# Supplementary material for: Dynamic guided metric representation learning for multi-view clustering
Source: PeerJ Comput Sci. 2022 Mar 8;8:e922. doi: 10.7717/peerj-cs.922 (PMC9044235; doi:10.7717/peerj-cs.922)
Supplement: Supplemental Information 2 [file peerj-cs-08-922-s002.zip › football/politicsie/politicsie-listmerged500.mtx]

1051 348 25651
0 135274322 2.0000
0 39325505 2.0000
0 32922034 2.0000
0 21565240 2.0000
0 270286972 2.0000
0 256198747 2.0000
0 22924705 2.0000
0 412181399 1.0000
0 106866759 2.0000
0 99560321 2.0000
0 244154060 2.0000
0 14409739 2.0000
0 238633165 2.0000
0 360540613 1.0000
0 19777265 2.0000
0 243632271 2.0000
0 66682393 2.0000
0 104187193 2.0000
0 202678255 2.0000
0 36034936 2.0000
0 195697781 2.0000
0 6306972 2.0000
0 238586884 2.0000
0 18818981 1.0000
0 20511634 2.0000
0 219007038 2.0000
0 242471796 1.0000
0 322549346 2.0000
0 262322667 2.0000
0 95658167 2.0000
0 23577405 2.0000
0 36315404 2.0000
0 322638688 1.0000
0 18304985 2.0000
0 33507131 2.0000
0 236108605 2.0000
0 262199169 2.0000
0 39019643 2.0000
1 135274322 1.0000
1 39325505 1.0000
1 32922034 1.0000
1 19837405 1.0000
1 19777265 1.0000
1 66682393 1.0000
1 202678255 1.0000
1 195697781 1.0000
1 6306972 1.0000
1 262322667 1.0000
1 95658167 1.0000
1 23577405 1.0000
1 33507131 1.0000
1 236108605 1.0000
1 39019643 1.0000
2 135274322 7.0000
2 248901045 1.0000
2 231942475 6.0000
2 191085626 5.0000
2 235965948 2.0000
2 229466877 5.0000
2 456156740 1.0000
2 77184360 7.0000
2 21480666 4.0000
2 226631830 3.0000
2 29163101 6.0000
2 18016160 8.0000
2 248801998 7.0000
2 227431311 1.0000
2 39325505 13.0000
2 36806703 6.0000
2 48380272 1.0000
2 19652551 1.0000
2 237826875 6.0000
2 80267704 4.0000
2 237788848 2.0000
2 32922034 3.0000
2 21565240 3.0000
2 211231464 5.0000
2 270286972 4.0000
2 430934081 2.0000
2 110711910 4.0000
2 103817716 3.0000
2 90364806 2.0000
2 324588341 2.0000
2 253184868 6.0000
2 78021401 2.0000
2 172749267 2.0000
2 232242473 4.0000
2 256198747 2.0000
2 270850017 4.0000
2 240624439 4.0000
2 19837405 3.0000
2 392146152 1.0000
2 533004742 5.0000
2 524423189 1.0000
2 212555476 1.0000
2 191865710 2.0000
2 89952215 1.0000
2 22924705 3.0000
2 237376611 5.0000
2 219480393 2.0000
2 19594736 3.0000
2 239787466 9.0000
2 215411682 6.0000
2 412181399 2.0000
2 246966794 1.0000
2 16627544 2.0000
2 242804165 3.0000
2 249719099 1.0000
2 88647325 2.0000
2 77989626 6.0000
2 242795908 1.0000
2 227338733 6.0000
2 234077156 6.0000
2 244026999 6.0000
2 229015331 3.0000
2 137363410 5.0000
2 106866759 3.0000
2 10814042 1.0000
2 58040765 1.0000
2 94835912 2.0000
2 393461982 3.0000
2 104217808 1.0000
2 361335767 3.0000
2 415438778 1.0000
2 109986944 7.0000
2 19530527 3.0000
2 28776227 3.0000
2 99560321 7.0000
2 236912210 3.0000
2 115924018 7.0000
2 190987689 5.0000
2 19735329 13.0000
2 116547221 4.0000
2 21811630 4.0000
2 133219169 5.0000
2 54172831 5.0000
2 32845471 5.0000
2 95884790 5.0000
2 166888604 2.0000
2 244154060 3.0000
2 516729176 2.0000
2 239862568 5.0000
2 229650437 1.0000
2 104192882 3.0000
2 14409739 4.0000
2 144131076 2.0000
2 577034468 1.0000
2 242373942 3.0000
2 27885779 1.0000
2 6290752 2.0000
2 238633165 1.0000
2 111338251 7.0000
2 360540613 6.0000
2 19777265 8.0000
2 385326089 4.0000
2 23781227 5.0000
2 228770219 4.0000
2 20586381 7.0000
2 128593925 3.0000
2 234825661 3.0000
2 67268150 5.0000
2 346630615 4.0000
2 234688647 4.0000
2 116785133 2.0000
2 75995713 6.0000
2 21315916 3.0000
2 22628924 2.0000
2 238158030 6.0000
2 243632271 4.0000
2 24600451 4.0000
2 48667895 5.0000
2 228769095 3.0000
2 120117254 7.0000
2 258136924 2.0000
2 192341330 3.0000
2 116422140 6.0000
2 77986665 5.0000
2 227990753 3.0000
2 82645739 7.0000
2 22005625 4.0000
2 25333950 1.0000
2 153563285 7.0000
2 22026991 1.0000
2 135514272 5.0000
2 568256634 1.0000
2 242791873 6.0000
2 104578228 5.0000
2 6294502 5.0000
2 386170620 2.0000
2 243177419 3.0000
2 66682393 4.0000
2 104187193 3.0000
2 144942878 5.0000
2 21643123 2.0000
2 84546428 7.0000
2 29110219 1.0000
2 54605067 1.0000
2 228774722 5.0000
2 77995220 6.0000
2 202678255 4.0000
2 11587032 2.0000
2 21117425 7.0000
2 36034936 6.0000
2 195697781 5.0000
2 6306972 11.0000
2 148872468 7.0000
2 85370909 2.0000
2 238586884 4.0000
2 6751502 3.0000
2 21440665 2.0000
2 168669206 4.0000
2 18818981 4.0000
2 116559835 6.0000
2 330904433 4.0000
2 21518722 13.0000
2 135877820 6.0000
2 245434042 4.0000
2 74979783 5.0000
2 98420900 6.0000
2 20511634 14.0000
2 87471023 5.0000
2 243134164 2.0000
2 114007914 4.0000
2 78019662 6.0000
2 157410826 4.0000
2 239444226 8.0000
2 246723037 4.0000
2 83344114 5.0000
2 20517600 1.0000
2 236487406 5.0000
2 22983594 6.0000
2 233555616 5.0000
2 219007038 3.0000
2 23359147 2.0000
2 21629133 1.0000
2 228673882 4.0000
2 242471796 2.0000
2 322549346 7.0000
2 262322667 8.0000
2 244156314 1.0000
2 150981180 4.0000
2 347778813 2.0000
2 327886319 7.0000
2 95658167 7.0000
2 46123918 6.0000
2 81844092 4.0000
2 68690605 7.0000
2 16950676 4.0000
2 19964133 9.0000
2 223950593 3.0000
2 23577405 13.0000
2 69568655 1.0000
2 197897890 4.0000
2 241298933 3.0000
2 236377912 7.0000
2 36315404 6.0000
2 122713304 6.0000
2 232233165 5.0000
2 22862620 3.0000
2 90059455 8.0000
2 78026748 2.0000
2 316306021 3.0000
2 118999126 7.0000
2 233919401 6.0000
2 39472243 7.0000
2 322638688 1.0000
2 237794265 3.0000
2 127331013 4.0000
2 63680662 3.0000
2 166102184 2.0000
2 198846028 3.0000
2 26228880 1.0000
2 121375039 2.0000
2 243149702 2.0000
2 17691386 3.0000
2 94069743 4.0000
2 249347954 5.0000
2 110670932 5.0000
2 203484133 1.0000
2 18304985 5.0000
2 92521829 8.0000
2 33507131 8.0000
2 236108605 7.0000
2 29466305 2.0000
2 246820781 2.0000
2 144302254 1.0000
2 304321790 5.0000
2 70205816 5.0000
2 262199169 6.0000
2 39019643 7.0000
2 22498248 3.0000
2 76951150 6.0000
2 219454029 6.0000
3 135274322 12.0000
3 248901045 1.0000
3 196551540 2.0000
3 231942475 16.0000
3 191085626 15.0000
3 235965948 6.0000
3 229466877 6.0000
3 624645567 1.0000
3 25310399 3.0000
3 77184360 56.0000
3 21480666 48.0000
3 226631830 7.0000
3 29163101 21.0000
3 18016160 50.0000
3 248801998 17.0000
3 375036621 3.0000
3 227431311 7.0000
3 39325505 43.0000
3 127424923 2.0000
3 36806703 37.0000
3 48380272 3.0000
3 19652551 21.0000
3 237826875 18.0000
3 80267704 18.0000
3 237788848 1.0000
3 32922034 20.0000
3 21565240 1.0000
3 211231464 18.0000
3 179230072 5.0000
3 270286972 1.0000
3 110711910 12.0000
3 103817716 25.0000
3 90364806 5.0000
3 324588341 6.0000
3 253184868 12.0000
3 78021401 23.0000
3 172749267 7.0000
3 232242473 5.0000
3 256198747 1.0000
3 270850017 18.0000
3 240624439 11.0000
3 19837405 6.0000
3 392146152 1.0000
3 533004742 2.0000
3 524423189 1.0000
3 212555476 9.0000
3 191865710 7.0000
3 89952215 9.0000
3 22924705 3.0000
3 232243716 2.0000
3 237376611 18.0000
3 18539902 6.0000
3 19594736 28.0000
3 239787466 10.0000
3 215411682 9.0000
3 20584338 1.0000
3 412181399 1.0000
3 246966794 1.0000
3 16627544 37.0000
3 226898857 2.0000
3 242804165 3.0000
3 249719099 2.0000
3 88647325 11.0000
3 77989626 22.0000
3 242795908 2.0000
3 227338733 12.0000
3 234077156 13.0000
3 244026999 5.0000
3 22186312 5.0000
3 229015331 4.0000
3 46850377 6.0000
3 137363410 8.0000
3 106866759 12.0000
3 10814042 7.0000
3 58040765 1.0000
3 94835912 11.0000
3 393461982 1.0000
3 104217808 6.0000
3 361335767 5.0000
3 19533838 7.0000
3 415438778 1.0000
3 109986944 17.0000
3 19530527 14.0000
3 28776227 17.0000
3 99560321 7.0000
3 236912210 5.0000
3 115924018 13.0000
3 190987689 12.0000
3 19735329 32.0000
3 22684776 4.0000
3 116547221 4.0000
3 21811630 29.0000
3 133219169 17.0000
3 54172831 18.0000
3 32845471 8.0000
3 95884790 5.0000
3 244154060 2.0000
3 239862568 5.0000
3 229650437 6.0000
3 104192882 44.0000
3 14409739 3.0000
3 25298765 9.0000
3 144131076 7.0000
3 242373942 1.0000
3 27885779 8.0000
3 6290752 2.0000
3 238633165 1.0000
3 111338251 15.0000
3 360540613 2.0000
3 55174364 6.0000
3 19777265 5.0000
3 385326089 4.0000
3 23781227 11.0000
3 228770219 4.0000
3 20586381 11.0000
3 128593925 8.0000
3 234825661 9.0000
3 67268150 26.0000
3 346630615 2.0000
3 231816917 2.0000
3 234688647 4.0000
3 116785133 6.0000
3 75995713 23.0000
3 21315916 37.0000
3 22628924 15.0000
3 238158030 7.0000
3 243632271 2.0000
3 24600451 9.0000
3 48667895 7.0000
3 496338650 6.0000
3 293536395 1.0000
3 228769095 5.0000
3 120117254 25.0000
3 258136924 3.0000
3 192341330 6.0000
3 116422140 25.0000
3 77986665 39.0000
3 227990753 4.0000
3 82645739 32.0000
3 22005625 43.0000
3 21401635 2.0000
3 25333950 4.0000
3 350484600 3.0000
3 153563285 18.0000
3 28452279 4.0000
3 22026991 19.0000
3 135514272 48.0000
3 242791873 7.0000
3 246357421 1.0000
3 104578228 17.0000
3 6294502 12.0000
3 386170620 1.0000
3 243177419 4.0000
3 66682393 7.0000
3 312658372 1.0000
3 144942878 13.0000
3 21643123 14.0000
3 84546428 14.0000
3 219297099 6.0000
3 29110219 10.0000
3 54605067 6.0000
3 228774722 10.0000
3 77995220 39.0000
3 202678255 10.0000
3 11587032 8.0000
3 21117425 16.0000
3 36034936 6.0000
3 195697781 9.0000
3 6306972 12.0000
3 148872468 23.0000
3 85370909 10.0000
3 40747039 2.0000
3 238586884 9.0000
3 6751502 30.0000
3 21440665 22.0000
3 168669206 16.0000
3 181303066 2.0000
3 226985646 6.0000
3 116559835 10.0000
3 330904433 2.0000
3 21518722 34.0000
3 135877820 28.0000
3 245434042 2.0000
3 74979783 36.0000
3 98420900 12.0000
3 20511634 31.0000
3 36351009 4.0000
3 87471023 11.0000
3 243134164 3.0000
3 114007914 16.0000
3 150256527 2.0000
3 78019662 28.0000
3 157410826 7.0000
3 239444226 31.0000
3 246723037 4.0000
3 83344114 10.0000
3 20517600 2.0000
3 236487406 20.0000
3 22983594 29.0000
3 233555616 12.0000
3 219007038 5.0000
3 23359147 6.0000
3 21629133 15.0000
3 228673882 14.0000
3 242471796 1.0000
3 322549346 4.0000
3 262322667 5.0000
3 244156314 1.0000
3 150981180 11.0000
3 347778813 1.0000
3 22378020 1.0000
3 327886319 5.0000
3 95658167 4.0000
3 46123918 23.0000
3 81844092 22.0000
3 68690605 25.0000
3 16950676 4.0000
3 18449501 2.0000
3 19964133 24.0000
3 223950593 2.0000
3 23577405 39.0000
3 69568655 3.0000
3 212284694 8.0000
3 197897890 7.0000
3 241298933 8.0000
3 236377912 18.0000
3 36315404 3.0000
3 122713304 12.0000
3 232233165 6.0000
3 22862620 11.0000
3 90059455 17.0000
3 28364382 1.0000
3 78026748 28.0000
3 118999126 41.0000
3 233919401 10.0000
3 39472243 15.0000
3 322638688 2.0000
3 237794265 5.0000
3 237487471 1.0000
3 26586771 3.0000
3 127331013 15.0000
3 63680662 24.0000
3 6300152 5.0000
3 166102184 6.0000
3 198846028 11.0000
3 60663002 3.0000
3 26228880 6.0000
3 121375039 12.0000
3 243149702 2.0000
3 17691386 15.0000
3 94069743 20.0000
3 249347954 6.0000
3 110670932 5.0000
3 37536209 6.0000
3 229431792 3.0000
3 124849627 6.0000
3 203484133 2.0000
3 18304985 8.0000
3 92521829 8.0000
3 33507131 11.0000
3 236108605 12.0000
3 29466305 27.0000
3 246820781 3.0000
3 144302254 4.0000
3 304321790 4.0000
3 70205816 11.0000
3 262199169 3.0000
3 39019643 9.0000
3 22498248 16.0000
3 76951150 32.0000
3 219454029 18.0000
4 135274322 4.0000
4 248901045 1.0000
4 231942475 1.0000
4 191085626 4.0000
4 235965948 2.0000
4 229466877 1.0000
4 25310399 11.0000
4 77184360 8.0000
4 21480666 9.0000
4 29163101 2.0000
4 18016160 7.0000
4 248801998 3.0000
4 227431311 2.0000
4 39325505 4.0000
4 36806703 3.0000
4 48380272 1.0000
4 19652551 37.0000
4 237826875 5.0000
4 80267704 2.0000
4 32922034 3.0000
4 21565240 1.0000
4 211231464 1.0000
4 270286972 2.0000
4 110711910 3.0000
4 103817716 2.0000
4 253184868 3.0000
4 78021401 1.0000
4 232242473 1.0000
4 256198747 1.0000
4 270850017 2.0000
4 240624439 4.0000
4 533004742 2.0000
4 212555476 2.0000
4 191865710 3.0000
4 89952215 4.0000
4 22924705 2.0000
4 237376611 3.0000
4 219480393 6.0000
4 19594736 38.0000
4 239787466 2.0000
4 215411682 2.0000
4 246966794 1.0000
4 16627544 5.0000
4 226898857 1.0000
4 242804165 2.0000
4 88647325 1.0000
4 77989626 2.0000
4 242795908 1.0000
4 227338733 3.0000
4 234077156 2.0000
4 244026999 2.0000
4 22186312 2.0000
4 229015331 2.0000
4 46850377 1.0000
4 137363410 1.0000
4 106866759 2.0000
4 10814042 6.0000
4 393461982 2.0000
4 361335767 2.0000
4 19533838 2.0000
4 109986944 3.0000
4 19530527 30.0000
4 28776227 2.0000
4 99560321 2.0000
4 236912210 1.0000
4 115924018 2.0000
4 190987689 3.0000
4 19735329 3.0000
4 116547221 1.0000
4 21811630 4.0000
4 133219169 4.0000
4 54172831 4.0000
4 70170285 1.0000
4 32845471 1.0000
4 95884790 1.0000
4 166888604 1.0000
4 244154060 1.0000
4 239862568 1.0000
4 229650437 2.0000
4 104192882 5.0000
4 14409739 3.0000
4 25298765 1.0000
4 144131076 2.0000
4 242373942 1.0000
4 27885779 2.0000
4 6290752 1.0000
4 238633165 1.0000
4 111338251 3.0000
4 360540613 1.0000
4 19777265 1.0000
4 23781227 2.0000
4 228770219 2.0000
4 20586381 2.0000
4 128593925 1.0000
4 234825661 2.0000
4 67268150 5.0000
4 234688647 2.0000
4 116785133 1.0000
4 75995713 4.0000
4 21315916 4.0000
4 22628924 52.0000
4 238158030 3.0000
4 243632271 2.0000
4 24600451 1.0000
4 48667895 2.0000
4 496338650 1.0000
4 228769095 1.0000
4 120117254 3.0000
4 258136924 2.0000
4 192341330 1.0000
4 116422140 4.0000
4 77986665 3.0000
4 227990753 1.0000
4 82645739 3.0000
4 22005625 8.0000
4 153563285 2.0000
4 22026991 2.0000
4 135514272 7.0000
4 242791873 2.0000
4 104578228 2.0000
4 6294502 2.0000
4 243177419 1.0000
4 66682393 1.0000
4 144942878 2.0000
4 21643123 3.0000
4 84546428 2.0000
4 219297099 1.0000
4 29110219 2.0000
4 54605067 1.0000
4 228774722 1.0000
4 77995220 4.0000
4 202678255 1.0000
4 11587032 1.0000
4 21117425 5.0000
4 36034936 1.0000
4 195697781 2.0000
4 6306972 4.0000
4 148872468 4.0000
4 238586884 1.0000
4 6751502 41.0000
4 21440665 2.0000
4 168669206 3.0000
4 18818981 1.0000
4 226985646 1.0000
4 116559835 3.0000
4 21518722 4.0000
4 135877820 5.0000
4 74979783 6.0000
4 98420900 2.0000
4 20511634 4.0000
4 36351009 1.0000
4 87471023 2.0000
4 114007914 3.0000
4 78019662 4.0000
4 157410826 2.0000
4 239444226 6.0000
4 246723037 1.0000
4 83344114 3.0000
4 236487406 4.0000
4 22983594 3.0000
4 233555616 4.0000
4 219007038 1.0000
4 23359147 1.0000
4 228673882 3.0000
4 242471796 1.0000
4 322549346 1.0000
4 262322667 3.0000
4 150981180 2.0000
4 347778813 1.0000
4 327886319 1.0000
4 95658167 1.0000
4 46123918 5.0000
4 81844092 3.0000
4 68690605 6.0000
4 16950676 2.0000
4 19964133 5.0000
4 23577405 5.0000
4 69568655 8.0000
4 212284694 1.0000
4 197897890 2.0000
4 241298933 1.0000
4 236377912 4.0000
4 122713304 4.0000
4 232233165 1.0000
4 22862620 2.0000
4 90059455 4.0000
4 78026748 4.0000
4 118999126 4.0000
4 233919401 3.0000
4 39472243 3.0000
4 237487471 5.0000
4 127331013 3.0000
4 63680662 3.0000
4 166102184 2.0000
4 198846028 1.0000
4 26228880 1.0000
4 121375039 2.0000
4 17691386 1.0000
4 94069743 1.0000
4 249347954 2.0000
4 110670932 1.0000
4 37536209 2.0000
4 203484133 1.0000
4 18304985 2.0000
4 92521829 2.0000
4 33507131 3.0000
4 236108605 1.0000
4 29466305 4.0000
4 144302254 2.0000
4 304321790 1.0000
4 70205816 1.0000
4 262199169 1.0000
4 39019643 2.0000
4 22498248 4.0000
4 76951150 2.0000
4 219454029 2.0000
5 135274322 12.0000
5 231942475 17.0000
5 191085626 16.0000
5 77184360 24.0000
5 39325505 17.0000
5 80267704 18.0000
5 237788848 1.0000
5 270286972 5.0000
5 78021401 18.0000
5 19837405 4.0000
5 89952215 15.0000
5 18539902 9.0000
5 371923186 2.0000
5 215411682 15.0000
5 20584338 4.0000
5 412181399 2.0000
5 246966794 5.0000
5 148702848 1.0000
5 77989626 18.0000
5 244026999 10.0000
5 10814042 10.0000
5 19533838 6.0000
5 115924018 13.0000
5 22684776 1.0000
5 133219169 10.0000
5 54172831 1.0000
5 239862568 4.0000
5 104192882 17.0000
5 45611369 5.0000
5 6290752 5.0000
5 169088826 2.0000
5 23781227 14.0000
5 116785133 2.0000
5 382027035 1.0000
5 75995713 17.0000
5 238158030 9.0000
5 120117254 23.0000
5 116422140 18.0000
5 77986665 22.0000
5 25333950 4.0000
5 350484600 3.0000
5 22026991 9.0000
5 21245586 4.0000
5 37011115 9.0000
5 6294502 9.0000
5 104187193 5.0000
5 312658372 5.0000
5 144942878 16.0000
5 84546428 14.0000
5 77995220 20.0000
5 202678255 8.0000
5 11587032 13.0000
5 163063814 2.0000
5 6751502 38.0000
5 226985646 10.0000
5 116559835 15.0000
5 74979783 22.0000
5 150256527 3.0000
5 78019662 25.0000
5 246723037 6.0000
5 236487406 15.0000
5 233555616 11.0000
5 21629133 7.0000
5 46123918 15.0000
5 16950676 9.0000
5 18449501 9.0000
5 23577405 1.0000
5 236377912 1.0000
5 22862620 11.0000
5 90059455 18.0000
5 78026748 21.0000
5 322638688 6.0000
5 95224854 6.0000
5 17691386 19.0000
5 37536209 6.0000
5 33507131 16.0000
5 236108605 13.0000
5 144302254 3.0000
5 304321790 11.0000
5 39019643 13.0000
5 76951150 22.0000
6 135274322 3.0000
6 248901045 1.0000
6 231942475 4.0000
6 191085626 5.0000
6 235965948 3.0000
6 229466877 4.0000
6 77184360 6.0000
6 226631830 4.0000
6 29163101 3.0000
6 18016160 6.0000
6 248801998 6.0000
6 39325505 6.0000
6 36806703 5.0000
6 19652551 2.0000
6 237826875 4.0000
6 80267704 4.0000
6 237788848 1.0000
6 32922034 6.0000
6 21565240 1.0000
6 211231464 4.0000
6 270286972 3.0000
6 430934081 3.0000
6 110711910 4.0000
6 103817716 1.0000
6 90364806 3.0000
6 324588341 1.0000
6 253184868 5.0000
6 78021401 4.0000
6 172749267 4.0000
6 232242473 4.0000
6 256198747 3.0000
6 270850017 1.0000
6 240624439 4.0000
6 19837405 3.0000
6 533004742 4.0000
6 524423189 3.0000
6 237376611 4.0000
6 18539902 2.0000
6 219480393 1.0000
6 19594736 2.0000
6 239787466 4.0000
6 215411682 4.0000
6 412181399 4.0000
6 246966794 3.0000
6 16627544 2.0000
6 242804165 4.0000
6 249719099 5.0000
6 88647325 1.0000
6 77989626 4.0000
6 227338733 4.0000
6 234077156 5.0000
6 244026999 4.0000
6 229015331 3.0000
6 137363410 5.0000
6 106866759 3.0000
6 361335767 3.0000
6 109986944 4.0000
6 19530527 4.0000
6 99560321 4.0000
6 115924018 4.0000
6 190987689 4.0000
6 19735329 8.0000
6 116547221 4.0000
6 21811630 1.0000
6 133219169 3.0000
6 54172831 2.0000
6 32845471 4.0000
6 95884790 4.0000
6 244154060 5.0000
6 516729176 4.0000
6 239862568 2.0000
6 14409739 4.0000
6 242373942 4.0000
6 111338251 3.0000
6 360540613 4.0000
6 19777265 4.0000
6 385326089 3.0000
6 23781227 4.0000
6 228770219 4.0000
6 20586381 4.0000
6 128593925 4.0000
6 234825661 4.0000
6 67268150 6.0000
6 346630615 4.0000
6 234688647 4.0000
6 75995713 4.0000
6 21315916 2.0000
6 22628924 3.0000
6 238158030 4.0000
6 243632271 3.0000
6 24600451 4.0000
6 48667895 3.0000
6 228769095 4.0000
6 120117254 5.0000
6 192341330 4.0000
6 116422140 4.0000
6 77986665 4.0000
6 227990753 4.0000
6 82645739 3.0000
6 153563285 4.0000
6 135514272 4.0000
6 242791873 4.0000
6 104578228 3.0000
6 386170620 3.0000
6 243177419 4.0000
6 66682393 2.0000
6 104187193 6.0000
6 144942878 7.0000
6 84546428 4.0000
6 228774722 6.0000
6 77995220 6.0000
6 202678255 3.0000
6 11587032 1.0000
6 21117425 6.0000
6 36034936 4.0000
6 195697781 1.0000
6 6306972 4.0000
6 148872468 3.0000
6 238586884 3.0000
6 6751502 4.0000
6 21440665 2.0000
6 168669206 4.0000
6 18818981 1.0000
6 116559835 4.0000
6 330904433 4.0000
6 21518722 4.0000
6 135877820 6.0000
6 245434042 5.0000
6 74979783 6.0000
6 98420900 5.0000
6 20511634 6.0000
6 36351009 2.0000
6 87471023 4.0000
6 243134164 3.0000
6 114007914 4.0000
6 78019662 4.0000
6 157410826 1.0000
6 239444226 4.0000
6 246723037 4.0000
6 83344114 4.0000
6 236487406 4.0000
6 22983594 4.0000
6 233555616 4.0000
6 219007038 4.0000
6 21629133 1.0000
6 228673882 4.0000
6 322549346 6.0000
6 262322667 4.0000
6 327886319 4.0000
6 95658167 4.0000
6 46123918 2.0000
6 81844092 4.0000
6 68690605 3.0000
6 19964133 4.0000
6 223950593 4.0000
6 23577405 6.0000
6 197897890 4.0000
6 241298933 2.0000
6 236377912 3.0000
6 36315404 7.0000
6 122713304 4.0000
6 232233165 4.0000
6 90059455 6.0000
6 78026748 4.0000
6 316306021 6.0000
6 118999126 6.0000
6 233919401 5.0000
6 39472243 4.0000
6 322638688 1.0000
6 237794265 4.0000
6 63680662 4.0000
6 166102184 1.0000
6 198846028 1.0000
6 26228880 2.0000
6 121375039 2.0000
6 243149702 3.0000
6 94069743 4.0000
6 249347954 4.0000
6 110670932 3.0000
6 203484133 1.0000
6 18304985 3.0000
6 92521829 4.0000
6 33507131 4.0000
6 236108605 5.0000
6 246820781 4.0000
6 144302254 1.0000
6 304321790 5.0000
6 70205816 4.0000
6 262199169 4.0000
6 39019643 4.0000
6 22498248 2.0000
6 76951150 4.0000
6 219454029 3.0000
7 135274322 10.0000
7 248901045 4.0000
7 231942475 12.0000
7 191085626 14.0000
7 235965948 10.0000
7 229466877 11.0000
7 238316092 2.0000
7 624645567 2.0000
7 25310399 1.0000
7 456156740 1.0000
7 77184360 19.0000
7 21480666 2.0000
7 226631830 11.0000
7 29163101 13.0000
7 18016160 17.0000
7 248801998 11.0000
7 375036621 3.0000
7 227431311 1.0000
7 39325505 11.0000
7 127424923 1.0000
7 36806703 14.0000
7 19652551 3.0000
7 237826875 9.0000
7 80267704 16.0000
7 237788848 2.0000
7 32922034 10.0000
7 67430174 3.0000
7 21565240 3.0000
7 211231464 9.0000
7 179230072 2.0000
7 270286972 8.0000
7 430934081 4.0000
7 110711910 11.0000
7 103817716 9.0000
7 90364806 9.0000
7 324588341 9.0000
7 253184868 10.0000
7 78021401 13.0000
7 21927925 1.0000
7 172749267 6.0000
7 232242473 12.0000
7 242455623 3.0000
7 256198747 6.0000
7 270850017 4.0000
7 240624439 13.0000
7 19837405 4.0000
7 140393380 2.0000
7 533004742 4.0000
7 524423189 6.0000
7 212555476 1.0000
7 191865710 1.0000
7 89952215 4.0000
7 22924705 5.0000
7 237376611 12.0000
7 18539902 3.0000
7 371923186 1.0000
7 30443497 2.0000
7 19594736 2.0000
7 239787466 11.0000
7 215411682 13.0000
7 93026497 1.0000
7 412181399 4.0000
7 246966794 10.0000
7 16627544 4.0000
7 226898857 1.0000
7 148702848 1.0000
7 213229979 1.0000
7 242804165 11.0000
7 249719099 4.0000
7 88647325 8.0000
7 77989626 16.0000
7 242795908 6.0000
7 227338733 12.0000
7 234077156 11.0000
7 244026999 12.0000
7 303259546 1.0000
7 22186312 2.0000
7 229015331 10.0000
7 46850377 1.0000
7 137363410 12.0000
7 163466066 1.0000
7 106866759 10.0000
7 10814042 2.0000
7 94835912 1.0000
7 393461982 2.0000
7 361335767 5.0000
7 19533838 2.0000
7 109986944 13.0000
7 19530527 5.0000
7 99560321 8.0000
7 236912210 8.0000
7 318475037 1.0000
7 115924018 12.0000
7 190987689 12.0000
7 420627114 1.0000
7 19735329 16.0000
7 116547221 11.0000
7 372827446 2.0000
7 21811630 11.0000
7 133219169 7.0000
7 54172831 8.0000
7 32845471 12.0000
7 95884790 12.0000
7 244154060 6.0000
7 516729176 6.0000
7 239862568 4.0000
7 104192882 3.0000
7 14409739 5.0000
7 342888740 1.0000
7 25298765 2.0000
7 144131076 1.0000
7 577034468 1.0000
7 242373942 9.0000
7 6290752 2.0000
7 238633165 2.0000
7 239555645 1.0000
7 111338251 14.0000
7 360540613 6.0000
7 55174364 1.0000
7 104518517 1.0000
7 19777265 10.0000
7 385326089 5.0000
7 23781227 12.0000
7 228770219 13.0000
7 20586381 13.0000
7 128593925 10.0000
7 234825661 10.0000
7 67268150 14.0000
7 312625958 1.0000
7 346630615 5.0000
7 231816917 1.0000
7 234688647 9.0000
7 121098050 1.0000
7 116785133 1.0000
7 382027035 2.0000
7 75995713 13.0000
7 21315916 3.0000
7 22628924 4.0000
7 238158030 11.0000
7 243632271 6.0000
7 24600451 9.0000
7 48667895 10.0000
7 228769095 12.0000
7 120117254 14.0000
7 192341330 12.0000
7 432054563 1.0000
7 116422140 15.0000
7 77986665 17.0000
7 227990753 5.0000
7 82645739 12.0000
7 22005625 3.0000
7 21401635 2.0000
7 25333950 2.0000
7 350484600 1.0000
7 153563285 14.0000
7 28452279 1.0000
7 22026991 4.0000
7 135514272 17.0000
7 242791873 13.0000
7 246357421 1.0000
7 104578228 14.0000
7 37011115 2.0000
7 6294502 2.0000
7 386170620 3.0000
7 243177419 9.0000
7 504372104 1.0000
7 66682393 7.0000
7 104187193 8.0000
7 312658372 3.0000
7 144942878 13.0000
7 21643123 3.0000
7 296787019 1.0000
7 84546428 14.0000
7 219297099 1.0000
7 29110219 1.0000
7 54605067 1.0000
7 228774722 13.0000
7 77995220 17.0000
7 202678255 7.0000
7 11587032 4.0000
7 21117425 12.0000
7 36034936 6.0000
7 195697781 6.0000
7 6306972 7.0000
7 148872468 11.0000
7 85370909 2.0000
7 238586884 7.0000
7 6751502 11.0000
7 21440665 10.0000
7 168669206 8.0000
7 66811109 1.0000
7 18818981 2.0000
7 181303066 2.0000
7 226985646 3.0000
7 116559835 14.0000
7 330904433 4.0000
7 21518722 13.0000
7 135877820 14.0000
7 245434042 8.0000
7 74979783 18.0000
7 98420900 9.0000
7 20511634 9.0000
7 36351009 2.0000
7 87471023 13.0000
7 243134164 8.0000
7 114007914 11.0000
7 150256527 1.0000
7 78019662 17.0000
7 157410826 6.0000
7 239444226 12.0000
7 246723037 11.0000
7 83344114 11.0000
7 236487406 13.0000
7 326441880 1.0000
7 22983594 14.0000
7 233555616 14.0000
7 219007038 7.0000
7 23359147 3.0000
7 21629133 6.0000
7 228673882 13.0000
7 242471796 3.0000
7 421067231 1.0000
7 322549346 7.0000
7 262322667 6.0000
7 244156314 1.0000
7 150981180 6.0000
7 347778813 1.0000
7 22378020 1.0000
7 327886319 9.0000
7 95658167 7.0000
7 46123918 7.0000
7 81844092 12.0000
7 68690605 10.0000
7 16950676 1.0000
7 18449501 4.0000
7 19964133 12.0000
7 223950593 7.0000
7 23577405 8.0000
7 69568655 3.0000
7 212284694 5.0000
7 197897890 9.0000
7 241298933 7.0000
7 235243434 1.0000
7 236377912 10.0000
7 36315404 8.0000
7 122713304 12.0000
7 232233165 11.0000
7 22862620 2.0000
7 90059455 14.0000
7 78026748 14.0000
7 316306021 6.0000
7 118999126 16.0000
7 233919401 12.0000
7 39472243 10.0000
7 322638688 3.0000
7 237794265 5.0000
7 26586771 1.0000
7 127331013 11.0000
7 63680662 14.0000
7 95224854 2.0000
7 6300152 2.0000
7 166102184 7.0000
7 198846028 6.0000
7 26228880 8.0000
7 121375039 10.0000
7 243149702 4.0000
7 17691386 3.0000
7 94069743 9.0000
7 249347954 12.0000
7 110670932 9.0000
7 37536209 1.0000
7 124849627 1.0000
7 240465601 1.0000
7 203484133 6.0000
7 18304985 7.0000
7 92521829 11.0000
7 33507131 9.0000
7 236108605 9.0000
7 29466305 8.0000
7 246820781 8.0000
7 144302254 1.0000
7 304321790 7.0000
7 70205816 9.0000
7 262199169 6.0000
7 39019643 9.0000
7 22498248 10.0000
7 76951150 14.0000
7 219454029 11.0000
8 135274322 13.0000
8 248901045 1.0000
8 196551540 2.0000
8 231942475 15.0000
8 191085626 15.0000
8 235965948 2.0000
8 229466877 10.0000
8 238316092 1.0000
8 25310399 20.0000
8 77184360 99.0000
8 21480666 118.0000
8 226631830 2.0000
8 29163101 21.0000
8 18016160 65.0000
8 248801998 41.0000
8 375036621 17.0000
8 227431311 7.0000
8 39325505 75.0000
8 36806703 94.0000
8 48380272 1.0000
8 19652551 105.0000
8 237826875 44.0000
8 80267704 19.0000
8 32922034 17.0000
8 67430174 5.0000
8 211231464 21.0000
8 179230072 2.0000
8 270286972 1.0000
8 110711910 8.0000
8 103817716 29.0000
8 90364806 7.0000
8 324588341 23.0000
8 253184868 7.0000
8 78021401 18.0000
8 172749267 5.0000
8 232242473 10.0000
8 270850017 16.0000
8 240624439 18.0000
8 19837405 3.0000
8 533004742 2.0000
8 524423189 4.0000
8 212555476 9.0000
8 191865710 5.0000
8 89952215 20.0000
8 22924705 3.0000
8 232243716 1.0000
8 190810251 1.0000
8 237376611 16.0000
8 18539902 4.0000
8 219480393 16.0000
8 30443497 4.0000
8 19594736 98.0000
8 239787466 11.0000
8 215411682 9.0000
8 20584338 1.0000
8 93026497 7.0000
8 246966794 1.0000
8 16627544 57.0000
8 213229979 2.0000
8 242804165 2.0000
8 249719099 6.0000
8 88647325 5.0000
8 77989626 27.0000
8 242795908 1.0000
8 227338733 16.0000
8 234077156 6.0000
8 244026999 9.0000
8 303259546 1.0000
8 22186312 18.0000
8 229015331 6.0000
8 46850377 21.0000
8 137363410 5.0000
8 163466066 5.0000
8 106866759 11.0000
8 10814042 25.0000
8 58040765 1.0000
8 94835912 3.0000
8 393461982 3.0000
8 104217808 4.0000
8 361335767 6.0000
8 19533838 7.0000
8 415438778 2.0000
8 109986944 24.0000
8 19530527 88.0000
8 28776227 23.0000
8 99560321 11.0000
8 236912210 2.0000
8 115924018 5.0000
8 190987689 9.0000
8 19735329 51.0000
8 22684776 4.0000
8 116547221 5.0000
8 372827446 1.0000
8 21811630 25.0000
8 133219169 17.0000
8 54172831 44.0000
8 70170285 1.0000
8 32845471 3.0000
8 95884790 3.0000
8 166888604 15.0000
8 244154060 2.0000
8 239862568 7.0000
8 229650437 5.0000
8 104192882 84.0000
8 14409739 2.0000
8 45611369 5.0000
8 25298765 9.0000
8 144131076 10.0000
8 577034468 2.0000
8 242373942 1.0000
8 27885779 1.0000
8 6290752 6.0000
8 238633165 2.0000
8 111338251 15.0000
8 360540613 1.0000
8 55174364 1.0000
8 104518517 1.0000
8 19777265 17.0000
8 385326089 4.0000
8 23781227 5.0000
8 228770219 3.0000
8 20586381 10.0000
8 128593925 2.0000
8 234825661 4.0000
8 67268150 16.0000
8 346630615 2.0000
8 231816917 1.0000
8 234688647 1.0000
8 121098050 2.0000
8 116785133 5.0000
8 75995713 21.0000
8 21315916 55.0000
8 22628924 114.0000
8 238158030 5.0000
8 243632271 1.0000
8 24600451 1.0000
8 48667895 8.0000
8 496338650 2.0000
8 228769095 2.0000
8 120117254 34.0000
8 258136924 3.0000
8 192341330 2.0000
8 116422140 34.0000
8 77986665 35.0000
8 227990753 2.0000
8 82645739 23.0000
8 22005625 92.0000
8 25333950 3.0000
8 350484600 1.0000
8 153563285 32.0000
8 28452279 1.0000
8 22026991 34.0000
8 135514272 74.0000
8 242791873 6.0000
8 246357421 2.0000
8 104578228 21.0000
8 37011115 5.0000
8 6294502 17.0000
8 386170620 2.0000
8 243177419 2.0000
8 66682393 2.0000
8 144942878 15.0000
8 21643123 16.0000
8 84546428 21.0000
8 219297099 10.0000
8 29110219 10.0000
8 54605067 1.0000
8 228774722 1.0000
8 77995220 31.0000
8 202678255 6.0000
8 11587032 9.0000
8 21117425 29.0000
8 36034936 3.0000
8 195697781 11.0000
8 6306972 16.0000
8 148872468 34.0000
8 85370909 6.0000
8 40747039 1.0000
8 238586884 6.0000
8 6751502 138.0000
8 21440665 28.0000
8 168669206 15.0000
8 18818981 2.0000
8 181303066 2.0000
8 226985646 1.0000
8 116559835 11.0000
8 330904433 2.0000
8 21518722 45.0000
8 135877820 26.0000
8 245434042 1.0000
8 74979783 54.0000
8 98420900 13.0000
8 20511634 30.0000
8 36351009 3.0000
8 87471023 17.0000
8 243134164 1.0000
8 114007914 22.0000
8 150256527 3.0000
8 78019662 21.0000
8 157410826 1.0000
8 239444226 78.0000
8 246723037 1.0000
8 83344114 19.0000
8 20517600 4.0000
8 236487406 11.0000
8 22983594 40.0000
8 233555616 11.0000
8 219007038 3.0000
8 23359147 11.0000
8 21629133 19.0000
8 228673882 21.0000
8 242471796 1.0000
8 322549346 3.0000
8 262322667 20.0000
8 150981180 7.0000
8 347778813 2.0000
8 327886319 17.0000
8 95658167 4.0000
8 46123918 19.0000
8 81844092 23.0000
8 68690605 43.0000
8 378219674 3.0000
8 16950676 12.0000
8 18449501 1.0000
8 224291356 1.0000
8 19964133 23.0000
8 244745254 1.0000
8 223950593 2.0000
8 23577405 129.0000
8 69568655 21.0000
8 212284694 2.0000
8 197897890 1.0000
8 241298933 3.0000
8 236377912 24.0000
8 122713304 14.0000
8 422817442 1.0000
8 232233165 2.0000
8 22862620 12.0000
8 90059455 19.0000
8 78026748 19.0000
8 118999126 62.0000
8 233919401 6.0000
8 39472243 24.0000
8 322638688 5.0000
8 237794265 5.0000
8 237487471 7.0000
8 26586771 4.0000
8 127331013 10.0000
8 63680662 17.0000
8 95224854 2.0000
8 6300152 7.0000
8 166102184 10.0000
8 198846028 2.0000
8 60663002 1.0000
8 26228880 15.0000
8 121375039 11.0000
8 243149702 3.0000
8 17691386 18.0000
8 94069743 7.0000
8 249347954 8.0000
8 110670932 4.0000
8 37536209 5.0000
8 203484133 1.0000
8 18304985 8.0000
8 92521829 15.0000
8 33507131 21.0000
8 236108605 7.0000
8 29466305 25.0000
8 144302254 9.0000
8 304321790 3.0000
8 70205816 11.0000
8 262199169 5.0000
8 39019643 11.0000
8 22498248 25.0000
8 76951150 45.0000
8 219454029 7.0000
9 135274322 10.0000
9 39325505 9.0000
9 32922034 2.0000
9 21565240 3.0000
9 270286972 3.0000
9 256198747 3.0000
9 19837405 4.0000
9 22924705 3.0000
9 412181399 1.0000
9 106866759 3.0000
9 99560321 4.0000
9 244154060 3.0000
9 14409739 2.0000
9 238633165 2.0000
9 360540613 2.0000
9 19777265 4.0000
9 243632271 4.0000
9 66682393 4.0000
9 104187193 5.0000
9 21643123 2.0000
9 202678255 9.0000
9 36034936 4.0000
9 195697781 5.0000
9 6306972 4.0000
9 85370909 2.0000
9 238586884 3.0000
9 18818981 2.0000
9 20511634 5.0000
9 219007038 3.0000
9 242471796 2.0000
9 322549346 4.0000
9 262322667 4.0000
9 95658167 3.0000
9 23577405 4.0000
9 36315404 3.0000
9 322638688 3.0000
9 18304985 4.0000
9 33507131 8.0000
9 236108605 5.0000
9 262199169 5.0000
9 39019643 5.0000
10 135274322 4.0000
10 39325505 3.0000
10 32922034 1.0000
10 21565240 2.0000
10 270286972 2.0000
10 256198747 2.0000
10 22924705 2.0000
10 106866759 2.0000
10 99560321 3.0000
10 244154060 2.0000
10 14409739 1.0000
10 238633165 1.0000
10 360540613 1.0000
10 19777265 3.0000
10 243632271 3.0000
10 66682393 3.0000
10 104187193 2.0000
10 202678255 3.0000
10 36034936 3.0000
10 195697781 2.0000
10 6306972 3.0000
10 238586884 2.0000
10 18818981 1.0000
10 20511634 3.0000
10 219007038 2.0000
10 242471796 2.0000
10 322549346 3.0000
10 262322667 3.0000
10 95658167 2.0000
10 23577405 2.0000
10 36315404 2.0000
10 18304985 3.0000
10 33507131 3.0000
10 236108605 3.0000
10 262199169 3.0000
10 39019643 3.0000
11 135274322 1.0000
11 6244782 1.0000
11 39325505 1.0000
11 240624439 1.0000
11 89952215 1.0000
11 19594736 1.0000
11 77989626 1.0000
11 19530527 1.0000
11 28776227 1.0000
11 99560321 1.0000
11 190987689 1.0000
11 32845471 1.0000
11 19777265 1.0000
11 22005625 1.0000
11 135514272 1.0000
11 246585659 1.0000
11 21117425 1.0000
11 36034936 1.0000
11 148872468 1.0000
11 6751502 1.0000
11 114007914 1.0000
11 20517600 1.0000
11 262322667 1.0000
11 237487471 1.0000
12 135274322 10.0000
12 196551540 2.0000
12 231942475 8.0000
12 191085626 10.0000
12 235965948 2.0000
12 229466877 4.0000
12 25310399 3.0000
12 456156740 1.0000
12 77184360 27.0000
12 21480666 36.0000
12 226631830 4.0000
12 29163101 8.0000
12 18016160 23.0000
12 248801998 11.0000
12 375036621 7.0000
12 227431311 5.0000
12 39325505 23.0000
12 127424923 1.0000
12 36806703 22.0000
12 48380272 2.0000
12 19652551 31.0000
12 237826875 19.0000
12 80267704 8.0000
12 32922034 8.0000
12 67430174 3.0000
12 211231464 6.0000
12 179230072 2.0000
12 110711910 4.0000
12 103817716 12.0000
12 90364806 2.0000
12 324588341 7.0000
12 253184868 6.0000
12 78021401 9.0000
12 21927925 1.0000
12 172749267 3.0000
12 232242473 3.0000
12 270850017 7.0000
12 240624439 7.0000
12 19837405 1.0000
12 524423189 2.0000
12 212555476 5.0000
12 191865710 5.0000
12 89952215 8.0000
12 22924705 2.0000
12 232243716 2.0000
12 190810251 1.0000
12 237376611 8.0000
12 18539902 8.0000
12 219480393 3.0000
12 30443497 1.0000
12 19594736 22.0000
12 239787466 4.0000
12 215411682 5.0000
12 20584338 5.0000
12 246966794 2.0000
12 16627544 28.0000
12 226898857 1.0000
12 148702848 1.0000
12 242804165 2.0000
12 88647325 4.0000
12 77989626 13.0000
12 242795908 1.0000
12 227338733 5.0000
12 234077156 5.0000
12 244026999 6.0000
12 94303891 1.0000
12 22186312 4.0000
12 229015331 4.0000
12 46850377 17.0000
12 137363410 5.0000
12 106866759 6.0000
12 10814042 9.0000
12 58040765 2.0000
12 94835912 4.0000
12 393461982 1.0000
12 104217808 5.0000
12 361335767 1.0000
12 19533838 4.0000
12 415438778 1.0000
12 109986944 7.0000
12 19530527 15.0000
12 28776227 17.0000
12 99560321 3.0000
12 236912210 5.0000
12 115924018 4.0000
12 190987689 7.0000
12 19735329 16.0000
12 22684776 5.0000
12 116547221 6.0000
12 21811630 10.0000
12 133219169 7.0000
12 54172831 14.0000
12 32845471 6.0000
12 95884790 5.0000
12 166888604 3.0000
12 516729176 1.0000
12 239862568 9.0000
12 229650437 2.0000
12 104192882 35.0000
12 14409739 2.0000
12 45611369 1.0000
12 25298765 5.0000
12 144131076 4.0000
12 577034468 1.0000
12 242373942 2.0000
12 27885779 2.0000
12 6290752 2.0000
12 111338251 7.0000
12 55174364 3.0000
12 19777265 6.0000
12 385326089 2.0000
12 23781227 4.0000
12 228770219 4.0000
12 20586381 6.0000
12 128593925 4.0000
12 234825661 4.0000
12 67268150 11.0000
12 346630615 1.0000
12 231816917 2.0000
12 234688647 2.0000
12 116785133 4.0000
12 75995713 11.0000
12 21315916 17.0000
12 22628924 33.0000
12 238158030 4.0000
12 243632271 2.0000
12 24600451 3.0000
12 48667895 4.0000
12 293536395 2.0000
12 228769095 3.0000
12 120117254 10.0000
12 192341330 3.0000
12 116422140 11.0000
12 77986665 12.0000
12 227990753 2.0000
12 82645739 13.0000
12 22005625 31.0000
12 21401635 2.0000
12 25333950 2.0000
12 350484600 7.0000
12 153563285 7.0000
12 28452279 3.0000
12 22026991 8.0000
12 21245586 1.0000
12 135514272 19.0000
12 242791873 2.0000
12 246357421 1.0000
12 104578228 7.0000
12 37011115 4.0000
12 6294502 11.0000
12 386170620 1.0000
12 243177419 1.0000
12 66682393 7.0000
12 702562776 1.0000
12 144942878 5.0000
12 21643123 11.0000
12 84546428 13.0000
12 246585659 2.0000
12 219297099 3.0000
12 29110219 7.0000
12 54605067 3.0000
12 228774722 6.0000
12 77995220 15.0000
12 202678255 4.0000
12 11587032 12.0000
12 21117425 11.0000
12 36034936 2.0000
12 195697781 3.0000
12 6306972 4.0000
12 148872468 12.0000
12 85370909 2.0000
12 40747039 2.0000
12 238586884 3.0000
12 6751502 25.0000
12 21440665 9.0000
12 168669206 5.0000
12 66811109 1.0000
12 181303066 2.0000
12 226985646 4.0000
12 116559835 7.0000
12 330904433 1.0000
12 21518722 13.0000
12 135877820 7.0000
12 245434042 4.0000
12 74979783 19.0000
12 98420900 5.0000
12 20511634 9.0000
12 36351009 5.0000
12 87471023 8.0000
12 243134164 2.0000
12 114007914 5.0000
12 150256527 2.0000
12 78019662 10.0000
12 157410826 4.0000
12 239444226 20.0000
12 246723037 3.0000
12 83344114 10.0000
12 20517600 7.0000
12 236487406 10.0000
12 22983594 8.0000
12 233555616 5.0000
12 219007038 1.0000
12 23359147 3.0000
12 21629133 6.0000
12 228673882 3.0000
12 242471796 3.0000
12 262322667 6.0000
12 150981180 6.0000
12 22378020 1.0000
12 327886319 9.0000
12 95658167 15.0000
12 46123918 15.0000
12 81844092 10.0000
12 68690605 16.0000
12 378219674 2.0000
12 16950676 3.0000
12 18449501 6.0000
12 19964133 10.0000
12 244745254 1.0000
12 223950593 3.0000
12 23577405 62.0000
12 69568655 8.0000
12 212284694 3.0000
12 197897890 4.0000
12 241298933 4.0000
12 235243434 1.0000
12 236377912 8.0000
12 36315404 3.0000
12 122713304 8.0000
12 232233165 3.0000
12 22862620 4.0000
12 90059455 9.0000
12 28364382 2.0000
12 78026748 8.0000
12 316306021 2.0000
12 118999126 18.0000
12 233919401 4.0000
12 39472243 8.0000
12 322638688 2.0000
12 237794265 2.0000
12 237487471 5.0000
12 26586771 3.0000
12 127331013 6.0000
12 63680662 10.0000
12 95224854 1.0000
12 6300152 6.0000
12 166102184 3.0000
12 198846028 4.0000
12 60663002 3.0000
12 26228880 8.0000
12 121375039 6.0000
12 243149702 1.0000
12 17691386 8.0000
12 94069743 7.0000
12 249347954 2.0000
12 197095842 2.0000
12 110670932 6.0000
12 37536209 3.0000
12 229431792 2.0000
12 124849627 3.0000
12 240465601 1.0000
12 203484133 2.0000
12 18304985 2.0000
12 92521829 6.0000
12 33507131 9.0000
12 236108605 5.0000
12 29466305 10.0000
12 246820781 1.0000
12 144302254 1.0000
12 304321790 2.0000
12 70205816 2.0000
12 262199169 4.0000
12 39019643 3.0000
12 22498248 12.0000
12 76951150 13.0000
12 219454029 6.0000
13 135274322 23.0000
13 248901045 2.0000
13 196551540 3.0000
13 231942475 22.0000
13 191085626 25.0000
13 235965948 7.0000
13 229466877 15.0000
13 238316092 1.0000
13 624645567 2.0000
13 25310399 17.0000
13 77184360 85.0000
13 21480666 81.0000
13 226631830 8.0000
13 29163101 31.0000
13 18016160 69.0000
13 248801998 45.0000
13 375036621 14.0000
13 227431311 10.0000
13 39325505 66.0000
13 127424923 2.0000
13 36806703 73.0000
13 48380272 3.0000
13 19652551 73.0000
13 237826875 30.0000
13 80267704 30.0000
13 237788848 3.0000
13 32922034 29.0000
13 67430174 1.0000
13 21565240 2.0000
13 211231464 30.0000
13 179230072 3.0000
13 430934081 1.0000
13 110711910 16.0000
13 103817716 36.0000
13 90364806 10.0000
13 324588341 33.0000
13 253184868 13.0000
13 78021401 28.0000
13 172749267 8.0000
13 232242473 16.0000
13 256198747 1.0000
13 270850017 27.0000
13 240624439 20.0000
13 19837405 9.0000
13 392146152 1.0000
13 533004742 3.0000
13 524423189 3.0000
13 212555476 10.0000
13 191865710 8.0000
13 89952215 16.0000
13 22924705 4.0000
13 232243716 3.0000
13 190810251 1.0000
13 237376611 25.0000
13 18539902 10.0000
13 219480393 15.0000
13 371923186 1.0000
13 30443497 5.0000
13 19594736 92.0000
13 239787466 20.0000
13 215411682 14.0000
13 20584338 3.0000
13 93026497 5.0000
13 412181399 2.0000
13 246966794 2.0000
13 16627544 60.0000
13 148702848 1.0000
13 213229979 1.0000
13 242804165 5.0000
13 249719099 5.0000
13 88647325 15.0000
13 77989626 39.0000
13 242795908 2.0000
13 227338733 23.0000
13 234077156 14.0000
13 244026999 15.0000
13 22186312 16.0000
13 229015331 8.0000
13 46850377 32.0000
13 137363410 14.0000
13 163466066 2.0000
13 106866759 16.0000
13 10814042 24.0000
13 58040765 2.0000
13 94835912 9.0000
13 393461982 3.0000
13 104217808 11.0000
13 361335767 4.0000
13 19533838 8.0000
13 415438778 3.0000
13 109986944 31.0000
13 19530527 79.0000
13 28776227 30.0000
13 99560321 11.0000
13 236912210 9.0000
13 115924018 18.0000
13 190987689 15.0000
13 19735329 50.0000
13 22684776 5.0000
13 116547221 7.0000
13 21811630 37.0000
13 133219169 23.0000
13 54172831 46.0000
13 32845471 12.0000
13 95884790 9.0000
13 166888604 18.0000
13 244154060 3.0000
13 516729176 2.0000
13 239862568 15.0000
13 229650437 3.0000
13 104192882 81.0000
13 14409739 6.0000
13 45611369 4.0000
13 25298765 11.0000
13 144131076 7.0000
13 577034468 1.0000
13 242373942 4.0000
13 27885779 3.0000
13 6290752 7.0000
13 238633165 4.0000
13 111338251 22.0000
13 360540613 3.0000
13 55174364 3.0000
13 104518517 2.0000
13 163929486 1.0000
13 19777265 23.0000
13 169088826 2.0000
13 385326089 6.0000
13 23781227 15.0000
13 228770219 11.0000
13 20586381 24.0000
13 128593925 8.0000
13 234825661 10.0000
13 67268150 28.0000
13 346630615 3.0000
13 231816917 3.0000
13 234688647 7.0000
13 121098050 2.0000
13 116785133 7.0000
13 75995713 36.0000
13 21315916 46.0000
13 22628924 68.0000
13 238158030 8.0000
13 243632271 3.0000
13 24600451 9.0000
13 48667895 13.0000
13 496338650 4.0000
13 228769095 12.0000
13 120117254 43.0000
13 258136924 3.0000
13 192341330 12.0000
13 116422140 35.0000
13 77986665 46.0000
13 227990753 7.0000
13 82645739 37.0000
13 22005625 70.0000
13 21401635 3.0000
13 25333950 5.0000
13 350484600 1.0000
13 153563285 32.0000
13 28452279 4.0000
13 22026991 34.0000
13 21245586 1.0000
13 135514272 67.0000
13 242791873 12.0000
13 246357421 2.0000
13 104578228 29.0000
13 37011115 7.0000
13 6294502 19.0000
13 386170620 4.0000
13 243177419 10.0000
13 66682393 7.0000
13 104187193 2.0000
13 312658372 2.0000
13 144942878 22.0000
13 21643123 16.0000
13 84546428 33.0000
13 246585659 2.0000
13 219297099 11.0000
13 29110219 10.0000
13 54605067 3.0000
13 228774722 8.0000
13 77995220 49.0000
13 202678255 14.0000
13 11587032 12.0000
13 21117425 31.0000
13 36034936 10.0000
13 195697781 16.0000
13 6306972 16.0000
13 148872468 38.0000
13 85370909 15.0000
13 238586884 8.0000
13 163063814 1.0000
13 6751502 98.0000
13 21440665 33.0000
13 168669206 25.0000
13 181303066 3.0000
13 226985646 7.0000
13 116559835 17.0000
13 330904433 4.0000
13 21518722 54.0000
13 135877820 40.0000
13 245434042 6.0000
13 74979783 56.0000
13 98420900 17.0000
13 20511634 40.0000
13 36351009 5.0000
13 87471023 25.0000
13 243134164 7.0000
13 114007914 29.0000
13 150256527 5.0000
13 78019662 37.0000
13 157410826 7.0000
13 239444226 60.0000
13 246723037 6.0000
13 83344114 34.0000
13 20517600 7.0000
13 236487406 24.0000
13 22983594 45.0000
13 233555616 20.0000
13 219007038 6.0000
13 23359147 5.0000
13 21629133 26.0000
13 228673882 20.0000
13 242471796 4.0000
13 322549346 6.0000
13 262322667 23.0000
13 150981180 10.0000
13 347778813 2.0000
13 22378020 1.0000
13 327886319 21.0000
13 95658167 30.0000
13 46123918 32.0000
13 81844092 32.0000
13 68690605 48.0000
13 378219674 6.0000
13 16950676 9.0000
13 18449501 4.0000
13 224291356 1.0000
13 19964133 37.0000
13 244745254 3.0000
13 223950593 6.0000
13 23577405 96.0000
13 69568655 12.0000
13 212284694 7.0000
13 197897890 9.0000
13 241298933 9.0000
13 236377912 32.0000
13 36315404 2.0000
13 122713304 18.0000
13 232233165 10.0000
13 22862620 14.0000
13 90059455 29.0000
13 78026748 35.0000
13 316306021 3.0000
13 118999126 62.0000
13 233919401 15.0000
13 39472243 23.0000
13 322638688 7.0000
13 237794265 5.0000
13 237487471 7.0000
13 26586771 2.0000
13 127331013 16.0000
13 63680662 30.0000
13 95224854 4.0000
13 6300152 6.0000
13 166102184 15.0000
13 198846028 11.0000
13 60663002 3.0000
13 26228880 18.0000
13 121375039 19.0000
13 243149702 5.0000
13 17691386 18.0000
13 94069743 24.0000
13 249347954 12.0000
13 110670932 13.0000
13 37536209 7.0000
13 229431792 2.0000
13 124849627 3.0000
13 203484133 5.0000
13 18304985 10.0000
13 92521829 20.0000
13 33507131 24.0000
13 236108605 17.0000
13 29466305 33.0000
13 246820781 3.0000
13 144302254 9.0000
13 304321790 9.0000
13 70205816 19.0000
13 262199169 12.0000
13 39019643 14.0000
13 22498248 32.0000
13 76951150 45.0000
13 219454029 18.0000
14 135274322 1.0000
14 202678255 1.0000
14 20511634 1.0000
14 236108605 1.0000
14 39019643 1.0000
15 135274322 4.0000
15 248901045 6.0000
15 231942475 18.0000
15 191085626 14.0000
15 235965948 12.0000
15 229466877 14.0000
15 624645567 1.0000
15 456156740 2.0000
15 77184360 30.0000
15 21480666 4.0000
15 226631830 10.0000
15 29163101 25.0000
15 18016160 31.0000
15 248801998 17.0000
15 227431311 2.0000
15 39325505 10.0000
15 36806703 19.0000
15 48380272 1.0000
15 19652551 5.0000
15 237826875 18.0000
15 80267704 27.0000
15 237788848 4.0000
15 32922034 12.0000
15 21565240 2.0000
15 211231464 13.0000
15 270286972 2.0000
15 430934081 4.0000
15 110711910 18.0000
15 103817716 22.0000
15 90364806 11.0000
15 324588341 3.0000
15 253184868 14.0000
15 78021401 20.0000
15 172749267 8.0000
15 232242473 14.0000
15 242455623 4.0000
15 256198747 1.0000
15 270850017 4.0000
15 240624439 18.0000
15 19837405 5.0000
15 533004742 4.0000
15 524423189 4.0000
15 212555476 1.0000
15 191865710 2.0000
15 89952215 1.0000
15 22924705 4.0000
15 232243716 2.0000
15 237376611 21.0000
15 219480393 2.0000
15 19594736 7.0000
15 239787466 18.0000
15 215411682 15.0000
15 412181399 2.0000
15 246966794 8.0000
15 16627544 15.0000
15 242804165 11.0000
15 249719099 5.0000
15 88647325 17.0000
15 77989626 24.0000
15 242795908 8.0000
15 227338733 18.0000
15 234077156 20.0000
15 244026999 15.0000
15 229015331 11.0000
15 137363410 16.0000
15 106866759 11.0000
15 10814042 1.0000
15 58040765 1.0000
15 94835912 2.0000
15 393461982 7.0000
15 104217808 2.0000
15 361335767 11.0000
15 109986944 20.0000
15 19530527 4.0000
15 28776227 4.0000
15 99560321 7.0000
15 236912210 12.0000
15 115924018 18.0000
15 190987689 13.0000
15 19735329 20.0000
15 116547221 14.0000
15 21811630 24.0000
15 133219169 11.0000
15 54172831 16.0000
15 32845471 14.0000
15 95884790 15.0000
15 166888604 1.0000
15 244154060 2.0000
15 516729176 4.0000
15 239862568 3.0000
15 229650437 1.0000
15 104192882 13.0000
15 14409739 6.0000
15 144131076 2.0000
15 577034468 2.0000
15 242373942 10.0000
15 27885779 1.0000
15 6290752 1.0000
15 111338251 15.0000
15 360540613 3.0000
15 55174364 1.0000
15 104518517 1.0000
15 19777265 7.0000
15 385326089 8.0000
15 23781227 16.0000
15 228770219 13.0000
15 20586381 15.0000
15 128593925 11.0000
15 234825661 15.0000
15 67268150 26.0000
15 346630615 6.0000
15 234688647 9.0000
15 116785133 5.0000
15 75995713 16.0000
15 21315916 15.0000
15 22628924 4.0000
15 238158030 13.0000
15 243632271 2.0000
15 24600451 11.0000
15 48667895 15.0000
15 496338650 1.0000
15 228769095 16.0000
15 120117254 19.0000
15 258136924 2.0000
15 192341330 14.0000
15 432054563 3.0000
15 116422140 15.0000
15 77986665 26.0000
15 227990753 8.0000
15 82645739 30.0000
15 22005625 15.0000
15 25333950 1.0000
15 153563285 27.0000
15 22026991 2.0000
15 135514272 26.0000
15 568256634 1.0000
15 242791873 15.0000
15 104578228 25.0000
15 6294502 5.0000
15 386170620 4.0000
15 243177419 11.0000
15 66682393 1.0000
15 104187193 2.0000
15 144942878 12.0000
15 21643123 2.0000
15 84546428 18.0000
15 29110219 1.0000
15 54605067 1.0000
15 228774722 14.0000
15 77995220 27.0000
15 202678255 2.0000
15 11587032 2.0000
15 430714461 1.0000
15 21117425 17.0000
15 36034936 3.0000
15 195697781 11.0000
15 6306972 5.0000
15 148872468 19.0000
15 85370909 3.0000
15 40747039 1.0000
15 238586884 3.0000
15 6751502 6.0000
15 21440665 4.0000
15 168669206 22.0000
15 18818981 2.0000
15 116559835 12.0000
15 330904433 4.0000
15 21518722 20.0000
15 135877820 23.0000
15 245434042 13.0000
15 74979783 26.0000
15 98420900 10.0000
15 20511634 8.0000
15 87471023 17.0000
15 243134164 10.0000
15 114007914 22.0000
15 78019662 29.0000
15 157410826 11.0000
15 239444226 19.0000
15 246723037 12.0000
15 83344114 16.0000
15 20517600 1.0000
15 236487406 20.0000
15 22983594 29.0000
15 233555616 17.0000
15 219007038 1.0000
15 23359147 4.0000
15 21629133 12.0000
15 228673882 17.0000
15 242471796 1.0000
15 322549346 7.0000
15 262322667 6.0000
15 244156314 4.0000
15 150981180 12.0000
15 347778813 2.0000
15 327886319 11.0000
15 95658167 4.0000
15 46123918 5.0000
15 81844092 23.0000
15 68690605 20.0000
15 16950676 3.0000
15 19964133 16.0000
15 223950593 10.0000
15 23577405 9.0000
15 69568655 2.0000
15 212284694 2.0000
15 197897890 13.0000
15 241298933 11.0000
15 236377912 16.0000
15 36315404 2.0000
15 122713304 16.0000
15 232233165 17.0000
15 22862620 2.0000
15 90059455 15.0000
15 78026748 20.0000
15 316306021 8.0000
15 118999126 28.0000
15 233919401 19.0000
15 39472243 19.0000
15 322638688 2.0000
15 237794265 6.0000
15 127331013 17.0000
15 63680662 29.0000
15 166102184 2.0000
15 198846028 12.0000
15 26228880 1.0000
15 121375039 16.0000
15 243149702 6.0000
15 17691386 2.0000
15 94069743 17.0000
15 249347954 13.0000
15 110670932 15.0000
15 124849627 1.0000
15 203484133 8.0000
15 18304985 3.0000
15 92521829 19.0000
15 33507131 7.0000
15 236108605 7.0000
15 29466305 21.0000
15 246820781 8.0000
15 144302254 4.0000
15 304321790 9.0000
15 70205816 12.0000
15 262199169 4.0000
15 39019643 3.0000
15 22498248 7.0000
15 76951150 26.0000
15 219454029 14.0000
16 135274322 4.0000
16 196551540 1.0000
16 231942475 1.0000
16 191085626 3.0000
16 229466877 2.0000
16 25310399 5.0000
16 77184360 26.0000
16 21480666 32.0000
16 226631830 1.0000
16 29163101 3.0000
16 18016160 13.0000
16 248801998 18.0000
16 375036621 5.0000
16 227431311 1.0000
16 39325505 20.0000
16 36806703 24.0000
16 19652551 29.0000
16 237826875 14.0000
16 80267704 3.0000
16 32922034 4.0000
16 211231464 7.0000
16 110711910 3.0000
16 103817716 5.0000
16 324588341 9.0000
16 253184868 2.0000
16 78021401 3.0000
16 172749267 2.0000
16 232242473 4.0000
16 270850017 1.0000
16 240624439 6.0000
16 19837405 2.0000
16 212555476 2.0000
16 191865710 2.0000
16 89952215 6.0000
16 22924705 1.0000
16 237376611 5.0000
16 18539902 1.0000
16 219480393 5.0000
16 19594736 38.0000
16 215411682 2.0000
16 20584338 4.0000
16 93026497 2.0000
16 246966794 1.0000
16 16627544 14.0000
16 88647325 2.0000
16 77989626 4.0000
16 227338733 3.0000
16 234077156 1.0000
16 244026999 1.0000
16 22186312 8.0000
16 229015331 2.0000
16 46850377 9.0000
16 137363410 1.0000
16 106866759 2.0000
16 10814042 8.0000
16 104217808 2.0000
16 361335767 1.0000
16 109986944 2.0000
16 19530527 33.0000
16 28776227 5.0000
16 99560321 3.0000
16 236912210 1.0000
16 115924018 1.0000
16 190987689 4.0000
16 19735329 4.0000
16 22684776 1.0000
16 116547221 2.0000
16 21811630 6.0000
16 133219169 4.0000
16 54172831 15.0000
16 32845471 1.0000
16 95884790 1.0000
16 166888604 4.0000
16 239862568 2.0000
16 104192882 28.0000
16 45611369 1.0000
16 27885779 1.0000
16 111338251 3.0000
16 19777265 1.0000
16 385326089 3.0000
16 228770219 1.0000
16 20586381 3.0000
16 67268150 2.0000
16 231816917 1.0000
16 121098050 1.0000
16 116785133 2.0000
16 75995713 5.0000
16 21315916 13.0000
16 22628924 36.0000
16 243632271 1.0000
16 48667895 2.0000
16 228769095 1.0000
16 120117254 7.0000
16 192341330 1.0000
16 116422140 3.0000
16 77986665 6.0000
16 227990753 1.0000
16 82645739 4.0000
16 22005625 23.0000
16 153563285 5.0000
16 22026991 3.0000
16 135514272 32.0000
16 242791873 1.0000
16 104578228 2.0000
16 37011115 2.0000
16 6294502 2.0000
16 386170620 1.0000
16 66682393 1.0000
16 144942878 5.0000
16 21643123 1.0000
16 84546428 3.0000
16 246585659 3.0000
16 219297099 2.0000
16 29110219 2.0000
16 77995220 10.0000
16 202678255 4.0000
16 11587032 2.0000
16 21117425 3.0000
16 36034936 1.0000
16 195697781 2.0000
16 148872468 10.0000
16 85370909 1.0000
16 6751502 34.0000
16 21440665 5.0000
16 168669206 2.0000
16 181303066 1.0000
16 226985646 2.0000
16 116559835 2.0000
16 21518722 7.0000
16 135877820 4.0000
16 245434042 1.0000
16 74979783 8.0000
16 20511634 4.0000
16 36351009 1.0000
16 87471023 4.0000
16 243134164 1.0000
16 114007914 9.0000
16 78019662 9.0000
16 157410826 1.0000
16 239444226 30.0000
16 83344114 11.0000
16 20517600 2.0000
16 236487406 4.0000
16 22983594 7.0000
16 219007038 2.0000
16 23359147 2.0000
16 21629133 5.0000
16 228673882 3.0000
16 242471796 3.0000
16 262322667 12.0000
16 327886319 3.0000
16 95658167 4.0000
16 46123918 2.0000
16 81844092 3.0000
16 68690605 16.0000
16 378219674 2.0000
16 16950676 1.0000
16 18449501 1.0000
16 19964133 3.0000
16 244745254 2.0000
16 223950593 1.0000
16 23577405 40.0000
16 69568655 3.0000
16 212284694 1.0000
16 197897890 1.0000
16 236377912 6.0000
16 122713304 2.0000
16 22862620 2.0000
16 90059455 2.0000
16 78026748 5.0000
16 118999126 18.0000
16 233919401 1.0000
16 39472243 1.0000
16 322638688 1.0000
16 237487471 6.0000
16 127331013 1.0000
16 63680662 2.0000
16 95224854 3.0000
16 166102184 1.0000
16 26228880 2.0000
16 121375039 2.0000
16 243149702 1.0000
16 17691386 2.0000
16 94069743 4.0000
16 249347954 2.0000
16 110670932 1.0000
16 37536209 2.0000
16 124849627 1.0000
16 203484133 1.0000
16 92521829 1.0000
16 33507131 5.0000
16 236108605 3.0000
16 29466305 2.0000
16 144302254 1.0000
16 70205816 3.0000
16 262199169 2.0000
16 39019643 1.0000
16 22498248 8.0000
16 76951150 16.0000
17 135274322 1.0000
17 191085626 1.0000
17 235965948 1.0000
17 229466877 1.0000
17 77184360 2.0000
17 21480666 2.0000
17 29163101 1.0000
17 18016160 1.0000
17 248801998 1.0000
17 36806703 2.0000
17 48380272 1.0000
17 19652551 2.0000
17 237826875 1.0000
17 80267704 1.0000
17 32922034 2.0000
17 211231464 1.0000
17 110711910 1.0000
17 103817716 1.0000
17 253184868 1.0000
17 78021401 1.0000
17 232242473 1.0000
17 270850017 1.0000
17 240624439 1.0000
17 212555476 1.0000
17 191865710 1.0000
17 89952215 1.0000
17 237376611 1.0000
17 19594736 2.0000
17 239787466 1.0000
17 215411682 1.0000
17 246966794 1.0000
17 16627544 1.0000
17 226898857 1.0000
17 242804165 1.0000
17 88647325 1.0000
17 77989626 1.0000
17 242795908 1.0000
17 227338733 1.0000
17 234077156 1.0000
17 244026999 1.0000
17 22186312 2.0000
17 229015331 1.0000
17 46850377 1.0000
17 137363410 1.0000
17 106866759 1.0000
17 10814042 1.0000
17 109986944 1.0000
17 236912210 1.0000
17 115924018 1.0000
17 190987689 1.0000
17 19735329 1.0000
17 116547221 1.0000
17 21811630 1.0000
17 54172831 1.0000
17 32845471 1.0000
17 95884790 1.0000
17 229650437 2.0000
17 104192882 1.0000
17 14409739 1.0000
17 25298765 1.0000
17 144131076 1.0000
17 242373942 1.0000
17 111338251 1.0000
17 55174364 1.0000
17 23781227 1.0000
17 228770219 1.0000
17 20586381 1.0000
17 128593925 1.0000
17 234825661 1.0000
17 67268150 2.0000
17 234688647 1.0000
17 75995713 1.0000
17 21315916 1.0000
17 238158030 1.0000
17 243632271 1.0000
17 24600451 1.0000
17 48667895 1.0000
17 228769095 1.0000
17 120117254 1.0000
17 192341330 1.0000
17 116422140 1.0000
17 77986665 1.0000
17 82645739 1.0000
17 22005625 1.0000
17 153563285 1.0000
17 135514272 1.0000
17 242791873 1.0000
17 66682393 1.0000
17 144942878 1.0000
17 21643123 1.0000
17 84546428 1.0000
17 29110219 1.0000
17 54605067 1.0000
17 228774722 1.0000
17 77995220 1.0000
17 21117425 1.0000
17 6306972 1.0000
17 148872468 1.0000
17 6751502 1.0000
17 168669206 1.0000
17 116559835 1.0000
17 21518722 1.0000
17 135877820 1.0000
17 74979783 1.0000
17 98420900 1.0000
17 20511634 2.0000
17 36351009 1.0000
17 87471023 1.0000
17 114007914 1.0000
17 78019662 1.0000
17 157410826 1.0000
17 239444226 1.0000
17 246723037 1.0000
17 83344114 1.0000
17 236487406 1.0000
17 22983594 1.0000
17 233555616 1.0000
17 242471796 1.0000
17 150981180 1.0000
17 46123918 1.0000
17 81844092 2.0000
17 68690605 1.0000
17 16950676 1.0000
17 19964133 1.0000
17 23577405 1.0000
17 69568655 1.0000
17 212284694 1.0000
17 197897890 1.0000
17 241298933 1.0000
17 236377912 1.0000
17 36315404 1.0000
17 122713304 1.0000
17 232233165 1.0000
17 22862620 1.0000
17 90059455 1.0000
17 78026748 1.0000
17 118999126 1.0000
17 233919401 1.0000
17 39472243 1.0000
17 237487471 1.0000
17 127331013 1.0000
17 63680662 1.0000
17 198846028 1.0000
17 26228880 1.0000
17 121375039 1.0000
17 94069743 1.0000
17 249347954 1.0000
17 110670932 1.0000
17 203484133 1.0000
17 92521829 1.0000
17 33507131 1.0000
17 29466305 1.0000
17 22498248 1.0000
17 219454029 1.0000
18 135274322 2.0000
18 39325505 2.0000
18 19837405 2.0000
18 104187193 2.0000
18 202678255 2.0000
18 322638688 2.0000
18 33507131 2.0000
19 135274322 8.0000
19 196551540 4.0000
19 231942475 5.0000
19 191085626 7.0000
19 235965948 2.0000
19 229466877 2.0000
19 77184360 6.0000
19 21480666 7.0000
19 226631830 3.0000
19 29163101 4.0000
19 18016160 7.0000
19 248801998 4.0000
19 375036621 16.0000
19 227431311 3.0000
19 39325505 11.0000
19 127424923 4.0000
19 36806703 5.0000
19 19652551 3.0000
19 237826875 4.0000
19 80267704 6.0000
19 237788848 2.0000
19 32922034 3.0000
19 211231464 5.0000
19 179230072 1.0000
19 110711910 2.0000
19 103817716 4.0000
19 90364806 1.0000
19 324588341 21.0000
19 253184868 5.0000
19 78021401 6.0000
19 172749267 2.0000
19 232242473 3.0000
19 270850017 1.0000
19 240624439 5.0000
19 19837405 5.0000
19 212555476 7.0000
19 191865710 3.0000
19 89952215 1.0000
19 22924705 2.0000
19 232243716 6.0000
19 237376611 4.0000
19 219480393 2.0000
19 19594736 3.0000
19 239787466 4.0000
19 215411682 5.0000
19 20584338 1.0000
19 246966794 1.0000
19 16627544 5.0000
19 148702848 1.0000
19 213229979 3.0000
19 242804165 2.0000
19 88647325 3.0000
19 77989626 6.0000
19 242795908 2.0000
19 227338733 7.0000
19 234077156 4.0000
19 244026999 2.0000
19 229015331 4.0000
19 46850377 22.0000
19 137363410 4.0000
19 106866759 2.0000
19 10814042 1.0000
19 94835912 4.0000
19 104217808 7.0000
19 361335767 1.0000
19 109986944 5.0000
19 19530527 6.0000
19 28776227 5.0000
19 99560321 4.0000
19 236912210 3.0000
19 115924018 4.0000
19 190987689 5.0000
19 19735329 6.0000
19 22684776 2.0000
19 116547221 3.0000
19 21811630 4.0000
19 133219169 4.0000
19 54172831 4.0000
19 32845471 4.0000
19 95884790 4.0000
19 166888604 18.0000
19 104192882 21.0000
19 14409739 1.0000
19 144131076 3.0000
19 577034468 1.0000
19 27885779 3.0000
19 111338251 4.0000
19 55174364 1.0000
19 163929486 2.0000
19 23781227 5.0000
19 228770219 2.0000
19 20586381 5.0000
19 128593925 2.0000
19 234825661 6.0000
19 67268150 4.0000
19 231816917 4.0000
19 234688647 5.0000
19 116785133 6.0000
19 382027035 1.0000
19 75995713 6.0000
19 21315916 5.0000
19 22628924 5.0000
19 238158030 4.0000
19 243632271 2.0000
19 24600451 5.0000
19 48667895 6.0000
19 228769095 4.0000
19 120117254 5.0000
19 192341330 3.0000
19 116422140 6.0000
19 77986665 6.0000
19 227990753 3.0000
19 82645739 10.0000
19 22005625 7.0000
19 153563285 6.0000
19 135514272 5.0000
19 242791873 3.0000
19 104578228 5.0000
19 243177419 1.0000
19 66682393 5.0000
19 104187193 5.0000
19 144942878 6.0000
19 21643123 1.0000
19 84546428 5.0000
19 219297099 4.0000
19 228774722 4.0000
19 77995220 6.0000
19 202678255 7.0000
19 21117425 3.0000
19 36034936 2.0000
19 195697781 6.0000
19 6306972 1.0000
19 148872468 11.0000
19 85370909 2.0000
19 40747039 1.0000
19 238586884 2.0000
19 6751502 3.0000
19 21440665 1.0000
19 168669206 4.0000
19 181303066 2.0000
19 226985646 6.0000
19 116559835 5.0000
19 21518722 6.0000
19 135877820 3.0000
19 245434042 2.0000
19 74979783 5.0000
19 98420900 3.0000
19 20511634 4.0000
19 87471023 4.0000
19 243134164 3.0000
19 114007914 5.0000
19 78019662 8.0000
19 157410826 5.0000
19 239444226 9.0000
19 246723037 1.0000
19 83344114 4.0000
19 236487406 8.0000
19 22983594 4.0000
19 233555616 5.0000
19 219007038 9.0000
19 21629133 1.0000
19 228673882 4.0000
19 242471796 1.0000
19 262322667 1.0000
19 150981180 4.0000
19 327886319 2.0000
19 46123918 4.0000
19 81844092 3.0000
19 68690605 10.0000
19 378219674 8.0000
19 19964133 4.0000
19 244745254 1.0000
19 223950593 2.0000
19 23577405 21.0000
19 69568655 1.0000
19 212284694 3.0000
19 197897890 3.0000
19 241298933 8.0000
19 235243434 1.0000
19 236377912 5.0000
19 122713304 4.0000
19 232233165 3.0000
19 90059455 5.0000
19 78026748 5.0000
19 118999126 6.0000
19 233919401 3.0000
19 39472243 5.0000
19 322638688 2.0000
19 237794265 4.0000
19 237487471 1.0000
19 127331013 2.0000
19 63680662 3.0000
19 6300152 1.0000
19 166102184 2.0000
19 198846028 3.0000
19 121375039 3.0000
19 243149702 2.0000
19 17691386 1.0000
19 94069743 4.0000
19 249347954 1.0000
19 110670932 6.0000
19 229431792 3.0000
19 124849627 6.0000
19 203484133 4.0000
19 92521829 3.0000
19 33507131 8.0000
19 236108605 5.0000
19 29466305 4.0000
19 144302254 1.0000
19 304321790 2.0000
19 70205816 5.0000
19 262199169 2.0000
19 39019643 6.0000
19 22498248 2.0000
19 76951150 7.0000
19 219454029 6.0000
20 135274322 2.0000
20 231942475 2.0000
20 191085626 2.0000
20 77184360 2.0000
20 39325505 2.0000
20 80267704 2.0000
20 270286972 2.0000
20 78021401 2.0000
20 215411682 2.0000
20 77989626 2.0000
20 244026999 2.0000
20 115924018 2.0000
20 239862568 2.0000
20 23781227 2.0000
20 75995713 2.0000
20 238158030 2.0000
20 120117254 2.0000
20 116422140 2.0000
20 77986665 2.0000
20 104187193 2.0000
20 144942878 2.0000
20 84546428 2.0000
20 77995220 2.0000
20 202678255 2.0000
20 11587032 2.0000
20 116559835 2.0000
20 74979783 2.0000
20 78019662 2.0000
20 246723037 2.0000
20 236487406 2.0000
20 233555616 2.0000
20 46123918 2.0000
20 90059455 2.0000
20 78026748 2.0000
20 322638688 2.0000
20 33507131 2.0000
20 236108605 2.0000
20 304321790 2.0000
20 39019643 2.0000
20 76951150 2.0000
21 135274322 1.0000
21 39325505 1.0000
21 19837405 1.0000
21 166888604 1.0000
21 20586381 2.0000
21 144942878 2.0000
21 21643123 1.0000
21 202678255 1.0000
21 195697781 1.0000
21 85370909 1.0000
21 33507131 1.0000
21 39019643 2.0000
22 135274322 11.0000
22 248901045 1.0000
22 196551540 2.0000
22 231942475 9.0000
22 191085626 7.0000
22 235965948 1.0000
22 229466877 3.0000
22 25310399 6.0000
22 77184360 20.0000
22 21480666 10.0000
22 226631830 3.0000
22 29163101 9.0000
22 18016160 15.0000
22 248801998 5.0000
22 375036621 6.0000
22 227431311 3.0000
22 39325505 19.0000
22 127424923 1.0000
22 36806703 18.0000
22 48380272 1.0000
22 19652551 14.0000
22 237826875 6.0000
22 80267704 11.0000
22 237788848 1.0000
22 32922034 9.0000
22 67430174 1.0000
22 211231464 6.0000
22 179230072 1.0000
22 270286972 2.0000
22 110711910 2.0000
22 103817716 10.0000
22 90364806 3.0000
22 324588341 12.0000
22 253184868 4.0000
22 78021401 11.0000
22 172749267 5.0000
22 232242473 4.0000
22 270850017 11.0000
22 240624439 5.0000
22 19837405 6.0000
22 524423189 2.0000
22 212555476 3.0000
22 191865710 2.0000
22 89952215 5.0000
22 22924705 1.0000
22 232243716 1.0000
22 237376611 7.0000
22 18539902 4.0000
22 219480393 4.0000
22 19594736 13.0000
22 239787466 7.0000
22 215411682 8.0000
22 20584338 6.0000
22 246966794 1.0000
22 16627544 10.0000
22 249719099 2.0000
22 88647325 5.0000
22 77989626 11.0000
22 227338733 5.0000
22 234077156 6.0000
22 244026999 4.0000
22 22186312 3.0000
22 229015331 1.0000
22 46850377 7.0000
22 137363410 5.0000
22 106866759 5.0000
22 10814042 4.0000
22 94835912 5.0000
22 104217808 3.0000
22 361335767 1.0000
22 19533838 3.0000
22 109986944 11.0000
22 19530527 14.0000
22 28776227 7.0000
22 99560321 6.0000
22 236912210 2.0000
22 115924018 9.0000
22 190987689 4.0000
22 19735329 12.0000
22 22684776 2.0000
22 116547221 4.0000
22 21811630 10.0000
22 133219169 8.0000
22 54172831 9.0000
22 32845471 4.0000
22 95884790 3.0000
22 166888604 6.0000
22 239862568 3.0000
22 229650437 2.0000
22 104192882 16.0000
22 14409739 2.0000
22 45611369 1.0000
22 25298765 5.0000
22 144131076 3.0000
22 27885779 1.0000
22 6290752 2.0000
22 111338251 4.0000
22 360540613 1.0000
22 55174364 3.0000
22 163929486 3.0000
22 19777265 5.0000
22 385326089 1.0000
22 23781227 9.0000
22 228770219 1.0000
22 20586381 4.0000
22 128593925 2.0000
22 234825661 5.0000
22 67268150 9.0000
22 346630615 1.0000
22 231816917 1.0000
22 234688647 1.0000
22 116785133 3.0000
22 75995713 14.0000
22 21315916 12.0000
22 22628924 14.0000
22 238158030 7.0000
22 243632271 1.0000
22 24600451 5.0000
22 48667895 3.0000
22 496338650 1.0000
22 293536395 1.0000
22 228769095 2.0000
22 120117254 15.0000
22 192341330 3.0000
22 116422140 12.0000
22 77986665 15.0000
22 82645739 9.0000
22 22005625 12.0000
22 25333950 4.0000
22 350484600 2.0000
22 153563285 10.0000
22 28452279 4.0000
22 22026991 8.0000
22 21245586 1.0000
22 135514272 16.0000
22 242791873 3.0000
22 104578228 10.0000
22 37011115 2.0000
22 6294502 5.0000
22 66682393 3.0000
22 104187193 4.0000
22 144942878 7.0000
22 21643123 7.0000
22 84546428 10.0000
22 219297099 1.0000
22 29110219 5.0000
22 54605067 2.0000
22 228774722 3.0000
22 77995220 12.0000
22 202678255 8.0000
22 11587032 6.0000
22 21117425 10.0000
22 36034936 3.0000
22 195697781 7.0000
22 6306972 3.0000
22 148872468 8.0000
22 85370909 7.0000
22 40747039 1.0000
22 238586884 4.0000
22 6751502 17.0000
22 21440665 13.0000
22 168669206 8.0000
22 181303066 1.0000
22 226985646 4.0000
22 116559835 6.0000
22 330904433 1.0000
22 21518722 13.0000
22 135877820 12.0000
22 245434042 2.0000
22 74979783 14.0000
22 98420900 6.0000
22 20511634 10.0000
22 36351009 3.0000
22 87471023 4.0000
22 243134164 2.0000
22 114007914 7.0000
22 150256527 1.0000
22 78019662 13.0000
22 157410826 2.0000
22 239444226 13.0000
22 246723037 2.0000
22 83344114 6.0000
22 20517600 7.0000
22 236487406 10.0000
22 22983594 11.0000
22 233555616 8.0000
22 219007038 1.0000
22 23359147 4.0000
22 21629133 3.0000
22 228673882 8.0000
22 242471796 1.0000
22 322549346 2.0000
22 262322667 3.0000
22 150981180 5.0000
22 327886319 3.0000
22 95658167 8.0000
22 46123918 12.0000
22 81844092 11.0000
22 68690605 10.0000
22 378219674 1.0000
22 16950676 4.0000
22 18449501 2.0000
22 19964133 10.0000
22 244745254 1.0000
22 223950593 1.0000
22 23577405 21.0000
22 69568655 2.0000
22 212284694 4.0000
22 197897890 5.0000
22 241298933 3.0000
22 236377912 8.0000
22 36315404 1.0000
22 122713304 6.0000
22 232233165 3.0000
22 22862620 6.0000
22 90059455 10.0000
22 28364382 2.0000
22 78026748 10.0000
22 118999126 11.0000
22 233919401 3.0000
22 39472243 8.0000
22 322638688 4.0000
22 237794265 2.0000
22 26586771 1.0000
22 127331013 4.0000
22 63680662 9.0000
22 95224854 4.0000
22 6300152 4.0000
22 166102184 3.0000
22 198846028 4.0000
22 60663002 2.0000
22 26228880 7.0000
22 121375039 5.0000
22 243149702 1.0000
22 17691386 10.0000
22 94069743 7.0000
22 249347954 3.0000
22 197095842 1.0000
22 110670932 2.0000
22 37536209 3.0000
22 229431792 1.0000
22 124849627 2.0000
22 203484133 2.0000
22 18304985 5.0000
22 92521829 5.0000
22 33507131 10.0000
22 236108605 8.0000
22 29466305 9.0000
22 144302254 4.0000
22 304321790 4.0000
22 70205816 4.0000
22 262199169 2.0000
22 39019643 7.0000
22 22498248 8.0000
22 76951150 12.0000
22 219454029 6.0000
23 135274322 4.0000
23 231942475 4.0000
23 191085626 5.0000
23 25310399 6.0000
23 77184360 6.0000
23 21480666 14.0000
23 226631830 1.0000
23 29163101 1.0000
23 18016160 1.0000
23 39325505 6.0000
23 36806703 4.0000
23 19652551 25.0000
23 80267704 4.0000
23 270286972 1.0000
23 78021401 4.0000
23 270850017 2.0000
23 19837405 2.0000
23 89952215 5.0000
23 237376611 1.0000
23 18539902 2.0000
23 219480393 2.0000
23 371923186 1.0000
23 19594736 5.0000
23 239787466 1.0000
23 215411682 5.0000
23 246966794 1.0000
23 16627544 8.0000
23 77989626 4.0000
23 234077156 1.0000
23 244026999 3.0000
23 22186312 1.0000
23 46850377 1.0000
23 10814042 2.0000
23 104217808 4.0000
23 361335767 1.0000
23 19533838 2.0000
23 109986944 1.0000
23 19530527 4.0000
23 115924018 4.0000
23 19735329 1.0000
23 21811630 1.0000
23 133219169 2.0000
23 32845471 1.0000
23 239862568 2.0000
23 104192882 3.0000
23 45611369 1.0000
23 25298765 1.0000
23 144131076 1.0000
23 6290752 2.0000
23 55174364 1.0000
23 169088826 1.0000
23 385326089 1.0000
23 23781227 4.0000
23 116785133 1.0000
23 75995713 4.0000
23 21315916 5.0000
23 22628924 5.0000
23 238158030 3.0000
23 120117254 6.0000
23 116422140 4.0000
23 77986665 5.0000
23 22005625 17.0000
23 350484600 1.0000
23 22026991 3.0000
23 21245586 1.0000
23 135514272 2.0000
23 37011115 2.0000
23 6294502 2.0000
23 104187193 1.0000
23 312658372 3.0000
23 144942878 4.0000
23 84546428 3.0000
23 246585659 3.0000
23 77995220 4.0000
23 202678255 2.0000
23 11587032 4.0000
23 85370909 1.0000
23 238586884 1.0000
23 163063814 1.0000
23 6751502 20.0000
23 21440665 2.0000
23 168669206 1.0000
23 226985646 4.0000
23 116559835 6.0000
23 21518722 1.0000
23 135877820 1.0000
23 74979783 8.0000
23 98420900 1.0000
23 20511634 1.0000
23 150256527 1.0000
23 78019662 6.0000
23 246723037 1.0000
23 236487406 3.0000
23 233555616 4.0000
23 23359147 1.0000
23 21629133 2.0000
23 46123918 4.0000
23 16950676 1.0000
23 18449501 4.0000
23 19964133 1.0000
23 212284694 1.0000
23 236377912 1.0000
23 22862620 2.0000
23 90059455 6.0000
23 78026748 5.0000
23 118999126 1.0000
23 39472243 1.0000
23 322638688 2.0000
23 237487471 2.0000
23 127331013 1.0000
23 95224854 1.0000
23 6300152 1.0000
23 26228880 2.0000
23 17691386 5.0000
23 37536209 1.0000
23 33507131 4.0000
23 236108605 4.0000
23 29466305 1.0000
23 144302254 1.0000
23 304321790 3.0000
23 39019643 4.0000
23 22498248 1.0000
23 76951150 7.0000
24 135274322 2.0000
24 196551540 2.0000
24 231942475 3.0000
24 191085626 1.0000
24 229466877 1.0000
24 77184360 4.0000
24 21480666 3.0000
24 226631830 1.0000
24 18016160 1.0000
24 248801998 3.0000
24 227431311 1.0000
24 39325505 3.0000
24 127424923 1.0000
24 36806703 3.0000
24 19652551 3.0000
24 237826875 1.0000
24 80267704 1.0000
24 32922034 1.0000
24 211231464 1.0000
24 253184868 1.0000
24 78021401 1.0000
24 19837405 1.0000
24 212555476 4.0000
24 22924705 1.0000
24 232243716 2.0000
24 237376611 2.0000
24 18539902 1.0000
24 19594736 4.0000
24 215411682 1.0000
24 16627544 4.0000
24 213229979 2.0000
24 77989626 1.0000
24 229015331 1.0000
24 94835912 1.0000
24 104217808 3.0000
24 19530527 4.0000
24 28776227 1.0000
24 99560321 1.0000
24 236912210 1.0000
24 115924018 1.0000
24 190987689 4.0000
24 19735329 2.0000
24 133219169 2.0000
24 54172831 1.0000
24 95884790 1.0000
24 25298765 1.0000
24 27885779 1.0000
24 111338251 1.0000
24 23781227 1.0000
24 20586381 3.0000
24 234825661 1.0000
24 67268150 1.0000
24 231816917 2.0000
24 234688647 2.0000
24 116785133 2.0000
24 21315916 2.0000
24 22628924 1.0000
24 238158030 1.0000
24 24600451 1.0000
24 48667895 2.0000
24 120117254 2.0000
24 192341330 1.0000
24 116422140 1.0000
24 77986665 1.0000
24 227990753 1.0000
24 82645739 4.0000
24 22005625 1.0000
24 153563285 1.0000
24 135514272 2.0000
24 242791873 1.0000
24 66682393 2.0000
24 104187193 1.0000
24 144942878 4.0000
24 84546428 2.0000
24 219297099 3.0000
24 77995220 2.0000
24 202678255 1.0000
24 148872468 7.0000
24 6751502 4.0000
24 226985646 2.0000
24 116559835 1.0000
24 87471023 1.0000
24 243134164 1.0000
24 114007914 1.0000
24 78019662 3.0000
24 157410826 2.0000
24 239444226 3.0000
24 83344114 1.0000
24 236487406 2.0000
24 233555616 1.0000
24 219007038 5.0000
24 21629133 1.0000
24 150981180 1.0000
24 68690605 5.0000
24 224291356 1.0000
24 23577405 1.0000
24 197897890 1.0000
24 241298933 4.0000
24 235243434 1.0000
24 236377912 2.0000
24 90059455 1.0000
24 78026748 1.0000
24 118999126 1.0000
24 94069743 1.0000
24 110670932 1.0000
24 229431792 1.0000
24 124849627 2.0000
24 203484133 1.0000
24 33507131 2.0000
24 236108605 2.0000
24 144302254 1.0000
24 70205816 1.0000
24 39019643 5.0000
24 22498248 1.0000
24 76951150 1.0000
24 219454029 1.0000
25 135274322 1.0000
25 21480666 1.0000
25 77989626 1.0000
25 234077156 1.0000
25 144131076 1.0000
25 77986665 1.0000
25 104578228 1.0000
25 21518722 1.0000
25 74979783 1.0000
25 243134164 1.0000
25 114007914 1.0000
25 118999126 1.0000
25 237794265 1.0000
25 124849627 1.0000
25 219454029 1.0000
26 135274322 4.0000
26 196551540 2.0000
26 231942475 3.0000
26 191085626 6.0000
26 229466877 1.0000
26 77184360 7.0000
26 21480666 5.0000
26 226631830 2.0000
26 29163101 2.0000
26 18016160 5.0000
26 248801998 2.0000
26 227431311 2.0000
26 39325505 3.0000
26 127424923 3.0000
26 36806703 5.0000
26 19652551 5.0000
26 237826875 2.0000
26 80267704 4.0000
26 237788848 2.0000
26 32922034 2.0000
26 211231464 3.0000
26 110711910 2.0000
26 103817716 2.0000
26 324588341 1.0000
26 253184868 2.0000
26 78021401 5.0000
26 172749267 2.0000
26 232242473 2.0000
26 240624439 4.0000
26 19837405 1.0000
26 212555476 4.0000
26 191865710 2.0000
26 22924705 2.0000
26 232243716 3.0000
26 237376611 3.0000
26 18539902 1.0000
26 219480393 2.0000
26 19594736 8.0000
26 239787466 4.0000
26 215411682 3.0000
26 20584338 1.0000
26 246966794 1.0000
26 16627544 5.0000
26 213229979 1.0000
26 88647325 2.0000
26 77989626 3.0000
26 227338733 5.0000
26 234077156 2.0000
26 244026999 1.0000
26 229015331 2.0000
26 46850377 1.0000
26 137363410 2.0000
26 106866759 1.0000
26 10814042 1.0000
26 94835912 2.0000
26 104217808 3.0000
26 361335767 1.0000
26 109986944 3.0000
26 19530527 5.0000
26 28776227 5.0000
26 99560321 3.0000
26 236912210 1.0000
26 115924018 3.0000
26 190987689 2.0000
26 19735329 3.0000
26 22684776 2.0000
26 116547221 2.0000
26 21811630 2.0000
26 133219169 3.0000
26 54172831 3.0000
26 32845471 2.0000
26 95884790 2.0000
26 104192882 2.0000
26 144131076 2.0000
26 27885779 2.0000
26 111338251 2.0000
26 163929486 2.0000
26 19777265 1.0000
26 23781227 3.0000
26 228770219 1.0000
26 20586381 3.0000
26 128593925 1.0000
26 234825661 3.0000
26 67268150 2.0000
26 231816917 3.0000
26 234688647 3.0000
26 116785133 4.0000
26 75995713 5.0000
26 21315916 7.0000
26 22628924 5.0000
26 238158030 3.0000
26 243632271 2.0000
26 24600451 4.0000
26 48667895 3.0000
26 228769095 4.0000
26 120117254 3.0000
26 192341330 3.0000
26 116422140 3.0000
26 77986665 3.0000
26 227990753 2.0000
26 82645739 5.0000
26 22005625 7.0000
26 153563285 4.0000
26 135514272 5.0000
26 242791873 1.0000
26 104578228 2.0000
26 66682393 3.0000
26 104187193 2.0000
26 144942878 4.0000
26 84546428 3.0000
26 219297099 2.0000
26 228774722 2.0000
26 77995220 3.0000
26 202678255 3.0000
26 21117425 2.0000
26 36034936 2.0000
26 195697781 3.0000
26 148872468 4.0000
26 238586884 2.0000
26 6751502 5.0000
26 21440665 1.0000
26 168669206 2.0000
26 181303066 2.0000
26 226985646 5.0000
26 116559835 3.0000
26 21518722 2.0000
26 135877820 2.0000
26 245434042 2.0000
26 74979783 3.0000
26 98420900 2.0000
26 20511634 2.0000
26 87471023 3.0000
26 114007914 4.0000
26 78019662 5.0000
26 157410826 2.0000
26 239444226 7.0000
26 83344114 6.0000
26 20517600 1.0000
26 236487406 5.0000
26 22983594 3.0000
26 233555616 3.0000
26 219007038 3.0000
26 21629133 2.0000
26 228673882 2.0000
26 242471796 1.0000
26 262322667 1.0000
26 150981180 1.0000
26 327886319 2.0000
26 95658167 1.0000
26 46123918 3.0000
26 81844092 2.0000
26 68690605 3.0000
26 19964133 2.0000
26 244745254 1.0000
26 223950593 2.0000
26 23577405 7.0000
26 69568655 1.0000
26 212284694 3.0000
26 197897890 1.0000
26 241298933 3.0000
26 235243434 1.0000
26 236377912 2.0000
26 122713304 2.0000
26 232233165 2.0000
26 90059455 4.0000
26 78026748 3.0000
26 118999126 4.0000
26 233919401 2.0000
26 39472243 2.0000
26 237794265 2.0000
26 237487471 1.0000
26 127331013 2.0000
26 63680662 2.0000
26 6300152 1.0000
26 198846028 2.0000
26 121375039 2.0000
26 243149702 1.0000
26 94069743 3.0000
26 249347954 1.0000
26 110670932 2.0000
26 229431792 2.0000
26 124849627 3.0000
26 203484133 2.0000
26 92521829 2.0000
26 33507131 3.0000
26 236108605 4.0000
26 29466305 2.0000
26 304321790 2.0000
26 70205816 3.0000
26 39019643 4.0000
26 22498248 2.0000
26 76951150 6.0000
26 219454029 2.0000
27 135274322 5.0000
27 196551540 1.0000
27 231942475 2.0000
27 191085626 5.0000
27 235965948 1.0000
27 229466877 2.0000
27 77184360 10.0000
27 21480666 7.0000
27 226631830 1.0000
27 29163101 4.0000
27 18016160 5.0000
27 248801998 3.0000
27 375036621 7.0000
27 227431311 1.0000
27 39325505 5.0000
27 127424923 2.0000
27 36806703 6.0000
27 19652551 9.0000
27 237826875 2.0000
27 80267704 5.0000
27 237788848 1.0000
27 32922034 2.0000
27 211231464 3.0000
27 110711910 2.0000
27 103817716 3.0000
27 324588341 10.0000
27 253184868 2.0000
27 78021401 6.0000
27 172749267 1.0000
27 232242473 2.0000
27 270850017 1.0000
27 240624439 4.0000
27 19837405 2.0000
27 212555476 3.0000
27 191865710 1.0000
27 22924705 1.0000
27 232243716 2.0000
27 237376611 3.0000
27 18539902 1.0000
27 219480393 5.0000
27 19594736 10.0000
27 239787466 4.0000
27 215411682 3.0000
27 20584338 1.0000
27 246966794 2.0000
27 16627544 4.0000
27 213229979 2.0000
27 242804165 1.0000
27 249719099 1.0000
27 88647325 3.0000
27 77989626 5.0000
27 242795908 1.0000
27 227338733 5.0000
27 234077156 3.0000
27 244026999 2.0000
27 22186312 1.0000
27 229015331 2.0000
27 46850377 9.0000
27 137363410 2.0000
27 106866759 1.0000
27 10814042 2.0000
27 94835912 1.0000
27 104217808 3.0000
27 109986944 4.0000
27 19530527 11.0000
27 28776227 3.0000
27 99560321 2.0000
27 236912210 2.0000
27 115924018 3.0000
27 190987689 2.0000
27 19735329 4.0000
27 22684776 1.0000
27 116547221 2.0000
27 21811630 3.0000
27 133219169 1.0000
27 54172831 2.0000
27 32845471 2.0000
27 95884790 2.0000
27 166888604 5.0000
27 104192882 11.0000
27 14409739 1.0000
27 144131076 2.0000
27 27885779 1.0000
27 111338251 2.0000
27 163929486 1.0000
27 23781227 5.0000
27 228770219 2.0000
27 20586381 3.0000
27 128593925 1.0000
27 234825661 3.0000
27 67268150 3.0000
27 231816917 2.0000
27 234688647 3.0000
27 116785133 3.0000
27 75995713 5.0000
27 21315916 6.0000
27 22628924 10.0000
27 238158030 3.0000
27 243632271 1.0000
27 24600451 4.0000
27 48667895 3.0000
27 228769095 4.0000
27 120117254 3.0000
27 192341330 3.0000
27 116422140 3.0000
27 77986665 7.0000
27 227990753 1.0000
27 82645739 7.0000
27 22005625 5.0000
27 153563285 5.0000
27 135514272 8.0000
27 242791873 2.0000
27 104578228 4.0000
27 66682393 2.0000
27 104187193 1.0000
27 144942878 4.0000
27 21643123 1.0000
27 84546428 2.0000
27 219297099 1.0000
27 228774722 2.0000
27 77995220 7.0000
27 202678255 3.0000
27 21117425 1.0000
27 36034936 1.0000
27 195697781 5.0000
27 6306972 1.0000
27 148872468 5.0000
27 85370909 1.0000
27 238586884 2.0000
27 6751502 10.0000
27 21440665 1.0000
27 168669206 2.0000
27 181303066 1.0000
27 226985646 4.0000
27 116559835 3.0000
27 21518722 7.0000
27 135877820 3.0000
27 245434042 1.0000
27 74979783 7.0000
27 98420900 2.0000
27 20511634 3.0000
27 87471023 3.0000
27 243134164 2.0000
27 114007914 5.0000
27 78019662 5.0000
27 157410826 2.0000
27 239444226 8.0000
27 246723037 1.0000
27 83344114 6.0000
27 236487406 5.0000
27 22983594 5.0000
27 233555616 3.0000
27 219007038 2.0000
27 21629133 2.0000
27 228673882 2.0000
27 242471796 1.0000
27 262322667 1.0000
27 150981180 2.0000
27 327886319 1.0000
27 46123918 2.0000
27 81844092 3.0000
27 68690605 6.0000
27 378219674 1.0000
27 19964133 2.0000
27 244745254 1.0000
27 223950593 1.0000
27 23577405 14.0000
27 69568655 1.0000
27 212284694 3.0000
27 197897890 2.0000
27 241298933 3.0000
27 235243434 1.0000
27 236377912 3.0000
27 122713304 3.0000
27 232233165 2.0000
27 22862620 1.0000
27 90059455 4.0000
27 78026748 4.0000
27 118999126 9.0000
27 233919401 2.0000
27 39472243 2.0000
27 237794265 3.0000
27 237487471 2.0000
27 127331013 1.0000
27 63680662 3.0000
27 166102184 1.0000
27 198846028 2.0000
27 121375039 3.0000
27 243149702 1.0000
27 94069743 3.0000
27 249347954 1.0000
27 110670932 2.0000
27 229431792 1.0000
27 124849627 3.0000
27 203484133 2.0000
27 92521829 2.0000
27 33507131 5.0000
27 236108605 3.0000
27 29466305 2.0000
27 144302254 1.0000
27 304321790 1.0000
27 70205816 2.0000
27 39019643 3.0000
27 22498248 2.0000
27 76951150 6.0000
27 219454029 5.0000
28 135274322 7.0000
28 248901045 1.0000
28 196551540 1.0000
28 231942475 6.0000
28 191085626 9.0000
28 235965948 2.0000
28 229466877 6.0000
28 77184360 14.0000
28 21480666 8.0000
28 226631830 3.0000
28 29163101 8.0000
28 18016160 10.0000
28 248801998 6.0000
28 375036621 10.0000
28 227431311 1.0000
28 39325505 7.0000
28 127424923 1.0000
28 36806703 7.0000
28 19652551 7.0000
28 237826875 4.0000
28 80267704 9.0000
28 237788848 1.0000
28 32922034 2.0000
28 211231464 6.0000
28 110711910 4.0000
28 103817716 6.0000
28 90364806 1.0000
28 324588341 16.0000
28 253184868 5.0000
28 78021401 7.0000
28 172749267 1.0000
28 232242473 6.0000
28 242455623 1.0000
28 270850017 3.0000
28 240624439 7.0000
28 19837405 4.0000
28 524423189 1.0000
28 212555476 3.0000
28 191865710 1.0000
28 22924705 1.0000
28 232243716 2.0000
28 237376611 6.0000
28 18539902 1.0000
28 219480393 4.0000
28 19594736 6.0000
28 239787466 5.0000
28 215411682 7.0000
28 20584338 1.0000
28 246966794 4.0000
28 16627544 2.0000
28 213229979 2.0000
28 242804165 3.0000
28 249719099 2.0000
28 88647325 6.0000
28 77989626 9.0000
28 242795908 3.0000
28 227338733 8.0000
28 234077156 6.0000
28 244026999 5.0000
28 22186312 1.0000
28 229015331 4.0000
28 46850377 16.0000
28 137363410 5.0000
28 106866759 1.0000
28 10814042 2.0000
28 94835912 2.0000
28 104217808 2.0000
28 109986944 10.0000
28 19530527 8.0000
28 28776227 5.0000
28 99560321 3.0000
28 236912210 4.0000
28 115924018 7.0000
28 190987689 5.0000
28 19735329 8.0000
28 22684776 1.0000
28 116547221 5.0000
28 21811630 6.0000
28 133219169 4.0000
28 54172831 5.0000
28 32845471 5.0000
28 95884790 5.0000
28 166888604 11.0000
28 516729176 1.0000
28 239862568 1.0000
28 104192882 19.0000
28 14409739 2.0000
28 144131076 3.0000
28 242373942 2.0000
28 111338251 6.0000
28 360540613 1.0000
28 163929486 1.0000
28 19777265 1.0000
28 385326089 1.0000
28 23781227 7.0000
28 228770219 4.0000
28 20586381 5.0000
28 128593925 3.0000
28 234825661 7.0000
28 67268150 6.0000
28 346630615 1.0000
28 231816917 1.0000
28 234688647 3.0000
28 116785133 2.0000
28 382027035 1.0000
28 75995713 11.0000
28 21315916 8.0000
28 22628924 5.0000
28 238158030 8.0000
28 243632271 1.0000
28 24600451 5.0000
28 48667895 6.0000
28 228769095 4.0000
28 120117254 7.0000
28 192341330 4.0000
28 116422140 7.0000
28 77986665 10.0000
28 227990753 1.0000
28 82645739 8.0000
28 22005625 7.0000
28 153563285 9.0000
28 135514272 9.0000
28 242791873 6.0000
28 104578228 7.0000
28 6294502 1.0000
28 243177419 3.0000
28 66682393 1.0000
28 104187193 1.0000
28 144942878 7.0000
28 21643123 1.0000
28 84546428 5.0000
28 219297099 1.0000
28 54605067 1.0000
28 228774722 5.0000
28 77995220 9.0000
28 202678255 5.0000
28 21117425 4.0000
28 36034936 1.0000
28 195697781 6.0000
28 6306972 2.0000
28 148872468 7.0000
28 85370909 2.0000
28 238586884 2.0000
28 6751502 8.0000
28 21440665 1.0000
28 168669206 3.0000
28 18818981 1.0000
28 181303066 1.0000
28 226985646 3.0000
28 116559835 7.0000
28 330904433 1.0000
28 21518722 8.0000
28 135877820 7.0000
28 245434042 3.0000
28 74979783 10.0000
28 98420900 4.0000
28 20511634 4.0000
28 87471023 7.0000
28 243134164 3.0000
28 114007914 6.0000
28 78019662 10.0000
28 157410826 5.0000
28 239444226 12.0000
28 246723037 4.0000
28 83344114 8.0000
28 20517600 1.0000
28 236487406 8.0000
28 22983594 6.0000
28 233555616 8.0000
28 219007038 1.0000
28 21629133 3.0000
28 228673882 4.0000
28 242471796 1.0000
28 322549346 1.0000
28 262322667 2.0000
28 150981180 5.0000
28 327886319 3.0000
28 95658167 1.0000
28 46123918 4.0000
28 81844092 6.0000
28 68690605 8.0000
28 378219674 2.0000
28 16950676 2.0000
28 19964133 6.0000
28 244745254 1.0000
28 223950593 2.0000
28 23577405 20.0000
28 69568655 1.0000
28 212284694 5.0000
28 197897890 4.0000
28 241298933 5.0000
28 235243434 1.0000
28 236377912 6.0000
28 122713304 5.0000
28 232233165 5.0000
28 22862620 3.0000
28 90059455 7.0000
28 78026748 7.0000
28 118999126 12.0000
28 233919401 5.0000
28 39472243 4.0000
28 237794265 3.0000
28 237487471 2.0000
28 127331013 4.0000
28 63680662 6.0000
28 166102184 3.0000
28 198846028 6.0000
28 121375039 5.0000
28 243149702 1.0000
28 17691386 1.0000
28 94069743 5.0000
28 249347954 4.0000
28 110670932 5.0000
28 229431792 1.0000
28 124849627 3.0000
28 203484133 4.0000
28 18304985 1.0000
28 92521829 6.0000
28 33507131 6.0000
28 236108605 5.0000
28 29466305 3.0000
28 246820781 1.0000
28 144302254 1.0000
28 304321790 2.0000
28 70205816 4.0000
28 262199169 2.0000
28 39019643 3.0000
28 22498248 2.0000
28 76951150 13.0000
28 219454029 6.0000
29 135274322 1.0000
29 231942475 1.0000
29 191085626 1.0000
29 235965948 1.0000
29 77184360 3.0000
29 21480666 1.0000
29 226631830 1.0000
29 29163101 1.0000
29 18016160 2.0000
29 227431311 1.0000
29 39325505 1.0000
29 19652551 1.0000
29 80267704 1.0000
29 179230072 1.0000
29 110711910 1.0000
29 90364806 1.0000
29 78021401 1.0000
29 232242473 1.0000
29 240624439 1.0000
29 19837405 1.0000
29 212555476 1.0000
29 191865710 1.0000
29 232243716 1.0000
29 237376611 1.0000
29 19594736 1.0000
29 215411682 1.0000
29 242804165 1.0000
29 77989626 1.0000
29 242795908 1.0000
29 227338733 1.0000
29 229015331 1.0000
29 137363410 1.0000
29 106866759 1.0000
29 109986944 2.0000
29 19530527 6.0000
29 28776227 1.0000
29 115924018 1.0000
29 19735329 1.0000
29 21811630 1.0000
29 95884790 1.0000
29 577034468 1.0000
29 242373942 1.0000
29 111338251 1.0000
29 23781227 1.0000
29 20586381 1.0000
29 234825661 2.0000
29 231816917 1.0000
29 234688647 1.0000
29 75995713 2.0000
29 21315916 1.0000
29 238158030 1.0000
29 120117254 1.0000
29 116422140 1.0000
29 77986665 1.0000
29 227990753 1.0000
29 22005625 1.0000
29 153563285 3.0000
29 135514272 1.0000
29 242791873 1.0000
29 104578228 1.0000
29 243177419 2.0000
29 144942878 1.0000
29 228774722 1.0000
29 202678255 1.0000
29 21117425 1.0000
29 195697781 1.0000
29 85370909 1.0000
29 6751502 1.0000
29 168669206 1.0000
29 226985646 1.0000
29 116559835 1.0000
29 21518722 1.0000
29 135877820 1.0000
29 74979783 1.0000
29 20511634 1.0000
29 87471023 2.0000
29 243134164 1.0000
29 78019662 2.0000
29 239444226 2.0000
29 236487406 1.0000
29 22983594 1.0000
29 233555616 1.0000
29 228673882 1.0000
29 46123918 1.0000
29 68690605 1.0000
29 19964133 1.0000
29 122713304 1.0000
29 90059455 1.0000
29 78026748 1.0000
29 118999126 2.0000
29 39472243 2.0000
29 237794265 1.0000
29 243149702 1.0000
29 94069743 1.0000
29 110670932 1.0000
29 33507131 1.0000
29 236108605 1.0000
29 29466305 1.0000
29 70205816 1.0000
29 39019643 1.0000
29 22498248 2.0000
29 76951150 2.0000
30 135274322 1.0000
30 196551540 1.0000
30 231942475 1.0000
30 191085626 1.0000
30 77184360 1.0000
30 21480666 1.0000
30 226631830 1.0000
30 29163101 1.0000
30 18016160 1.0000
30 227431311 1.0000
30 39325505 1.0000
30 127424923 1.0000
30 36806703 1.0000
30 237826875 1.0000
30 80267704 1.0000
30 237788848 1.0000
30 32922034 1.0000
30 211231464 1.0000
30 110711910 1.0000
30 103817716 1.0000
30 253184868 1.0000
30 78021401 1.0000
30 172749267 1.0000
30 232242473 1.0000
30 240624439 1.0000
30 212555476 1.0000
30 191865710 1.0000
30 22924705 1.0000
30 232243716 1.0000
30 237376611 1.0000
30 19594736 1.0000
30 239787466 1.0000
30 215411682 1.0000
30 16627544 1.0000
30 88647325 1.0000
30 77989626 1.0000
30 227338733 1.0000
30 234077156 1.0000
30 229015331 1.0000
30 137363410 1.0000
30 106866759 1.0000
30 94835912 1.0000
30 361335767 1.0000
30 28776227 1.0000
30 99560321 1.0000
30 115924018 1.0000
30 190987689 1.0000
30 19735329 1.0000
30 22684776 1.0000
30 116547221 1.0000
30 21811630 1.0000
30 133219169 1.0000
30 54172831 1.0000
30 32845471 1.0000
30 95884790 1.0000
30 104192882 1.0000
30 144131076 1.0000
30 27885779 1.0000
30 111338251 1.0000
30 163929486 1.0000
30 23781227 1.0000
30 20586381 1.0000
30 128593925 1.0000
30 234825661 1.0000
30 67268150 1.0000
30 231816917 1.0000
30 234688647 1.0000
30 116785133 1.0000
30 75995713 1.0000
30 21315916 1.0000
30 22628924 1.0000
30 238158030 1.0000
30 243632271 1.0000
30 24600451 1.0000
30 48667895 1.0000
30 228769095 1.0000
30 120117254 1.0000
30 192341330 1.0000
30 116422140 1.0000
30 77986665 1.0000
30 227990753 1.0000
30 82645739 1.0000
30 22005625 1.0000
30 153563285 1.0000
30 135514272 1.0000
30 104578228 1.0000
30 66682393 1.0000
30 104187193 1.0000
30 144942878 1.0000
30 84546428 1.0000
30 219297099 1.0000
30 228774722 1.0000
30 77995220 1.0000
30 202678255 1.0000
30 21117425 1.0000
30 36034936 1.0000
30 195697781 1.0000
30 148872468 1.0000
30 238586884 1.0000
30 6751502 1.0000
30 21440665 1.0000
30 168669206 1.0000
30 181303066 1.0000
30 226985646 1.0000
30 116559835 1.0000
30 21518722 1.0000
30 135877820 1.0000
30 245434042 1.0000
30 74979783 1.0000
30 98420900 1.0000
30 20511634 1.0000
30 87471023 1.0000
30 114007914 1.0000
30 78019662 1.0000
30 157410826 1.0000
30 239444226 1.0000
30 83344114 1.0000
30 236487406 1.0000
30 22983594 1.0000
30 233555616 1.0000
30 219007038 1.0000
30 21629133 1.0000
30 228673882 1.0000
30 327886319 1.0000
30 46123918 1.0000
30 81844092 1.0000
30 68690605 1.0000
30 19964133 1.0000
30 223950593 1.0000
30 23577405 1.0000
30 69568655 1.0000
30 212284694 1.0000
30 241298933 1.0000
30 236377912 1.0000
30 122713304 1.0000
30 232233165 1.0000
30 90059455 1.0000
30 78026748 1.0000
30 118999126 1.0000
30 233919401 1.0000
30 39472243 1.0000
30 237794265 1.0000
30 127331013 1.0000
30 63680662 1.0000
30 6300152 1.0000
30 198846028 1.0000
30 121375039 1.0000
30 94069743 1.0000
30 110670932 1.0000
30 229431792 1.0000
30 124849627 1.0000
30 203484133 1.0000
30 92521829 1.0000
30 33507131 1.0000
30 236108605 1.0000
30 29466305 1.0000
30 304321790 1.0000
30 70205816 1.0000
30 39019643 1.0000
30 22498248 1.0000
30 76951150 1.0000
30 219454029 1.0000
31 135274322 1.0000
31 196551540 1.0000
31 231942475 1.0000
31 191085626 1.0000
31 229466877 1.0000
31 77184360 1.0000
31 21480666 1.0000
31 226631830 1.0000
31 29163101 1.0000
31 18016160 1.0000
31 248801998 1.0000
31 227431311 1.0000
31 39325505 1.0000
31 127424923 1.0000
31 36806703 1.0000
31 237826875 1.0000
31 80267704 1.0000
31 237788848 1.0000
31 32922034 1.0000
31 211231464 1.0000
31 110711910 1.0000
31 103817716 1.0000
31 253184868 1.0000
31 78021401 1.0000
31 172749267 1.0000
31 232242473 1.0000
31 240624439 1.0000
31 212555476 1.0000
31 191865710 1.0000
31 22924705 1.0000
31 232243716 1.0000
31 237376611 1.0000
31 239787466 1.0000
31 215411682 1.0000
31 20584338 1.0000
31 246966794 1.0000
31 16627544 1.0000
31 88647325 1.0000
31 77989626 1.0000
31 227338733 1.0000
31 234077156 1.0000
31 244026999 1.0000
31 229015331 1.0000
31 137363410 1.0000
31 94835912 1.0000
31 104217808 1.0000
31 109986944 1.0000
31 28776227 1.0000
31 99560321 1.0000
31 236912210 1.0000
31 115924018 1.0000
31 190987689 1.0000
31 19735329 1.0000
31 22684776 1.0000
31 116547221 1.0000
31 21811630 1.0000
31 133219169 1.0000
31 54172831 1.0000
31 32845471 1.0000
31 95884790 1.0000
31 144131076 1.0000
31 111338251 1.0000
31 163929486 1.0000
31 23781227 1.0000
31 228770219 1.0000
31 20586381 1.0000
31 234825661 1.0000
31 67268150 1.0000
31 231816917 1.0000
31 234688647 1.0000
31 116785133 1.0000
31 75995713 1.0000
31 21315916 1.0000
31 238158030 1.0000
31 243632271 1.0000
31 24600451 1.0000
31 48667895 1.0000
31 228769095 1.0000
31 120117254 1.0000
31 192341330 1.0000
31 116422140 1.0000
31 77986665 1.0000
31 82645739 1.0000
31 22005625 1.0000
31 153563285 1.0000
31 135514272 1.0000
31 242791873 1.0000
31 104578228 1.0000
31 66682393 1.0000
31 104187193 1.0000
31 144942878 1.0000
31 84546428 1.0000
31 219297099 1.0000
31 228774722 1.0000
31 77995220 1.0000
31 202678255 1.0000
31 21117425 1.0000
31 36034936 1.0000
31 195697781 1.0000
31 148872468 1.0000
31 238586884 1.0000
31 168669206 1.0000
31 181303066 1.0000
31 226985646 1.0000
31 116559835 1.0000
31 21518722 1.0000
31 135877820 1.0000
31 245434042 1.0000
31 74979783 1.0000
31 98420900 1.0000
31 20511634 1.0000
31 87471023 1.0000
31 114007914 1.0000
31 78019662 1.0000
31 157410826 1.0000
31 239444226 1.0000
31 83344114 1.0000
31 236487406 1.0000
31 22983594 1.0000
31 233555616 1.0000
31 219007038 1.0000
31 228673882 1.0000
31 242471796 1.0000
31 46123918 1.0000
31 81844092 1.0000
31 68690605 1.0000
31 19964133 1.0000
31 244745254 1.0000
31 223950593 1.0000
31 212284694 1.0000
31 197897890 1.0000
31 241298933 1.0000
31 236377912 1.0000
31 122713304 1.0000
31 232233165 1.0000
31 90059455 1.0000
31 78026748 1.0000
31 118999126 1.0000
31 233919401 1.0000
31 237794265 1.0000
31 127331013 1.0000
31 63680662 1.0000
31 198846028 1.0000
31 121375039 1.0000
31 243149702 1.0000
31 94069743 1.0000
31 249347954 1.0000
31 110670932 1.0000
31 229431792 1.0000
31 124849627 1.0000
31 203484133 1.0000
31 92521829 1.0000
31 33507131 1.0000
31 236108605 1.0000
31 29466305 1.0000
31 70205816 1.0000
31 39019643 1.0000
31 76951150 1.0000
31 219454029 1.0000
32 135274322 2.0000
32 196551540 2.0000
32 231942475 2.0000
32 191085626 2.0000
32 235965948 2.0000
32 229466877 2.0000
32 77184360 2.0000
32 21480666 2.0000
32 226631830 2.0000
32 29163101 2.0000
32 18016160 2.0000
32 227431311 2.0000
32 39325505 2.0000
32 127424923 2.0000
32 36806703 2.0000
32 19652551 2.0000
32 237826875 2.0000
32 80267704 2.0000
32 237788848 2.0000
32 32922034 2.0000
32 211231464 2.0000
32 179230072 2.0000
32 110711910 2.0000
32 103817716 2.0000
32 253184868 2.0000
32 78021401 2.0000
32 172749267 2.0000
32 232242473 2.0000
32 240624439 2.0000
32 19837405 2.0000
32 212555476 2.0000
32 191865710 2.0000
32 22924705 2.0000
32 232243716 2.0000
32 237376611 2.0000
32 19594736 2.0000
32 239787466 2.0000
32 215411682 2.0000
32 20584338 2.0000
32 16627544 2.0000
32 242804165 2.0000
32 77989626 2.0000
32 242795908 2.0000
32 227338733 2.0000
32 234077156 2.0000
32 229015331 2.0000
32 137363410 2.0000
32 106866759 2.0000
32 94835912 2.0000
32 104217808 2.0000
32 109986944 2.0000
32 19530527 2.0000
32 28776227 2.0000
32 99560321 2.0000
32 115924018 2.0000
32 190987689 2.0000
32 19735329 2.0000
32 22684776 2.0000
32 116547221 2.0000
32 21811630 2.0000
32 133219169 2.0000
32 54172831 2.0000
32 32845471 2.0000
32 95884790 2.0000
32 104192882 2.0000
32 144131076 2.0000
32 27885779 2.0000
32 111338251 2.0000
32 163929486 2.0000
32 23781227 2.0000
32 20586381 2.0000
32 234825661 2.0000
32 67268150 2.0000
32 231816917 2.0000
32 116785133 2.0000
32 75995713 2.0000
32 21315916 2.0000
32 22628924 2.0000
32 238158030 2.0000
32 243632271 2.0000
32 24600451 2.0000
32 48667895 2.0000
32 228769095 2.0000
32 120117254 2.0000
32 192341330 2.0000
32 116422140 2.0000
32 77986665 2.0000
32 227990753 2.0000
32 82645739 2.0000
32 22005625 2.0000
32 153563285 2.0000
32 135514272 2.0000
32 104578228 2.0000
32 66682393 2.0000
32 104187193 2.0000
32 144942878 2.0000
32 84546428 2.0000
32 219297099 2.0000
32 228774722 2.0000
32 77995220 2.0000
32 202678255 2.0000
32 21117425 2.0000
32 36034936 2.0000
32 195697781 2.0000
32 148872468 2.0000
32 238586884 2.0000
32 6751502 2.0000
32 168669206 2.0000
32 181303066 2.0000
32 226985646 2.0000
32 116559835 2.0000
32 21518722 2.0000
32 135877820 2.0000
32 74979783 2.0000
32 98420900 2.0000
32 20511634 2.0000
32 87471023 2.0000
32 114007914 2.0000
32 78019662 2.0000
32 157410826 2.0000
32 239444226 2.0000
32 83344114 2.0000
32 236487406 2.0000
32 22983594 2.0000
32 233555616 2.0000
32 219007038 2.0000
32 21629133 2.0000
32 228673882 2.0000
32 150981180 2.0000
32 46123918 2.0000
32 81844092 2.0000
32 68690605 2.0000
32 19964133 2.0000
32 223950593 2.0000
32 212284694 2.0000
32 241298933 2.0000
32 236377912 2.0000
32 122713304 2.0000
32 232233165 2.0000
32 90059455 2.0000
32 78026748 2.0000
32 118999126 2.0000
32 233919401 2.0000
32 39472243 2.0000
32 237794265 2.0000
32 127331013 2.0000
32 63680662 2.0000
32 198846028 2.0000
32 121375039 2.0000
32 243149702 2.0000
32 94069743 2.0000
32 110670932 2.0000
32 229431792 2.0000
32 124849627 2.0000
32 92521829 2.0000
32 33507131 2.0000
32 236108605 2.0000
32 29466305 2.0000
32 70205816 2.0000
32 39019643 2.0000
32 76951150 2.0000
32 219454029 2.0000
33 135274322 1.0000
33 77184360 1.0000
33 18016160 1.0000
33 19652551 1.0000
33 237826875 1.0000
33 103817716 1.0000
33 240624439 1.0000
33 19594736 1.0000
33 19530527 1.0000
33 133219169 1.0000
33 70170285 1.0000
33 104192882 1.0000
33 14409739 1.0000
33 19777265 1.0000
33 75995713 1.0000
33 21315916 1.0000
33 22628924 1.0000
33 120117254 1.0000
33 116422140 1.0000
33 22026991 1.0000
33 135514272 1.0000
33 104578228 1.0000
33 77995220 1.0000
33 21117425 1.0000
33 6306972 1.0000
33 6751502 1.0000
33 168669206 1.0000
33 116559835 1.0000
33 74979783 1.0000
33 239444226 1.0000
33 233555616 1.0000
33 262322667 1.0000
33 95658167 1.0000
33 68690605 1.0000
33 19964133 1.0000
33 23577405 1.0000
33 122713304 1.0000
33 90059455 1.0000
33 118999126 1.0000
33 76951150 1.0000
34 135274322 1.0000
34 191085626 2.0000
34 77184360 5.0000
34 21480666 5.0000
34 226631830 2.0000
34 29163101 1.0000
34 18016160 5.0000
34 248801998 1.0000
34 39325505 4.0000
34 127424923 1.0000
34 36806703 3.0000
34 19652551 3.0000
34 237826875 4.0000
34 80267704 1.0000
34 32922034 1.0000
34 270286972 1.0000
34 103817716 3.0000
34 324588341 1.0000
34 78021401 1.0000
34 232242473 1.0000
34 270850017 6.0000
34 19837405 1.0000
34 212555476 1.0000
34 89952215 1.0000
34 219480393 1.0000
34 19594736 2.0000
34 215411682 1.0000
34 20584338 1.0000
34 198799377 1.0000
34 16627544 2.0000
34 148702848 1.0000
34 77989626 2.0000
34 227338733 1.0000
34 22186312 1.0000
34 46850377 3.0000
34 137363410 3.0000
34 106866759 1.0000
34 10814042 1.0000
34 94835912 1.0000
34 361335767 1.0000
34 19533838 1.0000
34 19530527 1.0000
34 28776227 1.0000
34 99560321 3.0000
34 115924018 1.0000
34 190987689 1.0000
34 420627114 1.0000
34 19735329 3.0000
34 116547221 1.0000
34 21811630 1.0000
34 133219169 3.0000
34 54172831 5.0000
34 166888604 1.0000
34 516729176 1.0000
34 239862568 1.0000
34 229650437 1.0000
34 104192882 9.0000
34 14409739 1.0000
34 6290752 1.0000
34 111338251 1.0000
34 55174364 1.0000
34 19777265 3.0000
34 385326089 1.0000
34 23781227 4.0000
34 228770219 1.0000
34 20586381 1.0000
34 396060099 1.0000
34 67268150 2.0000
34 346630615 1.0000
34 116785133 1.0000
34 75995713 2.0000
34 21315916 2.0000
34 22628924 2.0000
34 238158030 1.0000
34 120117254 4.0000
34 258136924 1.0000
34 116422140 3.0000
34 77986665 2.0000
34 22005625 1.0000
34 21401635 1.0000
34 350484600 2.0000
34 28452279 1.0000
34 135514272 3.0000
34 104578228 2.0000
34 6294502 1.0000
34 66682393 1.0000
34 104187193 1.0000
34 312658372 1.0000
34 21643123 3.0000
34 296787019 1.0000
34 84546428 2.0000
34 246585659 2.0000
34 54605067 1.0000
34 228774722 2.0000
34 77995220 1.0000
34 202678255 2.0000
34 21117425 2.0000
34 195697781 1.0000
34 6306972 1.0000
34 40747039 1.0000
34 6751502 3.0000
34 21440665 2.0000
34 168669206 1.0000
34 226985646 1.0000
34 116559835 1.0000
34 21518722 2.0000
34 135877820 1.0000
34 74979783 2.0000
34 98420900 1.0000
34 20511634 1.0000
34 36351009 1.0000
34 87471023 1.0000
34 114007914 1.0000
34 78019662 1.0000
34 239444226 3.0000
34 83344114 4.0000
34 20517600 3.0000
34 236487406 1.0000
34 326441880 1.0000
34 22983594 1.0000
34 233555616 1.0000
34 262322667 2.0000
34 95658167 3.0000
34 46123918 2.0000
34 81844092 1.0000
34 68690605 3.0000
34 18449501 1.0000
34 19964133 1.0000
34 23577405 7.0000
34 69568655 2.0000
34 241298933 1.0000
34 236377912 6.0000
34 122713304 2.0000
34 22862620 1.0000
34 90059455 2.0000
34 118999126 5.0000
34 39472243 1.0000
34 322638688 1.0000
34 127331013 1.0000
34 63680662 1.0000
34 95224854 1.0000
34 6300152 1.0000
34 166102184 1.0000
34 198846028 1.0000
34 17691386 1.0000
34 94069743 1.0000
34 37536209 1.0000
34 33507131 1.0000
34 236108605 2.0000
34 29466305 2.0000
34 304321790 1.0000
34 39019643 1.0000
34 22498248 1.0000
34 76951150 3.0000
35 135274322 5.0000
35 21480666 17.0000
35 67430174 1.0000
35 392146152 2.0000
35 524423189 1.0000
35 93026497 3.0000
35 77989626 2.0000
35 234077156 1.0000
35 58040765 4.0000
35 104192882 1.0000
35 144131076 1.0000
35 238158030 3.0000
35 258136924 1.0000
35 77986665 4.0000
35 104578228 4.0000
35 37011115 2.0000
35 21643123 15.0000
35 296787019 2.0000
35 246585659 1.0000
35 116559835 1.0000
35 21518722 14.0000
35 74979783 5.0000
35 98420900 6.0000
35 36351009 6.0000
35 243134164 4.0000
35 114007914 4.0000
35 118999126 6.0000
35 237794265 2.0000
35 198846028 5.0000
35 60663002 6.0000
35 243149702 1.0000
35 124849627 2.0000
35 240465601 1.0000
35 219454029 6.0000
36 135274322 1.0000
36 524423189 1.0000
36 25333950 1.0000
36 21643123 1.0000
36 135877820 1.0000
36 20517600 1.0000
36 95658167 1.0000
37 135274322 1.0000
37 231942475 2.0000
37 191085626 2.0000
37 25310399 1.0000
37 77184360 6.0000
37 21480666 5.0000
37 29163101 1.0000
37 18016160 5.0000
37 227431311 1.0000
37 39325505 6.0000
37 36806703 4.0000
37 19652551 6.0000
37 80267704 1.0000
37 32922034 1.0000
37 67430174 1.0000
37 103817716 4.0000
37 324588341 1.0000
37 253184868 1.0000
37 78021401 2.0000
37 232242473 1.0000
37 270850017 1.0000
37 240624439 2.0000
37 89952215 2.0000
37 190810251 1.0000
37 237376611 1.0000
37 18539902 1.0000
37 30443497 1.0000
37 19594736 6.0000
37 16627544 5.0000
37 242804165 1.0000
37 88647325 1.0000
37 77989626 2.0000
37 227338733 1.0000
37 244026999 2.0000
37 46850377 1.0000
37 137363410 1.0000
37 106866759 1.0000
37 10814042 1.0000
37 104217808 1.0000
37 19533838 1.0000
37 109986944 1.0000
37 19530527 7.0000
37 28776227 1.0000
37 99560321 1.0000
37 236912210 1.0000
37 190987689 1.0000
37 19735329 4.0000
37 22684776 1.0000
37 21811630 3.0000
37 54172831 1.0000
37 32845471 1.0000
37 95884790 1.0000
37 104192882 5.0000
37 45611369 1.0000
37 25298765 1.0000
37 144131076 1.0000
37 111338251 1.0000
37 19777265 1.0000
37 20586381 1.0000
37 67268150 2.0000
37 75995713 1.0000
37 21315916 2.0000
37 22628924 4.0000
37 238158030 1.0000
37 120117254 2.0000
37 192341330 1.0000
37 116422140 1.0000
37 77986665 3.0000
37 82645739 1.0000
37 22005625 5.0000
37 153563285 3.0000
37 22026991 2.0000
37 135514272 4.0000
37 104578228 1.0000
37 37011115 2.0000
37 21643123 2.0000
37 84546428 2.0000
37 246585659 1.0000
37 29110219 3.0000
37 77995220 1.0000
37 11587032 1.0000
37 21117425 3.0000
37 36034936 1.0000
37 148872468 2.0000
37 238586884 1.0000
37 6751502 6.0000
37 21440665 1.0000
37 168669206 1.0000
37 116559835 2.0000
37 21518722 5.0000
37 135877820 2.0000
37 74979783 2.0000
37 98420900 2.0000
37 20511634 1.0000
37 87471023 1.0000
37 114007914 1.0000
37 78019662 3.0000
37 239444226 2.0000
37 20517600 1.0000
37 236487406 1.0000
37 22983594 4.0000
37 233555616 2.0000
37 23359147 1.0000
37 21629133 1.0000
37 228673882 1.0000
37 262322667 1.0000
37 327886319 1.0000
37 46123918 1.0000
37 81844092 1.0000
37 68690605 3.0000
37 19964133 1.0000
37 23577405 5.0000
37 69568655 2.0000
37 236377912 1.0000
37 90059455 2.0000
37 78026748 2.0000
37 118999126 5.0000
37 39472243 1.0000
37 237487471 1.0000
37 63680662 2.0000
37 6300152 1.0000
37 166102184 1.0000
37 60663002 1.0000
37 26228880 1.0000
37 17691386 1.0000
37 18304985 1.0000
37 33507131 2.0000
37 236108605 2.0000
37 29466305 1.0000
37 304321790 1.0000
37 39019643 1.0000
37 22498248 1.0000
37 76951150 3.0000
37 219454029 1.0000
38 135274322 2.0000
38 231942475 2.0000
38 191085626 2.0000
38 235965948 1.0000
38 229466877 1.0000
38 456156740 1.0000
38 77184360 2.0000
38 21480666 2.0000
38 226631830 2.0000
38 29163101 2.0000
38 18016160 2.0000
38 248801998 1.0000
38 227431311 1.0000
38 39325505 2.0000
38 36806703 2.0000
38 237826875 1.0000
38 80267704 2.0000
38 237788848 1.0000
38 32922034 1.0000
38 21565240 1.0000
38 211231464 1.0000
38 179230072 1.0000
38 270286972 1.0000
38 110711910 1.0000
38 103817716 2.0000
38 90364806 1.0000
38 324588341 2.0000
38 78021401 2.0000
38 172749267 1.0000
38 232242473 1.0000
38 270850017 1.0000
38 240624439 2.0000
38 19837405 1.0000
38 533004742 1.0000
38 524423189 1.0000
38 212555476 1.0000
38 191865710 1.0000
38 89952215 1.0000
38 22924705 1.0000
38 237376611 2.0000
38 18539902 2.0000
38 239787466 2.0000
38 215411682 2.0000
38 20584338 2.0000
38 16627544 1.0000
38 242804165 1.0000
38 88647325 1.0000
38 77989626 2.0000
38 242795908 1.0000
38 227338733 1.0000
38 234077156 2.0000
38 244026999 1.0000
38 229015331 1.0000
38 137363410 1.0000
38 106866759 2.0000
38 10814042 1.0000
38 94835912 1.0000
38 393461982 1.0000
38 19533838 1.0000
38 109986944 2.0000
38 19530527 1.0000
38 28776227 1.0000
38 236912210 1.0000
38 115924018 2.0000
38 190987689 1.0000
38 19735329 2.0000
38 22684776 1.0000
38 21811630 1.0000
38 133219169 1.0000
38 54172831 1.0000
38 32845471 2.0000
38 95884790 1.0000
38 229650437 1.0000
38 104192882 2.0000
38 14409739 1.0000
38 45611369 1.0000
38 25298765 1.0000
38 144131076 1.0000
38 577034468 1.0000
38 242373942 1.0000
38 27885779 1.0000
38 6290752 1.0000
38 111338251 1.0000
38 55174364 2.0000
38 23781227 2.0000
38 228770219 1.0000
38 20586381 2.0000
38 234825661 2.0000
38 67268150 1.0000
38 234688647 1.0000
38 75995713 2.0000
38 21315916 1.0000
38 238158030 2.0000
38 293536395 1.0000
38 228769095 1.0000
38 120117254 2.0000
38 258136924 1.0000
38 192341330 1.0000
38 116422140 3.0000
38 77986665 2.0000
38 227990753 1.0000
38 82645739 1.0000
38 22005625 2.0000
38 25333950 2.0000
38 350484600 2.0000
38 153563285 2.0000
38 28452279 1.0000
38 22026991 2.0000
38 21245586 1.0000
38 135514272 2.0000
38 568256634 1.0000
38 242791873 1.0000
38 104578228 2.0000
38 37011115 1.0000
38 6294502 1.0000
38 243177419 1.0000
38 104187193 1.0000
38 144942878 2.0000
38 21643123 1.0000
38 84546428 2.0000
38 29110219 1.0000
38 54605067 1.0000
38 228774722 1.0000
38 77995220 2.0000
38 202678255 2.0000
38 11587032 2.0000
38 21117425 2.0000
38 36034936 1.0000
38 195697781 1.0000
38 6306972 1.0000
38 85370909 1.0000
38 40747039 2.0000
38 238586884 2.0000
38 21440665 2.0000
38 168669206 3.0000
38 226985646 2.0000
38 116559835 2.0000
38 330904433 1.0000
38 21518722 2.0000
38 135877820 2.0000
38 245434042 1.0000
38 74979783 2.0000
38 98420900 2.0000
38 20511634 2.0000
38 36351009 1.0000
38 87471023 2.0000
38 243134164 1.0000
38 114007914 1.0000
38 150256527 1.0000
38 78019662 2.0000
38 239444226 1.0000
38 83344114 1.0000
38 236487406 2.0000
38 22983594 2.0000
38 233555616 2.0000
38 23359147 1.0000
38 21629133 1.0000
38 228673882 1.0000
38 322549346 1.0000
38 262322667 1.0000
38 244156314 1.0000
38 150981180 1.0000
38 347778813 1.0000
38 327886319 2.0000
38 46123918 3.0000
38 81844092 1.0000
38 68690605 1.0000
38 16950676 2.0000
38 18449501 1.0000
38 19964133 2.0000
38 223950593 1.0000
38 23577405 1.0000
38 212284694 1.0000
38 197897890 1.0000
38 236377912 1.0000
38 36315404 1.0000
38 122713304 2.0000
38 232233165 1.0000
38 22862620 2.0000
38 90059455 2.0000
38 28364382 1.0000
38 78026748 2.0000
38 316306021 1.0000
38 118999126 2.0000
38 233919401 1.0000
38 39472243 2.0000
38 322638688 2.0000
38 237794265 2.0000
38 127331013 2.0000
38 63680662 2.0000
38 95224854 1.0000
38 6300152 1.0000
38 166102184 1.0000
38 198846028 1.0000
38 60663002 1.0000
38 243149702 1.0000
38 17691386 2.0000
38 94069743 2.0000
38 110670932 1.0000
38 37536209 2.0000
38 124849627 1.0000
38 18304985 2.0000
38 92521829 1.0000
38 33507131 2.0000
38 236108605 2.0000
38 29466305 3.0000
38 304321790 1.0000
38 70205816 1.0000
38 39019643 2.0000
38 22498248 2.0000
38 76951150 2.0000
38 219454029 1.0000
39 135274322 1.0000
39 21480666 1.0000
39 67430174 1.0000
39 77989626 1.0000
39 58040765 1.0000
39 238158030 1.0000
39 37011115 1.0000
39 21643123 1.0000
39 246585659 1.0000
39 21518722 1.0000
39 98420900 1.0000
39 60663002 1.0000
39 219454029 1.0000
40 135274322 4.0000
40 6244782 1.0000
40 231942475 1.0000
40 191085626 2.0000
40 235965948 1.0000
40 229466877 1.0000
40 77184360 3.0000
40 21480666 2.0000
40 29163101 2.0000
40 18016160 3.0000
40 248801998 3.0000
40 227431311 5.0000
40 39325505 2.0000
40 410258761 1.0000
40 127424923 1.0000
40 36806703 2.0000
40 48380272 3.0000
40 19652551 2.0000
40 237826875 3.0000
40 80267704 1.0000
40 32922034 1.0000
40 242484816 1.0000
40 211231464 2.0000
40 179230072 1.0000
40 270286972 1.0000
40 378668608 1.0000
40 110711910 2.0000
40 103817716 2.0000
40 324588341 1.0000
40 253184868 3.0000
40 78021401 1.0000
40 21927925 1.0000
40 232242473 2.0000
40 270850017 3.0000
40 240624439 2.0000
40 392146152 1.0000
40 533004742 1.0000
40 212555476 8.0000
40 191865710 7.0000
40 89952215 2.0000
40 22924705 1.0000
40 232243716 3.0000
40 190810251 1.0000
40 237376611 1.0000
40 18539902 5.0000
40 219480393 1.0000
40 30443497 1.0000
40 19594736 3.0000
40 239787466 2.0000
40 215411682 2.0000
40 93026497 3.0000
40 198799377 1.0000
40 246966794 1.0000
40 16627544 2.0000
40 226898857 1.0000
40 213229979 1.0000
40 242804165 1.0000
40 88647325 1.0000
40 77989626 2.0000
40 242795908 1.0000
40 227338733 2.0000
40 234077156 2.0000
40 244026999 2.0000
40 94303891 1.0000
40 22186312 1.0000
40 229015331 2.0000
40 46850377 1.0000
40 137363410 1.0000
40 106866759 1.0000
40 10814042 2.0000
40 58040765 2.0000
40 94835912 4.0000
40 393461982 2.0000
40 361335767 2.0000
40 19533838 3.0000
40 415438778 2.0000
40 109986944 4.0000
40 19530527 2.0000
40 28776227 7.0000
40 99560321 1.0000
40 236912210 2.0000
40 115924018 4.0000
40 190987689 2.0000
40 19735329 3.0000
40 22684776 2.0000
40 116547221 1.0000
40 21811630 2.0000
40 133219169 3.0000
40 54172831 2.0000
40 32845471 1.0000
40 95884790 1.0000
40 166888604 1.0000
40 239862568 1.0000
40 229650437 3.0000
40 104192882 2.0000
40 14409739 2.0000
40 25298765 5.0000
40 144131076 4.0000
40 242373942 1.0000
40 27885779 2.0000
40 6290752 3.0000
40 239555645 1.0000
40 111338251 2.0000
40 247041300 1.0000
40 55174364 3.0000
40 104518517 1.0000
40 163929486 1.0000
40 19777265 1.0000
40 23781227 2.0000
40 228770219 2.0000
40 20586381 3.0000
40 128593925 1.0000
40 234825661 1.0000
40 67268150 2.0000
40 231816917 1.0000
40 234688647 1.0000
40 116785133 4.0000
40 382027035 1.0000
40 242365407 1.0000
40 75995713 4.0000
40 22628924 1.0000
40 238158030 2.0000
40 243632271 2.0000
40 24600451 1.0000
40 48667895 2.0000
40 293536395 1.0000
40 228769095 1.0000
40 120117254 3.0000
40 258136924 1.0000
40 192341330 1.0000
40 116422140 3.0000
40 77986665 2.0000
40 82645739 3.0000
40 22005625 4.0000
40 21401635 3.0000
40 25333950 3.0000
40 350484600 4.0000
40 153563285 3.0000
40 28452279 5.0000
40 22026991 1.0000
40 135514272 3.0000
40 242791873 4.0000
40 246357421 1.0000
40 104578228 1.0000
40 6294502 8.0000
40 66682393 3.0000
40 702562776 1.0000
40 144942878 4.0000
40 21643123 7.0000
40 84546428 5.0000
40 246585659 1.0000
40 29110219 9.0000
40 54605067 3.0000
40 228774722 1.0000
40 77995220 2.0000
40 202678255 3.0000
40 11587032 3.0000
40 21117425 7.0000
40 195697781 1.0000
40 6306972 2.0000
40 148872468 3.0000
40 85370909 5.0000
40 40747039 2.0000
40 238586884 1.0000
40 6751502 3.0000
40 168669206 3.0000
40 66811109 1.0000
40 18818981 1.0000
40 181303066 1.0000
40 226985646 1.0000
40 116559835 2.0000
40 21518722 3.0000
40 135877820 2.0000
40 245434042 1.0000
40 74979783 2.0000
40 98420900 2.0000
40 20511634 3.0000
40 36351009 3.0000
40 87471023 1.0000
40 114007914 3.0000
40 150256527 4.0000
40 78019662 3.0000
40 157410826 1.0000
40 239444226 3.0000
40 246723037 1.0000
40 83344114 1.0000
40 20517600 2.0000
40 236487406 3.0000
40 22983594 2.0000
40 233555616 2.0000
40 23359147 3.0000
40 228673882 1.0000
40 242471796 4.0000
40 322549346 2.0000
40 262322667 2.0000
40 150981180 2.0000
40 347778813 1.0000
40 22378020 1.0000
40 327886319 2.0000
40 95658167 1.0000
40 46123918 3.0000
40 81844092 1.0000
40 68690605 3.0000
40 424999238 1.0000
40 16950676 7.0000
40 18449501 3.0000
40 19964133 2.0000
40 244745254 1.0000
40 223950593 2.0000
40 23577405 3.0000
40 69568655 2.0000
40 212284694 2.0000
40 197897890 2.0000
40 241298933 1.0000
40 235243434 2.0000
40 236377912 3.0000
40 122713304 2.0000
40 232233165 1.0000
40 22862620 4.0000
40 90059455 2.0000
40 28364382 2.0000
40 78026748 1.0000
40 393382369 1.0000
40 118999126 3.0000
40 233919401 2.0000
40 39472243 5.0000
40 237487471 1.0000
40 26586771 1.0000
40 127331013 2.0000
40 63680662 1.0000
40 6300152 8.0000
40 166102184 1.0000
40 198846028 1.0000
40 60663002 2.0000
40 26228880 1.0000
40 121375039 1.0000
40 17691386 7.0000
40 94069743 1.0000
40 249347954 2.0000
40 197095842 1.0000
40 110670932 1.0000
40 37536209 5.0000
40 229431792 2.0000
40 124849627 1.0000
40 240465601 2.0000
40 203484133 1.0000
40 18304985 1.0000
40 92521829 2.0000
40 33507131 3.0000
40 236108605 1.0000
40 29466305 3.0000
40 304321790 1.0000
40 39019643 1.0000
40 22498248 2.0000
40 76951150 2.0000
40 219454029 2.0000
41 135274322 1.0000
41 248901045 1.0000
41 231942475 1.0000
41 191085626 1.0000
41 235965948 1.0000
41 229466877 1.0000
41 624645567 1.0000
41 25310399 2.0000
41 77184360 2.0000
41 21480666 1.0000
41 226631830 1.0000
41 29163101 1.0000
41 18016160 1.0000
41 248801998 1.0000
41 375036621 3.0000
41 39325505 1.0000
41 36806703 2.0000
41 19652551 6.0000
41 237826875 1.0000
41 80267704 1.0000
41 32922034 1.0000
41 21565240 1.0000
41 211231464 1.0000
41 270286972 1.0000
41 110711910 1.0000
41 103817716 1.0000
41 90364806 1.0000
41 324588341 3.0000
41 253184868 1.0000
41 78021401 1.0000
41 172749267 1.0000
41 232242473 1.0000
41 256198747 1.0000
41 240624439 1.0000
41 524423189 1.0000
41 22924705 1.0000
41 237376611 1.0000
41 219480393 1.0000
41 19594736 4.0000
41 239787466 1.0000
41 215411682 1.0000
41 412181399 1.0000
41 246966794 1.0000
41 16627544 1.0000
41 242804165 1.0000
41 249719099 1.0000
41 77989626 1.0000
41 242795908 1.0000
41 227338733 1.0000
41 234077156 1.0000
41 244026999 1.0000
41 229015331 1.0000
41 46850377 2.0000
41 137363410 1.0000
41 106866759 1.0000
41 361335767 1.0000
41 109986944 1.0000
41 19530527 4.0000
41 99560321 1.0000
41 236912210 1.0000
41 115924018 1.0000
41 190987689 1.0000
41 19735329 1.0000
41 116547221 1.0000
41 372827446 1.0000
41 21811630 1.0000
41 133219169 1.0000
41 54172831 1.0000
41 32845471 1.0000
41 95884790 1.0000
41 166888604 2.0000
41 244154060 1.0000
41 516729176 1.0000
41 104192882 2.0000
41 14409739 1.0000
41 242373942 1.0000
41 238633165 1.0000
41 111338251 1.0000
41 360540613 1.0000
41 19777265 2.0000
41 385326089 1.0000
41 23781227 1.0000
41 228770219 1.0000
41 20586381 1.0000
41 234825661 1.0000
41 67268150 1.0000
41 234688647 1.0000
41 75995713 1.0000
41 22628924 4.0000
41 238158030 1.0000
41 243632271 1.0000
41 48667895 1.0000
41 496338650 1.0000
41 228769095 1.0000
41 120117254 1.0000
41 192341330 1.0000
41 432054563 1.0000
41 116422140 1.0000
41 77986665 1.0000
41 82645739 1.0000
41 153563285 1.0000
41 22026991 2.0000
41 135514272 3.0000
41 242791873 1.0000
41 104578228 1.0000
41 386170620 1.0000
41 243177419 1.0000
41 66682393 1.0000
41 104187193 1.0000
41 144942878 1.0000
41 84546428 1.0000
41 228774722 1.0000
41 77995220 1.0000
41 202678255 1.0000
41 430714461 1.0000
41 21117425 1.0000
41 36034936 1.0000
41 195697781 1.0000
41 6306972 1.0000
41 148872468 2.0000
41 238586884 1.0000
41 6751502 4.0000
41 168669206 1.0000
41 18818981 1.0000
41 116559835 1.0000
41 330904433 1.0000
41 21518722 1.0000
41 135877820 1.0000
41 245434042 1.0000
41 74979783 1.0000
41 98420900 1.0000
41 20511634 1.0000
41 87471023 1.0000
41 243134164 1.0000
41 114007914 1.0000
41 78019662 1.0000
41 157410826 1.0000
41 239444226 2.0000
41 246723037 1.0000
41 83344114 1.0000
41 236487406 1.0000
41 22983594 1.0000
41 233555616 1.0000
41 219007038 1.0000
41 228673882 1.0000
41 322549346 1.0000
41 262322667 1.0000
41 244156314 1.0000
41 95658167 1.0000
41 46123918 1.0000
41 81844092 1.0000
41 68690605 2.0000
41 378219674 2.0000
41 19964133 1.0000
41 223950593 1.0000
41 23577405 3.0000
41 197897890 1.0000
41 241298933 1.0000
41 236377912 1.0000
41 36315404 1.0000
41 122713304 1.0000
41 232233165 1.0000
41 90059455 1.0000
41 78026748 1.0000
41 316306021 1.0000
41 118999126 2.0000
41 233919401 1.0000
41 39472243 1.0000
41 322638688 1.0000
41 237794265 1.0000
41 237487471 1.0000
41 127331013 1.0000
41 63680662 1.0000
41 6300152 1.0000
41 166102184 1.0000
41 198846028 1.0000
41 26228880 3.0000
41 121375039 1.0000
41 243149702 1.0000
41 94069743 1.0000
41 249347954 1.0000
41 110670932 1.0000
41 18304985 1.0000
41 92521829 1.0000
41 33507131 1.0000
41 236108605 1.0000
41 29466305 1.0000
41 246820781 1.0000
41 144302254 1.0000
41 304321790 1.0000
41 70205816 1.0000
41 262199169 1.0000
41 39019643 1.0000
41 22498248 3.0000
41 76951150 1.0000
41 219454029 1.0000
42 135274322 2.0000
42 248901045 1.0000
42 196551540 1.0000
42 231942475 2.0000
42 191085626 3.0000
42 235965948 1.0000
42 229466877 2.0000
42 624645567 1.0000
42 25310399 3.0000
42 77184360 4.0000
42 21480666 1.0000
42 226631830 2.0000
42 29163101 2.0000
42 18016160 3.0000
42 248801998 2.0000
42 375036621 3.0000
42 227431311 1.0000
42 39325505 4.0000
42 127424923 1.0000
42 36806703 5.0000
42 19652551 6.0000
42 237826875 3.0000
42 80267704 2.0000
42 237788848 1.0000
42 32922034 2.0000
42 21565240 1.0000
42 211231464 2.0000
42 270286972 1.0000
42 110711910 2.0000
42 103817716 2.0000
42 90364806 1.0000
42 324588341 3.0000
42 253184868 3.0000
42 78021401 2.0000
42 172749267 2.0000
42 232242473 2.0000
42 256198747 1.0000
42 270850017 1.0000
42 240624439 2.0000
42 524423189 1.0000
42 212555476 1.0000
42 191865710 1.0000
42 22924705 2.0000
42 232243716 1.0000
42 237376611 3.0000
42 219480393 2.0000
42 19594736 5.0000
42 239787466 2.0000
42 215411682 2.0000
42 20584338 1.0000
42 412181399 1.0000
42 246966794 2.0000
42 16627544 1.0000
42 242804165 1.0000
42 249719099 1.0000
42 88647325 1.0000
42 77989626 3.0000
42 242795908 1.0000
42 227338733 3.0000
42 234077156 2.0000
42 244026999 2.0000
42 229015331 2.0000
42 46850377 3.0000
42 137363410 2.0000
42 106866759 1.0000
42 94835912 1.0000
42 104217808 1.0000
42 361335767 1.0000
42 109986944 2.0000
42 19530527 4.0000
42 28776227 1.0000
42 99560321 3.0000
42 236912210 3.0000
42 115924018 2.0000
42 190987689 2.0000
42 19735329 3.0000
42 22684776 1.0000
42 116547221 2.0000
42 372827446 1.0000
42 21811630 2.0000
42 133219169 2.0000
42 54172831 3.0000
42 32845471 2.0000
42 95884790 2.0000
42 166888604 4.0000
42 244154060 1.0000
42 516729176 1.0000
42 104192882 7.0000
42 14409739 1.0000
42 144131076 1.0000
42 242373942 1.0000
42 238633165 1.0000
42 111338251 2.0000
42 360540613 1.0000
42 163929486 1.0000
42 19777265 2.0000
42 385326089 1.0000
42 23781227 2.0000
42 228770219 2.0000
42 20586381 3.0000
42 234825661 2.0000
42 67268150 2.0000
42 231816917 1.0000
42 234688647 2.0000
42 116785133 1.0000
42 75995713 2.0000
42 21315916 1.0000
42 22628924 4.0000
42 238158030 2.0000
42 243632271 2.0000
42 24600451 1.0000
42 48667895 2.0000
42 496338650 1.0000
42 228769095 2.0000
42 120117254 2.0000
42 192341330 2.0000
42 432054563 1.0000
42 116422140 2.0000
42 77986665 3.0000
42 82645739 2.0000
42 22005625 2.0000
42 153563285 2.0000
42 22026991 2.0000
42 135514272 4.0000
42 242791873 2.0000
42 104578228 2.0000
42 386170620 1.0000
42 243177419 1.0000
42 66682393 2.0000
42 104187193 2.0000
42 144942878 2.0000
42 21643123 1.0000
42 84546428 2.0000
42 219297099 1.0000
42 228774722 2.0000
42 77995220 3.0000
42 202678255 2.0000
42 430714461 1.0000
42 21117425 3.0000
42 36034936 2.0000
42 195697781 2.0000
42 6306972 1.0000
42 148872468 2.0000
42 238586884 2.0000
42 6751502 6.0000
42 168669206 2.0000
42 18818981 1.0000
42 181303066 1.0000
42 226985646 1.0000
42 116559835 2.0000
42 330904433 1.0000
42 21518722 3.0000
42 135877820 2.0000
42 245434042 2.0000
42 74979783 3.0000
42 98420900 2.0000
42 20511634 2.0000
42 87471023 2.0000
42 243134164 1.0000
42 114007914 2.0000
42 78019662 2.0000
42 157410826 2.0000
42 239444226 3.0000
42 246723037 1.0000
42 83344114 2.0000
42 236487406 2.0000
42 22983594 2.0000
42 233555616 2.0000
42 219007038 2.0000
42 228673882 2.0000
42 242471796 1.0000
42 322549346 1.0000
42 262322667 1.0000
42 244156314 1.0000
42 95658167 2.0000
42 46123918 1.0000
42 81844092 2.0000
42 68690605 5.0000
42 378219674 2.0000
42 19964133 2.0000
42 244745254 1.0000
42 223950593 2.0000
42 23577405 5.0000
42 69568655 1.0000
42 212284694 1.0000
42 197897890 2.0000
42 241298933 2.0000
42 236377912 3.0000
42 36315404 1.0000
42 122713304 2.0000
42 232233165 2.0000
42 22862620 1.0000
42 90059455 3.0000
42 78026748 2.0000
42 316306021 1.0000
42 118999126 4.0000
42 233919401 2.0000
42 39472243 2.0000
42 322638688 1.0000
42 237794265 2.0000
42 237487471 1.0000
42 127331013 2.0000
42 63680662 2.0000
42 198846028 2.0000
42 26228880 2.0000
42 121375039 2.0000
42 243149702 2.0000
42 94069743 2.0000
42 249347954 2.0000
42 110670932 2.0000
42 229431792 1.0000
42 124849627 1.0000
42 203484133 1.0000
42 18304985 1.0000
42 92521829 2.0000
42 33507131 3.0000
42 236108605 2.0000
42 29466305 2.0000
42 246820781 1.0000
42 144302254 2.0000
42 304321790 1.0000
42 70205816 2.0000
42 262199169 1.0000
42 39019643 2.0000
42 22498248 2.0000
42 76951150 2.0000
42 219454029 2.0000
43 135274322 1.0000
43 191085626 2.0000
43 25310399 2.0000
43 77184360 7.0000
43 21480666 9.0000
43 18016160 5.0000
43 248801998 2.0000
43 39325505 6.0000
43 36806703 6.0000
43 19652551 7.0000
43 237826875 5.0000
43 80267704 2.0000
43 32922034 1.0000
43 21565240 1.0000
43 270286972 1.0000
43 78021401 2.0000
43 256198747 1.0000
43 89952215 3.0000
43 22924705 1.0000
43 219480393 2.0000
43 30443497 1.0000
43 19594736 8.0000
43 412181399 1.0000
43 16627544 6.0000
43 148702848 1.0000
43 77989626 2.0000
43 229015331 1.0000
43 46850377 1.0000
43 163466066 1.0000
43 106866759 1.0000
43 10814042 2.0000
43 109986944 1.0000
43 19530527 4.0000
43 28776227 3.0000
43 99560321 1.0000
43 19735329 3.0000
43 133219169 2.0000
43 54172831 2.0000
43 244154060 1.0000
43 239862568 2.0000
43 104192882 9.0000
43 14409739 1.0000
43 45611369 2.0000
43 25298765 1.0000
43 238633165 1.0000
43 360540613 1.0000
43 19777265 1.0000
43 385326089 1.0000
43 75995713 2.0000
43 21315916 6.0000
43 22628924 3.0000
43 243632271 1.0000
43 120117254 5.0000
43 116422140 2.0000
43 77986665 2.0000
43 22005625 7.0000
43 21401635 1.0000
43 153563285 4.0000
43 28452279 1.0000
43 22026991 2.0000
43 135514272 2.0000
43 37011115 2.0000
43 6294502 3.0000
43 66682393 1.0000
43 104187193 1.0000
43 84546428 2.0000
43 77995220 2.0000
43 202678255 1.0000
43 11587032 2.0000
43 36034936 1.0000
43 195697781 1.0000
43 6306972 1.0000
43 238586884 1.0000
43 163063814 1.0000
43 6751502 10.0000
43 21440665 1.0000
43 18818981 1.0000
43 21518722 2.0000
43 135877820 3.0000
43 74979783 2.0000
43 20511634 1.0000
43 114007914 1.0000
43 239444226 10.0000
43 83344114 2.0000
43 22983594 3.0000
43 219007038 1.0000
43 228673882 3.0000
43 322549346 1.0000
43 262322667 1.0000
43 95658167 3.0000
43 81844092 2.0000
43 68690605 5.0000
43 16950676 2.0000
43 23577405 11.0000
43 236377912 2.0000
43 36315404 1.0000
43 90059455 2.0000
43 78026748 2.0000
43 118999126 6.0000
43 39472243 1.0000
43 322638688 2.0000
43 237487471 2.0000
43 17691386 4.0000
43 18304985 1.0000
43 33507131 1.0000
43 236108605 1.0000
43 29466305 1.0000
43 262199169 1.0000
43 39019643 1.0000
43 22498248 1.0000
43 76951150 4.0000
43 219454029 2.0000
44 135274322 1.0000
44 39325505 1.0000
44 19652551 2.0000
44 32922034 1.0000
44 21565240 1.0000
44 270286972 1.0000
44 256198747 1.0000
44 22924705 1.0000
44 412181399 1.0000
44 106866759 1.0000
44 99560321 1.0000
44 54172831 2.0000
44 244154060 1.0000
44 14409739 1.0000
44 238633165 1.0000
44 360540613 1.0000
44 19777265 1.0000
44 243632271 1.0000
44 22005625 2.0000
44 66682393 1.0000
44 104187193 1.0000
44 202678255 1.0000
44 36034936 1.0000
44 195697781 1.0000
44 6306972 1.0000
44 238586884 1.0000
44 18818981 1.0000
44 20511634 1.0000
44 219007038 1.0000
44 322549346 1.0000
44 262322667 1.0000
44 95658167 1.0000
44 23577405 1.0000
44 36315404 1.0000
44 322638688 1.0000
44 18304985 1.0000
44 33507131 1.0000
44 236108605 1.0000
44 262199169 1.0000
44 39019643 1.0000
45 135274322 4.0000
45 248901045 1.0000
45 196551540 1.0000
45 231942475 4.0000
45 191085626 6.0000
45 235965948 4.0000
45 229466877 5.0000
45 25310399 6.0000
45 77184360 12.0000
45 21480666 4.0000
45 226631830 3.0000
45 29163101 8.0000
45 18016160 11.0000
45 248801998 7.0000
45 375036621 2.0000
45 227431311 2.0000
45 39325505 5.0000
45 36806703 13.0000
45 48380272 1.0000
45 19652551 12.0000
45 237826875 6.0000
45 80267704 8.0000
45 32922034 6.0000
45 67430174 1.0000
45 211231464 5.0000
45 179230072 1.0000
45 270286972 2.0000
45 430934081 1.0000
45 110711910 4.0000
45 103817716 7.0000
45 90364806 5.0000
45 324588341 7.0000
45 253184868 5.0000
45 78021401 7.0000
45 172749267 4.0000
45 232242473 6.0000
45 242455623 1.0000
45 256198747 1.0000
45 270850017 7.0000
45 240624439 7.0000
45 19837405 4.0000
45 533004742 1.0000
45 524423189 2.0000
45 212555476 2.0000
45 191865710 1.0000
45 89952215 2.0000
45 22924705 1.0000
45 232243716 1.0000
45 237376611 9.0000
45 18539902 4.0000
45 219480393 2.0000
45 19594736 4.0000
45 239787466 5.0000
45 215411682 7.0000
45 20584338 1.0000
45 412181399 1.0000
45 246966794 3.0000
45 16627544 6.0000
45 242804165 5.0000
45 249719099 2.0000
45 88647325 4.0000
45 77989626 10.0000
45 242795908 2.0000
45 227338733 6.0000
45 234077156 5.0000
45 244026999 5.0000
45 229015331 4.0000
45 46850377 3.0000
45 137363410 4.0000
45 106866759 6.0000
45 10814042 4.0000
45 94835912 2.0000
45 104217808 1.0000
45 361335767 2.0000
45 19533838 2.0000
45 109986944 5.0000
45 19530527 8.0000
45 28776227 4.0000
45 99560321 1.0000
45 236912210 5.0000
45 115924018 6.0000
45 190987689 5.0000
45 19735329 8.0000
45 22684776 1.0000
45 116547221 4.0000
45 21811630 8.0000
45 133219169 2.0000
45 54172831 6.0000
45 32845471 6.0000
45 95884790 4.0000
45 166888604 1.0000
45 244154060 1.0000
45 516729176 1.0000
45 239862568 4.0000
45 229650437 1.0000
45 104192882 16.0000
45 14409739 3.0000
45 25298765 2.0000
45 144131076 1.0000
45 242373942 3.0000
45 27885779 1.0000
45 6290752 2.0000
45 111338251 6.0000
45 360540613 1.0000
45 55174364 1.0000
45 19777265 5.0000
45 385326089 2.0000
45 23781227 9.0000
45 228770219 4.0000
45 20586381 7.0000
45 128593925 7.0000
45 396060099 1.0000
45 234825661 5.0000
45 67268150 8.0000
45 346630615 1.0000
45 234688647 3.0000
45 116785133 2.0000
45 75995713 6.0000
45 21315916 3.0000
45 22628924 7.0000
45 238158030 7.0000
45 243632271 1.0000
45 24600451 5.0000
45 48667895 4.0000
45 293536395 1.0000
45 228769095 4.0000
45 120117254 8.0000
45 192341330 4.0000
45 116422140 7.0000
45 77986665 10.0000
45 227990753 2.0000
45 82645739 9.0000
45 22005625 5.0000
45 25333950 2.0000
45 350484600 4.0000
45 153563285 9.0000
45 28452279 2.0000
45 22026991 6.0000
45 21245586 1.0000
45 135514272 19.0000
45 242791873 4.0000
45 104578228 9.0000
45 37011115 1.0000
45 6294502 3.0000
45 386170620 1.0000
45 243177419 3.0000
45 66682393 1.0000
45 104187193 2.0000
45 312658372 2.0000
45 144942878 6.0000
45 21643123 4.0000
45 84546428 7.0000
45 246585659 2.0000
45 29110219 2.0000
45 54605067 3.0000
45 228774722 4.0000
45 77995220 11.0000
45 202678255 6.0000
45 11587032 4.0000
45 21117425 4.0000
45 36034936 2.0000
45 195697781 4.0000
45 6306972 3.0000
45 148872468 5.0000
45 85370909 2.0000
45 40747039 1.0000
45 238586884 2.0000
45 6751502 10.0000
45 21440665 10.0000
45 168669206 6.0000
45 226985646 2.0000
45 116559835 5.0000
45 330904433 2.0000
45 21518722 9.0000
45 135877820 8.0000
45 245434042 3.0000
45 74979783 12.0000
45 98420900 4.0000
45 20511634 4.0000
45 36351009 1.0000
45 87471023 7.0000
45 243134164 3.0000
45 114007914 5.0000
45 150256527 1.0000
45 78019662 10.0000
45 157410826 3.0000
45 239444226 10.0000
45 246723037 4.0000
45 83344114 4.0000
45 20517600 3.0000
45 236487406 7.0000
45 22983594 12.0000
45 233555616 7.0000
45 219007038 2.0000
45 23359147 1.0000
45 21629133 2.0000
45 228673882 6.0000
45 322549346 2.0000
45 262322667 4.0000
45 244156314 1.0000
45 150981180 5.0000
45 327886319 5.0000
45 95658167 7.0000
45 46123918 6.0000
45 81844092 8.0000
45 68690605 8.0000
45 378219674 1.0000
45 16950676 3.0000
45 18449501 3.0000
45 19964133 7.0000
45 223950593 2.0000
45 23577405 4.0000
45 212284694 2.0000
45 197897890 5.0000
45 241298933 4.0000
45 236377912 7.0000
45 36315404 2.0000
45 122713304 8.0000
45 232233165 4.0000
45 22862620 2.0000
45 90059455 5.0000
45 28364382 1.0000
45 78026748 7.0000
45 316306021 2.0000
45 118999126 16.0000
45 233919401 5.0000
45 39472243 6.0000
45 322638688 4.0000
45 237794265 3.0000
45 237487471 2.0000
45 127331013 6.0000
45 63680662 9.0000
45 95224854 1.0000
45 6300152 2.0000
45 166102184 2.0000
45 198846028 4.0000
45 60663002 2.0000
45 26228880 10.0000
45 121375039 6.0000
45 243149702 2.0000
45 17691386 6.0000
45 94069743 6.0000
45 249347954 3.0000
45 110670932 3.0000
45 37536209 2.0000
45 124849627 1.0000
45 203484133 3.0000
45 18304985 4.0000
45 92521829 5.0000
45 33507131 4.0000
45 236108605 3.0000
45 29466305 4.0000
45 246820781 2.0000
45 144302254 4.0000
45 304321790 2.0000
45 70205816 2.0000
45 262199169 1.0000
45 39019643 5.0000
45 22498248 9.0000
45 76951150 9.0000
45 219454029 6.0000
46 135274322 1.0000
46 6244782 1.0000
46 39325505 1.0000
46 240624439 1.0000
46 89952215 1.0000
46 19594736 1.0000
46 77989626 1.0000
46 19530527 1.0000
46 28776227 1.0000
46 99560321 1.0000
46 190987689 1.0000
46 32845471 1.0000
46 19777265 1.0000
46 22005625 1.0000
46 135514272 1.0000
46 21643123 1.0000
46 246585659 1.0000
46 21117425 1.0000
46 36034936 1.0000
46 148872468 1.0000
46 6751502 1.0000
46 114007914 1.0000
46 20517600 1.0000
46 262322667 1.0000
46 237487471 1.0000
47 135274322 1.0000
47 231942475 1.0000
47 191085626 1.0000
47 235965948 1.0000
47 229466877 1.0000
47 77184360 4.0000
47 21480666 7.0000
47 226631830 1.0000
47 29163101 3.0000
47 18016160 6.0000
47 248801998 4.0000
47 375036621 1.0000
47 39325505 2.0000
47 36806703 3.0000
47 19652551 2.0000
47 237826875 3.0000
47 80267704 2.0000
47 237788848 1.0000
47 32922034 1.0000
47 211231464 5.0000
47 110711910 1.0000
47 103817716 3.0000
47 324588341 2.0000
47 253184868 1.0000
47 78021401 1.0000
47 172749267 1.0000
47 232242473 3.0000
47 270850017 1.0000
47 240624439 2.0000
47 392146152 1.0000
47 524423189 1.0000
47 212555476 1.0000
47 237376611 2.0000
47 219480393 1.0000
47 19594736 6.0000
47 239787466 2.0000
47 215411682 2.0000
47 93026497 1.0000
47 16627544 2.0000
47 249719099 1.0000
47 77989626 4.0000
47 227338733 1.0000
47 234077156 1.0000
47 244026999 2.0000
47 229015331 1.0000
47 46850377 4.0000
47 137363410 2.0000
47 94835912 2.0000
47 415438778 1.0000
47 109986944 3.0000
47 19530527 2.0000
47 28776227 1.0000
47 236912210 1.0000
47 115924018 1.0000
47 190987689 2.0000
47 19735329 3.0000
47 21811630 4.0000
47 133219169 3.0000
47 54172831 4.0000
47 32845471 1.0000
47 95884790 1.0000
47 244154060 1.0000
47 104192882 3.0000
47 14409739 1.0000
47 6290752 1.0000
47 238633165 1.0000
47 111338251 3.0000
47 55174364 1.0000
47 19777265 1.0000
47 23781227 1.0000
47 228770219 1.0000
47 20586381 2.0000
47 234825661 1.0000
47 67268150 3.0000
47 234688647 1.0000
47 75995713 2.0000
47 21315916 3.0000
47 24600451 1.0000
47 48667895 1.0000
47 496338650 1.0000
47 228769095 1.0000
47 120117254 3.0000
47 258136924 2.0000
47 192341330 1.0000
47 116422140 3.0000
47 77986665 3.0000
47 227990753 1.0000
47 82645739 4.0000
47 22005625 3.0000
47 153563285 4.0000
47 22026991 1.0000
47 135514272 3.0000
47 242791873 2.0000
47 104578228 1.0000
47 6294502 1.0000
47 386170620 1.0000
47 243177419 1.0000
47 144942878 4.0000
47 21643123 2.0000
47 84546428 3.0000
47 219297099 1.0000
47 29110219 2.0000
47 228774722 1.0000
47 77995220 4.0000
47 202678255 2.0000
47 21117425 3.0000
47 6306972 1.0000
47 148872468 3.0000
47 85370909 1.0000
47 238586884 1.0000
47 6751502 4.0000
47 21440665 2.0000
47 168669206 2.0000
47 116559835 2.0000
47 330904433 2.0000
47 21518722 3.0000
47 135877820 3.0000
47 74979783 3.0000
47 98420900 4.0000
47 20511634 4.0000
47 36351009 1.0000
47 87471023 2.0000
47 114007914 3.0000
47 150256527 1.0000
47 78019662 3.0000
47 157410826 1.0000
47 239444226 5.0000
47 246723037 1.0000
47 83344114 2.0000
47 236487406 1.0000
47 22983594 3.0000
47 233555616 4.0000
47 228673882 3.0000
47 150981180 2.0000
47 22378020 1.0000
47 327886319 2.0000
47 95658167 1.0000
47 81844092 4.0000
47 68690605 4.0000
47 16950676 1.0000
47 19964133 3.0000
47 23577405 1.0000
47 212284694 1.0000
47 197897890 1.0000
47 241298933 1.0000
47 236377912 2.0000
47 122713304 1.0000
47 232233165 1.0000
47 90059455 2.0000
47 78026748 2.0000
47 118999126 6.0000
47 233919401 1.0000
47 39472243 2.0000
47 237794265 1.0000
47 127331013 1.0000
47 63680662 2.0000
47 198846028 1.0000
47 121375039 1.0000
47 17691386 2.0000
47 94069743 2.0000
47 249347954 1.0000
47 110670932 1.0000
47 203484133 1.0000
47 92521829 2.0000
47 236108605 1.0000
47 29466305 3.0000
47 246820781 1.0000
47 304321790 1.0000
47 70205816 2.0000
47 39019643 1.0000
47 76951150 3.0000
47 219454029 2.0000
48 135274322 2.0000
48 231942475 2.0000
48 191085626 2.0000
48 235965948 1.0000
48 77184360 3.0000
48 21480666 1.0000
48 226631830 1.0000
48 29163101 2.0000
48 18016160 2.0000
48 248801998 1.0000
48 375036621 1.0000
48 39325505 2.0000
48 36806703 1.0000
48 19652551 1.0000
48 237826875 1.0000
48 80267704 3.0000
48 237788848 1.0000
48 211231464 1.0000
48 270286972 1.0000
48 110711910 1.0000
48 103817716 2.0000
48 324588341 1.0000
48 253184868 1.0000
48 78021401 2.0000
48 232242473 1.0000
48 240624439 1.0000
48 89952215 1.0000
48 18539902 1.0000
48 19594736 1.0000
48 239787466 1.0000
48 215411682 3.0000
48 20584338 1.0000
48 249719099 1.0000
48 77989626 2.0000
48 227338733 1.0000
48 234077156 1.0000
48 244026999 2.0000
48 229015331 1.0000
48 46850377 1.0000
48 137363410 1.0000
48 10814042 1.0000
48 94835912 1.0000
48 19533838 1.0000
48 415438778 1.0000
48 109986944 2.0000
48 19530527 1.0000
48 28776227 1.0000
48 236912210 1.0000
48 115924018 1.0000
48 190987689 1.0000
48 19735329 1.0000
48 21811630 2.0000
48 54172831 1.0000
48 32845471 1.0000
48 95884790 1.0000
48 104192882 2.0000
48 14409739 1.0000
48 45611369 1.0000
48 6290752 1.0000
48 238633165 1.0000
48 111338251 2.0000
48 55174364 1.0000
48 23781227 2.0000
48 228770219 1.0000
48 20586381 1.0000
48 234825661 1.0000
48 67268150 1.0000
48 234688647 1.0000
48 75995713 3.0000
48 21315916 1.0000
48 238158030 1.0000
48 24600451 1.0000
48 48667895 2.0000
48 496338650 1.0000
48 228769095 1.0000
48 120117254 2.0000
48 258136924 1.0000
48 192341330 1.0000
48 116422140 3.0000
48 77986665 3.0000
48 227990753 1.0000
48 82645739 3.0000
48 22005625 1.0000
48 25333950 1.0000
48 350484600 1.0000
48 153563285 2.0000
48 22026991 2.0000
48 21245586 1.0000
48 135514272 2.0000
48 242791873 1.0000
48 104578228 1.0000
48 37011115 1.0000
48 6294502 1.0000
48 386170620 1.0000
48 243177419 1.0000
48 66682393 1.0000
48 104187193 1.0000
48 144942878 3.0000
48 21643123 1.0000
48 84546428 2.0000
48 29110219 1.0000
48 228774722 1.0000
48 77995220 3.0000
48 202678255 2.0000
48 11587032 1.0000
48 21117425 1.0000
48 148872468 2.0000
48 85370909 1.0000
48 238586884 1.0000
48 6751502 2.0000
48 21440665 1.0000
48 168669206 2.0000
48 226985646 1.0000
48 116559835 2.0000
48 330904433 1.0000
48 21518722 1.0000
48 135877820 2.0000
48 74979783 3.0000
48 98420900 2.0000
48 20511634 2.0000
48 87471023 1.0000
48 114007914 1.0000
48 150256527 1.0000
48 78019662 2.0000
48 157410826 2.0000
48 239444226 1.0000
48 246723037 1.0000
48 83344114 1.0000
48 236487406 2.0000
48 22983594 2.0000
48 233555616 3.0000
48 219007038 1.0000
48 228673882 2.0000
48 150981180 1.0000
48 22378020 1.0000
48 327886319 1.0000
48 95658167 1.0000
48 46123918 1.0000
48 81844092 1.0000
48 68690605 3.0000
48 16950676 1.0000
48 19964133 2.0000
48 23577405 1.0000
48 212284694 1.0000
48 197897890 1.0000
48 241298933 1.0000
48 236377912 1.0000
48 122713304 1.0000
48 232233165 1.0000
48 22862620 1.0000
48 90059455 2.0000
48 78026748 2.0000
48 118999126 2.0000
48 233919401 1.0000
48 39472243 1.0000
48 322638688 1.0000
48 237794265 1.0000
48 127331013 1.0000
48 63680662 1.0000
48 95224854 1.0000
48 198846028 1.0000
48 121375039 1.0000
48 17691386 2.0000
48 94069743 1.0000
48 249347954 1.0000
48 110670932 1.0000
48 37536209 1.0000
48 203484133 1.0000
48 92521829 1.0000
48 33507131 1.0000
48 236108605 2.0000
48 29466305 1.0000
48 246820781 1.0000
48 304321790 2.0000
48 70205816 1.0000
48 39019643 2.0000
48 76951150 3.0000
48 219454029 2.0000
49 135274322 2.0000
49 248901045 3.0000
49 231942475 10.0000
49 191085626 8.0000
49 235965948 8.0000
49 229466877 10.0000
49 77184360 11.0000
49 21480666 1.0000
49 226631830 6.0000
49 29163101 11.0000
49 18016160 11.0000
49 248801998 10.0000
49 39325505 1.0000
49 36806703 10.0000
49 237826875 10.0000
49 80267704 12.0000
49 237788848 2.0000
49 211231464 8.0000
49 430934081 2.0000
49 110711910 5.0000
49 103817716 10.0000
49 90364806 5.0000
49 253184868 10.0000
49 78021401 8.0000
49 172749267 1.0000
49 232242473 10.0000
49 242455623 4.0000
49 240624439 9.0000
49 19837405 1.0000
49 524423189 1.0000
49 237376611 10.0000
49 239787466 10.0000
49 215411682 12.0000
49 246966794 9.0000
49 242804165 8.0000
49 88647325 9.0000
49 77989626 11.0000
49 242795908 8.0000
49 227338733 10.0000
49 234077156 10.0000
49 244026999 12.0000
49 229015331 8.0000
49 137363410 11.0000
49 361335767 2.0000
49 109986944 11.0000
49 99560321 1.0000
49 236912210 9.0000
49 115924018 10.0000
49 190987689 10.0000
49 19735329 10.0000
49 116547221 11.0000
49 21811630 11.0000
49 133219169 5.0000
49 54172831 11.0000
49 32845471 8.0000
49 95884790 10.0000
49 516729176 1.0000
49 239862568 1.0000
49 104192882 1.0000
49 242373942 5.0000
49 111338251 11.0000
49 360540613 1.0000
49 19777265 1.0000
49 385326089 3.0000
49 23781227 11.0000
49 228770219 8.0000
49 20586381 9.0000
49 128593925 9.0000
49 234825661 9.0000
49 67268150 10.0000
49 346630615 4.0000
49 234688647 7.0000
49 75995713 12.0000
49 21315916 1.0000
49 238158030 10.0000
49 24600451 10.0000
49 48667895 10.0000
49 228769095 9.0000
49 120117254 12.0000
49 192341330 9.0000
49 432054563 2.0000
49 116422140 12.0000
49 77986665 12.0000
49 227990753 4.0000
49 82645739 11.0000
49 22005625 1.0000
49 153563285 12.0000
49 135514272 10.0000
49 242791873 10.0000
49 104578228 10.0000
49 6294502 1.0000
49 243177419 5.0000
49 144942878 11.0000
49 84546428 11.0000
49 228774722 10.0000
49 77995220 12.0000
49 202678255 1.0000
49 21117425 7.0000
49 195697781 2.0000
49 6306972 2.0000
49 148872468 10.0000
49 6751502 1.0000
49 168669206 6.0000
49 18818981 1.0000
49 116559835 10.0000
49 330904433 1.0000
49 21518722 10.0000
49 135877820 10.0000
49 245434042 5.0000
49 74979783 12.0000
49 98420900 6.0000
49 20511634 2.0000
49 87471023 9.0000
49 243134164 5.0000
49 114007914 8.0000
49 78019662 11.0000
49 157410826 10.0000
49 239444226 10.0000
49 246723037 11.0000
49 83344114 10.0000
49 236487406 11.0000
49 22983594 11.0000
49 233555616 12.0000
49 21629133 3.0000
49 228673882 10.0000
49 262322667 1.0000
49 244156314 1.0000
49 150981180 10.0000
49 327886319 5.0000
49 95658167 1.0000
49 46123918 1.0000
49 81844092 10.0000
49 68690605 11.0000
49 16950676 1.0000
49 19964133 10.0000
49 223950593 5.0000
49 212284694 4.0000
49 197897890 8.0000
49 241298933 10.0000
49 236377912 10.0000
49 122713304 10.0000
49 232233165 10.0000
49 22862620 1.0000
49 90059455 11.0000
49 78026748 9.0000
49 316306021 3.0000
49 118999126 11.0000
49 233919401 10.0000
49 39472243 9.0000
49 237794265 1.0000
49 127331013 9.0000
49 63680662 9.0000
49 198846028 10.0000
49 121375039 9.0000
49 243149702 1.0000
49 17691386 1.0000
49 94069743 5.0000
49 249347954 9.0000
49 110670932 10.0000
49 124849627 1.0000
49 203484133 8.0000
49 92521829 10.0000
49 33507131 1.0000
49 236108605 2.0000
49 29466305 5.0000
49 246820781 5.0000
49 144302254 1.0000
49 304321790 2.0000
49 70205816 6.0000
49 262199169 1.0000
49 39019643 1.0000
49 76951150 11.0000
49 219454029 10.0000
50 135274322 2.0000
50 77184360 1.0000
50 29163101 1.0000
50 18016160 1.0000
50 248801998 1.0000
50 39325505 1.0000
50 36806703 1.0000
50 237826875 1.0000
50 80267704 1.0000
50 103817716 1.0000
50 253184868 1.0000
50 232242473 1.0000
50 19837405 1.0000
50 215411682 1.0000
50 244026999 1.0000
50 361335767 1.0000
50 109986944 1.0000
50 190987689 1.0000
50 116547221 1.0000
50 21811630 1.0000
50 54172831 1.0000
50 111338251 1.0000
50 385326089 1.0000
50 128593925 1.0000
50 75995713 1.0000
50 120117254 1.0000
50 116422140 1.0000
50 77986665 1.0000
50 82645739 1.0000
50 153563285 1.0000
50 135514272 1.0000
50 144942878 1.0000
50 21643123 1.0000
50 77995220 1.0000
50 202678255 2.0000
50 195697781 1.0000
50 85370909 1.0000
50 168669206 1.0000
50 135877820 1.0000
50 74979783 1.0000
50 98420900 1.0000
50 20511634 1.0000
50 239444226 1.0000
50 22983594 1.0000
50 233555616 1.0000
50 228673882 1.0000
50 68690605 1.0000
50 19964133 1.0000
50 236377912 1.0000
50 118999126 1.0000
50 121375039 1.0000
50 249347954 1.0000
50 33507131 1.0000
50 236108605 1.0000
50 39019643 1.0000
50 76951150 1.0000
51 135274322 1.0000
51 248901045 5.0000
51 231942475 12.0000
51 191085626 10.0000
51 235965948 10.0000
51 229466877 12.0000
51 77184360 12.0000
51 21480666 1.0000
51 226631830 8.0000
51 29163101 12.0000
51 18016160 12.0000
51 248801998 12.0000
51 39325505 1.0000
51 36806703 12.0000
51 237826875 11.0000
51 80267704 13.0000
51 237788848 2.0000
51 211231464 9.0000
51 430934081 2.0000
51 110711910 6.0000
51 103817716 10.0000
51 90364806 6.0000
51 253184868 12.0000
51 78021401 9.0000
51 172749267 2.0000
51 232242473 11.0000
51 242455623 5.0000
51 240624439 11.0000
51 19837405 1.0000
51 524423189 2.0000
51 237376611 12.0000
51 239787466 12.0000
51 215411682 13.0000
51 246966794 11.0000
51 242804165 10.0000
51 88647325 11.0000
51 77989626 13.0000
51 242795908 10.0000
51 227338733 12.0000
51 234077156 12.0000
51 244026999 13.0000
51 229015331 10.0000
51 137363410 13.0000
51 361335767 2.0000
51 109986944 12.0000
51 99560321 1.0000
51 236912210 11.0000
51 115924018 12.0000
51 190987689 12.0000
51 19735329 12.0000
51 116547221 13.0000
51 21811630 12.0000
51 133219169 5.0000
51 54172831 13.0000
51 32845471 10.0000
51 95884790 12.0000
51 516729176 2.0000
51 239862568 1.0000
51 104192882 1.0000
51 242373942 6.0000
51 111338251 12.0000
51 360540613 1.0000
51 19777265 1.0000
51 385326089 3.0000
51 23781227 13.0000
51 228770219 10.0000
51 20586381 11.0000
51 128593925 11.0000
51 234825661 11.0000
51 67268150 12.0000
51 346630615 4.0000
51 234688647 9.0000
51 75995713 13.0000
51 21315916 1.0000
51 238158030 12.0000
51 24600451 12.0000
51 48667895 12.0000
51 228769095 11.0000
51 120117254 13.0000
51 192341330 11.0000
51 432054563 2.0000
51 116422140 13.0000
51 77986665 13.0000
51 227990753 5.0000
51 82645739 12.0000
51 22005625 1.0000
51 153563285 14.0000
51 135514272 11.0000
51 242791873 12.0000
51 104578228 12.0000
51 6294502 1.0000
51 243177419 6.0000
51 144942878 12.0000
51 84546428 13.0000
51 228774722 12.0000
51 77995220 13.0000
51 21117425 9.0000
51 195697781 3.0000
51 6306972 2.0000
51 148872468 12.0000
51 6751502 1.0000
51 168669206 6.0000
51 18818981 1.0000
51 116559835 12.0000
51 330904433 1.0000
51 21518722 12.0000
51 135877820 11.0000
51 245434042 6.0000
51 74979783 14.0000
51 98420900 7.0000
51 20511634 1.0000
51 87471023 11.0000
51 243134164 6.0000
51 114007914 10.0000
51 78019662 13.0000
51 157410826 12.0000
51 239444226 13.0000
51 246723037 13.0000
51 83344114 12.0000
51 236487406 13.0000
51 22983594 12.0000
51 233555616 13.0000
51 21629133 3.0000
51 228673882 11.0000
51 262322667 1.0000
51 244156314 2.0000
51 150981180 12.0000
51 327886319 5.0000
51 95658167 1.0000
51 46123918 1.0000
51 81844092 12.0000
51 68690605 12.0000
51 16950676 1.0000
51 19964133 11.0000
51 223950593 6.0000
51 212284694 5.0000
51 197897890 9.0000
51 241298933 12.0000
51 236377912 12.0000
51 122713304 12.0000
51 232233165 12.0000
51 22862620 1.0000
51 90059455 13.0000
51 78026748 10.0000
51 316306021 3.0000
51 118999126 12.0000
51 233919401 12.0000
51 39472243 10.0000
51 237794265 3.0000
51 127331013 11.0000
51 63680662 11.0000
51 198846028 12.0000
51 121375039 11.0000
51 243149702 2.0000
51 17691386 1.0000
51 94069743 6.0000
51 249347954 11.0000
51 110670932 12.0000
51 124849627 1.0000
51 203484133 10.0000
51 92521829 12.0000
51 33507131 1.0000
51 236108605 1.0000
51 29466305 6.0000
51 246820781 6.0000
51 144302254 1.0000
51 304321790 2.0000
51 70205816 7.0000
51 262199169 1.0000
51 76951150 11.0000
51 219454029 12.0000
52 135274322 2.0000
52 248901045 1.0000
52 231942475 4.0000
52 191085626 4.0000
52 235965948 1.0000
52 229466877 3.0000
52 77184360 4.0000
52 21480666 2.0000
52 226631830 3.0000
52 29163101 4.0000
52 18016160 5.0000
52 248801998 4.0000
52 375036621 1.0000
52 227431311 1.0000
52 39325505 2.0000
52 36806703 5.0000
52 237826875 3.0000
52 80267704 4.0000
52 32922034 1.0000
52 211231464 4.0000
52 179230072 1.0000
52 110711910 1.0000
52 103817716 5.0000
52 90364806 1.0000
52 324588341 2.0000
52 253184868 3.0000
52 78021401 3.0000
52 172749267 1.0000
52 232242473 2.0000
52 242455623 1.0000
52 270850017 2.0000
52 240624439 3.0000
52 19837405 2.0000
52 524423189 2.0000
52 212555476 1.0000
52 191865710 1.0000
52 237376611 4.0000
52 18539902 1.0000
52 239787466 4.0000
52 215411682 4.0000
52 20584338 1.0000
52 246966794 2.0000
52 16627544 1.0000
52 242804165 2.0000
52 88647325 2.0000
52 77989626 4.0000
52 242795908 2.0000
52 227338733 3.0000
52 234077156 4.0000
52 244026999 4.0000
52 229015331 2.0000
52 137363410 3.0000
52 106866759 1.0000
52 94835912 1.0000
52 109986944 4.0000
52 19530527 1.0000
52 28776227 1.0000
52 99560321 1.0000
52 236912210 2.0000
52 115924018 4.0000
52 190987689 4.0000
52 19735329 4.0000
52 22684776 1.0000
52 116547221 3.0000
52 21811630 4.0000
52 133219169 3.0000
52 54172831 4.0000
52 32845471 4.0000
52 95884790 3.0000
52 516729176 1.0000
52 239862568 2.0000
52 229650437 1.0000
52 104192882 2.0000
52 14409739 1.0000
52 25298765 1.0000
52 144131076 1.0000
52 242373942 1.0000
52 27885779 1.0000
52 238633165 1.0000
52 111338251 3.0000
52 360540613 1.0000
52 55174364 2.0000
52 19777265 1.0000
52 385326089 1.0000
52 23781227 4.0000
52 228770219 2.0000
52 20586381 4.0000
52 128593925 2.0000
52 234825661 3.0000
52 67268150 4.0000
52 346630615 1.0000
52 234688647 1.0000
52 75995713 4.0000
52 21315916 3.0000
52 238158030 4.0000
52 24600451 3.0000
52 48667895 4.0000
52 496338650 1.0000
52 293536395 1.0000
52 228769095 2.0000
52 120117254 4.0000
52 192341330 2.0000
52 116422140 5.0000
52 77986665 4.0000
52 82645739 5.0000
52 22005625 2.0000
52 25333950 1.0000
52 350484600 1.0000
52 153563285 4.0000
52 28452279 1.0000
52 22026991 1.0000
52 135514272 3.0000
52 242791873 3.0000
52 104578228 4.0000
52 6294502 2.0000
52 386170620 1.0000
52 243177419 1.0000
52 66682393 1.0000
52 144942878 4.0000
52 21643123 1.0000
52 84546428 4.0000
52 29110219 1.0000
52 54605067 1.0000
52 228774722 3.0000
52 77995220 4.0000
52 202678255 1.0000
52 11587032 2.0000
52 21117425 4.0000
52 195697781 2.0000
52 6306972 2.0000
52 148872468 4.0000
52 85370909 1.0000
52 40747039 2.0000
52 238586884 1.0000
52 21440665 2.0000
52 168669206 3.0000
52 18818981 1.0000
52 226985646 1.0000
52 116559835 4.0000
52 330904433 2.0000
52 21518722 4.0000
52 135877820 4.0000
52 245434042 1.0000
52 74979783 4.0000
52 98420900 3.0000
52 20511634 2.0000
52 36351009 1.0000
52 87471023 4.0000
52 243134164 1.0000
52 114007914 3.0000
52 150256527 1.0000
52 78019662 4.0000
52 157410826 4.0000
52 239444226 4.0000
52 246723037 3.0000
52 83344114 3.0000
52 236487406 4.0000
52 22983594 4.0000
52 233555616 4.0000
52 219007038 1.0000
52 23359147 1.0000
52 21629133 2.0000
52 228673882 2.0000
52 262322667 2.0000
52 150981180 4.0000
52 327886319 3.0000
52 95658167 1.0000
52 46123918 4.0000
52 81844092 4.0000
52 68690605 5.0000
52 16950676 2.0000
52 18449501 1.0000
52 19964133 4.0000
52 223950593 1.0000
52 23577405 1.0000
52 212284694 3.0000
52 197897890 3.0000
52 241298933 4.0000
52 236377912 4.0000
52 36315404 1.0000
52 122713304 4.0000
52 232233165 3.0000
52 22862620 2.0000
52 90059455 4.0000
52 28364382 1.0000
52 78026748 3.0000
52 118999126 4.0000
52 233919401 3.0000
52 39472243 3.0000
52 322638688 1.0000
52 237794265 1.0000
52 127331013 4.0000
52 63680662 3.0000
52 6300152 1.0000
52 198846028 4.0000
52 60663002 1.0000
52 26228880 1.0000
52 121375039 2.0000
52 17691386 2.0000
52 94069743 2.0000
52 249347954 3.0000
52 110670932 3.0000
52 37536209 1.0000
52 124849627 2.0000
52 203484133 2.0000
52 18304985 1.0000
52 92521829 3.0000
52 33507131 2.0000
52 236108605 2.0000
52 29466305 3.0000
52 246820781 1.0000
52 304321790 1.0000
52 70205816 2.0000
52 262199169 1.0000
52 39019643 1.0000
52 22498248 2.0000
52 76951150 5.0000
52 219454029 5.0000
53 135274322 1.0000
53 248901045 1.0000
53 231942475 2.0000
53 191085626 2.0000
53 235965948 1.0000
53 229466877 2.0000
53 77184360 3.0000
53 21480666 1.0000
53 226631830 1.0000
53 29163101 2.0000
53 18016160 2.0000
53 248801998 2.0000
53 39325505 2.0000
53 36806703 3.0000
53 19652551 1.0000
53 237826875 1.0000
53 80267704 2.0000
53 211231464 2.0000
53 103817716 2.0000
53 253184868 2.0000
53 78021401 1.0000
53 232242473 1.0000
53 240624439 1.0000
53 19837405 1.0000
53 524423189 1.0000
53 232243716 1.0000
53 237376611 2.0000
53 239787466 2.0000
53 215411682 2.0000
53 246966794 1.0000
53 242804165 1.0000
53 88647325 1.0000
53 77989626 2.0000
53 242795908 1.0000
53 227338733 2.0000
53 234077156 2.0000
53 244026999 2.0000
53 229015331 1.0000
53 46850377 1.0000
53 137363410 2.0000
53 361335767 1.0000
53 109986944 2.0000
53 99560321 1.0000
53 236912210 1.0000
53 115924018 2.0000
53 190987689 2.0000
53 19735329 2.0000
53 116547221 2.0000
53 21811630 2.0000
53 133219169 1.0000
53 54172831 2.0000
53 32845471 2.0000
53 95884790 2.0000
53 516729176 1.0000
53 239862568 1.0000
53 104192882 2.0000
53 111338251 2.0000
53 360540613 1.0000
53 19777265 1.0000
53 385326089 1.0000
53 23781227 2.0000
53 228770219 1.0000
53 20586381 2.0000
53 128593925 1.0000
53 234825661 1.0000
53 67268150 2.0000
53 346630615 1.0000
53 234688647 1.0000
53 116785133 1.0000
53 75995713 2.0000
53 21315916 1.0000
53 238158030 2.0000
53 24600451 2.0000
53 48667895 2.0000
53 228769095 1.0000
53 120117254 2.0000
53 192341330 1.0000
53 116422140 2.0000
53 77986665 3.0000
53 82645739 3.0000
53 22005625 1.0000
53 153563285 2.0000
53 135514272 2.0000
53 242791873 2.0000
53 104578228 2.0000
53 6294502 2.0000
53 144942878 2.0000
53 84546428 2.0000
53 228774722 2.0000
53 77995220 3.0000
53 202678255 1.0000
53 21117425 2.0000
53 6306972 1.0000
53 148872468 2.0000
53 85370909 1.0000
53 6751502 1.0000
53 18818981 1.0000
53 116559835 2.0000
53 330904433 1.0000
53 21518722 3.0000
53 135877820 2.0000
53 74979783 3.0000
53 98420900 2.0000
53 20511634 1.0000
53 87471023 2.0000
53 114007914 1.0000
53 78019662 2.0000
53 157410826 2.0000
53 239444226 2.0000
53 246723037 2.0000
53 83344114 2.0000
53 236487406 3.0000
53 22983594 2.0000
53 233555616 2.0000
53 228673882 1.0000
53 262322667 1.0000
53 150981180 3.0000
53 327886319 1.0000
53 95658167 1.0000
53 46123918 1.0000
53 81844092 2.0000
53 68690605 3.0000
53 16950676 1.0000
53 19964133 2.0000
53 23577405 1.0000
53 212284694 1.0000
53 197897890 1.0000
53 241298933 2.0000
53 236377912 2.0000
53 122713304 2.0000
53 232233165 2.0000
53 22862620 1.0000
53 90059455 2.0000
53 78026748 1.0000
53 118999126 3.0000
53 233919401 2.0000
53 39472243 1.0000
53 127331013 2.0000
53 63680662 1.0000
53 198846028 2.0000
53 121375039 1.0000
53 17691386 1.0000
53 249347954 2.0000
53 110670932 2.0000
53 203484133 1.0000
53 92521829 2.0000
53 33507131 2.0000
53 236108605 1.0000
53 304321790 1.0000
53 70205816 1.0000
53 262199169 1.0000
53 76951150 2.0000
53 219454029 2.0000
54 135274322 1.0000
54 231942475 1.0000
54 191085626 1.0000
54 229466877 1.0000
54 77184360 1.0000
54 21480666 1.0000
54 29163101 1.0000
54 18016160 1.0000
54 248801998 1.0000
54 39325505 1.0000
54 36806703 1.0000
54 237826875 1.0000
54 80267704 1.0000
54 211231464 1.0000
54 103817716 1.0000
54 253184868 1.0000
54 19837405 1.0000
54 237376611 1.0000
54 239787466 1.0000
54 215411682 1.0000
54 77989626 1.0000
54 227338733 1.0000
54 234077156 1.0000
54 244026999 1.0000
54 137363410 1.0000
54 109986944 1.0000
54 99560321 1.0000
54 115924018 1.0000
54 190987689 1.0000
54 19735329 1.0000
54 116547221 1.0000
54 21811630 1.0000
54 133219169 1.0000
54 54172831 1.0000
54 32845471 1.0000
54 95884790 1.0000
54 239862568 1.0000
54 104192882 1.0000
54 111338251 1.0000
54 360540613 1.0000
54 19777265 1.0000
54 385326089 1.0000
54 23781227 1.0000
54 20586381 1.0000
54 67268150 1.0000
54 346630615 1.0000
54 75995713 1.0000
54 21315916 1.0000
54 238158030 1.0000
54 24600451 1.0000
54 48667895 1.0000
54 120117254 1.0000
54 116422140 1.0000
54 77986665 1.0000
54 82645739 1.0000
54 22005625 1.0000
54 153563285 1.0000
54 242791873 1.0000
54 104578228 1.0000
54 6294502 1.0000
54 144942878 1.0000
54 84546428 1.0000
54 228774722 1.0000
54 77995220 1.0000
54 21117425 1.0000
54 6306972 1.0000
54 148872468 1.0000
54 18818981 1.0000
54 116559835 1.0000
54 330904433 1.0000
54 21518722 1.0000
54 135877820 1.0000
54 74979783 1.0000
54 98420900 1.0000
54 20511634 1.0000
54 87471023 1.0000
54 78019662 1.0000
54 157410826 1.0000
54 239444226 1.0000
54 246723037 1.0000
54 83344114 1.0000
54 236487406 1.0000
54 22983594 1.0000
54 233555616 1.0000
54 262322667 1.0000
54 150981180 1.0000
54 327886319 1.0000
54 95658167 1.0000
54 46123918 1.0000
54 81844092 1.0000
54 68690605 1.0000
54 16950676 1.0000
54 19964133 1.0000
54 241298933 1.0000
54 236377912 1.0000
54 122713304 1.0000
54 232233165 1.0000
54 22862620 1.0000
54 90059455 1.0000
54 118999126 1.0000
54 233919401 1.0000
54 39472243 1.0000
54 127331013 1.0000
54 198846028 1.0000
54 17691386 1.0000
54 249347954 1.0000
54 110670932 1.0000
54 92521829 1.0000
54 33507131 1.0000
54 236108605 1.0000
54 304321790 1.0000
54 70205816 1.0000
54 262199169 1.0000
54 76951150 1.0000
54 219454029 1.0000
55 135274322 1.0000
55 89952215 1.0000
55 23359147 1.0000
55 95658167 1.0000
56 135274322 5.0000
56 231942475 1.0000
56 191085626 6.0000
56 235965948 1.0000
56 229466877 3.0000
56 25310399 17.0000
56 77184360 21.0000
56 21480666 29.0000
56 29163101 3.0000
56 18016160 19.0000
56 248801998 7.0000
56 375036621 5.0000
56 227431311 2.0000
56 39325505 14.0000
56 127424923 1.0000
56 36806703 17.0000
56 48380272 2.0000
56 19652551 44.0000
56 237826875 14.0000
56 80267704 2.0000
56 32922034 4.0000
56 211231464 5.0000
56 270286972 1.0000
56 430934081 1.0000
56 110711910 4.0000
56 103817716 7.0000
56 324588341 3.0000
56 253184868 4.0000
56 78021401 2.0000
56 232242473 4.0000
56 270850017 4.0000
56 240624439 8.0000
56 19837405 1.0000
56 533004742 1.0000
56 212555476 3.0000
56 191865710 4.0000
56 89952215 7.0000
56 22924705 1.0000
56 237376611 4.0000
56 219480393 8.0000
56 19594736 47.0000
56 239787466 2.0000
56 215411682 2.0000
56 246966794 1.0000
56 16627544 12.0000
56 226898857 1.0000
56 242804165 1.0000
56 88647325 2.0000
56 77989626 4.0000
56 242795908 1.0000
56 227338733 4.0000
56 234077156 2.0000
56 244026999 2.0000
56 22186312 4.0000
56 229015331 2.0000
56 46850377 4.0000
56 137363410 1.0000
56 106866759 2.0000
56 10814042 11.0000
56 58040765 1.0000
56 94835912 2.0000
56 393461982 2.0000
56 361335767 2.0000
56 19533838 3.0000
56 109986944 4.0000
56 19530527 39.0000
56 28776227 7.0000
56 99560321 2.0000
56 236912210 2.0000
56 115924018 3.0000
56 190987689 3.0000
56 19735329 10.0000
56 116547221 1.0000
56 21811630 4.0000
56 133219169 2.0000
56 54172831 6.0000
56 70170285 1.0000
56 32845471 1.0000
56 95884790 1.0000
56 166888604 3.0000
56 239862568 2.0000
56 229650437 3.0000
56 104192882 11.0000
56 14409739 3.0000
56 25298765 3.0000
56 144131076 3.0000
56 242373942 2.0000
56 27885779 3.0000
56 6290752 1.0000
56 239555645 1.0000
56 111338251 2.0000
56 19777265 2.0000
56 385326089 2.0000
56 23781227 2.0000
56 228770219 2.0000
56 20586381 3.0000
56 128593925 1.0000
56 234825661 2.0000
56 67268150 7.0000
56 234688647 1.0000
56 121098050 1.0000
56 116785133 1.0000
56 75995713 7.0000
56 21315916 11.0000
56 22628924 63.0000
56 238158030 2.0000
56 243632271 2.0000
56 24600451 1.0000
56 48667895 2.0000
56 228769095 1.0000
56 120117254 7.0000
56 258136924 1.0000
56 192341330 1.0000
56 116422140 5.0000
56 77986665 5.0000
56 82645739 5.0000
56 22005625 24.0000
56 153563285 7.0000
56 28452279 1.0000
56 22026991 7.0000
56 135514272 19.0000
56 242791873 5.0000
56 246357421 1.0000
56 104578228 3.0000
56 6294502 5.0000
56 243177419 1.0000
56 66682393 3.0000
56 144942878 3.0000
56 21643123 6.0000
56 296787019 2.0000
56 84546428 6.0000
56 219297099 2.0000
56 29110219 5.0000
56 54605067 2.0000
56 228774722 1.0000
56 77995220 3.0000
56 202678255 2.0000
56 11587032 2.0000
56 21117425 8.0000
56 195697781 4.0000
56 6306972 3.0000
56 148872468 6.0000
56 85370909 2.0000
56 238586884 1.0000
56 6751502 52.0000
56 21440665 3.0000
56 168669206 4.0000
56 18818981 1.0000
56 116559835 3.0000
56 21518722 7.0000
56 135877820 5.0000
56 245434042 1.0000
56 74979783 12.0000
56 98420900 2.0000
56 20511634 7.0000
56 36351009 2.0000
56 87471023 4.0000
56 243134164 1.0000
56 114007914 5.0000
56 78019662 8.0000
56 157410826 1.0000
56 239444226 20.0000
56 246723037 1.0000
56 83344114 2.0000
56 20517600 3.0000
56 236487406 3.0000
56 22983594 5.0000
56 233555616 3.0000
56 219007038 1.0000
56 23359147 3.0000
56 21629133 2.0000
56 228673882 2.0000
56 242471796 2.0000
56 322549346 3.0000
56 262322667 6.0000
56 150981180 1.0000
56 347778813 1.0000
56 327886319 2.0000
56 95658167 3.0000
56 46123918 6.0000
56 81844092 4.0000
56 68690605 10.0000
56 378219674 1.0000
56 16950676 3.0000
56 224291356 1.0000
56 19964133 6.0000
56 23577405 24.0000
56 69568655 9.0000
56 212284694 1.0000
56 197897890 2.0000
56 241298933 2.0000
56 236377912 3.0000
56 122713304 4.0000
56 232233165 1.0000
56 22862620 3.0000
56 90059455 4.0000
56 78026748 3.0000
56 118999126 16.0000
56 233919401 2.0000
56 39472243 3.0000
56 322638688 2.0000
56 237794265 1.0000
56 237487471 6.0000
56 127331013 2.0000
56 63680662 3.0000
56 95224854 1.0000
56 6300152 1.0000
56 166102184 2.0000
56 198846028 1.0000
56 60663002 1.0000
56 26228880 1.0000
56 121375039 2.0000
56 17691386 2.0000
56 94069743 3.0000
56 249347954 2.0000
56 110670932 1.0000
56 37536209 3.0000
56 203484133 1.0000
56 18304985 3.0000
56 92521829 2.0000
56 33507131 6.0000
56 236108605 2.0000
56 29466305 6.0000
56 144302254 2.0000
56 304321790 1.0000
56 70205816 1.0000
56 262199169 1.0000
56 39019643 3.0000
56 22498248 7.0000
56 76951150 7.0000
56 219454029 3.0000
57 135274322 1.0000
57 191085626 1.0000
57 235965948 1.0000
57 229466877 1.0000
57 77184360 1.0000
57 21480666 1.0000
57 29163101 1.0000
57 18016160 1.0000
57 248801998 1.0000
57 36806703 1.0000
57 48380272 1.0000
57 19652551 1.0000
57 237826875 1.0000
57 80267704 1.0000
57 32922034 1.0000
57 211231464 1.0000
57 110711910 1.0000
57 103817716 1.0000
57 253184868 1.0000
57 78021401 1.0000
57 232242473 1.0000
57 270850017 1.0000
57 240624439 1.0000
57 212555476 1.0000
57 191865710 1.0000
57 89952215 1.0000
57 237376611 1.0000
57 19594736 1.0000
57 239787466 1.0000
57 215411682 1.0000
57 246966794 1.0000
57 16627544 1.0000
57 226898857 1.0000
57 242804165 1.0000
57 88647325 1.0000
57 77989626 1.0000
57 242795908 1.0000
57 227338733 1.0000
57 234077156 1.0000
57 244026999 1.0000
57 22186312 1.0000
57 229015331 1.0000
57 46850377 2.0000
57 137363410 1.0000
57 106866759 1.0000
57 10814042 1.0000
57 109986944 1.0000
57 236912210 1.0000
57 115924018 1.0000
57 190987689 1.0000
57 19735329 1.0000
57 116547221 1.0000
57 21811630 1.0000
57 54172831 1.0000
57 32845471 1.0000
57 95884790 1.0000
57 229650437 2.0000
57 104192882 1.0000
57 14409739 1.0000
57 25298765 1.0000
57 144131076 1.0000
57 242373942 1.0000
57 111338251 1.0000
57 23781227 1.0000
57 228770219 1.0000
57 20586381 1.0000
57 128593925 1.0000
57 234825661 1.0000
57 67268150 1.0000
57 234688647 1.0000
57 75995713 1.0000
57 238158030 1.0000
57 243632271 1.0000
57 24600451 1.0000
57 48667895 1.0000
57 228769095 1.0000
57 120117254 1.0000
57 192341330 1.0000
57 116422140 1.0000
57 77986665 1.0000
57 82645739 1.0000
57 22005625 1.0000
57 153563285 1.0000
57 135514272 1.0000
57 242791873 1.0000
57 66682393 1.0000
57 144942878 1.0000
57 21643123 1.0000
57 84546428 1.0000
57 29110219 1.0000
57 54605067 1.0000
57 228774722 1.0000
57 77995220 1.0000
57 21117425 1.0000
57 6306972 1.0000
57 148872468 1.0000
57 6751502 1.0000
57 168669206 1.0000
57 116559835 1.0000
57 21518722 1.0000
57 135877820 1.0000
57 74979783 1.0000
57 98420900 1.0000
57 20511634 1.0000
57 87471023 1.0000
57 114007914 1.0000
57 78019662 1.0000
57 157410826 1.0000
57 239444226 1.0000
57 246723037 1.0000
57 83344114 1.0000
57 20517600 1.0000
57 236487406 1.0000
57 22983594 1.0000
57 233555616 1.0000
57 242471796 1.0000
57 150981180 1.0000
57 46123918 1.0000
57 81844092 1.0000
57 68690605 1.0000
57 16950676 1.0000
57 19964133 1.0000
57 23577405 1.0000
57 69568655 1.0000
57 212284694 1.0000
57 197897890 1.0000
57 241298933 1.0000
57 236377912 1.0000
57 122713304 1.0000
57 232233165 1.0000
57 22862620 1.0000
57 90059455 1.0000
57 78026748 1.0000
57 118999126 1.0000
57 233919401 1.0000
57 39472243 1.0000
57 237487471 1.0000
57 127331013 1.0000
57 63680662 1.0000
57 198846028 1.0000
57 26228880 1.0000
57 121375039 1.0000
57 94069743 1.0000
57 249347954 1.0000
57 110670932 1.0000
57 203484133 1.0000
57 92521829 1.0000
57 33507131 1.0000
57 29466305 1.0000
57 22498248 1.0000
57 219454029 1.0000
58 135274322 1.0000
58 191085626 1.0000
58 235965948 1.0000
58 229466877 1.0000
58 77184360 1.0000
58 21480666 3.0000
58 29163101 1.0000
58 18016160 3.0000
58 248801998 1.0000
58 36806703 4.0000
58 48380272 1.0000
58 19652551 4.0000
58 237826875 1.0000
58 80267704 1.0000
58 32922034 1.0000
58 211231464 1.0000
58 110711910 1.0000
58 103817716 2.0000
58 90364806 1.0000
58 253184868 1.0000
58 78021401 1.0000
58 232242473 1.0000
58 270850017 1.0000
58 240624439 2.0000
58 212555476 1.0000
58 191865710 1.0000
58 89952215 2.0000
58 237376611 1.0000
58 219480393 2.0000
58 19594736 2.0000
58 239787466 1.0000
58 215411682 1.0000
58 20584338 1.0000
58 246966794 1.0000
58 16627544 3.0000
58 226898857 1.0000
58 242804165 1.0000
58 88647325 1.0000
58 77989626 1.0000
58 242795908 1.0000
58 227338733 1.0000
58 234077156 1.0000
58 244026999 1.0000
58 22186312 1.0000
58 229015331 1.0000
58 46850377 3.0000
58 137363410 1.0000
58 106866759 1.0000
58 10814042 2.0000
58 19533838 1.0000
58 109986944 2.0000
58 19530527 3.0000
58 236912210 1.0000
58 115924018 1.0000
58 190987689 1.0000
58 19735329 2.0000
58 116547221 1.0000
58 21811630 2.0000
58 54172831 1.0000
58 32845471 1.0000
58 95884790 1.0000
58 229650437 2.0000
58 104192882 3.0000
58 14409739 1.0000
58 25298765 2.0000
58 144131076 1.0000
58 242373942 1.0000
58 111338251 1.0000
58 360540613 1.0000
58 23781227 1.0000
58 228770219 1.0000
58 20586381 1.0000
58 128593925 1.0000
58 234825661 1.0000
58 67268150 1.0000
58 234688647 1.0000
58 75995713 1.0000
58 21315916 2.0000
58 22628924 2.0000
58 238158030 1.0000
58 243632271 1.0000
58 24600451 1.0000
58 48667895 1.0000
58 228769095 1.0000
58 120117254 1.0000
58 192341330 1.0000
58 116422140 2.0000
58 77986665 2.0000
58 82645739 1.0000
58 22005625 4.0000
58 25333950 1.0000
58 153563285 3.0000
58 22026991 1.0000
58 135514272 5.0000
58 242791873 1.0000
58 66682393 1.0000
58 144942878 1.0000
58 21643123 1.0000
58 84546428 1.0000
58 29110219 1.0000
58 54605067 1.0000
58 228774722 1.0000
58 77995220 1.0000
58 21117425 2.0000
58 6306972 1.0000
58 148872468 2.0000
58 6751502 6.0000
58 21440665 2.0000
58 168669206 1.0000
58 116559835 1.0000
58 21518722 1.0000
58 135877820 1.0000
58 74979783 3.0000
58 98420900 1.0000
58 20511634 2.0000
58 87471023 1.0000
58 114007914 1.0000
58 78019662 1.0000
58 157410826 1.0000
58 239444226 2.0000
58 246723037 1.0000
58 83344114 1.0000
58 20517600 2.0000
58 236487406 1.0000
58 22983594 2.0000
58 233555616 2.0000
58 23359147 1.0000
58 228673882 1.0000
58 242471796 1.0000
58 150981180 1.0000
58 95658167 5.0000
58 46123918 2.0000
58 81844092 1.0000
58 68690605 2.0000
58 16950676 1.0000
58 19964133 2.0000
58 23577405 4.0000
58 69568655 2.0000
58 212284694 1.0000
58 197897890 1.0000
58 241298933 1.0000
58 236377912 1.0000
58 122713304 2.0000
58 232233165 1.0000
58 22862620 3.0000
58 90059455 2.0000
58 78026748 1.0000
58 118999126 3.0000
58 233919401 1.0000
58 39472243 1.0000
58 237487471 3.0000
58 127331013 1.0000
58 63680662 1.0000
58 95224854 1.0000
58 6300152 1.0000
58 166102184 1.0000
58 198846028 1.0000
58 26228880 1.0000
58 121375039 1.0000
58 17691386 1.0000
58 94069743 1.0000
58 249347954 1.0000
58 110670932 1.0000
58 203484133 1.0000
58 92521829 1.0000
58 33507131 2.0000
58 29466305 2.0000
58 144302254 1.0000
58 262199169 1.0000
58 22498248 2.0000
58 219454029 2.0000
59 135274322 1.0000
59 191085626 1.0000
59 235965948 1.0000
59 229466877 1.0000
59 77184360 1.0000
59 21480666 1.0000
59 29163101 1.0000
59 18016160 1.0000
59 248801998 1.0000
59 36806703 1.0000
59 48380272 1.0000
59 19652551 1.0000
59 237826875 1.0000
59 80267704 1.0000
59 32922034 1.0000
59 211231464 1.0000
59 110711910 1.0000
59 103817716 1.0000
59 253184868 1.0000
59 78021401 1.0000
59 232242473 1.0000
59 270850017 1.0000
59 240624439 1.0000
59 212555476 1.0000
59 191865710 1.0000
59 89952215 1.0000
59 237376611 1.0000
59 19594736 1.0000
59 239787466 1.0000
59 215411682 1.0000
59 246966794 1.0000
59 16627544 1.0000
59 226898857 1.0000
59 242804165 1.0000
59 88647325 1.0000
59 77989626 1.0000
59 242795908 1.0000
59 227338733 1.0000
59 234077156 1.0000
59 244026999 1.0000
59 22186312 1.0000
59 229015331 1.0000
59 46850377 1.0000
59 137363410 1.0000
59 106866759 1.0000
59 10814042 1.0000
59 109986944 1.0000
59 236912210 1.0000
59 115924018 1.0000
59 190987689 1.0000
59 19735329 1.0000
59 116547221 1.0000
59 21811630 1.0000
59 54172831 1.0000
59 32845471 1.0000
59 95884790 1.0000
59 229650437 1.0000
59 104192882 1.0000
59 14409739 1.0000
59 25298765 1.0000
59 144131076 1.0000
59 242373942 1.0000
59 111338251 1.0000
59 23781227 1.0000
59 228770219 1.0000
59 20586381 1.0000
59 128593925 1.0000
59 234825661 1.0000
59 67268150 1.0000
59 234688647 1.0000
59 75995713 1.0000
59 238158030 1.0000
59 243632271 1.0000
59 24600451 1.0000
59 48667895 1.0000
59 228769095 1.0000
59 120117254 1.0000
59 192341330 1.0000
59 116422140 1.0000
59 77986665 1.0000
59 82645739 1.0000
59 22005625 1.0000
59 153563285 1.0000
59 135514272 1.0000
59 242791873 1.0000
59 66682393 1.0000
59 144942878 1.0000
59 21643123 1.0000
59 84546428 1.0000
59 29110219 1.0000
59 54605067 1.0000
59 228774722 1.0000
59 77995220 1.0000
59 21117425 1.0000
59 6306972 1.0000
59 148872468 1.0000
59 6751502 1.0000
59 168669206 1.0000
59 116559835 1.0000
59 21518722 1.0000
59 135877820 1.0000
59 74979783 1.0000
59 98420900 1.0000
59 20511634 1.0000
59 87471023 1.0000
59 114007914 1.0000
59 78019662 1.0000
59 157410826 1.0000
59 239444226 1.0000
59 246723037 1.0000
59 83344114 1.0000
59 236487406 1.0000
59 22983594 1.0000
59 233555616 1.0000
59 242471796 1.0000
59 150981180 1.0000
59 46123918 1.0000
59 81844092 1.0000
59 68690605 1.0000
59 16950676 1.0000
59 19964133 1.0000
59 23577405 1.0000
59 69568655 1.0000
59 212284694 1.0000
59 197897890 1.0000
59 241298933 1.0000
59 236377912 1.0000
59 122713304 1.0000
59 232233165 1.0000
59 22862620 1.0000
59 90059455 1.0000
59 78026748 1.0000
59 118999126 1.0000
59 233919401 1.0000
59 39472243 1.0000
59 237487471 1.0000
59 127331013 1.0000
59 63680662 1.0000
59 198846028 1.0000
59 26228880 1.0000
59 121375039 1.0000
59 94069743 1.0000
59 249347954 1.0000
59 110670932 1.0000
59 203484133 1.0000
59 92521829 1.0000
59 33507131 1.0000
59 29466305 1.0000
59 22498248 1.0000
59 219454029 1.0000
60 135274322 1.0000
60 191085626 1.0000
60 235965948 1.0000
60 229466877 1.0000
60 77184360 1.0000
60 21480666 1.0000
60 29163101 1.0000
60 18016160 1.0000
60 248801998 1.0000
60 36806703 1.0000
60 48380272 1.0000
60 19652551 1.0000
60 237826875 1.0000
60 80267704 1.0000
60 32922034 1.0000
60 211231464 1.0000
60 110711910 1.0000
60 103817716 1.0000
60 253184868 1.0000
60 78021401 1.0000
60 232242473 1.0000
60 270850017 1.0000
60 240624439 1.0000
60 212555476 1.0000
60 191865710 1.0000
60 89952215 1.0000
60 237376611 1.0000
60 18539902 1.0000
60 19594736 1.0000
60 239787466 1.0000
60 215411682 1.0000
60 246966794 1.0000
60 16627544 1.0000
60 226898857 1.0000
60 242804165 1.0000
60 88647325 1.0000
60 77989626 1.0000
60 242795908 1.0000
60 227338733 1.0000
60 234077156 1.0000
60 244026999 1.0000
60 22186312 1.0000
60 229015331 1.0000
60 46850377 2.0000
60 137363410 1.0000
60 106866759 1.0000
60 10814042 1.0000
60 109986944 1.0000
60 236912210 1.0000
60 115924018 1.0000
60 190987689 1.0000
60 19735329 1.0000
60 116547221 1.0000
60 21811630 1.0000
60 54172831 1.0000
60 32845471 1.0000
60 95884790 1.0000
60 229650437 2.0000
60 104192882 2.0000
60 14409739 1.0000
60 25298765 1.0000
60 144131076 1.0000
60 242373942 1.0000
60 111338251 1.0000
60 23781227 1.0000
60 228770219 1.0000
60 20586381 1.0000
60 128593925 1.0000
60 234825661 1.0000
60 67268150 1.0000
60 234688647 1.0000
60 75995713 1.0000
60 238158030 1.0000
60 243632271 1.0000
60 24600451 1.0000
60 48667895 1.0000
60 228769095 1.0000
60 120117254 1.0000
60 192341330 1.0000
60 116422140 1.0000
60 77986665 1.0000
60 82645739 1.0000
60 22005625 1.0000
60 153563285 2.0000
60 135514272 2.0000
60 242791873 1.0000
60 104578228 1.0000
60 66682393 1.0000
60 144942878 1.0000
60 21643123 1.0000
60 84546428 1.0000
60 29110219 1.0000
60 54605067 1.0000
60 228774722 1.0000
60 77995220 1.0000
60 21117425 1.0000
60 6306972 1.0000
60 148872468 1.0000
60 6751502 1.0000
60 168669206 1.0000
60 116559835 1.0000
60 21518722 1.0000
60 135877820 1.0000
60 74979783 1.0000
60 98420900 1.0000
60 20511634 1.0000
60 87471023 1.0000
60 114007914 1.0000
60 78019662 1.0000
60 157410826 1.0000
60 239444226 1.0000
60 246723037 1.0000
60 83344114 1.0000
60 236487406 1.0000
60 22983594 1.0000
60 233555616 1.0000
60 242471796 1.0000
60 150981180 1.0000
60 95658167 1.0000
60 46123918 2.0000
60 81844092 1.0000
60 68690605 1.0000
60 16950676 1.0000
60 19964133 1.0000
60 23577405 1.0000
60 69568655 1.0000
60 212284694 1.0000
60 197897890 1.0000
60 241298933 1.0000
60 236377912 1.0000
60 122713304 1.0000
60 232233165 1.0000
60 22862620 1.0000
60 90059455 1.0000
60 78026748 1.0000
60 118999126 2.0000
60 233919401 1.0000
60 39472243 1.0000
60 237487471 1.0000
60 127331013 1.0000
60 63680662 1.0000
60 198846028 1.0000
60 26228880 1.0000
60 121375039 1.0000
60 94069743 1.0000
60 249347954 1.0000
60 110670932 1.0000
60 203484133 1.0000
60 92521829 1.0000
60 33507131 1.0000
60 29466305 1.0000
60 22498248 1.0000
60 219454029 1.0000
61 135274322 1.0000
61 191085626 1.0000
61 235965948 1.0000
61 229466877 1.0000
61 77184360 1.0000
61 21480666 1.0000
61 29163101 1.0000
61 18016160 1.0000
61 248801998 1.0000
61 36806703 1.0000
61 48380272 1.0000
61 19652551 2.0000
61 237826875 1.0000
61 80267704 1.0000
61 32922034 1.0000
61 211231464 1.0000
61 110711910 1.0000
61 103817716 1.0000
61 253184868 1.0000
61 78021401 1.0000
61 232242473 1.0000
61 270850017 1.0000
61 240624439 1.0000
61 212555476 1.0000
61 191865710 1.0000
61 89952215 1.0000
61 237376611 1.0000
61 19594736 1.0000
61 239787466 1.0000
61 215411682 1.0000
61 246966794 1.0000
61 16627544 1.0000
61 226898857 1.0000
61 242804165 1.0000
61 88647325 1.0000
61 77989626 1.0000
61 242795908 1.0000
61 227338733 1.0000
61 234077156 1.0000
61 244026999 1.0000
61 22186312 1.0000
61 229015331 1.0000
61 46850377 1.0000
61 137363410 1.0000
61 106866759 1.0000
61 10814042 1.0000
61 109986944 1.0000
61 236912210 1.0000
61 115924018 1.0000
61 190987689 1.0000
61 19735329 1.0000
61 116547221 1.0000
61 21811630 1.0000
61 54172831 1.0000
61 32845471 1.0000
61 95884790 1.0000
61 229650437 2.0000
61 104192882 2.0000
61 14409739 1.0000
61 25298765 1.0000
61 144131076 1.0000
61 242373942 1.0000
61 111338251 1.0000
61 23781227 1.0000
61 228770219 1.0000
61 20586381 1.0000
61 128593925 1.0000
61 234825661 1.0000
61 67268150 1.0000
61 234688647 1.0000
61 75995713 1.0000
61 238158030 1.0000
61 243632271 1.0000
61 24600451 1.0000
61 48667895 1.0000
61 228769095 1.0000
61 120117254 1.0000
61 192341330 1.0000
61 116422140 1.0000
61 77986665 1.0000
61 82645739 1.0000
61 22005625 1.0000
61 153563285 1.0000
61 135514272 1.0000
61 242791873 1.0000
61 66682393 1.0000
61 144942878 1.0000
61 21643123 1.0000
61 84546428 1.0000
61 29110219 1.0000
61 54605067 1.0000
61 228774722 1.0000
61 77995220 1.0000
61 21117425 1.0000
61 6306972 1.0000
61 148872468 1.0000
61 6751502 3.0000
61 168669206 1.0000
61 116559835 1.0000
61 21518722 1.0000
61 135877820 1.0000
61 74979783 1.0000
61 98420900 1.0000
61 20511634 1.0000
61 87471023 1.0000
61 114007914 1.0000
61 78019662 1.0000
61 157410826 1.0000
61 239444226 1.0000
61 246723037 1.0000
61 83344114 1.0000
61 236487406 1.0000
61 22983594 1.0000
61 233555616 1.0000
61 242471796 1.0000
61 150981180 1.0000
61 46123918 1.0000
61 81844092 1.0000
61 68690605 1.0000
61 16950676 1.0000
61 19964133 1.0000
61 23577405 2.0000
61 69568655 1.0000
61 212284694 1.0000
61 197897890 1.0000
61 241298933 1.0000
61 236377912 1.0000
61 122713304 1.0000
61 232233165 1.0000
61 22862620 1.0000
61 90059455 1.0000
61 78026748 1.0000
61 118999126 1.0000
61 233919401 1.0000
61 39472243 1.0000
61 237487471 1.0000
61 127331013 1.0000
61 63680662 1.0000
61 198846028 1.0000
61 26228880 1.0000
61 121375039 1.0000
61 94069743 1.0000
61 249347954 1.0000
61 110670932 1.0000
61 203484133 1.0000
61 92521829 1.0000
61 33507131 1.0000
61 29466305 1.0000
61 22498248 1.0000
61 219454029 1.0000
62 135274322 2.0000
62 248901045 1.0000
62 231942475 2.0000
62 191085626 2.0000
62 77184360 4.0000
62 21480666 1.0000
62 18016160 4.0000
62 375036621 1.0000
62 39325505 6.0000
62 36806703 3.0000
62 237826875 2.0000
62 80267704 2.0000
62 270286972 1.0000
62 103817716 2.0000
62 78021401 2.0000
62 172749267 1.0000
62 270850017 2.0000
62 240624439 1.0000
62 19837405 2.0000
62 237376611 1.0000
62 219480393 1.0000
62 19594736 3.0000
62 239787466 1.0000
62 215411682 1.0000
62 16627544 1.0000
62 249719099 1.0000
62 77989626 1.0000
62 227338733 2.0000
62 234077156 1.0000
62 244026999 1.0000
62 22186312 1.0000
62 137363410 1.0000
62 10814042 1.0000
62 104217808 1.0000
62 361335767 1.0000
62 109986944 2.0000
62 19530527 2.0000
62 28776227 1.0000
62 99560321 2.0000
62 115924018 1.0000
62 19735329 1.0000
62 116547221 1.0000
62 21811630 1.0000
62 133219169 2.0000
62 54172831 2.0000
62 239862568 2.0000
62 229650437 1.0000
62 104192882 1.0000
62 14409739 2.0000
62 111338251 1.0000
62 55174364 1.0000
62 19777265 3.0000
62 385326089 1.0000
62 23781227 2.0000
62 20586381 1.0000
62 396060099 1.0000
62 234825661 1.0000
62 67268150 1.0000
62 116785133 1.0000
62 75995713 2.0000
62 21315916 2.0000
62 22628924 1.0000
62 238158030 1.0000
62 120117254 3.0000
62 116422140 2.0000
62 77986665 3.0000
62 82645739 3.0000
62 22005625 2.0000
62 153563285 2.0000
62 28452279 1.0000
62 22026991 1.0000
62 135514272 2.0000
62 104578228 1.0000
62 66682393 1.0000
62 104187193 2.0000
62 144942878 1.0000
62 21643123 2.0000
62 84546428 3.0000
62 77995220 2.0000
62 202678255 2.0000
62 11587032 2.0000
62 21117425 4.0000
62 195697781 1.0000
62 6306972 1.0000
62 148872468 2.0000
62 85370909 1.0000
62 6751502 3.0000
62 21440665 1.0000
62 168669206 1.0000
62 116559835 1.0000
62 21518722 2.0000
62 135877820 1.0000
62 74979783 1.0000
62 20511634 1.0000
62 114007914 1.0000
62 78019662 4.0000
62 239444226 1.0000
62 246723037 1.0000
62 83344114 1.0000
62 20517600 1.0000
62 236487406 3.0000
62 22983594 2.0000
62 233555616 2.0000
62 23359147 1.0000
62 228673882 2.0000
62 322549346 1.0000
62 150981180 1.0000
62 95658167 2.0000
62 46123918 3.0000
62 81844092 1.0000
62 68690605 2.0000
62 23577405 1.0000
62 69568655 2.0000
62 197897890 1.0000
62 241298933 1.0000
62 236377912 2.0000
62 232233165 1.0000
62 22862620 1.0000
62 90059455 2.0000
62 28364382 1.0000
62 78026748 1.0000
62 118999126 2.0000
62 39472243 2.0000
62 322638688 2.0000
62 63680662 2.0000
62 6300152 1.0000
62 121375039 1.0000
62 17691386 1.0000
62 249347954 1.0000
62 37536209 1.0000
62 92521829 1.0000
62 33507131 4.0000
62 236108605 2.0000
62 29466305 2.0000
62 304321790 2.0000
62 39019643 1.0000
62 22498248 2.0000
62 76951150 3.0000
63 135274322 1.0000
63 231942475 1.0000
63 229466877 1.0000
63 25310399 1.0000
63 77184360 2.0000
63 21480666 1.0000
63 29163101 1.0000
63 18016160 2.0000
63 248801998 2.0000
63 375036621 1.0000
63 227431311 1.0000
63 39325505 1.0000
63 36806703 1.0000
63 19652551 1.0000
63 80267704 1.0000
63 32922034 1.0000
63 211231464 1.0000
63 103817716 1.0000
63 90364806 1.0000
63 324588341 1.0000
63 78021401 1.0000
63 270850017 1.0000
63 19594736 2.0000
63 239787466 1.0000
63 215411682 1.0000
63 249719099 1.0000
63 88647325 1.0000
63 77989626 1.0000
63 227338733 1.0000
63 46850377 1.0000
63 106866759 1.0000
63 109986944 1.0000
63 19530527 1.0000
63 19735329 1.0000
63 21811630 1.0000
63 133219169 1.0000
63 54172831 1.0000
63 166888604 1.0000
63 104192882 1.0000
63 111338251 1.0000
63 19777265 3.0000
63 67268150 1.0000
63 75995713 1.0000
63 21315916 1.0000
63 22628924 1.0000
63 48667895 1.0000
63 120117254 1.0000
63 116422140 1.0000
63 77986665 1.0000
63 82645739 1.0000
63 22005625 2.0000
63 350484600 1.0000
63 153563285 1.0000
63 22026991 1.0000
63 135514272 1.0000
63 104578228 1.0000
63 144942878 1.0000
63 77995220 1.0000
63 21117425 1.0000
63 6306972 1.0000
63 148872468 1.0000
63 6751502 2.0000
63 21440665 1.0000
63 168669206 1.0000
63 21518722 1.0000
63 135877820 1.0000
63 74979783 1.0000
63 20511634 1.0000
63 87471023 1.0000
63 114007914 1.0000
63 78019662 1.0000
63 239444226 1.0000
63 83344114 3.0000
63 22983594 1.0000
63 21629133 1.0000
63 228673882 1.0000
63 262322667 3.0000
63 150981180 1.0000
63 327886319 1.0000
63 46123918 1.0000
63 81844092 1.0000
63 68690605 2.0000
63 19964133 1.0000
63 23577405 1.0000
63 236377912 1.0000
63 122713304 1.0000
63 78026748 1.0000
63 118999126 2.0000
63 63680662 1.0000
63 26228880 1.0000
63 121375039 1.0000
63 94069743 1.0000
63 249347954 1.0000
63 92521829 1.0000
63 33507131 1.0000
63 29466305 1.0000
63 144302254 1.0000
63 70205816 1.0000
63 39019643 1.0000
63 22498248 1.0000
63 76951150 2.0000
64 135274322 1.0000
64 231942475 4.0000
64 191085626 5.0000
64 235965948 4.0000
64 229466877 2.0000
64 624645567 1.0000
64 25310399 1.0000
64 77184360 8.0000
64 21480666 2.0000
64 226631830 2.0000
64 29163101 4.0000
64 18016160 4.0000
64 248801998 5.0000
64 375036621 1.0000
64 227431311 1.0000
64 39325505 3.0000
64 36806703 6.0000
64 19652551 3.0000
64 237826875 6.0000
64 80267704 4.0000
64 237788848 1.0000
64 32922034 1.0000
64 211231464 4.0000
64 110711910 4.0000
64 103817716 5.0000
64 90364806 3.0000
64 324588341 2.0000
64 253184868 4.0000
64 78021401 6.0000
64 172749267 1.0000
64 232242473 4.0000
64 270850017 2.0000
64 240624439 4.0000
64 392146152 1.0000
64 533004742 1.0000
64 22924705 1.0000
64 237376611 4.0000
64 30443497 1.0000
64 19594736 1.0000
64 239787466 4.0000
64 215411682 7.0000
64 246966794 1.0000
64 16627544 2.0000
64 242804165 1.0000
64 249719099 4.0000
64 88647325 2.0000
64 77989626 7.0000
64 242795908 1.0000
64 227338733 5.0000
64 234077156 3.0000
64 244026999 6.0000
64 229015331 2.0000
64 46850377 1.0000
64 137363410 3.0000
64 106866759 3.0000
64 393461982 1.0000
64 361335767 2.0000
64 415438778 1.0000
64 109986944 3.0000
64 19530527 3.0000
64 236912210 5.0000
64 115924018 4.0000
64 190987689 2.0000
64 19735329 6.0000
64 116547221 4.0000
64 21811630 5.0000
64 133219169 5.0000
64 54172831 6.0000
64 32845471 4.0000
64 95884790 4.0000
64 166888604 1.0000
64 239862568 1.0000
64 104192882 3.0000
64 242373942 2.0000
64 6290752 1.0000
64 111338251 3.0000
64 19777265 1.0000
64 385326089 4.0000
64 23781227 5.0000
64 228770219 4.0000
64 20586381 2.0000
64 128593925 2.0000
64 234825661 1.0000
64 67268150 6.0000
64 346630615 5.0000
64 234688647 3.0000
64 75995713 4.0000
64 21315916 2.0000
64 22628924 1.0000
64 238158030 3.0000
64 24600451 4.0000
64 48667895 5.0000
64 228769095 4.0000
64 120117254 6.0000
64 192341330 4.0000
64 116422140 5.0000
64 77986665 6.0000
64 227990753 1.0000
64 82645739 4.0000
64 22005625 3.0000
64 153563285 5.0000
64 22026991 3.0000
64 135514272 6.0000
64 242791873 3.0000
64 104578228 3.0000
64 6294502 1.0000
64 243177419 4.0000
64 144942878 6.0000
64 84546428 6.0000
64 228774722 4.0000
64 77995220 8.0000
64 21117425 6.0000
64 6306972 1.0000
64 148872468 7.0000
64 6751502 1.0000
64 21440665 2.0000
64 168669206 3.0000
64 116559835 4.0000
64 21518722 6.0000
64 135877820 8.0000
64 245434042 4.0000
64 74979783 8.0000
64 20511634 3.0000
64 87471023 5.0000
64 243134164 2.0000
64 114007914 5.0000
64 78019662 6.0000
64 157410826 2.0000
64 239444226 5.0000
64 246723037 6.0000
64 83344114 1.0000
64 236487406 5.0000
64 22983594 5.0000
64 233555616 5.0000
64 21629133 3.0000
64 228673882 5.0000
64 150981180 3.0000
64 347778813 2.0000
64 327886319 5.0000
64 46123918 2.0000
64 81844092 5.0000
64 68690605 5.0000
64 19964133 4.0000
64 223950593 1.0000
64 23577405 2.0000
64 197897890 5.0000
64 241298933 2.0000
64 236377912 5.0000
64 122713304 3.0000
64 232233165 4.0000
64 90059455 3.0000
64 78026748 5.0000
64 316306021 4.0000
64 118999126 5.0000
64 233919401 4.0000
64 39472243 4.0000
64 127331013 4.0000
64 63680662 5.0000
64 166102184 1.0000
64 198846028 1.0000
64 26228880 1.0000
64 121375039 6.0000
64 243149702 2.0000
64 94069743 6.0000
64 249347954 5.0000
64 110670932 2.0000
64 92521829 4.0000
64 33507131 1.0000
64 29466305 7.0000
64 246820781 2.0000
64 144302254 4.0000
64 304321790 3.0000
64 70205816 3.0000
64 39019643 1.0000
64 22498248 2.0000
64 76951150 5.0000
64 219454029 3.0000
65 135274322 3.0000
65 231942475 5.0000
65 191085626 2.0000
65 229466877 1.0000
65 25310399 4.0000
65 77184360 6.0000
65 21480666 15.0000
65 226631830 1.0000
65 29163101 4.0000
65 18016160 5.0000
65 248801998 4.0000
65 375036621 2.0000
65 227431311 1.0000
65 39325505 10.0000
65 36806703 10.0000
65 19652551 17.0000
65 237826875 1.0000
65 80267704 3.0000
65 32922034 2.0000
65 67430174 1.0000
65 211231464 4.0000
65 103817716 10.0000
65 90364806 1.0000
65 324588341 3.0000
65 253184868 2.0000
65 78021401 3.0000
65 232242473 2.0000
65 270850017 2.0000
65 240624439 2.0000
65 392146152 1.0000
65 524423189 3.0000
65 191865710 1.0000
65 89952215 1.0000
65 232243716 1.0000
65 237376611 2.0000
65 18539902 4.0000
65 219480393 1.0000
65 19594736 8.0000
65 239787466 3.0000
65 215411682 3.0000
65 20584338 2.0000
65 198799377 1.0000
65 16627544 10.0000
65 148702848 2.0000
65 249719099 1.0000
65 88647325 1.0000
65 77989626 6.0000
65 227338733 3.0000
65 244026999 2.0000
65 46850377 11.0000
65 137363410 3.0000
65 106866759 1.0000
65 10814042 1.0000
65 58040765 1.0000
65 94835912 2.0000
65 104217808 3.0000
65 361335767 3.0000
65 19533838 3.0000
65 109986944 4.0000
65 19530527 4.0000
65 28776227 4.0000
65 99560321 3.0000
65 115924018 2.0000
65 190987689 1.0000
65 19735329 5.0000
65 22684776 2.0000
65 116547221 2.0000
65 21811630 4.0000
65 133219169 3.0000
65 54172831 7.0000
65 32845471 4.0000
65 166888604 1.0000
65 239862568 1.0000
65 104192882 13.0000
65 14409739 2.0000
65 25298765 1.0000
65 144131076 1.0000
65 111338251 4.0000
65 360540613 1.0000
65 19777265 5.0000
65 385326089 4.0000
65 23781227 3.0000
65 20586381 4.0000
65 234825661 1.0000
65 67268150 5.0000
65 116785133 1.0000
65 75995713 1.0000
65 21315916 6.0000
65 22628924 4.0000
65 238158030 4.0000
65 24600451 1.0000
65 48667895 3.0000
65 120117254 6.0000
65 116422140 5.0000
65 77986665 7.0000
65 227990753 1.0000
65 82645739 4.0000
65 22005625 12.0000
65 21401635 3.0000
65 350484600 5.0000
65 153563285 3.0000
65 28452279 1.0000
65 22026991 3.0000
65 21245586 1.0000
65 135514272 4.0000
65 104578228 7.0000
65 6294502 1.0000
65 66682393 3.0000
65 144942878 5.0000
65 21643123 3.0000
65 84546428 7.0000
65 246585659 1.0000
65 54605067 2.0000
65 228774722 4.0000
65 77995220 5.0000
65 202678255 1.0000
65 11587032 1.0000
65 21117425 6.0000
65 195697781 2.0000
65 6306972 1.0000
65 148872468 3.0000
65 85370909 3.0000
65 40747039 1.0000
65 6751502 15.0000
65 21440665 2.0000
65 168669206 4.0000
65 116559835 2.0000
65 21518722 6.0000
65 135877820 6.0000
65 245434042 1.0000
65 74979783 4.0000
65 98420900 4.0000
65 20511634 3.0000
65 36351009 1.0000
65 87471023 3.0000
65 114007914 4.0000
65 78019662 3.0000
65 239444226 5.0000
65 83344114 3.0000
65 20517600 8.0000
65 236487406 3.0000
65 22983594 6.0000
65 233555616 2.0000
65 219007038 2.0000
65 23359147 1.0000
65 21629133 1.0000
65 228673882 1.0000
65 322549346 1.0000
65 262322667 3.0000
65 150981180 1.0000
65 327886319 3.0000
65 95658167 12.0000
65 46123918 2.0000
65 81844092 3.0000
65 68690605 3.0000
65 16950676 2.0000
65 19964133 3.0000
65 23577405 27.0000
65 236377912 4.0000
65 122713304 6.0000
65 22862620 1.0000
65 90059455 3.0000
65 78026748 3.0000
65 316306021 1.0000
65 118999126 13.0000
65 39472243 3.0000
65 322638688 1.0000
65 237487471 2.0000
65 127331013 2.0000
65 63680662 4.0000
65 6300152 4.0000
65 198846028 1.0000
65 26228880 4.0000
65 121375039 2.0000
65 17691386 2.0000
65 94069743 1.0000
65 249347954 1.0000
65 197095842 3.0000
65 110670932 1.0000
65 18304985 1.0000
65 92521829 4.0000
65 33507131 4.0000
65 29466305 5.0000
65 144302254 2.0000
65 70205816 1.0000
65 39019643 1.0000
65 22498248 4.0000
65 76951150 1.0000
65 219454029 2.0000
66 135274322 2.0000
66 231942475 1.0000
66 229466877 1.0000
66 25310399 1.0000
66 77184360 1.0000
66 29163101 1.0000
66 18016160 1.0000
66 248801998 1.0000
66 375036621 1.0000
66 227431311 1.0000
66 39325505 1.0000
66 36806703 1.0000
66 19652551 1.0000
66 80267704 1.0000
66 32922034 1.0000
66 211231464 1.0000
66 103817716 1.0000
66 90364806 1.0000
66 324588341 1.0000
66 78021401 1.0000
66 270850017 1.0000
66 524423189 1.0000
66 19594736 1.0000
66 239787466 1.0000
66 215411682 1.0000
66 249719099 1.0000
66 88647325 1.0000
66 77989626 1.0000
66 227338733 1.0000
66 46850377 1.0000
66 106866759 1.0000
66 109986944 1.0000
66 19530527 1.0000
66 19735329 1.0000
66 21811630 1.0000
66 133219169 1.0000
66 54172831 1.0000
66 166888604 1.0000
66 104192882 2.0000
66 111338251 1.0000
66 67268150 1.0000
66 75995713 1.0000
66 21315916 1.0000
66 22628924 1.0000
66 238158030 1.0000
66 48667895 1.0000
66 120117254 1.0000
66 116422140 1.0000
66 77986665 1.0000
66 82645739 1.0000
66 22005625 1.0000
66 153563285 1.0000
66 22026991 1.0000
66 135514272 1.0000
66 104578228 1.0000
66 144942878 1.0000
66 77995220 1.0000
66 21117425 1.0000
66 6306972 1.0000
66 148872468 1.0000
66 6751502 1.0000
66 21440665 1.0000
66 168669206 1.0000
66 21518722 1.0000
66 135877820 2.0000
66 74979783 1.0000
66 20511634 1.0000
66 87471023 1.0000
66 114007914 1.0000
66 78019662 1.0000
66 239444226 1.0000
66 20517600 1.0000
66 22983594 1.0000
66 21629133 1.0000
66 228673882 1.0000
66 150981180 1.0000
66 327886319 1.0000
66 46123918 1.0000
66 81844092 1.0000
66 68690605 1.0000
66 19964133 1.0000
66 23577405 1.0000
66 236377912 1.0000
66 122713304 1.0000
66 78026748 1.0000
66 118999126 1.0000
66 63680662 1.0000
66 26228880 1.0000
66 121375039 1.0000
66 94069743 1.0000
66 249347954 1.0000
66 92521829 1.0000
66 33507131 1.0000
66 29466305 1.0000
66 144302254 1.0000
66 70205816 1.0000
66 39019643 1.0000
66 22498248 1.0000
66 76951150 1.0000
67 135274322 1.0000
67 231942475 1.0000
67 191085626 1.0000
67 77184360 1.0000
67 215411682 1.0000
67 6290752 1.0000
67 120117254 1.0000
67 312658372 1.0000
67 6751502 1.0000
67 226985646 1.0000
67 116559835 1.0000
67 18449501 1.0000
67 304321790 1.0000
67 39019643 1.0000
68 135274322 1.0000
68 231942475 2.0000
68 191085626 1.0000
68 77184360 2.0000
68 21480666 2.0000
68 29163101 1.0000
68 18016160 1.0000
68 375036621 1.0000
68 227431311 1.0000
68 36806703 2.0000
68 19652551 2.0000
68 232242473 1.0000
68 18539902 1.0000
68 19594736 1.0000
68 215411682 1.0000
68 77989626 1.0000
68 163466066 1.0000
68 115924018 1.0000
68 116547221 2.0000
68 133219169 1.0000
68 54172831 1.0000
68 6290752 1.0000
68 67268150 2.0000
68 21315916 1.0000
68 22628924 2.0000
68 120117254 2.0000
68 82645739 1.0000
68 25333950 1.0000
68 135514272 1.0000
68 104578228 1.0000
68 66682393 1.0000
68 312658372 1.0000
68 144942878 1.0000
68 84546428 2.0000
68 246585659 1.0000
68 219297099 1.0000
68 29110219 1.0000
68 54605067 1.0000
68 21117425 1.0000
68 148872468 1.0000
68 85370909 1.0000
68 6751502 2.0000
68 226985646 1.0000
68 116559835 3.0000
68 135877820 1.0000
68 74979783 3.0000
68 87471023 1.0000
68 114007914 1.0000
68 157410826 1.0000
68 20517600 4.0000
68 21629133 1.0000
68 46123918 1.0000
68 18449501 1.0000
68 19964133 1.0000
68 23577405 2.0000
68 122713304 2.0000
68 78026748 1.0000
68 118999126 1.0000
68 6300152 2.0000
68 121375039 1.0000
68 304321790 1.0000
68 39019643 1.0000
68 76951150 1.0000
69 135274322 1.0000
69 231942475 1.0000
69 191085626 1.0000
69 77184360 1.0000
69 21480666 1.0000
69 215411682 1.0000
69 6290752 1.0000
69 22628924 1.0000
69 120117254 1.0000
69 312658372 1.0000
69 6751502 1.0000
69 226985646 1.0000
69 116559835 1.0000
69 18449501 1.0000
69 304321790 1.0000
69 39019643 1.0000
70 135274322 1.0000
70 21480666 1.0000
70 375036621 1.0000
70 324588341 1.0000
70 232243716 1.0000
70 77989626 1.0000
70 234077156 1.0000
70 46850377 1.0000
70 104217808 1.0000
70 166888604 1.0000
70 104192882 1.0000
70 144131076 1.0000
70 23781227 1.0000
70 116785133 1.0000
70 77986665 1.0000
70 82645739 1.0000
70 104578228 1.0000
70 21518722 1.0000
70 74979783 1.0000
70 243134164 1.0000
70 114007914 1.0000
70 236487406 1.0000
70 22983594 1.0000
70 378219674 1.0000
70 23577405 1.0000
70 118999126 1.0000
70 237794265 1.0000
70 124849627 1.0000
70 219454029 1.0000
71 135274322 1.0000
71 196551540 1.0000
71 231942475 1.0000
71 77184360 1.0000
71 21480666 1.0000
71 18016160 1.0000
71 248801998 1.0000
71 39325505 1.0000
71 36806703 1.0000
71 19652551 1.0000
71 32922034 1.0000
71 211231464 1.0000
71 253184868 1.0000
71 19837405 1.0000
71 212555476 1.0000
71 232243716 2.0000
71 237376611 1.0000
71 18539902 1.0000
71 19594736 2.0000
71 16627544 1.0000
71 213229979 1.0000
71 94835912 1.0000
71 104217808 2.0000
71 19530527 2.0000
71 99560321 1.0000
71 236912210 1.0000
71 190987689 1.0000
71 25298765 1.0000
71 20586381 2.0000
71 234825661 1.0000
71 67268150 1.0000
71 231816917 1.0000
71 234688647 1.0000
71 116785133 2.0000
71 21315916 1.0000
71 24600451 1.0000
71 48667895 1.0000
71 82645739 3.0000
71 153563285 1.0000
71 135514272 1.0000
71 242791873 1.0000
71 66682393 1.0000
71 144942878 2.0000
71 84546428 1.0000
71 219297099 1.0000
71 148872468 2.0000
71 6751502 1.0000
71 226985646 1.0000
71 243134164 1.0000
71 78019662 2.0000
71 157410826 1.0000
71 239444226 2.0000
71 83344114 1.0000
71 236487406 2.0000
71 219007038 3.0000
71 21629133 1.0000
71 150981180 1.0000
71 68690605 2.0000
71 197897890 1.0000
71 241298933 2.0000
71 118999126 1.0000
71 94069743 1.0000
71 110670932 1.0000
71 33507131 2.0000
71 70205816 1.0000
71 39019643 3.0000
71 22498248 1.0000
71 219454029 1.0000
72 135274322 1.0000
72 196551540 1.0000
72 231942475 1.0000
72 191085626 1.0000
72 77184360 1.0000
72 21480666 1.0000
72 226631830 1.0000
72 29163101 1.0000
72 18016160 1.0000
72 227431311 1.0000
72 39325505 1.0000
72 127424923 1.0000
72 36806703 1.0000
72 237826875 1.0000
72 80267704 1.0000
72 237788848 1.0000
72 32922034 1.0000
72 211231464 1.0000
72 110711910 1.0000
72 103817716 1.0000
72 253184868 1.0000
72 78021401 1.0000
72 172749267 1.0000
72 232242473 1.0000
72 240624439 1.0000
72 212555476 1.0000
72 191865710 1.0000
72 22924705 1.0000
72 232243716 1.0000
72 237376611 1.0000
72 19594736 1.0000
72 239787466 1.0000
72 215411682 1.0000
72 16627544 1.0000
72 88647325 1.0000
72 77989626 1.0000
72 227338733 1.0000
72 234077156 1.0000
72 229015331 1.0000
72 46850377 1.0000
72 137363410 1.0000
72 106866759 1.0000
72 94835912 1.0000
72 361335767 1.0000
72 19530527 1.0000
72 28776227 1.0000
72 99560321 1.0000
72 115924018 1.0000
72 190987689 1.0000
72 19735329 1.0000
72 22684776 1.0000
72 116547221 1.0000
72 21811630 1.0000
72 133219169 1.0000
72 54172831 1.0000
72 32845471 1.0000
72 95884790 1.0000
72 104192882 1.0000
72 144131076 1.0000
72 27885779 1.0000
72 111338251 1.0000
72 163929486 1.0000
72 23781227 1.0000
72 20586381 1.0000
72 128593925 1.0000
72 234825661 1.0000
72 67268150 1.0000
72 231816917 1.0000
72 234688647 1.0000
72 116785133 1.0000
72 75995713 1.0000
72 21315916 1.0000
72 22628924 2.0000
72 238158030 1.0000
72 243632271 1.0000
72 24600451 1.0000
72 48667895 1.0000
72 228769095 1.0000
72 120117254 1.0000
72 192341330 1.0000
72 116422140 1.0000
72 77986665 1.0000
72 227990753 1.0000
72 82645739 1.0000
72 22005625 1.0000
72 153563285 1.0000
72 135514272 2.0000
72 104578228 1.0000
72 66682393 1.0000
72 104187193 1.0000
72 144942878 1.0000
72 84546428 1.0000
72 219297099 1.0000
72 228774722 1.0000
72 77995220 1.0000
72 202678255 1.0000
72 21117425 1.0000
72 36034936 1.0000
72 195697781 1.0000
72 148872468 1.0000
72 238586884 1.0000
72 6751502 1.0000
72 21440665 1.0000
72 168669206 1.0000
72 181303066 1.0000
72 226985646 1.0000
72 116559835 1.0000
72 21518722 1.0000
72 135877820 1.0000
72 245434042 1.0000
72 74979783 1.0000
72 98420900 1.0000
72 20511634 1.0000
72 87471023 1.0000
72 114007914 1.0000
72 78019662 1.0000
72 157410826 1.0000
72 239444226 1.0000
72 83344114 1.0000
72 236487406 1.0000
72 22983594 1.0000
72 233555616 1.0000
72 219007038 1.0000
72 21629133 1.0000
72 228673882 1.0000
72 327886319 1.0000
72 46123918 1.0000
72 81844092 1.0000
72 68690605 1.0000
72 19964133 1.0000
72 223950593 1.0000
72 23577405 2.0000
72 69568655 1.0000
72 212284694 1.0000
72 241298933 1.0000
72 236377912 1.0000
72 122713304 1.0000
72 232233165 1.0000
72 90059455 1.0000
72 78026748 1.0000
72 118999126 1.0000
72 233919401 1.0000
72 39472243 1.0000
72 237794265 1.0000
72 127331013 1.0000
72 63680662 1.0000
72 6300152 1.0000
72 198846028 1.0000
72 121375039 1.0000
72 94069743 1.0000
72 110670932 1.0000
72 229431792 1.0000
72 124849627 1.0000
72 203484133 1.0000
72 92521829 1.0000
72 33507131 1.0000
72 236108605 1.0000
72 29466305 1.0000
72 304321790 1.0000
72 70205816 1.0000
72 39019643 1.0000
72 22498248 1.0000
72 76951150 1.0000
72 219454029 1.0000
73 135274322 1.0000
73 21480666 2.0000
73 36806703 1.0000
73 324588341 1.0000
73 46850377 1.0000
73 10814042 1.0000
73 19530527 1.0000
73 54172831 1.0000
73 14409739 1.0000
73 144131076 1.0000
73 19777265 1.0000
73 234825661 1.0000
73 238158030 1.0000
73 22005625 1.0000
73 21245586 1.0000
73 54605067 1.0000
73 202678255 1.0000
73 85370909 2.0000
73 6751502 1.0000
73 135877820 1.0000
73 245434042 1.0000
73 239444226 1.0000
73 20517600 1.0000
73 233555616 1.0000
73 322549346 1.0000
73 16950676 1.0000
73 19964133 1.0000
73 23577405 1.0000
73 22862620 1.0000
73 18304985 1.0000
73 92521829 1.0000
74 135274322 1.0000
74 18016160 1.0000
74 10814042 1.0000
74 19777265 2.0000
74 20586381 1.0000
74 22628924 1.0000
74 6294502 1.0000
74 135877820 1.0000
74 20517600 1.0000
74 198846028 1.0000
75 135274322 1.0000
75 231942475 1.0000
75 77184360 1.0000
75 21480666 1.0000
75 18016160 1.0000
75 248801998 1.0000
75 39325505 1.0000
75 36806703 1.0000
75 19652551 1.0000
75 237826875 1.0000
75 80267704 1.0000
75 211231464 1.0000
75 253184868 1.0000
75 270850017 1.0000
75 19594736 1.0000
75 58040765 1.0000
75 19530527 1.0000
75 28776227 1.0000
75 19735329 1.0000
75 54172831 1.0000
75 104192882 1.0000
75 22628924 1.0000
75 22005625 1.0000
75 153563285 1.0000
75 135514272 1.0000
75 84546428 1.0000
75 148872468 1.0000
75 6751502 1.0000
75 21518722 1.0000
75 74979783 1.0000
75 239444226 1.0000
75 228673882 1.0000
75 68690605 1.0000
75 23577405 1.0000
75 236377912 1.0000
75 118999126 1.0000
75 76951150 1.0000
76 135274322 1.0000
76 231942475 1.0000
76 77184360 1.0000
76 21480666 1.0000
76 18016160 1.0000
76 248801998 1.0000
76 39325505 1.0000
76 36806703 1.0000
76 19652551 1.0000
76 237826875 1.0000
76 80267704 1.0000
76 211231464 1.0000
76 253184868 1.0000
76 270850017 1.0000
76 19594736 1.0000
76 58040765 1.0000
76 19530527 1.0000
76 28776227 1.0000
76 19735329 1.0000
76 54172831 1.0000
76 104192882 1.0000
76 22628924 1.0000
76 22005625 1.0000
76 153563285 1.0000
76 135514272 2.0000
76 84546428 1.0000
76 148872468 1.0000
76 6751502 1.0000
76 21518722 1.0000
76 74979783 1.0000
76 239444226 1.0000
76 228673882 1.0000
76 95658167 3.0000
76 68690605 1.0000
76 23577405 1.0000
76 236377912 1.0000
76 118999126 1.0000
76 76951150 1.0000
77 135274322 1.0000
77 231942475 1.0000
77 191085626 1.0000
77 77184360 1.0000
77 21480666 1.0000
77 29163101 1.0000
77 18016160 1.0000
77 248801998 1.0000
77 227431311 1.0000
77 39325505 1.0000
77 36806703 1.0000
77 19652551 1.0000
77 237826875 1.0000
77 270286972 1.0000
77 110711910 1.0000
77 253184868 1.0000
77 270850017 1.0000
77 240624439 1.0000
77 533004742 1.0000
77 191865710 1.0000
77 89952215 1.0000
77 22924705 1.0000
77 19594736 1.0000
77 239787466 1.0000
77 215411682 1.0000
77 77989626 1.0000
77 227338733 1.0000
77 234077156 1.0000
77 244026999 1.0000
77 229015331 1.0000
77 46850377 1.0000
77 10814042 1.0000
77 393461982 1.0000
77 361335767 1.0000
77 109986944 1.0000
77 19530527 1.0000
77 28776227 1.0000
77 99560321 1.0000
77 115924018 1.0000
77 190987689 1.0000
77 19735329 1.0000
77 21811630 1.0000
77 133219169 1.0000
77 54172831 1.0000
77 166888604 1.0000
77 239862568 1.0000
77 104192882 1.0000
77 14409739 1.0000
77 144131076 1.0000
77 6290752 1.0000
77 111338251 1.0000
77 23781227 1.0000
77 228770219 1.0000
77 20586381 1.0000
77 67268150 1.0000
77 116785133 1.0000
77 75995713 1.0000
77 22628924 1.0000
77 238158030 1.0000
77 120117254 1.0000
77 258136924 1.0000
77 116422140 1.0000
77 77986665 1.0000
77 82645739 1.0000
77 22005625 1.0000
77 153563285 1.0000
77 22026991 1.0000
77 135514272 1.0000
77 242791873 1.0000
77 104578228 1.0000
77 6294502 1.0000
77 144942878 1.0000
77 21643123 1.0000
77 84546428 1.0000
77 77995220 1.0000
77 202678255 1.0000
77 11587032 1.0000
77 21117425 1.0000
77 6306972 1.0000
77 148872468 1.0000
77 238586884 1.0000
77 6751502 1.0000
77 168669206 1.0000
77 18818981 1.0000
77 116559835 1.0000
77 21518722 1.0000
77 135877820 1.0000
77 74979783 2.0000
77 98420900 1.0000
77 20511634 1.0000
77 114007914 1.0000
77 78019662 1.0000
77 239444226 2.0000
77 236487406 1.0000
77 22983594 1.0000
77 233555616 1.0000
77 23359147 1.0000
77 228673882 1.0000
77 322549346 1.0000
77 262322667 1.0000
77 347778813 1.0000
77 327886319 1.0000
77 46123918 1.0000
77 68690605 1.0000
77 16950676 1.0000
77 19964133 1.0000
77 23577405 1.0000
77 69568655 1.0000
77 197897890 1.0000
77 236377912 1.0000
77 122713304 1.0000
77 22862620 1.0000
77 90059455 1.0000
77 118999126 2.0000
77 233919401 1.0000
77 39472243 1.0000
77 127331013 1.0000
77 166102184 1.0000
77 249347954 1.0000
77 92521829 1.0000
77 33507131 1.0000
77 236108605 1.0000
77 29466305 1.0000
77 304321790 1.0000
77 39019643 1.0000
77 22498248 1.0000
77 76951150 1.0000
77 219454029 1.0000
78 135274322 1.0000
78 231942475 1.0000
78 191085626 1.0000
78 77184360 1.0000
78 21480666 1.0000
78 29163101 1.0000
78 18016160 1.0000
78 248801998 1.0000
78 227431311 1.0000
78 39325505 1.0000
78 36806703 1.0000
78 19652551 1.0000
78 237826875 1.0000
78 270286972 1.0000
78 110711910 1.0000
78 253184868 1.0000
78 270850017 1.0000
78 240624439 1.0000
78 533004742 1.0000
78 191865710 1.0000
78 89952215 1.0000
78 22924705 1.0000
78 19594736 2.0000
78 239787466 1.0000
78 215411682 1.0000
78 77989626 1.0000
78 227338733 1.0000
78 234077156 1.0000
78 244026999 1.0000
78 229015331 1.0000
78 10814042 1.0000
78 393461982 1.0000
78 361335767 1.0000
78 109986944 1.0000
78 19530527 1.0000
78 28776227 1.0000
78 99560321 1.0000
78 115924018 1.0000
78 190987689 1.0000
78 19735329 1.0000
78 21811630 1.0000
78 133219169 1.0000
78 54172831 1.0000
78 166888604 1.0000
78 239862568 1.0000
78 104192882 1.0000
78 14409739 1.0000
78 144131076 1.0000
78 6290752 1.0000
78 111338251 1.0000
78 23781227 1.0000
78 228770219 1.0000
78 20586381 1.0000
78 67268150 1.0000
78 116785133 1.0000
78 75995713 1.0000
78 238158030 1.0000
78 120117254 1.0000
78 258136924 1.0000
78 116422140 1.0000
78 77986665 1.0000
78 82645739 1.0000
78 22005625 1.0000
78 153563285 1.0000
78 22026991 1.0000
78 135514272 1.0000
78 242791873 1.0000
78 104578228 1.0000
78 6294502 1.0000
78 144942878 1.0000
78 21643123 1.0000
78 84546428 1.0000
78 77995220 1.0000
78 202678255 1.0000
78 11587032 1.0000
78 21117425 1.0000
78 6306972 1.0000
78 148872468 1.0000
78 238586884 1.0000
78 6751502 1.0000
78 168669206 1.0000
78 18818981 1.0000
78 116559835 1.0000
78 21518722 1.0000
78 135877820 1.0000
78 74979783 1.0000
78 98420900 1.0000
78 20511634 1.0000
78 114007914 1.0000
78 78019662 1.0000
78 239444226 1.0000
78 236487406 1.0000
78 22983594 1.0000
78 233555616 1.0000
78 23359147 1.0000
78 228673882 1.0000
78 322549346 1.0000
78 262322667 1.0000
78 347778813 1.0000
78 327886319 1.0000
78 46123918 1.0000
78 68690605 1.0000
78 16950676 1.0000
78 19964133 1.0000
78 23577405 1.0000
78 69568655 1.0000
78 197897890 1.0000
78 236377912 1.0000
78 122713304 1.0000
78 22862620 1.0000
78 90059455 1.0000
78 118999126 1.0000
78 233919401 1.0000
78 39472243 1.0000
78 127331013 1.0000
78 166102184 1.0000
78 249347954 1.0000
78 92521829 1.0000
78 33507131 1.0000
78 236108605 1.0000
78 29466305 1.0000
78 304321790 1.0000
78 39019643 1.0000
78 22498248 1.0000
78 76951150 1.0000
78 219454029 1.0000
79 135274322 1.0000
79 231942475 1.0000
79 191085626 1.0000
79 77184360 1.0000
79 21480666 1.0000
79 29163101 1.0000
79 18016160 1.0000
79 248801998 1.0000
79 227431311 1.0000
79 39325505 1.0000
79 36806703 1.0000
79 19652551 1.0000
79 237826875 1.0000
79 270286972 1.0000
79 110711910 1.0000
79 253184868 1.0000
79 270850017 1.0000
79 240624439 1.0000
79 533004742 1.0000
79 191865710 1.0000
79 89952215 1.0000
79 22924705 1.0000
79 19594736 1.0000
79 239787466 1.0000
79 215411682 1.0000
79 77989626 1.0000
79 227338733 1.0000
79 234077156 1.0000
79 244026999 1.0000
79 229015331 1.0000
79 10814042 1.0000
79 393461982 1.0000
79 361335767 1.0000
79 109986944 1.0000
79 19530527 1.0000
79 28776227 1.0000
79 99560321 1.0000
79 115924018 1.0000
79 190987689 1.0000
79 19735329 1.0000
79 21811630 1.0000
79 133219169 1.0000
79 54172831 1.0000
79 166888604 1.0000
79 239862568 1.0000
79 104192882 1.0000
79 14409739 1.0000
79 144131076 1.0000
79 6290752 1.0000
79 111338251 1.0000
79 23781227 1.0000
79 228770219 1.0000
79 20586381 1.0000
79 67268150 1.0000
79 116785133 1.0000
79 75995713 1.0000
79 22628924 1.0000
79 238158030 1.0000
79 120117254 1.0000
79 258136924 1.0000
79 116422140 1.0000
79 77986665 1.0000
79 82645739 1.0000
79 22005625 1.0000
79 153563285 1.0000
79 22026991 1.0000
79 135514272 1.0000
79 242791873 1.0000
79 104578228 1.0000
79 6294502 1.0000
79 144942878 1.0000
79 21643123 1.0000
79 84546428 1.0000
79 77995220 1.0000
79 202678255 1.0000
79 11587032 1.0000
79 21117425 1.0000
79 6306972 1.0000
79 148872468 1.0000
79 238586884 1.0000
79 6751502 1.0000
79 168669206 1.0000
79 18818981 1.0000
79 116559835 1.0000
79 21518722 1.0000
79 135877820 1.0000
79 74979783 1.0000
79 98420900 1.0000
79 20511634 1.0000
79 114007914 1.0000
79 78019662 1.0000
79 239444226 1.0000
79 236487406 1.0000
79 22983594 1.0000
79 233555616 1.0000
79 23359147 1.0000
79 228673882 1.0000
79 322549346 1.0000
79 262322667 1.0000
79 347778813 1.0000
79 327886319 1.0000
79 95658167 1.0000
79 46123918 1.0000
79 68690605 1.0000
79 16950676 1.0000
79 19964133 1.0000
79 23577405 1.0000
79 69568655 1.0000
79 197897890 1.0000
79 236377912 1.0000
79 122713304 1.0000
79 22862620 1.0000
79 90059455 1.0000
79 118999126 1.0000
79 233919401 1.0000
79 39472243 1.0000
79 127331013 1.0000
79 166102184 1.0000
79 249347954 1.0000
79 92521829 1.0000
79 33507131 1.0000
79 236108605 1.0000
79 29466305 1.0000
79 304321790 1.0000
79 39019643 1.0000
79 22498248 1.0000
79 76951150 1.0000
79 219454029 1.0000
80 135274322 1.0000
80 231942475 1.0000
80 191085626 1.0000
80 77184360 1.0000
80 21480666 2.0000
80 29163101 1.0000
80 18016160 1.0000
80 248801998 1.0000
80 375036621 2.0000
80 227431311 1.0000
80 39325505 2.0000
80 36806703 1.0000
80 19652551 2.0000
80 237826875 2.0000
80 270286972 1.0000
80 110711910 1.0000
80 253184868 1.0000
80 270850017 1.0000
80 240624439 1.0000
80 533004742 1.0000
80 191865710 1.0000
80 89952215 1.0000
80 22924705 1.0000
80 19594736 1.0000
80 239787466 1.0000
80 215411682 1.0000
80 16627544 1.0000
80 77989626 1.0000
80 227338733 1.0000
80 234077156 1.0000
80 244026999 1.0000
80 229015331 1.0000
80 10814042 1.0000
80 393461982 1.0000
80 361335767 1.0000
80 109986944 1.0000
80 19530527 1.0000
80 28776227 1.0000
80 99560321 1.0000
80 115924018 1.0000
80 190987689 1.0000
80 19735329 1.0000
80 21811630 1.0000
80 133219169 1.0000
80 54172831 1.0000
80 166888604 1.0000
80 239862568 1.0000
80 104192882 3.0000
80 14409739 1.0000
80 144131076 1.0000
80 6290752 1.0000
80 111338251 1.0000
80 23781227 1.0000
80 228770219 1.0000
80 20586381 1.0000
80 67268150 1.0000
80 116785133 1.0000
80 75995713 1.0000
80 238158030 1.0000
80 120117254 2.0000
80 258136924 1.0000
80 116422140 1.0000
80 77986665 1.0000
80 82645739 1.0000
80 22005625 3.0000
80 153563285 1.0000
80 22026991 1.0000
80 135514272 1.0000
80 242791873 1.0000
80 104578228 1.0000
80 6294502 1.0000
80 144942878 1.0000
80 21643123 1.0000
80 84546428 1.0000
80 77995220 1.0000
80 202678255 1.0000
80 11587032 1.0000
80 21117425 1.0000
80 6306972 1.0000
80 148872468 1.0000
80 238586884 1.0000
80 6751502 3.0000
80 168669206 1.0000
80 18818981 1.0000
80 116559835 1.0000
80 21518722 1.0000
80 135877820 1.0000
80 74979783 1.0000
80 98420900 1.0000
80 20511634 1.0000
80 114007914 1.0000
80 78019662 2.0000
80 239444226 1.0000
80 236487406 1.0000
80 22983594 1.0000
80 233555616 1.0000
80 23359147 1.0000
80 228673882 1.0000
80 322549346 3.0000
80 262322667 1.0000
80 347778813 1.0000
80 327886319 1.0000
80 46123918 1.0000
80 68690605 1.0000
80 16950676 1.0000
80 19964133 1.0000
80 23577405 2.0000
80 69568655 1.0000
80 197897890 1.0000
80 236377912 1.0000
80 122713304 1.0000
80 22862620 1.0000
80 90059455 1.0000
80 118999126 1.0000
80 233919401 1.0000
80 39472243 1.0000
80 127331013 1.0000
80 166102184 1.0000
80 17691386 1.0000
80 249347954 1.0000
80 92521829 1.0000
80 33507131 1.0000
80 236108605 1.0000
80 29466305 1.0000
80 304321790 1.0000
80 39019643 1.0000
80 22498248 1.0000
80 76951150 1.0000
80 219454029 1.0000
81 135274322 1.0000
81 231942475 1.0000
81 191085626 1.0000
81 77184360 2.0000
81 21480666 3.0000
81 226631830 1.0000
81 29163101 1.0000
81 18016160 1.0000
81 248801998 1.0000
81 227431311 1.0000
81 39325505 1.0000
81 36806703 1.0000
81 237826875 1.0000
81 80267704 1.0000
81 32922034 1.0000
81 211231464 1.0000
81 179230072 1.0000
81 103817716 1.0000
81 324588341 1.0000
81 78021401 1.0000
81 172749267 1.0000
81 270850017 1.0000
81 240624439 1.0000
81 19837405 1.0000
81 524423189 1.0000
81 212555476 1.0000
81 191865710 1.0000
81 237376611 1.0000
81 18539902 1.0000
81 239787466 1.0000
81 215411682 2.0000
81 20584338 1.0000
81 16627544 1.0000
81 77989626 1.0000
81 234077156 1.0000
81 244026999 1.0000
81 106866759 1.0000
81 10814042 1.0000
81 94835912 1.0000
81 109986944 1.0000
81 19530527 1.0000
81 28776227 1.0000
81 115924018 1.0000
81 190987689 1.0000
81 19735329 1.0000
81 22684776 1.0000
81 21811630 1.0000
81 133219169 1.0000
81 54172831 1.0000
81 32845471 1.0000
81 229650437 1.0000
81 104192882 2.0000
81 14409739 1.0000
81 25298765 1.0000
81 144131076 1.0000
81 27885779 1.0000
81 55174364 1.0000
81 23781227 1.0000
81 20586381 1.0000
81 234825661 1.0000
81 67268150 1.0000
81 75995713 1.0000
81 21315916 1.0000
81 238158030 1.0000
81 293536395 1.0000
81 120117254 1.0000
81 116422140 1.0000
81 77986665 1.0000
81 82645739 1.0000
81 22005625 2.0000
81 25333950 1.0000
81 350484600 1.0000
81 153563285 1.0000
81 28452279 1.0000
81 22026991 1.0000
81 135514272 1.0000
81 104578228 1.0000
81 6294502 1.0000
81 144942878 1.0000
81 21643123 1.0000
81 84546428 1.0000
81 29110219 1.0000
81 54605067 1.0000
81 77995220 1.0000
81 202678255 1.0000
81 11587032 1.0000
81 21117425 1.0000
81 195697781 1.0000
81 6306972 1.0000
81 85370909 2.0000
81 40747039 1.0000
81 238586884 1.0000
81 6751502 1.0000
81 21440665 1.0000
81 168669206 1.0000
81 226985646 1.0000
81 116559835 1.0000
81 330904433 1.0000
81 21518722 1.0000
81 135877820 1.0000
81 74979783 1.0000
81 98420900 1.0000
81 20511634 1.0000
81 36351009 1.0000
81 87471023 1.0000
81 114007914 1.0000
81 150256527 1.0000
81 78019662 1.0000
81 239444226 2.0000
81 236487406 1.0000
81 22983594 1.0000
81 233555616 1.0000
81 23359147 1.0000
81 21629133 1.0000
81 262322667 1.0000
81 150981180 1.0000
81 327886319 1.0000
81 46123918 1.0000
81 81844092 1.0000
81 68690605 1.0000
81 16950676 1.0000
81 18449501 1.0000
81 19964133 1.0000
81 23577405 2.0000
81 212284694 1.0000
81 197897890 1.0000
81 236377912 1.0000
81 36315404 1.0000
81 122713304 1.0000
81 22862620 1.0000
81 90059455 1.0000
81 28364382 1.0000
81 78026748 1.0000
81 118999126 1.0000
81 39472243 1.0000
81 322638688 1.0000
81 237794265 1.0000
81 127331013 1.0000
81 63680662 1.0000
81 6300152 1.0000
81 198846028 1.0000
81 60663002 1.0000
81 17691386 1.0000
81 94069743 1.0000
81 37536209 1.0000
81 124849627 1.0000
81 18304985 1.0000
81 33507131 1.0000
81 236108605 1.0000
81 29466305 1.0000
81 262199169 1.0000
81 39019643 1.0000
81 22498248 1.0000
81 76951150 1.0000
81 219454029 1.0000
82 135274322 1.0000
82 231942475 1.0000
82 191085626 1.0000
82 77184360 1.0000
82 21480666 1.0000
82 226631830 1.0000
82 29163101 1.0000
82 18016160 1.0000
82 248801998 1.0000
82 227431311 1.0000
82 39325505 1.0000
82 36806703 1.0000
82 237826875 1.0000
82 80267704 1.0000
82 32922034 1.0000
82 211231464 1.0000
82 179230072 1.0000
82 103817716 1.0000
82 324588341 1.0000
82 78021401 1.0000
82 172749267 1.0000
82 270850017 1.0000
82 240624439 1.0000
82 19837405 1.0000
82 524423189 1.0000
82 212555476 1.0000
82 191865710 1.0000
82 237376611 1.0000
82 18539902 1.0000
82 239787466 1.0000
82 215411682 1.0000
82 20584338 1.0000
82 16627544 1.0000
82 77989626 1.0000
82 234077156 1.0000
82 244026999 1.0000
82 106866759 1.0000
82 94835912 1.0000
82 109986944 1.0000
82 19530527 1.0000
82 28776227 1.0000
82 115924018 1.0000
82 190987689 1.0000
82 19735329 1.0000
82 22684776 1.0000
82 21811630 1.0000
82 133219169 1.0000
82 54172831 1.0000
82 32845471 1.0000
82 229650437 1.0000
82 104192882 1.0000
82 14409739 1.0000
82 25298765 1.0000
82 144131076 1.0000
82 27885779 1.0000
82 55174364 1.0000
82 23781227 1.0000
82 20586381 1.0000
82 234825661 1.0000
82 67268150 1.0000
82 75995713 1.0000
82 21315916 1.0000
82 238158030 1.0000
82 293536395 1.0000
82 120117254 1.0000
82 116422140 1.0000
82 77986665 1.0000
82 82645739 1.0000
82 22005625 1.0000
82 25333950 1.0000
82 350484600 1.0000
82 153563285 1.0000
82 28452279 1.0000
82 22026991 1.0000
82 135514272 1.0000
82 104578228 1.0000
82 6294502 1.0000
82 144942878 1.0000
82 21643123 1.0000
82 84546428 1.0000
82 29110219 1.0000
82 54605067 1.0000
82 77995220 1.0000
82 202678255 1.0000
82 11587032 1.0000
82 21117425 1.0000
82 195697781 1.0000
82 6306972 1.0000
82 85370909 1.0000
82 40747039 1.0000
82 238586884 1.0000
82 21440665 1.0000
82 168669206 1.0000
82 226985646 1.0000
82 116559835 1.0000
82 330904433 1.0000
82 21518722 1.0000
82 135877820 1.0000
82 74979783 1.0000
82 98420900 1.0000
82 20511634 1.0000
82 36351009 1.0000
82 87471023 1.0000
82 114007914 1.0000
82 150256527 1.0000
82 78019662 1.0000
82 239444226 1.0000
82 236487406 1.0000
82 22983594 1.0000
82 233555616 1.0000
82 23359147 1.0000
82 21629133 1.0000
82 262322667 1.0000
82 150981180 1.0000
82 327886319 1.0000
82 46123918 1.0000
82 81844092 1.0000
82 68690605 1.0000
82 16950676 1.0000
82 18449501 1.0000
82 19964133 1.0000
82 23577405 1.0000
82 212284694 1.0000
82 197897890 1.0000
82 236377912 1.0000
82 36315404 1.0000
82 122713304 1.0000
82 22862620 1.0000
82 90059455 1.0000
82 28364382 1.0000
82 78026748 1.0000
82 118999126 1.0000
82 39472243 1.0000
82 322638688 1.0000
82 237794265 1.0000
82 127331013 1.0000
82 63680662 1.0000
82 6300152 1.0000
82 198846028 1.0000
82 60663002 1.0000
82 17691386 1.0000
82 94069743 1.0000
82 37536209 1.0000
82 124849627 1.0000
82 18304985 1.0000
82 33507131 1.0000
82 236108605 1.0000
82 29466305 1.0000
82 39019643 1.0000
82 22498248 1.0000
82 76951150 1.0000
82 219454029 1.0000
83 135274322 1.0000
83 231942475 1.0000
83 191085626 1.0000
83 77184360 1.0000
83 21480666 1.0000
83 226631830 1.0000
83 29163101 1.0000
83 18016160 1.0000
83 248801998 2.0000
83 227431311 1.0000
83 39325505 1.0000
83 36806703 1.0000
83 237826875 1.0000
83 80267704 1.0000
83 32922034 1.0000
83 211231464 1.0000
83 179230072 1.0000
83 103817716 1.0000
83 324588341 1.0000
83 78021401 1.0000
83 172749267 1.0000
83 270850017 1.0000
83 240624439 1.0000
83 19837405 1.0000
83 524423189 1.0000
83 212555476 1.0000
83 191865710 1.0000
83 237376611 1.0000
83 18539902 2.0000
83 239787466 1.0000
83 215411682 1.0000
83 20584338 1.0000
83 16627544 1.0000
83 77989626 1.0000
83 234077156 1.0000
83 244026999 1.0000
83 229015331 1.0000
83 106866759 1.0000
83 94835912 1.0000
83 109986944 1.0000
83 19530527 1.0000
83 28776227 1.0000
83 115924018 1.0000
83 190987689 1.0000
83 19735329 1.0000
83 22684776 1.0000
83 21811630 1.0000
83 133219169 1.0000
83 54172831 1.0000
83 32845471 1.0000
83 229650437 1.0000
83 104192882 1.0000
83 14409739 1.0000
83 25298765 1.0000
83 144131076 1.0000
83 27885779 1.0000
83 55174364 1.0000
83 23781227 1.0000
83 20586381 1.0000
83 234825661 1.0000
83 67268150 1.0000
83 75995713 1.0000
83 21315916 1.0000
83 238158030 1.0000
83 293536395 1.0000
83 120117254 1.0000
83 116422140 1.0000
83 77986665 1.0000
83 82645739 1.0000
83 22005625 1.0000
83 25333950 1.0000
83 350484600 1.0000
83 153563285 1.0000
83 28452279 1.0000
83 22026991 1.0000
83 135514272 1.0000
83 104578228 1.0000
83 6294502 1.0000
83 144942878 1.0000
83 21643123 1.0000
83 84546428 1.0000
83 29110219 1.0000
83 54605067 1.0000
83 77995220 1.0000
83 202678255 1.0000
83 11587032 1.0000
83 21117425 1.0000
83 195697781 1.0000
83 6306972 1.0000
83 85370909 1.0000
83 40747039 1.0000
83 238586884 1.0000
83 21440665 1.0000
83 168669206 1.0000
83 226985646 1.0000
83 116559835 1.0000
83 330904433 1.0000
83 21518722 1.0000
83 135877820 1.0000
83 74979783 1.0000
83 98420900 1.0000
83 20511634 1.0000
83 36351009 1.0000
83 87471023 1.0000
83 114007914 1.0000
83 150256527 1.0000
83 78019662 1.0000
83 239444226 1.0000
83 236487406 1.0000
83 22983594 1.0000
83 233555616 1.0000
83 23359147 1.0000
83 21629133 1.0000
83 262322667 1.0000
83 150981180 1.0000
83 327886319 2.0000
83 46123918 1.0000
83 81844092 1.0000
83 68690605 1.0000
83 16950676 1.0000
83 18449501 1.0000
83 19964133 1.0000
83 23577405 1.0000
83 212284694 1.0000
83 197897890 1.0000
83 236377912 1.0000
83 36315404 1.0000
83 122713304 1.0000
83 22862620 1.0000
83 90059455 1.0000
83 28364382 1.0000
83 78026748 1.0000
83 118999126 1.0000
83 39472243 1.0000
83 322638688 1.0000
83 237794265 1.0000
83 127331013 1.0000
83 63680662 1.0000
83 6300152 1.0000
83 198846028 1.0000
83 60663002 1.0000
83 17691386 1.0000
83 94069743 1.0000
83 37536209 1.0000
83 124849627 1.0000
83 18304985 1.0000
83 33507131 1.0000
83 236108605 1.0000
83 29466305 1.0000
83 39019643 1.0000
83 22498248 1.0000
83 76951150 1.0000
83 219454029 1.0000
84 135274322 1.0000
84 231942475 1.0000
84 191085626 1.0000
84 77184360 1.0000
84 21480666 1.0000
84 226631830 1.0000
84 29163101 1.0000
84 18016160 1.0000
84 248801998 1.0000
84 227431311 1.0000
84 39325505 1.0000
84 36806703 1.0000
84 237826875 1.0000
84 80267704 1.0000
84 32922034 1.0000
84 211231464 1.0000
84 179230072 1.0000
84 103817716 1.0000
84 324588341 1.0000
84 78021401 1.0000
84 172749267 1.0000
84 270850017 1.0000
84 240624439 1.0000
84 19837405 1.0000
84 524423189 1.0000
84 212555476 1.0000
84 191865710 1.0000
84 237376611 1.0000
84 18539902 1.0000
84 239787466 1.0000
84 215411682 1.0000
84 20584338 1.0000
84 16627544 1.0000
84 77989626 1.0000
84 234077156 1.0000
84 244026999 1.0000
84 106866759 1.0000
84 94835912 1.0000
84 109986944 1.0000
84 19530527 1.0000
84 28776227 1.0000
84 115924018 1.0000
84 190987689 1.0000
84 19735329 1.0000
84 22684776 1.0000
84 21811630 1.0000
84 133219169 1.0000
84 54172831 1.0000
84 32845471 1.0000
84 229650437 1.0000
84 104192882 1.0000
84 14409739 1.0000
84 25298765 1.0000
84 144131076 1.0000
84 27885779 1.0000
84 55174364 1.0000
84 23781227 1.0000
84 20586381 1.0000
84 234825661 1.0000
84 67268150 1.0000
84 75995713 1.0000
84 21315916 1.0000
84 238158030 1.0000
84 293536395 1.0000
84 120117254 1.0000
84 116422140 1.0000
84 77986665 1.0000
84 82645739 1.0000
84 22005625 1.0000
84 25333950 1.0000
84 350484600 1.0000
84 153563285 1.0000
84 28452279 1.0000
84 22026991 1.0000
84 135514272 1.0000
84 104578228 1.0000
84 6294502 1.0000
84 144942878 1.0000
84 21643123 1.0000
84 84546428 1.0000
84 29110219 1.0000
84 54605067 1.0000
84 77995220 1.0000
84 202678255 1.0000
84 11587032 1.0000
84 21117425 1.0000
84 195697781 1.0000
84 6306972 1.0000
84 85370909 1.0000
84 40747039 1.0000
84 238586884 1.0000
84 21440665 1.0000
84 168669206 1.0000
84 226985646 1.0000
84 116559835 1.0000
84 330904433 1.0000
84 21518722 1.0000
84 135877820 1.0000
84 74979783 1.0000
84 98420900 1.0000
84 20511634 1.0000
84 36351009 1.0000
84 87471023 1.0000
84 114007914 1.0000
84 150256527 1.0000
84 78019662 1.0000
84 239444226 1.0000
84 236487406 1.0000
84 22983594 1.0000
84 233555616 1.0000
84 23359147 1.0000
84 21629133 1.0000
84 262322667 1.0000
84 150981180 1.0000
84 327886319 1.0000
84 95658167 1.0000
84 46123918 1.0000
84 81844092 1.0000
84 68690605 1.0000
84 16950676 1.0000
84 18449501 1.0000
84 19964133 1.0000
84 23577405 1.0000
84 212284694 1.0000
84 197897890 1.0000
84 236377912 1.0000
84 36315404 1.0000
84 122713304 1.0000
84 22862620 1.0000
84 90059455 1.0000
84 28364382 1.0000
84 78026748 1.0000
84 118999126 1.0000
84 39472243 1.0000
84 322638688 1.0000
84 237794265 1.0000
84 127331013 1.0000
84 63680662 1.0000
84 6300152 1.0000
84 198846028 1.0000
84 60663002 1.0000
84 17691386 1.0000
84 94069743 1.0000
84 37536209 1.0000
84 124849627 1.0000
84 18304985 1.0000
84 33507131 1.0000
84 236108605 1.0000
84 29466305 1.0000
84 39019643 1.0000
84 22498248 1.0000
84 76951150 1.0000
84 219454029 1.0000
85 135274322 1.0000
85 77184360 1.0000
85 18016160 1.0000
85 19652551 1.0000
85 237826875 1.0000
85 103817716 1.0000
85 240624439 1.0000
85 19594736 1.0000
85 19530527 1.0000
85 133219169 1.0000
85 70170285 1.0000
85 104192882 1.0000
85 14409739 1.0000
85 19777265 1.0000
85 75995713 1.0000
85 21315916 1.0000
85 22628924 1.0000
85 120117254 1.0000
85 116422140 1.0000
85 22026991 1.0000
85 135514272 1.0000
85 104578228 1.0000
85 77995220 1.0000
85 21117425 1.0000
85 6306972 1.0000
85 6751502 1.0000
85 168669206 1.0000
85 116559835 1.0000
85 74979783 1.0000
85 239444226 1.0000
85 233555616 1.0000
85 262322667 1.0000
85 95658167 1.0000
85 68690605 1.0000
85 19964133 1.0000
85 23577405 1.0000
85 122713304 1.0000
85 90059455 1.0000
85 118999126 1.0000
85 76951150 1.0000
86 135274322 1.0000
86 77184360 1.0000
86 18016160 1.0000
86 248801998 1.0000
86 36806703 1.0000
86 19652551 1.0000
86 237826875 1.0000
86 103817716 1.0000
86 240624439 1.0000
86 19594736 1.0000
86 77989626 2.0000
86 19530527 1.0000
86 133219169 1.0000
86 70170285 1.0000
86 239862568 1.0000
86 104192882 1.0000
86 14409739 1.0000
86 19777265 2.0000
86 385326089 1.0000
86 75995713 1.0000
86 21315916 1.0000
86 22628924 1.0000
86 120117254 1.0000
86 116422140 1.0000
86 82645739 2.0000
86 28452279 1.0000
86 22026991 1.0000
86 135514272 1.0000
86 104578228 1.0000
86 66682393 1.0000
86 77995220 1.0000
86 21117425 1.0000
86 6306972 1.0000
86 6751502 1.0000
86 21440665 1.0000
86 168669206 1.0000
86 116559835 1.0000
86 74979783 1.0000
86 239444226 1.0000
86 233555616 1.0000
86 262322667 1.0000
86 327886319 1.0000
86 95658167 2.0000
86 68690605 1.0000
86 19964133 1.0000
86 23577405 2.0000
86 122713304 1.0000
86 90059455 1.0000
86 118999126 1.0000
86 76951150 1.0000
87 135274322 1.0000
87 77184360 1.0000
87 18016160 1.0000
87 19652551 1.0000
87 237826875 1.0000
87 103817716 1.0000
87 240624439 1.0000
87 19594736 1.0000
87 19530527 1.0000
87 133219169 1.0000
87 70170285 1.0000
87 104192882 1.0000
87 14409739 1.0000
87 19777265 1.0000
87 75995713 1.0000
87 21315916 1.0000
87 22628924 1.0000
87 120117254 1.0000
87 116422140 1.0000
87 22026991 1.0000
87 135514272 1.0000
87 104578228 1.0000
87 77995220 1.0000
87 21117425 1.0000
87 6306972 1.0000
87 6751502 1.0000
87 168669206 1.0000
87 116559835 1.0000
87 74979783 1.0000
87 239444226 1.0000
87 233555616 1.0000
87 262322667 1.0000
87 95658167 1.0000
87 68690605 1.0000
87 19964133 1.0000
87 23577405 1.0000
87 122713304 1.0000
87 90059455 1.0000
87 118999126 1.0000
87 76951150 1.0000
88 135274322 1.0000
88 191085626 1.0000
88 235965948 1.0000
88 238316092 1.0000
88 456156740 1.0000
88 77184360 1.0000
88 226631830 2.0000
88 29163101 2.0000
88 18016160 2.0000
88 375036621 1.0000
88 227431311 1.0000
88 39325505 1.0000
88 127424923 1.0000
88 80267704 1.0000
88 237788848 1.0000
88 32922034 1.0000
88 67430174 2.0000
88 211231464 1.0000
88 179230072 2.0000
88 110711910 2.0000
88 103817716 1.0000
88 90364806 1.0000
88 324588341 2.0000
88 78021401 1.0000
88 21927925 1.0000
88 172749267 1.0000
88 232242473 1.0000
88 240624439 1.0000
88 140393380 1.0000
88 524423189 1.0000
88 212555476 1.0000
88 191865710 1.0000
88 89952215 1.0000
88 22924705 1.0000
88 237376611 1.0000
88 18539902 1.0000
88 371923186 1.0000
88 30443497 1.0000
88 19594736 1.0000
88 239787466 1.0000
88 93026497 1.0000
88 226898857 1.0000
88 148702848 1.0000
88 213229979 1.0000
88 242804165 1.0000
88 88647325 1.0000
88 77989626 1.0000
88 227338733 1.0000
88 234077156 2.0000
88 244026999 1.0000
88 303259546 1.0000
88 22186312 1.0000
88 46850377 1.0000
88 137363410 2.0000
88 163466066 1.0000
88 106866759 2.0000
88 94835912 1.0000
88 393461982 1.0000
88 19533838 1.0000
88 109986944 2.0000
88 19530527 2.0000
88 99560321 1.0000
88 236912210 1.0000
88 318475037 1.0000
88 420627114 1.0000
88 19735329 2.0000
88 372827446 1.0000
88 21811630 2.0000
88 133219169 1.0000
88 32845471 2.0000
88 95884790 1.0000
88 239862568 1.0000
88 104192882 1.0000
88 14409739 1.0000
88 342888740 1.0000
88 25298765 2.0000
88 144131076 1.0000
88 577034468 1.0000
88 242373942 1.0000
88 239555645 1.0000
88 111338251 2.0000
88 55174364 1.0000
88 104518517 1.0000
88 19777265 1.0000
88 228770219 2.0000
88 20586381 2.0000
88 234825661 1.0000
88 67268150 1.0000
88 312625958 1.0000
88 231816917 1.0000
88 121098050 1.0000
88 382027035 2.0000
88 75995713 1.0000
88 22628924 1.0000
88 228769095 1.0000
88 120117254 1.0000
88 192341330 2.0000
88 77986665 1.0000
88 82645739 1.0000
88 21401635 2.0000
88 153563285 2.0000
88 28452279 1.0000
88 22026991 1.0000
88 135514272 2.0000
88 242791873 2.0000
88 246357421 1.0000
88 104578228 2.0000
88 37011115 1.0000
88 6294502 1.0000
88 243177419 1.0000
88 504372104 1.0000
88 66682393 1.0000
88 312658372 1.0000
88 144942878 1.0000
88 21643123 2.0000
88 296787019 1.0000
88 84546428 1.0000
88 219297099 1.0000
88 29110219 1.0000
88 54605067 1.0000
88 228774722 2.0000
88 77995220 1.0000
88 11587032 1.0000
88 21117425 2.0000
88 195697781 1.0000
88 85370909 2.0000
88 238586884 1.0000
88 6751502 1.0000
88 21440665 2.0000
88 168669206 1.0000
88 66811109 1.0000
88 181303066 2.0000
88 226985646 1.0000
88 116559835 1.0000
88 330904433 1.0000
88 21518722 2.0000
88 135877820 2.0000
88 245434042 1.0000
88 74979783 1.0000
88 98420900 2.0000
88 20511634 2.0000
88 36351009 1.0000
88 87471023 2.0000
88 243134164 1.0000
88 114007914 1.0000
88 150256527 1.0000
88 78019662 1.0000
88 239444226 1.0000
88 83344114 2.0000
88 326441880 1.0000
88 22983594 2.0000
88 233555616 1.0000
88 23359147 2.0000
88 21629133 1.0000
88 228673882 2.0000
88 242471796 1.0000
88 421067231 1.0000
88 22378020 1.0000
88 327886319 2.0000
88 95658167 1.0000
88 46123918 1.0000
88 81844092 1.0000
88 68690605 1.0000
88 16950676 1.0000
88 18449501 1.0000
88 19964133 2.0000
88 223950593 1.0000
88 69568655 2.0000
88 212284694 1.0000
88 235243434 1.0000
88 36315404 1.0000
88 122713304 2.0000
88 22862620 1.0000
88 90059455 1.0000
88 78026748 1.0000
88 118999126 2.0000
88 233919401 2.0000
88 39472243 2.0000
88 322638688 1.0000
88 237794265 1.0000
88 26586771 1.0000
88 127331013 2.0000
88 63680662 2.0000
88 6300152 2.0000
88 166102184 2.0000
88 121375039 1.0000
88 17691386 1.0000
88 94069743 1.0000
88 110670932 1.0000
88 37536209 1.0000
88 240465601 1.0000
88 18304985 1.0000
88 92521829 1.0000
88 33507131 1.0000
88 236108605 1.0000
88 29466305 2.0000
88 144302254 1.0000
88 304321790 1.0000
88 70205816 2.0000
88 39019643 1.0000
88 22498248 2.0000
88 76951150 1.0000
88 219454029 1.0000
89 135274322 1.0000
89 77184360 3.0000
89 21480666 3.0000
89 29163101 1.0000
89 18016160 1.0000
89 248801998 1.0000
89 39325505 1.0000
89 36806703 1.0000
89 19652551 2.0000
89 80267704 1.0000
89 32922034 1.0000
89 211231464 1.0000
89 110711910 1.0000
89 103817716 1.0000
89 324588341 1.0000
89 253184868 1.0000
89 78021401 1.0000
89 240624439 1.0000
89 19837405 1.0000
89 533004742 1.0000
89 19594736 2.0000
89 16627544 2.0000
89 88647325 1.0000
89 77989626 1.0000
89 22186312 1.0000
89 46850377 1.0000
89 106866759 1.0000
89 10814042 1.0000
89 109986944 1.0000
89 19530527 1.0000
89 28776227 1.0000
89 236912210 1.0000
89 115924018 2.0000
89 19735329 2.0000
89 21811630 1.0000
89 133219169 1.0000
89 32845471 1.0000
89 166888604 1.0000
89 104192882 1.0000
89 23781227 1.0000
89 228770219 1.0000
89 67268150 2.0000
89 121098050 1.0000
89 75995713 1.0000
89 21315916 1.0000
89 22628924 2.0000
89 24600451 1.0000
89 77986665 1.0000
89 82645739 1.0000
89 22005625 3.0000
89 25333950 1.0000
89 22026991 1.0000
89 135514272 2.0000
89 242791873 1.0000
89 104578228 1.0000
89 6294502 1.0000
89 66682393 1.0000
89 84546428 1.0000
89 29110219 2.0000
89 202678255 1.0000
89 21117425 1.0000
89 36034936 1.0000
89 195697781 1.0000
89 148872468 1.0000
89 6751502 2.0000
89 21440665 1.0000
89 168669206 1.0000
89 21518722 1.0000
89 135877820 2.0000
89 74979783 1.0000
89 20511634 1.0000
89 87471023 1.0000
89 78019662 1.0000
89 246723037 1.0000
89 22983594 1.0000
89 23359147 1.0000
89 21629133 1.0000
89 322549346 1.0000
89 81844092 2.0000
89 68690605 2.0000
89 378219674 1.0000
89 23577405 2.0000
89 22862620 1.0000
89 78026748 1.0000
89 118999126 1.0000
89 233919401 1.0000
89 322638688 1.0000
89 63680662 1.0000
89 121375039 1.0000
89 94069743 1.0000
89 37536209 1.0000
89 33507131 1.0000
89 29466305 1.0000
89 304321790 1.0000
89 70205816 1.0000
89 262199169 1.0000
89 22498248 1.0000
89 76951150 1.0000
90 135274322 1.0000
90 93026497 1.0000
90 104578228 1.0000
90 21518722 1.0000
90 36351009 1.0000
90 60663002 1.0000
91 135274322 1.0000
91 93026497 1.0000
91 22628924 1.0000
91 104578228 1.0000
91 21440665 1.0000
91 21518722 1.0000
91 74979783 1.0000
91 36351009 1.0000
91 95658167 1.0000
91 60663002 1.0000
91 76951150 1.0000
92 135274322 1.0000
92 524423189 1.0000
92 135877820 1.0000
92 20517600 1.0000
93 135274322 1.0000
93 524423189 1.0000
93 135877820 1.0000
93 20517600 1.0000
94 135274322 1.0000
94 524423189 1.0000
94 19777265 1.0000
94 22628924 1.0000
94 135877820 1.0000
94 20517600 1.0000
95 135274322 1.0000
95 231942475 1.0000
95 191085626 1.0000
95 77184360 1.0000
95 21480666 1.0000
95 29163101 1.0000
95 18016160 1.0000
95 227431311 2.0000
95 39325505 1.0000
95 36806703 1.0000
95 48380272 1.0000
95 80267704 1.0000
95 32922034 1.0000
95 103817716 1.0000
95 324588341 3.0000
95 253184868 1.0000
95 78021401 1.0000
95 21927925 1.0000
95 270850017 2.0000
95 212555476 1.0000
95 89952215 1.0000
95 190810251 1.0000
95 18539902 2.0000
95 30443497 1.0000
95 19594736 2.0000
95 16627544 1.0000
95 77989626 1.0000
95 227338733 1.0000
95 244026999 1.0000
95 46850377 2.0000
95 106866759 1.0000
95 10814042 1.0000
95 58040765 1.0000
95 94835912 1.0000
95 104217808 1.0000
95 19533838 2.0000
95 19530527 2.0000
95 28776227 1.0000
95 19735329 1.0000
95 22684776 1.0000
95 21811630 1.0000
95 95884790 1.0000
95 239862568 1.0000
95 104192882 2.0000
95 45611369 1.0000
95 25298765 2.0000
95 144131076 1.0000
95 6290752 1.0000
95 111338251 1.0000
95 55174364 1.0000
95 67268150 1.0000
95 116785133 1.0000
95 75995713 1.0000
95 21315916 1.0000
95 22628924 1.0000
95 293536395 1.0000
95 120117254 1.0000
95 116422140 1.0000
95 77986665 1.0000
95 82645739 1.0000
95 22005625 1.0000
95 25333950 1.0000
95 350484600 1.0000
95 153563285 1.0000
95 28452279 1.0000
95 22026991 1.0000
95 135514272 1.0000
95 246357421 1.0000
95 104578228 1.0000
95 37011115 1.0000
95 6294502 1.0000
95 702562776 1.0000
95 21643123 2.0000
95 84546428 1.0000
95 246585659 1.0000
95 29110219 2.0000
95 54605067 1.0000
95 77995220 1.0000
95 11587032 2.0000
95 21117425 1.0000
95 148872468 1.0000
95 40747039 1.0000
95 21440665 2.0000
95 66811109 1.0000
95 226985646 1.0000
95 116559835 1.0000
95 21518722 1.0000
95 135877820 1.0000
95 74979783 1.0000
95 98420900 1.0000
95 20511634 1.0000
95 36351009 1.0000
95 87471023 1.0000
95 150256527 1.0000
95 78019662 1.0000
95 239444226 1.0000
95 20517600 1.0000
95 236487406 1.0000
95 22983594 1.0000
95 23359147 1.0000
95 21629133 1.0000
95 242471796 1.0000
95 262322667 1.0000
95 22378020 1.0000
95 327886319 1.0000
95 46123918 1.0000
95 81844092 1.0000
95 68690605 1.0000
95 16950676 1.0000
95 18449501 1.0000
95 19964133 1.0000
95 23577405 2.0000
95 69568655 1.0000
95 235243434 1.0000
95 236377912 1.0000
95 90059455 1.0000
95 28364382 1.0000
95 78026748 1.0000
95 118999126 1.0000
95 39472243 1.0000
95 63680662 1.0000
95 6300152 2.0000
95 166102184 2.0000
95 60663002 1.0000
95 26228880 2.0000
95 17691386 2.0000
95 37536209 1.0000
95 229431792 1.0000
95 240465601 1.0000
95 33507131 1.0000
95 236108605 1.0000
95 29466305 1.0000
95 304321790 1.0000
95 22498248 2.0000
95 76951150 1.0000
96 135274322 1.0000
96 231942475 1.0000
96 191085626 1.0000
96 77184360 1.0000
96 39325505 1.0000
96 80267704 1.0000
96 270286972 1.0000
96 78021401 1.0000
96 89952215 1.0000
96 18539902 1.0000
96 215411682 1.0000
96 20584338 1.0000
96 77989626 1.0000
96 10814042 1.0000
96 19533838 1.0000
96 115924018 1.0000
96 104192882 1.0000
96 45611369 1.0000
96 6290752 1.0000
96 23781227 1.0000
96 75995713 1.0000
96 238158030 1.0000
96 120117254 1.0000
96 116422140 1.0000
96 77986665 1.0000
96 25333950 1.0000
96 350484600 1.0000
96 22026991 1.0000
96 21245586 1.0000
96 37011115 1.0000
96 104187193 1.0000
96 144942878 1.0000
96 84546428 1.0000
96 77995220 1.0000
96 202678255 1.0000
96 11587032 1.0000
96 226985646 1.0000
96 116559835 1.0000
96 74979783 1.0000
96 78019662 1.0000
96 236487406 1.0000
96 233555616 1.0000
96 46123918 1.0000
96 16950676 1.0000
96 22862620 1.0000
96 90059455 1.0000
96 78026748 1.0000
96 322638688 1.0000
96 95224854 1.0000
96 17691386 1.0000
96 37536209 1.0000
96 33507131 1.0000
96 236108605 1.0000
96 304321790 1.0000
96 39019643 1.0000
96 76951150 1.0000
97 135274322 1.0000
97 231942475 1.0000
97 191085626 1.0000
97 77184360 1.0000
97 39325505 1.0000
97 80267704 1.0000
97 270286972 1.0000
97 78021401 1.0000
97 89952215 1.0000
97 232243716 1.0000
97 18539902 1.0000
97 215411682 1.0000
97 20584338 1.0000
97 77989626 1.0000
97 10814042 1.0000
97 361335767 1.0000
97 19533838 1.0000
97 115924018 1.0000
97 104192882 1.0000
97 45611369 1.0000
97 6290752 1.0000
97 23781227 1.0000
97 116785133 1.0000
97 75995713 1.0000
97 238158030 1.0000
97 120117254 1.0000
97 116422140 1.0000
97 77986665 1.0000
97 82645739 1.0000
97 25333950 1.0000
97 350484600 1.0000
97 22026991 1.0000
97 21245586 1.0000
97 37011115 1.0000
97 6294502 1.0000
97 104187193 1.0000
97 144942878 1.0000
97 84546428 1.0000
97 77995220 1.0000
97 202678255 1.0000
97 11587032 1.0000
97 226985646 1.0000
97 116559835 1.0000
97 74979783 1.0000
97 78019662 1.0000
97 236487406 2.0000
97 233555616 1.0000
97 150981180 1.0000
97 46123918 1.0000
97 16950676 1.0000
97 22862620 1.0000
97 90059455 1.0000
97 78026748 1.0000
97 118999126 1.0000
97 322638688 1.0000
97 95224854 1.0000
97 17691386 1.0000
97 37536209 1.0000
97 33507131 1.0000
97 236108605 1.0000
97 304321790 1.0000
97 39019643 1.0000
97 22498248 1.0000
97 76951150 1.0000
98 135274322 1.0000
98 231942475 1.0000
98 191085626 1.0000
98 77184360 1.0000
98 21480666 1.0000
98 39325505 1.0000
98 19652551 4.0000
98 237826875 1.0000
98 80267704 1.0000
98 270286972 1.0000
98 78021401 1.0000
98 89952215 1.0000
98 18539902 1.0000
98 19594736 1.0000
98 215411682 1.0000
98 20584338 1.0000
98 16627544 1.0000
98 77989626 1.0000
98 10814042 1.0000
98 19533838 1.0000
98 115924018 1.0000
98 239862568 1.0000
98 104192882 1.0000
98 45611369 1.0000
98 6290752 1.0000
98 23781227 1.0000
98 75995713 1.0000
98 22628924 1.0000
98 238158030 1.0000
98 120117254 1.0000
98 116422140 2.0000
98 77986665 1.0000
98 25333950 1.0000
98 350484600 1.0000
98 22026991 2.0000
98 21245586 1.0000
98 37011115 1.0000
98 104187193 1.0000
98 144942878 1.0000
98 84546428 1.0000
98 246585659 1.0000
98 77995220 1.0000
98 202678255 1.0000
98 11587032 2.0000
98 21117425 1.0000
98 85370909 1.0000
98 6751502 1.0000
98 226985646 1.0000
98 116559835 1.0000
98 245434042 1.0000
98 74979783 1.0000
98 87471023 1.0000
98 78019662 1.0000
98 236487406 1.0000
98 233555616 1.0000
98 327886319 1.0000
98 46123918 2.0000
98 16950676 1.0000
98 22862620 1.0000
98 90059455 1.0000
98 78026748 1.0000
98 316306021 1.0000
98 322638688 1.0000
98 95224854 1.0000
98 17691386 1.0000
98 37536209 1.0000
98 33507131 1.0000
98 236108605 2.0000
98 304321790 1.0000
98 39019643 1.0000
98 76951150 1.0000
99 135274322 1.0000
99 77184360 1.0000
99 21480666 1.0000
99 248801998 1.0000
99 39325505 1.0000
99 48380272 1.0000
99 67430174 1.0000
99 270850017 1.0000
99 18539902 1.0000
99 16627544 1.0000
99 77989626 2.0000
99 58040765 1.0000
99 19533838 1.0000
99 28776227 1.0000
99 19735329 1.0000
99 54172831 1.0000
99 104192882 1.0000
99 6290752 1.0000
99 19777265 1.0000
99 238158030 1.0000
99 24600451 1.0000
99 77986665 1.0000
99 25333950 1.0000
99 350484600 1.0000
99 28452279 1.0000
99 22026991 1.0000
99 37011115 1.0000
99 6294502 1.0000
99 21643123 1.0000
99 246585659 1.0000
99 54605067 1.0000
99 77995220 1.0000
99 202678255 1.0000
99 36034936 1.0000
99 148872468 1.0000
99 21518722 2.0000
99 135877820 1.0000
99 74979783 1.0000
99 98420900 1.0000
99 20511634 1.0000
99 239444226 1.0000
99 95658167 1.0000
99 68690605 1.0000
99 19964133 1.0000
99 236377912 1.0000
99 22862620 1.0000
99 118999126 1.0000
99 60663002 2.0000
99 18304985 1.0000
99 76951150 1.0000
99 219454029 2.0000
100 135274322 1.0000
100 21480666 1.0000
100 67430174 1.0000
100 19594736 1.0000
100 77989626 1.0000
100 58040765 1.0000
100 238158030 1.0000
100 104578228 1.0000
100 37011115 1.0000
100 21643123 1.0000
100 246585659 1.0000
100 21518722 1.0000
100 74979783 1.0000
100 98420900 1.0000
100 23577405 1.0000
100 60663002 1.0000
100 219454029 1.0000
101 6244782 1.0000
101 235965948 6.0000
101 229466877 5.0000
101 238316092 6.0000
101 456156740 3.0000
101 226631830 10.0000
101 29163101 12.0000
101 18016160 15.0000
101 227431311 5.0000
101 410258761 1.0000
101 237788848 3.0000
101 242484816 1.0000
101 67430174 6.0000
101 21565240 2.0000
101 179230072 6.0000
101 378668608 1.0000
101 110711910 9.0000
101 103817716 2.0000
101 90364806 8.0000
101 324588341 8.0000
101 232242473 7.0000
101 240624439 9.0000
101 392146152 1.0000
101 140393380 3.0000
101 533004742 3.0000
101 191865710 5.0000
101 22924705 4.0000
101 232243716 2.0000
101 190810251 1.0000
101 237376611 10.0000
101 30443497 4.0000
101 239787466 7.0000
101 93026497 2.0000
101 198799377 1.0000
101 226898857 1.0000
101 242804165 6.0000
101 88647325 7.0000
101 242795908 4.0000
101 227338733 10.0000
101 234077156 10.0000
101 94303891 1.0000
101 303259546 1.0000
101 229015331 5.0000
101 137363410 8.0000
101 106866759 10.0000
101 393461982 3.0000
101 415438778 1.0000
101 109986944 10.0000
101 19530527 10.0000
101 236912210 5.0000
101 318475037 1.0000
101 19735329 13.0000
101 372827446 3.0000
101 21811630 9.0000
101 32845471 8.0000
101 95884790 7.0000
101 25298765 8.0000
101 144131076 5.0000
101 577034468 4.0000
101 242373942 5.0000
101 239555645 2.0000
101 111338251 10.0000
101 247041300 1.0000
101 55174364 3.0000
101 104518517 3.0000
101 163929486 1.0000
101 19777265 2.0000
101 228770219 8.0000
101 20586381 9.0000
101 234825661 7.0000
101 312625958 1.0000
101 231816917 3.0000
101 234688647 5.0000
101 121098050 2.0000
101 382027035 4.0000
101 242365407 1.0000
101 228769095 7.0000
101 258136924 2.0000
101 192341330 7.0000
101 227990753 5.0000
101 21401635 5.0000
101 153563285 12.0000
101 135514272 14.0000
101 568256634 2.0000
101 242791873 7.0000
101 104578228 11.0000
101 243177419 6.0000
101 21643123 6.0000
101 228774722 8.0000
101 21117425 11.0000
101 36034936 3.0000
101 85370909 8.0000
101 238586884 7.0000
101 21440665 10.0000
101 168669206 9.0000
101 181303066 4.0000
101 21518722 14.0000
101 135877820 13.0000
101 245434042 5.0000
101 98420900 9.0000
101 20511634 10.0000
101 87471023 11.0000
101 243134164 5.0000
101 239444226 2.0000
101 83344114 8.0000
101 22983594 12.0000
101 23359147 8.0000
101 228673882 10.0000
101 242471796 2.0000
101 322549346 3.0000
101 244156314 3.0000
101 347778813 2.0000
101 327886319 6.0000
101 95658167 2.0000
101 424999238 1.0000
101 19964133 12.0000
101 244745254 2.0000
101 223950593 5.0000
101 69568655 7.0000
101 212284694 3.0000
101 235243434 2.0000
101 122713304 9.0000
101 232233165 4.0000
101 393382369 1.0000
101 316306021 4.0000
101 118999126 15.0000
101 233919401 7.0000
101 39472243 12.0000
101 237794265 6.0000
101 127331013 8.0000
101 63680662 11.0000
101 6300152 7.0000
101 166102184 8.0000
101 198846028 1.0000
101 60663002 1.0000
101 243149702 5.0000
101 94069743 8.0000
101 197095842 1.0000
101 110670932 5.0000
101 240465601 2.0000
101 18304985 6.0000
101 92521829 5.0000
101 29466305 11.0000
101 70205816 9.0000
101 22498248 9.0000
102 248901045 1.0000
102 32922034 1.0000
102 211231464 1.0000
102 172749267 1.0000
102 524423189 1.0000
102 249719099 1.0000
102 99560321 1.0000
102 244154060 1.0000
102 516729176 1.0000
102 14409739 1.0000
102 67268150 1.0000
102 243632271 1.0000
102 432054563 1.0000
102 430714461 1.0000
102 195697781 1.0000
102 330904433 1.0000
102 114007914 1.0000
102 81844092 1.0000
102 197897890 1.0000
102 36315404 1.0000
102 246820781 1.0000
103 248901045 1.0000
103 211231464 1.0000
103 172749267 1.0000
103 524423189 1.0000
103 249719099 1.0000
103 516729176 1.0000
103 67268150 1.0000
103 432054563 1.0000
103 430714461 1.0000
103 330904433 1.0000
103 114007914 1.0000
103 81844092 1.0000
103 197897890 1.0000
103 246820781 1.0000
104 248901045 1.0000
104 231942475 2.0000
104 191085626 2.0000
104 235965948 2.0000
104 229466877 2.0000
104 624645567 1.0000
104 77184360 2.0000
104 226631830 2.0000
104 29163101 2.0000
104 18016160 2.0000
104 248801998 2.0000
104 36806703 2.0000
104 237826875 2.0000
104 80267704 2.0000
104 237788848 1.0000
104 211231464 2.0000
104 430934081 1.0000
104 110711910 2.0000
104 103817716 2.0000
104 90364806 2.0000
104 253184868 2.0000
104 78021401 2.0000
104 172749267 1.0000
104 232242473 2.0000
104 242455623 1.0000
104 240624439 2.0000
104 524423189 1.0000
104 237376611 2.0000
104 239787466 2.0000
104 215411682 2.0000
104 246966794 2.0000
104 242804165 2.0000
104 249719099 1.0000
104 88647325 1.0000
104 77989626 2.0000
104 242795908 2.0000
104 227338733 2.0000
104 234077156 2.0000
104 244026999 2.0000
104 229015331 2.0000
104 137363410 2.0000
104 361335767 2.0000
104 109986944 2.0000
104 236912210 2.0000
104 115924018 2.0000
104 190987689 2.0000
104 19735329 2.0000
104 116547221 2.0000
104 21811630 2.0000
104 133219169 2.0000
104 54172831 2.0000
104 32845471 1.0000
104 95884790 2.0000
104 516729176 1.0000
104 242373942 2.0000
104 111338251 2.0000
104 385326089 2.0000
104 23781227 2.0000
104 228770219 2.0000
104 20586381 2.0000
104 128593925 1.0000
104 234825661 2.0000
104 67268150 2.0000
104 346630615 1.0000
104 234688647 2.0000
104 75995713 2.0000
104 238158030 2.0000
104 24600451 1.0000
104 48667895 2.0000
104 496338650 1.0000
104 228769095 2.0000
104 120117254 2.0000
104 192341330 2.0000
104 432054563 2.0000
104 116422140 2.0000
104 77986665 2.0000
104 227990753 1.0000
104 82645739 2.0000
104 153563285 2.0000
104 135514272 2.0000
104 242791873 2.0000
104 104578228 2.0000
104 386170620 1.0000
104 243177419 2.0000
104 144942878 2.0000
104 84546428 2.0000
104 228774722 2.0000
104 77995220 2.0000
104 430714461 1.0000
104 21117425 2.0000
104 148872468 2.0000
104 168669206 2.0000
104 116559835 2.0000
104 330904433 1.0000
104 21518722 2.0000
104 135877820 2.0000
104 245434042 2.0000
104 74979783 2.0000
104 98420900 1.0000
104 87471023 2.0000
104 243134164 2.0000
104 114007914 2.0000
104 78019662 2.0000
104 157410826 2.0000
104 239444226 2.0000
104 246723037 2.0000
104 83344114 2.0000
104 236487406 2.0000
104 22983594 2.0000
104 233555616 2.0000
104 21629133 1.0000
104 228673882 2.0000
104 244156314 1.0000
104 150981180 1.0000
104 327886319 1.0000
104 81844092 2.0000
104 68690605 2.0000
104 19964133 2.0000
104 223950593 2.0000
104 197897890 2.0000
104 241298933 2.0000
104 236377912 2.0000
104 122713304 2.0000
104 232233165 2.0000
104 90059455 2.0000
104 78026748 2.0000
104 316306021 1.0000
104 118999126 2.0000
104 233919401 2.0000
104 39472243 2.0000
104 237794265 1.0000
104 127331013 2.0000
104 63680662 2.0000
104 198846028 2.0000
104 121375039 2.0000
104 243149702 1.0000
104 94069743 2.0000
104 249347954 2.0000
104 110670932 2.0000
104 203484133 1.0000
104 92521829 2.0000
104 29466305 2.0000
104 246820781 2.0000
104 144302254 1.0000
104 304321790 1.0000
104 70205816 2.0000
104 76951150 2.0000
104 219454029 2.0000
105 248901045 1.0000
105 579303202 1.0000
105 32922034 1.0000
105 211231464 1.0000
105 21927925 1.0000
105 172749267 1.0000
105 627403720 1.0000
105 524423189 1.0000
105 19594736 1.0000
105 148702848 1.0000
105 213229979 1.0000
105 249719099 1.0000
105 22186312 1.0000
105 163466066 1.0000
105 94835912 1.0000
105 99560321 1.0000
105 244154060 1.0000
105 516729176 1.0000
105 14409739 1.0000
105 342888740 1.0000
105 67268150 1.0000
105 243632271 1.0000
105 24600451 1.0000
105 28452279 1.0000
105 504372104 1.0000
105 296787019 1.0000
105 29110219 1.0000
105 54605067 1.0000
105 430714461 1.0000
105 195697781 1.0000
105 66811109 1.0000
105 330904433 1.0000
105 36351009 1.0000
105 114007914 1.0000
105 326441880 1.0000
105 421067231 1.0000
105 22378020 1.0000
105 81844092 1.0000
105 197897890 1.0000
105 36315404 1.0000
105 422817442 1.0000
105 28364382 1.0000
105 562111567 1.0000
105 246820781 1.0000
106 248901045 2.0000
106 191085626 3.0000
106 77184360 3.0000
106 21480666 2.0000
106 18016160 2.0000
106 248801998 1.0000
106 227431311 1.0000
106 39325505 3.0000
106 36806703 3.0000
106 19652551 2.0000
106 237826875 4.0000
106 80267704 2.0000
106 103817716 2.0000
106 172749267 2.0000
106 240624439 2.0000
106 19837405 2.0000
106 191865710 1.0000
106 237376611 3.0000
106 19594736 3.0000
106 239787466 2.0000
106 16627544 3.0000
106 249719099 2.0000
106 227338733 2.0000
106 234077156 2.0000
106 137363410 2.0000
106 10814042 1.0000
106 361335767 2.0000
106 109986944 2.0000
106 19530527 1.0000
106 99560321 2.0000
106 133219169 2.0000
106 54172831 3.0000
106 104192882 1.0000
106 14409739 2.0000
106 19777265 2.0000
106 23781227 2.0000
106 234825661 2.0000
106 67268150 2.0000
106 21315916 2.0000
106 22628924 2.0000
106 120117254 2.0000
106 77986665 2.0000
106 82645739 2.0000
106 22005625 4.0000
106 153563285 2.0000
106 135514272 3.0000
106 84546428 2.0000
106 21117425 2.0000
106 195697781 3.0000
106 148872468 2.0000
106 6751502 3.0000
106 168669206 2.0000
106 21518722 2.0000
106 135877820 1.0000
106 74979783 1.0000
106 114007914 3.0000
106 78019662 2.0000
106 239444226 3.0000
106 83344114 2.0000
106 236487406 3.0000
106 22983594 2.0000
106 233555616 2.0000
106 23359147 2.0000
106 228673882 3.0000
106 322549346 2.0000
106 46123918 1.0000
106 81844092 2.0000
106 23577405 1.0000
106 197897890 2.0000
106 236377912 2.0000
106 232233165 2.0000
106 78026748 1.0000
106 118999126 1.0000
106 39472243 2.0000
106 63680662 3.0000
106 249347954 2.0000
106 37536209 1.0000
106 92521829 2.0000
106 33507131 2.0000
106 236108605 2.0000
106 144302254 1.0000
106 304321790 2.0000
106 39019643 1.0000
106 22498248 2.0000
106 76951150 2.0000
107 248901045 1.0000
107 231942475 1.0000
107 191085626 1.0000
107 229466877 1.0000
107 77184360 1.0000
107 226631830 1.0000
107 18016160 1.0000
107 248801998 1.0000
107 39325505 1.0000
107 36806703 1.0000
107 237826875 1.0000
107 80267704 1.0000
107 237788848 1.0000
107 32922034 1.0000
107 21565240 1.0000
107 211231464 1.0000
107 430934081 1.0000
107 110711910 1.0000
107 103817716 1.0000
107 253184868 1.0000
107 78021401 1.0000
107 172749267 1.0000
107 232242473 1.0000
107 270850017 1.0000
107 240624439 1.0000
107 533004742 1.0000
107 237376611 1.0000
107 219480393 1.0000
107 19594736 1.0000
107 239787466 1.0000
107 215411682 1.0000
107 412181399 1.0000
107 242804165 1.0000
107 88647325 1.0000
107 77989626 1.0000
107 227338733 1.0000
107 234077156 1.0000
107 244026999 1.0000
107 137363410 1.0000
107 361335767 1.0000
107 109986944 1.0000
107 19530527 1.0000
107 99560321 1.0000
107 115924018 1.0000
107 190987689 1.0000
107 19735329 1.0000
107 116547221 1.0000
107 21811630 1.0000
107 54172831 1.0000
107 32845471 1.0000
107 95884790 1.0000
107 244154060 1.0000
107 516729176 1.0000
107 239862568 1.0000
107 14409739 1.0000
107 242373942 1.0000
107 360540613 1.0000
107 19777265 1.0000
107 385326089 1.0000
107 23781227 1.0000
107 228770219 1.0000
107 20586381 1.0000
107 128593925 1.0000
107 234825661 1.0000
107 67268150 1.0000
107 346630615 1.0000
107 234688647 1.0000
107 75995713 1.0000
107 22628924 1.0000
107 238158030 1.0000
107 24600451 1.0000
107 48667895 1.0000
107 228769095 1.0000
107 120117254 1.0000
107 192341330 1.0000
107 116422140 1.0000
107 77986665 1.0000
107 227990753 1.0000
107 82645739 1.0000
107 153563285 1.0000
107 135514272 1.0000
107 242791873 1.0000
107 386170620 1.0000
107 243177419 1.0000
107 104187193 1.0000
107 144942878 1.0000
107 84546428 1.0000
107 228774722 1.0000
107 77995220 1.0000
107 21117425 1.0000
107 36034936 1.0000
107 195697781 1.0000
107 6306972 1.0000
107 148872468 1.0000
107 6751502 1.0000
107 21440665 1.0000
107 168669206 1.0000
107 116559835 1.0000
107 330904433 1.0000
107 21518722 1.0000
107 135877820 1.0000
107 245434042 1.0000
107 74979783 1.0000
107 98420900 1.0000
107 20511634 1.0000
107 87471023 1.0000
107 114007914 1.0000
107 78019662 1.0000
107 157410826 1.0000
107 239444226 1.0000
107 83344114 1.0000
107 236487406 1.0000
107 22983594 1.0000
107 233555616 1.0000
107 21629133 1.0000
107 228673882 1.0000
107 322549346 1.0000
107 262322667 1.0000
107 327886319 1.0000
107 95658167 1.0000
107 46123918 1.0000
107 81844092 1.0000
107 68690605 1.0000
107 19964133 1.0000
107 223950593 1.0000
107 23577405 1.0000
107 197897890 1.0000
107 241298933 1.0000
107 236377912 1.0000
107 36315404 1.0000
107 122713304 1.0000
107 232233165 1.0000
107 90059455 1.0000
107 78026748 1.0000
107 316306021 1.0000
107 118999126 1.0000
107 233919401 1.0000
107 39472243 1.0000
107 322638688 1.0000
107 237794265 1.0000
107 63680662 1.0000
107 198846028 1.0000
107 26228880 1.0000
107 121375039 1.0000
107 94069743 1.0000
107 249347954 1.0000
107 110670932 1.0000
107 203484133 1.0000
107 92521829 1.0000
107 33507131 1.0000
107 236108605 1.0000
107 246820781 1.0000
107 144302254 1.0000
107 304321790 1.0000
107 70205816 1.0000
107 262199169 1.0000
107 39019643 1.0000
107 22498248 1.0000
107 76951150 1.0000
107 219454029 1.0000
108 248901045 2.0000
108 231942475 2.0000
108 191085626 2.0000
108 235965948 2.0000
108 229466877 2.0000
108 77184360 3.0000
108 226631830 2.0000
108 29163101 2.0000
108 18016160 2.0000
108 248801998 3.0000
108 39325505 1.0000
108 36806703 4.0000
108 237826875 2.0000
108 80267704 2.0000
108 211231464 1.0000
108 110711910 1.0000
108 103817716 1.0000
108 90364806 1.0000
108 253184868 3.0000
108 78021401 2.0000
108 172749267 1.0000
108 232242473 2.0000
108 242455623 1.0000
108 240624439 2.0000
108 524423189 1.0000
108 237376611 2.0000
108 18539902 1.0000
108 19594736 2.0000
108 239787466 2.0000
108 215411682 2.0000
108 246966794 2.0000
108 242804165 2.0000
108 88647325 2.0000
108 77989626 2.0000
108 242795908 2.0000
108 227338733 2.0000
108 234077156 2.0000
108 244026999 2.0000
108 229015331 2.0000
108 137363410 2.0000
108 361335767 1.0000
108 109986944 2.0000
108 19530527 2.0000
108 236912210 2.0000
108 115924018 2.0000
108 190987689 3.0000
108 19735329 2.0000
108 116547221 3.0000
108 21811630 3.0000
108 54172831 4.0000
108 32845471 2.0000
108 95884790 2.0000
108 516729176 1.0000
108 104192882 1.0000
108 242373942 1.0000
108 111338251 2.0000
108 104518517 1.0000
108 385326089 1.0000
108 23781227 2.0000
108 228770219 2.0000
108 20586381 2.0000
108 128593925 3.0000
108 234825661 2.0000
108 67268150 2.0000
108 234688647 2.0000
108 75995713 2.0000
108 22628924 2.0000
108 238158030 2.0000
108 24600451 2.0000
108 48667895 2.0000
108 228769095 2.0000
108 120117254 4.0000
108 192341330 2.0000
108 116422140 2.0000
108 77986665 3.0000
108 227990753 1.0000
108 82645739 4.0000
108 153563285 4.0000
108 135514272 2.0000
108 242791873 2.0000
108 104578228 2.0000
108 243177419 1.0000
108 144942878 2.0000
108 84546428 2.0000
108 228774722 2.0000
108 77995220 3.0000
108 21117425 2.0000
108 195697781 1.0000
108 148872468 2.0000
108 6751502 3.0000
108 168669206 1.0000
108 116559835 2.0000
108 21518722 2.0000
108 135877820 2.0000
108 245434042 1.0000
108 74979783 4.0000
108 98420900 2.0000
108 87471023 2.0000
108 243134164 1.0000
108 114007914 2.0000
108 78019662 3.0000
108 157410826 2.0000
108 239444226 4.0000
108 246723037 2.0000
108 83344114 2.0000
108 236487406 2.0000
108 22983594 2.0000
108 233555616 2.0000
108 228673882 2.0000
108 262322667 1.0000
108 244156314 1.0000
108 150981180 2.0000
108 81844092 2.0000
108 68690605 3.0000
108 19964133 2.0000
108 223950593 1.0000
108 212284694 1.0000
108 197897890 1.0000
108 241298933 2.0000
108 236377912 3.0000
108 122713304 2.0000
108 232233165 2.0000
108 90059455 2.0000
108 78026748 2.0000
108 118999126 2.0000
108 233919401 2.0000
108 39472243 1.0000
108 237794265 2.0000
108 127331013 2.0000
108 63680662 2.0000
108 198846028 2.0000
108 121375039 3.0000
108 243149702 1.0000
108 94069743 1.0000
108 249347954 3.0000
108 110670932 2.0000
108 203484133 2.0000
108 92521829 2.0000
108 29466305 1.0000
108 246820781 3.0000
108 70205816 1.0000
108 76951150 2.0000
108 219454029 2.0000
109 248901045 1.0000
109 231942475 1.0000
109 191085626 1.0000
109 235965948 1.0000
109 229466877 1.0000
109 624645567 1.0000
109 77184360 1.0000
109 226631830 1.0000
109 29163101 2.0000
109 18016160 2.0000
109 248801998 1.0000
109 36806703 1.0000
109 237826875 1.0000
109 80267704 2.0000
109 32922034 1.0000
109 211231464 1.0000
109 110711910 2.0000
109 103817716 2.0000
109 90364806 1.0000
109 253184868 1.0000
109 78021401 2.0000
109 172749267 1.0000
109 232242473 1.0000
109 240624439 1.0000
109 524423189 1.0000
109 237376611 1.0000
109 239787466 1.0000
109 215411682 1.0000
109 246966794 1.0000
109 16627544 1.0000
109 242804165 1.0000
109 249719099 1.0000
109 88647325 1.0000
109 77989626 2.0000
109 242795908 1.0000
109 227338733 1.0000
109 234077156 1.0000
109 244026999 1.0000
109 229015331 1.0000
109 137363410 1.0000
109 106866759 1.0000
109 361335767 1.0000
109 109986944 2.0000
109 236912210 1.0000
109 115924018 1.0000
109 190987689 1.0000
109 19735329 2.0000
109 116547221 1.0000
109 21811630 2.0000
109 133219169 1.0000
109 54172831 1.0000
109 32845471 1.0000
109 95884790 1.0000
109 516729176 1.0000
109 104192882 1.0000
109 242373942 1.0000
109 111338251 1.0000
109 385326089 1.0000
109 23781227 1.0000
109 228770219 1.0000
109 20586381 1.0000
109 234825661 1.0000
109 67268150 2.0000
109 234688647 1.0000
109 75995713 1.0000
109 21315916 1.0000
109 238158030 1.0000
109 48667895 1.0000
109 496338650 1.0000
109 228769095 1.0000
109 120117254 1.0000
109 192341330 1.0000
109 432054563 1.0000
109 116422140 1.0000
109 77986665 2.0000
109 82645739 2.0000
109 153563285 1.0000
109 135514272 2.0000
109 242791873 1.0000
109 104578228 2.0000
109 386170620 1.0000
109 243177419 1.0000
109 144942878 1.0000
109 84546428 1.0000
109 228774722 1.0000
109 77995220 2.0000
109 430714461 1.0000
109 21117425 1.0000
109 148872468 1.0000
109 168669206 1.0000
109 116559835 1.0000
109 330904433 1.0000
109 21518722 1.0000
109 135877820 2.0000
109 245434042 1.0000
109 74979783 2.0000
109 98420900 1.0000
109 87471023 1.0000
109 243134164 1.0000
109 114007914 2.0000
109 78019662 2.0000
109 157410826 1.0000
109 239444226 1.0000
109 246723037 1.0000
109 83344114 1.0000
109 236487406 1.0000
109 22983594 2.0000
109 233555616 1.0000
109 21629133 1.0000
109 228673882 1.0000
109 244156314 1.0000
109 81844092 2.0000
109 68690605 1.0000
109 18449501 1.0000
109 19964133 1.0000
109 223950593 1.0000
109 197897890 1.0000
109 241298933 1.0000
109 236377912 1.0000
109 122713304 1.0000
109 232233165 1.0000
109 90059455 1.0000
109 78026748 2.0000
109 316306021 1.0000
109 118999126 2.0000
109 233919401 1.0000
109 39472243 1.0000
109 237794265 1.0000
109 127331013 2.0000
109 63680662 2.0000
109 95224854 1.0000
109 198846028 1.0000
109 121375039 2.0000
109 243149702 1.0000
109 17691386 1.0000
109 94069743 2.0000
109 249347954 1.0000
109 110670932 1.0000
109 92521829 1.0000
109 29466305 2.0000
109 246820781 1.0000
109 144302254 1.0000
109 304321790 1.0000
109 70205816 1.0000
109 76951150 2.0000
109 219454029 1.0000
110 248901045 1.0000
110 231942475 1.0000
110 191085626 1.0000
110 235965948 2.0000
110 229466877 2.0000
110 624645567 1.0000
110 77184360 1.0000
110 226631830 2.0000
110 29163101 3.0000
110 18016160 3.0000
110 248801998 1.0000
110 36806703 1.0000
110 237826875 1.0000
110 80267704 2.0000
110 32922034 1.0000
110 211231464 1.0000
110 110711910 3.0000
110 103817716 2.0000
110 90364806 2.0000
110 253184868 1.0000
110 78021401 2.0000
110 172749267 1.0000
110 232242473 2.0000
110 240624439 2.0000
110 524423189 1.0000
110 237376611 2.0000
110 239787466 2.0000
110 215411682 1.0000
110 246966794 1.0000
110 16627544 1.0000
110 242804165 2.0000
110 249719099 1.0000
110 88647325 1.0000
110 77989626 2.0000
110 242795908 2.0000
110 227338733 2.0000
110 234077156 2.0000
110 244026999 1.0000
110 229015331 2.0000
110 137363410 2.0000
110 106866759 1.0000
110 361335767 1.0000
110 109986944 3.0000
110 236912210 2.0000
110 115924018 1.0000
110 190987689 1.0000
110 19735329 3.0000
110 116547221 1.0000
110 21811630 3.0000
110 133219169 1.0000
110 54172831 1.0000
110 32845471 2.0000
110 95884790 2.0000
110 516729176 1.0000
110 104192882 1.0000
110 242373942 2.0000
110 111338251 2.0000
110 385326089 1.0000
110 23781227 1.0000
110 228770219 2.0000
110 20586381 2.0000
110 234825661 2.0000
110 67268150 2.0000
110 234688647 2.0000
110 75995713 1.0000
110 21315916 1.0000
110 238158030 1.0000
110 48667895 1.0000
110 496338650 1.0000
110 228769095 2.0000
110 120117254 1.0000
110 192341330 2.0000
110 432054563 1.0000
110 116422140 1.0000
110 77986665 2.0000
110 82645739 2.0000
110 153563285 2.0000
110 135514272 3.0000
110 242791873 2.0000
110 104578228 3.0000
110 386170620 1.0000
110 243177419 2.0000
110 144942878 1.0000
110 84546428 1.0000
110 228774722 2.0000
110 77995220 2.0000
110 430714461 1.0000
110 21117425 2.0000
110 148872468 1.0000
110 168669206 2.0000
110 116559835 1.0000
110 330904433 1.0000
110 21518722 2.0000
110 135877820 3.0000
110 245434042 2.0000
110 74979783 2.0000
110 98420900 2.0000
110 87471023 2.0000
110 243134164 2.0000
110 114007914 2.0000
110 78019662 2.0000
110 157410826 1.0000
110 239444226 1.0000
110 246723037 1.0000
110 83344114 2.0000
110 236487406 1.0000
110 22983594 3.0000
110 233555616 1.0000
110 21629133 1.0000
110 228673882 2.0000
110 244156314 2.0000
110 81844092 2.0000
110 68690605 1.0000
110 19964133 2.0000
110 223950593 2.0000
110 197897890 1.0000
110 241298933 1.0000
110 236377912 1.0000
110 122713304 2.0000
110 232233165 2.0000
110 90059455 1.0000
110 78026748 2.0000
110 316306021 2.0000
110 118999126 3.0000
110 233919401 2.0000
110 39472243 2.0000
110 237794265 2.0000
110 127331013 3.0000
110 63680662 3.0000
110 198846028 2.0000
110 121375039 2.0000
110 243149702 2.0000
110 94069743 3.0000
110 249347954 1.0000
110 110670932 2.0000
110 92521829 2.0000
110 29466305 3.0000
110 246820781 1.0000
110 144302254 1.0000
110 304321790 1.0000
110 70205816 2.0000
110 22498248 1.0000
110 76951150 2.0000
110 219454029 1.0000
111 248901045 1.0000
111 231942475 1.0000
111 191085626 1.0000
111 235965948 1.0000
111 229466877 1.0000
111 624645567 1.0000
111 77184360 1.0000
111 226631830 1.0000
111 29163101 1.0000
111 18016160 1.0000
111 248801998 1.0000
111 36806703 1.0000
111 237826875 2.0000
111 80267704 1.0000
111 211231464 2.0000
111 110711910 1.0000
111 103817716 1.0000
111 90364806 1.0000
111 253184868 1.0000
111 78021401 1.0000
111 172749267 1.0000
111 232242473 1.0000
111 240624439 1.0000
111 524423189 1.0000
111 237376611 1.0000
111 239787466 1.0000
111 215411682 1.0000
111 246966794 1.0000
111 242804165 1.0000
111 249719099 1.0000
111 77989626 1.0000
111 242795908 1.0000
111 227338733 1.0000
111 234077156 1.0000
111 244026999 1.0000
111 229015331 1.0000
111 137363410 1.0000
111 361335767 1.0000
111 109986944 1.0000
111 236912210 1.0000
111 115924018 1.0000
111 190987689 1.0000
111 19735329 1.0000
111 116547221 1.0000
111 21811630 1.0000
111 133219169 1.0000
111 54172831 1.0000
111 32845471 1.0000
111 95884790 1.0000
111 516729176 1.0000
111 242373942 1.0000
111 111338251 1.0000
111 385326089 1.0000
111 23781227 1.0000
111 228770219 1.0000
111 20586381 1.0000
111 234825661 1.0000
111 67268150 1.0000
111 234688647 1.0000
111 75995713 1.0000
111 238158030 1.0000
111 48667895 1.0000
111 496338650 1.0000
111 228769095 1.0000
111 120117254 1.0000
111 192341330 1.0000
111 432054563 1.0000
111 116422140 1.0000
111 77986665 1.0000
111 82645739 1.0000
111 153563285 1.0000
111 135514272 1.0000
111 242791873 1.0000
111 104578228 1.0000
111 386170620 1.0000
111 243177419 1.0000
111 144942878 2.0000
111 84546428 1.0000
111 228774722 1.0000
111 77995220 1.0000
111 430714461 1.0000
111 21117425 1.0000
111 195697781 1.0000
111 148872468 1.0000
111 6751502 1.0000
111 168669206 1.0000
111 116559835 1.0000
111 330904433 1.0000
111 21518722 1.0000
111 135877820 1.0000
111 245434042 1.0000
111 74979783 1.0000
111 98420900 1.0000
111 87471023 1.0000
111 243134164 1.0000
111 114007914 1.0000
111 78019662 1.0000
111 157410826 1.0000
111 239444226 1.0000
111 246723037 1.0000
111 83344114 1.0000
111 236487406 1.0000
111 22983594 1.0000
111 233555616 1.0000
111 228673882 1.0000
111 244156314 1.0000
111 81844092 1.0000
111 68690605 1.0000
111 19964133 1.0000
111 223950593 1.0000
111 197897890 1.0000
111 241298933 1.0000
111 236377912 1.0000
111 122713304 1.0000
111 232233165 1.0000
111 90059455 1.0000
111 78026748 1.0000
111 316306021 1.0000
111 118999126 1.0000
111 233919401 1.0000
111 39472243 1.0000
111 237794265 1.0000
111 127331013 1.0000
111 63680662 1.0000
111 198846028 1.0000
111 121375039 1.0000
111 243149702 1.0000
111 94069743 1.0000
111 249347954 1.0000
111 110670932 1.0000
111 92521829 1.0000
111 29466305 1.0000
111 246820781 1.0000
111 144302254 1.0000
111 304321790 1.0000
111 70205816 1.0000
111 76951150 1.0000
111 219454029 1.0000
112 196551540 3.0000
112 215411682 5.0000
112 104192882 4.0000
112 20586381 5.0000
112 231816917 2.0000
112 234688647 2.0000
112 82645739 1.0000
112 144942878 5.0000
112 181303066 1.0000
112 20511634 1.0000
112 236487406 1.0000
112 316306021 1.0000
112 39019643 5.0000
113 196551540 1.0000
113 231942475 1.0000
113 18016160 1.0000
113 39325505 1.0000
113 213229979 1.0000
113 99560321 1.0000
113 190987689 1.0000
113 242791873 1.0000
113 84546428 1.0000
113 148872468 1.0000
113 226985646 1.0000
113 243134164 1.0000
113 78019662 1.0000
113 219007038 1.0000
113 33507131 1.0000
113 39019643 1.0000
114 196551540 1.0000
114 36806703 1.0000
114 237826875 1.0000
114 103817716 1.0000
114 28776227 1.0000
114 190987689 1.0000
114 116547221 1.0000
114 54172831 1.0000
114 24600451 1.0000
114 48667895 1.0000
114 239444226 1.0000
114 236377912 1.0000
114 121375039 1.0000
115 196551540 1.0000
115 77184360 2.0000
115 21480666 2.0000
115 237788848 1.0000
115 19594736 1.0000
115 16627544 1.0000
115 19530527 1.0000
115 133219169 1.0000
115 54172831 1.0000
115 104192882 2.0000
115 242373942 1.0000
115 238633165 1.0000
115 22005625 1.0000
115 242791873 1.0000
115 243177419 1.0000
115 6751502 1.0000
115 243134164 1.0000
115 81844092 1.0000
115 23577405 1.0000
115 69568655 1.0000
115 17691386 1.0000
116 196551540 1.0000
116 215411682 1.0000
116 104192882 1.0000
116 20586381 1.0000
116 39019643 1.0000
117 196551540 1.0000
117 227431311 2.0000
117 48380272 1.0000
117 211231464 1.0000
117 21927925 1.0000
117 212555476 2.0000
117 191865710 1.0000
117 232243716 1.0000
117 190810251 1.0000
117 18539902 1.0000
117 215411682 1.0000
117 20584338 1.0000
117 93026497 1.0000
117 213229979 1.0000
117 58040765 1.0000
117 94835912 1.0000
117 19533838 1.0000
117 415438778 1.0000
117 28776227 2.0000
117 116547221 1.0000
117 104192882 1.0000
117 25298765 1.0000
117 6290752 2.0000
117 55174364 1.0000
117 20586381 1.0000
117 234825661 1.0000
117 116785133 2.0000
117 293536395 1.0000
117 25333950 1.0000
117 350484600 2.0000
117 28452279 1.0000
117 246357421 1.0000
117 6294502 3.0000
117 66682393 1.0000
117 702562776 1.0000
117 21643123 4.0000
117 246585659 1.0000
117 29110219 3.0000
117 54605067 1.0000
117 40747039 1.0000
117 66811109 1.0000
117 226985646 1.0000
117 36351009 2.0000
117 150256527 2.0000
117 78019662 1.0000
117 20517600 2.0000
117 23359147 1.0000
117 242471796 1.0000
117 22378020 1.0000
117 16950676 2.0000
117 18449501 1.0000
117 19964133 1.0000
117 235243434 1.0000
117 28364382 1.0000
117 6300152 1.0000
117 60663002 2.0000
117 17691386 2.0000
117 94069743 1.0000
117 37536209 1.0000
117 229431792 1.0000
117 240465601 1.0000
117 70205816 1.0000
117 39019643 1.0000
118 196551540 1.0000
118 248801998 1.0000
118 48380272 1.0000
118 103817716 1.0000
118 22924705 1.0000
118 239787466 1.0000
118 215411682 1.0000
118 148702848 1.0000
118 21811630 1.0000
118 229650437 1.0000
118 104192882 1.0000
118 55174364 1.0000
118 19777265 1.0000
118 20586381 1.0000
118 116422140 1.0000
118 21401635 1.0000
118 28452279 1.0000
118 66682393 1.0000
118 228774722 1.0000
118 40747039 1.0000
118 168669206 1.0000
118 20517600 1.0000
118 327886319 2.0000
118 95658167 1.0000
118 46123918 2.0000
118 118999126 1.0000
118 166102184 1.0000
118 121375039 1.0000
118 29466305 2.0000
118 39019643 1.0000
119 196551540 1.0000
119 19652551 1.0000
119 215411682 1.0000
119 16627544 1.0000
119 104192882 1.0000
119 27885779 1.0000
119 20586381 1.0000
119 22628924 1.0000
119 350484600 1.0000
119 233555616 1.0000
119 19964133 1.0000
119 23577405 1.0000
119 118999126 1.0000
119 262199169 1.0000
119 39019643 1.0000
120 196551540 1.0000
120 235965948 1.0000
120 229466877 1.0000
120 226631830 1.0000
120 29163101 1.0000
120 18016160 1.0000
120 110711910 1.0000
120 90364806 1.0000
120 232242473 1.0000
120 240624439 1.0000
120 237376611 1.0000
120 239787466 1.0000
120 215411682 1.0000
120 242804165 1.0000
120 242795908 1.0000
120 227338733 1.0000
120 234077156 1.0000
120 229015331 1.0000
120 137363410 1.0000
120 109986944 1.0000
120 236912210 1.0000
120 19735329 1.0000
120 21811630 1.0000
120 32845471 1.0000
120 95884790 1.0000
120 104192882 1.0000
120 242373942 1.0000
120 111338251 1.0000
120 19777265 1.0000
120 228770219 1.0000
120 20586381 2.0000
120 234825661 1.0000
120 234688647 1.0000
120 228769095 1.0000
120 192341330 1.0000
120 153563285 1.0000
120 135514272 1.0000
120 242791873 1.0000
120 104578228 1.0000
120 243177419 1.0000
120 228774722 1.0000
120 21117425 1.0000
120 168669206 1.0000
120 21518722 1.0000
120 135877820 1.0000
120 245434042 1.0000
120 98420900 1.0000
120 87471023 1.0000
120 243134164 1.0000
120 83344114 1.0000
120 22983594 1.0000
120 228673882 1.0000
120 244156314 1.0000
120 19964133 1.0000
120 223950593 1.0000
120 122713304 1.0000
120 232233165 1.0000
120 316306021 1.0000
120 118999126 1.0000
120 233919401 1.0000
120 39472243 1.0000
120 237794265 1.0000
120 127331013 1.0000
120 63680662 1.0000
120 198846028 1.0000
120 243149702 1.0000
120 94069743 1.0000
120 110670932 1.0000
120 92521829 1.0000
120 29466305 1.0000
120 70205816 1.0000
120 39019643 1.0000
121 196551540 1.0000
121 237788848 1.0000
121 238633165 1.0000
121 81844092 1.0000
122 196551540 1.0000
122 36806703 4.0000
122 237788848 1.0000
122 104192882 2.0000
122 238633165 2.0000
122 48667895 1.0000
122 120117254 4.0000
122 82645739 2.0000
122 6751502 1.0000
122 95658167 3.0000
122 81844092 5.0000
122 17691386 1.0000
123 231942475 1.0000
123 215411682 1.0000
123 244026999 1.0000
123 115924018 1.0000
123 23781227 1.0000
123 238158030 1.0000
123 120117254 1.0000
123 144942878 1.0000
123 84546428 1.0000
123 6751502 1.0000
123 116559835 1.0000
123 74979783 1.0000
123 90059455 1.0000
123 236108605 1.0000
124 231942475 1.0000
124 191085626 1.0000
124 624645567 1.0000
124 77184360 1.0000
124 80267704 1.0000
124 78021401 1.0000
124 215411682 1.0000
124 246966794 1.0000
124 77989626 1.0000
124 244026999 1.0000
124 115924018 1.0000
124 133219169 1.0000
124 23781227 1.0000
124 75995713 1.0000
124 238158030 1.0000
124 120117254 1.0000
124 116422140 1.0000
124 77986665 1.0000
124 144942878 1.0000
124 84546428 1.0000
124 77995220 1.0000
124 116559835 1.0000
124 74979783 1.0000
124 78019662 1.0000
124 246723037 1.0000
124 236487406 1.0000
124 233555616 1.0000
124 90059455 1.0000
124 78026748 1.0000
124 144302254 1.0000
124 304321790 1.0000
124 76951150 1.0000
125 231942475 1.0000
125 191085626 1.0000
125 77184360 1.0000
125 29163101 1.0000
125 248801998 1.0000
125 39325505 1.0000
125 36806703 1.0000
125 80267704 1.0000
125 211231464 1.0000
125 103817716 1.0000
125 253184868 1.0000
125 78021401 1.0000
125 232242473 1.0000
125 240624439 1.0000
125 524423189 1.0000
125 89952215 1.0000
125 237376611 1.0000
125 239787466 1.0000
125 215411682 1.0000
125 77989626 1.0000
125 227338733 1.0000
125 244026999 1.0000
125 361335767 1.0000
125 99560321 1.0000
125 115924018 1.0000
125 19735329 1.0000
125 21811630 1.0000
125 133219169 1.0000
125 54172831 1.0000
125 32845471 1.0000
125 111338251 1.0000
125 19777265 1.0000
125 385326089 1.0000
125 23781227 1.0000
125 20586381 1.0000
125 67268150 1.0000
125 238158030 1.0000
125 48667895 1.0000
125 120117254 1.0000
125 116422140 1.0000
125 77986665 1.0000
125 82645739 1.0000
125 153563285 1.0000
125 104578228 1.0000
125 144942878 1.0000
125 84546428 1.0000
125 77995220 1.0000
125 21117425 1.0000
125 148872468 1.0000
125 168669206 1.0000
125 116559835 1.0000
125 21518722 1.0000
125 98420900 1.0000
125 114007914 1.0000
125 78019662 1.0000
125 83344114 1.0000
125 236487406 1.0000
125 22983594 1.0000
125 327886319 1.0000
125 68690605 1.0000
125 236377912 1.0000
125 122713304 1.0000
125 90059455 1.0000
125 78026748 1.0000
125 118999126 1.0000
125 39472243 1.0000
125 127331013 1.0000
125 63680662 1.0000
125 92521829 1.0000
125 29466305 1.0000
126 231942475 3.0000
126 191085626 1.0000
126 77184360 1.0000
126 21480666 2.0000
126 18016160 1.0000
126 248801998 1.0000
126 39325505 5.0000
126 36806703 2.0000
126 19652551 3.0000
126 237826875 1.0000
126 270850017 1.0000
126 89952215 2.0000
126 19594736 1.0000
126 16627544 3.0000
126 22186312 1.0000
126 46850377 1.0000
126 19533838 2.0000
126 19530527 2.0000
126 28776227 1.0000
126 19735329 1.0000
126 133219169 2.0000
126 54172831 2.0000
126 239862568 1.0000
126 104192882 3.0000
126 19777265 2.0000
126 23781227 2.0000
126 346630615 1.0000
126 75995713 2.0000
126 21315916 2.0000
126 22628924 1.0000
126 120117254 2.0000
126 116422140 3.0000
126 77986665 1.0000
126 350484600 1.0000
126 22026991 2.0000
126 6294502 1.0000
126 36034936 1.0000
126 21440665 1.0000
126 21518722 1.0000
126 74979783 1.0000
126 239444226 3.0000
126 83344114 2.0000
126 20517600 1.0000
126 233555616 2.0000
126 262322667 1.0000
126 95658167 1.0000
126 23577405 7.0000
126 236377912 1.0000
126 90059455 2.0000
126 6300152 1.0000
126 18304985 1.0000
126 262199169 1.0000
127 231942475 1.0000
127 237826875 1.0000
127 54172831 1.0000
127 20517600 1.0000
128 231942475 1.0000
128 235965948 1.0000
128 229466877 1.0000
128 77184360 1.0000
128 226631830 1.0000
128 29163101 1.0000
128 18016160 1.0000
128 36806703 1.0000
128 237826875 1.0000
128 80267704 1.0000
128 237788848 1.0000
128 211231464 1.0000
128 110711910 1.0000
128 103817716 1.0000
128 90364806 1.0000
128 253184868 1.0000
128 78021401 1.0000
128 172749267 1.0000
128 232242473 1.0000
128 242455623 1.0000
128 240624439 1.0000
128 237376611 1.0000
128 19594736 1.0000
128 239787466 1.0000
128 215411682 1.0000
128 242804165 1.0000
128 77989626 1.0000
128 242795908 1.0000
128 227338733 1.0000
128 234077156 1.0000
128 229015331 1.0000
128 137363410 1.0000
128 109986944 1.0000
128 19530527 1.0000
128 236912210 1.0000
128 115924018 1.0000
128 190987689 1.0000
128 19735329 1.0000
128 116547221 1.0000
128 21811630 1.0000
128 54172831 1.0000
128 32845471 1.0000
128 95884790 1.0000
128 242373942 1.0000
128 111338251 1.0000
128 23781227 1.0000
128 228770219 1.0000
128 20586381 1.0000
128 234825661 1.0000
128 67268150 1.0000
128 75995713 1.0000
128 22628924 1.0000
128 238158030 1.0000
128 24600451 1.0000
128 228769095 1.0000
128 120117254 1.0000
128 192341330 1.0000
128 116422140 1.0000
128 77986665 1.0000
128 227990753 1.0000
128 82645739 1.0000
128 153563285 1.0000
128 135514272 1.0000
128 104578228 1.0000
128 144942878 1.0000
128 84546428 1.0000
128 228774722 1.0000
128 77995220 1.0000
128 21117425 1.0000
128 148872468 1.0000
128 6751502 1.0000
128 168669206 1.0000
128 116559835 1.0000
128 21518722 1.0000
128 135877820 1.0000
128 74979783 1.0000
128 98420900 1.0000
128 87471023 1.0000
128 114007914 1.0000
128 78019662 1.0000
128 157410826 1.0000
128 239444226 1.0000
128 83344114 1.0000
128 236487406 1.0000
128 22983594 1.0000
128 233555616 1.0000
128 21629133 1.0000
128 228673882 1.0000
128 244156314 1.0000
128 150981180 1.0000
128 68690605 1.0000
128 19964133 1.0000
128 223950593 1.0000
128 241298933 1.0000
128 236377912 1.0000
128 122713304 1.0000
128 232233165 1.0000
128 90059455 1.0000
128 78026748 1.0000
128 118999126 1.0000
128 233919401 1.0000
128 39472243 1.0000
128 237794265 1.0000
128 127331013 1.0000
128 63680662 1.0000
128 198846028 1.0000
128 121375039 1.0000
128 243149702 1.0000
128 94069743 1.0000
128 110670932 1.0000
128 92521829 1.0000
128 29466305 1.0000
128 246820781 1.0000
128 70205816 1.0000
128 76951150 1.0000
128 219454029 1.0000
129 231942475 1.0000
129 191085626 1.0000
129 18016160 1.0000
129 227431311 1.0000
129 36806703 1.0000
129 240624439 1.0000
129 19837405 1.0000
129 191865710 1.0000
129 237376611 1.0000
129 227338733 1.0000
129 234077156 1.0000
129 46850377 1.0000
129 104217808 1.0000
129 28776227 1.0000
129 115924018 1.0000
129 104192882 1.0000
129 144131076 1.0000
129 242373942 1.0000
129 111338251 1.0000
129 20586381 1.0000
129 116785133 1.0000
129 75995713 1.0000
129 120117254 1.0000
129 153563285 1.0000
129 243177419 1.0000
129 85370909 1.0000
129 21440665 1.0000
129 239444226 1.0000
129 236487406 1.0000
129 233555616 1.0000
129 150981180 1.0000
129 68690605 1.0000
129 19964133 1.0000
129 236108605 1.0000
130 231942475 1.0000
130 115924018 1.0000
130 95884790 1.0000
130 111338251 1.0000
131 231942475 1.0000
131 191085626 3.0000
131 229466877 3.0000
131 77184360 5.0000
131 18016160 4.0000
131 227431311 3.0000
131 39325505 5.0000
131 36806703 7.0000
131 19652551 1.0000
131 80267704 1.0000
131 179230072 2.0000
131 270850017 1.0000
131 240624439 1.0000
131 191865710 1.0000
131 232243716 7.0000
131 190810251 1.0000
131 237376611 3.0000
131 16627544 2.0000
131 213229979 4.0000
131 227338733 3.0000
131 244026999 1.0000
131 46850377 3.0000
131 94835912 5.0000
131 104217808 10.0000
131 361335767 3.0000
131 415438778 1.0000
131 109986944 7.0000
131 28776227 6.0000
131 99560321 2.0000
131 115924018 1.0000
131 19735329 6.0000
131 133219169 5.0000
131 239862568 1.0000
131 104192882 1.0000
131 6290752 1.0000
131 111338251 2.0000
131 104518517 1.0000
131 385326089 1.0000
131 228770219 1.0000
131 128593925 1.0000
131 116785133 12.0000
131 382027035 2.0000
131 75995713 4.0000
131 21315916 5.0000
131 120117254 4.0000
131 82645739 12.0000
131 22005625 7.0000
131 25333950 1.0000
131 350484600 3.0000
131 153563285 2.0000
131 135514272 1.0000
131 6294502 8.0000
131 219297099 3.0000
131 29110219 2.0000
131 77995220 4.0000
131 11587032 2.0000
131 195697781 3.0000
131 148872468 4.0000
131 85370909 1.0000
131 150256527 1.0000
131 239444226 5.0000
131 83344114 1.0000
131 236487406 11.0000
131 23359147 3.0000
131 262322667 1.0000
131 150981180 8.0000
131 22378020 1.0000
131 95658167 6.0000
131 16950676 2.0000
131 18449501 3.0000
131 23577405 5.0000
131 78026748 1.0000
131 39472243 6.0000
131 17691386 4.0000
131 92521829 2.0000
131 304321790 1.0000
131 76951150 3.0000
132 231942475 2.0000
132 191085626 2.0000
132 77184360 2.0000
132 39325505 2.0000
132 80267704 2.0000
132 78021401 2.0000
132 77989626 2.0000
132 104192882 2.0000
132 75995713 2.0000
132 120117254 2.0000
132 116422140 2.0000
132 77986665 2.0000
132 22026991 2.0000
132 6294502 2.0000
132 84546428 2.0000
132 77995220 2.0000
132 226985646 2.0000
132 74979783 2.0000
132 78019662 2.0000
132 236487406 2.0000
132 21629133 2.0000
132 46123918 2.0000
132 22862620 2.0000
132 90059455 2.0000
132 78026748 2.0000
132 144302254 2.0000
132 76951150 2.0000
133 231942475 2.0000
133 191085626 2.0000
133 77184360 2.0000
133 39325505 2.0000
133 80267704 2.0000
133 78021401 2.0000
133 77989626 2.0000
133 104192882 2.0000
133 75995713 2.0000
133 120117254 2.0000
133 116422140 2.0000
133 77986665 2.0000
133 22026991 2.0000
133 6294502 2.0000
133 84546428 2.0000
133 77995220 2.0000
133 226985646 2.0000
133 74979783 2.0000
133 78019662 2.0000
133 236487406 2.0000
133 21629133 2.0000
133 46123918 2.0000
133 22862620 2.0000
133 90059455 2.0000
133 78026748 2.0000
133 144302254 2.0000
133 76951150 2.0000
134 231942475 1.0000
134 191085626 1.0000
134 77184360 2.0000
134 29163101 1.0000
134 248801998 1.0000
134 39325505 1.0000
134 36806703 1.0000
134 19652551 1.0000
134 80267704 1.0000
134 211231464 1.0000
134 103817716 1.0000
134 253184868 1.0000
134 78021401 1.0000
134 232242473 1.0000
134 240624439 1.0000
134 524423189 1.0000
134 89952215 1.0000
134 237376611 1.0000
134 239787466 1.0000
134 215411682 1.0000
134 77989626 1.0000
134 227338733 1.0000
134 244026999 1.0000
134 361335767 1.0000
134 99560321 1.0000
134 115924018 1.0000
134 19735329 1.0000
134 21811630 1.0000
134 133219169 1.0000
134 54172831 1.0000
134 32845471 1.0000
134 239862568 1.0000
134 111338251 1.0000
134 360540613 1.0000
134 19777265 3.0000
134 385326089 1.0000
134 23781227 1.0000
134 20586381 1.0000
134 67268150 1.0000
134 238158030 1.0000
134 48667895 1.0000
134 120117254 1.0000
134 116422140 1.0000
134 77986665 1.0000
134 82645739 1.0000
134 153563285 1.0000
134 104578228 1.0000
134 144942878 1.0000
134 84546428 1.0000
134 77995220 1.0000
134 21117425 1.0000
134 148872468 1.0000
134 168669206 1.0000
134 116559835 1.0000
134 21518722 1.0000
134 98420900 1.0000
134 114007914 1.0000
134 78019662 1.0000
134 83344114 1.0000
134 236487406 1.0000
134 22983594 1.0000
134 327886319 1.0000
134 68690605 1.0000
134 23577405 1.0000
134 236377912 1.0000
134 122713304 1.0000
134 90059455 1.0000
134 78026748 1.0000
134 118999126 1.0000
134 39472243 1.0000
134 127331013 1.0000
134 63680662 1.0000
134 92521829 1.0000
134 29466305 1.0000
135 231942475 1.0000
135 191085626 1.0000
135 77184360 1.0000
135 21480666 1.0000
135 29163101 1.0000
135 248801998 1.0000
135 39325505 2.0000
135 36806703 1.0000
135 19652551 1.0000
135 80267704 1.0000
135 211231464 1.0000
135 103817716 2.0000
135 253184868 1.0000
135 78021401 1.0000
135 232242473 1.0000
135 240624439 1.0000
135 524423189 1.0000
135 237376611 1.0000
135 239787466 1.0000
135 215411682 1.0000
135 16627544 1.0000
135 77989626 1.0000
135 227338733 1.0000
135 244026999 1.0000
135 361335767 1.0000
135 109986944 1.0000
135 19530527 1.0000
135 99560321 2.0000
135 115924018 1.0000
135 19735329 1.0000
135 21811630 1.0000
135 133219169 1.0000
135 54172831 1.0000
135 32845471 1.0000
135 239862568 1.0000
135 104192882 1.0000
135 111338251 1.0000
135 360540613 1.0000
135 19777265 1.0000
135 385326089 1.0000
135 23781227 1.0000
135 20586381 2.0000
135 67268150 1.0000
135 238158030 1.0000
135 24600451 1.0000
135 48667895 1.0000
135 120117254 2.0000
135 116422140 1.0000
135 77986665 2.0000
135 82645739 2.0000
135 22005625 1.0000
135 153563285 1.0000
135 104578228 2.0000
135 66682393 1.0000
135 144942878 1.0000
135 84546428 2.0000
135 77995220 1.0000
135 21117425 2.0000
135 195697781 1.0000
135 148872468 1.0000
135 6751502 1.0000
135 21440665 1.0000
135 168669206 1.0000
135 116559835 1.0000
135 21518722 1.0000
135 135877820 1.0000
135 74979783 1.0000
135 98420900 2.0000
135 20511634 1.0000
135 114007914 1.0000
135 78019662 1.0000
135 83344114 1.0000
135 236487406 1.0000
135 22983594 2.0000
135 327886319 1.0000
135 95658167 1.0000
135 81844092 1.0000
135 68690605 1.0000
135 23577405 1.0000
135 236377912 1.0000
135 122713304 2.0000
135 90059455 1.0000
135 78026748 1.0000
135 118999126 2.0000
135 39472243 2.0000
135 127331013 1.0000
135 63680662 1.0000
135 17691386 1.0000
135 92521829 1.0000
135 29466305 1.0000
135 219454029 1.0000
136 231942475 1.0000
136 191085626 1.0000
136 77184360 1.0000
136 29163101 1.0000
136 248801998 1.0000
136 39325505 1.0000
136 36806703 1.0000
136 80267704 1.0000
136 211231464 1.0000
136 103817716 1.0000
136 253184868 1.0000
136 78021401 1.0000
136 232242473 1.0000
136 240624439 1.0000
136 524423189 1.0000
136 237376611 1.0000
136 239787466 1.0000
136 215411682 1.0000
136 77989626 1.0000
136 227338733 1.0000
136 244026999 1.0000
136 361335767 1.0000
136 99560321 1.0000
136 115924018 1.0000
136 19735329 1.0000
136 21811630 1.0000
136 133219169 1.0000
136 54172831 1.0000
136 32845471 1.0000
136 111338251 1.0000
136 19777265 1.0000
136 385326089 1.0000
136 23781227 1.0000
136 20586381 1.0000
136 67268150 1.0000
136 238158030 1.0000
136 48667895 1.0000
136 120117254 1.0000
136 116422140 1.0000
136 77986665 1.0000
136 82645739 1.0000
136 153563285 1.0000
136 104578228 1.0000
136 144942878 1.0000
136 84546428 1.0000
136 77995220 1.0000
136 21117425 1.0000
136 148872468 1.0000
136 168669206 1.0000
136 116559835 1.0000
136 21518722 1.0000
136 98420900 1.0000
136 114007914 1.0000
136 78019662 1.0000
136 83344114 1.0000
136 236487406 1.0000
136 22983594 1.0000
136 327886319 1.0000
136 68690605 1.0000
136 236377912 1.0000
136 122713304 1.0000
136 90059455 1.0000
136 78026748 1.0000
136 118999126 1.0000
136 39472243 1.0000
136 127331013 1.0000
136 63680662 1.0000
136 92521829 1.0000
136 29466305 1.0000
137 231942475 1.0000
137 191085626 1.0000
137 77184360 1.0000
137 21480666 2.0000
137 29163101 1.0000
137 248801998 1.0000
137 39325505 2.0000
137 36806703 5.0000
137 19652551 1.0000
137 80267704 1.0000
137 211231464 1.0000
137 103817716 1.0000
137 253184868 1.0000
137 78021401 1.0000
137 232242473 1.0000
137 240624439 1.0000
137 524423189 1.0000
137 237376611 1.0000
137 239787466 1.0000
137 215411682 1.0000
137 77989626 1.0000
137 227338733 1.0000
137 244026999 1.0000
137 361335767 1.0000
137 28776227 1.0000
137 99560321 1.0000
137 115924018 1.0000
137 19735329 1.0000
137 21811630 1.0000
137 133219169 1.0000
137 54172831 1.0000
137 32845471 1.0000
137 104192882 3.0000
137 111338251 2.0000
137 19777265 1.0000
137 385326089 1.0000
137 23781227 1.0000
137 20586381 1.0000
137 67268150 1.0000
137 75995713 1.0000
137 21315916 1.0000
137 238158030 1.0000
137 48667895 1.0000
137 120117254 1.0000
137 116422140 1.0000
137 77986665 1.0000
137 82645739 1.0000
137 22005625 2.0000
137 153563285 1.0000
137 135514272 1.0000
137 104578228 1.0000
137 144942878 1.0000
137 84546428 1.0000
137 77995220 1.0000
137 21117425 1.0000
137 148872468 1.0000
137 6751502 1.0000
137 168669206 1.0000
137 116559835 1.0000
137 21518722 1.0000
137 74979783 1.0000
137 98420900 1.0000
137 114007914 1.0000
137 78019662 1.0000
137 239444226 1.0000
137 83344114 1.0000
137 20517600 1.0000
137 236487406 1.0000
137 22983594 1.0000
137 327886319 1.0000
137 95658167 1.0000
137 68690605 1.0000
137 23577405 5.0000
137 236377912 1.0000
137 122713304 1.0000
137 90059455 1.0000
137 78026748 1.0000
137 118999126 3.0000
137 39472243 1.0000
137 127331013 1.0000
137 63680662 1.0000
137 92521829 1.0000
137 33507131 1.0000
137 29466305 1.0000
137 262199169 1.0000
137 39019643 1.0000
138 231942475 1.0000
138 191085626 1.0000
138 77184360 1.0000
138 29163101 1.0000
138 18016160 1.0000
138 248801998 1.0000
138 39325505 1.0000
138 36806703 1.0000
138 19652551 3.0000
138 80267704 1.0000
138 211231464 1.0000
138 103817716 1.0000
138 253184868 1.0000
138 78021401 1.0000
138 232242473 1.0000
138 240624439 1.0000
138 524423189 1.0000
138 237376611 1.0000
138 239787466 1.0000
138 215411682 1.0000
138 16627544 1.0000
138 77989626 1.0000
138 227338733 1.0000
138 234077156 1.0000
138 244026999 1.0000
138 361335767 1.0000
138 99560321 1.0000
138 115924018 1.0000
138 19735329 1.0000
138 21811630 1.0000
138 133219169 1.0000
138 54172831 1.0000
138 32845471 2.0000
138 111338251 3.0000
138 19777265 1.0000
138 385326089 1.0000
138 23781227 1.0000
138 20586381 1.0000
138 67268150 1.0000
138 238158030 1.0000
138 48667895 1.0000
138 228769095 1.0000
138 120117254 1.0000
138 116422140 1.0000
138 77986665 1.0000
138 82645739 1.0000
138 153563285 1.0000
138 104578228 1.0000
138 144942878 1.0000
138 84546428 1.0000
138 77995220 1.0000
138 21117425 2.0000
138 148872468 1.0000
138 168669206 1.0000
138 116559835 1.0000
138 21518722 1.0000
138 98420900 1.0000
138 114007914 1.0000
138 78019662 1.0000
138 83344114 1.0000
138 236487406 1.0000
138 22983594 1.0000
138 327886319 1.0000
138 68690605 1.0000
138 236377912 1.0000
138 122713304 1.0000
138 90059455 1.0000
138 78026748 1.0000
138 118999126 1.0000
138 233919401 1.0000
138 39472243 1.0000
138 127331013 1.0000
138 63680662 1.0000
138 92521829 1.0000
138 29466305 1.0000
139 231942475 1.0000
139 191085626 1.0000
139 238316092 2.0000
139 77184360 1.0000
139 29163101 1.0000
139 248801998 1.0000
139 39325505 1.0000
139 36806703 1.0000
139 80267704 1.0000
139 67430174 2.0000
139 211231464 1.0000
139 103817716 1.0000
139 253184868 1.0000
139 78021401 1.0000
139 232242473 1.0000
139 240624439 1.0000
139 140393380 2.0000
139 524423189 1.0000
139 237376611 1.0000
139 239787466 1.0000
139 215411682 1.0000
139 77989626 3.0000
139 227338733 1.0000
139 244026999 1.0000
139 361335767 1.0000
139 19530527 1.0000
139 99560321 1.0000
139 115924018 1.0000
139 19735329 1.0000
139 372827446 2.0000
139 21811630 1.0000
139 133219169 1.0000
139 54172831 1.0000
139 32845471 1.0000
139 111338251 1.0000
139 19777265 1.0000
139 385326089 1.0000
139 23781227 1.0000
139 20586381 1.0000
139 67268150 1.0000
139 238158030 1.0000
139 48667895 1.0000
139 120117254 1.0000
139 116422140 1.0000
139 77986665 1.0000
139 82645739 1.0000
139 153563285 1.0000
139 104578228 1.0000
139 144942878 1.0000
139 84546428 1.0000
139 77995220 1.0000
139 21117425 1.0000
139 148872468 1.0000
139 6751502 1.0000
139 168669206 1.0000
139 116559835 1.0000
139 21518722 1.0000
139 98420900 1.0000
139 114007914 1.0000
139 78019662 1.0000
139 83344114 1.0000
139 236487406 1.0000
139 22983594 1.0000
139 327886319 1.0000
139 68690605 1.0000
139 236377912 1.0000
139 122713304 1.0000
139 90059455 1.0000
139 78026748 1.0000
139 118999126 1.0000
139 39472243 1.0000
139 127331013 1.0000
139 63680662 1.0000
139 92521829 1.0000
139 29466305 1.0000
140 231942475 1.0000
140 28776227 1.0000
140 6751502 1.0000
141 231942475 1.0000
141 191085626 1.0000
141 77184360 2.0000
141 21480666 2.0000
141 18016160 2.0000
141 39325505 2.0000
141 36806703 2.0000
141 19652551 1.0000
141 237826875 2.0000
141 80267704 1.0000
141 103817716 1.0000
141 78021401 1.0000
141 89952215 1.0000
141 19594736 1.0000
141 16627544 1.0000
141 77989626 1.0000
141 10814042 1.0000
141 28776227 1.0000
141 19735329 1.0000
141 133219169 1.0000
141 54172831 1.0000
141 239862568 1.0000
141 104192882 2.0000
141 45611369 1.0000
141 75995713 1.0000
141 21315916 2.0000
141 120117254 1.0000
141 116422140 1.0000
141 77986665 2.0000
141 82645739 1.0000
141 22005625 2.0000
141 153563285 1.0000
141 22026991 1.0000
141 135514272 1.0000
141 37011115 1.0000
141 6294502 1.0000
141 219297099 1.0000
141 77995220 1.0000
141 11587032 1.0000
141 6751502 1.0000
141 74979783 2.0000
141 239444226 1.0000
141 83344114 1.0000
141 20517600 1.0000
141 22983594 2.0000
141 228673882 1.0000
141 68690605 1.0000
141 16950676 1.0000
141 23577405 1.0000
141 236377912 1.0000
141 90059455 1.0000
141 78026748 1.0000
141 118999126 1.0000
141 17691386 1.0000
141 76951150 1.0000
142 231942475 1.0000
142 191085626 1.0000
142 235965948 1.0000
142 624645567 1.0000
142 77184360 2.0000
142 21480666 1.0000
142 226631830 1.0000
142 29163101 1.0000
142 18016160 1.0000
142 36806703 4.0000
142 19652551 1.0000
142 237826875 1.0000
142 80267704 2.0000
142 32922034 1.0000
142 110711910 2.0000
142 103817716 2.0000
142 90364806 1.0000
142 324588341 2.0000
142 78021401 1.0000
142 172749267 1.0000
142 232242473 1.0000
142 270850017 4.0000
142 240624439 1.0000
142 533004742 1.0000
142 22924705 1.0000
142 237376611 1.0000
142 30443497 1.0000
142 239787466 1.0000
142 215411682 1.0000
142 16627544 1.0000
142 77989626 1.0000
142 227338733 1.0000
142 244026999 1.0000
142 229015331 1.0000
142 106866759 1.0000
142 393461982 1.0000
142 361335767 1.0000
142 109986944 1.0000
142 19530527 1.0000
142 236912210 1.0000
142 115924018 1.0000
142 190987689 1.0000
142 19735329 1.0000
142 116547221 1.0000
142 21811630 2.0000
142 133219169 1.0000
142 54172831 1.0000
142 32845471 1.0000
142 95884790 1.0000
142 239862568 3.0000
142 242373942 1.0000
142 111338251 1.0000
142 19777265 1.0000
142 385326089 1.0000
142 23781227 1.0000
142 228770219 1.0000
142 20586381 1.0000
142 67268150 2.0000
142 346630615 1.0000
142 234688647 1.0000
142 75995713 1.0000
142 21315916 1.0000
142 238158030 1.0000
142 48667895 1.0000
142 228769095 1.0000
142 120117254 1.0000
142 192341330 1.0000
142 116422140 1.0000
142 77986665 2.0000
142 82645739 1.0000
142 22005625 1.0000
142 153563285 1.0000
142 22026991 2.0000
142 135514272 2.0000
142 242791873 1.0000
142 104578228 2.0000
142 243177419 1.0000
142 144942878 1.0000
142 84546428 1.0000
142 228774722 1.0000
142 77995220 2.0000
142 11587032 1.0000
142 21117425 1.0000
142 148872468 1.0000
142 21440665 7.0000
142 168669206 1.0000
142 116559835 1.0000
142 21518722 1.0000
142 135877820 1.0000
142 245434042 1.0000
142 74979783 2.0000
142 87471023 1.0000
142 243134164 1.0000
142 114007914 1.0000
142 78019662 2.0000
142 239444226 1.0000
142 246723037 1.0000
142 236487406 1.0000
142 22983594 1.0000
142 233555616 1.0000
142 21629133 1.0000
142 228673882 1.0000
142 347778813 1.0000
142 327886319 1.0000
142 46123918 2.0000
142 81844092 1.0000
142 19964133 1.0000
142 197897890 1.0000
142 241298933 1.0000
142 236377912 1.0000
142 122713304 1.0000
142 232233165 1.0000
142 90059455 1.0000
142 78026748 1.0000
142 316306021 1.0000
142 118999126 2.0000
142 233919401 1.0000
142 39472243 1.0000
142 127331013 2.0000
142 63680662 2.0000
142 166102184 2.0000
142 26228880 8.0000
142 121375039 1.0000
142 94069743 1.0000
142 249347954 1.0000
142 110670932 1.0000
142 92521829 1.0000
142 29466305 1.0000
142 246820781 1.0000
142 304321790 1.0000
142 70205816 1.0000
142 22498248 4.0000
142 219454029 1.0000
143 231942475 1.0000
143 191085626 1.0000
143 229466877 1.0000
143 77184360 1.0000
143 226631830 1.0000
143 29163101 1.0000
143 18016160 1.0000
143 248801998 1.0000
143 36806703 1.0000
143 237826875 1.0000
143 80267704 1.0000
143 211231464 1.0000
143 110711910 1.0000
143 103817716 1.0000
143 90364806 1.0000
143 253184868 1.0000
143 78021401 1.0000
143 232242473 1.0000
143 242455623 1.0000
143 240624439 1.0000
143 237376611 1.0000
143 239787466 1.0000
143 215411682 1.0000
143 246966794 1.0000
143 242804165 1.0000
143 88647325 1.0000
143 77989626 1.0000
143 242795908 1.0000
143 227338733 1.0000
143 234077156 1.0000
143 244026999 1.0000
143 229015331 1.0000
143 137363410 1.0000
143 109986944 1.0000
143 236912210 1.0000
143 115924018 1.0000
143 190987689 1.0000
143 19735329 1.0000
143 116547221 1.0000
143 21811630 1.0000
143 133219169 1.0000
143 54172831 1.0000
143 32845471 1.0000
143 95884790 1.0000
143 242373942 1.0000
143 111338251 1.0000
143 23781227 1.0000
143 228770219 1.0000
143 20586381 1.0000
143 128593925 1.0000
143 234825661 1.0000
143 67268150 1.0000
143 75995713 1.0000
143 238158030 1.0000
143 24600451 1.0000
143 48667895 1.0000
143 228769095 1.0000
143 120117254 1.0000
143 192341330 1.0000
143 116422140 1.0000
143 77986665 1.0000
143 82645739 1.0000
143 153563285 1.0000
143 135514272 1.0000
143 242791873 1.0000
143 104578228 1.0000
143 243177419 1.0000
143 144942878 1.0000
143 84546428 1.0000
143 228774722 1.0000
143 77995220 1.0000
143 21117425 1.0000
143 195697781 1.0000
143 148872468 1.0000
143 168669206 1.0000
143 116559835 1.0000
143 21518722 1.0000
143 135877820 1.0000
143 245434042 1.0000
143 74979783 1.0000
143 87471023 1.0000
143 243134164 1.0000
143 114007914 1.0000
143 78019662 1.0000
143 157410826 1.0000
143 239444226 1.0000
143 246723037 1.0000
143 83344114 1.0000
143 20517600 1.0000
143 236487406 1.0000
143 22983594 1.0000
143 233555616 1.0000
143 21629133 1.0000
143 228673882 1.0000
143 150981180 1.0000
143 327886319 1.0000
143 81844092 1.0000
143 68690605 1.0000
143 19964133 1.0000
143 223950593 1.0000
143 212284694 1.0000
143 197897890 1.0000
143 241298933 1.0000
143 236377912 1.0000
143 122713304 1.0000
143 232233165 1.0000
143 90059455 1.0000
143 78026748 1.0000
143 118999126 1.0000
143 233919401 1.0000
143 39472243 1.0000
143 127331013 1.0000
143 63680662 1.0000
143 198846028 1.0000
143 121375039 1.0000
143 94069743 1.0000
143 249347954 1.0000
143 110670932 1.0000
143 124849627 1.0000
143 203484133 1.0000
143 92521829 1.0000
143 29466305 1.0000
143 246820781 1.0000
143 70205816 1.0000
143 76951150 1.0000
143 219454029 1.0000
144 231942475 1.0000
144 191085626 1.0000
144 229466877 1.0000
144 77184360 1.0000
144 226631830 1.0000
144 29163101 1.0000
144 18016160 1.0000
144 248801998 1.0000
144 36806703 1.0000
144 237826875 1.0000
144 80267704 1.0000
144 211231464 1.0000
144 110711910 1.0000
144 103817716 1.0000
144 90364806 1.0000
144 253184868 1.0000
144 78021401 1.0000
144 232242473 1.0000
144 242455623 1.0000
144 240624439 1.0000
144 237376611 1.0000
144 239787466 1.0000
144 215411682 1.0000
144 246966794 1.0000
144 242804165 1.0000
144 88647325 1.0000
144 77989626 1.0000
144 242795908 1.0000
144 227338733 1.0000
144 234077156 1.0000
144 244026999 1.0000
144 229015331 1.0000
144 137363410 1.0000
144 109986944 1.0000
144 236912210 1.0000
144 115924018 1.0000
144 190987689 1.0000
144 19735329 1.0000
144 116547221 1.0000
144 21811630 1.0000
144 133219169 1.0000
144 54172831 1.0000
144 32845471 1.0000
144 95884790 1.0000
144 242373942 1.0000
144 111338251 1.0000
144 23781227 1.0000
144 228770219 1.0000
144 20586381 1.0000
144 128593925 1.0000
144 234825661 1.0000
144 67268150 1.0000
144 75995713 1.0000
144 238158030 1.0000
144 24600451 1.0000
144 48667895 1.0000
144 228769095 1.0000
144 120117254 1.0000
144 192341330 1.0000
144 116422140 1.0000
144 77986665 1.0000
144 82645739 1.0000
144 153563285 1.0000
144 135514272 1.0000
144 242791873 1.0000
144 104578228 1.0000
144 243177419 1.0000
144 144942878 1.0000
144 84546428 1.0000
144 228774722 1.0000
144 77995220 1.0000
144 21117425 1.0000
144 195697781 1.0000
144 148872468 1.0000
144 168669206 1.0000
144 116559835 1.0000
144 21518722 1.0000
144 135877820 1.0000
144 245434042 1.0000
144 74979783 1.0000
144 87471023 1.0000
144 243134164 1.0000
144 114007914 1.0000
144 78019662 1.0000
144 157410826 1.0000
144 239444226 1.0000
144 246723037 1.0000
144 83344114 1.0000
144 236487406 1.0000
144 22983594 1.0000
144 233555616 1.0000
144 21629133 1.0000
144 228673882 1.0000
144 150981180 1.0000
144 327886319 1.0000
144 81844092 1.0000
144 68690605 1.0000
144 19964133 1.0000
144 223950593 1.0000
144 212284694 1.0000
144 197897890 1.0000
144 241298933 1.0000
144 236377912 1.0000
144 122713304 1.0000
144 232233165 1.0000
144 90059455 1.0000
144 78026748 1.0000
144 118999126 1.0000
144 233919401 1.0000
144 39472243 1.0000
144 127331013 1.0000
144 63680662 1.0000
144 198846028 1.0000
144 121375039 1.0000
144 94069743 1.0000
144 249347954 1.0000
144 110670932 1.0000
144 124849627 1.0000
144 203484133 1.0000
144 92521829 1.0000
144 29466305 1.0000
144 246820781 1.0000
144 70205816 1.0000
144 76951150 1.0000
144 219454029 1.0000
145 231942475 1.0000
145 77184360 1.0000
145 21480666 3.0000
145 39325505 1.0000
145 19652551 1.0000
145 237826875 2.0000
145 80267704 1.0000
145 211231464 1.0000
145 253184868 1.0000
145 78021401 1.0000
145 270850017 1.0000
145 19837405 1.0000
145 212555476 1.0000
145 89952215 1.0000
145 215411682 2.0000
145 16627544 2.0000
145 94835912 1.0000
145 28776227 1.0000
145 236912210 1.0000
145 115924018 1.0000
145 133219169 1.0000
145 166888604 1.0000
145 104192882 2.0000
145 27885779 1.0000
145 23781227 1.0000
145 67268150 1.0000
145 75995713 1.0000
145 22628924 1.0000
145 228769095 1.0000
145 120117254 1.0000
145 116422140 1.0000
145 77986665 2.0000
145 82645739 1.0000
145 22005625 2.0000
145 28452279 1.0000
145 6294502 1.0000
145 144942878 2.0000
145 54605067 1.0000
145 77995220 1.0000
145 202678255 1.0000
145 11587032 1.0000
145 6306972 1.0000
145 6751502 1.0000
145 21440665 1.0000
145 226985646 1.0000
145 21518722 1.0000
145 114007914 1.0000
145 78019662 1.0000
145 239444226 1.0000
145 236487406 1.0000
145 219007038 1.0000
145 23359147 1.0000
145 262322667 1.0000
145 46123918 1.0000
145 81844092 1.0000
145 68690605 2.0000
145 16950676 1.0000
145 197897890 1.0000
145 22862620 1.0000
145 78026748 1.0000
145 233919401 1.0000
145 6300152 1.0000
145 17691386 1.0000
145 110670932 1.0000
145 37536209 1.0000
145 124849627 1.0000
145 33507131 1.0000
145 236108605 1.0000
145 39019643 1.0000
145 22498248 1.0000
145 76951150 1.0000
145 219454029 1.0000
146 231942475 1.0000
146 77184360 1.0000
146 18016160 1.0000
146 39325505 1.0000
146 36806703 1.0000
146 270850017 1.0000
146 16627544 1.0000
146 94835912 1.0000
146 104217808 1.0000
146 109986944 1.0000
146 28776227 1.0000
146 115924018 1.0000
146 19735329 1.0000
146 133219169 1.0000
146 111338251 1.0000
146 116785133 1.0000
146 75995713 1.0000
146 21315916 1.0000
146 120117254 1.0000
146 82645739 1.0000
146 25333950 1.0000
146 6294502 1.0000
146 29110219 1.0000
146 77995220 1.0000
146 11587032 1.0000
146 195697781 1.0000
146 148872468 1.0000
146 85370909 1.0000
146 239444226 1.0000
146 23359147 1.0000
146 150981180 1.0000
146 23577405 1.0000
146 39472243 1.0000
146 17691386 1.0000
146 92521829 1.0000
147 231942475 1.0000
147 77184360 1.0000
147 226631830 1.0000
147 18016160 1.0000
147 39325505 1.0000
147 36806703 1.0000
147 32922034 1.0000
147 103817716 1.0000
147 270850017 1.0000
147 16627544 1.0000
147 137363410 1.0000
147 94835912 2.0000
147 104217808 1.0000
147 109986944 1.0000
147 28776227 1.0000
147 115924018 1.0000
147 19735329 1.0000
147 133219169 1.0000
147 14409739 1.0000
147 111338251 1.0000
147 55174364 1.0000
147 67268150 1.0000
147 116785133 1.0000
147 75995713 1.0000
147 21315916 1.0000
147 120117254 1.0000
147 116422140 1.0000
147 82645739 1.0000
147 25333950 1.0000
147 28452279 1.0000
147 6294502 1.0000
147 29110219 1.0000
147 54605067 1.0000
147 228774722 1.0000
147 77995220 1.0000
147 11587032 1.0000
147 195697781 2.0000
147 148872468 1.0000
147 85370909 1.0000
147 40747039 1.0000
147 168669206 1.0000
147 36351009 1.0000
147 239444226 1.0000
147 23359147 1.0000
147 150981180 1.0000
147 95658167 1.0000
147 46123918 1.0000
147 81844092 1.0000
147 23577405 1.0000
147 39472243 1.0000
147 17691386 1.0000
147 92521829 1.0000
147 29466305 1.0000
148 231942475 1.0000
148 77184360 1.0000
148 18016160 1.0000
148 39325505 1.0000
148 36806703 1.0000
148 270850017 1.0000
148 16627544 1.0000
148 94835912 1.0000
148 104217808 1.0000
148 109986944 1.0000
148 28776227 1.0000
148 115924018 1.0000
148 19735329 1.0000
148 133219169 1.0000
148 111338251 1.0000
148 116785133 1.0000
148 75995713 1.0000
148 21315916 1.0000
148 120117254 1.0000
148 82645739 1.0000
148 25333950 1.0000
148 6294502 1.0000
148 29110219 1.0000
148 77995220 1.0000
148 11587032 1.0000
148 195697781 1.0000
148 148872468 1.0000
148 85370909 1.0000
148 239444226 1.0000
148 23359147 1.0000
148 150981180 1.0000
148 23577405 1.0000
148 39472243 1.0000
148 17691386 1.0000
148 92521829 1.0000
149 231942475 1.0000
149 235965948 1.0000
149 229466877 1.0000
149 456156740 1.0000
149 77184360 1.0000
149 226631830 1.0000
149 29163101 1.0000
149 18016160 2.0000
149 39325505 1.0000
149 36806703 9.0000
149 237788848 1.0000
149 21565240 1.0000
149 110711910 1.0000
149 90364806 1.0000
149 324588341 6.0000
149 232242473 1.0000
149 270850017 14.0000
149 240624439 1.0000
149 533004742 1.0000
149 22924705 1.0000
149 237376611 1.0000
149 239787466 1.0000
149 16627544 1.0000
149 242804165 1.0000
149 88647325 1.0000
149 242795908 1.0000
149 227338733 1.0000
149 234077156 1.0000
149 229015331 1.0000
149 137363410 1.0000
149 106866759 1.0000
149 94835912 1.0000
149 393461982 1.0000
149 104217808 1.0000
149 109986944 2.0000
149 28776227 1.0000
149 236912210 1.0000
149 115924018 1.0000
149 19735329 2.0000
149 133219169 1.0000
149 32845471 1.0000
149 95884790 1.0000
149 239862568 17.0000
149 577034468 1.0000
149 242373942 1.0000
149 111338251 2.0000
149 228770219 1.0000
149 20586381 1.0000
149 234825661 1.0000
149 234688647 1.0000
149 116785133 1.0000
149 75995713 1.0000
149 21315916 1.0000
149 228769095 1.0000
149 120117254 1.0000
149 258136924 1.0000
149 192341330 1.0000
149 116422140 6.0000
149 227990753 1.0000
149 82645739 1.0000
149 22005625 1.0000
149 25333950 1.0000
149 153563285 1.0000
149 22026991 16.0000
149 135514272 1.0000
149 568256634 1.0000
149 242791873 1.0000
149 104578228 1.0000
149 6294502 1.0000
149 243177419 1.0000
149 29110219 1.0000
149 228774722 1.0000
149 77995220 1.0000
149 11587032 15.0000
149 21117425 1.0000
149 36034936 1.0000
149 195697781 1.0000
149 148872468 1.0000
149 85370909 1.0000
149 238586884 1.0000
149 21440665 33.0000
149 168669206 1.0000
149 21518722 1.0000
149 135877820 1.0000
149 245434042 1.0000
149 98420900 1.0000
149 20511634 1.0000
149 87471023 1.0000
149 243134164 1.0000
149 239444226 1.0000
149 83344114 1.0000
149 22983594 1.0000
149 23359147 1.0000
149 228673882 1.0000
149 322549346 1.0000
149 244156314 1.0000
149 150981180 1.0000
149 347778813 1.0000
149 327886319 1.0000
149 46123918 14.0000
149 19964133 1.0000
149 223950593 1.0000
149 23577405 1.0000
149 122713304 1.0000
149 232233165 1.0000
149 316306021 1.0000
149 118999126 1.0000
149 233919401 1.0000
149 39472243 2.0000
149 237794265 1.0000
149 127331013 1.0000
149 63680662 1.0000
149 166102184 11.0000
149 26228880 27.0000
149 243149702 1.0000
149 17691386 1.0000
149 94069743 1.0000
149 110670932 1.0000
149 18304985 1.0000
149 92521829 2.0000
149 29466305 1.0000
149 70205816 1.0000
149 22498248 26.0000
150 231942475 1.0000
150 77184360 1.0000
150 18016160 1.0000
150 39325505 1.0000
150 36806703 1.0000
150 270850017 1.0000
150 16627544 1.0000
150 94835912 1.0000
150 104217808 1.0000
150 109986944 1.0000
150 28776227 1.0000
150 115924018 1.0000
150 19735329 1.0000
150 133219169 1.0000
150 111338251 1.0000
150 116785133 1.0000
150 75995713 1.0000
150 21315916 1.0000
150 120117254 1.0000
150 82645739 1.0000
150 25333950 1.0000
150 6294502 1.0000
150 29110219 1.0000
150 77995220 1.0000
150 11587032 1.0000
150 195697781 1.0000
150 148872468 1.0000
150 85370909 1.0000
150 239444226 1.0000
150 23359147 1.0000
150 150981180 1.0000
150 23577405 1.0000
150 39472243 1.0000
150 26228880 1.0000
150 17691386 1.0000
150 92521829 1.0000
151 191085626 1.0000
151 25310399 1.0000
151 77184360 4.0000
151 21480666 5.0000
151 29163101 1.0000
151 18016160 4.0000
151 248801998 1.0000
151 39325505 4.0000
151 19652551 4.0000
151 237826875 3.0000
151 80267704 1.0000
151 32922034 1.0000
151 110711910 1.0000
151 103817716 1.0000
151 253184868 1.0000
151 78021401 1.0000
151 89952215 1.0000
151 19594736 2.0000
151 239787466 1.0000
151 215411682 1.0000
151 20584338 1.0000
151 16627544 4.0000
151 77989626 2.0000
151 244026999 1.0000
151 46850377 1.0000
151 10814042 1.0000
151 19533838 2.0000
151 415438778 1.0000
151 109986944 3.0000
151 19530527 2.0000
151 28776227 1.0000
151 236912210 1.0000
151 19735329 5.0000
151 133219169 2.0000
151 54172831 3.0000
151 166888604 1.0000
151 239862568 1.0000
151 104192882 5.0000
151 6290752 1.0000
151 19777265 1.0000
151 23781227 1.0000
151 128593925 1.0000
151 234688647 1.0000
151 75995713 2.0000
151 21315916 2.0000
151 22628924 7.0000
151 120117254 3.0000
151 116422140 1.0000
151 77986665 2.0000
151 82645739 1.0000
151 22005625 2.0000
151 22026991 1.0000
151 135514272 5.0000
151 37011115 1.0000
151 6294502 2.0000
151 144942878 2.0000
151 84546428 2.0000
151 29110219 1.0000
151 77995220 3.0000
151 11587032 1.0000
151 21117425 1.0000
151 6306972 1.0000
151 148872468 2.0000
151 6751502 8.0000
151 116559835 2.0000
151 74979783 2.0000
151 87471023 1.0000
151 114007914 1.0000
151 150256527 1.0000
151 78019662 1.0000
151 157410826 1.0000
151 239444226 2.0000
151 246723037 1.0000
151 83344114 1.0000
151 22983594 1.0000
151 233555616 2.0000
151 228673882 1.0000
151 150981180 1.0000
151 327886319 1.0000
151 46123918 1.0000
151 68690605 2.0000
151 16950676 1.0000
151 18449501 1.0000
151 23577405 3.0000
151 69568655 1.0000
151 197897890 1.0000
151 236377912 3.0000
151 22862620 1.0000
151 90059455 2.0000
151 78026748 1.0000
151 118999126 1.0000
151 322638688 1.0000
151 95224854 1.0000
151 121375039 1.0000
151 17691386 1.0000
151 94069743 1.0000
151 92521829 2.0000
151 33507131 1.0000
151 262199169 1.0000
151 76951150 2.0000
151 219454029 1.0000
152 191085626 1.0000
152 25310399 2.0000
152 77184360 5.0000
152 21480666 3.0000
152 18016160 4.0000
152 248801998 2.0000
152 39325505 3.0000
152 36806703 4.0000
152 19652551 10.0000
152 237826875 2.0000
152 211231464 2.0000
152 103817716 1.0000
152 324588341 1.0000
152 19594736 3.0000
152 20584338 2.0000
152 16627544 2.0000
152 213229979 1.0000
152 10814042 2.0000
152 104217808 2.0000
152 19530527 3.0000
152 21811630 2.0000
152 54172831 2.0000
152 32845471 1.0000
152 104192882 11.0000
152 360540613 1.0000
152 19777265 1.0000
152 385326089 1.0000
152 116785133 2.0000
152 75995713 1.0000
152 21315916 3.0000
152 22628924 2.0000
152 120117254 1.0000
152 82645739 3.0000
152 22005625 1.0000
152 135514272 12.0000
152 84546428 1.0000
152 219297099 1.0000
152 77995220 2.0000
152 148872468 2.0000
152 6751502 8.0000
152 21518722 1.0000
152 135877820 1.0000
152 83344114 2.0000
152 236487406 3.0000
152 22983594 1.0000
152 21629133 1.0000
152 262322667 1.0000
152 327886319 1.0000
152 68690605 1.0000
152 16950676 1.0000
152 23577405 6.0000
152 236377912 1.0000
152 118999126 3.0000
152 95224854 3.0000
152 262199169 2.0000
152 76951150 3.0000
153 191085626 1.0000
153 120117254 1.0000
153 22005625 1.0000
153 350484600 1.0000
153 304321790 1.0000
154 191085626 1.0000
154 25310399 1.0000
154 21480666 1.0000
154 248801998 2.0000
154 36806703 3.0000
154 237826875 2.0000
154 324588341 3.0000
154 253184868 2.0000
154 270850017 1.0000
154 10814042 2.0000
154 361335767 2.0000
154 190987689 2.0000
154 116547221 2.0000
154 54172831 2.0000
154 239862568 2.0000
154 385326089 2.0000
154 128593925 2.0000
154 21315916 1.0000
154 120117254 1.0000
154 22026991 1.0000
154 11587032 2.0000
154 21440665 4.0000
154 239444226 2.0000
154 46123918 2.0000
154 236377912 2.0000
154 166102184 3.0000
154 26228880 2.0000
154 121375039 2.0000
154 249347954 2.0000
154 304321790 1.0000
154 22498248 4.0000
155 191085626 2.0000
155 25310399 1.0000
155 77184360 7.0000
155 21480666 8.0000
155 18016160 11.0000
155 248801998 4.0000
155 39325505 5.0000
155 36806703 6.0000
155 19652551 4.0000
155 237826875 6.0000
155 80267704 2.0000
155 253184868 1.0000
155 78021401 2.0000
155 89952215 3.0000
155 219480393 1.0000
155 30443497 1.0000
155 19594736 7.0000
155 16627544 6.0000
155 148702848 1.0000
155 249719099 1.0000
155 77989626 2.0000
155 229015331 1.0000
155 163466066 1.0000
155 10814042 2.0000
155 361335767 1.0000
155 109986944 1.0000
155 19530527 3.0000
155 28776227 3.0000
155 190987689 1.0000
155 19735329 4.0000
155 133219169 2.0000
155 54172831 2.0000
155 239862568 3.0000
155 104192882 8.0000
155 45611369 2.0000
155 25298765 1.0000
155 385326089 1.0000
155 23781227 1.0000
155 67268150 1.0000
155 75995713 3.0000
155 21315916 4.0000
155 22628924 3.0000
155 120117254 5.0000
155 116422140 2.0000
155 77986665 2.0000
155 22005625 5.0000
155 21401635 1.0000
155 153563285 4.0000
155 28452279 1.0000
155 22026991 3.0000
155 135514272 2.0000
155 37011115 2.0000
155 6294502 3.0000
155 104187193 1.0000
155 144942878 1.0000
155 84546428 2.0000
155 228774722 2.0000
155 77995220 4.0000
155 11587032 2.0000
155 163063814 2.0000
155 6751502 8.0000
155 21440665 2.0000
155 21518722 2.0000
155 135877820 2.0000
155 74979783 2.0000
155 20511634 1.0000
155 114007914 1.0000
155 78019662 2.0000
155 239444226 11.0000
155 83344114 2.0000
155 236487406 1.0000
155 22983594 3.0000
155 219007038 1.0000
155 228673882 3.0000
155 322549346 1.0000
155 262322667 1.0000
155 95658167 2.0000
155 46123918 2.0000
155 81844092 2.0000
155 68690605 5.0000
155 16950676 2.0000
155 23577405 9.0000
155 241298933 1.0000
155 236377912 3.0000
155 90059455 3.0000
155 78026748 2.0000
155 316306021 1.0000
155 118999126 6.0000
155 39472243 1.0000
155 322638688 1.0000
155 237487471 1.0000
155 26228880 2.0000
155 17691386 4.0000
155 94069743 1.0000
155 249347954 1.0000
155 110670932 1.0000
155 29466305 1.0000
155 246820781 1.0000
155 144302254 4.0000
155 70205816 1.0000
155 39019643 1.0000
155 22498248 1.0000
155 76951150 3.0000
155 219454029 3.0000
156 191085626 1.0000
156 77184360 1.0000
156 21480666 1.0000
156 19652551 1.0000
156 240624439 1.0000
156 19594736 1.0000
156 227338733 1.0000
156 19530527 1.0000
156 21315916 1.0000
156 22005625 1.0000
156 135514272 1.0000
156 6751502 1.0000
156 114007914 1.0000
156 83344114 1.0000
156 23577405 1.0000
156 118999126 1.0000
157 191085626 1.0000
157 240624439 1.0000
157 227338733 1.0000
157 22005625 1.0000
157 239444226 1.0000
157 83344114 1.0000
158 191085626 1.0000
158 248801998 1.0000
158 237826875 1.0000
158 54172831 1.0000
158 239862568 1.0000
158 19777265 1.0000
158 346630615 1.0000
158 350484600 1.0000
158 6294502 1.0000
158 20517600 1.0000
158 262322667 1.0000
158 90059455 1.0000
159 191085626 1.0000
159 248801998 1.0000
159 237826875 1.0000
159 54172831 1.0000
159 239862568 1.0000
159 19777265 1.0000
159 346630615 1.0000
159 350484600 1.0000
159 6294502 1.0000
159 20517600 1.0000
159 262322667 1.0000
159 90059455 1.0000
160 191085626 1.0000
160 39325505 1.0000
160 240624439 1.0000
160 227338733 1.0000
160 104192882 1.0000
160 239444226 1.0000
160 83344114 1.0000
160 23577405 1.0000
161 191085626 1.0000
161 77184360 1.0000
161 21480666 1.0000
161 18016160 2.0000
161 39325505 1.0000
161 36806703 1.0000
161 19652551 1.0000
161 237826875 1.0000
161 80267704 1.0000
161 78021401 1.0000
161 89952215 1.0000
161 19594736 1.0000
161 16627544 2.0000
161 77989626 1.0000
161 10814042 1.0000
161 28776227 1.0000
161 19735329 1.0000
161 133219169 1.0000
161 239862568 1.0000
161 104192882 1.0000
161 45611369 1.0000
161 75995713 1.0000
161 21315916 1.0000
161 22628924 1.0000
161 120117254 1.0000
161 116422140 1.0000
161 77986665 1.0000
161 22005625 1.0000
161 153563285 1.0000
161 22026991 1.0000
161 135514272 1.0000
161 37011115 1.0000
161 6294502 1.0000
161 77995220 1.0000
161 11587032 1.0000
161 6751502 1.0000
161 21440665 1.0000
161 74979783 1.0000
161 239444226 1.0000
161 83344114 1.0000
161 22983594 1.0000
161 228673882 1.0000
161 68690605 1.0000
161 16950676 1.0000
161 23577405 1.0000
161 236377912 1.0000
161 90059455 1.0000
161 78026748 1.0000
161 166102184 1.0000
161 26228880 1.0000
161 17691386 1.0000
161 76951150 1.0000
162 191085626 3.0000
162 18016160 1.0000
162 248801998 1.0000
162 253184868 1.0000
162 240624439 1.0000
162 232243716 6.0000
162 19594736 2.0000
162 227338733 3.0000
162 104217808 8.0000
162 361335767 2.0000
162 109986944 1.0000
162 19530527 2.0000
162 28776227 1.0000
162 99560321 1.0000
162 21811630 1.0000
162 54172831 1.0000
162 116785133 9.0000
162 75995713 1.0000
162 21315916 1.0000
162 22628924 1.0000
162 82645739 10.0000
162 22005625 3.0000
162 28452279 1.0000
162 6294502 2.0000
162 66682393 1.0000
162 84546428 2.0000
162 6751502 1.0000
162 239444226 3.0000
162 83344114 1.0000
162 20517600 2.0000
162 236487406 10.0000
162 150981180 7.0000
162 327886319 2.0000
162 68690605 1.0000
162 18449501 2.0000
162 69568655 1.0000
162 122713304 2.0000
162 127331013 1.0000
162 17691386 2.0000
162 76951150 1.0000
163 191085626 1.0000
163 19652551 1.0000
163 237826875 1.0000
163 19594736 1.0000
163 227338733 1.0000
163 104217808 1.0000
163 19530527 1.0000
163 116785133 1.0000
163 82645739 1.0000
163 22005625 1.0000
163 6751502 1.0000
163 114007914 1.0000
163 239444226 1.0000
163 236487406 1.0000
164 191085626 1.0000
164 77184360 2.0000
164 21480666 2.0000
164 18016160 2.0000
164 248801998 1.0000
164 39325505 1.0000
164 36806703 1.0000
164 48380272 1.0000
164 19652551 1.0000
164 237826875 1.0000
164 211231464 1.0000
164 324588341 1.0000
164 253184868 1.0000
164 232242473 1.0000
164 270850017 1.0000
164 212555476 1.0000
164 191865710 1.0000
164 219480393 1.0000
164 19594736 2.0000
164 16627544 1.0000
164 58040765 1.0000
164 94835912 1.0000
164 393461982 1.0000
164 19530527 4.0000
164 28776227 1.0000
164 236912210 1.0000
164 19735329 2.0000
164 229650437 1.0000
164 104192882 1.0000
164 144131076 1.0000
164 27885779 1.0000
164 19777265 1.0000
164 20586381 1.0000
164 22628924 2.0000
164 243632271 1.0000
164 48667895 1.0000
164 120117254 2.0000
164 22005625 2.0000
164 153563285 1.0000
164 135514272 2.0000
164 21643123 1.0000
164 84546428 1.0000
164 54605067 1.0000
164 21117425 1.0000
164 195697781 1.0000
164 148872468 1.0000
164 85370909 1.0000
164 6751502 2.0000
164 21440665 1.0000
164 21518722 1.0000
164 245434042 1.0000
164 20511634 1.0000
164 36351009 1.0000
164 114007914 1.0000
164 78019662 1.0000
164 239444226 2.0000
164 83344114 2.0000
164 20517600 1.0000
164 22983594 1.0000
164 242471796 1.0000
164 322549346 1.0000
164 262322667 3.0000
164 327886319 1.0000
164 95658167 2.0000
164 68690605 1.0000
164 16950676 1.0000
164 23577405 1.0000
164 236377912 2.0000
164 118999126 2.0000
164 18304985 1.0000
164 33507131 1.0000
164 76951150 1.0000
165 235965948 2.0000
165 232242473 1.0000
165 246723037 1.0000
165 19964133 2.0000
166 235965948 2.0000
166 232242473 1.0000
166 246723037 3.0000
166 19964133 2.0000
166 22862620 1.0000
167 235965948 1.0000
167 24600451 1.0000
167 74979783 1.0000
167 23577405 1.0000
168 235965948 3.0000
168 229466877 1.0000
168 238316092 1.0000
168 456156740 1.0000
168 226631830 2.0000
168 29163101 3.0000
168 18016160 4.0000
168 227431311 2.0000
168 237788848 1.0000
168 67430174 1.0000
168 179230072 1.0000
168 110711910 2.0000
168 90364806 1.0000
168 324588341 2.0000
168 232242473 2.0000
168 240624439 2.0000
168 140393380 1.0000
168 533004742 1.0000
168 191865710 1.0000
168 22924705 1.0000
168 237376611 3.0000
168 239787466 2.0000
168 93026497 1.0000
168 226898857 1.0000
168 148702848 1.0000
168 242804165 2.0000
168 88647325 1.0000
168 227338733 1.0000
168 234077156 4.0000
168 303259546 1.0000
168 229015331 2.0000
168 137363410 2.0000
168 106866759 3.0000
168 393461982 1.0000
168 109986944 3.0000
168 19530527 3.0000
168 318475037 1.0000
168 19735329 3.0000
168 372827446 1.0000
168 21811630 2.0000
168 32845471 3.0000
168 95884790 2.0000
168 25298765 1.0000
168 144131076 1.0000
168 577034468 1.0000
168 242373942 2.0000
168 239555645 1.0000
168 111338251 2.0000
168 55174364 1.0000
168 228770219 2.0000
168 20586381 2.0000
168 234825661 2.0000
168 312625958 1.0000
168 231816917 1.0000
168 234688647 1.0000
168 121098050 1.0000
168 382027035 1.0000
168 228769095 2.0000
168 192341330 2.0000
168 227990753 1.0000
168 21401635 1.0000
168 153563285 2.0000
168 135514272 4.0000
168 242791873 2.0000
168 104578228 3.0000
168 243177419 2.0000
168 21643123 1.0000
168 228774722 2.0000
168 21117425 3.0000
168 36034936 1.0000
168 85370909 2.0000
168 238586884 2.0000
168 6751502 1.0000
168 21440665 2.0000
168 168669206 4.0000
168 181303066 1.0000
168 21518722 2.0000
168 135877820 3.0000
168 245434042 3.0000
168 98420900 2.0000
168 20511634 2.0000
168 87471023 3.0000
168 243134164 2.0000
168 83344114 2.0000
168 22983594 4.0000
168 23359147 2.0000
168 228673882 3.0000
168 242471796 1.0000
168 322549346 1.0000
168 347778813 1.0000
168 327886319 2.0000
168 19964133 2.0000
168 223950593 2.0000
168 69568655 1.0000
168 212284694 1.0000
168 235243434 1.0000
168 122713304 2.0000
168 232233165 1.0000
168 316306021 1.0000
168 118999126 3.0000
168 233919401 3.0000
168 39472243 3.0000
168 237794265 1.0000
168 127331013 1.0000
168 63680662 3.0000
168 6300152 1.0000
168 166102184 3.0000
168 243149702 1.0000
168 94069743 2.0000
168 110670932 1.0000
168 240465601 1.0000
168 18304985 1.0000
168 92521829 2.0000
168 29466305 2.0000
168 70205816 2.0000
168 22498248 2.0000
169 235965948 1.0000
169 229466877 1.0000
169 226631830 1.0000
169 29163101 1.0000
169 18016160 1.0000
169 110711910 1.0000
169 90364806 1.0000
169 232242473 1.0000
169 240624439 1.0000
169 237376611 1.0000
169 239787466 1.0000
169 242804165 1.0000
169 242795908 1.0000
169 227338733 1.0000
169 234077156 1.0000
169 229015331 1.0000
169 137363410 1.0000
169 109986944 1.0000
169 236912210 1.0000
169 19735329 1.0000
169 21811630 1.0000
169 32845471 1.0000
169 95884790 1.0000
169 242373942 1.0000
169 111338251 1.0000
169 228770219 1.0000
169 20586381 1.0000
169 234825661 1.0000
169 234688647 1.0000
169 228769095 1.0000
169 192341330 1.0000
169 153563285 1.0000
169 135514272 1.0000
169 242791873 1.0000
169 104578228 1.0000
169 243177419 1.0000
169 228774722 1.0000
169 21117425 1.0000
169 168669206 1.0000
169 21518722 1.0000
169 135877820 1.0000
169 245434042 1.0000
169 98420900 1.0000
169 87471023 1.0000
169 243134164 1.0000
169 83344114 1.0000
169 22983594 1.0000
169 228673882 1.0000
169 244156314 1.0000
169 19964133 1.0000
169 223950593 1.0000
169 122713304 1.0000
169 232233165 1.0000
169 316306021 1.0000
169 118999126 1.0000
169 233919401 1.0000
169 39472243 1.0000
169 237794265 1.0000
169 127331013 1.0000
169 63680662 1.0000
169 198846028 1.0000
169 243149702 1.0000
169 94069743 1.0000
169 110670932 1.0000
169 92521829 1.0000
169 29466305 1.0000
169 70205816 1.0000
170 235965948 1.0000
170 229466877 1.0000
170 238316092 1.0000
170 456156740 1.0000
170 77184360 3.0000
170 21480666 3.0000
170 226631830 1.0000
170 29163101 1.0000
170 18016160 3.0000
170 36806703 2.0000
170 19652551 4.0000
170 237788848 1.0000
170 67430174 1.0000
170 21565240 1.0000
170 211231464 3.0000
170 110711910 1.0000
170 103817716 1.0000
170 90364806 1.0000
170 324588341 1.0000
170 232242473 1.0000
170 240624439 1.0000
170 140393380 1.0000
170 533004742 1.0000
170 22924705 1.0000
170 237376611 1.0000
170 19594736 6.0000
170 239787466 1.0000
170 242804165 1.0000
170 88647325 1.0000
170 242795908 1.0000
170 227338733 1.0000
170 234077156 1.0000
170 22186312 1.0000
170 229015331 1.0000
170 46850377 2.0000
170 137363410 1.0000
170 106866759 1.0000
170 10814042 1.0000
170 393461982 1.0000
170 109986944 1.0000
170 19530527 1.0000
170 236912210 1.0000
170 19735329 1.0000
170 372827446 1.0000
170 133219169 1.0000
170 32845471 1.0000
170 95884790 1.0000
170 577034468 1.0000
170 242373942 1.0000
170 111338251 1.0000
170 228770219 1.0000
170 20586381 1.0000
170 234825661 1.0000
170 234688647 1.0000
170 21315916 1.0000
170 22628924 2.0000
170 228769095 1.0000
170 258136924 1.0000
170 192341330 1.0000
170 116422140 1.0000
170 227990753 1.0000
170 82645739 1.0000
170 153563285 1.0000
170 135514272 4.0000
170 568256634 1.0000
170 242791873 1.0000
170 104578228 1.0000
170 243177419 1.0000
170 144942878 1.0000
170 29110219 1.0000
170 228774722 1.0000
170 21117425 1.0000
170 36034936 1.0000
170 148872468 1.0000
170 238586884 1.0000
170 6751502 3.0000
170 21440665 1.0000
170 168669206 1.0000
170 21518722 1.0000
170 135877820 1.0000
170 245434042 1.0000
170 74979783 1.0000
170 98420900 1.0000
170 20511634 1.0000
170 87471023 1.0000
170 243134164 1.0000
170 239444226 3.0000
170 83344114 1.0000
170 22983594 1.0000
170 21629133 1.0000
170 228673882 1.0000
170 322549346 1.0000
170 244156314 1.0000
170 347778813 1.0000
170 327886319 1.0000
170 95658167 1.0000
170 19964133 1.0000
170 223950593 1.0000
170 69568655 1.0000
170 122713304 1.0000
170 232233165 1.0000
170 78026748 1.0000
170 316306021 1.0000
170 118999126 5.0000
170 233919401 1.0000
170 39472243 1.0000
170 237794265 1.0000
170 127331013 1.0000
170 63680662 1.0000
170 166102184 1.0000
170 243149702 1.0000
170 94069743 1.0000
170 110670932 1.0000
170 18304985 1.0000
170 92521829 1.0000
170 29466305 1.0000
170 70205816 1.0000
170 22498248 1.0000
170 76951150 1.0000
171 235965948 1.0000
171 229466877 1.0000
171 77184360 1.0000
171 29163101 1.0000
171 18016160 1.0000
171 248801998 1.0000
171 375036621 10.0000
171 36806703 1.0000
171 237826875 1.0000
171 80267704 1.0000
171 211231464 1.0000
171 103817716 1.0000
171 324588341 13.0000
171 253184868 1.0000
171 78021401 1.0000
171 232242473 1.0000
171 270850017 1.0000
171 240624439 1.0000
171 237376611 1.0000
171 219480393 1.0000
171 239787466 1.0000
171 215411682 1.0000
171 242804165 1.0000
171 88647325 1.0000
171 77989626 1.0000
171 242795908 1.0000
171 227338733 1.0000
171 234077156 1.0000
171 244026999 1.0000
171 229015331 1.0000
171 46850377 13.0000
171 137363410 1.0000
171 10814042 1.0000
171 109986944 1.0000
171 19530527 1.0000
171 236912210 1.0000
171 115924018 1.0000
171 190987689 1.0000
171 19735329 1.0000
171 116547221 1.0000
171 21811630 1.0000
171 54172831 1.0000
171 32845471 1.0000
171 95884790 1.0000
171 166888604 13.0000
171 104192882 12.0000
171 14409739 1.0000
171 111338251 1.0000
171 23781227 1.0000
171 228770219 1.0000
171 20586381 1.0000
171 128593925 1.0000
171 234825661 1.0000
171 67268150 1.0000
171 234688647 1.0000
171 75995713 1.0000
171 22628924 1.0000
171 238158030 1.0000
171 24600451 1.0000
171 48667895 1.0000
171 228769095 1.0000
171 120117254 1.0000
171 192341330 1.0000
171 116422140 1.0000
171 77986665 1.0000
171 82645739 1.0000
171 153563285 1.0000
171 135514272 1.0000
171 242791873 1.0000
171 104578228 1.0000
171 144942878 1.0000
171 84546428 1.0000
171 228774722 1.0000
171 77995220 1.0000
171 195697781 1.0000
171 6306972 1.0000
171 148872468 1.0000
171 116559835 1.0000
171 21518722 1.0000
171 74979783 1.0000
171 98420900 1.0000
171 20511634 1.0000
171 114007914 1.0000
171 78019662 1.0000
171 157410826 1.0000
171 239444226 1.0000
171 246723037 1.0000
171 83344114 1.0000
171 236487406 1.0000
171 22983594 1.0000
171 233555616 1.0000
171 228673882 1.0000
171 262322667 1.0000
171 150981180 1.0000
171 327886319 1.0000
171 81844092 1.0000
171 68690605 1.0000
171 378219674 8.0000
171 19964133 1.0000
171 23577405 9.0000
171 212284694 1.0000
171 197897890 1.0000
171 241298933 1.0000
171 236377912 1.0000
171 122713304 1.0000
171 232233165 1.0000
171 90059455 1.0000
171 78026748 1.0000
171 118999126 1.0000
171 233919401 1.0000
171 39472243 1.0000
171 63680662 1.0000
171 166102184 2.0000
171 198846028 1.0000
171 121375039 1.0000
171 110670932 1.0000
171 203484133 1.0000
171 92521829 1.0000
171 76951150 1.0000
171 219454029 1.0000
172 235965948 1.0000
172 229466877 1.0000
172 226631830 1.0000
172 29163101 1.0000
172 18016160 1.0000
172 110711910 1.0000
172 90364806 1.0000
172 232242473 1.0000
172 240624439 1.0000
172 237376611 1.0000
172 239787466 1.0000
172 242804165 1.0000
172 242795908 1.0000
172 227338733 1.0000
172 234077156 1.0000
172 229015331 1.0000
172 137363410 1.0000
172 109986944 1.0000
172 236912210 1.0000
172 19735329 1.0000
172 21811630 1.0000
172 32845471 1.0000
172 95884790 1.0000
172 242373942 1.0000
172 111338251 1.0000
172 228770219 1.0000
172 20586381 1.0000
172 234825661 1.0000
172 234688647 1.0000
172 228769095 1.0000
172 192341330 1.0000
172 153563285 1.0000
172 135514272 1.0000
172 242791873 1.0000
172 104578228 1.0000
172 243177419 1.0000
172 228774722 1.0000
172 21117425 1.0000
172 168669206 1.0000
172 21518722 1.0000
172 135877820 1.0000
172 245434042 1.0000
172 98420900 1.0000
172 87471023 1.0000
172 243134164 1.0000
172 83344114 1.0000
172 22983594 1.0000
172 228673882 1.0000
172 244156314 1.0000
172 19964133 1.0000
172 223950593 1.0000
172 122713304 1.0000
172 232233165 1.0000
172 316306021 1.0000
172 118999126 1.0000
172 233919401 1.0000
172 39472243 1.0000
172 237794265 1.0000
172 127331013 1.0000
172 63680662 1.0000
172 198846028 1.0000
172 243149702 1.0000
172 94069743 1.0000
172 110670932 1.0000
172 92521829 1.0000
172 29466305 1.0000
172 70205816 1.0000
173 235965948 1.0000
173 229466877 1.0000
173 226631830 1.0000
173 29163101 1.0000
173 18016160 1.0000
173 110711910 1.0000
173 90364806 1.0000
173 232242473 1.0000
173 240624439 1.0000
173 237376611 1.0000
173 239787466 1.0000
173 242804165 1.0000
173 242795908 1.0000
173 227338733 1.0000
173 234077156 1.0000
173 229015331 1.0000
173 137363410 1.0000
173 109986944 1.0000
173 236912210 1.0000
173 19735329 1.0000
173 21811630 1.0000
173 32845471 1.0000
173 95884790 1.0000
173 242373942 1.0000
173 111338251 1.0000
173 228770219 1.0000
173 20586381 1.0000
173 234825661 1.0000
173 234688647 1.0000
173 228769095 1.0000
173 192341330 1.0000
173 153563285 1.0000
173 135514272 1.0000
173 242791873 1.0000
173 104578228 1.0000
173 243177419 1.0000
173 228774722 1.0000
173 21117425 1.0000
173 168669206 1.0000
173 21518722 1.0000
173 135877820 1.0000
173 245434042 1.0000
173 98420900 1.0000
173 87471023 1.0000
173 243134164 1.0000
173 83344114 1.0000
173 22983594 1.0000
173 228673882 1.0000
173 244156314 1.0000
173 19964133 1.0000
173 223950593 1.0000
173 122713304 1.0000
173 232233165 1.0000
173 316306021 1.0000
173 118999126 1.0000
173 233919401 1.0000
173 39472243 1.0000
173 237794265 1.0000
173 127331013 1.0000
173 63680662 1.0000
173 198846028 1.0000
173 243149702 1.0000
173 94069743 1.0000
173 110670932 1.0000
173 92521829 1.0000
173 29466305 1.0000
173 70205816 1.0000
174 235965948 1.0000
174 229466877 1.0000
174 226631830 1.0000
174 29163101 1.0000
174 18016160 1.0000
174 110711910 1.0000
174 90364806 1.0000
174 232242473 1.0000
174 240624439 1.0000
174 237376611 1.0000
174 239787466 1.0000
174 242804165 1.0000
174 242795908 1.0000
174 227338733 1.0000
174 234077156 1.0000
174 229015331 1.0000
174 137363410 1.0000
174 109986944 1.0000
174 236912210 1.0000
174 19735329 1.0000
174 21811630 1.0000
174 32845471 1.0000
174 95884790 1.0000
174 242373942 1.0000
174 111338251 1.0000
174 228770219 1.0000
174 20586381 1.0000
174 234825661 1.0000
174 234688647 1.0000
174 228769095 1.0000
174 192341330 1.0000
174 153563285 1.0000
174 135514272 1.0000
174 242791873 1.0000
174 104578228 1.0000
174 243177419 1.0000
174 228774722 1.0000
174 21117425 1.0000
174 168669206 1.0000
174 21518722 1.0000
174 135877820 1.0000
174 245434042 1.0000
174 98420900 1.0000
174 87471023 1.0000
174 243134164 1.0000
174 83344114 1.0000
174 22983594 1.0000
174 228673882 1.0000
174 244156314 1.0000
174 19964133 1.0000
174 223950593 1.0000
174 122713304 1.0000
174 232233165 1.0000
174 316306021 1.0000
174 118999126 1.0000
174 233919401 1.0000
174 39472243 1.0000
174 237794265 1.0000
174 127331013 1.0000
174 63680662 1.0000
174 198846028 1.0000
174 243149702 1.0000
174 94069743 1.0000
174 110670932 1.0000
174 92521829 1.0000
174 29466305 1.0000
174 70205816 1.0000
175 235965948 1.0000
175 229466877 1.0000
175 77184360 1.0000
175 29163101 1.0000
175 18016160 1.0000
175 248801998 1.0000
175 375036621 9.0000
175 36806703 1.0000
175 237826875 1.0000
175 80267704 1.0000
175 211231464 1.0000
175 103817716 1.0000
175 324588341 15.0000
175 253184868 1.0000
175 78021401 1.0000
175 232242473 1.0000
175 270850017 1.0000
175 240624439 1.0000
175 237376611 1.0000
175 219480393 1.0000
175 239787466 1.0000
175 215411682 1.0000
175 242804165 1.0000
175 88647325 1.0000
175 77989626 1.0000
175 242795908 1.0000
175 227338733 1.0000
175 234077156 1.0000
175 244026999 1.0000
175 229015331 1.0000
175 46850377 15.0000
175 137363410 1.0000
175 10814042 1.0000
175 109986944 1.0000
175 19530527 1.0000
175 236912210 1.0000
175 115924018 1.0000
175 190987689 1.0000
175 19735329 1.0000
175 116547221 1.0000
175 21811630 1.0000
175 54172831 1.0000
175 32845471 1.0000
175 95884790 1.0000
175 166888604 12.0000
175 104192882 13.0000
175 14409739 1.0000
175 111338251 1.0000
175 23781227 1.0000
175 228770219 1.0000
175 20586381 1.0000
175 128593925 1.0000
175 234825661 1.0000
175 67268150 1.0000
175 234688647 1.0000
175 75995713 1.0000
175 22628924 1.0000
175 238158030 1.0000
175 24600451 1.0000
175 48667895 1.0000
175 228769095 1.0000
175 120117254 1.0000
175 192341330 1.0000
175 116422140 1.0000
175 77986665 1.0000
175 82645739 1.0000
175 153563285 1.0000
175 135514272 1.0000
175 242791873 1.0000
175 104578228 1.0000
175 144942878 1.0000
175 84546428 1.0000
175 228774722 1.0000
175 77995220 1.0000
175 195697781 1.0000
175 6306972 1.0000
175 148872468 1.0000
175 116559835 1.0000
175 21518722 1.0000
175 74979783 1.0000
175 98420900 1.0000
175 20511634 1.0000
175 114007914 1.0000
175 78019662 1.0000
175 157410826 1.0000
175 239444226 1.0000
175 246723037 1.0000
175 83344114 1.0000
175 236487406 1.0000
175 22983594 1.0000
175 233555616 1.0000
175 228673882 1.0000
175 262322667 1.0000
175 150981180 1.0000
175 327886319 1.0000
175 81844092 1.0000
175 68690605 1.0000
175 378219674 2.0000
175 19964133 1.0000
175 23577405 12.0000
175 212284694 1.0000
175 197897890 1.0000
175 241298933 1.0000
175 236377912 1.0000
175 122713304 1.0000
175 232233165 1.0000
175 90059455 1.0000
175 78026748 1.0000
175 118999126 1.0000
175 233919401 1.0000
175 39472243 1.0000
175 63680662 1.0000
175 166102184 3.0000
175 198846028 1.0000
175 121375039 1.0000
175 110670932 1.0000
175 203484133 1.0000
175 92521829 1.0000
175 76951150 1.0000
175 219454029 1.0000
176 235965948 1.0000
176 229466877 1.0000
176 77184360 3.0000
176 21480666 2.0000
176 29163101 1.0000
176 18016160 2.0000
176 248801998 3.0000
176 375036621 1.0000
176 39325505 1.0000
176 36806703 2.0000
176 19652551 1.0000
176 237826875 2.0000
176 80267704 1.0000
176 211231464 2.0000
176 103817716 2.0000
176 324588341 1.0000
176 253184868 1.0000
176 78021401 1.0000
176 232242473 1.0000
176 256198747 1.0000
176 270850017 2.0000
176 240624439 1.0000
176 237376611 1.0000
176 219480393 1.0000
176 19594736 1.0000
176 239787466 1.0000
176 215411682 1.0000
176 20584338 1.0000
176 16627544 1.0000
176 242804165 1.0000
176 88647325 1.0000
176 77989626 1.0000
176 242795908 1.0000
176 227338733 1.0000
176 234077156 1.0000
176 244026999 1.0000
176 229015331 1.0000
176 46850377 2.0000
176 137363410 1.0000
176 10814042 1.0000
176 104217808 1.0000
176 109986944 2.0000
176 19530527 3.0000
176 99560321 1.0000
176 236912210 1.0000
176 115924018 1.0000
176 190987689 1.0000
176 19735329 1.0000
176 116547221 1.0000
176 21811630 2.0000
176 54172831 2.0000
176 32845471 1.0000
176 95884790 1.0000
176 166888604 1.0000
176 104192882 4.0000
176 14409739 1.0000
176 111338251 1.0000
176 23781227 1.0000
176 228770219 1.0000
176 20586381 2.0000
176 128593925 1.0000
176 234825661 1.0000
176 67268150 1.0000
176 234688647 1.0000
176 116785133 1.0000
176 75995713 1.0000
176 21315916 1.0000
176 22628924 2.0000
176 238158030 1.0000
176 24600451 2.0000
176 48667895 1.0000
176 228769095 1.0000
176 120117254 2.0000
176 192341330 1.0000
176 116422140 1.0000
176 77986665 2.0000
176 82645739 2.0000
176 22005625 1.0000
176 153563285 1.0000
176 135514272 3.0000
176 242791873 1.0000
176 104578228 2.0000
176 66682393 1.0000
176 144942878 1.0000
176 84546428 2.0000
176 228774722 1.0000
176 77995220 2.0000
176 21117425 1.0000
176 195697781 2.0000
176 6306972 2.0000
176 148872468 2.0000
176 6751502 2.0000
176 21440665 1.0000
176 116559835 1.0000
176 21518722 1.0000
176 135877820 1.0000
176 74979783 2.0000
176 98420900 2.0000
176 20511634 2.0000
176 114007914 1.0000
176 78019662 1.0000
176 157410826 1.0000
176 239444226 6.0000
176 246723037 1.0000
176 83344114 1.0000
176 236487406 2.0000
176 22983594 2.0000
176 233555616 1.0000
176 228673882 1.0000
176 262322667 2.0000
176 150981180 1.0000
176 327886319 1.0000
176 95658167 1.0000
176 81844092 2.0000
176 68690605 2.0000
176 19964133 1.0000
176 23577405 2.0000
176 212284694 1.0000
176 197897890 1.0000
176 241298933 1.0000
176 236377912 1.0000
176 122713304 2.0000
176 232233165 1.0000
176 90059455 1.0000
176 78026748 1.0000
176 118999126 4.0000
176 233919401 1.0000
176 39472243 2.0000
176 63680662 1.0000
176 95224854 1.0000
176 198846028 1.0000
176 121375039 1.0000
176 110670932 1.0000
176 203484133 1.0000
176 92521829 1.0000
176 76951150 2.0000
176 219454029 2.0000
177 235965948 1.0000
177 229466877 1.0000
177 25310399 2.0000
177 77184360 7.0000
177 21480666 5.0000
177 29163101 1.0000
177 18016160 5.0000
177 248801998 2.0000
177 375036621 3.0000
177 39325505 2.0000
177 36806703 8.0000
177 19652551 1.0000
177 237826875 2.0000
177 80267704 1.0000
177 211231464 6.0000
177 103817716 2.0000
177 324588341 1.0000
177 253184868 1.0000
177 78021401 1.0000
177 232242473 1.0000
177 270850017 2.0000
177 240624439 2.0000
177 237376611 1.0000
177 219480393 1.0000
177 19594736 6.0000
177 239787466 1.0000
177 215411682 1.0000
177 20584338 1.0000
177 16627544 1.0000
177 242804165 1.0000
177 88647325 1.0000
177 77989626 1.0000
177 242795908 1.0000
177 227338733 1.0000
177 234077156 1.0000
177 244026999 1.0000
177 22186312 1.0000
177 229015331 1.0000
177 46850377 4.0000
177 137363410 1.0000
177 10814042 1.0000
177 104217808 1.0000
177 109986944 2.0000
177 19530527 4.0000
177 99560321 2.0000
177 236912210 1.0000
177 115924018 1.0000
177 190987689 1.0000
177 19735329 1.0000
177 116547221 1.0000
177 21811630 2.0000
177 54172831 1.0000
177 32845471 1.0000
177 95884790 1.0000
177 166888604 1.0000
177 104192882 7.0000
177 14409739 1.0000
177 111338251 1.0000
177 104518517 1.0000
177 23781227 1.0000
177 228770219 1.0000
177 20586381 2.0000
177 128593925 1.0000
177 234825661 1.0000
177 67268150 1.0000
177 234688647 1.0000
177 116785133 1.0000
177 75995713 2.0000
177 21315916 1.0000
177 22628924 6.0000
177 238158030 1.0000
177 24600451 2.0000
177 48667895 1.0000
177 228769095 1.0000
177 120117254 2.0000
177 192341330 1.0000
177 116422140 1.0000
177 77986665 2.0000
177 82645739 2.0000
177 22005625 2.0000
177 153563285 2.0000
177 22026991 1.0000
177 135514272 8.0000
177 242791873 1.0000
177 104578228 2.0000
177 6294502 1.0000
177 66682393 1.0000
177 144942878 1.0000
177 84546428 2.0000
177 228774722 1.0000
177 77995220 2.0000
177 21117425 1.0000
177 195697781 2.0000
177 6306972 2.0000
177 148872468 2.0000
177 6751502 7.0000
177 21440665 6.0000
177 116559835 1.0000
177 21518722 1.0000
177 135877820 1.0000
177 74979783 2.0000
177 98420900 2.0000
177 20511634 2.0000
177 87471023 3.0000
177 114007914 1.0000
177 78019662 1.0000
177 157410826 1.0000
177 239444226 8.0000
177 246723037 1.0000
177 83344114 3.0000
177 20517600 1.0000
177 236487406 2.0000
177 22983594 2.0000
177 233555616 1.0000
177 228673882 1.0000
177 242471796 1.0000
177 262322667 4.0000
177 150981180 1.0000
177 327886319 1.0000
177 95658167 5.0000
177 81844092 2.0000
177 68690605 2.0000
177 19964133 1.0000
177 23577405 10.0000
177 212284694 1.0000
177 197897890 1.0000
177 241298933 1.0000
177 236377912 1.0000
177 122713304 2.0000
177 232233165 1.0000
177 90059455 1.0000
177 78026748 1.0000
177 118999126 12.0000
177 233919401 1.0000
177 39472243 2.0000
177 63680662 1.0000
177 95224854 1.0000
177 166102184 2.0000
177 198846028 1.0000
177 121375039 1.0000
177 110670932 1.0000
177 203484133 1.0000
177 92521829 1.0000
177 236108605 3.0000
177 39019643 1.0000
177 76951150 2.0000
177 219454029 2.0000
178 235965948 1.0000
178 229466877 1.0000
178 77184360 1.0000
178 29163101 1.0000
178 18016160 1.0000
178 248801998 1.0000
178 375036621 1.0000
178 36806703 1.0000
178 237826875 1.0000
178 80267704 1.0000
178 211231464 1.0000
178 103817716 1.0000
178 324588341 1.0000
178 253184868 1.0000
178 78021401 1.0000
178 232242473 1.0000
178 256198747 1.0000
178 270850017 1.0000
178 240624439 1.0000
178 237376611 1.0000
178 219480393 1.0000
178 239787466 1.0000
178 215411682 1.0000
178 242804165 1.0000
178 88647325 1.0000
178 77989626 1.0000
178 242795908 1.0000
178 227338733 1.0000
178 234077156 1.0000
178 244026999 1.0000
178 229015331 1.0000
178 46850377 1.0000
178 137363410 1.0000
178 10814042 1.0000
178 109986944 1.0000
178 19530527 2.0000
178 236912210 1.0000
178 115924018 1.0000
178 190987689 1.0000
178 19735329 2.0000
178 116547221 1.0000
178 21811630 1.0000
178 54172831 1.0000
178 32845471 1.0000
178 95884790 1.0000
178 166888604 1.0000
178 104192882 1.0000
178 14409739 1.0000
178 111338251 1.0000
178 23781227 1.0000
178 228770219 1.0000
178 20586381 1.0000
178 128593925 1.0000
178 234825661 1.0000
178 67268150 1.0000
178 234688647 1.0000
178 75995713 1.0000
178 22628924 1.0000
178 238158030 1.0000
178 24600451 1.0000
178 48667895 1.0000
178 228769095 1.0000
178 120117254 1.0000
178 192341330 1.0000
178 116422140 1.0000
178 77986665 1.0000
178 82645739 1.0000
178 153563285 1.0000
178 135514272 1.0000
178 242791873 1.0000
178 104578228 1.0000
178 144942878 1.0000
178 84546428 1.0000
178 228774722 1.0000
178 77995220 1.0000
178 195697781 1.0000
178 6306972 1.0000
178 148872468 1.0000
178 6751502 1.0000
178 116559835 1.0000
178 21518722 2.0000
178 74979783 1.0000
178 98420900 1.0000
178 20511634 1.0000
178 114007914 1.0000
178 78019662 1.0000
178 157410826 1.0000
178 239444226 1.0000
178 246723037 1.0000
178 83344114 1.0000
178 236487406 1.0000
178 22983594 2.0000
178 233555616 1.0000
178 21629133 1.0000
178 228673882 1.0000
178 262322667 1.0000
178 150981180 1.0000
178 327886319 1.0000
178 95658167 1.0000
178 81844092 1.0000
178 68690605 1.0000
178 19964133 1.0000
178 23577405 2.0000
178 212284694 1.0000
178 197897890 1.0000
178 241298933 1.0000
178 236377912 1.0000
178 122713304 1.0000
178 232233165 1.0000
178 90059455 1.0000
178 78026748 1.0000
178 118999126 1.0000
178 233919401 1.0000
178 39472243 1.0000
178 63680662 1.0000
178 198846028 1.0000
178 121375039 1.0000
178 110670932 1.0000
178 203484133 1.0000
178 92521829 1.0000
178 76951150 1.0000
178 219454029 1.0000
179 235965948 1.0000
179 229466877 1.0000
179 77184360 1.0000
179 29163101 1.0000
179 18016160 1.0000
179 248801998 1.0000
179 375036621 1.0000
179 36806703 1.0000
179 237826875 1.0000
179 80267704 1.0000
179 211231464 1.0000
179 103817716 1.0000
179 324588341 2.0000
179 253184868 1.0000
179 78021401 1.0000
179 232242473 1.0000
179 270850017 1.0000
179 240624439 1.0000
179 237376611 1.0000
179 219480393 1.0000
179 239787466 1.0000
179 215411682 1.0000
179 16627544 1.0000
179 242804165 1.0000
179 88647325 1.0000
179 77989626 1.0000
179 242795908 1.0000
179 227338733 1.0000
179 234077156 1.0000
179 244026999 1.0000
179 229015331 1.0000
179 46850377 2.0000
179 137363410 1.0000
179 10814042 1.0000
179 109986944 1.0000
179 19530527 1.0000
179 236912210 1.0000
179 115924018 1.0000
179 190987689 1.0000
179 19735329 2.0000
179 116547221 1.0000
179 21811630 1.0000
179 54172831 1.0000
179 32845471 1.0000
179 95884790 1.0000
179 166888604 1.0000
179 104192882 1.0000
179 14409739 1.0000
179 111338251 1.0000
179 23781227 1.0000
179 228770219 1.0000
179 20586381 1.0000
179 128593925 1.0000
179 234825661 1.0000
179 67268150 1.0000
179 234688647 1.0000
179 75995713 1.0000
179 22628924 1.0000
179 238158030 1.0000
179 24600451 1.0000
179 48667895 1.0000
179 228769095 1.0000
179 120117254 1.0000
179 192341330 1.0000
179 116422140 1.0000
179 77986665 1.0000
179 82645739 1.0000
179 153563285 1.0000
179 135514272 1.0000
179 242791873 1.0000
179 104578228 1.0000
179 144942878 1.0000
179 84546428 1.0000
179 228774722 1.0000
179 77995220 1.0000
179 195697781 1.0000
179 6306972 1.0000
179 148872468 1.0000
179 116559835 1.0000
179 21518722 1.0000
179 74979783 1.0000
179 98420900 1.0000
179 20511634 1.0000
179 114007914 1.0000
179 78019662 1.0000
179 157410826 1.0000
179 239444226 2.0000
179 246723037 1.0000
179 83344114 1.0000
179 236487406 1.0000
179 22983594 1.0000
179 233555616 1.0000
179 228673882 1.0000
179 262322667 1.0000
179 150981180 1.0000
179 327886319 1.0000
179 81844092 1.0000
179 68690605 1.0000
179 19964133 1.0000
179 23577405 2.0000
179 212284694 1.0000
179 197897890 1.0000
179 241298933 1.0000
179 236377912 1.0000
179 122713304 1.0000
179 232233165 1.0000
179 90059455 1.0000
179 78026748 1.0000
179 118999126 1.0000
179 233919401 1.0000
179 39472243 1.0000
179 63680662 1.0000
179 198846028 1.0000
179 121375039 1.0000
179 110670932 1.0000
179 203484133 1.0000
179 92521829 1.0000
179 76951150 1.0000
179 219454029 1.0000
180 229466877 2.0000
180 77184360 2.0000
180 39325505 1.0000
180 36806703 2.0000
180 211231464 1.0000
180 179230072 1.0000
180 253184868 1.0000
180 212555476 1.0000
180 239787466 1.0000
180 94835912 3.0000
180 21811630 1.0000
180 133219169 4.0000
180 229650437 1.0000
180 234825661 1.0000
180 346630615 1.0000
180 382027035 2.0000
180 238158030 2.0000
180 48667895 2.0000
180 258136924 1.0000
180 219297099 3.0000
180 21440665 1.0000
180 74979783 1.0000
180 98420900 4.0000
180 243134164 1.0000
180 78019662 1.0000
180 68690605 1.0000
180 63680662 2.0000
180 198846028 3.0000
180 243149702 1.0000
180 240465601 1.0000
180 70205816 1.0000
181 229466877 1.0000
181 36806703 1.0000
181 95658167 1.0000
182 229466877 2.0000
182 18016160 2.0000
182 240624439 2.0000
182 227338733 2.0000
182 19735329 2.0000
182 372827446 1.0000
182 23359147 2.0000
183 229466877 1.0000
183 18016160 1.0000
183 232242473 1.0000
183 240624439 2.0000
183 237376611 1.0000
183 227338733 1.0000
183 106866759 1.0000
183 19735329 1.0000
183 21811630 1.0000
183 25298765 1.0000
183 153563285 1.0000
183 104578228 1.0000
183 21117425 1.0000
183 21440665 1.0000
183 168669206 1.0000
183 21518722 1.0000
183 135877820 1.0000
183 22983594 1.0000
183 23359147 1.0000
183 228673882 1.0000
183 118999126 1.0000
183 63680662 1.0000
183 94069743 1.0000
184 229466877 2.0000
184 77184360 6.0000
184 21480666 5.0000
184 226631830 1.0000
184 18016160 3.0000
184 375036621 1.0000
184 227431311 1.0000
184 39325505 2.0000
184 36806703 2.0000
184 19652551 2.0000
184 237826875 1.0000
184 237788848 1.0000
184 32922034 1.0000
184 90364806 2.0000
184 253184868 1.0000
184 232242473 2.0000
184 240624439 2.0000
184 237376611 2.0000
184 18539902 1.0000
184 19594736 2.0000
184 239787466 1.0000
184 16627544 1.0000
184 242804165 2.0000
184 249719099 1.0000
184 77989626 2.0000
184 242795908 1.0000
184 234077156 1.0000
184 19530527 3.0000
184 28776227 1.0000
184 190987689 1.0000
184 19735329 1.0000
184 21811630 1.0000
184 54172831 1.0000
184 104192882 5.0000
184 242373942 2.0000
184 111338251 2.0000
184 19777265 1.0000
184 228770219 2.0000
184 20586381 2.0000
184 234825661 1.0000
184 67268150 1.0000
184 21315916 2.0000
184 22628924 3.0000
184 120117254 3.0000
184 116422140 2.0000
184 77986665 1.0000
184 153563285 2.0000
184 135514272 7.0000
184 243177419 2.0000
184 21643123 1.0000
184 84546428 1.0000
184 219297099 3.0000
184 77995220 3.0000
184 21117425 1.0000
184 6751502 8.0000
184 18818981 1.0000
184 116559835 1.0000
184 21518722 1.0000
184 135877820 1.0000
184 74979783 4.0000
184 98420900 1.0000
184 36351009 1.0000
184 243134164 1.0000
184 78019662 2.0000
184 22983594 2.0000
184 233555616 1.0000
184 228673882 2.0000
184 244156314 1.0000
184 327886319 2.0000
184 68690605 1.0000
184 16950676 1.0000
184 23577405 4.0000
184 36315404 1.0000
184 232233165 1.0000
184 90059455 1.0000
184 78026748 2.0000
184 118999126 4.0000
184 63680662 1.0000
184 6300152 1.0000
184 121375039 1.0000
184 243149702 1.0000
184 249347954 1.0000
184 110670932 1.0000
184 92521829 1.0000
184 304321790 1.0000
184 70205816 1.0000
184 76951150 2.0000
185 229466877 1.0000
185 77184360 1.0000
185 36806703 1.0000
185 179230072 1.0000
185 94835912 1.0000
185 133219169 1.0000
185 219297099 1.0000
186 229466877 1.0000
186 77184360 1.0000
186 36806703 1.0000
186 179230072 1.0000
186 94835912 1.0000
186 133219169 1.0000
186 219297099 1.0000
187 229466877 1.0000
187 77184360 2.0000
187 21480666 1.0000
187 18016160 1.0000
187 375036621 1.0000
187 19652551 1.0000
187 232242473 1.0000
187 240624439 1.0000
187 237376611 2.0000
187 19594736 1.0000
187 88647325 1.0000
187 19530527 1.0000
187 21811630 1.0000
187 104192882 2.0000
187 111338251 1.0000
187 22628924 1.0000
187 22005625 1.0000
187 153563285 1.0000
187 135514272 3.0000
187 243177419 1.0000
187 148872468 1.0000
187 6751502 1.0000
187 168669206 1.0000
187 239444226 1.0000
187 21629133 1.0000
187 23577405 3.0000
187 236377912 1.0000
187 90059455 1.0000
187 118999126 2.0000
187 144302254 3.0000
187 76951150 2.0000
188 229466877 1.0000
188 226631830 2.0000
188 29163101 1.0000
188 18016160 1.0000
188 242484816 1.0000
188 21565240 1.0000
188 110711910 1.0000
188 324588341 1.0000
188 232242473 1.0000
188 240624439 1.0000
188 22924705 1.0000
188 237376611 1.0000
188 239787466 1.0000
188 242804165 2.0000
188 88647325 1.0000
188 227338733 1.0000
188 234077156 2.0000
188 137363410 1.0000
188 106866759 1.0000
188 109986944 1.0000
188 236912210 1.0000
188 19735329 1.0000
188 21811630 1.0000
188 32845471 1.0000
188 144131076 1.0000
188 111338251 1.0000
188 163929486 1.0000
188 228770219 1.0000
188 234825661 1.0000
188 231816917 1.0000
188 234688647 1.0000
188 382027035 1.0000
188 228769095 1.0000
188 192341330 1.0000
188 153563285 1.0000
188 135514272 1.0000
188 104578228 1.0000
188 21643123 1.0000
188 85370909 1.0000
188 238586884 1.0000
188 21440665 1.0000
188 168669206 1.0000
188 181303066 1.0000
188 21518722 1.0000
188 135877820 1.0000
188 245434042 1.0000
188 98420900 1.0000
188 20511634 1.0000
188 87471023 1.0000
188 83344114 1.0000
188 22983594 1.0000
188 228673882 1.0000
188 19964133 1.0000
188 244745254 1.0000
188 69568655 1.0000
188 212284694 1.0000
188 235243434 1.0000
188 122713304 1.0000
188 118999126 1.0000
188 233919401 1.0000
188 39472243 1.0000
188 237794265 1.0000
188 127331013 1.0000
188 63680662 1.0000
188 6300152 1.0000
188 110670932 1.0000
188 92521829 1.0000
188 29466305 1.0000
188 22498248 1.0000
189 229466877 1.0000
189 21480666 1.0000
189 18016160 1.0000
189 19652551 1.0000
189 237826875 1.0000
189 19530527 1.0000
189 135514272 1.0000
189 239444226 1.0000
189 118999126 1.0000
190 229466877 2.0000
190 25310399 4.0000
190 77184360 1.0000
190 21480666 1.0000
190 18016160 2.0000
190 248801998 1.0000
190 36806703 4.0000
190 19652551 4.0000
190 67430174 2.0000
190 19594736 4.0000
190 215411682 1.0000
190 16627544 1.0000
190 106866759 1.0000
190 10814042 2.0000
190 19530527 5.0000
190 19735329 2.0000
190 133219169 1.0000
190 239862568 1.0000
190 104192882 1.0000
190 144131076 2.0000
190 19777265 1.0000
190 22628924 5.0000
190 24600451 1.0000
190 22005625 1.0000
190 22026991 1.0000
190 135514272 2.0000
190 6294502 2.0000
190 163063814 1.0000
190 6751502 5.0000
190 245434042 1.0000
190 219007038 2.0000
190 95658167 1.0000
190 23577405 3.0000
190 69568655 2.0000
190 197897890 1.0000
190 118999126 1.0000
190 39472243 2.0000
190 237794265 1.0000
190 237487471 1.0000
190 17691386 1.0000
190 22498248 1.0000
191 229466877 1.0000
191 29163101 1.0000
191 18016160 1.0000
191 110711910 1.0000
191 324588341 1.0000
191 240624439 1.0000
191 88647325 1.0000
191 227338733 1.0000
191 106866759 1.0000
191 19530527 1.0000
191 19735329 1.0000
191 372827446 1.0000
191 111338251 1.0000
191 153563285 1.0000
191 135514272 1.0000
191 104578228 1.0000
191 21643123 1.0000
191 85370909 1.0000
191 21440665 1.0000
191 21518722 1.0000
191 135877820 1.0000
191 87471023 1.0000
191 22983594 1.0000
191 23359147 1.0000
191 118999126 1.0000
191 39472243 1.0000
191 63680662 1.0000
191 6300152 1.0000
191 94069743 1.0000
191 29466305 1.0000
192 229466877 1.0000
192 29163101 1.0000
192 18016160 1.0000
192 110711910 1.0000
192 103817716 1.0000
192 324588341 1.0000
192 240624439 1.0000
192 88647325 1.0000
192 227338733 1.0000
192 106866759 1.0000
192 19530527 1.0000
192 19735329 1.0000
192 372827446 1.0000
192 21811630 1.0000
192 111338251 1.0000
192 153563285 1.0000
192 135514272 1.0000
192 104578228 1.0000
192 21643123 1.0000
192 85370909 1.0000
192 21440665 1.0000
192 21518722 1.0000
192 135877820 1.0000
192 87471023 1.0000
192 239444226 1.0000
192 22983594 1.0000
192 23359147 1.0000
192 118999126 1.0000
192 39472243 1.0000
192 63680662 1.0000
192 6300152 1.0000
192 94069743 1.0000
192 29466305 1.0000
193 229466877 1.0000
193 18016160 1.0000
193 240624439 1.0000
193 227338733 1.0000
193 19735329 1.0000
193 372827446 1.0000
193 37011115 1.0000
193 23359147 1.0000
194 229466877 1.0000
194 18016160 1.0000
194 240624439 1.0000
194 227338733 1.0000
194 19735329 1.0000
194 22628924 1.0000
194 148872468 1.0000
194 23359147 1.0000
194 68690605 1.0000
194 26586771 1.0000
195 229466877 1.0000
195 18016160 1.0000
195 324588341 1.0000
195 240624439 1.0000
195 227338733 1.0000
195 19735329 1.0000
195 22628924 1.0000
195 148872468 1.0000
195 21440665 1.0000
195 23359147 1.0000
195 68690605 1.0000
195 26586771 1.0000
195 166102184 1.0000
195 22498248 1.0000
196 229466877 1.0000
196 77184360 2.0000
196 21480666 4.0000
196 29163101 1.0000
196 18016160 4.0000
196 248801998 3.0000
196 375036621 1.0000
196 39325505 1.0000
196 36806703 1.0000
196 237826875 2.0000
196 211231464 4.0000
196 103817716 1.0000
196 324588341 1.0000
196 172749267 1.0000
196 232242473 2.0000
196 270850017 1.0000
196 240624439 1.0000
196 524423189 1.0000
196 212555476 1.0000
196 237376611 2.0000
196 219480393 1.0000
196 19594736 4.0000
196 239787466 1.0000
196 93026497 1.0000
196 77989626 2.0000
196 46850377 3.0000
196 137363410 1.0000
196 109986944 1.0000
196 19530527 2.0000
196 190987689 1.0000
196 19735329 2.0000
196 21811630 2.0000
196 133219169 2.0000
196 54172831 3.0000
196 244154060 1.0000
196 104192882 1.0000
196 6290752 1.0000
196 238633165 1.0000
196 111338251 1.0000
196 19777265 1.0000
196 20586381 1.0000
196 67268150 1.0000
196 496338650 1.0000
196 120117254 2.0000
196 258136924 1.0000
196 116422140 1.0000
196 77986665 1.0000
196 82645739 2.0000
196 22005625 1.0000
196 153563285 2.0000
196 135514272 1.0000
196 242791873 1.0000
196 386170620 1.0000
196 144942878 2.0000
196 84546428 2.0000
196 219297099 1.0000
196 77995220 2.0000
196 202678255 1.0000
196 21117425 2.0000
196 6306972 1.0000
196 148872468 2.0000
196 6751502 2.0000
196 21440665 1.0000
196 116559835 1.0000
196 330904433 1.0000
196 21518722 2.0000
196 135877820 1.0000
196 74979783 3.0000
196 98420900 2.0000
196 20511634 1.0000
196 87471023 1.0000
196 114007914 2.0000
196 78019662 1.0000
196 239444226 4.0000
196 83344114 1.0000
196 22983594 1.0000
196 233555616 2.0000
196 228673882 1.0000
196 150981180 1.0000
196 327886319 1.0000
196 81844092 2.0000
196 68690605 2.0000
196 16950676 1.0000
196 19964133 1.0000
196 69568655 1.0000
196 241298933 1.0000
196 236377912 1.0000
196 90059455 1.0000
196 78026748 1.0000
196 118999126 4.0000
196 39472243 1.0000
196 63680662 1.0000
196 17691386 1.0000
196 94069743 1.0000
196 92521829 1.0000
196 29466305 2.0000
196 70205816 1.0000
196 76951150 2.0000
196 219454029 1.0000
197 229466877 1.0000
197 77184360 1.0000
197 232242473 1.0000
197 240624439 1.0000
197 237376611 1.0000
197 88647325 1.0000
197 27885779 1.0000
197 111338251 1.0000
197 360540613 1.0000
197 153563285 1.0000
197 135514272 1.0000
197 243177419 1.0000
197 239444226 1.0000
197 21629133 1.0000
197 23577405 1.0000
197 118999126 1.0000
197 76951150 1.0000
198 229466877 1.0000
198 77184360 2.0000
198 18016160 1.0000
198 78021401 1.0000
198 232242473 1.0000
198 240624439 2.0000
198 237376611 1.0000
198 88647325 2.0000
198 77989626 1.0000
198 111338251 2.0000
198 153563285 2.0000
198 135514272 2.0000
198 243177419 1.0000
198 74979783 1.0000
198 78019662 1.0000
198 22983594 1.0000
198 21629133 2.0000
198 118999126 2.0000
198 76951150 2.0000
199 229466877 1.0000
199 77184360 2.0000
199 18016160 6.0000
199 78021401 1.0000
199 232242473 1.0000
199 240624439 2.0000
199 237376611 1.0000
199 88647325 2.0000
199 77989626 1.0000
199 104192882 3.0000
199 111338251 2.0000
199 22005625 1.0000
199 153563285 2.0000
199 135514272 6.0000
199 243177419 1.0000
199 21117425 1.0000
199 74979783 1.0000
199 78019662 2.0000
199 22983594 1.0000
199 21629133 2.0000
199 78026748 1.0000
199 118999126 4.0000
199 144302254 4.0000
199 76951150 2.0000
200 229466877 1.0000
200 77184360 1.0000
200 232242473 1.0000
200 240624439 1.0000
200 237376611 1.0000
200 148702848 1.0000
200 88647325 1.0000
200 111338251 1.0000
200 153563285 1.0000
200 135514272 1.0000
200 243177419 1.0000
200 6751502 1.0000
200 21629133 1.0000
200 118999126 1.0000
200 76951150 1.0000
201 579303202 1.0000
201 21480666 1.0000
201 399032673 1.0000
201 19652551 1.0000
201 32922034 8.0000
201 211231464 7.0000
201 103817716 1.0000
201 21927925 3.0000
201 172749267 4.0000
201 944693640 1.0000
201 627403720 1.0000
201 524423189 4.0000
201 19594736 10.0000
201 148702848 6.0000
201 213229979 4.0000
201 249719099 1.0000
201 22186312 6.0000
201 46850377 2.0000
201 163466066 4.0000
201 94835912 7.0000
201 99560321 5.0000
201 420627114 3.0000
201 244154060 2.0000
201 516729176 2.0000
201 229650437 2.0000
201 14409739 4.0000
201 342888740 3.0000
201 67268150 9.0000
201 21315916 1.0000
201 243632271 2.0000
201 24600451 5.0000
201 432054563 1.0000
201 28452279 3.0000
201 504372104 4.0000
201 296787019 2.0000
201 29110219 4.0000
201 54605067 5.0000
201 195697781 4.0000
201 66811109 2.0000
201 330904433 5.0000
201 36351009 3.0000
201 114007914 7.0000
201 326441880 3.0000
201 421067231 3.0000
201 22378020 3.0000
201 81844092 7.0000
201 197897890 2.0000
201 36315404 4.0000
201 422817442 1.0000
201 28364382 1.0000
201 121375039 3.0000
201 562111567 1.0000
201 246820781 2.0000
202 579303202 1.0000
202 399032673 1.0000
202 32922034 2.0000
202 211231464 3.0000
202 21927925 2.0000
202 172749267 3.0000
202 944693640 1.0000
202 627403720 1.0000
202 524423189 3.0000
202 19594736 3.0000
202 148702848 2.0000
202 213229979 2.0000
202 249719099 1.0000
202 22186312 2.0000
202 46850377 1.0000
202 163466066 2.0000
202 94835912 2.0000
202 99560321 3.0000
202 420627114 2.0000
202 244154060 2.0000
202 516729176 2.0000
202 229650437 1.0000
202 14409739 3.0000
202 342888740 2.0000
202 67268150 3.0000
202 243632271 2.0000
202 24600451 2.0000
202 432054563 1.0000
202 28452279 2.0000
202 504372104 2.0000
202 296787019 1.0000
202 29110219 2.0000
202 54605067 2.0000
202 195697781 2.0000
202 66811109 1.0000
202 330904433 3.0000
202 36351009 2.0000
202 114007914 3.0000
202 326441880 2.0000
202 421067231 2.0000
202 22378020 2.0000
202 81844092 3.0000
202 197897890 2.0000
202 36315404 3.0000
202 422817442 1.0000
202 28364382 1.0000
202 121375039 1.0000
202 562111567 1.0000
202 246820781 2.0000
203 238316092 1.0000
203 67430174 1.0000
203 140393380 1.0000
203 372827446 1.0000
204 238316092 1.0000
204 67430174 1.0000
204 140393380 1.0000
204 372827446 1.0000
205 624645567 1.0000
205 375036621 1.0000
205 39325505 1.0000
205 32922034 1.0000
205 270286972 1.0000
205 99560321 1.0000
205 115924018 1.0000
205 190987689 1.0000
205 32845471 1.0000
205 95884790 1.0000
205 516729176 1.0000
205 111338251 1.0000
205 19777265 1.0000
205 228769095 1.0000
205 242791873 1.0000
205 84546428 1.0000
205 6306972 1.0000
205 148872468 1.0000
205 21518722 1.0000
205 87471023 1.0000
205 233555616 1.0000
205 232233165 1.0000
205 249347954 1.0000
205 29466305 1.0000
205 246820781 1.0000
206 624645567 1.0000
206 375036621 1.0000
206 39325505 1.0000
206 32922034 1.0000
206 270286972 1.0000
206 99560321 1.0000
206 115924018 1.0000
206 190987689 1.0000
206 32845471 1.0000
206 95884790 1.0000
206 516729176 1.0000
206 111338251 1.0000
206 19777265 1.0000
206 228769095 1.0000
206 242791873 1.0000
206 84546428 1.0000
206 6306972 1.0000
206 148872468 1.0000
206 21518722 1.0000
206 87471023 1.0000
206 233555616 1.0000
206 232233165 1.0000
206 249347954 1.0000
206 29466305 1.0000
206 246820781 1.0000
207 624645567 1.0000
207 375036621 1.0000
207 39325505 1.0000
207 32922034 1.0000
207 270286972 1.0000
207 99560321 1.0000
207 115924018 1.0000
207 190987689 1.0000
207 32845471 1.0000
207 95884790 1.0000
207 516729176 1.0000
207 111338251 1.0000
207 19777265 1.0000
207 228769095 1.0000
207 242791873 1.0000
207 84546428 1.0000
207 6306972 1.0000
207 148872468 1.0000
207 21518722 1.0000
207 87471023 1.0000
207 233555616 1.0000
207 232233165 1.0000
207 249347954 1.0000
207 29466305 1.0000
207 246820781 1.0000
208 624645567 1.0000
208 375036621 1.0000
208 39325505 1.0000
208 32922034 1.0000
208 270286972 1.0000
208 99560321 1.0000
208 115924018 1.0000
208 190987689 1.0000
208 32845471 1.0000
208 95884790 1.0000
208 516729176 1.0000
208 111338251 1.0000
208 19777265 1.0000
208 228769095 1.0000
208 242791873 1.0000
208 84546428 1.0000
208 6306972 1.0000
208 148872468 1.0000
208 21518722 1.0000
208 87471023 1.0000
208 233555616 1.0000
208 232233165 1.0000
208 249347954 1.0000
208 29466305 1.0000
208 246820781 1.0000
209 624645567 1.0000
209 375036621 1.0000
209 39325505 1.0000
209 32922034 1.0000
209 270286972 1.0000
209 99560321 1.0000
209 115924018 1.0000
209 190987689 1.0000
209 32845471 1.0000
209 95884790 1.0000
209 516729176 1.0000
209 111338251 1.0000
209 19777265 1.0000
209 228769095 1.0000
209 242791873 1.0000
209 84546428 1.0000
209 6306972 1.0000
209 148872468 1.0000
209 21518722 1.0000
209 87471023 1.0000
209 233555616 1.0000
209 232233165 1.0000
209 249347954 1.0000
209 29466305 1.0000
209 246820781 1.0000
210 624645567 1.0000
210 77184360 1.0000
210 21480666 1.0000
210 18016160 1.0000
210 375036621 1.0000
210 39325505 1.0000
210 36806703 2.0000
210 32922034 1.0000
210 211231464 1.0000
210 270286972 1.0000
210 19594736 1.0000
210 46850377 1.0000
210 99560321 1.0000
210 115924018 1.0000
210 190987689 1.0000
210 32845471 1.0000
210 95884790 1.0000
210 516729176 1.0000
210 111338251 1.0000
210 19777265 1.0000
210 228769095 1.0000
210 135514272 1.0000
210 242791873 1.0000
210 84546428 1.0000
210 6306972 1.0000
210 148872468 1.0000
210 21518722 1.0000
210 87471023 1.0000
210 239444226 2.0000
210 83344114 1.0000
210 233555616 1.0000
210 262322667 1.0000
210 232233165 1.0000
210 118999126 1.0000
210 249347954 1.0000
210 29466305 1.0000
210 246820781 1.0000
210 262199169 1.0000
211 25310399 1.0000
211 54172831 1.0000
211 17691386 2.0000
212 25310399 2.0000
212 36806703 1.0000
212 270850017 1.0000
212 46850377 1.0000
213 25310399 1.0000
213 18016160 8.0000
213 248801998 1.0000
213 39325505 1.0000
213 36806703 1.0000
213 237826875 1.0000
213 253184868 1.0000
213 270850017 1.0000
213 19594736 2.0000
213 361335767 1.0000
213 19530527 1.0000
213 190987689 1.0000
213 239862568 1.0000
213 23781227 1.0000
213 67268150 1.0000
213 75995713 1.0000
213 22628924 1.0000
213 22026991 1.0000
213 228774722 1.0000
213 77995220 1.0000
213 11587032 1.0000
213 6751502 1.0000
213 21440665 2.0000
213 78019662 1.0000
213 239444226 1.0000
213 236487406 1.0000
213 262322667 1.0000
213 46123918 1.0000
213 23577405 1.0000
213 241298933 1.0000
213 236377912 1.0000
213 166102184 1.0000
213 26228880 3.0000
213 94069743 1.0000
213 249347954 1.0000
213 246820781 1.0000
213 144302254 6.0000
213 70205816 1.0000
213 39019643 1.0000
213 22498248 1.0000
213 219454029 1.0000
214 25310399 1.0000
214 36806703 2.0000
214 270850017 2.0000
214 219480393 1.0000
214 361335767 2.0000
214 104192882 1.0000
214 385326089 2.0000
214 22628924 1.0000
214 22026991 1.0000
214 6751502 1.0000
214 95658167 1.0000
214 236377912 2.0000
214 237487471 1.0000
215 25310399 4.0000
215 36806703 2.0000
215 270850017 2.0000
215 219480393 1.0000
215 361335767 2.0000
215 385326089 2.0000
215 22628924 4.0000
215 6751502 3.0000
215 68690605 1.0000
215 236377912 2.0000
215 237487471 1.0000
216 25310399 1.0000
216 36806703 2.0000
216 270850017 2.0000
216 219480393 1.0000
216 361335767 2.0000
216 385326089 2.0000
216 236377912 2.0000
216 237487471 1.0000
217 25310399 5.0000
217 36806703 4.0000
217 219480393 1.0000
217 385326089 2.0000
218 25310399 1.0000
218 219480393 1.0000
218 21643123 1.0000
218 37536209 1.0000
219 25310399 2.0000
219 46850377 1.0000
219 20517600 1.0000
220 25310399 1.0000
220 77184360 2.0000
220 21480666 2.0000
220 248801998 2.0000
220 375036621 4.0000
220 36806703 3.0000
220 19652551 1.0000
220 237826875 3.0000
220 103817716 2.0000
220 253184868 2.0000
220 270850017 1.0000
220 240624439 2.0000
220 237376611 2.0000
220 46850377 2.0000
220 28776227 2.0000
220 133219169 2.0000
220 54172831 4.0000
220 104192882 5.0000
220 23781227 1.0000
220 22628924 2.0000
220 219297099 2.0000
220 6751502 1.0000
220 239444226 3.0000
220 22983594 1.0000
220 262322667 2.0000
220 95658167 1.0000
220 68690605 2.0000
220 23577405 2.0000
221 25310399 4.0000
221 77184360 1.0000
221 36806703 4.0000
221 270850017 1.0000
221 219480393 1.0000
221 215411682 1.0000
221 10814042 3.0000
221 361335767 1.0000
221 385326089 1.0000
221 22026991 1.0000
221 6751502 5.0000
221 236377912 1.0000
221 237487471 1.0000
222 25310399 1.0000
222 77184360 1.0000
222 21480666 2.0000
222 39325505 1.0000
222 36806703 2.0000
222 19652551 2.0000
222 67430174 1.0000
222 89952215 1.0000
222 19594736 1.0000
222 93026497 1.0000
222 16627544 1.0000
222 77989626 1.0000
222 19530527 1.0000
222 54172831 1.0000
222 104192882 1.0000
222 22628924 1.0000
222 192341330 1.0000
222 116422140 1.0000
222 22005625 3.0000
222 22026991 1.0000
222 135514272 1.0000
222 37011115 2.0000
222 66682393 1.0000
222 6751502 3.0000
222 116559835 1.0000
222 95658167 2.0000
222 23577405 1.0000
222 76951150 2.0000
223 25310399 1.0000
223 77184360 1.0000
223 21480666 1.0000
223 18016160 1.0000
223 39325505 1.0000
223 36806703 2.0000
223 19652551 2.0000
223 270850017 1.0000
223 89952215 1.0000
223 19594736 1.0000
223 20584338 1.0000
223 93026497 1.0000
223 16627544 1.0000
223 10814042 2.0000
223 19530527 1.0000
223 239862568 3.0000
223 104192882 2.0000
223 22628924 2.0000
223 116422140 1.0000
223 22005625 1.0000
223 22026991 2.0000
223 37011115 1.0000
223 11587032 1.0000
223 6751502 3.0000
223 21440665 3.0000
223 46123918 1.0000
223 18449501 1.0000
223 23577405 1.0000
223 118999126 1.0000
223 166102184 1.0000
223 26228880 1.0000
223 22498248 3.0000
223 76951150 1.0000
224 25310399 2.0000
224 36806703 1.0000
224 54172831 1.0000
225 25310399 1.0000
225 19652551 1.0000
225 104192882 1.0000
226 25310399 1.0000
226 36806703 1.0000
226 270850017 2.0000
226 54172831 1.0000
226 22628924 1.0000
226 148872468 1.0000
226 95658167 1.0000
227 25310399 4.0000
227 36806703 3.0000
227 270850017 1.0000
227 385326089 1.0000
228 25310399 1.0000
228 36806703 2.0000
228 19594736 1.0000
228 77989626 1.0000
228 25298765 1.0000
228 144131076 1.0000
228 258136924 1.0000
228 116422140 1.0000
228 77986665 1.0000
228 153563285 1.0000
228 135514272 2.0000
228 296787019 1.0000
228 6751502 1.0000
228 21440665 2.0000
228 98420900 1.0000
228 20517600 1.0000
228 46123918 1.0000
228 26228880 2.0000
228 22498248 2.0000
228 76951150 1.0000
229 25310399 2.0000
229 39325505 1.0000
229 36806703 2.0000
229 270850017 1.0000
229 219480393 1.0000
229 385326089 1.0000
229 23577405 1.0000
229 95224854 1.0000
230 25310399 1.0000
230 19652551 1.0000
230 95658167 1.0000
231 25310399 1.0000
231 36806703 1.0000
231 270850017 1.0000
231 22628924 1.0000
231 148872468 1.0000
231 236377912 1.0000
231 237487471 1.0000
232 25310399 1.0000
232 77184360 1.0000
232 19652551 1.0000
232 19594736 1.0000
232 19530527 1.0000
232 104192882 1.0000
232 22628924 1.0000
232 22026991 1.0000
232 6751502 1.0000
232 69568655 1.0000
233 25310399 1.0000
233 19652551 2.0000
233 22628924 2.0000
233 6751502 3.0000
234 25310399 1.0000
234 19652551 1.0000
234 6751502 1.0000
235 25310399 1.0000
235 19652551 1.0000
235 6751502 1.0000
236 25310399 1.0000
236 21480666 1.0000
236 18016160 1.0000
236 19652551 2.0000
236 270850017 2.0000
236 89952215 1.0000
236 219480393 1.0000
236 19594736 2.0000
236 22186312 1.0000
236 46850377 1.0000
236 10814042 1.0000
236 19530527 2.0000
236 360540613 1.0000
236 22628924 1.0000
236 21643123 1.0000
236 6751502 3.0000
236 98420900 1.0000
236 20517600 2.0000
236 262322667 1.0000
236 23577405 2.0000
236 69568655 1.0000
236 237487471 1.0000
236 95224854 1.0000
236 26228880 1.0000
237 25310399 1.0000
237 77184360 1.0000
237 18016160 1.0000
237 36806703 2.0000
237 19652551 2.0000
237 219480393 1.0000
237 19594736 1.0000
237 22186312 1.0000
237 10814042 1.0000
237 19530527 1.0000
237 22628924 2.0000
237 22005625 1.0000
237 6751502 3.0000
237 83344114 1.0000
237 23577405 2.0000
237 69568655 1.0000
237 237487471 1.0000
237 95224854 1.0000
238 25310399 1.0000
238 19652551 1.0000
238 219480393 1.0000
238 19594736 1.0000
238 22186312 1.0000
238 10814042 1.0000
238 19530527 1.0000
238 22628924 1.0000
238 6751502 1.0000
238 135877820 1.0000
238 69568655 1.0000
238 237487471 1.0000
239 25310399 1.0000
239 36806703 2.0000
239 19652551 1.0000
239 32922034 1.0000
239 270850017 1.0000
239 219480393 1.0000
239 19594736 1.0000
239 16627544 1.0000
239 77989626 1.0000
239 94835912 1.0000
239 361335767 1.0000
239 385326089 1.0000
239 67268150 1.0000
239 21315916 1.0000
239 29110219 1.0000
239 6751502 1.0000
239 36351009 1.0000
239 81844092 1.0000
239 236377912 1.0000
239 237487471 1.0000
240 25310399 1.0000
240 36806703 1.0000
240 270850017 1.0000
240 219480393 1.0000
240 361335767 1.0000
240 385326089 1.0000
240 236377912 1.0000
240 237487471 1.0000
241 25310399 1.0000
241 77184360 1.0000
241 18016160 2.0000
241 39325505 2.0000
241 36806703 1.0000
241 19652551 1.0000
241 67430174 2.0000
241 46850377 1.0000
241 137363410 2.0000
241 109986944 2.0000
241 32845471 2.0000
241 104192882 1.0000
241 104518517 2.0000
241 153563285 1.0000
241 135514272 1.0000
241 228774722 2.0000
241 21117425 2.0000
241 148872468 1.0000
241 21518722 2.0000
241 87471023 1.0000
241 114007914 1.0000
241 239444226 1.0000
241 83344114 1.0000
241 322549346 2.0000
241 327886319 2.0000
241 95658167 2.0000
241 16950676 1.0000
241 19964133 2.0000
241 23577405 2.0000
241 118999126 2.0000
241 63680662 2.0000
241 197095842 2.0000
241 110670932 2.0000
242 25310399 1.0000
242 219480393 1.0000
242 25298765 1.0000
243 25310399 1.0000
243 36806703 1.0000
243 19652551 1.0000
243 270850017 1.0000
243 89952215 1.0000
243 10814042 1.0000
243 22628924 2.0000
243 22005625 1.0000
243 148872468 1.0000
243 6751502 1.0000
243 78019662 1.0000
243 46123918 1.0000
243 18449501 1.0000
243 23577405 1.0000
243 95224854 2.0000
244 25310399 1.0000
244 39325505 1.0000
244 385326089 1.0000
245 25310399 1.0000
245 54605067 1.0000
245 245434042 1.0000
245 92521829 1.0000
246 25310399 1.0000
246 18016160 1.0000
246 36806703 1.0000
246 103817716 1.0000
246 270850017 1.0000
246 166888604 1.0000
246 104192882 1.0000
246 262199169 1.0000
247 25310399 1.0000
247 22005625 1.0000
247 118999126 1.0000
248 25310399 1.0000
248 375036621 1.0000
248 19652551 3.0000
248 19594736 1.0000
248 22628924 15.0000
248 148872468 3.0000
248 327886319 2.0000
248 237487471 1.0000
248 26586771 1.0000
249 25310399 2.0000
249 248801998 2.0000
249 36806703 2.0000
249 253184868 1.0000
249 249719099 2.0000
249 234077156 1.0000
249 137363410 1.0000
249 190987689 1.0000
249 19735329 2.0000
249 54172831 1.0000
249 244154060 1.0000
249 19777265 2.0000
249 23781227 1.0000
249 75995713 1.0000
249 228769095 1.0000
249 77986665 1.0000
249 227990753 1.0000
249 22026991 2.0000
249 242791873 1.0000
249 386170620 1.0000
249 104187193 2.0000
249 144942878 3.0000
249 228774722 2.0000
249 77995220 2.0000
249 168669206 1.0000
249 18818981 1.0000
249 245434042 1.0000
249 98420900 1.0000
249 20511634 2.0000
249 246723037 1.0000
249 219007038 2.0000
249 322549346 2.0000
249 241298933 1.0000
249 36315404 1.0000
249 122713304 1.0000
249 90059455 2.0000
249 316306021 2.0000
249 233919401 1.0000
249 26228880 1.0000
249 121375039 1.0000
249 110670932 2.0000
249 236108605 1.0000
249 246820781 1.0000
249 22498248 2.0000
250 25310399 2.0000
250 77184360 1.0000
250 21480666 1.0000
250 226631830 1.0000
250 18016160 1.0000
250 248801998 1.0000
250 39325505 3.0000
250 36806703 1.0000
250 19652551 2.0000
250 32922034 2.0000
250 103817716 1.0000
250 89952215 2.0000
250 19594736 1.0000
250 16627544 1.0000
250 22186312 2.0000
250 137363410 1.0000
250 10814042 2.0000
250 94835912 1.0000
250 19533838 1.0000
250 19530527 4.0000
250 28776227 2.0000
250 19735329 1.0000
250 104192882 2.0000
250 14409739 1.0000
250 55174364 1.0000
250 385326089 1.0000
250 67268150 2.0000
250 75995713 1.0000
250 22628924 4.0000
250 120117254 1.0000
250 116422140 1.0000
250 82645739 2.0000
250 22005625 1.0000
250 350484600 1.0000
250 28452279 1.0000
250 6294502 1.0000
250 21643123 1.0000
250 29110219 1.0000
250 54605067 1.0000
250 228774722 1.0000
250 21117425 1.0000
250 195697781 1.0000
250 148872468 2.0000
250 6751502 4.0000
250 168669206 1.0000
250 21518722 1.0000
250 74979783 1.0000
250 20511634 1.0000
250 36351009 2.0000
250 78019662 1.0000
250 95658167 3.0000
250 46123918 2.0000
250 81844092 2.0000
250 19964133 1.0000
250 23577405 2.0000
250 69568655 3.0000
250 95224854 3.0000
250 17691386 1.0000
250 18304985 1.0000
250 29466305 2.0000
251 25310399 1.0000
251 18016160 1.0000
251 19652551 1.0000
251 219480393 1.0000
251 19594736 2.0000
251 19530527 1.0000
251 22628924 3.0000
251 148872468 1.0000
251 6751502 2.0000
251 83344114 1.0000
252 25310399 1.0000
252 36806703 1.0000
252 219480393 1.0000
252 10814042 1.0000
252 6751502 1.0000
253 25310399 1.0000
253 99560321 2.0000
253 6751502 1.0000
254 25310399 1.0000
254 36806703 1.0000
254 46850377 1.0000
254 95658167 1.0000
254 118999126 1.0000
255 25310399 1.0000
255 22005625 1.0000
255 95658167 1.0000
256 77184360 1.0000
256 39325505 1.0000
256 103817716 1.0000
256 104192882 1.0000
256 21315916 1.0000
256 22005625 1.0000
256 135514272 1.0000
256 78019662 1.0000
256 23577405 1.0000
256 118999126 1.0000
257 77184360 1.0000
257 39325505 1.0000
257 103817716 1.0000
257 21315916 1.0000
257 22628924 1.0000
257 22005625 1.0000
257 135514272 1.0000
257 23577405 1.0000
257 118999126 1.0000
257 144302254 1.0000
258 77184360 1.0000
258 18016160 1.0000
258 39325505 6.0000
258 89952215 9.0000
258 77989626 1.0000
258 227338733 1.0000
258 10814042 2.0000
258 6294502 1.0000
258 84546428 1.0000
258 78019662 2.0000
258 46123918 2.0000
258 16950676 3.0000
258 95224854 2.0000
258 33507131 1.0000
259 77184360 2.0000
259 21480666 1.0000
259 18016160 2.0000
259 248801998 1.0000
259 39325505 2.0000
259 48380272 1.0000
259 237826875 1.0000
259 211231464 1.0000
259 324588341 1.0000
259 253184868 1.0000
259 232242473 1.0000
259 270850017 1.0000
259 212555476 1.0000
259 191865710 1.0000
259 18539902 1.0000
259 219480393 1.0000
259 19594736 3.0000
259 16627544 3.0000
259 58040765 1.0000
259 94835912 1.0000
259 393461982 1.0000
259 109986944 1.0000
259 19530527 2.0000
259 28776227 2.0000
259 236912210 1.0000
259 19735329 1.0000
259 54172831 1.0000
259 229650437 1.0000
259 104192882 3.0000
259 144131076 1.0000
259 27885779 1.0000
259 19777265 1.0000
259 20586381 1.0000
259 22628924 1.0000
259 243632271 1.0000
259 48667895 1.0000
259 120117254 1.0000
259 227990753 1.0000
259 22005625 2.0000
259 153563285 1.0000
259 135514272 2.0000
259 104578228 1.0000
259 6294502 2.0000
259 144942878 1.0000
259 21643123 1.0000
259 84546428 1.0000
259 54605067 1.0000
259 21117425 1.0000
259 195697781 1.0000
259 148872468 1.0000
259 85370909 1.0000
259 6751502 1.0000
259 21518722 1.0000
259 245434042 1.0000
259 98420900 1.0000
259 20511634 1.0000
259 87471023 1.0000
259 114007914 1.0000
259 78019662 1.0000
259 239444226 1.0000
259 20517600 1.0000
259 242471796 1.0000
259 322549346 1.0000
259 262322667 1.0000
259 327886319 1.0000
259 95658167 1.0000
259 68690605 1.0000
259 16950676 1.0000
259 23577405 6.0000
259 236377912 1.0000
259 90059455 1.0000
259 118999126 4.0000
259 18304985 1.0000
259 33507131 1.0000
259 22498248 1.0000
259 76951150 1.0000
260 77184360 1.0000
260 19652551 1.0000
260 19594736 1.0000
260 19530527 1.0000
260 104192882 1.0000
260 22628924 1.0000
260 135514272 1.0000
261 77184360 1.0000
261 18016160 1.0000
261 39325505 1.0000
261 19652551 1.0000
261 89952215 1.0000
261 19594736 1.0000
261 19530527 1.0000
261 54172831 1.0000
261 360540613 1.0000
261 22628924 1.0000
261 22005625 1.0000
261 135514272 1.0000
261 84546428 1.0000
261 148872468 1.0000
261 6751502 1.0000
261 114007914 1.0000
261 239444226 1.0000
261 233555616 1.0000
261 78026748 1.0000
261 76951150 1.0000
262 77184360 2.0000
262 18016160 2.0000
262 39325505 2.0000
262 36806703 2.0000
262 237826875 3.0000
262 270850017 2.0000
262 219480393 2.0000
262 19594736 2.0000
262 19530527 2.0000
262 99560321 2.0000
262 19735329 2.0000
262 54172831 2.0000
262 19777265 2.0000
262 20586381 2.0000
262 21643123 2.0000
262 21117425 2.0000
262 6751502 2.0000
262 95658167 2.0000
262 68690605 2.0000
262 69568655 3.0000
262 236377912 2.0000
262 90059455 2.0000
262 118999126 2.0000
262 39472243 2.0000
263 77184360 1.0000
263 21480666 1.0000
263 19652551 1.0000
263 19530527 1.0000
263 22005625 1.0000
263 168669206 1.0000
263 239444226 1.0000
263 23577405 1.0000
263 236377912 1.0000
263 76951150 1.0000
264 77184360 1.0000
264 29163101 1.0000
264 18016160 1.0000
264 80267704 1.0000
264 103817716 1.0000
264 232242473 1.0000
264 215411682 1.0000
264 244026999 1.0000
264 109986944 1.0000
264 21811630 1.0000
264 111338251 1.0000
264 75995713 1.0000
264 120117254 1.0000
264 116422140 1.0000
264 77986665 1.0000
264 82645739 1.0000
264 153563285 1.0000
264 135514272 1.0000
264 144942878 1.0000
264 77995220 1.0000
264 168669206 1.0000
264 135877820 1.0000
264 74979783 1.0000
264 98420900 1.0000
264 22983594 1.0000
264 233555616 1.0000
264 228673882 1.0000
264 68690605 1.0000
264 19964133 1.0000
264 118999126 1.0000
264 76951150 1.0000
265 77184360 1.0000
265 375036621 1.0000
265 19652551 2.0000
265 212555476 1.0000
265 18539902 2.0000
265 46850377 1.0000
265 94835912 1.0000
265 19530527 1.0000
265 21811630 1.0000
265 54172831 1.0000
265 104192882 1.0000
265 22628924 10.0000
265 116422140 1.0000
265 350484600 1.0000
265 28452279 2.0000
265 29110219 1.0000
265 6751502 2.0000
265 21440665 1.0000
265 327886319 1.0000
265 95658167 3.0000
265 16950676 1.0000
265 69568655 1.0000
265 6300152 1.0000
265 26228880 1.0000
265 37536209 1.0000
266 77184360 1.0000
266 39325505 1.0000
266 77989626 1.0000
266 227338733 1.0000
266 361335767 1.0000
266 111338251 1.0000
266 243134164 1.0000
266 92521829 1.0000
266 33507131 1.0000
267 77184360 1.0000
267 21480666 1.0000
267 237826875 2.0000
267 237376611 1.0000
267 16627544 1.0000
267 239862568 1.0000
267 21315916 1.0000
267 22005625 2.0000
267 239444226 1.0000
267 83344114 5.0000
267 18304985 1.0000
268 77184360 1.0000
268 29163101 1.0000
268 18016160 1.0000
268 39325505 1.0000
268 36806703 1.0000
268 19652551 2.0000
268 237826875 1.0000
268 211231464 1.0000
268 324588341 1.0000
268 19594736 2.0000
268 227338733 1.0000
268 22186312 1.0000
268 46850377 1.0000
268 109986944 1.0000
268 19530527 2.0000
268 28776227 1.0000
268 104192882 1.0000
268 22628924 1.0000
268 22005625 1.0000
268 135514272 2.0000
268 242791873 1.0000
268 148872468 1.0000
268 6751502 2.0000
268 135877820 1.0000
268 20511634 1.0000
268 114007914 1.0000
268 23577405 4.0000
268 69568655 1.0000
268 95224854 1.0000
269 77184360 2.0000
269 21480666 1.0000
269 18016160 1.0000
269 36806703 2.0000
269 19652551 1.0000
269 19594736 1.0000
269 19530527 1.0000
269 22628924 1.0000
269 135514272 1.0000
269 11587032 1.0000
269 148872468 1.0000
269 6751502 1.0000
269 21518722 1.0000
269 114007914 1.0000
269 239444226 1.0000
269 83344114 1.0000
269 21629133 1.0000
269 68690605 1.0000
269 23577405 2.0000
269 118999126 1.0000
269 249347954 1.0000
269 22498248 1.0000
270 77184360 1.0000
270 36806703 1.0000
270 19652551 1.0000
270 19594736 1.0000
270 16627544 1.0000
270 19530527 2.0000
270 22628924 2.0000
270 22005625 1.0000
270 135514272 1.0000
270 148872468 1.0000
270 6751502 1.0000
270 21518722 1.0000
270 114007914 1.0000
270 239444226 1.0000
270 83344114 1.0000
270 21629133 1.0000
270 68690605 1.0000
270 23577405 1.0000
270 249347954 1.0000
270 22498248 1.0000
271 77184360 1.0000
271 137363410 1.0000
271 153563285 1.0000
272 77184360 1.0000
272 21480666 1.0000
272 39325505 2.0000
272 36806703 3.0000
272 19652551 1.0000
272 237826875 1.0000
272 16627544 1.0000
272 227338733 1.0000
272 46850377 2.0000
272 19530527 1.0000
272 120117254 1.0000
272 22005625 1.0000
272 6294502 1.0000
272 77995220 1.0000
272 239444226 4.0000
272 83344114 16.0000
272 219007038 1.0000
272 228673882 1.0000
272 262199169 3.0000
273 77184360 3.0000
273 21480666 2.0000
273 18016160 1.0000
273 227431311 1.0000
273 39325505 1.0000
273 36806703 1.0000
273 80267704 1.0000
273 179230072 1.0000
273 237376611 1.0000
273 19594736 1.0000
273 16627544 1.0000
273 227338733 1.0000
273 46850377 10.0000
273 19530527 1.0000
273 128593925 1.0000
273 21315916 1.0000
273 22628924 1.0000
273 120117254 1.0000
273 22005625 2.0000
273 135514272 2.0000
273 312658372 1.0000
273 11587032 1.0000
273 6751502 1.0000
273 74979783 1.0000
273 239444226 5.0000
273 83344114 11.0000
273 20517600 1.0000
273 22983594 1.0000
273 228673882 2.0000
273 262322667 1.0000
273 95658167 2.0000
273 23577405 2.0000
273 118999126 2.0000
273 39472243 1.0000
273 127331013 1.0000
273 92521829 1.0000
274 77184360 1.0000
274 21480666 1.0000
274 19652551 1.0000
274 110711910 1.0000
274 232242473 1.0000
274 212555476 1.0000
274 19594736 1.0000
274 19530527 1.0000
274 242373942 1.0000
274 234825661 1.0000
274 22005625 1.0000
274 153563285 1.0000
274 242791873 1.0000
274 243177419 1.0000
274 6751502 1.0000
274 87471023 1.0000
274 243134164 1.0000
274 78019662 1.0000
274 239444226 1.0000
274 68690605 1.0000
274 118999126 1.0000
274 237794265 1.0000
274 94069743 1.0000
274 22498248 1.0000
275 77184360 1.0000
275 21480666 1.0000
275 36806703 1.0000
275 19652551 1.0000
275 19594736 1.0000
275 19530527 1.0000
275 22628924 1.0000
275 135514272 1.0000
275 148872468 1.0000
275 6751502 1.0000
275 239444226 1.0000
275 68690605 1.0000
275 118999126 1.0000
276 77184360 1.0000
276 21480666 1.0000
276 248801998 1.0000
276 39325505 1.0000
276 127424923 1.0000
276 36806703 1.0000
276 237826875 1.0000
276 80267704 1.0000
276 103817716 1.0000
276 78021401 1.0000
276 212555476 1.0000
276 16627544 1.0000
276 77989626 1.0000
276 104192882 1.0000
276 27885779 1.0000
276 21315916 1.0000
276 48667895 1.0000
276 77986665 1.0000
276 82645739 1.0000
276 22005625 1.0000
276 22026991 1.0000
276 135514272 1.0000
276 104578228 1.0000
276 66682393 1.0000
276 77995220 1.0000
276 148872468 1.0000
276 85370909 1.0000
276 78019662 1.0000
276 239444226 1.0000
276 83344114 1.0000
276 219007038 1.0000
276 46123918 1.0000
276 81844092 1.0000
276 68690605 1.0000
276 23577405 1.0000
276 241298933 1.0000
276 236377912 1.0000
276 78026748 1.0000
276 118999126 1.0000
276 124849627 1.0000
276 76951150 1.0000
277 77184360 1.0000
277 21480666 1.0000
277 36806703 1.0000
277 237376611 1.0000
277 19594736 1.0000
277 16627544 1.0000
277 19530527 1.0000
277 21315916 1.0000
277 153563285 1.0000
277 135514272 1.0000
277 239444226 1.0000
277 21629133 1.0000
277 118999126 1.0000
277 22498248 1.0000
278 77184360 1.0000
278 39325505 1.0000
278 36806703 1.0000
278 19652551 2.0000
278 19594736 1.0000
278 19530527 1.0000
278 104192882 1.0000
278 22628924 1.0000
278 77986665 1.0000
278 135514272 1.0000
278 77995220 1.0000
278 6751502 2.0000
278 21518722 1.0000
278 74979783 1.0000
278 68690605 1.0000
278 23577405 1.0000
278 118999126 1.0000
278 33507131 1.0000
279 77184360 2.0000
279 21480666 1.0000
279 18016160 1.0000
279 248801998 1.0000
279 19652551 1.0000
279 324588341 1.0000
279 270850017 1.0000
279 19594736 1.0000
279 46850377 1.0000
279 19530527 1.0000
279 166888604 1.0000
279 104192882 2.0000
279 22628924 2.0000
279 22005625 1.0000
279 135514272 1.0000
279 148872468 1.0000
279 6751502 1.0000
279 114007914 1.0000
279 83344114 1.0000
279 95658167 1.0000
279 81844092 1.0000
279 118999126 2.0000
280 77184360 1.0000
280 21480666 1.0000
280 83344114 1.0000
281 77184360 1.0000
281 21480666 4.0000
281 248801998 1.0000
281 39325505 2.0000
281 19652551 4.0000
281 18539902 1.0000
281 19594736 3.0000
281 16627544 1.0000
281 19530527 2.0000
281 28776227 2.0000
281 116547221 1.0000
281 21811630 1.0000
281 54172831 2.0000
281 25298765 1.0000
281 104518517 1.0000
281 21315916 3.0000
281 116422140 1.0000
281 227990753 1.0000
281 82645739 1.0000
281 22005625 5.0000
281 135514272 1.0000
281 66682393 1.0000
281 21643123 1.0000
281 84546428 1.0000
281 6751502 1.0000
281 21440665 1.0000
281 245434042 1.0000
281 243134164 1.0000
281 239444226 2.0000
281 83344114 1.0000
281 20517600 1.0000
281 236487406 1.0000
281 95658167 3.0000
281 46123918 1.0000
281 223950593 1.0000
281 23577405 2.0000
281 122713304 1.0000
281 22862620 2.0000
281 118999126 1.0000
281 219454029 1.0000
282 77184360 1.0000
282 21480666 1.0000
282 18016160 1.0000
282 39325505 1.0000
282 19652551 2.0000
282 237376611 1.0000
282 16627544 1.0000
282 21315916 1.0000
282 120117254 1.0000
282 22005625 1.0000
282 135514272 1.0000
282 202678255 1.0000
282 6751502 2.0000
282 74979783 1.0000
282 239444226 1.0000
282 23577405 1.0000
283 77184360 1.0000
283 21480666 1.0000
283 19652551 2.0000
283 18539902 1.0000
283 116547221 1.0000
283 22005625 1.0000
283 21643123 1.0000
283 84546428 1.0000
283 29110219 1.0000
283 122713304 1.0000
283 17691386 1.0000
284 77184360 2.0000
284 21480666 2.0000
284 18016160 2.0000
284 19652551 2.0000
284 103817716 2.0000
284 191865710 2.0000
284 19594736 2.0000
284 16627544 2.0000
284 104217808 2.0000
284 19530527 2.0000
284 21811630 2.0000
284 104192882 2.0000
284 67268150 2.0000
284 21315916 2.0000
284 22005625 2.0000
284 135514272 2.0000
284 104578228 2.0000
284 77995220 2.0000
284 6751502 2.0000
284 22983594 2.0000
284 23577405 2.0000
284 118999126 2.0000
284 322638688 2.0000
285 77184360 1.0000
285 21480666 1.0000
285 39325505 1.0000
285 19652551 1.0000
285 19533838 1.0000
285 109986944 1.0000
285 19530527 1.0000
285 19735329 1.0000
285 25298765 1.0000
285 116422140 1.0000
285 77986665 1.0000
285 135514272 1.0000
285 21643123 1.0000
285 21518722 1.0000
285 135877820 1.0000
285 74979783 1.0000
285 114007914 1.0000
285 83344114 1.0000
285 22983594 1.0000
285 118999126 1.0000
285 17691386 1.0000
286 77184360 1.0000
286 36806703 1.0000
286 324588341 1.0000
286 19594736 1.0000
286 46850377 1.0000
286 19530527 1.0000
286 54172831 1.0000
286 166888604 1.0000
286 104192882 1.0000
286 6751502 1.0000
286 239444226 1.0000
286 23577405 1.0000
287 77184360 1.0000
287 21480666 1.0000
287 29163101 1.0000
287 18016160 1.0000
287 36806703 1.0000
287 19652551 1.0000
287 80267704 1.0000
287 32922034 1.0000
287 103817716 1.0000
287 324588341 1.0000
287 78021401 1.0000
287 19594736 1.0000
287 16627544 1.0000
287 77989626 1.0000
287 19530527 1.0000
287 21811630 1.0000
287 104192882 1.0000
287 14409739 1.0000
287 67268150 1.0000
287 21315916 1.0000
287 22628924 1.0000
287 77986665 1.0000
287 82645739 1.0000
287 22005625 1.0000
287 153563285 1.0000
287 135514272 1.0000
287 104578228 1.0000
287 77995220 1.0000
287 6751502 1.0000
287 21440665 1.0000
287 168669206 1.0000
287 21518722 1.0000
287 135877820 1.0000
287 74979783 1.0000
287 20511634 1.0000
287 114007914 1.0000
287 78019662 1.0000
287 22983594 1.0000
287 21629133 1.0000
287 46123918 1.0000
287 23577405 1.0000
287 69568655 1.0000
287 63680662 1.0000
287 121375039 1.0000
287 94069743 1.0000
287 110670932 1.0000
287 29466305 1.0000
287 22498248 1.0000
287 76951150 1.0000
287 219454029 1.0000
288 77184360 1.0000
288 215411682 1.0000
288 104192882 1.0000
288 25298765 1.0000
288 20586381 1.0000
288 84546428 1.0000
288 6751502 1.0000
288 95658167 1.0000
288 23577405 1.0000
288 39019643 1.0000
289 77184360 1.0000
289 29163101 1.0000
289 80267704 1.0000
289 32922034 1.0000
289 103817716 1.0000
289 16627544 1.0000
289 106866759 1.0000
289 99560321 1.0000
289 21811630 1.0000
289 67268150 1.0000
289 82645739 1.0000
289 22005625 1.0000
289 153563285 1.0000
289 74979783 1.0000
289 114007914 1.0000
289 22983594 1.0000
289 21629133 1.0000
289 81844092 1.0000
289 78026748 1.0000
289 121375039 1.0000
289 94069743 1.0000
290 77184360 1.0000
290 21480666 3.0000
290 18016160 2.0000
290 19594736 1.0000
290 16627544 1.0000
290 46850377 1.0000
290 19530527 2.0000
290 22005625 1.0000
290 6751502 1.0000
290 83344114 1.0000
290 20517600 1.0000
290 23577405 3.0000
290 118999126 1.0000
291 77184360 1.0000
291 18016160 1.0000
291 39325505 1.0000
291 36806703 1.0000
291 324588341 1.0000
291 237376611 1.0000
291 227338733 1.0000
291 46850377 1.0000
291 19735329 1.0000
291 133219169 1.0000
291 166888604 1.0000
291 104192882 1.0000
291 19777265 1.0000
291 228770219 1.0000
291 22005625 1.0000
291 6294502 1.0000
291 6306972 1.0000
291 6751502 1.0000
291 116559835 1.0000
291 20511634 1.0000
291 114007914 1.0000
291 83344114 1.0000
291 95658167 1.0000
291 23577405 1.0000
291 236377912 1.0000
291 118999126 1.0000
291 92521829 1.0000
291 70205816 1.0000
291 262199169 1.0000
292 77184360 1.0000
292 21480666 1.0000
292 29163101 1.0000
292 18016160 1.0000
292 36806703 1.0000
292 237826875 1.0000
292 32922034 1.0000
292 211231464 1.0000
292 103817716 1.0000
292 90364806 1.0000
292 324588341 1.0000
292 78021401 1.0000
292 270850017 1.0000
292 16627544 1.0000
292 249719099 1.0000
292 77989626 1.0000
292 106866759 1.0000
292 19530527 1.0000
292 19735329 1.0000
292 21811630 1.0000
292 104192882 1.0000
292 111338251 1.0000
292 128593925 1.0000
292 67268150 1.0000
292 75995713 1.0000
292 21315916 1.0000
292 116422140 1.0000
292 82645739 1.0000
292 22005625 1.0000
292 153563285 1.0000
292 22026991 1.0000
292 135514272 1.0000
292 104578228 1.0000
292 77995220 1.0000
292 195697781 1.0000
292 6306972 1.0000
292 21440665 1.0000
292 168669206 1.0000
292 21518722 1.0000
292 135877820 1.0000
292 74979783 1.0000
292 20511634 1.0000
292 87471023 1.0000
292 78019662 1.0000
292 22983594 1.0000
292 21629133 1.0000
292 262322667 1.0000
292 327886319 1.0000
292 46123918 1.0000
292 81844092 1.0000
292 19964133 1.0000
292 122713304 1.0000
292 78026748 1.0000
292 118999126 1.0000
292 63680662 1.0000
292 26228880 1.0000
292 121375039 1.0000
292 94069743 1.0000
292 29466305 1.0000
292 22498248 1.0000
292 76951150 1.0000
293 77184360 1.0000
293 21480666 1.0000
293 39325505 1.0000
293 19530527 2.0000
293 104192882 1.0000
293 22628924 1.0000
293 22005625 1.0000
293 68690605 1.0000
293 23577405 1.0000
294 77184360 1.0000
294 39325505 1.0000
294 36806703 1.0000
294 19652551 1.0000
294 237826875 1.0000
294 89952215 1.0000
294 19530527 1.0000
294 19735329 1.0000
294 120117254 1.0000
294 116422140 1.0000
294 77986665 1.0000
294 22005625 1.0000
294 153563285 1.0000
294 22026991 1.0000
294 84546428 1.0000
294 6751502 1.0000
294 21518722 1.0000
294 74979783 1.0000
294 239444226 1.0000
294 22983594 1.0000
294 68690605 1.0000
294 23577405 1.0000
294 90059455 1.0000
294 37536209 1.0000
294 33507131 1.0000
295 77184360 1.0000
295 39325505 1.0000
295 36806703 1.0000
295 19652551 1.0000
295 237826875 1.0000
295 89952215 1.0000
295 19530527 1.0000
295 19735329 1.0000
295 120117254 1.0000
295 116422140 1.0000
295 77986665 1.0000
295 22005625 1.0000
295 153563285 1.0000
295 22026991 1.0000
295 84546428 1.0000
295 6751502 1.0000
295 21518722 1.0000
295 74979783 1.0000
295 239444226 1.0000
295 22983594 1.0000
295 68690605 1.0000
295 23577405 1.0000
295 90059455 1.0000
295 37536209 1.0000
295 33507131 1.0000
296 77184360 1.0000
296 18016160 1.0000
296 78021401 1.0000
296 240624439 1.0000
296 88647325 1.0000
296 77989626 1.0000
296 111338251 1.0000
296 153563285 1.0000
296 135514272 1.0000
296 74979783 1.0000
296 78019662 1.0000
296 22983594 1.0000
296 21629133 1.0000
296 118999126 1.0000
296 76951150 1.0000
297 77184360 1.0000
297 21480666 1.0000
297 248801998 1.0000
297 36806703 1.0000
297 18539902 1.0000
297 16627544 1.0000
297 229015331 1.0000
297 19777265 1.0000
297 21315916 1.0000
297 22628924 3.0000
297 6751502 1.0000
297 21629133 1.0000
297 327886319 1.0000
297 23577405 1.0000
297 69568655 1.0000
298 77184360 1.0000
298 39325505 1.0000
298 36806703 1.0000
298 78021401 1.0000
298 18539902 1.0000
298 21811630 1.0000
298 54172831 1.0000
298 104192882 1.0000
298 77986665 1.0000
298 77995220 1.0000
298 6751502 1.0000
298 74979783 1.0000
298 78019662 1.0000
298 68690605 1.0000
298 78026748 1.0000
298 76951150 1.0000
299 77184360 1.0000
299 21480666 1.0000
299 18016160 1.0000
299 103817716 1.0000
299 16627544 1.0000
299 109986944 1.0000
299 28776227 1.0000
299 104192882 1.0000
299 67268150 1.0000
299 75995713 1.0000
299 22005625 1.0000
299 29110219 1.0000
299 66811109 1.0000
299 81844092 1.0000
299 17691386 1.0000
300 77184360 1.0000
300 21480666 1.0000
300 103817716 1.0000
300 16627544 1.0000
300 28776227 1.0000
300 75995713 1.0000
300 17691386 1.0000
301 77184360 1.0000
301 21480666 1.0000
301 19652551 1.0000
301 18539902 1.0000
301 30443497 1.0000
301 19594736 1.0000
301 20584338 1.0000
301 19533838 1.0000
301 19530527 1.0000
301 28776227 1.0000
301 23781227 1.0000
301 21315916 1.0000
301 22005625 1.0000
301 25333950 1.0000
301 22026991 1.0000
301 66682393 1.0000
301 21643123 1.0000
301 6751502 1.0000
301 21440665 1.0000
301 21518722 1.0000
301 20511634 1.0000
301 36351009 1.0000
301 68690605 1.0000
301 19964133 1.0000
301 23577405 1.0000
301 26586771 1.0000
301 6300152 1.0000
301 17691386 1.0000
301 18304985 1.0000
301 33507131 1.0000
302 77184360 1.0000
302 39325505 1.0000
302 89952215 1.0000
302 18539902 1.0000
302 10814042 1.0000
302 133219169 1.0000
302 104192882 1.0000
302 45611369 1.0000
302 169088826 1.0000
302 75995713 1.0000
302 22628924 1.0000
302 120117254 1.0000
302 116422140 1.0000
302 77986665 1.0000
302 22026991 1.0000
302 21245586 1.0000
302 37011115 1.0000
302 6294502 1.0000
302 77995220 1.0000
302 11587032 1.0000
302 163063814 1.0000
302 6751502 1.0000
302 74979783 1.0000
302 78019662 1.0000
302 18449501 1.0000
302 22862620 1.0000
302 90059455 1.0000
302 78026748 1.0000
302 17691386 1.0000
302 33507131 1.0000
302 39019643 1.0000
302 76951150 1.0000
303 77184360 1.0000
303 22026991 1.0000
303 23577405 1.0000
304 77184360 1.0000
304 18016160 1.0000
304 39325505 1.0000
304 36806703 1.0000
304 237826875 1.0000
304 270850017 1.0000
304 219480393 1.0000
304 19594736 1.0000
304 19530527 1.0000
304 99560321 1.0000
304 19735329 1.0000
304 54172831 1.0000
304 19777265 1.0000
304 20586381 1.0000
304 21643123 1.0000
304 21117425 1.0000
304 6751502 1.0000
304 95658167 1.0000
304 68690605 1.0000
304 69568655 1.0000
304 236377912 1.0000
304 90059455 1.0000
304 118999126 1.0000
304 39472243 1.0000
305 77184360 1.0000
305 18016160 1.0000
305 39325505 1.0000
305 36806703 1.0000
305 237826875 1.0000
305 253184868 1.0000
305 270850017 2.0000
305 219480393 1.0000
305 19594736 1.0000
305 249719099 1.0000
305 393461982 1.0000
305 19530527 1.0000
305 99560321 1.0000
305 19735329 1.0000
305 54172831 1.0000
305 19777265 1.0000
305 20586381 1.0000
305 120117254 1.0000
305 21643123 1.0000
305 21117425 1.0000
305 148872468 1.0000
305 6751502 1.0000
305 114007914 1.0000
305 95658167 1.0000
305 68690605 2.0000
305 69568655 1.0000
305 236377912 2.0000
305 90059455 2.0000
305 118999126 2.0000
305 39472243 1.0000
306 77184360 1.0000
306 18016160 1.0000
306 39325505 1.0000
306 36806703 1.0000
306 237826875 1.0000
306 270850017 1.0000
306 219480393 1.0000
306 19594736 1.0000
306 19530527 1.0000
306 99560321 1.0000
306 19735329 1.0000
306 54172831 1.0000
306 19777265 1.0000
306 20586381 1.0000
306 21643123 1.0000
306 21117425 1.0000
306 6751502 1.0000
306 95658167 1.0000
306 68690605 1.0000
306 69568655 1.0000
306 236377912 1.0000
306 90059455 1.0000
306 118999126 1.0000
306 39472243 1.0000
307 77184360 1.0000
307 18016160 1.0000
307 39325505 1.0000
307 36806703 1.0000
307 237826875 1.0000
307 253184868 1.0000
307 270850017 2.0000
307 219480393 1.0000
307 19594736 1.0000
307 249719099 1.0000
307 393461982 1.0000
307 19530527 1.0000
307 99560321 1.0000
307 19735329 1.0000
307 54172831 1.0000
307 19777265 1.0000
307 20586381 1.0000
307 120117254 1.0000
307 21643123 1.0000
307 21117425 1.0000
307 148872468 1.0000
307 6751502 1.0000
307 114007914 1.0000
307 95658167 1.0000
307 68690605 2.0000
307 69568655 1.0000
307 236377912 2.0000
307 90059455 2.0000
307 118999126 2.0000
307 39472243 1.0000
308 77184360 2.0000
308 18016160 2.0000
308 39325505 1.0000
308 36806703 1.0000
308 237826875 1.0000
308 78021401 1.0000
308 270850017 1.0000
308 240624439 1.0000
308 219480393 1.0000
308 19594736 1.0000
308 88647325 1.0000
308 77989626 1.0000
308 19530527 1.0000
308 99560321 1.0000
308 19735329 1.0000
308 54172831 1.0000
308 111338251 1.0000
308 19777265 1.0000
308 20586381 1.0000
308 153563285 1.0000
308 135514272 1.0000
308 21643123 1.0000
308 21117425 1.0000
308 6751502 2.0000
308 74979783 1.0000
308 20511634 1.0000
308 78019662 1.0000
308 22983594 1.0000
308 21629133 1.0000
308 95658167 1.0000
308 68690605 1.0000
308 69568655 1.0000
308 236377912 1.0000
308 90059455 1.0000
308 118999126 2.0000
308 39472243 1.0000
308 95224854 1.0000
308 76951150 1.0000
309 77184360 1.0000
309 18016160 1.0000
309 39325505 1.0000
309 36806703 1.0000
309 237826875 1.0000
309 270850017 1.0000
309 219480393 1.0000
309 19594736 1.0000
309 19530527 1.0000
309 99560321 1.0000
309 19735329 1.0000
309 54172831 1.0000
309 19777265 1.0000
309 20586381 1.0000
309 21643123 1.0000
309 21117425 1.0000
309 6751502 1.0000
309 95658167 1.0000
309 68690605 1.0000
309 69568655 1.0000
309 236377912 1.0000
309 90059455 1.0000
309 118999126 1.0000
309 39472243 1.0000
310 77184360 2.0000
310 21480666 1.0000
310 18016160 2.0000
310 248801998 1.0000
310 36806703 1.0000
310 237826875 2.0000
310 211231464 1.0000
310 103817716 1.0000
310 232242473 1.0000
310 270850017 1.0000
310 240624439 1.0000
310 237376611 1.0000
310 19594736 1.0000
310 77989626 1.0000
310 46850377 2.0000
310 109986944 1.0000
310 19735329 1.0000
310 21811630 1.0000
310 133219169 1.0000
310 54172831 1.0000
310 67268150 1.0000
310 120117254 1.0000
310 116422140 1.0000
310 77986665 1.0000
310 82645739 1.0000
310 22005625 1.0000
310 153563285 1.0000
310 135514272 1.0000
310 144942878 1.0000
310 84546428 1.0000
310 77995220 1.0000
310 21117425 1.0000
310 148872468 1.0000
310 6751502 1.0000
310 21518722 1.0000
310 135877820 1.0000
310 74979783 1.0000
310 20511634 1.0000
310 87471023 1.0000
310 114007914 1.0000
310 78019662 1.0000
310 239444226 1.0000
310 83344114 3.0000
310 22983594 1.0000
310 233555616 1.0000
310 228673882 2.0000
310 81844092 1.0000
310 68690605 2.0000
310 19964133 1.0000
310 236377912 2.0000
310 90059455 1.0000
310 78026748 1.0000
310 118999126 1.0000
310 39472243 1.0000
310 29466305 1.0000
310 262199169 3.0000
310 76951150 1.0000
310 219454029 1.0000
311 77184360 1.0000
311 29163101 1.0000
311 18016160 1.0000
311 80267704 1.0000
311 103817716 1.0000
311 232242473 1.0000
311 215411682 1.0000
311 244026999 1.0000
311 109986944 1.0000
311 21811630 1.0000
311 111338251 1.0000
311 75995713 1.0000
311 120117254 1.0000
311 116422140 1.0000
311 77986665 1.0000
311 82645739 1.0000
311 153563285 1.0000
311 135514272 1.0000
311 144942878 1.0000
311 77995220 1.0000
311 168669206 1.0000
311 135877820 1.0000
311 74979783 1.0000
311 98420900 1.0000
311 22983594 1.0000
311 233555616 1.0000
311 228673882 1.0000
311 68690605 1.0000
311 19964133 1.0000
311 118999126 1.0000
311 76951150 1.0000
312 77184360 1.0000
312 21480666 2.0000
312 18016160 1.0000
312 248801998 1.0000
312 36806703 1.0000
312 237826875 1.0000
312 211231464 1.0000
312 103817716 1.0000
312 232242473 1.0000
312 240624439 1.0000
312 237376611 1.0000
312 19594736 1.0000
312 16627544 1.0000
312 77989626 1.0000
312 46850377 1.0000
312 109986944 1.0000
312 19735329 1.0000
312 21811630 1.0000
312 133219169 1.0000
312 54172831 1.0000
312 166888604 1.0000
312 104192882 1.0000
312 67268150 1.0000
312 120117254 1.0000
312 116422140 1.0000
312 77986665 1.0000
312 82645739 1.0000
312 153563285 1.0000
312 135514272 1.0000
312 144942878 1.0000
312 84546428 1.0000
312 77995220 1.0000
312 21117425 1.0000
312 148872468 1.0000
312 6751502 1.0000
312 21518722 1.0000
312 135877820 1.0000
312 74979783 1.0000
312 20511634 1.0000
312 87471023 1.0000
312 114007914 1.0000
312 78019662 1.0000
312 239444226 1.0000
312 83344114 1.0000
312 22983594 1.0000
312 233555616 1.0000
312 228673882 1.0000
312 81844092 1.0000
312 68690605 1.0000
312 19964133 1.0000
312 23577405 1.0000
312 236377912 1.0000
312 90059455 1.0000
312 78026748 1.0000
312 118999126 1.0000
312 39472243 1.0000
312 29466305 1.0000
312 76951150 1.0000
312 219454029 1.0000
313 77184360 2.0000
313 21480666 1.0000
313 18016160 1.0000
313 36806703 1.0000
313 211231464 2.0000
313 19594736 2.0000
313 46850377 1.0000
313 135514272 2.0000
313 21440665 1.0000
313 239444226 2.0000
313 118999126 3.0000
314 77184360 2.0000
314 21480666 1.0000
314 18016160 1.0000
314 248801998 1.0000
314 39325505 1.0000
314 36806703 1.0000
314 19652551 1.0000
314 211231464 2.0000
314 19594736 3.0000
314 46850377 1.0000
314 10814042 1.0000
314 19530527 1.0000
314 54172831 1.0000
314 120117254 1.0000
314 135514272 2.0000
314 6751502 1.0000
314 114007914 1.0000
314 239444226 2.0000
314 118999126 2.0000
314 236108605 1.0000
315 77184360 1.0000
315 21480666 1.0000
315 39325505 2.0000
315 18539902 1.0000
315 22005625 1.0000
315 28452279 1.0000
315 239444226 1.0000
316 77184360 1.0000
316 29163101 1.0000
316 39325505 1.0000
316 36806703 1.0000
316 80267704 1.0000
316 32922034 1.0000
316 19594736 1.0000
316 21315916 1.0000
316 22005625 1.0000
316 114007914 1.0000
316 239444226 1.0000
316 81844092 1.0000
316 23577405 1.0000
317 77184360 1.0000
317 115924018 1.0000
317 54172831 1.0000
317 95884790 1.0000
317 153563285 1.0000
317 239444226 1.0000
317 90059455 1.0000
317 118999126 1.0000
318 77184360 1.0000
318 115924018 1.0000
318 54172831 1.0000
318 95884790 1.0000
318 153563285 1.0000
318 239444226 1.0000
318 90059455 1.0000
318 118999126 1.0000
319 77184360 1.0000
319 21480666 1.0000
319 248801998 1.0000
319 103817716 1.0000
319 19594736 1.0000
319 19530527 1.0000
319 22628924 1.0000
319 22005625 1.0000
319 135514272 1.0000
319 6751502 1.0000
319 83344114 1.0000
319 23577405 1.0000
320 77184360 2.0000
320 21480666 2.0000
320 248801998 2.0000
320 103817716 2.0000
320 19594736 2.0000
320 19530527 2.0000
320 22628924 2.0000
320 22005625 2.0000
320 135514272 2.0000
320 66682393 1.0000
320 6751502 2.0000
320 83344114 2.0000
320 23577405 3.0000
321 77184360 1.0000
321 21480666 1.0000
321 248801998 1.0000
321 103817716 1.0000
321 19594736 1.0000
321 19530527 1.0000
321 22628924 1.0000
321 22005625 1.0000
321 135514272 1.0000
321 6751502 1.0000
321 83344114 1.0000
321 23577405 1.0000
322 77184360 1.0000
322 21480666 1.0000
322 19652551 1.0000
322 110711910 1.0000
322 232242473 1.0000
322 212555476 1.0000
322 19594736 1.0000
322 19530527 1.0000
322 242373942 1.0000
322 234825661 1.0000
322 22005625 1.0000
322 153563285 1.0000
322 242791873 1.0000
322 243177419 1.0000
322 6751502 1.0000
322 87471023 1.0000
322 243134164 1.0000
322 78019662 1.0000
322 239444226 1.0000
322 68690605 1.0000
322 118999126 1.0000
322 237794265 1.0000
322 94069743 1.0000
322 22498248 1.0000
323 77184360 1.0000
323 21480666 1.0000
323 19652551 1.0000
323 110711910 1.0000
323 232242473 1.0000
323 212555476 1.0000
323 19594736 1.0000
323 19530527 1.0000
323 242373942 1.0000
323 234825661 1.0000
323 22005625 1.0000
323 153563285 1.0000
323 242791873 1.0000
323 243177419 1.0000
323 6751502 1.0000
323 87471023 1.0000
323 243134164 1.0000
323 78019662 1.0000
323 239444226 1.0000
323 68690605 1.0000
323 118999126 1.0000
323 237794265 1.0000
323 94069743 1.0000
323 22498248 1.0000
324 77184360 1.0000
324 21480666 1.0000
324 36806703 1.0000
324 19652551 1.0000
324 19594736 1.0000
324 19530527 1.0000
324 22628924 1.0000
324 135514272 1.0000
324 148872468 1.0000
324 6751502 1.0000
324 239444226 1.0000
324 68690605 1.0000
324 118999126 1.0000
325 77184360 1.0000
325 19652551 3.0000
325 22628924 1.0000
325 135514272 1.0000
325 118999126 1.0000
326 77184360 1.0000
326 21480666 1.0000
326 36806703 1.0000
326 237376611 1.0000
326 19594736 1.0000
326 16627544 1.0000
326 19530527 1.0000
326 21315916 1.0000
326 153563285 1.0000
326 135514272 1.0000
326 239444226 1.0000
326 21629133 1.0000
326 118999126 1.0000
326 22498248 1.0000
327 77184360 1.0000
327 21480666 1.0000
327 18016160 1.0000
327 19594736 1.0000
327 22005625 1.0000
327 68690605 1.0000
327 118999126 1.0000
328 77184360 1.0000
328 39325505 1.0000
328 36806703 1.0000
328 19652551 1.0000
328 104192882 1.0000
328 77986665 1.0000
328 135514272 1.0000
328 77995220 1.0000
328 6751502 1.0000
328 21518722 1.0000
328 74979783 1.0000
328 68690605 1.0000
328 23577405 1.0000
328 118999126 1.0000
328 33507131 1.0000
329 77184360 1.0000
329 39325505 1.0000
329 36806703 1.0000
329 19652551 1.0000
329 19594736 1.0000
329 104192882 1.0000
329 77986665 1.0000
329 135514272 1.0000
329 77995220 1.0000
329 6751502 1.0000
329 21518722 1.0000
329 74979783 1.0000
329 68690605 1.0000
329 23577405 1.0000
329 118999126 1.0000
329 33507131 1.0000
330 77184360 1.0000
330 39325505 1.0000
330 36806703 1.0000
330 19652551 1.0000
330 104192882 1.0000
330 77986665 1.0000
330 135514272 1.0000
330 77995220 1.0000
330 6751502 1.0000
330 21518722 1.0000
330 74979783 1.0000
330 68690605 1.0000
330 23577405 1.0000
330 118999126 1.0000
330 33507131 1.0000
331 77184360 1.0000
331 21480666 1.0000
331 39325505 1.0000
331 36806703 1.0000
331 89952215 1.0000
331 23577405 1.0000
331 118999126 1.0000
332 77184360 1.0000
332 21480666 1.0000
332 36806703 1.0000
332 83344114 1.0000
333 77184360 1.0000
333 21480666 1.0000
333 83344114 1.0000
334 77184360 1.0000
334 21480666 1.0000
334 83344114 1.0000
335 77184360 1.0000
335 21480666 2.0000
335 248801998 1.0000
335 36806703 1.0000
335 19652551 1.0000
335 237826875 1.0000
335 253184868 1.0000
335 19594736 1.0000
335 19530527 1.0000
335 54172831 1.0000
335 104192882 1.0000
335 25298765 1.0000
335 22628924 1.0000
335 22005625 4.0000
335 153563285 1.0000
335 135514272 1.0000
335 616139585 1.0000
335 148872468 1.0000
335 6751502 1.0000
335 239444226 3.0000
335 83344114 10.0000
335 327886319 1.0000
335 68690605 1.0000
335 236377912 1.0000
335 262199169 1.0000
336 77184360 1.0000
336 18016160 1.0000
336 248801998 1.0000
336 39325505 1.0000
336 48380272 1.0000
336 237826875 1.0000
336 211231464 1.0000
336 324588341 1.0000
336 253184868 1.0000
336 232242473 1.0000
336 270850017 1.0000
336 212555476 1.0000
336 191865710 1.0000
336 219480393 1.0000
336 19594736 1.0000
336 16627544 1.0000
336 58040765 1.0000
336 94835912 1.0000
336 393461982 1.0000
336 19530527 1.0000
336 28776227 1.0000
336 236912210 1.0000
336 19735329 1.0000
336 229650437 1.0000
336 104192882 1.0000
336 144131076 1.0000
336 27885779 1.0000
336 19777265 1.0000
336 20586381 1.0000
336 22628924 1.0000
336 243632271 1.0000
336 48667895 1.0000
336 120117254 1.0000
336 22005625 1.0000
336 153563285 1.0000
336 135514272 1.0000
336 21643123 1.0000
336 84546428 1.0000
336 54605067 1.0000
336 21117425 1.0000
336 195697781 1.0000
336 148872468 1.0000
336 85370909 1.0000
336 6751502 1.0000
336 21518722 1.0000
336 245434042 1.0000
336 20511634 1.0000
336 114007914 1.0000
336 78019662 1.0000
336 239444226 1.0000
336 20517600 1.0000
336 242471796 1.0000
336 322549346 1.0000
336 262322667 2.0000
336 327886319 1.0000
336 95658167 1.0000
336 68690605 1.0000
336 16950676 1.0000
336 23577405 1.0000
336 236377912 1.0000
336 118999126 1.0000
336 18304985 1.0000
336 33507131 1.0000
336 76951150 1.0000
337 77184360 1.0000
337 21480666 1.0000
337 29163101 1.0000
337 18016160 1.0000
337 39325505 1.0000
337 32922034 1.0000
337 103817716 1.0000
337 78021401 1.0000
337 172749267 1.0000
337 16627544 1.0000
337 77989626 1.0000
337 19735329 1.0000
337 21811630 1.0000
337 111338251 1.0000
337 20586381 1.0000
337 128593925 1.0000
337 67268150 1.0000
337 21315916 1.0000
337 116422140 1.0000
337 77986665 1.0000
337 82645739 1.0000
337 22005625 1.0000
337 135514272 1.0000
337 77995220 1.0000
337 6306972 1.0000
337 21518722 1.0000
337 135877820 1.0000
337 20511634 1.0000
337 78019662 1.0000
337 22983594 1.0000
337 219007038 1.0000
337 46123918 1.0000
337 81844092 1.0000
337 68690605 1.0000
337 19964133 1.0000
337 23577405 1.0000
337 122713304 1.0000
337 90059455 1.0000
337 118999126 1.0000
337 63680662 1.0000
337 121375039 1.0000
337 94069743 1.0000
337 29466305 1.0000
337 144302254 1.0000
337 76951150 1.0000
338 77184360 1.0000
338 21480666 1.0000
[truncated: 112,734 more chars]
