# Supplementary material for: Dynamic guided metric representation learning for multi-view clustering
Source: PeerJ Comput Sci. 2022 Mar 8;8:e922. doi: 10.7717/peerj-cs.922 (PMC9044235; doi:10.7717/peerj-cs.922)
Supplement: Supplemental Information 2 [file peerj-cs-08-922-s002.zip › football/politicsie/politicsie-retweetedby.mtx]

348 348 3019
122713304 6244782 4
239444226 6244782 2
22862620 6244782 2
262322667 6244782 2
18304985 6244782 1
22684776 6244782 1
120117254 6244782 1
39472243 6244782 2
21440665 6244782 1
109986944 6244782 1
69568655 6244782 1
23359147 6244782 1
20517600 6244782 2
21811630 6244782 1
111338251 6244782 1
21480666 6244782 1
120117254 6290752 6
16950676 6290752 2
6751502 6290752 2
6294502 6290752 5
17691386 6290752 3
116785133 6290752 1
350484600 6290752 1
89952215 6290752 1
11587032 6290752 1
10814042 6290752 1
415438778 6290752 1
262322667 6290752 3
39325505 6290752 2
21117425 6290752 1
18449501 6290752 1
385326089 6290752 1
39472243 6290752 1
19530527 6294502 1
6751502 6294502 1
120117254 6294502 2
84546428 6294502 4
16950676 6294502 4
95658167 6294502 3
17691386 6294502 6
10814042 6294502 1
23577405 6294502 1
133219169 6294502 1
104192882 6294502 1
371923186 6294502 1
6290752 6294502 10
89952215 6294502 1
316306021 6294502 1
19735329 6294502 1
215411682 6294502 1
262322667 6294502 2
39472243 6300152 6
110670932 6300152 8
21811630 6300152 2
229650437 6300152 1
18016160 6300152 2
19530527 6300152 14
23359147 6300152 13
21643123 6300152 3
135514272 6300152 4
227338733 6300152 1
153563285 6300152 1
21117425 6300152 5
21401635 6300152 1
239444226 6300152 1
122713304 6300152 2
85370909 6300152 3
6294502 6300152 3
70205816 6300152 1
6306972 6300152 1
75995713 6300152 1
262322667 6300152 4
25298765 6300152 3
22498248 6300152 7
19735329 6300152 4
219454029 6300152 1
18304985 6300152 1
87471023 6300152 1
20511634 6300152 1
19777265 6300152 3
327886319 6300152 1
63680662 6300152 2
21440665 6300152 4
104192882 6300152 1
104578228 6300152 1
22862620 6300152 1
197095842 6300152 2
347778813 6300152 1
372827446 6300152 1
109986944 6300152 1
166102184 6300152 2
26586771 6300152 1
20517600 6300152 1
69568655 6300152 1
32845471 6300152 1
127331013 6300152 1
120117254 6300152 1
239444226 6306972 1
10814042 6751502 31
133219169 6751502 2
17691386 6751502 8
11587032 6751502 20
77986665 6751502 14
120117254 6751502 74
116785133 6751502 1
77184360 6751502 8
95224854 6751502 3
89952215 6751502 7
25333950 6751502 1
74979783 6751502 2
19533838 6751502 1
202678255 6751502 2
78019662 6751502 27
104192882 6751502 7
135274322 6751502 11
84546428 6751502 26
236487406 6751502 9
75995713 6751502 5
39019643 6751502 3
22862620 6751502 2
236108605 6751502 6
215411682 6751502 8
191085626 6751502 11
115924018 6751502 12
33507131 6751502 9
23781227 6751502 22
46123918 6751502 7
39325505 6751502 10
90059455 6751502 41
150256527 6751502 1
238158030 6751502 16
244026999 6751502 5
304321790 6751502 7
231942475 6751502 6
233555616 6751502 25
77995220 6751502 5
322638688 6751502 22
116422140 6751502 6
312658372 6751502 10
77989626 6751502 1
144942878 6751502 4
239862568 6751502 1
116559835 6751502 5
58040765 6751502 2
19530527 6751502 2
37536209 6751502 1
6751502 10814042 33
17691386 10814042 13
19652551 10814042 1
37011115 10814042 13
6294502 10814042 4
75995713 10814042 3
95224854 10814042 5
46123918 10814042 4
169088826 10814042 1
239862568 10814042 1
22862620 10814042 3
371923186 10814042 6
11587032 10814042 7
6290752 10814042 10
233555616 10814042 2
45611369 10814042 2
78019662 10814042 4
39325505 10814042 20
133219169 10814042 2
120117254 10814042 28
84546428 10814042 1
144942878 10814042 2
116559835 10814042 2
312658372 10814042 1
322638688 10814042 2
23781227 10814042 2
19777265 10814042 1
350484600 10814042 1
33507131 10814042 2
116422140 10814042 1
90059455 10814042 4
360540613 10814042 1
89952215 10814042 3
215411682 10814042 1
18449501 10814042 1
231942475 10814042 1
19533838 10814042 1
19594736 10814042 1
77995220 10814042 1
77995220 11587032 17
17691386 11587032 3
104192882 11587032 10
84546428 11587032 1
46123918 11587032 1
322638688 11587032 5
135274322 11587032 1
19777265 11587032 2
6294502 11587032 1
6751502 11587032 5
18449501 11587032 1
95224854 11587032 2
6290752 11587032 2
10814042 11587032 6
150256527 11587032 1
39325505 11587032 1
238158030 11587032 2
22186312 14409739 2
19777265 14409739 2
21480666 16627544 2
20586381 16627544 1
19652551 16627544 5
104217808 16627544 1
120117254 16950676 2
104192882 16950676 1
6294502 16950676 1
20584338 17691386 2
10814042 17691386 7
231942475 17691386 3
6290752 17691386 11
115924018 17691386 3
133219169 17691386 11
22862620 17691386 1
23781227 17691386 2
11587032 17691386 1
46123918 17691386 1
6751502 17691386 3
312658372 17691386 1
120117254 17691386 6
6294502 17691386 5
18449501 17691386 3
84546428 17691386 1
350484600 17691386 2
144942878 17691386 2
18539902 17691386 2
39325505 17691386 1
322638688 17691386 1
95224854 17691386 1
239862568 17691386 2
270286972 17691386 1
236108605 17691386 1
361335767 17691386 1
360540613 17691386 1
116785133 17691386 1
21643123 18016160 2
95658167 18016160 1
19777265 18016160 2
110670932 18016160 1
228673882 18016160 1
415438778 18016160 1
19530527 18016160 3
39325505 18016160 1
19735329 18304985 1
87471023 18304985 3
39472243 18304985 1
239555645 18304985 1
74979783 18449501 2
133219169 18449501 4
22862620 18449501 2
6751502 18449501 1
10814042 18449501 1
233555616 18449501 1
215411682 18449501 1
304321790 18449501 1
17691386 18449501 8
25333950 18449501 1
18539902 18449501 1
6294502 18449501 1
104192882 18449501 2
144942878 18449501 2
75995713 18449501 1
23781227 18449501 1
231942475 18449501 1
19533838 18539902 3
120117254 18539902 3
75995713 18539902 2
84546428 18539902 4
22862620 18539902 2
144942878 18539902 1
20584338 18539902 1
77995220 18539902 1
104192882 18539902 9
17691386 18539902 1
37011115 18539902 1
6751502 18539902 2
135274322 18539902 1
304321790 18539902 1
244026999 18539902 1
239862568 18539902 1
39019643 18539902 1
90059455 18539902 1
23781227 18539902 1
19777265 18818981 2
95658167 18818981 1
236108605 18818981 1
239444226 18818981 1
19735329 19530527 6
6300152 19530527 3
22983594 19530527 1
39472243 19530527 21
21518722 19530527 20
127331013 19530527 1
109986944 19530527 11
135514272 19530527 1
29163101 19530527 3
135877820 19530527 11
98420900 19530527 14
327886319 19530527 10
233919401 19530527 14
227431311 19530527 3
110670932 19530527 5
122713304 19530527 12
229015331 19530527 1
87471023 19530527 8
382027035 19530527 1
238586884 19530527 1
21117425 19530527 41
316306021 19530527 11
18304985 19530527 2
32845471 19530527 11
245434042 19530527 7
20511634 19530527 3
22498248 19530527 11
166102184 19530527 6
228774722 19530527 4
118999126 19530527 7
227338733 19530527 6
242791873 19530527 1
228673882 19530527 4
239787466 19530527 10
18016160 19530527 6
137363410 19530527 11
415438778 19530527 5
20586381 19530527 7
110711910 19530527 1
19777265 19530527 25
372827446 19530527 4
23359147 19530527 2
69568655 19530527 85
21440665 19530527 17
21643123 19530527 5
22924705 19530527 1
63680662 19530527 2
90364806 19530527 3
226631830 19530527 14
36034936 19530527 1
456156740 19530527 1
93026497 19530527 3
19964133 19530527 4
239555645 19530527 2
322549346 19530527 2
70205816 19530527 6
229466877 19530527 3
29466305 19530527 1
90059455 19530527 1
198799377 19530527 1
67430174 19530527 2
192341330 19530527 4
111338251 19530527 36
85370909 19530527 1
168669206 19530527 1
179230072 19530527 2
92521829 19530527 1
258136924 19530527 11
104578228 19530527 1
237376611 19530527 1
21565240 19530527 1
25298765 19530527 1
318475037 19530527 1
392146152 19530527 1
6751502 19530527 1
18539902 19533838 3
104192882 19533838 1
6751502 19533838 11
17691386 19533838 10
74979783 19533838 1
20584338 19533838 3
19652551 19533838 1
20511634 19533838 1
231942475 19533838 1
90059455 19533838 1
75995713 19533838 2
239862568 19533838 1
115924018 19533838 1
135274322 19533838 2
236108605 19533838 3
22862620 19533838 2
421067231 19533838 1
21480666 19533838 2
37536209 19533838 1
120117254 19533838 1
243632271 19594736 1
99560321 19594736 10
326441880 19594736 1
29110219 19594736 4
94835912 19594736 9
22186312 19594736 16
148702848 19594736 3
172749267 19594736 10
67268150 19594736 14
19777265 19594736 2
32922034 19594736 10
562111567 19594736 1
54605067 19594736 9
516729176 19594736 3
296787019 19594736 1
524423189 19594736 2
579303202 19594736 3
36351009 19594736 1
114007914 19594736 22
330904433 19594736 1
81844092 19594736 1
21927925 19594736 2
197897890 19594736 1
133219169 19594736 1
16627544 19652551 37
21480666 19652551 26
21315916 19652551 6
22005625 19652551 22
104217808 19652551 4
246585659 19652551 1
190987689 19652551 1
23359147 19735329 8
17691386 19735329 1
122713304 19735329 2
21811630 19735329 1
85370909 19735329 1
19530527 19735329 3
22498248 19777265 1
95658167 19777265 44
249347954 19777265 2
11587032 19777265 1
89952215 19777265 2
18016160 19777265 3
166102184 19777265 1
233555616 19777265 2
237826875 19777265 4
33507131 19777265 6
20511634 19777265 1
228673882 19777265 1
327886319 19777265 1
21811630 19777265 2
85370909 19777265 1
360540613 19777265 4
39325505 19777265 3
39472243 19777265 1
312658372 19777265 1
21518722 19777265 2
19530527 19777265 6
262322667 19777265 3
322638688 19777265 4
18818981 19777265 1
36034936 19777265 3
350484600 19777265 2
84546428 19777265 3
227338733 19777265 2
190987689 19777265 1
120117254 19777265 1
322549346 19777265 2
99560321 19777265 2
21117425 19777265 8
77995220 19777265 1
236108605 19777265 7
115924018 19777265 1
69568655 19777265 9
372827446 19777265 2
316306021 19777265 1
16627544 19777265 1
6751502 19777265 1
111338251 19777265 9
20586381 19777265 1
330904433 19777265 1
32845471 19777265 1
66682393 19777265 1
258136924 19777265 2
361335767 19777265 1
54605067 19777265 1
270286972 19777265 1
21440665 19777265 1
17691386 19777265 1
144942878 19837405 4
116547221 19837405 1
104192882 19837405 2
236108605 19837405 1
6751502 19837405 1
17691386 19837405 2
20584338 19837405 1
77995220 19837405 1
262322667 19837405 1
238158030 19837405 1
19533838 19837405 4
215411682 19837405 1
39472243 19964133 3
22862620 19964133 1
227338733 19964133 1
21811630 19964133 2
87471023 19964133 3
18304985 19964133 4
122713304 19964133 1
245434042 19964133 1
85370909 19964133 1
19777265 19964133 2
19735329 19964133 1
23359147 19964133 1
21117425 19964133 3
110670932 19964133 1
29466305 19964133 1
25298765 19964133 1
327886319 19964133 1
6300152 19964133 1
19530527 19964133 6
135274322 19964133 1
228673882 19964133 1
226631830 19964133 1
18016160 19964133 1
20586381 19964133 1
19735329 20511634 1
6300152 20511634 1
6306972 20511634 1
21117425 20511634 3
19964133 20511634 1
21811630 20511634 2
87471023 20511634 1
23359147 20511634 1
18304985 20511634 1
18016160 20511634 1
95658167 20511634 3
19530527 20511634 5
90059455 20511634 1
69568655 20511634 1
135274322 20511634 1
237826875 20517600 3
122713304 20517600 2
20584338 20517600 3
239444226 20517600 1
6244782 20517600 1
6751502 20517600 1
10814042 20517600 1
262322667 20517600 1
19777265 20517600 1
46123918 20517600 1
74979783 20517600 1
6751502 20584338 21
19533838 20584338 1
10814042 20584338 4
6294502 20584338 2
17691386 20584338 10
22026991 20584338 2
39325505 20584338 1
95224854 20584338 2
89952215 20584338 1
133219169 20584338 4
22862620 20584338 2
77995220 20584338 2
115924018 20584338 1
104192882 20584338 11
18539902 20584338 3
80267704 20584338 1
20517600 20584338 2
231942475 20584338 3
23577405 20584338 1
120117254 20584338 2
90059455 20584338 2
244026999 20584338 1
116559835 20584338 1
11587032 20584338 2
312658372 20584338 1
116422140 20584338 1
46123918 20584338 1
21117425 20586381 1
6751502 20586381 1
135514272 20586381 2
19735329 20586381 2
19530527 20586381 17
350484600 20586381 1
122713304 20586381 1
69568655 20586381 3
21518722 20586381 1
166102184 20586381 1
21643123 20586381 1
327886319 20586381 1
258136924 20586381 1
6300152 21117425 1
19735329 21117425 3
23359147 21117425 6
19530527 21117425 123
22983594 21117425 1
118999126 21117425 2
135514272 21117425 1
21518722 21117425 1
87471023 21117425 1
25298765 21117425 8
166102184 21117425 2
20586381 21117425 2
69568655 21117425 26
18016160 21117425 4
312625958 21117425 1
32845471 21117425 2
67430174 21117425 8
21440665 21117425 1
347778813 21117425 1
63680662 21117425 1
327886319 21117425 1
245434042 21117425 1
70205816 21117425 3
19777265 21117425 3
111338251 21117425 11
237376611 21117425 1
99560321 21117425 1
120117254 21117425 1
6751502 21245586 94
37011115 21245586 8
10814042 21245586 13
74979783 21245586 11
17691386 21245586 12
77184360 21245586 4
77986665 21245586 14
21643123 21245586 1
118999126 21245586 1
33507131 21245586 1
238158030 21245586 6
95224854 21245586 1
120117254 21245586 1
231942475 21245586 2
104192882 21245586 6
16627544 21315916 15
19652551 21315916 4
22005625 21315916 10
21480666 21315916 13
17691386 21315916 1
21518722 21401635 1
19735329 21401635 1
23359147 21401635 2
18016160 21401635 1
19530527 21401635 2
94303891 21401635 1
77184360 21401635 1
21117425 21401635 1
21643123 21401635 1
137363410 21401635 2
197095842 21401635 1
19530527 21440665 3
122713304 21440665 1
21117425 21440665 1
90364806 21440665 1
98420900 21440665 1
229466877 21440665 1
22498248 21440665 1
262322667 21440665 1
22005625 21480666 13
19652551 21480666 16
21315916 21480666 2
19533838 21480666 1
135274322 21480666 2
19777265 21480666 1
135514272 21518722 1
19530527 21518722 12
84546428 21518722 1
85370909 21518722 1
239787466 21518722 1
87471023 21518722 3
20586381 21518722 1
67430174 21518722 3
93026497 21518722 5
21117425 21518722 1
227431311 21518722 1
262322667 21518722 1
198799377 21518722 4
32845471 21518722 1
70205816 21518722 1
21643123 21518722 4
111338251 21518722 4
69568655 21518722 2
19530527 21565240 1
19777265 21643123 3
262322667 21643123 1
39472243 21643123 1
19735329 21643123 2
87471023 21643123 2
21811630 21643123 1
6244782 21643123 1
219454029 21643123 1
58040765 21643123 1
36351009 21643123 1
23359147 21643123 1
198799377 21643123 3
19530527 21643123 6
120117254 21643123 1
21480666 21643123 1
93026497 21643123 7
19964133 21643123 3
109986944 21643123 1
95658167 21643123 1
20586381 21643123 1
415438778 21643123 1
393461982 21643123 1
227338733 21643123 1
60663002 21643123 1
18016160 21643123 1
19530527 21811630 14
135514272 21811630 3
19735329 21811630 1
18016160 21811630 1
262322667 21811630 1
87471023 21811630 1
46850377 21927925 2
120117254 21927925 1
28452279 21927925 1
21440665 21927925 1
19594736 21927925 1
32922034 21927925 5
36351009 21927925 1
239862568 21927925 1
14409739 21927925 1
87471023 21927925 1
114007914 21927925 1
94835912 21927925 1
21480666 22005625 1
19652551 22005625 16
16627544 22005625 1
21315916 22005625 2
104217808 22005625 1
350484600 22005625 3
19594736 22186312 21
399032673 22186312 1
54605067 22186312 1
99560321 22186312 2
32922034 22186312 1
19594736 22378020 32
39472243 22378020 10
19530527 22378020 2
94835912 22378020 41
23577405 22378020 1
99560321 22378020 3
46850377 22378020 3
327886319 22378020 1
29110219 22378020 9
21480666 22378020 3
22005625 22378020 1
19777265 22378020 2
14409739 22378020 3
179230072 22378020 3
36351009 22378020 1
20584338 22378020 1
262322667 22378020 2
32922034 22378020 1
19530527 22498248 13
166102184 22498248 4
29466305 22498248 2
20511634 22498248 3
238586884 22498248 1
23781227 22498248 1
19777265 22498248 1
316306021 22498248 1
415438778 22498248 1
21440665 22498248 3
90364806 22498248 1
233919401 22498248 1
69568655 22498248 3
118999126 22498248 1
135877820 22498248 1
68690605 22628924 20
212555476 22628924 18
82645739 22628924 5
66682393 22628924 15
219454029 22628924 19
26586771 22628924 9
219007038 22628924 6
148872468 22628924 15
48667895 22628924 8
496338650 22628924 3
246357421 22628924 1
238633165 22628924 1
27885779 22628924 2
19777265 22628924 1
229431792 22628924 1
135274322 22684776 1
78019662 22684776 1
6751502 22684776 1
20584338 22862620 3
120117254 22862620 6
6751502 22862620 11
6294502 22862620 1
19533838 22862620 1
77184360 22862620 1
90059455 22862620 1
74979783 22862620 1
238158030 22862620 1
17691386 22862620 3
116559835 22862620 5
104192882 22862620 8
304321790 22862620 1
327886319 22862620 1
46123918 22862620 2
77986665 22862620 2
133219169 22862620 1
23781227 22862620 2
10814042 22862620 2
350484600 22862620 3
244026999 22862620 1
33507131 22862620 1
84546428 22862620 1
19777265 22862620 1
116422140 22862620 1
89952215 22862620 1
144942878 22862620 1
239862568 22862620 1
85370909 22983594 1
6294502 23359147 3
19735329 23359147 9
109986944 23359147 1
21643123 23359147 1
18016160 23359147 4
39472243 23359147 2
122713304 23359147 1
22983594 23359147 1
118999126 23359147 1
135514272 23359147 1
21117425 23359147 5
21401635 23359147 1
87471023 23359147 2
21811630 23359147 1
19530527 23359147 11
212284694 23359147 1
17691386 23359147 1
21518722 23359147 1
104518517 23359147 1
69568655 23359147 6
20586381 23359147 2
111338251 23359147 1
120117254 23359147 1
23577405 23781227 1
104192882 23781227 9
238158030 23781227 1
77986665 23781227 1
120117254 23781227 1
17691386 23781227 3
6751502 23781227 6
144942878 23781227 1
133219169 23781227 1
95658167 23781227 2
74979783 23781227 1
22862620 23781227 1
75995713 23781227 1
215411682 23781227 1
90059455 23781227 1
246585659 23781227 1
22983594 23781227 1
10814042 23781227 1
37536209 23781227 1
19594736 24600451 2
17691386 25298765 2
39472243 25298765 6
21480666 25298765 1
22983594 25298765 1
191865710 25298765 1
21518722 25298765 2
21643123 25298765 1
21117425 25298765 5
87471023 25298765 1
93026497 25298765 1
227431311 25298765 2
262322667 25298765 4
245434042 25298765 1
30443497 25298765 2
19530527 25298765 3
39325505 25298765 1
118999126 25298765 1
54605067 25298765 1
258136924 25298765 1
385326089 25310399 3
36806703 25310399 1
6751502 25333950 2
77184360 25333950 1
95658167 25333950 1
104192882 25333950 1
75995713 25333950 1
116559835 25333950 2
116785133 25333950 1
10814042 25333950 1
39325505 25333950 1
219454029 26586771 3
22628924 26586771 156
66682393 26586771 10
212555476 26586771 19
219297099 26586771 25
224291356 26586771 2
118999126 26586771 1
68690605 26586771 34
231942475 26586771 1
202678255 26586771 1
166888604 26586771 1
120117254 26586771 1
238633165 26586771 1
27885779 26586771 2
54172831 26586771 2
375036621 26586771 76
21480666 26586771 1
240624439 26586771 1
229431792 26586771 3
48667895 26586771 6
87471023 26586771 1
124849627 26586771 1
82645739 26586771 2
246357421 26586771 1
219007038 26586771 2
19594736 26586771 5
19964133 26586771 1
6751502 26586771 1
239444226 26586771 1
19530527 26586771 2
249347954 26586771 1
19652551 26586771 2
148872468 26586771 1
32922034 26586771 1
386170620 26586771 1
496338650 26586771 1
430934081 26586771 1
22628924 27885779 57
219454029 27885779 7
212555476 27885779 20
148872468 27885779 4
375036621 27885779 3
66682393 27885779 6
68690605 27885779 6
219007038 27885779 2
26586771 27885779 10
48667895 27885779 2
262322667 27885779 1
361335767 27885779 1
19777265 27885779 2
496338650 27885779 3
21480666 27885779 1
238633165 27885779 3
219297099 27885779 1
19594736 28364382 1
87471023 28364382 1
94835912 28364382 1
211231464 28452279 1
21480666 28452279 1
54172831 28452279 1
327886319 28452279 1
46850377 28452279 1
39472243 28452279 1
22005625 28452279 1
19594736 28452279 7
229650437 28452279 1
262322667 28452279 1
296787019 28452279 1
21117425 28452279 1
326441880 28452279 1
421067231 28452279 1
29110219 28452279 1
32922034 28452279 5
20584338 28452279 1
231942475 28452279 2
172749267 28452279 1
237826875 28452279 2
197897890 28452279 1
248801998 28452279 1
21440665 28452279 1
36351009 28452279 1
21811630 28452279 2
233555616 28452279 1
516729176 28452279 1
18016160 28452279 1
22378020 28452279 1
114007914 28452279 1
94835912 28452279 2
87471023 28452279 1
54605067 28452279 1
253184868 28452279 1
236108605 28452279 1
239444226 28452279 2
46850377 28776227 2
23577405 28776227 3
19777265 28776227 1
18016160 28776227 1
19594736 29110219 10
67268150 29110219 1
21480666 29110219 4
23359147 29110219 2
6294502 29110219 1
296787019 29110219 1
94835912 29110219 1
16950676 29110219 1
22005625 29110219 1
32922034 29110219 1
237826875 29110219 1
172749267 29110219 1
39472243 29110219 1
22378020 29110219 1
19530527 29110219 1
6751502 29110219 2
135514272 29466305 1
19530527 29466305 5
127331013 29466305 1
69568655 29466305 1
19530527 30443497 5
39472243 30443497 2
120117254 30443497 1
6300152 30443497 3
19964133 30443497 3
85370909 30443497 1
166888604 30443497 1
21518722 30443497 1
262322667 30443497 1
20586381 30443497 3
21117425 30443497 1
245434042 30443497 1
109986944 30443497 1
21643123 30443497 3
29466305 30443497 1
19777265 30443497 5
21440665 30443497 1
25298765 30443497 1
18016160 32845471 3
153563285 32845471 3
236108605 32845471 1
19530527 32845471 45
104518517 32845471 2
74979783 32845471 1
21117425 32845471 4
87471023 32845471 2
19964133 32845471 1
69568655 32845471 3
327886319 32845471 1
226631830 32845471 1
118999126 32845471 3
227338733 32845471 1
19735329 32845471 1
21643123 32845471 1
115924018 32845471 1
19777265 32845471 6
19594736 32845471 1
258136924 32845471 1
111338251 32845471 5
70205816 32845471 1
702562776 32845471 2
95884790 32845471 1
67430174 32845471 1
6300152 32845471 1
262322667 32922034 2
17691386 32922034 1
19594736 32922034 41
99560321 32922034 1
29110219 32922034 2
39019643 32922034 1
229650437 32922034 1
22186312 32922034 1
21927925 32922034 2
94835912 32922034 4
421067231 32922034 2
67268150 32922034 1
28452279 32922034 2
90059455 32922034 1
172749267 32922034 1
21117425 32922034 1
114007914 32922034 6
19777265 32922034 1
524423189 32922034 1
6294502 33507131 5
77184360 33507131 2
21480666 33507131 3
6751502 33507131 5
75995713 33507131 1
120117254 33507131 2
17691386 33507131 1
39325505 33507131 5
89952215 33507131 11
104192882 33507131 1
74979783 33507131 1
16950676 33507131 2
135274322 33507131 3
23781227 33507131 2
20511634 33507131 1
371923186 33507131 1
20517600 33507131 1
10814042 33507131 1
19777265 33507131 7
212555476 33507131 1
95658167 33507131 4
22862620 33507131 1
19530527 33507131 1
322638688 33507131 1
39019643 33507131 1
69568655 33507131 1
11587032 33507131 1
19530527 36034936 7
19777265 36034936 5
39325505 36034936 3
17691386 36034936 1
26228880 36034936 1
32845471 36034936 1
69568655 36034936 2
21117425 36034936 1
21643123 36034936 1
18539902 36034936 1
19594736 36351009 3
21315916 36351009 1
504372104 36351009 2
94835912 36351009 3
237826875 36351009 1
120117254 36351009 1
172749267 36351009 3
32922034 36351009 4
421067231 36351009 1
60663002 36351009 1
258136924 36351009 1
22186312 36351009 2
21927925 36351009 1
144942878 36351009 1
25310399 36806703 2
219480393 36806703 1
270850017 36806703 37
361335767 36806703 1
10814042 37011115 18
77986665 37011115 2
77989626 37011115 1
89952215 37011115 2
371923186 37011115 1
11587032 37011115 1
95224854 37011115 1
6751502 37011115 4
45611369 37011115 1
120117254 37011115 5
75995713 37011115 1
6751502 37536209 9
6294502 37536209 2
21480666 37536209 2
120117254 37536209 6
17691386 37536209 9
10814042 37536209 5
77995220 37536209 1
77986665 37536209 7
19533838 37536209 3
135274322 37536209 8
74979783 37536209 2
78019662 37536209 1
22862620 37536209 4
68690605 37536209 1
77184360 37536209 2
75995713 37536209 1
219454029 37536209 3
239444226 37536209 2
104192882 37536209 1
144942878 37536209 2
11587032 37536209 3
23781227 37536209 1
238158030 37536209 2
37011115 37536209 2
89952215 37536209 1
18449501 37536209 2
133219169 37536209 1
215411682 37536209 1
18539902 37536209 2
231942475 37536209 1
244026999 37536209 2
236108605 37536209 2
262322667 37536209 1
39019643 37536209 1
84546428 37536209 2
137363410 37536209 1
20584338 37536209 1
150256527 37536209 1
6751502 39019643 7
89952215 39019643 5
120117254 39019643 2
77995220 39019643 2
238158030 39019643 2
18304985 39019643 1
322638688 39019643 2
19777265 39019643 2
18539902 39019643 1
19530527 39019643 1
244026999 39019643 1
262322667 39019643 2
11587032 39019643 1
236108605 39019643 2
22684776 39019643 1
90059455 39019643 1
215411682 39019643 1
350484600 39019643 1
75995713 39019643 1
135274322 39019643 1
120117254 39325505 4
371923186 39325505 3
20584338 39325505 1
191085626 39325505 1
19777265 39325505 5
322638688 39325505 2
33507131 39325505 5
236108605 39325505 1
75995713 39325505 1
6294502 39325505 1
239862568 39325505 1
84546428 39325505 1
6290752 39325505 2
21117425 39325505 1
6751502 39325505 1
19530527 39472243 57
87471023 39472243 4
227431311 39472243 2
382027035 39472243 3
23359147 39472243 2
70205816 39472243 3
98420900 39472243 5
21518722 39472243 2
239555645 39472243 1
19735329 39472243 2
19777265 39472243 3
135274322 39472243 1
245434042 39472243 2
327886319 39472243 5
109986944 39472243 2
18016160 39472243 3
19964133 39472243 1
110670932 39472243 1
228673882 39472243 1
231942475 39472243 1
69568655 39472243 5
115924018 39472243 1
20586381 39472243 2
32845471 39472243 1
118999126 39472243 1
93026497 39472243 2
258136924 39472243 4
372827446 39472243 2
111338251 39472243 1
104578228 39472243 1
21811630 39472243 1
153563285 39472243 1
212555476 40747039 13
22628924 40747039 14
386170620 40747039 1
54172831 40747039 2
236377912 40747039 1
238633165 40747039 1
26586771 40747039 6
68690605 40747039 3
237826875 40747039 2
246357421 40747039 1
496338650 40747039 1
219297099 40747039 2
148872468 40747039 2
48667895 40747039 1
66682393 40747039 3
219454029 40747039 1
10814042 45611369 10
6751502 45611369 1
78019662 45611369 1
231942475 45611369 1
144942878 45611369 1
39325505 45611369 1
78019662 46123918 8
104192882 46123918 2
39325505 46123918 1
120117254 46123918 5
39019643 46123918 1
144942878 46123918 3
37011115 46123918 1
39472243 46123918 1
238158030 46123918 11
95658167 46123918 1
11587032 46123918 3
10814042 46123918 1
84546428 46123918 6
20584338 46123918 2
18016160 46123918 1
26228880 46123918 1
21440665 46123918 2
135274322 46123918 1
77986665 46123918 3
90059455 46123918 2
6751502 46123918 1
77989626 46123918 1
22862620 46123918 1
233555616 46123918 1
115924018 46123918 1
116559835 46123918 1
95224854 46123918 1
87471023 46123918 1
19777265 46850377 1
21643123 46850377 1
20517600 46850377 1
22628924 48667895 4
124849627 48667895 1
66682393 48667895 1
238633165 48667895 1
26586771 48667895 6
219007038 48667895 2
40747039 48667895 1
212555476 48667895 4
496338650 48667895 1
219454029 48667895 1
262322667 54172831 3
190987689 54172831 4
237826875 54172831 6
385326089 54172831 1
253184868 54172831 5
239444226 54172831 9
236377912 54172831 1
248801998 54172831 1
120117254 54172831 1
22005625 54172831 1
249347954 54172831 1
6244782 54172831 1
36806703 54172831 1
68690605 54172831 1
361335767 54172831 1
19594736 54605067 4
172749267 54605067 1
67268150 54605067 1
144942878 54605067 1
20511634 55174364 1
245434042 55174364 1
21518722 55174364 1
23359147 55174364 2
109986944 55174364 1
21811630 55174364 1
39472243 55174364 2
21643123 55174364 1
135274322 58040765 13
21643123 58040765 3
21480666 58040765 2
6751502 58040765 8
19964133 58040765 2
21117425 58040765 2
17691386 58040765 3
120117254 58040765 1
19735329 58040765 1
93026497 58040765 1
77986665 58040765 1
11587032 58040765 1
244026999 58040765 1
19964133 60663002 1
21117425 60663002 1
36351009 60663002 1
19530527 63680662 1
26586771 66682393 4
124849627 66682393 1
212555476 66682393 3
20517600 66682393 2
22628924 66682393 22
219454029 66682393 4
68690605 66682393 6
239444226 66682393 2
84546428 66682393 2
496338650 66682393 1
22862620 66682393 1
93026497 66682393 1
148872468 66682393 2
27885779 66682393 1
238633165 66682393 1
19777265 66682393 1
21480666 66682393 1
19594736 66811109 1
19594736 67268150 13
95658167 67268150 3
94835912 67268150 2
22186312 67268150 1
342888740 67268150 1
231942475 67268150 1
516729176 67268150 1
99560321 67268150 1
197897890 67268150 1
19777265 67268150 5
135274322 67268150 1
21117425 67268150 1
213229979 67268150 1
114007914 67268150 1
69568655 67430174 49
19530527 67430174 24
135514272 67430174 1
21643123 67430174 8
166102184 67430174 2
21518722 67430174 5
18016160 67430174 3
22498248 67430174 2
98420900 67430174 1
87471023 67430174 3
19735329 67430174 3
303259546 67430174 1
104578228 67430174 1
23359147 67430174 2
228774722 67430174 1
327886319 67430174 1
21117425 67430174 11
153563285 67430174 2
39472243 67430174 4
372827446 67430174 2
20511634 67430174 2
30443497 67430174 1
577034468 67430174 1
122713304 67430174 4
135877820 67430174 1
144942878 67430174 1
115924018 67430174 1
238158030 67430174 1
229015331 67430174 1
19777265 67430174 1
93026497 67430174 5
118999126 67430174 1
192341330 67430174 2
21440665 67430174 2
322549346 67430174 1
109986944 67430174 1
22628924 68690605 53
219297099 68690605 2
212555476 68690605 11
26586771 68690605 17
219454029 68690605 4
375036621 68690605 6
148872468 68690605 3
66682393 68690605 2
48667895 68690605 1
496338650 68690605 5
27885779 68690605 1
17691386 68690605 1
21643123 69568655 3
21518722 69568655 5
67430174 69568655 24
135514272 69568655 1
23359147 69568655 7
21440665 69568655 2
21811630 69568655 1
19530527 69568655 131
6300152 69568655 3
227431311 69568655 1
98420900 69568655 1
312625958 69568655 2
87471023 69568655 5
18016160 69568655 4
20511634 69568655 1
137363410 69568655 1
166102184 69568655 2
327886319 69568655 2
20586381 69568655 1
303259546 69568655 1
21117425 69568655 19
109986944 69568655 4
228673882 69568655 1
226631830 69568655 4
153563285 69568655 1
347778813 69568655 1
122713304 69568655 2
233919401 69568655 1
577034468 69568655 1
227338733 69568655 1
322549346 69568655 1
63680662 69568655 1
238316092 69568655 1
19964133 69568655 1
19777265 69568655 11
118999126 69568655 2
95658167 69568655 1
39325505 69568655 2
32845471 69568655 1
372827446 69568655 17
192341330 69568655 2
39472243 69568655 1
111338251 69568655 18
318475037 69568655 3
258136924 69568655 2
237376611 69568655 1
6751502 70170285 5
150256527 70170285 1
244026999 70170285 1
135514272 70205816 1
327886319 70205816 6
135877820 70205816 1
98420900 70205816 1
19530527 70205816 6
122713304 70205816 1
110670932 70205816 1
69568655 70205816 4
6751502 74979783 2
371923186 74979783 1
84546428 74979783 1
6751502 75995713 17
17691386 75995713 1
104192882 75995713 2
144942878 75995713 1
16950676 75995713 1
23781227 75995713 1
39019643 75995713 1
262322667 75995713 1
116559835 75995713 1
322638688 75995713 1
21518722 75995713 1
95224854 75995713 1
25333950 75995713 1
11587032 75995713 1
6751502 77184360 5
78019662 77986665 1
6751502 77986665 7
89952215 77986665 1
104192882 77986665 1
23781227 77986665 1
144942878 77986665 1
135274322 77986665 1
95658167 77986665 3
238158030 77986665 4
46123918 77986665 1
16627544 77986665 1
231942475 77986665 1
95224854 77986665 1
163063814 77986665 1
37536209 77986665 1
11587032 77995220 4
104192882 77995220 2
22005625 77995220 1
6751502 77995220 2
17691386 77995220 2
10814042 77995220 1
236487406 77995220 1
116785133 77995220 1
22862620 77995220 1
322638688 77995220 1
39325505 78019662 2
95224854 78019662 2
6294502 78019662 1
6751502 78019662 5
104192882 78019662 2
116559835 78019662 2
77995220 78019662 1
77986665 78019662 1
46123918 78019662 5
115924018 78019662 1
233555616 78019662 1
104192882 80267704 1
22628924 82645739 4
219454029 82645739 1
26586771 82645739 1
19530527 83344114 2
120117254 84546428 8
104192882 84546428 2
20584338 84546428 7
116559835 84546428 1
322638688 84546428 3
90059455 84546428 4
23781227 84546428 2
19777265 84546428 9
350484600 84546428 2
17691386 84546428 4
77986665 84546428 1
20517600 84546428 10
122713304 84546428 1
6244782 84546428 3
37011115 84546428 1
6294502 84546428 6
11587032 84546428 2
135274322 84546428 1
89952215 84546428 4
233555616 84546428 3
304321790 84546428 1
46123918 84546428 4
238158030 84546428 1
115924018 84546428 3
6751502 84546428 8
231942475 84546428 2
95658167 84546428 1
75995713 84546428 1
215411682 84546428 1
16950676 84546428 1
144942878 84546428 3
74979783 84546428 1
39325505 84546428 2
21117425 84546428 1
6290752 84546428 2
20511634 85370909 1
22983594 85370909 2
135514272 85370909 2
19530527 85370909 15
25298765 85370909 4
21518722 85370909 5
118999126 85370909 1
153563285 85370909 1
109986944 85370909 1
21811630 85370909 4
39472243 85370909 3
240624439 85370909 1
212555476 85370909 1
87471023 85370909 3
234825661 85370909 1
23359147 85370909 1
21117425 85370909 1
98420900 85370909 2
19735329 85370909 1
122713304 85370909 2
127331013 85370909 1
25333950 85370909 1
18539902 85370909 1
19964133 85370909 1
75995713 85370909 1
20586381 85370909 1
327886319 85370909 1
67430174 85370909 1
19530527 87471023 21
21117425 87471023 1
237376611 87471023 1
227431311 87471023 1
122713304 87471023 2
137363410 87471023 2
227338733 87471023 1
19735329 87471023 1
166102184 87471023 1
32845471 87471023 1
111338251 87471023 3
242365407 87471023 1
69568655 87471023 1
39472243 87471023 1
6751502 89952215 16
10814042 89952215 3
39325505 89952215 9
120117254 89952215 4
77184360 89952215 2
84546428 89952215 6
78019662 89952215 2
46123918 89952215 2
39019643 89952215 3
33507131 89952215 5
6294502 89952215 2
135274322 89952215 1
37011115 89952215 2
133219169 89952215 1
322638688 89952215 4
16950676 89952215 1
95658167 89952215 3
169088826 89952215 1
231942475 89952215 1
90059455 89952215 1
11587032 89952215 7
22862620 89952215 1
95224854 89952215 2
239862568 89952215 2
6294502 90059455 1
133219169 90059455 1
89952215 90059455 1
6751502 90059455 24
75995713 90059455 2
120117254 90059455 1
233555616 90059455 1
23781227 90059455 2
191085626 90059455 1
39325505 90059455 1
135274322 90059455 1
244026999 90059455 1
10814042 90059455 2
236108605 90059455 1
322638688 90059455 1
95658167 90059455 1
46123918 90059455 1
21117425 90364806 4
233919401 90364806 1
327886319 90364806 2
18016160 90364806 2
19530527 90364806 25
69568655 90364806 10
22498248 90364806 2
118999126 90364806 1
33507131 90364806 1
110670932 90364806 2
111338251 90364806 6
87471023 90364806 3
67430174 90364806 1
6300152 90364806 1
120117254 90364806 1
6751502 90364806 1
111338251 92521829 1
19530527 92521829 1
23359147 93026497 2
19530527 93026497 4
21518722 93026497 4
18016160 93026497 1
87471023 93026497 1
21643123 93026497 5
67430174 93026497 1
19530527 94303891 3
19594736 94835912 22
22378020 94835912 1
99560321 94835912 1
32922034 94835912 9
296787019 94835912 1
87471023 94835912 1
14409739 94835912 1
172749267 94835912 2
20584338 94835912 1
29110219 94835912 1
114007914 94835912 1
21117425 94835912 1
10814042 95224854 3
6751502 95224854 14
77184360 95224854 4
37011115 95224854 1
77986665 95224854 5
90059455 95224854 1
89952215 95224854 1
6294502 95224854 2
17691386 95224854 1
39325505 95224854 2
84546428 95224854 1
120117254 95224854 2
233555616 95224854 2
104192882 95224854 3
133219169 95224854 2
16950676 95224854 2
312658372 95224854 1
371923186 95224854 1
11587032 95224854 5
144942878 95224854 2
6290752 95224854 1
150256527 95224854 1
18449501 95224854 1
231942475 95224854 1
135274322 95658167 1
190987689 95658167 2
19777265 95658167 40
28776227 95658167 4
6294502 95658167 1
120117254 95658167 2
236108605 95658167 3
350484600 95658167 1
23781227 95658167 1
84546428 95658167 1
262322667 95658167 1
77986665 95658167 2
20511634 95658167 1
18818981 95658167 1
39325505 95658167 1
135514272 95884790 1
19530527 95884790 3
21518722 98420900 5
135514272 98420900 1
39472243 98420900 3
103817716 98420900 1
22983594 98420900 1
118999126 98420900 2
122713304 98420900 1
109986944 98420900 2
327886319 98420900 2
382027035 98420900 2
25298765 98420900 1
87471023 98420900 3
104578228 98420900 2
104518517 98420900 1
21117425 98420900 7
19530527 98420900 15
245434042 98420900 3
69568655 98420900 6
456156740 98420900 1
19735329 98420900 1
21440665 98420900 2
19777265 98420900 3
111338251 98420900 1
262322667 98420900 1
236912210 98420900 1
19594736 99560321 20
22005625 99560321 2
6751502 99560321 1
10814042 99560321 1
19777265 99560321 3
350484600 99560321 1
22186312 99560321 2
135274322 99560321 1
94835912 99560321 1
14409739 99560321 2
29110219 99560321 1
262322667 99560321 1
77184360 104192882 1
39325505 104192882 1
6751502 104192882 3
120117254 104192882 9
17691386 104192882 7
77995220 104192882 9
11587032 104192882 5
304321790 104192882 1
236108605 104192882 1
84546428 104192882 5
144942878 104192882 3
16950676 104192882 2
233555616 104192882 3
133219169 104192882 2
115924018 104192882 6
37011115 104192882 6
10814042 104192882 1
20584338 104192882 2
78019662 104192882 1
75995713 104192882 4
22862620 104192882 2
312658372 104192882 6
116559835 104192882 1
80267704 104192882 1
6294502 104192882 2
23781227 104192882 3
238158030 104192882 1
322638688 104192882 1
77986665 104192882 1
19652551 104217808 46
28776227 104217808 3
82645739 104217808 1
6300152 104217808 1
94835912 104217808 1
16627544 104217808 17
104192882 104217808 1
21480666 104217808 3
17691386 104217808 2
22005625 104217808 29
246585659 104217808 1
262322667 104217808 2
22684776 104217808 1
21315916 104217808 1
249347954 104217808 1
350484600 104217808 8
219007038 104217808 1
87471023 104518517 1
228774722 104518517 1
19530527 104518517 1
22498248 104518517 1
21117425 104518517 1
39472243 104518517 2
135274322 104518517 1
228673882 104518517 1
227338733 104518517 1
70205816 104578228 1
135514272 104578228 2
19530527 104578228 5
111338251 104578228 2
19530527 109986944 1
87471023 109986944 1
192341330 109986944 1
21518722 110670932 2
6300152 110670932 3
135514272 110670932 1
63680662 110670932 1
229015331 110670932 2
36034936 110670932 1
228673882 110670932 1
19530527 110670932 26
18016160 110670932 1
69568655 110670932 6
233919401 110670932 1
39472243 110670932 1
22498248 110670932 1
118999126 110670932 2
111338251 110670932 3
318475037 110670932 1
39325505 110670932 1
135514272 110711910 2
19530527 110711910 3
135514272 111338251 1
19735329 111338251 1
19530527 111338251 96
21518722 111338251 4
69568655 111338251 37
118999126 111338251 1
21117425 111338251 9
25298765 111338251 2
226631830 111338251 5
372827446 111338251 1
67430174 111338251 1
227338733 111338251 1
29163101 111338251 1
110711910 111338251 1
239787466 111338251 1
228774722 111338251 1
179230072 111338251 1
229015331 111338251 1
226898857 111338251 1
258136924 111338251 7
90364806 111338251 1
78019662 111338251 1
20511634 111338251 2
23359147 111338251 1
322549346 111338251 1
318475037 111338251 2
109986944 111338251 1
120117254 111338251 1
231942475 111338251 1
19594736 114007914 7
22186312 114007914 1
67268150 114007914 2
95658167 114007914 1
197897890 114007914 1
36351009 114007914 1
17691386 115924018 4
104192882 115924018 1
75995713 115924018 1
231942475 115924018 1
6751502 115924018 1
6751502 116422140 8
46123918 116422140 1
104192882 116422140 1
20584338 116422140 1
78019662 116422140 1
84546428 116559835 1
6751502 116559835 1
77986665 116559835 1
236108605 116559835 1
120117254 116785133 3
6751502 116785133 2
236108605 116785133 2
11587032 116785133 5
23781227 116785133 1
116422140 116785133 1
19964133 116785133 1
350484600 116785133 1
6290752 116785133 1
19530527 118999126 2
90059455 120117254 2
11587032 120117254 2
6751502 120117254 23
312658372 120117254 16
262322667 120117254 1
133219169 120117254 1
6290752 120117254 11
33507131 120117254 1
89952215 120117254 4
19777265 120117254 1
163063814 120117254 1
95658167 120117254 2
23781227 120117254 3
116422140 120117254 1
39325505 120117254 6
215411682 120117254 2
304321790 120117254 1
84546428 120117254 2
21518722 120117254 1
95224854 120117254 3
17691386 120117254 1
236108605 120117254 1
111338251 120117254 1
10814042 120117254 1
69568655 120117254 1
6294502 120117254 1
29466305 121098050 1
21518722 122713304 10
23359147 122713304 5
19735329 122713304 4
21117425 122713304 8
19530527 122713304 40
39472243 122713304 2
118999126 122713304 4
6300152 122713304 1
239444226 122713304 1
135514272 122713304 1
84546428 122713304 4
87471023 122713304 5
19964133 122713304 2
93026497 122713304 1
63680662 122713304 1
25298765 122713304 1
21440665 122713304 8
20517600 122713304 3
327886319 122713304 3
104518517 122713304 1
6244782 122713304 5
109986944 122713304 1
18016160 122713304 2
244026999 122713304 1
20586381 122713304 3
166102184 122713304 5
69568655 122713304 2
98420900 122713304 4
137363410 122713304 2
70205816 122713304 1
111338251 122713304 1
386170620 124849627 1
22628924 124849627 2
219454029 124849627 1
228673882 127331013 1
19530527 127331013 30
166102184 127331013 1
135514272 127331013 4
153563285 127331013 1
19735329 127331013 1
21811630 127331013 1
212555476 127424923 2
22628924 127424923 1
17691386 133219169 2
239862568 133219169 1
58040765 135274322 10
6751502 135274322 2
219454029 135274322 1
19777265 135274322 2
116559835 135274322 1
19530527 135514272 18
19735329 135877820 1
228673882 135877820 1
21117425 135877820 2
227338733 135877820 1
179230072 135877820 1
228774722 135877820 1
135514272 137363410 2
122713304 137363410 1
19530527 137363410 6
197095842 137363410 1
135877820 137363410 1
69568655 140393380 2
19530527 140393380 2
240624439 140393380 1
21811630 140393380 1
21518722 140393380 1
6294502 144942878 4
75995713 144942878 6
233555616 144942878 5
17691386 144942878 12
115924018 144942878 6
84546428 144942878 5
90059455 144942878 3
120117254 144942878 9
11587032 144942878 2
77184360 144942878 1
236108605 144942878 16
6751502 144942878 17
77986665 144942878 10
10814042 144942878 3
18539902 144942878 2
89952215 144942878 3
133219169 144942878 3
135274322 144942878 10
104192882 144942878 11
116422140 144942878 5
77995220 144942878 1
23577405 144942878 1
74979783 144942878 4
116559835 144942878 9
78019662 144942878 1
23781227 144942878 11
238158030 144942878 10
25333950 144942878 5
18449501 144942878 5
95658167 144942878 1
19533838 144942878 6
19777265 144942878 4
244026999 144942878 8
22862620 144942878 3
304321790 144942878 4
77989626 144942878 1
19837405 144942878 1
80267704 144942878 1
20584338 144942878 1
231942475 144942878 3
58040765 144942878 2
239862568 144942878 1
87471023 144942878 1
21518722 144942878 1
46123918 144942878 1
322549346 144942878 1
312658372 144942878 1
33507131 144942878 2
191085626 144942878 1
95224854 144942878 2
39325505 144942878 1
6290752 144942878 1
350484600 144942878 2
98420900 144942878 1
215411682 144942878 4
111338251 144942878 2
270286972 144942878 1
163063814 144942878 1
21117425 144942878 2
37011115 144942878 1
150256527 144942878 1
371923186 144942878 1
19594736 148702848 13
326441880 148702848 8
420627114 148702848 12
22628924 148872468 10
68690605 148872468 3
219454029 148872468 2
82645739 148872468 2
496338650 148872468 1
27885779 148872468 1
6751502 150256527 1
148872468 157410826 2
224291356 157410826 6
219454029 157410826 1
26586771 157410826 1
212555476 157410826 2
219297099 157410826 2
22628924 157410826 2
90059455 163063814 2
17691386 163063814 1
22186312 163466066 1
19594736 163466066 8
99560321 163466066 2
22628924 166102184 1
318475037 166102184 1
19530527 168669206 5
6751502 169088826 24
78019662 169088826 1
39325505 169088826 8
17691386 169088826 4
10814042 169088826 35
120117254 169088826 12
89952215 169088826 3
19533838 169088826 1
77995220 169088826 2
90059455 169088826 2
23781227 169088826 8
77184360 169088826 2
20584338 169088826 5
25333950 169088826 1
84546428 169088826 4
231942475 169088826 1
18449501 169088826 1
133219169 169088826 2
144942878 169088826 5
22862620 169088826 2
104192882 169088826 11
236108605 169088826 1
33507131 169088826 1
37011115 169088826 2
238158030 169088826 2
215411682 169088826 1
46123918 169088826 1
371923186 169088826 1
11587032 169088826 6
95224854 169088826 2
45611369 169088826 5
233555616 169088826 1
6294502 169088826 1
304321790 169088826 1
19594736 172749267 29
239444226 172749267 1
19594736 179230072 1
98420900 179230072 1
39472243 179230072 1
118999126 179230072 1
168669206 179230072 1
19530527 179230072 1
74979783 179230072 1
227431311 179230072 1
20586381 179230072 1
385326089 190987689 1
253184868 190987689 1
6751502 191085626 5
104192882 191085626 1
19530527 192341330 3
19594736 195697781 3
19530527 197095842 3
228774722 197095842 3
21117425 197095842 2
18016160 197095842 1
39472243 197095842 2
23359147 197095842 1
93026497 197095842 1
109986944 197095842 1
137363410 197095842 2
198799377 197095842 2
94303891 197095842 9
87471023 197095842 1
360540613 197095842 1
111338251 197095842 2
21401635 197095842 2
21643123 197095842 2
190987689 197095842 2
179230072 197095842 1
239555645 197095842 1
415438778 197095842 1
19594736 197897890 2
114007914 197897890 1
240624439 198799377 1
118999126 198799377 1
19530527 198799377 5
21440665 198799377 10
322549346 198799377 1
197095842 198799377 4
21518722 198799377 7
229466877 198799377 1
93026497 198799377 2
69568655 198799377 2
98420900 198799377 2
237376611 198799377 1
21480666 198799377 3
33507131 202678255 1
10814042 202678255 1
6751502 202678255 21
84546428 202678255 1
104192882 202678255 5
115924018 202678255 2
244026999 202678255 2
116559835 202678255 1
135274322 202678255 3
236108605 202678255 16
39325505 202678255 1
304321790 202678255 1
90059455 202678255 1
322638688 202678255 1
39019643 202678255 1
238158030 202678255 1
231942475 202678255 1
144942878 202678255 1
19594736 211231464 1
94835912 211231464 2
262322667 211231464 1
32922034 211231464 1
28452279 211231464 1
19530527 212284694 33
135514272 212284694 4
21811630 212284694 1
148872468 212555476 6
66682393 212555476 9
27885779 212555476 3
22628924 212555476 43
224291356 212555476 2
219454029 212555476 22
82645739 212555476 1
238633165 212555476 2
120117254 212555476 1
26586771 212555476 19
219297099 212555476 8
68690605 212555476 10
54172831 212555476 2
375036621 212555476 20
124849627 212555476 8
48667895 212555476 5
219007038 212555476 1
496338650 212555476 4
386170620 212555476 1
229431792 212555476 1
246357421 212555476 1
40747039 212555476 1
430934081 212555476 1
133219169 212555476 1
19594736 213229979 4
350484600 213229979 1
16627544 213229979 1
239444226 213229979 5
29110219 213229979 2
6751502 215411682 5
120117254 215411682 6
104192882 215411682 3
95658167 215411682 1
84546428 215411682 1
135274322 215411682 2
133219169 215411682 1
39019643 215411682 1
90059455 215411682 1
236108605 215411682 1
316306021 215411682 2
26586771 219007038 5
22628924 219007038 5
262322667 219007038 1
68690605 219007038 6
219454029 219007038 3
237826875 219007038 1
496338650 219007038 1
68690605 219297099 4
22628924 219297099 29
82645739 219297099 1
26586771 219297099 8
66682393 219297099 3
48667895 219297099 1
212555476 219297099 4
148872468 219297099 3
22628924 219454029 15
68690605 219454029 4
212555476 219454029 6
375036621 219454029 1
66682393 219454029 1
135274322 219454029 1
26586771 219454029 1
396060099 219454029 1
237487471 219480393 2
36806703 219480393 1
22628924 224291356 1
82645739 224291356 3
148872468 224291356 6
29110219 224291356 1
219297099 224291356 16
219007038 224291356 1
26586771 224291356 2
212555476 224291356 1
135514272 226631830 2
21811630 226631830 1
19530527 226631830 5
23359147 226631830 1
245434042 226631830 2
316306021 226631830 1
69568655 226631830 1
111338251 226631830 2
19777265 226631830 2
21440665 226631830 1
19530527 226898857 196
69568655 226898857 60
21440665 226898857 1
21117425 226898857 17
245434042 226898857 1
23359147 226898857 1
110670932 226898857 1
233919401 226898857 26
22498248 226898857 3
67430174 226898857 5
21643123 226898857 6
312625958 226898857 2
118999126 226898857 4
39472243 226898857 1
18304985 226898857 1
20511634 226898857 1
226631830 226898857 1
137363410 226898857 3
135877820 226898857 2
372827446 226898857 8
19735329 226898857 1
179230072 226898857 1
19777265 226898857 1
21518722 226898857 2
109986944 226898857 1
135514272 227338733 1
239555645 227338733 1
135514272 227431311 1
23359147 227431311 1
19530527 227431311 1
135514272 227990753 2
153563285 227990753 1
135514272 228673882 1
19530527 228673882 2
18016160 228673882 2
109986944 228673882 1
19964133 228673882 1
135514272 228770219 1
19530527 228770219 1
135514272 228774722 1
19530527 228774722 27
237376611 228774722 1
63680662 228774722 1
327886319 228774722 1
18016160 228774722 2
21117425 228774722 4
21518722 228774722 1
19735329 228774722 2
122713304 228774722 2
23359147 228774722 1
347778813 228774722 1
233919401 228774722 1
19964133 228774722 2
69568655 228774722 4
39472243 228774722 1
197095842 228774722 1
111338251 228774722 2
135514272 229015331 1
19530527 229015331 19
69568655 229015331 5
111338251 229015331 3
21117425 229015331 2
19777265 229015331 1
375036621 229431792 1
22628924 229431792 5
66682393 229431792 1
148872468 229431792 1
68690605 229431792 1
19530527 229466877 3
227338733 229466877 1
240624439 229466877 1
18016160 229466877 1
19964133 229466877 1
504372104 229650437 3
19530527 231816917 2
229466877 231816917 1
135514272 231816917 2
19735329 231942475 1
104192882 231942475 1
135274322 231942475 1
238158030 231942475 2
6751502 231942475 3
227338733 231942475 1
236108605 231942475 1
135514272 232233165 1
135514272 232242473 3
19530527 232242473 1
135514272 232243716 1
153563285 232243716 1
116785133 233555616 1
21480666 233555616 1
104192882 233555616 2
120117254 233555616 13
84546428 233555616 2
75995713 233555616 1
77995220 233555616 3
77184360 233555616 1
89952215 233555616 1
231942475 233555616 2
327886319 233555616 1
6294502 233555616 2
78019662 233555616 1
6751502 233555616 12
19533838 233555616 1
116559835 233555616 4
23781227 233555616 1
39472243 233555616 1
77986665 233555616 1
10814042 233555616 2
21518722 233555616 1
19777265 233555616 1
19530527 233919401 40
22498248 233919401 6
228774722 233919401 4
23359147 233919401 2
69568655 233919401 2
21117425 233919401 2
226898857 233919401 1
118999126 233919401 1
19530527 234077156 4
166102184 234077156 1
135514272 234688647 1
135514272 234825661 2
21518722 234825661 1
135514272 235243434 1
19530527 235243434 6
18016160 235243434 1
104192882 236108605 21
120117254 236108605 9
202678255 236108605 7
133219169 236108605 3
144942878 236108605 11
77995220 236108605 3
28776227 236108605 14
75995713 236108605 3
10814042 236108605 7
20584338 236108605 5
90059455 236108605 1
115924018 236108605 2
116559835 236108605 3
16950676 236108605 1
19777265 236108605 20
11587032 236108605 5
238158030 236108605 6
17691386 236108605 5
77986665 236108605 1
233555616 236108605 3
84546428 236108605 1
22862620 236108605 3
23781227 236108605 6
95658167 236108605 11
6751502 236108605 13
19652551 236108605 3
32922034 236108605 2
39019643 236108605 4
135274322 236108605 8
371923186 236108605 1
237826875 236108605 2
231942475 236108605 3
262322667 236108605 18
239862568 236108605 15
304321790 236108605 1
104518517 236108605 3
77989626 236108605 1
54172831 236108605 2
87471023 236108605 4
19837405 236108605 1
19594736 236108605 1
39325505 236108605 2
89952215 236108605 1
116422140 236108605 2
166102184 236108605 1
19530527 236108605 2
111338251 236108605 1
239444226 236108605 1
99560321 236108605 1
20511634 236108605 1
150256527 236108605 1
40747039 236108605 1
237487471 236377912 7
23577405 236377912 1
116547221 236377912 1
219480393 236377912 2
361335767 236377912 1
270850017 236377912 1
360540613 236377912 1
6751502 236487406 5
22026991 236487406 1
17691386 236487406 1
33507131 236487406 1
236377912 237487471 177
219480393 237487471 9
36806703 237487471 1
270850017 237487471 3
116547221 237487471 1
361335767 237487471 6
17691386 237487471 1
54172831 237487471 1
133219169 237487471 1
253184868 237487471 1
135514272 237788848 1
135514272 237794265 1
21811630 237794265 1
190987689 237826875 1
231942475 238158030 15
262322667 238158030 2
80267704 238158030 1
22862620 238158030 3
239787466 238158030 1
21518722 238158030 3
104192882 238158030 11
46123918 238158030 21
116559835 238158030 6
120117254 238158030 5
11587032 238158030 5
77995220 238158030 1
39019643 238158030 2
144942878 238158030 10
236108605 238158030 11
33507131 238158030 5
23781227 238158030 6
16950676 238158030 1
77986665 238158030 12
84546428 238158030 3
19652551 238158030 1
98420900 238158030 1
17691386 238158030 1
233555616 238158030 2
21480666 238158030 1
19837405 238158030 2
6290752 238158030 1
244026999 238158030 7
202678255 238158030 9
90059455 238158030 9
6751502 238158030 36
322638688 238158030 26
215411682 238158030 4
78019662 238158030 3
304321790 238158030 1
6294502 238158030 1
115924018 238158030 2
258136924 238158030 3
19777265 238158030 1
239444226 238158030 1
95658167 238158030 2
39325505 238158030 1
191085626 238158030 1
20517600 238158030 1
350484600 238158030 2
89952215 238158030 1
10814042 238158030 1
111338251 238158030 5
116422140 238158030 1
118999126 238158030 1
19530527 238158030 2
18539902 238158030 1
70205816 238158030 1
19533838 238158030 1
19530527 238316092 13
135514272 238316092 1
19530527 238586884 2
240624439 238586884 1
68690605 238633165 2
375036621 238633165 1
236108605 238633165 1
19777265 238633165 1
20517600 238633165 1
26586771 238633165 1
212555476 238633165 1
22628924 238633165 3
219007038 238633165 1
66682393 238633165 3
219297099 238633165 1
227338733 239555645 6
19530527 239555645 10
39472243 239555645 8
19777265 239555645 3
87471023 239555645 2
85370909 239555645 3
109986944 239555645 4
18016160 239555645 5
23359147 239555645 1
25298765 239555645 1
21117425 239555645 3
21518722 239555645 1
32845471 239555645 1
19735329 239555645 1
415438778 239555645 1
122713304 239555645 1
69568655 239555645 3
93026497 239555645 1
21643123 239555645 1
135514272 239787466 1
19530527 239787466 17
21117425 239787466 1
69568655 239787466 2
111338251 239787466 2
104192882 239862568 2
89952215 239862568 4
18016160 239862568 1
236108605 239862568 2
312658372 239862568 1
11587032 239862568 2
6294502 239862568 1
39325505 239862568 1
17691386 239862568 1
262322667 239862568 1
120117254 239862568 1
144942878 239862568 1
98420900 240465601 1
25298765 240465601 1
22628924 241298933 7
68690605 241298933 1
262322667 242365407 1
19530527 242365407 1
239787466 242365407 1
111338251 242365407 1
135514272 242791873 1
135514272 242804165 1
135514272 243134164 5
19530527 243134164 1
135514272 243177419 1
19594736 243632271 6
10814042 243632271 1
6751502 244026999 6
77184360 244026999 1
104192882 244026999 3
10814042 244026999 1
238158030 244026999 2
231942475 244026999 1
23781227 244026999 1
116559835 244026999 2
19530527 244156314 1
135514272 244745254 1
135514272 245434042 1
19530527 245434042 8
25298765 245434042 2
135274322 245434042 1
18304985 245434042 1
39472243 245434042 1
98420900 245434042 1
23359147 245434042 1
229015331 245434042 1
166102184 245434042 1
372827446 245434042 1
322549346 245434042 1
32845471 245434042 1
219454029 246357421 5
212555476 246357421 7
22628924 246357421 20
17691386 246357421 2
66682393 246357421 8
94835912 246357421 1
150256527 246357421 1
124849627 246357421 2
237826875 246357421 3
26586771 246357421 5
270850017 246357421 2
27885779 246357421 1
236377912 246357421 1
54172831 246357421 2
239444226 246357421 4
48667895 246357421 1
68690605 246357421 2
40747039 246357421 1
20517600 246357421 1
219297099 246357421 1
36351009 246357421 1
238633165 246357421 1
361335767 246357421 1
22005625 246585659 14
19652551 246585659 15
237826875 246585659 2
21480666 246585659 7
104217808 246585659 1
21315916 246585659 6
74979783 246585659 1
16627544 246585659 2
19594736 246820781 1
6751502 246966794 1
227431311 247041300 1
19530527 247041300 1
18016160 247041300 1
39472243 248801998 1
361335767 248801998 1
190987689 249347954 2
237826875 249347954 1
237487471 249347954 1
293536395 253184868 1
198846028 258136924 2
327886319 258136924 1
20586381 258136924 2
109986944 258136924 1
21117425 258136924 1
238158030 258136924 1
19530527 258136924 3
111338251 258136924 1
21440665 258136924 3
32845471 258136924 1
19777265 262322667 2
236108605 262322667 2
19594736 262322667 1
239862568 262322667 1
36806703 270850017 12
238158030 270850017 1
361335767 270850017 3
253184868 293536395 13
262322667 293536395 1
237826875 293536395 5
36806703 293536395 3
28776227 293536395 1
54172831 293536395 8
68690605 293536395 1
239444226 293536395 2
29110219 296787019 1
19594736 296787019 11
87471023 296787019 1
95658167 296787019 1
219454029 296787019 1
94835912 296787019 1
22186312 296787019 1
32922034 296787019 1
342888740 296787019 1
326441880 296787019 1
944693640 296787019 1
54605067 296787019 1
114007914 296787019 1
21440665 303259546 1
19530527 303259546 3
87471023 303259546 1
19735329 303259546 1
69568655 303259546 1
6751502 304321790 2
19530527 312625958 26
67430174 312625958 1
69568655 312625958 71
318475037 312625958 1
22498248 312625958 3
23359147 312625958 1
327886319 312625958 1
110670932 312625958 1
233919401 312625958 1
245434042 312625958 1
90364806 312625958 1
87471023 312625958 1
372827446 312625958 1
135877820 312625958 1
118999126 312625958 1
111338251 312625958 1
120117254 312658372 35
104192882 312658372 3
46123918 312658372 1
78019662 312658372 1
6751502 312658372 7
89952215 312658372 3
6290752 312658372 6
74979783 312658372 1
10814042 312658372 1
19530527 316306021 6
69568655 316306021 4
21117425 316306021 1
118999126 316306021 1
111338251 316306021 2
87471023 316306021 1
20586381 316306021 2
6300152 318475037 2
110670932 318475037 2
22498248 318475037 1
18304985 318475037 2
69568655 318475037 7
111338251 318475037 3
21117425 318475037 1
109986944 318475037 1
74979783 322638688 1
11587032 322638688 11
89952215 322638688 2
104192882 322638688 3
77995220 322638688 2
78019662 322638688 2
46123918 322638688 1
236108605 322638688 2
135274322 322638688 1
77986665 322638688 1
237826875 322638688 1
19837405 322638688 1
233555616 322638688 1
95658167 322638688 3
19777265 322638688 7
6751502 322638688 5
19533838 322638688 1
75995713 322638688 1
238158030 322638688 3
39325505 322638688 1
231942475 322638688 1
84546428 322638688 1
111338251 322638688 1
227431311 324588341 1
87471023 324588341 1
303259546 324588341 1
18304985 324588341 2
148702848 326441880 12
19594736 326441880 5
420627114 326441880 14
109986944 327886319 3
20586381 327886319 1
21117425 327886319 4
39472243 327886319 4
70205816 327886319 2
137363410 327886319 1
135877820 327886319 3
120117254 327886319 1
29466305 327886319 1
19530527 327886319 11
122713304 327886319 2
87471023 327886319 4
21518722 327886319 1
393461982 327886319 1
98420900 327886319 1
18016160 327886319 1
245434042 327886319 1
25298765 327886319 1
118999126 327886319 1
111338251 327886319 1
19594736 330904433 2
24600451 330904433 20
504372104 330904433 1
19594736 342888740 1
32922034 342888740 1
99560321 342888740 1
109986944 347778813 3
19530527 347778813 4
21117425 347778813 3
67430174 347778813 3
227338733 347778813 1
327886319 347778813 1
21440665 347778813 2
226631830 347778813 1
21643123 347778813 2
16950676 350484600 1
120117254 350484600 2
22005625 350484600 1
28776227 350484600 1
116785133 350484600 1
6290752 350484600 1
16627544 350484600 1
104192882 360540613 1
19777265 360540613 1
270850017 361335767 20
36806703 361335767 20
237487471 361335767 1
385326089 361335767 12
190987689 361335767 3
54172831 361335767 4
219480393 361335767 29
17691386 361335767 1
236377912 361335767 4
6751502 361335767 1
293536395 361335767 2
39325505 371923186 4
6751502 371923186 2
10814042 371923186 2
45611369 371923186 1
90059455 371923186 2
75995713 371923186 1
20586381 372827446 1
69568655 372827446 14
371923186 372827446 2
18016160 372827446 1
32845471 372827446 3
303259546 372827446 1
67430174 372827446 3
23359147 372827446 1
19735329 372827446 1
318475037 372827446 2
19530527 372827446 4
239787466 372827446 1
322549346 372827446 1
192341330 372827446 1
39472243 372827446 3
111338251 372827446 1
227338733 372827446 1
26586771 375036621 2
386170620 375036621 1
219454029 375036621 1
69568655 378668608 1
21518722 378668608 1
109986944 382027035 1
237487471 385326089 1
36806703 385326089 3
361335767 385326089 6
54172831 385326089 1
25310399 385326089 1
219480393 385326089 2
375036621 386170620 1
48667895 386170620 3
219454029 386170620 4
219007038 386170620 4
68690605 386170620 4
22628924 386170620 27
212555476 386170620 4
66682393 386170620 6
82645739 386170620 1
17691386 386170620 1
361335767 386170620 1
496338650 386170620 1
148872468 386170620 3
133219169 386170620 1
19530527 393461982 3
69568655 393461982 3
22628924 396060099 16
212555476 396060099 2
148872468 396060099 3
219454029 396060099 1
386170620 396060099 1
48667895 396060099 1
496338650 396060099 1
22186312 399032673 5
422817442 399032673 1
99560321 399032673 1
19594736 399032673 3
211231464 399032673 1
236108605 412181399 1
262322667 415438778 1
227431311 415438778 5
19777265 415438778 1
23359147 415438778 5
18016160 415438778 2
109986944 415438778 1
87471023 415438778 2
239555645 415438778 2
19530527 415438778 3
39472243 415438778 3
20517600 415438778 1
20586381 415438778 1
69568655 415438778 2
21643123 415438778 1
111338251 415438778 1
245434042 415438778 1
16950676 415438778 1
148702848 420627114 11
19594736 420627114 3
326441880 420627114 4
29110219 421067231 1
67268150 421067231 1
504372104 421067231 1
330904433 421067231 1
19594736 421067231 2
94835912 421067231 1
114007914 421067231 2
81844092 421067231 1
22186312 422817442 9
19594736 422817442 22
94835912 422817442 3
99560321 422817442 3
114007914 422817442 3
21440665 424999238 1
69568655 424999238 1
19594736 430714461 1
82645739 430934081 2
246357421 430934081 1
219454029 430934081 1
66682393 430934081 1
22628924 430934081 2
93026497 430934081 1
212555476 430934081 1
219007038 430934081 1
54172831 432054563 1
19594736 432054563 4
239787466 432054563 1
67268150 432054563 1
87471023 432054563 1
19530527 456156740 1
22628924 496338650 9
212555476 496338650 1
26586771 496338650 1
68690605 496338650 2
148872468 496338650 1
430934081 496338650 1
19594736 504372104 79
32922034 504372104 1
22186312 504372104 8
94835912 504372104 1
172749267 504372104 2
229650437 504372104 2
421067231 504372104 2
330904433 504372104 2
562111567 504372104 1
422817442 504372104 2
19594736 516729176 33
32922034 516729176 1
21927925 516729176 1
67268150 516729176 1
22186312 516729176 2
430714461 516729176 1
172749267 516729176 1
94835912 516729176 1
22628924 523319035 1
19594736 524423189 7
77995220 533004742 1
21518722 533004742 1
19594736 562111567 3
421067231 562111567 1
32922034 562111567 1
94835912 562111567 1
114007914 562111567 1
153563285 568256634 1
172749267 579303202 1
19594736 579303202 4
94835912 579303202 3
22186312 579303202 1
32922034 579303202 2
99560321 579303202 1
342888740 579303202 1
114007914 579303202 1
54605067 579303202 1
22628924 616139585 14
219007038 616139585 1
229431792 616139585 1
68690605 616139585 2
48667895 616139585 2
19594736 627403720 1
32845471 702562776 1
120117254 702562776 1
22628924 822980144 1
22628924 878580698 1
22628924 917581650 7
68690605 917581650 3
219297099 917581650 1
148872468 917581650 1
212555476 917581650 1
19594736 944693640 16
36351009 944693640 1
29110219 944693640 1
20517600 944693640 1
114007914 944693640 2
386170620 944693640 1
172749267 944693640 1
54605067 944693640 1
239444226 944693640 1
