# Supplementary material for: Dynamic guided metric representation learning for multi-view clustering
Source: PeerJ Comput Sci. 2022 Mar 8;8:e922. doi: 10.7717/peerj-cs.922 (PMC9044235; doi:10.7717/peerj-cs.922)
Supplement: Supplemental Information 2 [file peerj-cs-08-922-s002.zip › football/politicsie/politicsie.ids]

135274322
6244782
248901045
196551540
231942475
191085626
235965948
229466877
579303202
238316092
624645567
25310399
456156740
21480666
77184360
29163101
226631830
18016160
375036621
248801998
227431311
39325505
399032673
127424923
410258761
36806703
48380272
19652551
237826875
80267704
237788848
32922034
242484816
67430174
21565240
211231464
179230072
270286972
378668608
430934081
110711910
103817716
90364806
324588341
253184868
78021401
21927925
172749267
944693640
232242473
242455623
627403720
270850017
256198747
240624439
19837405
392146152
140393380
533004742
524423189
212555476
89952215
191865710
22924705
232243716
190810251
237376611
18539902
371923186
219480393
30443497
19594736
239787466
215411682
20584338
93026497
412181399
198799377
246966794
226898857
16627544
148702848
213229979
878580698
88647325
249719099
242804165
242795908
77989626
227338733
234077156
303259546
94303891
244026999
22186312
46850377
229015331
137363410
163466066
106866759
10814042
58040765
94835912
393461982
104217808
361335767
19533838
415438778
109986944
19530527
28776227
99560321
236912210
318475037
115924018
190987689
420627114
19735329
22684776
116547221
372827446
21811630
133219169
54172831
70170285
32845471
95884790
166888604
244154060
516729176
239862568
229650437
104192882
14409739
45611369
342888740
25298765
144131076
577034468
242373942
27885779
6290752
238633165
239555645
111338251
247041300
360540613
55174364
104518517
163929486
19777265
169088826
385326089
23781227
228770219
20586381
128593925
396060099
234825661
67268150
312625958
346630615
231816917
234688647
121098050
116785133
382027035
242365407
75995713
21315916
22628924
238158030
243632271
24600451
48667895
496338650
293536395
228769095
120117254
258136924
192341330
432054563
116422140
77986665
227990753
82645739
22005625
21401635
25333950
350484600
153563285
28452279
22026991
21245586
568256634
135514272
246357421
242791873
37011115
104578228
6294502
504372104
243177419
386170620
66682393
104187193
312658372
702562776
21643123
144942878
296787019
84546428
246585659
29110219
219297099
54605067
202678255
77995220
228774722
616139585
430714461
11587032
36034936
21117425
195697781
6306972
40747039
85370909
148872468
238586884
163063814
21440665
6751502
168669206
66811109
18818981
226985646
181303066
116559835
330904433
21518722
135877820
245434042
98420900
74979783
822980144
36351009
20511634
87471023
243134164
114007914
150256527
78019662
157410826
239444226
246723037
83344114
20517600
236487406
326441880
22983594
233555616
219007038
23359147
21629133
228673882
242471796
421067231
244156314
262322667
322549346
150981180
347778813
22378020
327886319
46123918
95658167
378219674
424999238
68690605
81844092
16950676
18449501
224291356
19964133
244745254
223950593
23577405
69568655
212284694
241298933
197897890
235243434
236377912
422817442
122713304
36315404
22862620
232233165
28364382
90059455
78026748
393382369
118999126
316306021
233919401
39472243
322638688
237794265
237487471
26586771
95224854
63680662
127331013
6300152
166102184
60663002
198846028
121375039
26228880
523319035
17691386
243149702
94069743
197095842
249347954
110670932
917581650
37536209
562111567
229431792
124849627
240465601
203484133
18304985
92521829
33507131
29466305
236108605
246820781
144302254
304321790
70205816
262199169
39019643
22498248
219454029
76951150
