# Supplementary material for: Dynamic guided metric representation learning for multi-view clustering
Source: PeerJ Comput Sci. 2022 Mar 8;8:e922. doi: 10.7717/peerj-cs.922 (PMC9044235; doi:10.7717/peerj-cs.922)
Supplement: Supplemental Information 2 [file peerj-cs-08-922-s002.zip › football/politicsie/politicsie-tweets500.features]

number
walls
minute
afraid
worst
sorry
rose
placed
distract
poor
raw
material
photo
right
wrong
simple
analyses
challenge
concerned
beginning
think
things
silly
speak
labour
feel
threatened
fairly
sf
energised
know
obscene
comparison
take
personally
mind
correct
movement
international
trends
generation
takes
origins
complex
mix
seen
need
delete
posts
public
statements
better
worse
11
selective
interpretation
argument
killing
children
cause
asked
question
answered
misrepresent
catholic
social
teaching
rubbish
talking
characteristically
ken
populist
position
against
everything
unpopular
angels
dance
head
pin
stuff
march
read
discussed
brian
length
key
word
paid
pat
rabbitte
won
paying
actual
money
apart
interest
exchequer
arguing
ah
mightn
amount
economic
strategy
least
billion
voted
matters
closing
fiscal
deficit
hard
having
fund
capital
repayments
cost
agree
something
routine
compliance
heard
yr
current
account
moment
cash
definition
pro
notes
issued
went
credit
card
pay
instalment
year
hardly
written
good
part
debt
handing
different
restructured
finally
going
admire
action
fair
play
risk
imho
dressing
tax
evasion
noble
ordinary
neighbours
subsidising
misleading
structure
ideal
taxpayer
2012
article
28
role
gov
hope
court
worried
goes
suppose
thing
lat
buy
time
comprehensive
deal
supreme
ct
rules
glad
hear
love
asking
necessary
nama
change
gas
senate
contribution
june
nothing
value
unconscious
explored
dangerous
careful
myth
art
forms
media
poetry
mythology
literature
arise
place
trying
promote
irish
couple
retweets
follows
wud
welcome
war
sea
acknowledging
6th
cuckoo
nest
casino
coming
dr
hyde
mark
follow
line
please
expand
select
meant
party
politics
getting
country
track
support
measures
lot
thought
awful
commitments
unable
honour
true
third
fg
making
progress
direction
troika
programme
consistently
career
important
returning
sovereignty
success
extensive
discussions
colleagues
conversation
doing
job
restore
easy
walk
great
fellow
staying
killed
frenzy
dip
icy
water
cool
effects
general
election
warriors
missing
friday
wondering
jan
1st
deadline
include
option
owning
turkey
pony
taxes
matter
pride
contrary
lately
excellent
singing
office
give
form
relief
initial
purchase
price
maintenance
work
charge
residential
registration
fee
linked
residence
archbishop
mchale
man
acre
campaign
thinking
tell
difference
breeding
usual
objectivity
relation
land
quality
grass
manner
cut
qualify
find
intention
section
formula
exclude
opposite
point
150
acres
suggesting
included
funny
represented
people
categories
property
constituency
excludes
shocked
insight
reading
proud
lab
incredible
frank
probably
frankly
incredibly
system
gotta
describing
political
policy
local
cllr
noel
costello
sent
wha
followers
capture
brown
bull
cooley
sir
insult
deliver
middle
earners
6000
earn
100k
consultants
judges
senior
managers
oppose
defend
sense
renewal
consent
unrest
ps
17
argue
nice
cuts
overdue
disagree
savings
considerable
croke
park
achieved
industrial
remarkable
scope
reductions
claim
wage
21
effective
total
spend
49
300
prsi
child
benefit
20
partner
working
minimum
830
close
reducing
services
unfortunate
fall
terrible
decision
negotiations
parties
31
aware
comments
understand
negotiating
positions
restructuring
doubt
base
contention
start
assumption
secure
fit
evidence
tv
tina
west
steady
grammar
conceding
documentation
honest
pre
budget
submission
eoin
blog
brien
advisor
somehow
impartial
id
thank
confirming
generous
ring
want
explain
wont
jonathan
sums
figures
recieved
revert
difficult
twitter
cat
27
15
51
dirt
64
usc
70
38
fr
income
250
10
130
provide
info
elements
leaked
understanding
information
incorrect
million
additional
wealth
highest
progressive
taxation
rich
god
process
works
announced
ministers
wait
esri
report
course
vote
checked
cynic
popular
saw
light
recognised
darkness
2001
changes
first
independent
advice
binding
decisions
forget
democracy
moving
increasingly
illogical
governments
govern
council
run
responsibility
bill
week
sounds
hoping
context
story
sindo
spat
senator
john
whelan
imo
pushing
letter
editor
site
valuation
image
refer
transit
interesting
entire
cattle
raid
bo
plea
plenty
worry
status
national
fascinating
reduction
buying
haunted
house
example
worth
half
performed
aggressive
prevent
started
room
pitch
match
indigenous
folk
#c
whats
iron
age
queen
allowed
kill
soldiers
unfair
sterling
best
luck
riverstown
girls
cit
squad
inter
tea
olympic
champions
tonight
suspicious
announcement
inquiry
hi
cover
surprise
squared
joins
hunt
club
help
ask
genuinely
conversations
lost
believe
hell
exists
exist
religion
bad
requires
seperate
questions
correctly
attacking
establish
truth
robust
arguments
study
highlights
suicide
prevention
strategies
young
againn
revolutionary
power
favours
lines
send
certain
english
shot
dislike
avoid
absurd
conclusions
immoral
philosophy
standard
accuse
opponents
ironic
refers
respect
accused
tried
accept
reject
harm
entirely
neutral
playing
try
dismissing
opinions
held
established
principles
charity
allowing
culture
criticise
criticising
challenging
assumptions
bothered
complain
evident
abandoning
science
ad
prove
gods
existence
level
proof
ongoing
friend
attracting
attached
name
replied
realising
mentioned
hrs
ago
apologies
surprised
opinion
fact
mention
einstein
religious
element
acknowledge
regard
ignored
faith
challenged
experiment
bible
gain
richer
insights
check
amusing
hang
strange
human
world
view
changed
silent
mean
single
bells
humans
species
purpose
based
comfort
death
serves
logic
reason
valid
missed
functions
life
possible
explore
ways
proper
function
yup
dismiss
informed
recognise
sometimes
existed
second
before
big
bang
gets
views
universe
prob
holy
book
scientists
path
slightly
share
ambiguous
prayer
save
trip
town
phone
call
comes
factual
access
law
data
protection
commissioner
original
witty
harder
sound
issue
draw
attention
act
forward
copies
side
leads
danger
deadly
sins
hold
looks
testimony
permission
publicly
quote
pass
directly
emm
strong
prayers
undermines
sincerely
sign
ringing
relevant
person
happily
mobile
put
surprising
treaty
provides
closer
ignore
wednesday
sure
thanks
oir
health
committee
interested
hearing
favourite
words
indo
gemma
doherty
niall
molloy
impressed
senators
kelly
seanad
morning
jumping
topic
waterford
glass
savita
marx
focus
attempt
create
artificial
divide
service
relationship
vital
private
sec
resources
supports
accepted
presence
aka
solidarity
sweden
ex
advocating
firms
undermining
response
crises
april
hands
18
months
pull
unsuccessful
thomas
boys
dragged
kicking
screaming
havnt
apologised
truly
shocking
mask
slips
slipped
expose
utter
sinn
fein
councillors
murdered
prison
officer
david
black
headlines
belfast
jeff
reflects
particular
hike
tobin
offset
revenue
rates
meeting
night
tralee
wish
attending
useful
gained
bank
ireland
successful
markets
move
avoiding
pointing
politicians
involved
supporting
business
hedge
bigger
2008
chairman
chairs
meetings
networking
provided
liam
ol
little
criticism
areas
obviously
clue
ryan
supervalu
glanmire
employees
600
ceo
prefer
net
emailed
harry
realise
group
certainly
8th
emerging
consultation
continues
monday
8pm
brandon
hotel
require
consideration
exact
wants
pension
grand
relieved
pensions
received
needs
guaranteed
banks
monies
receipt
shinners
overwhelmed
mary
louise
donnell
vocal
threshold
visited
cemetery
county
meath
unfortunately
able
legislate
member
organise
date
details
cousin
frustration
behalf
care
tackling
justice
behaviour
show
dropped
securing
promissory
throw
away
statement
publically
available
game
conducted
airwaves
semi
state
sovereign
taken
board
fear
reasoned
post
factors
enjoy
large
shud
subsidised
low
payers
sector
contributions
subsidise
higher
efficiencies
executives
burden
shared
equally
lower
factor
proposing
levy
case
payments
attract
bit
harsh
rate
earned
proposal
80
90
suggestions
government
increases
core
figure
consult
wider
arrive
arbitrary
application
present
fairness
consistent
90k
touched
includes
bertie
spell
owns
boyd
barrett
socialist
recommending
default
cheaper
terry
letters
constituents
christmas
cards
esp
knew
bond
reflected
refusal
similar
bonds
irrelevant
note
investors
argentina
invest
risky
financial
instruments
talk
nov
12
owed
respond
keep
crazy
exempt
link
list
unfinished
estate
means
raising
breaks
past
eligible
debate
minister
banker
cynical
blame
accepting
utterly
happen
situation
precedent
argued
answers
cork
genius
boy
soon
nite
decide
win
candidates
wasting
advertising
billions
€15
000
closed
bring
2015
stated
mistake
gap
spending
departments
familiar
choice
alright
youth
06
reach
pl
posted
phew
eoghan
live
invite
awarded
cliche
hit
riveting
alison
misread
wife
confused
mixed
balance
ideas
plse
reduce
liabilities
vis
germany
spain
spanish
update
consultations
pouring
losing
reported
responded
spoken
remember
texas
music
singer
called
wise
cert
irishness
scam
worked
listen
seriously
lessons
computers
facebook
email
lovely
mac
ipad
flash
player
jump
100
version
required
speech
gabriel
byrne
representative
diaspora
methinks
suspect
extract
open
extracts
interview
finds
gathering
offensive
taoiseach
caused
offence
specifically
concept
suggest
long
suggested
capable
distraction
real
issues
applied
cud
conclusion
austerity
reporting
focused
negative
blamed
blaming
high
profile
seeking
white
disgrace
examiner
willing
putting
idea
wonder
damaged
lazy
breakfast
hour
nearly
lunchtime
greater
scale
implemented
lack
140
characters
gives
impression
rise
conflict
expression
british
homegrown
gave
famine
london
active
agents
#justsaying
justsaying
actively
wear
bother
remembrance
dignity
dead
reference
countries
brits
emphasise
correction
gracious
wonderful
limitations
language
narrow
commemorate
remembering
states
hierarchy
mature
define
forgiveness
meaningless
offered
set
conditions
continued
forgive
forgetting
friends
merely
order
equal
living
favour
poppy
false
travelling
circles
outside
circle
memory
heavily
contested
puppy
outraged
unjust
raise
index
hadn
noticed
evening
rejoin
chat
cont
likelihood
tis
repaid
delay
return
market
foot
ruling
regarding
legacy
seek
courts
123
jim
corr
unsustainable
short
term
greece
parliament
ecb
sanction
amounts
monetary
financing
draws
curse
far
east
aston
villa
host
qpr
16th
football
history
teams
lose
#tg4
tg4
railway
production
michael
bloke
motorists
advised
russell
cross
dungarvan
road
horses
th
candles
lit
rape
victim
thousands
india
vigils
breaking
news
beats
champion
adrian
lewis
54
semifinals
darts
atmosphere
dining
spots
collins
eventually
came
dev
former
ira
comrades
murder
loads
gerry
suitable
joined
army
typical
season
ticket
introduced
ard
fheis
hypocrisy
french
constitutional
panel
throws
plan
75
blueshirts
attempted
left
folks
congratulations
patrick
mullins
record
wins
amateur
jockey
calendar
days
caught
grrrr
dear
retailers
sticky
tags
drive
santa
jaysus
wall
rejected
ryanair
offer
25
stake
aer
lingus
funeral
mass
lasted
hours
classic
pascal
sheehy
katie
taylor
hopes
dublin
feb
plans
box
possibly
liz
runnerup
2007
edition
contest
sang
carey
protesters
storm
carrick
chambers
scream
abuse
face
alliance
shoutout
páidí
sé
lots
stars
tribute
bolt
invited
guest
claiming
achievement
women
boxing
gold
grip
greatness
attend
havens
bounce
pieces
packed
anticipation
deise
singers
carol
concert
parents
texting
congratulate
kilkenny
returned
operating
profit
sean
quinn
jail
presents
ballyconnell
robbie
compassion
heart
courage
speaking
daughter
shld
damien
#gaeilge
gaeilge
bhí
baile
mór
busy
agreed
easier
calls
communicate
manager
players
officials
team
#newtown
newtown
broken
hearts
residents
cope
grief
bought
beautiful
personalised
gifts
cute
saturday
pun
intended
shopping
winding
dunnes
stores
struck
#vinb
vinb
clown
willie
ropes
free
envelopes
naked
ambition
bar
shouting
drinking
foam
pea
jus
plate
piece
min
hayes
opw
condolences
family
erin
shannon
gallagher
childline
24
commons
speaker
£50
alleged
lord
sell
jerseys
manchester
city
release
xmas
charged
york
1979
guilty
crime
tory
splitting
arrests
woman
cocaine
breast
implants
old
tories
excuse
boycott
counties
forecast
sad
home
compromise
rumours
birth
babies
mater
hospital
rté
hillary
clinton
mayor
voters
poll
comp
signed
copy
autobiography
message
humour
gone
#waterford
landscape
gentle
sun
meets
sweet
rooney
goal
south
moody
breathtaking
ft
23
united
26
offers
golfer
candle
€100
gift
guide
paper
robbing
church
fool
fancy
dress
entertainment
scene
dying
stood
sometime
churchill
#sagexmasgiving
sagexmasgiving
sage
giving
€1
vincent
paul
hashtag
eur
imagine
twink
eat
hall
theatre
dare
boards
stage
1986
mel
christian
broadcasting
profession
euro
champ
announces
24th
games
catch
mayo
padraig
blue
speed
chase
gardai
pursue
north
galway
probe
launched
falls
bus
deffo
regular
breivik
encouraging
supporters
ahern
rte
couples
showcasing
cities
entries
wanted
socalled
agent
ind
elections
pr
max
clifford
arrested
suspicion
sexual
offences
operation
sky
sports
understands
ham
bid
striker
maguire
mnc
40
mill
wages
salaries
annum
110
years
corp
fantastic
welldeserved
standing
ovation
cast
opening
panto
guess
guessing
delighted
loan
agreement
properties
wine
replace
angelus
untrue
wrecked
economy
suffer
amnesia
#budget2013
budget2013
fianna
fail
balls
score
given
sold
beyond
#bud
bud
unvouched
expenses
oireachtas
leader
allowances
independents
#budget13
budget13
leaders
allowance
tds
#bu
bu
concern
colour
finance
tie
rejects
2000
shooting
veteran
eamon
afternoon
#deise
enjoyed
cracking
front
papers
photographer
simon
duggan
whale
tourists
winterval
festival
treat
radio
moaning
parking
prices
competitive
stadium
mitchell
cole
died
aged
documentary
ruby
walsh
barry
geraghty
davy
repeated
ends
restaurant
historic
eason
museum
online
€10
#ccven
ccven
bizarre
adams
hanging
bono
wearing
dark
whilst
wexford
fulltime
pt
moore
beat
111
chamber
vouchers
shout
comhairle
nóg
overall
winners
community
forum
awards
thoroughly
deserved
plus
jobs
saved
poultry
ifa
consumers
ensure
company
drop
hse
explanation
names
1990
individual
graves
marked
graveyard
grave
lie
plots
happened
reps
voting
budgets
massive
encourage
nonpayment
happy
imposing
implementing
angel
tipp
gen
massively
increasing
badly
exposed
mistakes
wash
bars
chocolate
patch
pragmatic
policies
landed
imf
allow
peadar
absent
claimed
drugs
turned
gay
sex
gambling
81
glanbia
farmers
coop
plc
management
luke
2013
craig
breen
named
rally
driver
championships
htt
samantha
connection
whatsoever
dunno
#rtefl
rtefl
somewhere
audience
attack
headline
belgian
husband
leaves
19
knows
nicola
winter
surf
restaurants
visit
champs
lg
chelsea
sacked
#cfc
cfc
fans
booed
coach
sack
matteo
boo
hate
thurles
england
under21
utd
dave
sexton
association
extremely
disrespectful
occur
televised
munster
final
fishermen
rescued
boat
fire
coast
gallery
definite
#xfactor
xfactor
union
edward
himself
excitement
redknapp
checking
flight
times
ukraine
remind
martin
guinness
incident
canvassing
childers
magic
dempsey
fiction
rugby
heartland
boxer
hector
doctors
i’m
recovering
cold
full
i’ll
cure
jimmy
told
pizza
dog
joking
#latelate
latelate
mother
signing
quinns
frankie
suspended
failed
test
train
plaza
portrait
#liveline
liveline
greed
grant
penalty
kick
keeping
winning
league
appeal
bloggers
tips
readers
mayb
chefs
hong
kong
accident
karen
sunset
resist
main
street
enterprise
centre
wed
12th
dec
enda
kenny
dáil
requested
district
judge
jury
committment
nasty
loving
publicity
observer
known
apologise
retweeting
allegations
following
type
scheme
tremendous
brazil
welfare
school
attendance
gerald
lisa
murphy
split
custody
disgraceful
ref
absolute
14
loughrea
homosexuality
illness
swedes
protested
calling
sick
devastated
inspiration
golden
bits
hated
training
quit
rest
broke
clubs
levied
appoint
kildare
manage
ball
teacher
tense
student
ronaldo
2004
fa
cup
neighbour
knocked
door
30am
luckily
motor
neurone
research
worthy
colleague
actions
affected
helpline
#allstars
allstars
gaa
tour
sam
square
tent
soup
kitchen
definitely
mickey
currently
safely
forever
literally
watch
embarrassment
50
lls
#fairplay
fairplay
technology
allows
caller
deliberately
anonymous
height
manners
police
turnout
13
weekly
mighty
mcafee
trial
expected
30
top
class
apparently
newsnight
scandal
facing
enquiry
positive
earlier
watched
mario
rosenstock
comedy
load
quite
hero
roots
eric
department
nadine
minor
hurling
ratified
tracey
western
jet
rage
upgrade
rocket
fixing
potholes
memorial
ahead
location
spot
discussion
wrh
unanimous
quo
maintained
supported
pothole
filled
parish
councillor
civil
ended
civic
offices
aras
defeated
votes
destination
overnight
orders
proposals
universal
crossparty
existing
salle
010
championship
series
schools
rounds
unreal
#ccref
ccref
55
44
planning
style
count
drink
wellington
boot
basic
education
democratic
taught
primary
sorting
underway
tally
indications
richard
congrats
title
biography
future
shirts
played
jack
sadly
71
greats
shop
jackie
healy
rae
twin
brutal
cowardly
bombing
enniskillen
took
lest
#co
shoppers
dollars
band
999
gig
emotion
#celtic
celtic
rod
stewart
bradley
crash
believed
suffered
heaven
round
minutes
polling
stations
sleep
considered
legitimate
stay
5am
requests
mag
kindle
amazon
99
jewish
owe
watching
candlelight
cousins
romney
gael
disconnect
divine
reports
laughable
promoting
holiday
govt
criticised
race
reckon
biased
nation
midnight
result
#election2012
election2012
polls
opened
rule
points
victory
surfacing
n25
roads
contract
commence
5th
maura
brilliant
self
niamh
award
replay
eldest
lived
camp
hats
steven
gerrard
behaved
problems
fan
€2
25mil
funding
cafes
projects
facilities
fed
biz
seanie
fitz
eire
og
tweeting
sidelines
clowns
stuck
bottles
anglo
skin
modern
talented
staged
shite
amends
problem
garlic
helen
loved
contempt
crap
official
fault
lowry
#quinn
heroes
hometown
richest
weeks
asset
items
including
led
bike
lights
cyclists
dame
30pm
trending
sends
serious
#sandy
sandy
shines
deed
naughty
murdering
freedom
fighters
314
012
16
channel
investigation
003
halftime
founded
tipperary
cbs
henry
ford
cheltenham
owner
saddened
sutherland
1996
president
referendum
sources
motorway
northern
bears
dissident
apparent
halloween
madrid
critical
condition
mick
mccarthy
signs
fitzpatrick
musical
dpp
reopened
repairs
hunting
university
college
#halloween
madness
nationwide
caragh
thrilled
herself
area
mad
spoke
workers
excess
10k
development
fees
6m
licence
#legend
legend
scored
seasons
row
aldi
elderly
banner
reads
racism
featured
segment
replying
lady
cheek
continually
star
racing
king
george
ian
described
travellers
cancer
society
books
tells
followed
carroll
britain
standup
comedian
cerebral
palsy
uploaded
tube
seconds
falling
tree
battery
surge
donna
major
emergency
building
92
avenue
wind
rain
#g
ballymun
kickhams
112
kilmacud
crokes
014
strength
lowest
pressure
eastern
brooklyn
ny
ocean
md
pier
washed
mate
iphone
dalkey
cuala
screen
locked
background
donating
#dungarvan
enjoying
stroll
beach
sunday
piers
pub
alcohol
landlord
body
weekend
spoil
electorate
loudly
reminded
#twip
twip
pity
priority
boom
darragh
obrien
downside
mckenna
judgment
airtime
looney
fringe
gem
collection
relating
mp
pumpkins
officers
sitting
stand
ranks
#gaa
pic
anthony
daly
picture
clare
identify
clocks
fuck
jazz
pyjamas
lies
pretty
american
angry
hot
tin
roof
passes
strictly
fraher
field
mentors
chair
treasurer
respected
breach
cinema
€9
€4
prince
30th
birthday
growing
factory
houses
built
70s
80s
measure
poverty
walking
estates
housing
#latelateshow
latelateshow
depressing
lar
eye
corbett
break
chasing
tommy
rome
photographed
tourist
reopen
6pm
2nd
november
quiz
soaking
pope
nuts
cycling
france
winner
lance
armstrong
titles
jamie
sh
semifinal
berlusconi
contractor
bearing
axed
newlook
tragedy
allstar
kerryman
medal
stolen
bronze
eddie
moloney
brick
comfortable
dunphy
adds
doping
kid
ice
cream
yearold
wifi
code
telly
#tramore
tramore
discover
cannabis
grow
unit
airport
pk
plants
seize
phil
referred
nra
autumn
#analoguememories
analoguememories
dunne
nolan
pretending
mart
#saorview
saorview
turn
analogue
prevail
cracker
dylan
mcgrath
bite
spent
fountain
removed
bbc1
bottle
addressed
dept
contact
method
td
ballagh
wlrfm
inspirational
captain
donnelly
lifts
hurlers
bridge
ming
lecture
clap
wallace
reform
populism
hypocrite
evacuated
floods
lourdes
longford
peter
tom
frankel
scenes
ascot
chance
aboard
greatest
advising
protest
rushing
shops
raving
links
pursuing
junket
00
oops
guff
humble
dealt
double
blow
merger
abolished
hq
boro
yrs
december
21st
october
div
00pm
partridge
appearance
#heinekencup
heinekencup
knocking
thoughts
reforms
handball
serve
councils
consequence
levies
distributed
expect
ratepayers
performance
gutted
dropping
heads
map
declan
ability
desire
donald
kearns
125
penny
talks
disco
tradition
touch
paddy
joe
wrecking
worlds
organised
weather
malahide
rd
wallet
barack
obama
chief
staff
roy
keane
#ireger
ireger
christ
scores
trainer
kiely
foul
officially
ruled
mo
famous
emigrant
exhibition
ancestors
extra
richie
giles
brady
wishes
praises
colours
showing
screw
1980
buzzing
shea
crack
opportunity
grab
darren
ri
robert
thompson
director
android
app
nominated
meet
shark
herald
sing
green
bass
salmon
9am
limited
coláiste
salthill
thursday
13th
knocknacarra
persons
disabilities
#savita
remain
clarification
clinical
review
tale
arrogance
incompetence
plain
stupidity
reilly
proceed
failure
insist
raises
judgement
halappanavar
tatters
absolutely
essential
detail
children’s
#crref
crref
#chref12
chref12
severe
backs
register
electors
facility
tues
4pm
removal
metal
structures
statue
eyre
áras
mhic
dara
carraroe
pedestrian
piles
creative
accounting
arch
retained
cultural
purposes
volvo
#assk
assk
aung
san
suu
kyi
hopefully
learn
liberty
honoured
households
waiting
145
applications
processed
despair
fight
#voteno
voteno
sets
shameful
francis
nursing
closes
doors
14th
inclusion
electoral
approximately
allotments
rolled
pilot
project
shantalla
starting
invitation
decent
construction
chairing
proposed
speakers
latest
troubled
waters
fisheries
tower
directors
fáilte
signatures
photos
yesterdays
confirmation
welcomed
2pm
4th
assembling
cathedral
petition
download
poster
reached
tipping
sewage
river
22
500
silence
deputies
kyne
200
motion
passed
symposium
viability
rolling
bikes
constitution
27th
2011
collected
awaiting
levels
commencement
completion
dates
february
kind
urgent
26th
september
organized
deserve
33
patients
regional
transfer
homes
cans
streets
permanently
introduction
session
23rd
desmond
9th
environment
strategic
spc
traffic
implement
smarter
travel
rising
3rd
11am
3pm
difficulties
initiative
running
cleaner
assurances
25th
july
special
downey
facilitating
joseph
7pm
roll
18th
deny
norris
address
scandalous
join
seo
muid
chéile
ar
unanimously
ears
11pm
summer
byelaws
solution
inner
casual
trading
hospitals
empty
beds
lists
embargo
employment
medical
provision
forestry
global
womens
studies
nuig
celebrate
int
event
#ge11
ge11
sincere
thankyou
awaited
failte
chuir
rá
ag
aire
cuiv
rua
faoi
agus
orm
literary
debating
flaherty
nurses
catherine
connolly
press
9pm
tuesday
registering
mise
file
caint
daoine
atá
rud
siad
common
dissolved
shortly
swing
interests
personal
sherlock
holmes
harney
níl
ná
fáil
mar
landlords
build
steps
sinking
iona
isle
peaceful
turning
changing
systematic
sarah
clancy
stacey
mechanical
launch
blind
eyes
bankers
voice
reminder
pipe
indebted
voluntary
highlight
acute
mó
gaillimhe
chur
chuig
mé
sult
oíche
1pm
agam
cumann
nollaig
beidh
ann
bailout
created
socialism
capitalism
braved
chaired
2010
endorse
domestic
violence
formally
released
balloons
millennium
thur
searched
vain
recovery
smug
responsible
disability
29th
2005
privilege
magdalene
laundries
rights
commission
statutory
treatment
soul
destroying
toothless
opposition
unite
articulate
alternative
vision
seamus
degree
solicitor
accountant
exam
holders
contacted
experience
knowledge
pressing
families
worrying
disappointed
caitriona
refund
charges
consumer
agency
red
herring
mps
wk
prof
tcd
failures
ideological
ready
sittings
queries
phonecalls
campaigns
australia
canada
voter
appointed
elite
ivory
regularly
dail
behind
emails
referring
expressed
palestine
likewise
bringing
brink
ruin
yvonne
recall
promised
protect
2002
pg
practice
terms
coverage
guidelines
futile
gesture
haul
elected
suit
compliment
praising
anyway
coalition
represent
tv3
representing
rep
succeed
hundreds
differently
costly
wipe
gains
taxing
married
cb
unmarried
payment
generally
relatively
backward
equality
parent
discrimination
childrens
converted
mechanism
avoided
socialists
largely
jane
rebecca
lb
relates
mothers
legal
technical
kids
disagreed
debated
subject
taxed
centralising
governance
cllrs
tweeted
exiting
members
flawed
nature
contacting
huge
engagement
protected
presume
millions
800
increase
sentiment
wd
2014
employed
raised
border
resigning
anytime
protecting
jobseekers
input
advance
clonmel
centenary
foundation
trades
congress
1912
adam
backbenchers
target
gaps
incomes
parliamentary
accessible
fiona
joanna
interviewed
increased
universities
runner
politically
reg
rises
ptr
pupil
ratio
moved
worthwhile
upper
grinds
joint
hea
vec
vast
majority
feepaying
gross
30k
range
ac
absence
reformed
vecs
disadvantaged
innovation
flexible
model
tuffy
archive
especially
groups
published
declined
participation
abolition
siobhan
brunt
kemmy
delays
students
experiencing
aoife
dean
campaigning
10th
abolishing
underrepresented
compared
locally
roughly
comparable
size
stick
outspoken
deck
handed
michelle
feedback
aimed
locals
qualified
oct
5pm
safer
bet
discuss
withdraw
hitech
trick
inaugural
gary
thorough
vb
preparations
damian
tables
oecd
reluctant
providing
repay
€3
guarantee
schemes
registered
conference
dcu
taxpayers
subsidy
becoming
daniel
perfect
inequality
japan
minority
decrease
pq
wealthy
likes
peace
negotiated
€20
52
€30
stopped
counting
broadcasters
earning
salary
benefits
imposed
month
8000
average
decreased
estimated
averages
reflect
differences
document
opportunities
critic
perception
benches
balancing
regina
deputy
impact
opposed
condemn
remarks
newstalk
girl
creighton
exactly
nations
places
towers
concerns
sheep
compare
exploitation
nod
approval
cent
obsession
hiring
planes
taxis
welcomes
legislation
pick
voluntarily
clinics
poorest
stats
rooting
fails
roisin
philip
rightwing
wing
judging
pol
spectrum
betrayal
forums
aint
recruiting
recruitment
improve
jason
dole
posters
candidate
showed
68
€50
€150
source
35
contrast
numbers
rory
modest
increments
apply
rude
questioned
acknowledged
quoted
recent
cleary
newspapers
needed
alan
ignoring
unprecedented
tough
ups
powers
shortall
resign
meaning
foregone
ridiculous
answer
yield
€90
statistics
discussing
kate
designed
divisive
widened
rainy
lay
reasons
retirement
ensuring
lump
sum
effect
ge2011
survey
wisely
€50k
60
reduced
significantly
applies
exploitative
rid
cpa
cutting
exception
drennan
articles
karl
agenda
setting
ideology
#todaypk
todaypk
redundancy
thankfully
thirds
variation
staffing
€40
zero
tab
clarify
750
€45
simplistic
versus
impossible
earns
inclusive
employer
obvious
table
recession
counted
consequences
finger
video
pts
priorities
laws
suffice
offenders
funds
expenditure
grants
dental
jobseeker
entitlements
lucan
garda
birds
food
#seanad
robinson
costs
ire
revolution
ballot
wiped
rhetoric
puts
uniform
essay
competition
website
james
“i
briefing
communications
suggests
approach
unhappy
disabled
broad
generic
prioritised
tallaght
picnic
heading
electric
differ
convention
applicants
cao
vacant
colleges
nui
maynooth
commented
sided
opens
scrap
column
leaving
it’s
alter
courses
uni
introduce
restricted
unfilled
phrase
journal
alternatives
recently
#8217
author
nina
borrowed
exclusive
aspect
bnp
significant
loss
permanent
tsb
closures
brendan
rational
eminent
feasible
driving
monopoly
unavoidable
unique
customer
customers
reality
authorities
authority
accountable
competitors
collect
bins
privatisation
lead
genuine
waste
bidder
ground
demand
laid
clean
packaging
biggest
reminding
investment
banking
outcome
represents
tubes
industry
bord
mona
esb
products
financially
investing
speculation
govs
rent
supp
claims
approved
rents
happening
economies
contributes
burst
involves
quick
expense
flaw
uncomfortable
dry
democrat
caps
ins
leave
prerogative
apps
20th
mainly
facts
domain
twitterland
cruel
letting
supplement
holding
electrical
recycling
clondalkin
ibec
alert
buildings
pictured
enquiries
persuasion
indication
criminal
jokes
arrears
distressed
mortgage
bacik
speaks
ivana
counsel
attended
voices
avril
doyle
enright
lighting
paths
fo
cows
wld
tactics
contributed
legislator
bear
lives
struggles
persuade
legislators
funerals
basis
pump
systems
description
representatives
alice
founding
greens
defeat
rezoning
leixlip
attempts
previous
ministerial
directions
claire
seat
constituencies
multiple
decades
indicated
listened
developers
hugely
lap
sdz
transparency
deleted
revised
attitude
praise
knock
assembly
recommended
welsh
sought
seats
italy
accounts
eamonn
magnificent
danny
ballinasloe
abu
amazing
danish
cafe
route
bicycle
newport
worldwide
commentator
fields
athenry
rathfarnham
cleanup
machine
albert
connor
88
vintage
deposit
insurance
optional
ferguson
roubini
shane
changer
#euref12
euref12
#euref
euref
pearse
intellectual
dishonesty
economists
treaties
#newsnight
liked
norman
apology
lou
negotiate
esm
punishment
youtube
#aras11
aras11
higgins
mcg
davis
audio
assessing
restored
internet
text
mdh
canvass
repairing
knocklyon
supply
sdcc
replacing
wood
hello
mdhteam
marian
finucane
#dail
relations
amdt
jlcs
jlc
assessment
mechanisms
network
direct
roadshow
ballyroan
bns
jct
smyth
alex
twomey
vicechair
terenure
anne
tanaiste
dundrum
celebrating
gala
flynn
pres
mcaleese
confirmed
ballinteer
agricultural
programmes
murray
renegotiation
boost
confidence
users
broadford
seminar
#se11
se11
jeez
nerves
#moriarty
moriarty
arrived
leinster
#pfg11
pfg11
clicking
1hr
aideen
clear
counts
picking
spotted
username
sen
longer
applicable
tks
superb
exhausting
helped
empathy
window
audioboo
manifesto
launching
cab
sandyford
distribution
clock
trail
mil
denis
rte1
#ncfa
ncfa
15th
preelection
click
addressing
unemployment
stimulating
appreciated
williams
principal
ns
continue
walkabout
gilmore
sorted
donal
sort
unbelievable
loose
assist
footpaths
fired
unveils
digital
prepared
spring
cleaning
bonus
ronan
mullen
harris
07
09
cosgrave
events
11th
appear
elaborate
setup
exodus
fallout
leopardstown
cowen
rds
7am
doc
roscommon
urgency
#fg
37
gp
58
42
predict
56
boxes
tallied
usually
accurate
reflection
referendums
leo
varadker
olympics
athletes
cheers
sweep
kieran
carlow
#ireland
gaels
brigid
beechpark
misinformation
chances
foreign
affairs
spokesperson
normally
dennison
loftus
alot
blakestown
disappeared
po
canvassed
ongar
#drivetime
drivetime
quarter
documents
smes
achievable
roscrea
#tg4deb
tg4deb
detailed
costed
broadband
2hrs
hustings
varadkar
phoenix
lenihan
burton
stock
funded
fro
page
license
pa
41
centres
masses
doorsteps
everyday
pics
blanchardstown
constituent
plug
quango
tyrrelstown
abolish
bodies
companies
creation
bunch
agencies
semantics
proposes
guests
prime
studio
film
dea
lochlainn
coolmine
ge
crews
mcloughlin
chicken
#yfg
yfg
shouted
swords
linda
havoc
joan
#rtept
rtept
showdown
caoimhghin
caolain
web
clearly
outlines
stands
finegael
windy
causing
panic
desperation
smear
substitute
credible
forge
incorrectly
complete
submit
rfa2
castleknock
miche
administrative
managed
whip
coleman
difficulty
picks
selected
appointments
#morningireland
morningireland
reconstruction
regulation
postal
bankrupted
daily
deliveries
frontline
revelations
ucc
laoi
90th
anniversary
1922
#politics
#cork
affect
orchard
ballinlough
regards
citizenship
fri
impressive
shankill
loughlinstown
schedule
#dublin
justification
constructive
shows
crowd
annual
devalera
commemoration
ennis
excluding
undecided
#eldrcongress
eldrcongress
charles
micheal
reelection
lively
varied
ploughing
gentleman
#rte
healthcare
clears
noconfidence
sept
sharply
calleary
extraordinary
uturn
pointed
add
#euro2012
euro2012
awesome
#trafficking
trafficking
#prostitution
prostitution
shatter
radio1
10am
consensus
holds
participants
write
futur
celebrations
dunshaughlin
jenny
brought
#voteyes
voteyes
stephen
wilton
newest
ógra
ger
consultant
expertise
fortune
abortion
launches
‘yes’
informative
unsure
compact
#ffrenewal
ffrenewal
silversprings
canvas
central
marks
dheis
dé
raibh
anam
dilis
micheál
bryan
bandon
#gokatie
gokatie
qualifying
fights
opponent
incidentally
#redc
redc
#vi
vi
sbp
53
dk
293
breadth
individuals
orgs
graphic
onus
responsibilities
#voteyes2012
voteyes2012
liffey
valley
branches
william
emer
mid
stability
#yfg12
yfg12
branch
village
vp
exceptional
#stateofthenation
stateofthenation
tuning
cavan
accent
leaflet
brief
orange
#dubw
dubw
turf
plank
childish
efforts
fix
mess
contribute
reasonable
stakes
remark
organisation
heres
tweeters
thurs
envy
destroyed
eh
extinct
effectively
murderers
footballers
mmcg
presidential
mansion
mental
touching
insightful
speeches
morrissey
fitzgerald
secretary
ní
assistant
megan
agm
muintir
frances
concrete
leadership
merkel
valentines
pupils
extension
cervical
vaccination
secondary
spread
concise
outline
delivers
secures
oral
continuously
customizing
smaller
completely
equity
69
#enda
placing
dogs
#ge
qualities
committed
nationally
indicate
remains
barroso
brussels
01
noonan
debates
asks
coveney
associate
buses
palmerstown
eliminate
rathcoole
timeframe
passing
lucky
sooner
kept
uncertainty
effecting
decided
saving
#sixone
sixone
reputation
instability
#kenny
resulting
rio
uachtarain
elec
#rtenews
rtenews
assistance
cooperation
scared
accountability
surreal
farcical
normal
cabinet
internal
lq
ba
battle
crucial
shift
#noonan
#ffheave
ffheave
charlie
january
#europe
europe
labour’s
completed
clip
sale
african
store
1985
siptu
o’connor
demanding
responds
sp
pbpa
calculated
undermine
principled
household
cahwt
daa
rogue
employers
syriza
radical
pyrite
hazard
scandals
fence
upcoming
wynns
abbey
d1
#householdtax
householdtax
mian
leat
eolas
foin
gconradh
déine
fháil
féach
leagan
nua
anseo
taxi
drivers
transport
wilson
clontarf
castle
austeritytreaty
explained
#cwi
cwi
capitalist
struggle
05
examines
#austeritytreaty
deep
anger
paving
choose
xcase
meters
resisted
blackmail
clause
31st
eve
eurozone
refuse
#fgaf12
fgaf12
marching
parnell
sq
hogan
refuses
03
‘no’
diary
demo
docks
#nohouseholdtax
nohouseholdtax
newbridge
antihousehold
gathers
momentum
victories
referendumnow
push
sopa
txt
fought
notice
standby
growth
ruth
coppinger
byelection
wide
stephens
302
mp3
multimillion
mep
reintroduction
sat
shortages
buswells
noon
shortage
justify
tolerated
crisis
trade
commissions
carlingford
louth
protests
tullamore
limerick
sligo
dundalk
lisbon
blair
horan
charter
luxembourg
fundamental
fundamentally
cox
cook
occupation
significance
kevin
mclaughlin
chapter
august
demonstration
grafton
1969
troops
capitulation
strasbourg
electricians
strike
#1
donate
tesco
helps
15pm
molesworth
d2
importance
buswell
killings
economist
fundraiser
traditional
plough
opp
guevara
declared
dne
racecourse
inn
grange
baldoyle
hosting
european
lucinda
vice
epp
countdown
#21tweets
21tweets
84
businesses
headford
iceland
comply
small
continuing
unequal
myths
persist
republican
shining
harbour
gusts
dash
tempted
smoke
hans
medicine
burning
beamish
creator
animation
anderson
messages
mail
condemns
irony
psychological
bruton
bullying
telephone
pen
carbon
fossil
hidden
thinks
vested
deeply
renewables
totally
rare
valuable
#cancer
tiny
dancer
gun
offering
teachers
discounts
ferry
filmed
cult
60s
prisoner
hugh
developed
planet
honesty
cheap
guns
particularly
dream
apples
obscure
institution
receives
oil
population
america
94
113
uk
39
fracking
located
century
sponsor
computer
camara
learning
reveals
awareness
borrowing
options
nevin
neri
neary
institute
pulled
explaining
stayed
rot
damage
openly
predicting
truths
produced
petrol
felt
motivation
stupid
compromised
principle
junior
#irish
energy
shaped
beatles
father
norah
jones
reshuffle
sighted
quota
immediate
healthier
collecting
pleasant
crane
undertaken
imbalance
bluff
resignation
monti
italian
commenced
mount
lucas
farm
offaly
120
denial
outlining
circumstances
telling
dues
ladies
server
cooperative
extending
kyoto
doha
silvio
renewed
fully
entitled
standards
air
electricity
generated
103
maryborough
stat
region
don’t
climate
dangers
extreme
fools
#osce
osce
membership
security
ruined
respite
deliberate
lightning
reverse
appalling
decade
roost
freely
deeper
stopping
pricing
relax
analysis
unfairness
deserves
95
dealing
delusion
engaging
resort
assert
object
finding
tolerance
weave
denying
sensitivity
physically
essence
gather
morally
superior
1500
antiabortion
vigil
feels
dc
desperate
bitter
cooperate
pleanala
turbines
spelt
fingers
freudian
róisín
heal
pair
generating
nuclear
underestimated
highly
evolution
proved
safety
tender
pharmaceutical
encouraged
curve
afford
qualification
parenting
cruelty
behave
#camaratechfast
camaratechfast
ngo
greatly
encourages
developing
tech
experienced
learned
corrupt
promises
misrepresented
animals
meat
inform
guardian
unnecessary
israel
divided
isolated
toy
catching
timeline
posting
step
concentrate
#complitday
complitday
2dec
partnership
cartoon
budge
96fm
bruce
springsteen
páirc
uí
tickets
judged
wanting
vat
insisted
smallest
component
usage
cars
goods
produce
anomalies
bmw
corrected
echo
unthinkable
eurovision
secret
weapon
ne
burns
exercise
emissions
troll
cyber
bully
platform
achieve
influence
unchanged
pure
formed
féin
campaigned
trevor
emphatic
preferred
granted
preference
commitment
islands
powered
solar
alone
fox
maine
witch
engaged
stroke
partisan
consulted
observation
doctor
remove
larry
hagman
dallas
failing
episode
submissions
nonsense
dutch
auction
values
resistance
rock
vouched
previously
convinced
brave
praveen
mirror
talked
unfairly
fermanagh
g8
delivery
content
compulsory
viewing
incineration
introducing
ed
shocks
workshop
tailors
lane
parl
german
ambassador
arrives
customs
summed
refusing
demolition
citing
custom
meteor
phones
hamas
coincidence
finished
compensation
remuneration
perspective
ain
pleased
album
bound
#ripsavita
ripsavita
shame
item
marriage
innovative
lobbying
scientific
adviser
leviathan
responses
stunning
flood
pj
punk
sub
theme
character
substantially
ballincollig
convince
faulty
engage
indifference
confusion
hollow
linkedin
226
connections
failings
abstract
critically
ignorant
scary
poem
poet
warming
46
2009
reactions
seeing
format
heat
fai
friendly
bailouts
charming
ignorance
amazed
benedict
wishing
expectations
florida
ohio
rural
districts
tide
sugar
feeling
plum
murdoch
rupert
fill
slot
embarrassed
elaine
gardaí
parks
recreation
hair
mitt
korea
summers
scotland
renewable
2020
accusation
flying
ran
bbc
50th
celebration
legendary
uses
bullies
treated
sentence
kilkenomics
onion
bloomberg
endorsement
presented
misrepresentation
frequent
hurricane
lifetime
resounding
reassure
tsunami
plant
environmental
japanese
reassuring
admitted
convenient
broader
norway
fuel
hoped
efficiency
china
reliant
natural
chinese
coal
russia
sane
thrown
dishonest
activity
collapse
determined
fuels
expensive
tired
jobless
creates
analogy
request
camera
involving
correspondence
acted
honourable
victims
assault
resigned
peculiar
intervention
sargent
asleep
resorting
regret
nazi
gaining
agnew
mla
convictions
corruption
donated
disappoint
germans
golf
naoise
bust
communique
ms
proportion
householders
underline
space
partnerships
agrees
bless
thrives
maker
hiding
happens
avoids
advocated
sleeping
pieta
tim
nulty
warm
africa
advisory
receive
properly
miriam
enjoyable
donegal
macgill
connell
steering
hp
resource
monitoring
closely
feature
abuses
stakeholders
alive
reviewed
internships
capacity
internship
specific
activation
regeneration
jobbridge
admired
served
sympathies
patricia
#breakfastnt
breakfastnt
ivan
carton
inspiring
trad
appointment
patricks
tourism
birmingham
greening
reelected
balanced
moratorium
10pm
hopeful
retaining
sight
recognition
citizens
libya
permit
supporter
96
phelan
hurley
seater
labours
physical
davenport
picket
forced
design
dun
laoghaire
vicious
podcast
sponsored
crowne
renegotiate
evictions
targeted
trouble
mortgages
pain
meps
resolution
nights
intense
heights
nominations
mulhuddart
91
integrity
focusing
sme
infrastructure
print
excited
leitrim
apartments
survive
apartment
harte
letterkenny
crying
heffernan
browne
rumour
susan
keeffe
fixed
ashley
emma
technically
anymore
forecasts
destroy
draconian
freezing
bright
sunrise
lyons
commuters
pleasure
period
hectic
inchicore
exclusively
northside
headed
anxious
metro
rapid
added
extended
108
audited
establishing
109
margaret
bondholders
settlement
solutions
replies
prepare
ease
insults
clearer
fairer
reconsider
facilitated
functioning
earliest
amendments
starts
laura
elect
appreciate
tension
finish
roselawn
ciara
wicklow
ferris
conall
kavanagh
updating
scoil
colm
spends
announcements
howlin
abusive
pwc
lecturer
dermot
unions
regain
warning
combination
viable
currency
objective
lent
nprf
reserved
possibilities
package
enable
penal
stance
dominated
govts
depends
rollout
loans
poss
umbrella
mcwilliams
avg
recommend
stray
sod
provoking
marie
accountants
blitz
redesigned
todays
prebudget
designer
pps
looked
mirrors
confirms
bn
5bn
ciaran
cuffe
ratify
preside
selection
lynch
paula
nessa
msgs
fintan
toole
ppl
listening
distance
crown
fergus
dowd
helpful
rebuild
arriving
dinner
ceremony
presentations
palace
tries
crossing
1995
repeat
castlebar
tomorrows
nervous
milestone
choices
results
arrange
scan
docs
johnson
glorious
sunshine
tend
honohan
appears
appearing
reacting
tubridy
grub
laughed
hide
fingal
canal
kerry
maeve
participate
pac
banned
ictu
d15
routes
deepest
sympathy
emily
leading
auditors
meltdown
mornings
negotiation
collective
bargaining
servants
45
mins
gorgeous
traveling
vanity
heuston
pes
networks
horrific
heartened
hartstown
wks
prize
horrendous
stunned
limit
decides
flowing
invested
arthur
paschal
frustrating
blocked
slow
videos
proceedings
ceann
sit
revisit
backed
amendment
acceptance
amd
creating
procedure
formal
electronic
inevitable
carry
fallen
clonsilla
mandela
walked
sdlp
preparing
transferring
ntma
corner
corporate
exchange
restoring
trinity
sachs
suzy
hannon
remote
betting
horse
greyhound
humor
writer
tone
laugh
aspects
incl
acts
annoyed
asap
sham
examination
resumes
liking
communicating
bt
scientist
tanker
locations
sc
carmel
plunge
distribute
cue
leaks
feet
45pm
gordon
withdrawn
recover
furious
nat
rip
journeys
listowel
fetac
aib
boi
chiefs
cttee
flow
lending
gate
mayhem
flew
novel
tiger
cry
ross
livestream
recording
westbury
unknown
attempting
propose
transfers
scheduled
mths
sustainable
prosperity
marathon
unionists
stimulus
intern
graduates
christine
rethink
reschedule
cancel
begg
abyss
won’t
eligibility
aid
uganda
magazine
wording
commences
65
34
answering
affects
humanitarian
hub
haiti
ngos
cleared
closure
embassies
studios
lend
cliffs
moher
keating
external
270
allocated
dwyer
urges
europewide
norwegian
embassy
express
lifted
lrc
passport
delegation
ticketing
venture
burren
boundary
contributing
somebody
chairperson
resolved
hikes
vhi
premiums
intervene
equalisation
camogie
visitor
u21
30p
gaelic
grounds
certificate
anybody
flooding
warnings
admit
axe
77
72
complacency
rescue
devastating
agriculture
ii
aviation
rapporteur
stages
clearance
tackle
incidents
antisocial
lee
ambulance
donoghue
gaza
visiting
billy
timmins
alarms
scrapped
fas
organising
prospects
temple
naas
rfc
merry
mile
johnstown
mcentee
extend
fighting
#goodnews
goodnews
manufacturing
illegal
bbc4
clane
westgrove
hire
celbridge
library
ica
consider
maternity
hospit
#s
forbes
sixth
reynolds
usi
nuim
suits
40am
#chref
chref
jockeys
maiden
hurdle
punchestown
tennis
endorsing
treasure
regardless
adopted
marital
transcend
ranked
outta
traps
#gatheringireland
gatheringireland
lumville
tue
#websummit
websummit
startups
constant
urged
reinstatement
vulnerable
900
largest
corkman
loves
mor
400
branded
signage
professional
professionals
switchover
older
assisted
solstice
newgrange
kettle
sides
tidy
towns
supplementary
ucd
freshers
publication
topical
timely
fashion
intel
mini
registrations
#paralympics
paralympics
baldwin
scully
swims
stories
#teamireland
teamireland
#london2012
london2012
showjumping
cian
luas
connect
commuter
finals
crossed
jill
crutch
harvest
crutches
station
entry
kilcock
croker
spike
crowds
performing
arts
carnival
planner
journey
unveiled
q102
scott
aengus
snodaigh
kfm
gps
charging
blood
tests
canvassers
rewarded
riordan
carer
confirm
complaint
veto
stunt
photographic
tan
fore
#stabilitytreaty
stabilitytreaty
investor
finishing
prosperous
wlr
rebuilt
summit
emphasis
tip
scroll
endorsements
various
challenges
fdi
#2
booklets
delivered
marcella
corcoran
kennedy
availability
nuns
clinic
lawlor
visits
aids
sister
cullen
donohoe
pros
cons
#leinster
ulster
twickenham
sport
insists
handy
parttime
highlighted
willingness
curb
plight
emigration
#whatmatterstoyou
whatmatterstoyou
rehab
#vo
vo
athy
gorey
87
rejecting
cc
successfully
wrote
entitlement
checktheregister
effort
kickoff
4am
bed
#eur
infographic
affordable
housekeeping
budgeting
ceos
multinationals
ray
finlay
forthcoming
quoting
#yes
wolfe
toner
misrepresenting
brogan
printed
d22
blowing
limits
identified
10m
retired
temporary
classroom
landfill
epa
began
renegotiating
mandate
thingm
dictate
disaster
forcing
grade
craic
journalism
photocall
animated
presidency
tánaiste
trader
buys
turnaround
#epp
chancellor
participating
irl
attends
uphold
croatia
protocol
ireland’s
#eu2013ie
eu2013ie
bernard
ukip
exit
persecution
#euco
euco
#eu
#taoiseach
#mff
mff
arrival
chart
updated
improved
teenagers
#dcc
dcc
google
ul
institutions
rts
#ucd
grads
hits
vietnam
fast
approaching
#eucouncil
eucouncil
supervisor
rompuy
counterpart
slovenia
eu2013
processes
honored
bulgaria
brid
suzanne
ranelagh
rathmines
refuge
tic
ties
liar
wedding
user
racist
discusses
#macgill12
macgill12
moran
podium
#syria
syria
syrian
oped
bail
figaro
#eurozone
recapitalisation
ctte
20142020
trillion
cap
cfp
cohesion
herman
preparation
neutrality
irelands
cups
thunder
mountain
independence
delayed
confuse
despicable
clarity
certainty
aviva
wisdom
connaughton
jr
ganley
survival
exaggerated
inspired
#treaty2012
treaty2012
iceberg
straight
titanic
camps
#europeday
europeday
virtually
creators
advocate
odds
patronising
greystones
laurence
employing
successes
economics
facilitate
immigrants
startup
gavin
approve
enormous
€10bn
admits
theres
antaoiseach
gaffe
sparks
chaos
importantly
objectives
burma
congratulated
exciting
singapore
#eif12
eif12
glimpse
arrogant
parliaments
presidents
dick
roche
returns
mayors
redundant
reaffirmed
oversight
opposes
follower
printing
sheet
joining
oranmore
twinning
iris
weird
lunch
heros
#positiveireland
positiveireland
ringsend
generals
ramp
laying
diarmuid
logical
transatlantic
protocols
presumably
brill
random
leprechaun
roaming
multi
task
lithuania
tag
testing
europarl
stepping
plenary
mailing
careers
sth
circular
beneficial
languages
sites
sponsorship
fundraising
announce
developments
enthusiastic
energetic
conf
michaels
hosted
dlr
#euro
concluded
coordination
serbia
achieves
regime
crimes
humanity
20s
#un
cooperating
diplomacy
parliamentarians
productive
yday
qs
welcom
andrew
arranging
wkend
pop
chef
responding
motions
guarantees
traders
motivated
develop
initiatives
monaghan
potential
linking
quotas
logo
wasnt
pit
outrageous
precisely
analogies
commentary
fresh
baked
fiver
gloves
#marian
cloud
croatian
guides
nyc
gareth
stranded
shoulder
competent
stephanie
mus
sandymount
clarified
legally
nxt
parallel
harmonisation
accession
grabs
sarkozy
exemption
330
#jobfairy
jobfairy
hacks
ott
sweeping
astonishing
covering
wig
#iran
iran
talent
beauty
rebuilding
trust
integral
oblige
lucey
approves
7m
eurobonds
2moro
safe
editorial
geoghegan
rail
efficient
econ
rsvp
op
commentators
undemocratic
zone
briefs
committees
volunteer
objectively
nt
greek
drama
brother
withhold
settlements
ought
timing
buzz
007
104
114
declaration
phoned
exhausted
clever
singlehandedly
weds
determination
upstairs
drafts
2mrw
sceptical
disadvantage
#eubudget
eubudget
multiannual
framework
#creighton
iv
applying
competitiveness
#aras
volunteering
pooling
eases
barosso
illusions
sacrificed
premature
efsf
wild
unfounded
amended
tshirt
dancing
mgt
thatcher
disgusting
dramatic
probs
defending
pfg
chocolates
wars
bowman
gm
boyne
strongly
dub
tony
donaghmede
cara
sheila
no1
johnny
mcguinness
maurice
uimhir
worker
greeted
keith
monica
broadcast
maith
agat
sandra
owen
tight
ruairi
stretch
optimistic
finglas
executive
sharing
educate
youths
ballyfermot
reception
unaware
conor
#youthmentalhealth
youthmentalhealth
diamond
greet
habit
tune
lmfm
donation
positively
contacts
canvasing
aran
island
promising
homeless
steve
bird
charlestown
footballer
philly
mcmahon
glen
setanta
relatives
rahilly
1916
appropriate
ras
100th
electing
blanket
kudos
conducting
sta
1000
fairways
endorsed
40pm
minds
donie
sullivan
pledged
20pm
baby
molly
castleisland
killarney
mc
cake
leary
pledging
retention
mallow
c103
gr8
hook
recorded
wonders
lion
osp
ireacht
uachtar
anocht
unusual
portlaoise
#occupydamestreet
occupydamestreet
chatting
#youthrising
youthrising
businessman
candidacy
ethnic
minorities
spunout
mcgarry
premises
ferns
afc
ursula
halligan
sergeant
arklow
flyer
ruairí
picked
sweets
bray
32
unity
experiences
childhood
communities
republic
angered
bernie
derry
beaten
thumbs
mentions
tyrone
sending
sheridan
noeleen
flanagan
ronnie
intelligence
anc
armagh
teach
actress
roma
discourage
mutual
inspire
americans
alongside
dillon
graham
davitt
statesman
bias
demonstrated
welcoming
misery
primetime
liberties
bluebell
combine
healing
allireland
helping
emigrants
francisco
wet
expecting
trim
educating
ballymahon
athlone
midlands
laois
leisure
activist
endorses
newcastle
700
fionnuala
releases
inviting
fishing
wellies
uniting
bay
popping
popped
gathered
lobby
ambitious
attacks
swinford
succesful
interviews
midwest
organic
eggs
carrickonshannon
phoblacht
welco
corduff
míle
omagh
charlotte
caroline
injured
#dunphy
whereabouts
rotunda
amhrán
bhfiann
pillar
vows
reconciliation
abroad
faces
violent
oppression
loyalist
outstanding
southern
troubles
burnt
mcdonald
keen
stall
wished
pauline
mood
horrible
volunteers
supportive
retweeted
footage
pictures
kicks
visible
rev
eileen
brennan
newspaper
darcy
silver
surfer
petty
mcguiness
nomination
westmeath
hilary
fate
palestinian
43
drogheda
commercial
italia
bush
ordered
operations
nobel
laureate
350
drone
program
powerful
knockout
springs
questioning
newly
stomach
pink
erected
giant
whites
andy
storey
forgot
ghost
tunein
merrion
fc
fleming
dca
tadhg
heartbreaking
conceded
heartbreak
tournament
solid
mervue
penalties
oliver
yellow
polo
shirt
#loi
loi
wanderers
milan
derby
180
afloat
swim
euro12
spirit
woods
seniors
disposal
assets
shels
tolka
ultimate
happier
pats
debut
emotions
disappointing
hosts
beating
snas
cutbacks
#queensvisit
queensvisit
chose
super
finn
muppets
remained
premier
kehoe
vatican
decisive
scoring
grainne
drew
appetite
2am
merits
directive
passenger
strand
pleasures
twice
reorganisation
clash
goals
frm
aidan
anti
tribunal
cobh
appealed
#libya
deciding
bomb
matt
cooper
learnt
turners
mud
shown
fathers
covered
castletown
surrounding
enniscorthy
convert
dependant
fame
finest
supposed
confident
kilmore
tales
hardship
frightening
joke
legs
questionable
mams
dads
crumlin
ch
duty
briefed
landing
nye
soft
coffee
drumcondra
booming
choir
rendition
crib
blessed
animal
shelter
cliath
procession
donkey
4yr
tix
unsung
griffith
drimnagh
thx
allocation
bram
stoker
2nite
filling
disappointment
buddy
hat
europe’s
chuid
stickers
glas
pole
mayoral
masterplan
courtesy
#dublinatchristmas
dublinatchristmas
turns
inniu
bheith
linn
brigids
killester
founder
song
purple
jessica
collaboration
barcelona
worries
entrance
02
washington
dodgy
jumpers
mandatory
fun
www
festive
nom
disregard
classes
buiochas
fran
grma
nil
aon
jeremy
29
ace
inns
101
quickly
flag
36
buckley
hallowe
imagining
spectacle
comparing
gdp
counselling
gender
wrapped
grumpy
regulator
command
odd
greetings
holder
engineers
berlin
carpet
lorna
podcasts
clg
haven’t
antonio
overdraft
stateowned
jose
scholarship
masters
rebel
flies
ispcc
kidney
assoc
thanksgiving
pete
marketing
promotion
cats
fly
wsj
phizzfest
brigade
hopping
67
dearmad
guided
tours
dublins
mission
beijing
emerald
rousing
salute
plays
ollie
rehn
li
nope
dubs
mhaith
suil
amach
prospect
keeps
buck
pairc
lansdowne
jammed
dawson
navy
beal
tall
ship
08
ships
referee
gaillimh
nah
swimming
boil
declare
#olympics
rob
barnes
conlan
crew
mains
ardscoil
ave
improving
downgraded
hype
inches
smiling
derval
annalise
servant
developer
angela
nail
presenting
seal
poznan
consolation
wore
port
admiral
fad
fouling
asia
duffy
circus
gearing
fós
buttimer
garden
paradise
#dublinpride2012
dublinpride2012
noise
parade
neck
carefully
rónán
neiri
leis
bhfuil
obair
clodagh
olivia
eng
abú
agaibh
derek
taster
nci
honorary
miles
hamilton
dollymount
flags
dearly
beloved
dart
fairview
secrets
hatred
control
summary
drove
switch
heavy
geographic
destruction
seized
mh
bliain
barnardos
bogus
doortodoor
ple
supplied
corporation
occupy
provisional
trainees
slip
defence
watches
stays
disney
granny
arrangements
dolphins
killiney
oooh
doubts
sore
muscles
libel
cases
comms
eurocrisis
defences
fabulous
initiated
shave
lwr
punters
artane
flaws
acceptable
barrier
specialised
eis
downloaded
pumped
pursued
horganjones
farrell
muiri
maximum
metres
earth
slán
wales
perks
086
tool
uachtarán
héireann
madam
purely
logistical
crowley
interviewing
inconsistent
callaghan
abhaile
passage
legalise
humanist
weddings
aodhan
riordain
erect
prolife
emmet
stagg
ethos
calm
antichoice
brilliantly
hysteria
#abortion
abortions
carried
#actiononx
actiononx
fgm
arising
expert
abc
patsy
bishops
tooth
prochoice
€17
4m
detention
bishop
conventions
arnold
female
sessions
delegates
tasks
gerard
keogh
separated
insolvency
181
campaigners
repeal
mcdowell
jnr
kathleen
pregnant
speedy
#xcase
indicates
regulations
dearbhail
binchy
breda
leg
veronica
measured
debunking
hosp
tragic
shd
politician
laughing
wit
adopt
termination
pregnancy
stigma
dignified
urgently
intent
urge
wakeup
preventable
redoubling
lik
substantive
weak
organisations
deferral
pissarides
regulate
cared
5yrs
plot
proven
vot
disservice
foster
humphreys
artist
moncrieff
douglas
commits
dementia
hearings
mcverry
commended
uniquely
parental
portobello
ella
topics
malala
findings
praised
exposing
#labour
spaces
#jcreform
jcreform
thoughtful
#march4choice
march4choice
#marchforchoice
marchforchoice
5000
spire
transform
politi
remit
ombudsman
jo
patron
lawful
mcnamara
#genderquotas
genderquotas
updates
symphysiotomy
wheatfield
samaritans
listener
drinks
shameless
aodhán
ríordáin
katherine
zappone
#fail
trainers
cycle
ads
stone
roses
feminism
#newstalk
inquiries
crisp
allies
thanking
#dublinpride
dublinpride
#lgbtlabour
lgbtlabour
75th
northsouth
predictable
reaction
complaints
comreg
disgust
montague
garrett
#constituencycommission
constituencycommission
grey
hairs
diversity
patronage
ethics
immediately
allparty
lifestyle
experts
survivors
courageous
yeats
bloomsday
pardon
wwii
mediation
ula
strangely
commemorations
olympians
955
#dubse
dubse
structural
outnumbered
#europeanparliament
europeanparliament
condemning
homophobic
#president
casey
solely
#frontline
marylou
businesswoman
auste
rightly
markievicz
fionn
liberal
louis
pierre
alexis
mahon
theft
fraud
#lp12
lp12
unworkable
unconstitutional
prosecutions
canice
angelina
eloquently
passionately
kearney
bumper
sunny
southeast
transgender
drumm
expressing
practical
recommendations
mentioning
medium
enterprises
prisoners
booklet
instrument
criminalise
genital
mutilation
amnesty
olympia
nostalgia
pluralism
christy
lineup
adding
male
stillorgan
begins
47
secs
mairead
resume
dapper
#pres9
pres9
transformation
inauguration
marriages
hooray
sounded
passion
shoot
#obamavisit
obamavisit
shook
imelda
rocks
sharon
garret
poignant
fitting
jeffrey
eliminated
surplus
recount
preferences
tallying
jedward
ballots
hoax
exams
spreading
corrib
attitudes
disgusted
tape
advances
policing
soc
feminist
ivor
callely
disruption
prog
bewleys
urban
smithfield
blackrock
onwards
button
rival
romantic
valentine
neill
sallynoggin
mm
submitted
sheriff
topped
mock
loreto
moments
sausages
shallow
drag
typically
cassidy
finishes
sens
conservative
buyers
stamp
abie
rourke
pantomime
reservations
boyle
angloirish
echr
promo
turnouts
sfc
navan
risking
1980s
sneak
preview
o’donovan
#reillymia
reillymia
€130
dooley
arms
tops
ogra
#gaypride
gaypride
#education2012
education2012
averil
chant
cahill
beef
slaughter
fortnight
quiet
#10reasons
10reasons
#leadertroy
leadertroy
#security
#stability
deadlines
commemorated
robbery
sales
bloody
writing
clár
connacht
woo
eireann
morris
nenagh
hurting
dialogue
turfcutters
accuses
hijacking
lough
extraction
slams
pan
#sinnfein
sinnfein
#ge2011
moral
obligation
debts
#sinnféin
sinnféin
inside
banks’
block
loses
depression
br
néirí
aired
deemed
luxury
trend
negativity
appeals
outsourcing
odious
td’s
compass
relentless
mantra
twist
dictatorship
fightback
consecutive
narrowing
establishment
editors
sheer
intro
éireann
extends
#limerick
reiterate
slave
cou
chil
backbench
halt
contributors
assistants
interns
resolve
warn
shares
accordingly
yest
demands
noonan’s
contemplate
transaction
exposes
ifsc
admission
shorthall
ministry
schulz
contradiction
criticises
sectarian
protesting
dirty
tricks
dampen
moves
phase
alleviation
seeks
council’s
explosive
device
errors
switching
nowhere
haunting
onslaught
prepares
meetin
today’s
convened
implementation
miners
massacre
suffering
capitalists
savage
lying
criticisms
disastrous
outlined
04
manufactured
controversy
divert
threatening
solve
systemic
leaders’
boast
lowpaid
successor
#greece
bloc
portugal
rossa
rallies
wi
bullied
skewed
targets
scaremongering
threat
exiled
exile
€6bn
€14
#feesvote
feesvote
rejection
antiausterity
parts
overview
pamphlet
twibbon
deepen
profoundly
sinister
newsagents
ov
mislead
liable
vita
occupying
revealed
gcoinne
tackles
belmayne
speculator
allegation
coverup
133
365
vicepresident
shock
apt
separate
complimentary
reflective
cortex
warns
#fb
climbdown
gro
frankfurt
headache
europeans
addresses
imperial
unemployed
repo
bayliss
vindicate
hotline
1890
98
fares
roger
appeared
striking
ebs
regressive
obligations
stepped
grassroots
defiance
ent
untouched
stimulate
hammer
dvd
translated
looms
credits
remediation
homeowners
losses
barracks
flotilla
activists
detained
israeli
dawn
deepening
#freedomwaves
freedomwaves
#gaza
waves
blockade
fi
farce
describes
writedown
lea
newera
semistates
worsen
multinational
pursuit
1920s
arab
shell
assaulted
dispute
protestors
euros
machines
slap
wee
bulletins
thr
riots
mob
mindless
speculators
cloyne
betrayed
reclaim
sabotage
damages
mv
saoirse
sail
ths
condemned
mourning
taskforce
volcano
ash
tunisia
tha
riot
attacked
blogging
#ula
mccafferty
struggling
plane
cancellation
intends
bump
marking
morgan
diagnosis
#belfast
breath
olli
leaking
center
correspondents
kicked
refused
confidential
stir
division
bog
disrupt
hitting
progressing
replacement
#dail31
dail31
dnc
quay
heroic
egyptian
peoples
allen
agallamh
beo
antigay
kazakhstan
forest
congo
grows
expulsion
assume
€7
repair
demanded
gresham
loathing
callous
subcommittee
gormley
strikers
pakistan
ibm
juniors
deaths
shade
patience
runs
queens
shut
guards
kelleher
moscow
torture
raidió
gaeltachta
highlighting
regulatory
controls
substantial
governor
tougher
€80
reopening
22nd
seán
cynicism
interestingly
percentage
defender
indiana
fur
€120
donedeal
shoes
arse
gallaghers
septic
tank
product
#householdcharge
householdcharge
compliant
presenter
listens
mildly
hon
moon
misses
puzzled
dynamic
entrepreneur
quacks
congestion
dentist
supposedly
donovan
mooney
domhnaill
sheahan
remaining
screwed
threats
waffling
beneath
pulse
floor
ffs
unbalanced
gentlemen
handle
lied
opera
shed
emperor
clothes
smacks
coughlan
acta
verba
achieving
drilling
costing
€12
brolly
lennox
trees
victoria
activities
#fracking
goahead
reiterates
ban
lift
signal
harold
greener
timetable
compatible
‘irish
blocking
#sopaireland
sopaireland
censorship
dubai
losers
bottom
considerations
pensioners
€250
€1000
incentive
periods
sensible
government’s
persistent
spinning
impacts
intl
vrt
incentives
mainstream
bobby
kerr
loopholes
killian
legislating
exercising
sellafield
sees
collaborative
17th
hails
television
merit
stitch
risks
shore
ip
hogans
interfere
wholly
inappropriate
traveller
accommodation
patient
merge
refugee
meaningful
euwide
harms
commit
#inspire
#pointfestival
pointfestival
carnsore
teagasc
gmo
spuds
shale
coordinated
overhaul
writes
lgbtq
potato
trials
tenure
democrats
whim
homepage
#pride
deenihan
abandon
sustainability
ciarán
liability
bogs
believes
ardee
scupper
celebrates
youngest
ratification
lonergan
carrickmacross
veg
gorman
humanrights
#acta
sensitive
anticounterfeiting
lacks
heating
vehicles
rachel
farmer
ep
opposing
antifracking
dodge
acknowledges
cares
retail
repeating
defective
arson
restrict
junk
confined
#mahon
widespread
publish
treason
retraining
copyright
ditch
revenues
causes
operate
dose
salt
pact
waiver
exploration
rows
hungarian
chavez
wikipedia
prone
regan
reversal
planned
deis
malcolm
loyalty
realm
hungary
notified
bell
critique
delaney
relaunch
arctic
releasing
roadmap
2050
destructive
plastic
bag
#eurocrisis
gosh
master
donor
cardiff
vicar
spokespersons
#budget2012
budget2012
damned
bash
incentivise
spokesman
cave
consti
cathaoirleach
tasc
consumption
cl
privacy
10mins
musicians
driven
enter
bday
entering
keynes
restricting
paris
warmer
sounding
mcgee
stag
eco
foe
lobbyists
environmentalists
slam
#climatechange
climatechange
prioritise
understandable
12noon
#oiref
oiref
rushed
dedicated
comeback
begun
commends
lgbt
500m
roderic
#thisweek
thisweek
excluded
negotiator
draft
investments
upgraded
promise
utility
cow
considering
faq
related
000th
participated
setback
hacked
borough
hurt
flat
taps
suggestion
depth
joyce
co2
poolbeg
butt
butler
industries
commiserations
tweeter
hilton
ca
donations
iiea
pledges
dup
25am
rabbit
ec
complicated
compiled
console
quickest
easiest
spite
carers
abandoned
successive
9bn
idiot
owners
85
adjusted
educated
bob
adjustments
25bn
€11
exemptions
examples
contain
discipline
1bn
todayfm
batteries
concluding
category
damaging
urging
operational
tabled
denied
€10m
fada
southside
scouts
vol
org
independently
strict
mchugh
boucher
floats
postponed
christopher
rings
5k
jewellery
sample
perfectly
consulting
€12k
lenders
sharks
illustrating
bankrupt
bankruptcy
def
sacred
€25k
€15k
enshrined
exclusion
movie
interaction
exec
surrender
subsequent
seafront
tyranny
smart
citizen
affair
amaze
trichet
unguaranteed
snr
hightech
€64bn
15am
tandem
honestly
presentation
unhealthy
foods
implications
excise
fat
granting
grasp
basically
smokes
booze
kinda
confess
knowing
healthy
exports
producers
adapt
obesity
diabetes
goodnight
timmy
targeting
disagreement
greedy
bailing
perspectives
pathetic
aine
graph
1984
gnp
degrees
marginal
solving
€1bn
unsecured
itunes
password
apple
clued
finnish
finns
advise
saint
inds
pulling
feed
transcripts
bondholder
dude
201
ballyhea
courthouse
partic
laundry
adare
sworn
secrecy
exploring
bailed
screening
harvard
#protest
thejournal
recapitalise
ing
ibrc
prom
neg
€5
6bn
illustrates
writedowns
sizes
shine
faced
charleville
baltinglass
blessington
ptsb
comm
daft
steer
borrowers
quicker
swap
pint
tabling
childcare
vouch
cuba
alzheimer
adjustment
microenterprise
ranking
rankings
academic
134
guillotined
cathy
briefings
€500m
newsletter
€600
rationale
abseil
colitis
crohn
disease
admitting
apologising
queues
outdoor
gym
carrying
reservoir
priory
conclude
darndale
coolock
portmarnock
disturbances
initiate
clonshaugh
drainage
riverside
collision
credibility
adequate
eating
photography
kim
burglaries
roundabout
#dáil
vacancies
burial
280
mylan
strengthen
editions
bayside
sutton
97
beaumont
belcamp
pip
transplant
longterm
broughan
howth
ga
flickr
sands
retain
ownership
recess
05pm
penrose
coyle
vacancy
acting
ward
chosen
lp
larger
raheny
cock
intend
painful
injustice
jean
postering
carolann
doom
1992
texted
#rtedeb
rtedeb
#vday
vday
ecard
cupid
improves
ram
adjourned
deluded
foggy
ashbourne
kells
horror
paidi
1918
66
dia
trócaire
pháidí
laoch
#socialwelfarebill
socialwelfarebill
beware
damo
broadcaster
viral
awkward
curious
hassle
oslo
travelled
relative
slane
edinburgh
acce
fooled
grew
tbh
dumb
coz
clueless
sw
tá
trí
níos
cambridge
nurse
duleek
satire
regretting
50cent
#everylittlehurts
everylittlehurts
slogan
envelope
jaw
lifelong
cabra
blueprint
#shame
tighten
belt
finances
continuation
colombia
oiche
pitches
transparent
wrongly
reaching
logarithmic
progression
criteria
complaining
copped
swore
westport
obtaining
upward
mrbi
disclose
hints
lectures
dozen
lobbied
anonymity
rnag
leveson
89
bí
lh
grath
stocking
fizzy
grown
nobber
ratoath
toll
memories
proportionate
scales
gr
embracing
wa
listeners
endas
505
#ffnpc
ffnpc
spy
critics
phenomenal
fwd
turner
ahearne
keenan
bai
campbell
armed
realistic
av
flac
diesel
instructions
representation
unveiling
adjournment
corps
gubu
dig
#standup
blames
fiasco
monumental
hired
moynihan
#laboursway
laboursway
eldr
tracking
tmrw
ff19
sf17
inds17
tur
ear
revelation
childre
#phew
sexy
forgotten
fitness
wrapping
campus
slowing
chillax
kites
proves
campuses
scenario
newsweek
“the
justin
reillys
#meath
colmcille
cannon
pds
thin
diageo
perry
byrnes
reveal
representations
prioryhall
investigate
bridges
waving
triumphant
#coybig
coybig
minors
royals
speechless
firm
disappear
pages
pqs
peak
dunboyne
trains
walks
#finegael
#jamesreilly
jamesreilly
rang
hanafin
doorstep
const
leyden
suppliers
heave
signals
coco
blackmailing
foróige
operated
publishing
topless
pix
kite
mistaken
witness
boss
amp
1948
conv
#hse
advisors
subs
bench
politely
pd
journos
slagging
journalists
takeover
#lab
shambles
snap
bills
bites
sue
defamation
#mreade
mreade
annoy
bombshell
roundup
agin
reagan
search
edited
tmw
files
taoiseach’s
#openingceremony
openingceremony
paralympic
enters
lake
keys
ate
homework
northeast
wards
wake
afoot
gynae
retrograde
spill
caution
southbound
overturned
truck
bbq
docklands
stn
waking
stables
yard
producing
sinead
cheer
heritage
mam
selling
bread
ancient
hill
tara
census
bureau
159
265
ludicrous
#closingceremony
closingceremony
drug
watermain
affecting
naul
performers
pentathlon
mod
seventh
tallies
1s
#johnjoe
johnjoe
grandfather
fighter
#olympics2012
olympics2012
mullingar
kennedys
anois
eile
medalist
conlon
khan
alas
trolleys
#katietaylor
katietaylor
thú
slice
rating
allegedly
conduct
3k
buried
#herald
fglab
#johnjoenevin
johnjoenevin
dreadful
insider
#twibbon
contesting
nieces
nephew
rumoured
massachusetts
sudden
recovered
epic
emerge
holland
holidays
shall
expects
rainfall
insensitive
suspension
predicted
footsteps
institutional
clients
yay
19th
mulled
mince
australian
congratulation
minded
portlaw
prop
let’s
uefa
goldman
fined
shorts
squeeze
construct
sarsfield
samesex
marry
vale
cheese
audit
mgmt
nonexistent
#christmas
ui
chaoimh
#corkecho
corkecho
flights
cancelled
snow
airline
employ
feck
tonights
boole
dock
103fm
eurogroup
juncker
’s
grad
approx
posse
orb
entrepreneurs
escaping
hollande
dropbox
48
wishful
microsoft
doomed
sake
policymakers
ride
antiques
clonakilty
12pm
gear
priceless
claus
sponsors
rental
#tourism
#winning
downloading
milk
dairy
drops
poland
respondents
wip
patrick’s
rt“
ach
mcfeely
formerly
biscuits
chip
615
59
mícheál
muircheartaigh
vdz
publishers
ass
edel
aisling
#childref12
childref12
flashmob
#ucc
punish
gates
jennifer
overpaid
egm
shy
audition
€100m
f1
mahony
med
1600
socs
gang
fest
boarding
#culturenight
culturenight
vultures
features
basement
#tv3
replaced
midweek
sofa
rooms
clarion
1825
marymount
hospice
upc
cha
mentality
refs
inaction
orientation
ceiling
vegas
irela
blacks
#katie
nominate
ra
#boxing
#gfss
gfss
goin
attraction
2bn
inte
#census11
census11
sink
bubble
brothers
sleeps
glenties
enemy
studying
lucy
brainer
ss
smell
damp
dishes
reminds
col
#lgbt
grangegorman
€200
bonanza
boris
gloom
origin
utube
#sundaygame
sundaygame
gal
grady
#kilkenny
whoop
romania
#lmcork
lmcork
honours
switched
trapattoni
generations
emigrated
aunt
helicopter
quad
cnbc
localised
#citycouncil
citycouncil
outfit
jacket
#weather
software
engineer
patches
processing
manifestos
amsterdam
hotels
woes
websites
westlife
#e
pushed
joey
liverpool
nightclub
treating
hilarious
62
83
plinth
wh
calculator
irel
balbriggan
engine
€6
thirdlevel
inflation
jesus
glasses
planting
protects
robot
personality
commonsense
lacking
mcguirk
profiting
disingenuous
nora
francois
gamble
200000
temporarily
commercially
csc
summits
coffey
aherne
makers
76
callan
#yesvote
yesvote
booking
scheduling
catering
corridor
#roseoftralee
roseoftralee
#luas
#transport
concerning
farming
agribusiness
informing
7th
arent
emigrate
imagination
mates
priest
drenched
raining
ceili
eircom
faults
races
tw
brain
lotto
bored
texts
boring
shamrocks
ignores
duck
squeezed
juice
commodity
ewing
bonuses
excessive
dreams
depending
kindness
omission
inability
instance
elephant
adjust
blink
nicely
fake
moustache
isme
irishparliamentarians
pvt
mem
solicitors
produces
#bailout
#ecb
dep
cop
feasibility
apollo
xi
frontpage
raheen
daithi
steam
castletroy
improvement
constit
jp
montrose
#tv3ld
tv3ld
discovered
intensive
#tv3news
tv3news
verdict
fell
recruit
graduated
twoyear
contracts
brand
crisps
cooked
oldtown
automatically
assessed
shelved
procurement
ic4
ida
injects
€5m
computing
escaped
deeds
charities
restructure
leonard
cohen
jumped
innovate
technologies
excellence
scourge
sustain
diwali
119
capped
abide
sna
3bn
annually
2016
63
blanch
symptoms
congressman
morrison
73
neglect
remembers
066
79
78
61
sons
laurel
lodge
farmleigh
burke
retwe
burlington
chain
passengers
overseas
awhile
#entirl
entirl
25m
jpc
accessing
q3
malta
scrutinise
merged
dis
wells
exhibit
municipal
122
€400
m50
roi
combined
ict
skills
portrane
engineering
conspiracy
visitors
announcing
researchers
#referendum
twas
shortest
brings
irfu
scrum
equipment
jay
drunk
courtyard
basket
#internfairy
internfairy
#reilly
#shortall
#skerries
skerries
plugs
curtain
poles
82
#marion
marion
overheard
departure
#fai
€1m
fifa
€90million
microfinance
5m
sliabh
#rteld
rteld
quitting
achievements
royal
archives
builds
#mayo
#donegal
decked
flattered
highland
fatal
trained
outage
installed
lusk
endeavour
terrific
nearby
competing
shades
shelves
libraries
reserve
estuary
stocks
busiest
asylum
nigeria
50m
redevelopment
reaches
gardens
export
alliances
ageing
28th
tel
#fingal
webcast
nc
strikes
#bloomsday
lengthy
dubliners
tóibín
reflecting
killer
beaches
bombed
indirect
contd
sentenced
manages
steal
sho
kilmainham
#fp7
fp7
piigs
trophies
deutsche
pdf
cunningham
spectacular
display
footpath
bia
complains
donabate
duties
rains
thu
wholeheartedly
cead
tnx
torch
streamed
merrionstreet
coe
horticulture
#innovation
reid
flame
bedtime
clothing
footwear
3000
prominent
nose
invalid
206
publishes
#votethurs
votethurs
deployed
skilled
toronto
locate
matthew
elderfield
kangaroo
supplies
aim
incinerator
finian
castletownbere
9m
seafood
internationally
virtual
devices
€3m
requirement
fierce
prudent
springboard
retire
57
integration
drawing
sap
citywest
115
cisco
festivals
outbreak
restrictions
workforce
expansion
delegate
overwhelming
1993
military
mcdonalds
agrifood
#fiannafail
fiannafail
#af12
af12
lilly
abp
delaying
€500k
payer
amid
mosque
bans
downgrade
bumpy
friction
#budget12
budget12
chris
mullin
diaries
drain
identifies
popup
hopefuls
torn
ugly
jersey
thi
carlton
amy
deserted
booked
40mins
€2m
uncle
fled
cowan
poses
mankind
#oireachtas
units
dunlaoghaire
apathy
homelessness
o2
bone
wheel
6am
upwards
dense
fog
winds
possibility
jumper
auld
cronin
lm
rochestown
organisers
emotional
3050mm
wrap
cd
lorraine
baton
circa
1900
24hr
ballyvolane
criminals
prosecuted
prompt
johns
neil
horgan
professionalism
handshake
reporter
howard
webb
jailed
raped
torres
pig
millstreet
positives
unlucky
midfield
refereeing
unbelievably
incompetent
rebels
easily
edge
forming
paint
bs
bags
tomorro
lc
jc
rangers
keeper
ted
republicans
gene
kerrigan
#j
heartless
ellis
dessie
slammed
#budge
#propertytax
propertytax
1994
noting
comrade
refreshing
tears
upset
rabitte
sexism
oz
50pm
bold
budgetary
assessments
brass
bullshit
#crref12
crref12
receivers
axis
€36m
walkway
resident
limbo
riada
trainee
pilots
invites
crafts
muc
storytelling
adults
objection
upheld
tod
bethany
aims
citi
siege
rats
pledge
litter
sch
confusing
santry
cal
mobility
trusted
pavee
hughes
hampton
chairde
metering
committe
taste
unhelpful
chin
mayday
jerry
#7istooyoung
7istooyoung
waffle
mans
irishrail
amend
workers’
workplace
alkhawaja
hunger
bahrain
defends
meals
wheels
britton
blessing
sufferers
#wicklow
pols
ambassadors
wil
leaflets
aughrim
shortcomings
tar
maturity
topping
170
revolt
feelings
victorious
matches
avoca
delgany
kilcoole
informs
vehicle
loud
neglected
kilbride
ashford
ramps
repaired
pending
hollywood
lorcan
manor
isolation
tangible
eager
partners
mouse
eaten
defensive
stark
carrot
radically
ea
maths
subjects
spurs
reconsidered
stronger
meal
separation
roles
imperative
wound
demonstrates
inadequate
visa
conviction
justified
certs
untimely
stynes
tenders
ibal
secured
ailbhe
accomodation
venue
extravaganza
sarsfields
templemore
skill
screens
fixture
enforce
abusers
antrim
rogers
1800
165
cummins
curran
maher
horizon
suir
aug
atms
directory
117
menus
constitute
cj
types
antics
messing
macra
accidents
triggered
lean
cv
jun
ww2
ub
syndrome
evenings
entered
boxers
internationals
arann
bristol
glasgow
qualifier
twins
convent
sr
giants
ap
addition
reinstated
battling
cystic
fibrosis
faster
blatant
vibrant
#smecommunity
smecommunity
licences
allisland
rovers
cro
eishtec
smartphone
showcase
seasonal
promotions
#i
rish
#sligo
#leitrim
suppor
crossborder
trails
managing
inbox
smith
kathryn
ballymote
applause
embarrassing
sligonorth
#thisweekrte
thisweekrte
kathy
sinnott
#thankyou
await
3hrs
intermediate
funfair
naturally
adoption
distracted
stating
hav
rerun
sticking
irishman
postponement
opportunistic
#client
client
claremorris
airside
1012
€20m
4000
breakdown
complacent
adult
ei
trophy
ranging
delivering
designated
#crr
crr
workshops
removing
inequalities
creativity
superquinn
airtricity
unbeaten
entrepreneurship
8am
giovanni
quigley
longest
116
radisson
occasion
hume
treatments
doin
guidance
federation
indian
€2bn
laptop
onboard
€250k
regions
gilroy
treasury
#football
etenders
nw
voucher
promotes
crèche
naomh
classrooms
morn
premiere
leas
mulvey
danone
advanced
connaught
breeze
sfa
slainte
jubilee
dedication
harkin
margin
booth
favourable
inve
tweetup
reckless
advantages
surgery
atm
650
stable
fergal
arbour
colin
certification
turmoil
km
ballina
mulherin
excellently
arranged
icmsa
plaque
involvement
murders
instagram
glasnevin
accessibility
deirdre
dj
neale
alexander
kimmage
native
pool
walkinstown
tribunals
swear
celebrity
scrutiny
sporting
sonia
#google
integrated
ek
substance
enroute
soccer
templeogue
commemorative
midleton
fish
spirited
epilepsy
lock
busking
shape
moneygall
uachtaráin
heartfelt
enthusiasm
thriving
mathews
baker
bradford
creed
macroom
skype
globally
skibbereen
portarlington
birr
mountmellick
#a
dukes
heydon
entrepreneurial
pavilion
impac
sleeves
backgrounds
lordmayor
barnardo
#39
physicians
#euro12
playoff
exporting
strive
mindful
jigsaw
tuam
hospitality
#gaymitchell
gaymitchell
goat
keefe
#rwc11
rwc11
summerhill
#rwc
rwc
younger
livestock
supplemental
pens
toilet
rolls
venues
advantage
pringle
historical
wrongs
records
times’
motley
keaveney
#ecj
ecj
pot
shots
tactic
fears
advertisement
wrestling
consciences
defer
doubled
€500
holes
memo
glenna
240
dividend
cso
burglary
#esm
legality
waive
women’s
mhuire
buncrana
emigrating
string
250k
#cref
cref
lawyer
overrule
deals
mea
culpa
mouth
outlook
#lastword
lastword
empire
legion
preservation
denies
belgium
tr
barbaric
15k
trap
recipients
isn’t
monster
selfemployed
addiction
fisherman
dependent
transcript
hallmark
mounting
congratulates
hills
vetting
constraints
observations
lodged
#juniorcert
juniorcert
receiving
assess
#leavingcert
leavingcert
fleet
killybegs
referral
cathal
finalised
listed
categorically
injunction
sipo
susi
attorney
relaxed
136
tg
countryside
bainisteoir
intercultural
breaches
argues
hears
gover
courtroom
cregg
maureen
catchment
hc
offshore
domiciliary
#irishtimes
irishtimes
expresses
outrage
#endakenny
endakenny
cease
marine
sanctions
nee
cutters
pathways
alt
connemara
ibd
spare
twit
overwhelmingly
tenants
2500
220
jackson
stuffed
lifford
occupied
deja
slaughtered
oven
shattered
#listowel
#killarney
meter
writers
kennelly
egan
legends
connecticut
photographs
ds
od
educational
numerous
vigilant
leak
fixtures
equestrian
robbed
200m
hows
#gilmore
scrapping
overspend
temps
rbb
thou
vid
taft
thomond
pulls
#b
ultimately
deferred
proving
graffiti
#tidytowns
tidytowns
catches
harrowing
interactive
displays
concessions
dolphin
emmets
318
102
backing
anthem
banter
1977
foley
kit
russian
spin
tracks
bypass
008
simpsons
diverted
#kerry
jj
sentences
drives
intimidation
oth
environ
tad
showers
tides
slashed
merging
dingle
fry
expanding
upsetting
placement
airlines
chicago
roadworks
reilly’s
untenable
prendergast
printers
bout
#2012
homecoming
suntimes
detect
luton
desk
catalan
bluster
wasted
maps
€34
satisfaction
kenmare
#gold
gals
cody
micko
abbeyshrule
helix
practices
debacle
dominate
gravy
nick
shanahan
mild
#proud
dynasties
telegraph
waits
gent
cider
blows
whistle
011
disconnected
vodafone
investigating
shaking
boots
unavailable
mast
blasts
pays
realised
666
bye
ooh
fidelma
eames
reviewing
kingdom
smashing
virginia
remembered
stein
stack
yer
liberals
finan
swedish
mafia
incoming
outgoing
scumbag
hammers
hailstones
shower
lavish
lyrics
jeopardy
interfering
arguement
nd
pasok
anyways
gdansk
heineken
#mickwallace
mickwallace
condemnation
kool
woodlands
rathkeale
subcontractors
gangland
35pm
cuív
troy
fines
sentencing
checkout
mondays
contains
fiannafailparty
paramilitary
locating
paypal
dell
€10k
backwards
psni
patrol
fridays
nash
limericks
95fm
neville
constitutionalconvention
whitewash
reunited
#shannon
reviews
oap
curtailed
vague
dobson
tanks
associated
inspection
stepaside
cyprus
dull
resigns
triumph
#hurling
beliefs
temp
burton’s
€5k
blazing
divorce
pictorial
latin
crocodile
guts
hum
rabbite
downgrading
consolidate
rely
chickens
#brokenpromises
brokenpromises
sickening
hurts
forgiven
#shameonlabour
shameonlabour
extent
triple
prescription
unfolding
recipient
sarcasm
mattie
closest
#austerity
#winterval
ruining
stones
concede
oldest
#santa
watchdog
born
assuming
ahem
disrespect
pack
taoi
tádh
libh
léir
reverses
#israel
palestinians
understood
coffin
#shoplocal
shoplocal
#savewaterford
savewaterford
pleas
thee
cie
quinlan
#newsatone
newsatone
roadside
monument
gillian
bleak
fáil’s
guard
assemble
teresa
affront
donnacha
rosscarbery
o’sullivan
unsafe
tensions
bantry
sewerage
cdc
aiming
o’mahony
idle
csw
fred
walkers
they’re
junction
delight
clon
cairde
pressed
marvellous
corners
advisers
nelson
dunmanway
males
o’dea
taisce
southwest
sustained
compiling
unionist
fascist
leftwing
punching
communist
raymond
mobilise
basque
profits
agreeing
peru
raffle
proceeds
awarding
advert
greeks
athens
colombian
#cahwt
#24n
24n
truce
shamefully
medieval
#usa
groundbreaking
slavery
antiwar
civilians
#israeli
apartheid
#nobel
monitor
#rip
tear
#solidarity
interim
pembroke
artists
widely
examine
#ballyheasaysno
ballyheasaysno
crusade
wmv
dubious
#palestine
sakharov
agreements
imp
transferable
pussy
rioting
testimonies
terrace
coinciding
avoidance
untold
floodgates
democratically
profitable
relying
assange
threaten
underneath
demonstrate
fascism
bosses
ripped
#troika
gulf
gucht
seismic
reuters
newry
pressures
#ep
petitions
8m
42pm
advertised
primarily
unstable
somewhat
battles
premiership
nationalist
ahhh
wondered
musician
memorandum
warmed
upbeat
pies
delicious
squares
harvey
detailing
impressions
fearful
enshrine
workplaces
dances
innocent
millionaires
threatens
inaccurate
inaccuracies
pie
quotes
notion
kills
forces
mis
convicted
journalist
mncs
mathematics
faux
gpo
mtg
rialto
goatstown
hoarding
netherlands
intelligent
potentially
contents
feeney
barely
reward
suspend
exchanges
resignations
bacon
tat
nottingham
#deis
tonite
1913
everton
clarke
jog
nire
breakthrough
nip
bookies
tut
mu
sailors
2003
hons
simpson
touche
resolutions
clips
leeds
stare
dot
rapidly
#household
#budget
mcconalogue
€35m
ringfenced
1997
switzerland
plp
theory
throat
dominic
barca
sigh
quangos
drawn
#in
i’ve
defended
fu
mum
miscellany
smooth
california
foyle
sg
dn
drs
paddypower
dana
#lfc
lfc
baggage
survived
impose
lasting
rea
holly
pockets
passionate
dedicate
psychology
arsenal
useless
sion
encouragement
scottish
dismissed
earthquake
disc
shadow
borrow
aaa
warned
modified
passports
societies
gaybo
spirits
devine
afghanistan
blogged
reeling
hugo
#norris
lurking
mockery
westminster
absenteeism
lifeline
wb
sailing
maria
sketch
dollar
crowned
predicts
carter
handbook
banana
diet
sona
daoibh
politican
carndonagh
inishowen
lookin
4ward
grips
gray
fireworks
photographers
#thegathering
thegathering
awake
raiser
boston
beer
amazingly
aerlingus
runners
desert
thriller
charm
aileen
telecoms
owned
smoking
athlete
owens
settle
cruise
outright
waterville
starbucks
mug
takers
conversion
excuses
pubs
handled
60k
dragons
ccc
annoying
shay
touché
filming
ml
measuring
dire
sings
radar
unnoticed
tynan
visual
spotlight
casts
channels
dam
guitar
medicines
meds
performances
galvin
laughter
lorry
oul
theirs
crucify
errigal
whiskey
storms
downpours
downs
#banks
couch
capt
unofficial
après
forbid
cites
occasions
nn
#marriageequality
marriageequality
relationships
nutrition
#research
robots
chemical
#enterprise
jessie
heavyweight
mexico
gb
wireless
antique
praying
raincoat
scarf
altogether
cherish
arena
cheering
medals
begging
bowl
clerk
sand
fatigue
philips
mos
influential
habits
rampant
lily
doneraile
dad
exp
ruari
pints
haughey
clearing
streams
assure
feile
portfolio
declaring
innovators
stewards
cardinal
orla
blown
nuala
easter
lone
flower
packs
bare
#education
frozen
yawn
fermoy
climb
apron
leahy
grandad
hangover
#rugby
gara
contingent
commerce
coke
peers
survives
quietly
tested
tomoro
openness
smile
paperwork
everytime
sandwich
egg
#westcork
westcork
sundays
lesson
lifting
regency
keynote
builder
rocking
refreshments
kings
renmore
longstanding
semester
tribes
compelling
105
fairest
fgs
reforming
€25
mike
74
favourites
tomo
vomiting
bug
dairymaster
€4m
graduating
cleaned
grove
inward
shelbourne
gangs
supervision
rented
prefabs
climbing
croagh
manufacturer
mulhall
retires
freelance
pe
expo
dublin’s
seekers
tc
30m
improper
commencing
tshirts
yates
imminent
#latelatetoyshow
latelatetoyshow
embrace
alarming
undermined
republicanism
bodenstown
wasn’t
doesn’t
trot
backstage
#nama
#art
socks
wheeled
ninth
weakest
alarm
#irishindependent
irishindependent
fiach
nephews
#sinn
michéal
figs
severance
lands
coillte
onstreet
cullinane
typo
walkover
dervla
laffan
fairytale
sung
#finucane
explains
munchin
irishcentral
throwing
brit
rotten
1989
cameron
liars
ab
lennon
stella
roller
unionism
patterson
tricolour
parades
burn
execution
loyalists
mellows
province
utv
confronts
woken
knees
pup
coat
chara
200k
€264
paye
crowe
lincoln
viva
defaults
fairtrade
cheered
#palestinian
ceasefire
miscarriage
stanley
appealing
legislated
pmb
insulting
#sf
reinstate
1million
pocket
wounded
bombings
#bbc
casualty
stereotypes
broker
omar
sisters
caoimhghín
caoláin
#gazaunderattack
gazaunderattack
journo
o’brien
logue
handcuffs
smash
breached
124
ahh
nominee
mccartney
mcclean
referenda
rush
untruths
sunk
spencer
clashes
padraic
grateful
invade
munchins
nominees
faithful
féin’s
1976
máire
electi
rice
buns
landmark
rothar
medication
corrigan
#siptu
spam
devastation
treacy
whisper
exploit
bury
amalgamation
assured
neuron
wtf
decider
cardiac
swiss
fourth
dealers
heroin
batch
belong
griffin
restraint
stalls
86
#cso
#childcare
redress
misuse
stealing
wheelchair
scoop
scenery
veiled
slight
grn
lebanon
accusing
malone
weston
hillsborough
vindicated
panorama
mic
beg
loosing
mom
€1million
prevented
bombs
bullets
amanda
collusion
entertaining
contributor
harrington
clochartaigh
usain
#paralympic
bhaile
marys
pádraig
óg
discus
backtoschool
nigel
distressing
gais
€300k
mckillop
drill
invasion
abstain
crh
cement
#rte1
4g
rap
year’s
depot
honouring
anxiety
competence
stops
13yearold
man’s
evelyn
clara
roe
hannigan
hiqa
#oneinfivewomen
oneinfivewomen
#neveragain
neveragain
conway
objects
marched
mcmanus
featuring
#prochoice
examined
pc
disparity
sesame
princess
introduces
abused
polish
recommends
crossroads
survivor
bullet
roar
rivals
coombe
outnumber
farms
caring
savile
eilis
hanlon
reshaping
aircoach
hostage
contraception
investigative
bookings
disturbing
trafficked
behan
fury
credentials
ashton
fifty
geraldine
firth
phoney
akin
jordan
withdraws
paralympians
removes
billboard
#annawas14
annawas14
uplifting
conservatives
harassment
shorter
cari
stresses
enrolment
disputes
misguided
here’s
cowardice
pill
yahoo
grace
billboards
denise
immigrant
violation
lesbian
ged
saudi
reduces
genetic
thalidomide
saves
empower
determine
tipped
happiness
sinéad
joanne
relay
#tj12
tj12
unacceptable
#women
#dubcc
dubcc
defense
princeton
advocacy
groupthink
compete
107
lined
#fgm
perform
fertility
empowerment
maternal
mortality
#followfriday
followfriday
nwci
reproductive
homecare
farright
assaults
teens
dunl
clarifies
combat
bounty
favoured
metropole
decriminalisation
#dundalk
flexibility
packing
106
congratulating
humbled
privileged
oisin
carpark
strongest
whitehall
dnw
sequel
hurry
proclamation
diff
hardworking
graduate
seminars
rounded
obsessed
wan
amber
n11
arcy
beet
sheltered
avert
dozens
mcginley
buíochas
gach
duine
liom
comhghairdeas
vótáil
maidin
precious
faircare
cherry
ncad
goodness
ducks
lán
arís
phibsborough
overturn
micro
destroys
methods
proudly
#t
rant
lawmakers
estimates
bursting
shamrock
prevails
mixing
bloom
provisions
respects
crowded
popularity
satisfied
demise
shaping
#wexford
quirke
deceased
concludes
pilgrim
slept
gaelscoil
25pm
flooded
impassable
tog
lashing
20k
dreaming
banners
broadstone
colocation
afaik
busier
1983
anna
unborn
carruth
merci
formidable
dul
chun
amarach
zambia
#romney
cnn
rosslare
maritime
weekends
existent
uh
ke
lst
pile
monthly
#fianna
josephs
aliens
#primetime
depts
in2
#latedebate
latedebate
coping
diversions
cheque
clones
taosieach
antidote
arrangement
faroe
frontiers
ominous
soften
teen
prez
ecommerce
irene
operator
poorly
ages
subsidies
teaches
ample
flown
butter
homemade
yummy
pumpkin
drains
#jedward
lidl
tasting
celebrated
heath
prizes
meagher
melbourne
#o
#croke
dust
julie
#clare
gotcha
#ming
quays
rodgers
shelf
tributes
spence
replicated
shocker
avail
nós
€8
coroner
dressed
directed
teeth
#us
any1
float
pencil
actor
calum
jfk
appalled
rubber
cooption
ther
reversed
strawberries
rem
swp
gogarty
#galway
connected
defined
gop
collar
#dataprotection
dataprotection
suicidal
inspires
unchallenged
amiens
#science
scratch
1981
suddenly
#heritageweek
heritageweek
slide
dating
performs
gc
golfers
interruption
cargo
#china
firing
bros
vols
#hungary
grandparents
overweight
sine
dolan
yorkshire
#olympic
cyclist
sparring
womb
semis
tú
gaelige
booing
asgard
woke
glory
riding
refreshingly
€325
“it’s
clarifying
reacts
maloney
approaches
cohosting
#tcdfreshers
tcdfreshers
goodies
rarely
erosion
wings
johnston
figured
organiser
colette
twisting
160
counter
correspondent
buddies
#hollande
globe
sections
ut
females
drafted
vox
#lls
bravery
elites
scholar
margins
favorite
138
terminate
stream
swift
retiring
forests
nails
battered
gmail
escalate
stoppage
rig
providence
redundancies
resisting
eirgrid
cynically
tanaiste’s
homehelp
waterways
wholesale
cosy
poorer
worsening
rank
economically
‘no
‘the
copper
fasten
brands
explanatory
jerusalem
campaigner
deception
commitee
marina
statute
summoning
derogation
foreshore
spark
incitement
distress
utilities
donnycarney
dún
declares
greene
pbp
enforced
sandycove
savvy
elizabeth
crashed
ratings
fitch
manflu
commute
brushing
dl
#skyfall
skyfall
#localgovernment
localgovernment
scout
#crokepark
crokepark
images
niece
aga
mountains
clouds
communication
mcd
talents
jealous
aye
transportation
harcourt
hole
choosing
inis
#cavan
typing
offside
leap
dusted
#bray
martello
prioritises
rec
#eurovision
joy
interviewer
dragon
administrator
historically
flu
surprisingly
scum
cliff
dumping
503
skies
fornication
furniture
crooked
fewer
xtra
rationalisation
cill
onward
1m
solved
gáis
subscription
heated
indicators
ecar
boundaries
bath
bríd
visibility
#stateofenda
stateofenda
upgrading
#floods
interrupting
naming
roundabouts
ios
grit
needless
sheen
eagle
commenting
bio
guillotine
purchased
naofa
fe
thornhill
iconic
ramming
silva
proactive
dealings
#flegs
flegs
defies
attractive
312
minster
imposition
prep
rollback
hardest
punitive
circulated
mismanagement
estimate
precise
week’s
malin
coastguard
inmo
providers
deansgrange
models
chaotic
stress
handling
deducting
analyst
altered
clem
achill
3g
ideals
ballyhaunis
marren
checks
#usi12
usi12
can’t
resp
spokespeople
cmte
ordeal
dorgan
#v
ballsbridge
clegg
feat
czech
ericsson
govt’s
mbeidh
iontach
átha
centralised
incomplete
geoffrey
bru
futility
fath
robberies
eastenders
reckons
profiles
variable
andrews
applaud
tweetáil
éamon
backlog
barriers
foroige
#chre
chre
helpers
intercountry
rohan
shaw
oration
2fm
indoor
#daildojo
daildojo
therapy
employs
enviro
lifeboat
freephone
lung
regs
toddler
00am
heather
dormant
nicky
ait
bealtaine
blossom
#checktheregister
preamble
93
adaptation
rnli
supermarkets
evaluation
212
volunteered
moate
locall
1850
nz
investigated
panellist
20am
cycleway
easons
agri
lovers
involve
100m
backstroke
certificates
peacekeeping
recruited
conradh
cspe
eventful
anton
serving
#5pointplan
5pointplan
irwin
panelist
2m
#ly12
ly12
improvements
assigned
seating
m6
dubh
#talk2tds
talk2tds
prediction
divisions
grossly
samsung
error
sabina
magdalen
noirin
hegarty
aside
miserable
lays
prosecution
#latelate50
latelate50
wreck
gaeltacht
propaganda
autism
historian
respective
ru
homeland
smiles
dine
thinker
cillian
starring
nb
rash
queuing
411
immense
searching
grt
roundstone
dublinbikes
tribune
finnegan
revamp
blank
adopts
moycullen
claregalway
quarterly
pipes
tap
boland
boyzone
gbfm
viking
triangle
chanting
motd
eimear
christmassy
yikes
defection
statehood
snowy
snowman
trump
#btgire2012
btgire2012
martina
supermarket
#lovehate
lovehate
stradbally
straw
focuses
jovi
log
#dublinmarathon
dublinmarathon
#dublincitymarathon
dublincitymarathon
diving
touches
dive
landy
waterfall
blues
width
frustrated
lounge
feast
contemporary
considers
prior
examining
footbridge
scotch
larkin
40th
fam
punt
posing
#nobelpeaceprize
nobelpeaceprize
shortlisted
bashing
biden
cakes
cuppa
outer
osborne
barrack
mall
guthrie
juvenile
neighbourhood
€60
morrisons
porridge
weight
aul
mountjoy
explainer
trips
ppi
stan
strain
crystal
drought
sheets
settling
#paralympicsire
paralympicsire
#ulsterbank
ulsterbank
spared
wave
bucket
breakingnews
elvis
passable
cuban
nasa
mars
puc
memorable
609090
€30k
embedded
belief
shone
liv
surface
injury
elton
wonderland
gifted
nppr
cigarettes
intergenerational
farranree
togher
ladder
fás
ceol
icon
academy
kirk
#gathering
reader
bursary
imithe
ón
déanamh
ár
3fm
kinsale
café
cois
infantry
20c
fairy
dereliction
functional
ark
innovates
semistate
smack
nigh
lanes
charts
grandmother
choral
corcaigh
ballyphehane
societal
privately
coding
#tmt
tmt
recollection
gigs
shandon
coderdojo
fheabhas
timed
physics
you’re
sup
€16
regrettable
fires
brightest
beckons
uphill
priced
thinkin
mere
headquarters
safeguarding
doubleheader
roaring
songs
accuracy
alerts
sms
tunnel
passive
rowing
#usi
artillery
béal
mbláth
blackpool
packet
photograph
notices
mcilroy
seve
toda
#rte2012
rte2012
athletics
#london12
london12
punch
222
canadian
nailed
paraic
chanel
fifth
wire
tuned
saturdays
menu
bride
humbling
pace
stressed
wreath
admin
enforcement
brochure
cheeky
issuing
revenge
cookies
sharp
#soundcloud
soundcloud
monitored
#corkfloods
corkfloods
gratitude
@http
affirming
enjoys
frost
autistic
positivity
shoe
mammy
hammered
unwanted
carrigaline
budding
hockey
eastbound
fir
amenity
dir
#horizon2020
horizon2020
#growth
#jobs
teenage
insulation
toes
res
premium
reunion
cdp
#rnli
vessel
sank
interruptions
employee
tragically
bk
vic
felix
50mm
ret
fews
n71
sheehan
widening
wth
u14
fl
#h2020
h2020
marshall
ugh
lions
alumni
#cyberbullying
cyberbullying
escape
nth
mitchelstown
dispel
rainbow
occurs
sorts
database
delightful
#getoutandvote
getoutandvote
coulter
sausage
banging
#coderdojo
fellowship
ashoka
donnybrook
coastal
ditto
baltimore
greenway
tasted
cooney
schoolchildren
shoots
#kildare
arabspring
diplomatic
monoxide
leagues
underage
irresponsible
install
pet
vigilance
mapping
ryder
#rydercup
rydercup
tied
pollution
labelling
haulbowline
#mepawards2012
mepawards2012
u16
ghosts
rinn
divisional
quarterfinal
lamb
hols
#sme
bids
mills
ans
vino
gardening
andrea
inspections
carlsberg
nta
bridget
corks
barryroe
impress
fits
magical
lobster
highs
lows
airing
#tcd
#yesforchildren
yesforchildren
jillian
turnhout
#childrenreferendum
childrenreferendum
grandchildren
childrensreferendum
matthews
treats
‘vote
heard’
gvt
#ch
wayne
dignam
gilligan
crafted
#u
tanya
ghent
aback
foxford
frequently
conferences
intact
unaltered
inspect
colaiste
advocates
tick
weigh
viewed
autonomous
rough
#epp2012
epp2012
bucharest
bart
childr
#cap
m7
northbound
explicitly
estonia
gmit
transitional
#pktoday
pktoday
#p
protective
officiate
destiny
shoulders
lyit
cautious
coins
quarterfinals
captures
cottage
symbol
visionary
deposits
specialist
marijuana
warehouse
magee
postprimary
hip
mabs
skip
convey
illegally
smuggled
#gaa2012
gaa2012
woodland
biodiversity
diverse
castlerea
moy
valued
heartbroken
profound
itinerary
zoo
yields
#eurref
eurref
carberry
mcdonagh
supermacs
meats
yearly
deere
catchy
#climate
ebook
blinder
thread
crescent
boardwalk
enacted
voicemail
stoneybatter
tyres
oscar
architect
ria
necessarily
tackled
bxd
movember
bolton
forty
fumbally
1000s
pleanála
bp
fruit
vegetable
ouch
mulcahy
#childrenshospital
childrenshospital
floating
oceans
10c
slapped
pairs
flowers
thick
opted
fudge
mural
travels
slides
georgian
playground
playgrounds
cough
saddle
trousers
encounter
jungle
drums
windows
awaits
bedroom
blocks
#phizzfest
sep
wary
architecture
#tallships
tallships
samuel
hara
gillespie
trolley
vibe
bones
denmark
foundations
seattle
kilcullen
baseless
boats
overhead
beginnings
rafferty
fade
damn
implies
hipster
chic
unsuitable
parked
calamity
foodie
corpo
baking
equitable
1982
blast
trucks
unveil
joys
excel
tabloid
logan
hack
fond
litre
washing
deploy
burgers
geek
2006
planted
zoning
#changenation
changenation
stalled
connecting
rear
planners
designing
mode
tae
conserve
selectively
bulk
nearest
46a
seai
conservation
bridgewater
sallins
lawless
respectful
shelters
att
kcc
undertake
revisited
density
rescheduled
dump
c20
ardfheis
expanded
ratios
euimf
cuisle
portray
#nyc11
nyc11
#ogra11
ogra11
stealth
cottages
#roscommon
shuttle
infamous
belated
1200
mercy
mkts
áine
uptodate
growth”
dial
salad
yum
crushing
intimate
stranger
thro
civilised
convincing
hgv
scandinavian
sneaky
olds
375
chick
nj
seizures
firmly
shreds
#inspirewfe
inspirewfe
mcauliffe
dragging
privatise
collections
withdrawal
transferred
cusack
009
cctv
kinvara
derelict
shona
emailing
availing
corey
mcgeough
killaloe
ballydehob
#howtoelectmorewomen
howtoelectmorewomen
aghaidh
parliamentarian
173
trapped
enclosed
artistic
identity
erased
rathdown
trocaire
retailer
lining
architects
14bn
streaming
inconvenience
milltown
eithne
absorb
churchtown
gulp
panels
sacrifice
cheating
socially
iphones
europa
lge
#ddirl
ddirl
thar
icsa
hiya
clune
drc
tbc
dale
mcdermott
#euroref
euroref
chairpersons
#fiscalcompact
fiscalcompact
coghlan
hesitate
7bn
politico
outing
#job
bi
fabric
nidge
halo
fluoride
i’d
hobbs
tablets
kinect
interact
gaming
accountancy
establishes
#spain
lawyers
accord
mentor
fcc
carols
balrothery
salting
beag
craft
butchers
ikea
apologises
antibullying
vulnerab
moone
outs
inspector
gleeson
ifc
cricket
ail
#pyrite
finale
sorely
chapel
superintendent
rsa
graduation
rivervalley
packages
overs
potatoes
import
occurred
rallying
houlihan
ribbon
sally
cooking
bun
gaynor
bikers
swimmers
withholding
tenant
tankers
stormont
zealand
#swords
invaluable
cvs
comfortably
budapest
sfs
surrounds
camping
halpin
persuaded
lesser
303
pools
kinsealy
scouting
shake
maintain
sufficient
wrongdoing
coaching
producer
disrupted
outcomes
biting
injuries
necessity
rick
kenya
121
yacht
olympian
bolder
undergo
cdvec
suarez
joanburton
scare
tractors
decorations
millionaire
súil
silenced
suas
#useyourvote
useyourvote
rocky
beckett
relate
sectors
output
opt
briefly
situations
renew
#constitutionalconvention
preschool
safeguard
winwin
#mentalhealth
mentalhealth
curriculum
clive
greeting
duff
valera
postpone
#balance
halfway
qualifiers
#recovery
camden
mccann
controversial
chomhairle
discount
1am
shortsighted
bunratty
gra
gort
#d
forwarded
dominick
athbhliain
mhaise
gospel
constructed
underlines
#stopfees
stopfees
lt
earley
dish
1972
forged
undocumented
israelis
underground
cigarette
jam
abbeyleix
230
lu
eanna
trish
casting
dominics
cashel
gladly
dkit
fitzsimons
wipes
bosco
transforming
compassionate
tolerate
castleblayney
#dit
ruair
kanturk
#barnardos
chester
litir
studied
rathangan
intensely
#aras2011
aras2011
talbot
soaked
colum
aungier
frame
annie
barbara
#drogheda
#louth
npc
fostered
compel
what’s
#chref1
chref1
syst
paramount
succeeds
toxic
patrica
peeps
refurbished
monasterevin
gfc
#agriculture
dg
vitally
havewayne
55pm
protestant
013
ole
stiff
crop
#ploughing
aeos
similarities
deegan
grim
finalists
intriguing
curragh
entertained
slurry
veterans
moorefield
intensity
loop
delights
professor
pga
miracle
defeats
woohoo
firstly
toughest
n7
outbound
variety
knee
restoration
camelot
addicted
vincents
festivities
evan
#m
structured
pp
adequately
#r
#farming
astro
butcher
putin
christening
recognises
performer
129
spoiled
gettin
refurbishment
brisk
coordinator
raging
medics
imprisoned
voicing
judicial
pattern
grill
evenly
np
basketball
receipts
kenny’s
aircraft
dse
lasts
#sbp
mara
kitt
cherrywood
enlightening
marlay
victorian
solas
wknd
pleaded
healyrae
tapes
lbs
ddda
cuh
rabh
erasmus
theresa
displaced
mcdonnell
vernon
extensions
astounding
outburst
hiv
#europeanyouthguarantee
europeanyouthguarantee
austria
#relaunchingeurope
relaunchingeurope
#equalitybudgeting
equalitybudgeting
fisher
futures
#leadersquestions
leadersquestions
disproportionate
hung
idf
#youngandirish
youngandirish
horrified
nightmare
bolger
ugandan
tonio
borg
marty
dsw
#dsc
dsc
#dubnc
dubnc
enhance
4hrs
#voteye
voteye
dubnthcen
marino
ashamed
mlas
leafleting
transactions
proofing
governing
whistleblowers
maintaining
retrofit
wonderfully
valerie
tier
succeeded
wright
dee
jacques
depressed
trans
demonstrating
disengaged
hannes
swoboda
#lyrecruitment12
lyrecruitment12
emphasising
#lq
#lab12
lab12
homophobia
#equality
allister
#choice
kindly
ipads
debris
hd
heathrow
vertigo
marc
saga
vienna
baumgartner
mae
blarney
fota
dysfunctional
beginners
atlantic
ultra
bee
brillant
teddy
fucking
pound
o’leary
accompanied
#youthguarantee
youthguarantee
shirley
photoshop
virus
daughters
mines
captured
partial
grid
ko
stout
bbc2
45am
curiosity
slowly
portraits
#rt
hammering
pretend
harmful
nyt
lara
chilling
lottery
#socialmedia
socialmedia
pmi
icelandic
fastest
honeymoon
lash
blogs
d4
barrels
recommendation
#theopen
theopen
majors
desired
shootings
hh
pork
belly
lambs
contagious
lonely
specsavers
pond
#flood
sponsoring
prev
sis
youghal
barn
collapsed
insane
retains
indepth
florence
#cnn
pointless
pots
tomás
dwellers
dominant
blew
hash
alien
temperatures
gritting
territory
uniforms
€450
€18
applauding
interrupted
threw
gazette
concentration
aspire
realize
#n24
n24
painting
burglars
postcards
dumped
gilmores
lengths
wor
distant
cluster
garage
elbow
projections
projected
therapeutic
disruptions
nch
staggering
#elg
elg
wills
tobacco
stabilising
objections
obtained
nuisance
quarters
€150k
breathnach
disclosure
risen
slate
afterschool
cy
knife
mystery
submitting
muck
repeatedly
aslan
ensures
templebar
#autism
palliative
advertiser
personnel
€800
shortlist
merlin
cable
generate
surgeons
fortunate
receptive
alike
googled
pharmacies
silverware
conjunction
giggle
pompous
pharmacy
doh
pharma
peddling
incidence
nhs
obliged
cad
ghaeilge
richmond
€300m
realisation
bosnia
chap
conscious
cf
1billion
artisan
auto
makeover
clinically
aw
whistleblower
straightforward
recalls
traction
tagged
stiglitz
equivalent
confronting
cronyism
upgrades
freeze
boarded
welloff
#upthedubs
upthedubs
tools
icu
#health
renovation
licenses
decline
sweeney
discovery
buster
waited
poddle
gaol
gda
canteen
#workersrights
workersrights
#union
collaborating
repossession
badgers
callers
redistribution
penalise
translation
bonfire
discourse
autonomy
legislative
#nov24
nov24
dctu
template
sacrifices
investigations
queue
hypocrites
beings
lacey
athletic
mccabe
#notourdebt
notourdebt
brackets
homehelps
#drimnagh
ucdsu
everyones
catastrophic
sober
sights
#egypt
egypt
“it
infant
sitin
restriction
rowan
reserves
forensic
noted
greg
outlets
completes
ita
20122013
endless
dubsc
#dubsc
krugman
#crumlin
organs
tunes
unpaid
conscience
iii
coup
toibín
goodbye
adverts
trenches
coppers
crashes
secondlevel
highspeed
bounds
ffer
apocalypse
thesis
€300
bb
clint
eastwood
invented
belmullet
trailer
regulated
daddy
chips
repeats
sues
ernst
#leveson
iraq
promoted
stamps
rag
bleeding
lecturing
creedon
quizzes
mercs
heckling
brad
eclipse
mcnally
obituary
100s
sole
we’ll
implied
goodwill
loser
siblings
cell
hail
classy
lawn
#obama
bow
dodder
tedx
mannix
shortterm
#india
mindset
jon
requirements
administration
expelled
shit
tolls
impassioned
barrister
bumped
laden
derived
matrix
tonight’s
fantasy
shakes
imagined
#quinnrally
quinnrally
bookshop
enhancing
strengthening
curator
#obama2012
obama2012
synge
#takecontrol
takecontrol
roman
#allireland
soldier
ranting
ironically
listing
directing
teenager
surrounded
cogent
jointly
ripping
arrest
clamped
wimbledon
painted
herbert
emo
precautionary
polite
c4
alma
punches
mermaid
containing
marley
cited
gems
individually
knitting
moderating
entrants
foolish
firsthand
weapons
wastewater
20mins
realities
drafting
tons
50s
tri
branding
irishtown
acc
#tánaiste
federal
#olympictorch
olympictorch
austrian
arm
rath
knights
rollercoaster
actors
uncertain
30mins
sealed
2b
verified
120k
entee
transition
#secclinton
secclinton
preventing
purchases
sized
asperger
publications
episodes
reassurance
brighter
shorty
#cr
cr
#crre
crre
invisible
dispelling
#chef
governs
#everychildmatters
everychildmatters
ardmore
governed
accepts
describe
stressing
gael’s
fostering
peddled
faqs
refuting
recognising
constantly
calmly
tracing
vac
script
lavin
rté1
carniege
jame
teaming
sharkey
ellen
rosie
duignan
belongs
gregory
principals
georges
whelans
monsanto
diversion
24hrs
60th
#cfvincents
cfvincents
posh
#disability
#video
banished
savita’s
schoolboy
collectors
tango
imports
coordinate
greyfriars
kildarestreet
smells
extensively
emerges
gmt
installation
paralympian
beir
desperately
hickey
georgia
lynn
kip
cu
charitable
bands
appreciation
dismissal
remotely
myles
robin
204
batt
noreen
citywide
edit
upside
#ire
#bahrain
retreat
ally
headstrong
exposure
educ
nicked
idol
#paddybarnes
paddybarnes
#goingforgold
goingforgold
#clontarf
deaf
fraction
€60k
centra
1998
ethical
#humanrights
defenders
organizing
quinn’s
carries
idaho
chars
paternity
overcrowding
dems
phd
dramatically
optimism
mcfadden
interconnector
northwest
cootehill
acquired
cn
mn
vimeo
ballybay
pepsi
€13
uncovered
glendalough
somalia
newlands
norm
transphobia
#alcohol
#iwd
iwd
éis
bille
greenhills
seachtain
materials
univ
mentoring
vintners
migrant
immigration
#jpref
jpref
feeds
rith
gur
labhairt
faoin
refugees
literacy
broadcasts
leafletting
witnesses
#census
preliminary
conaghan
tenancies
canvasser
identical
disposable
springfield
vandals
850
#goodluck
goodluck
#fiscaltreaty
fiscaltreaty
bundestag
gateway
explosion
ireann
oath
anticipate
omov
latter
spectacularly
timebomb
gearoid
outlet
slash
fold
rm
flann
flannery
cern
we’re
evolve
dubli
€21
#eure
goers
idiots
oriel
preferably
canvasses
mckee
overlooked
safest
lingo
wolf
censor
compliments
malaysia
taoisigh
pose
procedures
pounds
muslim
soar
latvian
peer
dominance
scarce
communion
licensed
romanian
beard
cookery
€3bn
repayment
fenced
fronts
centred
#l
nerve
vitacortex
jude
paragraph
203
ned
reflections
kinds
eats
#drivetimerte
drivetimerte
percent
leverage
untouchable
destined
loaded
gays
#potusie
potusie
#stresstest
stresstest
exceeded
posed
cameras
burger
doyles
#womeninpolitics
womeninpolitics
#cao
#aungsansuukyi
aungsansuukyi
instalments
cupcakes
#exams
academics
stud
dismisses
eloquent
kay
activism
driscoll
gre
scholars
contests
controlled
lindsay
rudolph
gut
nonx
polar
cam
strokestown
parkinson
dracula
greenhouse
baltic
8k
trace
chronic
contamination
rossies
#rtegaa
rtegaa
ow
unexpected
doubles
leaning
bowel
thomastown
ros
shannonside
wildlife
n6
banquet
freed
croi
€30m
regrets
placements
450
chuck
fallon
€85m
hood
anchor
tablet
ftt
cleaners
panda
miliband
swiftly
peripheral
blunt
ashtown
definately
moderate
footing
apr
oak
4fm
macro
covers
500k
tb
vile
#anglo
tasty
#homehelp
vegetables
celebratory
upfront
blogpost
necessities
ki
owes
svp
fucked
factually
jonathon
temptation
thankful
deficits
resurfacing
brush
feighan
illiterate
cs
lilymae
suspected
judiciary
kennys
prompts
cooke
enlighten
colorado
momentous
depend
50k
payout
originally
tutu
misquoted
exiles
crony
hating
€35
tulla
#ennis
ennistymon
killeen
politicans
chill
disorder
substitution
sickness
tayto
mails
costumes
rece
€85
supper
operators
query
rope
spooky
hug
laundering
movies
maki
concerts
5yr
we’ve
#paralmypics
paralmypics
misled
#cl
#community
166
assurance
kiltimagh
bígí
dhuit
doran
midwives
thabhairt
unwilling
rewarding
completing
mont
goverment
decency
empowering
earnings
tastes
hop
#rwc2011
rwc2011
benefited
eleanor
dinny
heireann
féile
siúl
rotary
cll
malton
cheile
“a
exercised
nextag
thirty
crossings
#fglab
fruition
#debt
schoolbooks
apprentice
tomas
clogherhead
nationals
roimh
disturbed
revision
#ftt
#imf
iranian
grilling
commissioners
#merkel
starving
dalli
roundtable
scoops
diseases
dimension
mccreevy
distinct
colourful
internat
scrutinised
unclear
subscribed
dual
#democracy
manning
wikileaks
instructed
auditor
attendees
toss
senseless
censored
rubbing
bandwagon
mortified
courier
disband
coherent
contestants
receivership
grocery
streak
revival
kiss
slur
blunder
shamed
newsletters
chuffed
milked
settled
ipod
ob
agony
gossip
rivers
mammies
bannon
wiping
brewing
coin
2night
irt
foireann
reporters
warmth
browse
artwork
connie
gan
éire
deas
scoth
bród
tús
beautifully
naughton
arrow
durkan
valentia
reintroduce
unused
2018
organ
banning
countywide
ide
storage
elm
labhras
vocational
1999
honor
warren
rafter
thoughtprovoking
swinging
bulls
churches
poems
poets
€75k
fuss
pref
carolina
prejudice
950
transformed
supplier
2030
surgeon
citiz
proportionately
recipe
attacker
tongue
piano
volumes
bearer
melt
hairdresser
sender
regatta
sanctioned
jackpot
#london
terrorism
roundwood
downturn
stem
presenters
spelling
news@1
leir
barr
fearr
terrorist
inherited
ruane
daunt
hes
#unga
unga
ola
#unemployment
costings
fionnan
migrants
naval
legis
toibin
#vin
vin
lifesaving
islamic
disguise
maryland
kitchens
pádraic
luath
execs
prisons
lá
€40m
handover
amárach
blueshirt
members’
reds
#donegalgaa
donegalgaa
geneva
crawford
chile
dungannon
damning
surfing
feidir
nuacht
fleadh
postman
stormer
narrative
stumped
minimal
equals
associations
#w
spurious
burned
outdated
#legislateforx
legislateforx
anomaly
antibiotics
sadness
prompted
worthless
lashes
rialtas
sibh
nic
plean
shinn
minister’s
exposé
donncha
féidir
borders
tribesmen
reversing
teeu
advises
antitreaty
raidio
glor
mmg
adh
deireadh
lorg
cotton
oregon
90s
thierry
staring
ballyogan
pigs
40ft
cracks
farage
feared
flagged
baths
dandy
combo
crashing
x2
47pm
ipsos
contractors
boiled
root
unicef
dlrcoco
samhain
daire
laoghairerathdown
steak
starter
chilly
910
heels
newpark
campaig
#youthwork
youthwork
bees
touring
kilminchy
durrow
wideranging
mccormack
easytoread
wooden
#blackrock
#irlday
irlday
permits
swept
intentions
#clonmel
cahir
#fine
rbs
harty
councilors
fellows
2025
dolls
constantin
jinping
businessmen
manorhamilton
shanghai
visas
feirme
#bcd82
bcd82
farewell
clermont
grp
motherinlaw
#youth
accompanying
referrals
mrci
hint
finland
#toyshow
toyshow
gaiety
mixup
paraphrase
summing
revamped
paramedic
4bn
protections
#archives
beannachtaí
oraibh
terminal
needy
surprises
175
#lgbtally
lgbtally
preserve
#stimuluspackage
stimuluspackage
nala
sect
nicer
appreciates
happiest
gale
speeds
snubs
maghaberry
noisy
emergencies
seeds
eugene
creche
€600m
€55
orchestra
remarkably
#vote
franchise
justine
m1
#saveourclub
saveourclub
125th
jul
saints
deserving
spins
specifics
pale
shores
testament
saddest
reign
regulating
dread
partly
dojo
beacon
defines
coder
html
inundated
#gaillimhabu
gaillimhabu
michelin
silicon
enabled
thks
#clonakilty
copenhagen
vessels
handmade
prefab
baskets
samples
labs
shrinking
kane
bankers’
unsatisfactory
clann
seas
killala
ballinrobe
breffni
ballaghaderreen
ballaghadereen
#hcup
hcup
fibre
pray
cait
nbc
batman
label
filed
widow
victor
nerds
adventure
triathlon
o’dowd
tomor
prioritising
thanked
€750
responsibly
yas
twitpic
assembled
explicit
€100k
sellout
blaze
sláinte
changeover
mnd
#dubfloods
dubfloods
renting
iveagh
windmill
treacherous
rehabilitation
belvedere
gatherings
gar
hauliers
pupilteacher
numeracy
barrow
lighthouse
encountered
plucked
bicycles
flats
sandbags
enabling
eagles
array
litres
nominating
lamps
bua
dennis
kidding
authors
essentially
witnessed
huffington
frightened
artic
breakup
angle
madden
films
bowe
arcade
globalisation
mcevoy
wizard
influences
indictment
belturbet
people’s
inept
210
airports
reaffirms
naomi
directives
mobilisation
maclochlainn
opportunism
looming
maskey
inquest
privileges
‘poppy
bullying’
breaching
catalyst
exbankers
teachers’
#matchformichaela
matchformichaela
ádh
taire
precautions
suicides
€70
paudie
carbery
uisce
#aib
nixon
poli
demolish
ministe
proinsias
kingscourt
chr
tail
sits
#c4news
c4news
aa
insurers
effected
haunt
sharry
registrar
workable
5050
€19
24nov
€400k
#joke
pushes
twill
geography
lagan
tommorrow
pfizer
táimid
countr
sos
papandreou
partially
hanley
broin
rcsi
rtes
dispels
glenn
#happyhalloween
happyhalloween
bahraini
punished
dd
muppet
authentic
cessation
jazeera
entirety
jeopardise
backbone
insisting
anticipating
chloe
spoofer
expressions
evil
tearing
libertas
louder
bets
argentine
schooling
€26m
misplaced
rosa
mbunscol
blasphemy
austin
#happy
edenmore
hijacked
viewers
ev
deasy
endurance
orthopaedic
antiquated
tidiest
goo
fingleton
adopting
5pc
corkbased
communiqué
dowds
headin
dowling
applauded
rosemary
egf
purchasing
installing
3d
pirlo
abound
grannies
monkstown
ballybough
#6nations
6nations
dinners
rebate
kidnapped
moss
naiste
vow
#crisisjam
crisisjam
wellbeing
fooling
cypriot
coca
cola
slieve
browser
#streetfeast
streetfeast
1930s
mubarak
payback
warfare
zones
#twitter
speeding
#dunlaoghaire
happ
cabinteely
iadt
ukulele
pottery
outreach
skating
booterstown
relevance
vet
unelected
#fact
drinkers
impersonating
congested
architectural
pavilions
quid
duke
edu
tucker
ro
grasped
prosecute
moneylenders
fort
66th
loophole
glasheen
wool
impacted
sucking
#ballymun
uup
abstentions
ffers
anarchy
smuggling
emerged
spray
ink
stole
misleads
ron
bureaucracy
paradigm
phantom
lemon
secular
additions
elimination
racenight
198
loyalties
jeans
boylan
nonpolitical
5c
drags
counsellor
thugs
cyril
soaring
apprentices
distributing
gandon
#racism
#portlaoise
cormac
amen
cripple
grandstanding
genocide
#votesyes
votesyes
801
contained
dublinfloods
minus
protestants
lick
gin
twilight
terribly
shush
compares
patriot
fav
bernadette
#le14
le14
handful
cnc
soil
remainder
croí
noelle
warmly
#rot
#voteat16
voteat16
nicholas
photostream
fahy
broadening
spooktacular
midday
keepers
collateral
6k
resumed
partitionist
layer
#dubs
lagarde
domicilary
mblath
hinder
inch
valu
#irishaid
irishaid
€650
berkeley
idg
belgard
#leinsterhouse
leinsterhouse
adhd
nonmember
ilo
esf
#app
#strasbourg
dublincentral
draghi
clifden
labels
composed
#tipperary
payed
561
015
feckin
hurler
309
#france
welldone
mná
conferred
intercity
carthy
hashtags
stint
ifi
foll
sfp
#bond
#whale
shefflin
rehearsal
iowa
reinforcing
sensational
tomorrrow
delish
feckers
landowners
rat
ritchie
bieber
youre
thermals
rite
feargal
committing
lectured
sells
alternate
