# Supplementary material for: Dynamic guided metric representation learning for multi-view clustering
Source: PeerJ Comput Sci. 2022 Mar 8;8:e922. doi: 10.7717/peerj-cs.922 (PMC9044235; doi:10.7717/peerj-cs.922)
Supplement: Supplemental Information 2 [file peerj-cs-08-922-s002.zip › football/politicsie/politicsie-tweets500.mtx]

14377 348 350175
0 135274322 8.0000
0 6244782 4.0000
0 238316092 2.0000
0 21480666 1.0000
0 77184360 3.0000
0 18016160 1.0000
0 375036621 7.0000
0 248801998 1.0000
0 227431311 2.0000
0 36806703 1.0000
0 237826875 2.0000
0 32922034 4.0000
0 67430174 2.0000
0 211231464 1.0000
0 179230072 2.0000
0 110711910 1.0000
0 103817716 1.0000
0 90364806 3.0000
0 253184868 1.0000
0 21927925 1.0000
0 232242473 1.0000
0 270850017 1.0000
0 392146152 2.0000
0 533004742 2.0000
0 89952215 6.0000
0 232243716 1.0000
0 18539902 1.0000
0 30443497 1.0000
0 239787466 2.0000
0 215411682 3.0000
0 20584338 2.0000
0 93026497 4.0000
0 226898857 1.0000
0 244026999 1.0000
0 22186312 1.0000
0 46850377 2.0000
0 137363410 4.0000
0 58040765 3.0000
0 94835912 1.0000
0 104217808 4.0000
0 361335767 1.0000
0 19533838 1.0000
0 415438778 1.0000
0 109986944 1.0000
0 28776227 1.0000
0 99560321 2.0000
0 190987689 2.0000
0 19735329 2.0000
0 22684776 2.0000
0 116547221 1.0000
0 372827446 2.0000
0 21811630 2.0000
0 133219169 4.0000
0 54172831 2.0000
0 32845471 2.0000
0 166888604 5.0000
0 104192882 3.0000
0 14409739 2.0000
0 25298765 1.0000
0 27885779 2.0000
0 6290752 2.0000
0 238633165 1.0000
0 239555645 2.0000
0 111338251 1.0000
0 247041300 2.0000
0 19777265 3.0000
0 23781227 3.0000
0 20586381 2.0000
0 234825661 1.0000
0 67268150 3.0000
0 116785133 2.0000
0 75995713 3.0000
0 21315916 1.0000
0 22628924 1.0000
0 238158030 1.0000
0 48667895 1.0000
0 293536395 1.0000
0 120117254 3.0000
0 258136924 5.0000
0 77986665 3.0000
0 82645739 1.0000
0 22005625 1.0000
0 21401635 2.0000
0 25333950 7.0000
0 350484600 6.0000
0 153563285 2.0000
0 28452279 7.0000
0 22026991 1.0000
0 21245586 4.0000
0 135514272 1.0000
0 246357421 1.0000
0 104578228 2.0000
0 6294502 3.0000
0 66682393 4.0000
0 21643123 3.0000
0 144942878 2.0000
0 296787019 1.0000
0 84546428 2.0000
0 246585659 2.0000
0 29110219 3.0000
0 219297099 3.0000
0 54605067 1.0000
0 228774722 6.0000
0 616139585 1.0000
0 11587032 1.0000
0 36034936 2.0000
0 21117425 6.0000
0 6306972 1.0000
0 40747039 1.0000
0 85370909 2.0000
0 21440665 1.0000
0 116559835 2.0000
0 21518722 2.0000
0 135877820 2.0000
0 245434042 2.0000
0 74979783 1.0000
0 36351009 2.0000
0 20511634 2.0000
0 87471023 3.0000
0 243134164 1.0000
0 114007914 2.0000
0 150256527 1.0000
0 78019662 1.0000
0 157410826 1.0000
0 239444226 1.0000
0 20517600 2.0000
0 233555616 3.0000
0 219007038 1.0000
0 23359147 4.0000
0 228673882 1.0000
0 262322667 5.0000
0 322549346 3.0000
0 22378020 3.0000
0 327886319 3.0000
0 46123918 3.0000
0 95658167 2.0000
0 68690605 1.0000
0 18449501 6.0000
0 224291356 1.0000
0 23577405 2.0000
0 69568655 2.0000
0 212284694 1.0000
0 236377912 1.0000
0 22862620 2.0000
0 90059455 4.0000
0 316306021 2.0000
0 39472243 1.0000
0 237487471 2.0000
0 26586771 2.0000
0 95224854 3.0000
0 127331013 2.0000
0 6300152 1.0000
0 166102184 3.0000
0 60663002 2.0000
0 26228880 3.0000
0 17691386 3.0000
0 249347954 1.0000
0 37536209 3.0000
0 229431792 4.0000
0 18304985 1.0000
0 33507131 2.0000
0 29466305 1.0000
0 304321790 1.0000
0 70205816 3.0000
0 262199169 4.0000
0 39019643 4.0000
0 22498248 3.0000
1 135274322 1.0000
1 227431311 1.0000
1 140393380 1.0000
1 18539902 1.0000
1 94303891 1.0000
1 104217808 1.0000
1 21315916 2.0000
1 219007038 1.0000
1 90059455 1.0000
1 229431792 1.0000
1 33507131 1.0000
2 135274322 4.0000
2 6244782 2.0000
2 18016160 1.0000
2 179230072 1.0000
2 253184868 2.0000
2 212555476 2.0000
2 89952215 1.0000
2 19594736 1.0000
2 215411682 1.0000
2 20584338 3.0000
2 93026497 1.0000
2 878580698 2.0000
2 94303891 1.0000
2 137363410 2.0000
2 19533838 1.0000
2 28776227 1.0000
2 318475037 1.0000
2 190987689 1.0000
2 22684776 1.0000
2 372827446 1.0000
2 21811630 2.0000
2 45611369 1.0000
2 27885779 1.0000
2 6290752 2.0000
2 238633165 1.0000
2 19777265 1.0000
2 20586381 2.0000
2 396060099 1.0000
2 67268150 2.0000
2 75995713 1.0000
2 238158030 1.0000
2 24600451 1.0000
2 293536395 1.0000
2 258136924 1.0000
2 116422140 1.0000
2 82645739 1.0000
2 21401635 2.0000
2 350484600 1.0000
2 135514272 1.0000
2 144942878 2.0000
2 77995220 1.0000
2 11587032 1.0000
2 40747039 1.0000
2 6751502 1.0000
2 66811109 1.0000
2 116559835 1.0000
2 245434042 1.0000
2 98420900 1.0000
2 150256527 1.0000
2 78019662 1.0000
2 239444226 2.0000
2 22983594 1.0000
2 233555616 3.0000
2 219007038 2.0000
2 16950676 2.0000
2 18449501 1.0000
2 224291356 1.0000
2 19964133 1.0000
2 23577405 2.0000
2 322638688 1.0000
2 237794265 1.0000
2 237487471 1.0000
2 6300152 1.0000
2 166102184 1.0000
2 198846028 1.0000
2 26228880 2.0000
2 37536209 2.0000
2 22498248 2.0000
3 135274322 6.0000
3 21480666 1.0000
3 18016160 2.0000
3 375036621 1.0000
3 227431311 1.0000
3 48380272 1.0000
3 19652551 1.0000
3 32922034 1.0000
3 430934081 1.0000
3 110711910 1.0000
3 324588341 1.0000
3 253184868 3.0000
3 270850017 2.0000
3 89952215 1.0000
3 190810251 1.0000
3 30443497 3.0000
3 215411682 1.0000
3 22186312 1.0000
3 58040765 1.0000
3 104217808 2.0000
3 361335767 2.0000
3 19533838 3.0000
3 109986944 2.0000
3 28776227 1.0000
3 99560321 1.0000
3 115924018 1.0000
3 19735329 8.0000
3 22684776 2.0000
3 133219169 2.0000
3 229650437 1.0000
3 25298765 2.0000
3 144131076 1.0000
3 238633165 1.0000
3 239555645 3.0000
3 23781227 3.0000
3 67268150 1.0000
3 21315916 1.0000
3 24600451 1.0000
3 77986665 1.0000
3 22005625 5.0000
3 21401635 1.0000
3 246357421 1.0000
3 37011115 1.0000
3 104578228 1.0000
3 386170620 1.0000
3 66682393 2.0000
3 84546428 2.0000
3 29110219 2.0000
3 6751502 1.0000
3 330904433 1.0000
3 245434042 1.0000
3 36351009 2.0000
3 114007914 1.0000
3 239444226 3.0000
3 20517600 1.0000
3 233555616 1.0000
3 23359147 1.0000
3 262322667 1.0000
3 322549346 1.0000
3 22378020 1.0000
3 68690605 1.0000
3 18449501 2.0000
3 19964133 5.0000
3 22862620 1.0000
3 118999126 2.0000
3 316306021 1.0000
3 237487471 1.0000
3 26586771 1.0000
3 6300152 1.0000
3 60663002 2.0000
3 17691386 1.0000
3 197095842 1.0000
3 110670932 1.0000
3 37536209 1.0000
3 33507131 1.0000
4 135274322 3.0000
4 6244782 1.0000
4 231942475 1.0000
4 21480666 2.0000
4 19652551 1.0000
4 32922034 2.0000
4 21565240 1.0000
4 378668608 1.0000
4 240624439 1.0000
4 392146152 1.0000
4 89952215 1.0000
4 18539902 1.0000
4 20584338 1.0000
4 93026497 1.0000
4 227338733 1.0000
4 94835912 1.0000
4 19533838 5.0000
4 19530527 2.0000
4 21811630 2.0000
4 133219169 1.0000
4 32845471 1.0000
4 239862568 1.0000
4 229650437 1.0000
4 25298765 1.0000
4 144131076 1.0000
4 6290752 1.0000
4 238633165 2.0000
4 239555645 3.0000
4 20586381 1.0000
4 67268150 1.0000
4 75995713 1.0000
4 21315916 3.0000
4 22628924 1.0000
4 238158030 1.0000
4 48667895 2.0000
4 496338650 1.0000
4 258136924 2.0000
4 82645739 2.0000
4 350484600 1.0000
4 246357421 1.0000
4 66682393 1.0000
4 84546428 1.0000
4 36034936 1.0000
4 21117425 1.0000
4 40747039 2.0000
4 238586884 1.0000
4 87471023 2.0000
4 150256527 1.0000
4 239444226 1.0000
4 83344114 1.0000
4 22983594 1.0000
4 23359147 1.0000
4 262322667 2.0000
4 22378020 3.0000
4 46123918 1.0000
4 18449501 1.0000
4 322638688 1.0000
4 237487471 1.0000
4 26586771 1.0000
4 17691386 1.0000
4 197095842 1.0000
4 37536209 1.0000
4 18304985 1.0000
4 29466305 1.0000
4 236108605 1.0000
4 262199169 1.0000
4 39019643 1.0000
4 22498248 1.0000
5 135274322 3.0000
5 196551540 1.0000
5 231942475 6.0000
5 229466877 5.0000
5 238316092 1.0000
5 25310399 1.0000
5 21480666 6.0000
5 77184360 6.0000
5 18016160 6.0000
5 375036621 2.0000
5 227431311 1.0000
5 39325505 5.0000
5 399032673 2.0000
5 36806703 2.0000
5 19652551 4.0000
5 237826875 13.0000
5 32922034 2.0000
5 21565240 1.0000
5 211231464 2.0000
5 179230072 1.0000
5 103817716 1.0000
5 324588341 1.0000
5 253184868 2.0000
5 21927925 2.0000
5 944693640 1.0000
5 270850017 7.0000
5 19837405 5.0000
5 392146152 4.0000
5 212555476 2.0000
5 89952215 1.0000
5 18539902 1.0000
5 371923186 2.0000
5 219480393 1.0000
5 30443497 3.0000
5 19594736 1.0000
5 239787466 1.0000
5 215411682 2.0000
5 93026497 1.0000
5 226898857 1.0000
5 77989626 1.0000
5 227338733 1.0000
5 244026999 3.0000
5 46850377 4.0000
5 137363410 6.0000
5 106866759 1.0000
5 58040765 8.0000
5 104217808 1.0000
5 19533838 2.0000
5 415438778 4.0000
5 109986944 1.0000
5 28776227 1.0000
5 99560321 3.0000
5 115924018 5.0000
5 190987689 1.0000
5 19735329 13.0000
5 372827446 1.0000
5 133219169 2.0000
5 54172831 1.0000
5 32845471 6.0000
5 166888604 1.0000
5 239862568 6.0000
5 229650437 1.0000
5 104192882 7.0000
5 45611369 1.0000
5 25298765 9.0000
5 144131076 1.0000
5 27885779 1.0000
5 6290752 7.0000
5 238633165 1.0000
5 111338251 1.0000
5 247041300 1.0000
5 104518517 1.0000
5 19777265 8.0000
5 169088826 1.0000
5 23781227 1.0000
5 20586381 2.0000
5 346630615 1.0000
5 121098050 1.0000
5 116785133 2.0000
5 242365407 1.0000
5 75995713 2.0000
5 21315916 4.0000
5 243632271 2.0000
5 48667895 3.0000
5 496338650 1.0000
5 293536395 4.0000
5 120117254 1.0000
5 77986665 3.0000
5 82645739 5.0000
5 22005625 2.0000
5 25333950 1.0000
5 350484600 2.0000
5 28452279 1.0000
5 21245586 1.0000
5 135514272 2.0000
5 246357421 2.0000
5 37011115 2.0000
5 6294502 5.0000
5 504372104 1.0000
5 66682393 2.0000
5 312658372 1.0000
5 21643123 2.0000
5 144942878 1.0000
5 296787019 2.0000
5 84546428 11.0000
5 29110219 2.0000
5 54605067 2.0000
5 228774722 1.0000
5 11587032 2.0000
5 36034936 1.0000
5 21117425 2.0000
5 40747039 2.0000
5 85370909 4.0000
5 238586884 1.0000
5 21518722 5.0000
5 135877820 2.0000
5 245434042 1.0000
5 74979783 5.0000
5 36351009 1.0000
5 20511634 1.0000
5 87471023 2.0000
5 114007914 1.0000
5 150256527 1.0000
5 78019662 1.0000
5 239444226 3.0000
5 20517600 2.0000
5 233555616 2.0000
5 23359147 7.0000
5 228673882 1.0000
5 421067231 2.0000
5 262322667 12.0000
5 347778813 1.0000
5 327886319 1.0000
5 95658167 1.0000
5 378219674 1.0000
5 18449501 2.0000
5 19964133 3.0000
5 23577405 2.0000
5 69568655 1.0000
5 197897890 2.0000
5 122713304 1.0000
5 22862620 5.0000
5 28364382 1.0000
5 90059455 1.0000
5 118999126 2.0000
5 233919401 1.0000
5 39472243 1.0000
5 322638688 4.0000
5 237487471 1.0000
5 95224854 2.0000
5 63680662 1.0000
5 6300152 1.0000
5 60663002 4.0000
5 17691386 1.0000
5 197095842 7.0000
5 249347954 1.0000
5 37536209 5.0000
5 562111567 1.0000
5 229431792 2.0000
5 18304985 1.0000
5 92521829 1.0000
5 33507131 2.0000
5 29466305 1.0000
5 304321790 4.0000
5 70205816 1.0000
5 262199169 1.0000
5 39019643 1.0000
5 219454029 1.0000
6 135274322 2.0000
6 67430174 1.0000
6 179230072 1.0000
6 19837405 2.0000
6 392146152 2.0000
6 190810251 1.0000
6 93026497 5.0000
6 198799377 1.0000
6 226898857 3.0000
6 244026999 1.0000
6 137363410 1.0000
6 58040765 1.0000
6 415438778 1.0000
6 28776227 1.0000
6 21811630 1.0000
6 32845471 1.0000
6 166888604 1.0000
6 229650437 3.0000
6 14409739 1.0000
6 27885779 2.0000
6 67268150 2.0000
6 75995713 1.0000
6 21315916 2.0000
6 22628924 1.0000
6 48667895 1.0000
6 116422140 1.0000
6 84546428 2.0000
6 246585659 5.0000
6 219297099 1.0000
6 21440665 1.0000
6 18818981 1.0000
6 116559835 13.0000
6 822980144 1.0000
6 239444226 1.0000
6 322549346 1.0000
6 327886319 2.0000
6 19964133 1.0000
6 236377912 1.0000
6 22862620 3.0000
6 233919401 2.0000
6 127331013 1.0000
6 37536209 2.0000
6 262199169 1.0000
6 39019643 1.0000
6 22498248 3.0000
7 135274322 2.0000
7 21480666 2.0000
7 18539902 1.0000
7 19594736 1.0000
7 213229979 1.0000
7 227338733 1.0000
7 10814042 2.0000
7 58040765 1.0000
7 19533838 1.0000
7 190987689 1.0000
7 133219169 1.0000
7 120117254 1.0000
7 84546428 1.0000
7 168669206 1.0000
7 36351009 1.0000
7 20511634 1.0000
7 22378020 1.0000
7 46123918 1.0000
7 90059455 1.0000
7 316306021 1.0000
7 127331013 1.0000
7 37536209 1.0000
7 262199169 1.0000
8 135274322 2.0000
8 21480666 1.0000
8 36806703 1.0000
8 219480393 1.0000
8 19594736 1.0000
8 312625958 1.0000
8 21315916 1.0000
8 246357421 1.0000
9 135274322 2.0000
9 196551540 1.0000
9 231942475 2.0000
9 238316092 1.0000
9 21480666 1.0000
9 77184360 2.0000
9 18016160 1.0000
9 248801998 1.0000
9 39325505 1.0000
9 36806703 1.0000
9 237826875 1.0000
9 32922034 2.0000
9 67430174 1.0000
9 211231464 1.0000
9 179230072 2.0000
9 378668608 3.0000
9 110711910 1.0000
9 90364806 1.0000
9 253184868 1.0000
9 21927925 1.0000
9 270850017 1.0000
9 19837405 2.0000
9 392146152 2.0000
9 212555476 2.0000
9 89952215 1.0000
9 18539902 1.0000
9 219480393 1.0000
9 30443497 1.0000
9 19594736 1.0000
9 20584338 2.0000
9 93026497 1.0000
9 198799377 1.0000
9 878580698 1.0000
9 106866759 2.0000
9 10814042 1.0000
9 58040765 1.0000
9 104217808 4.0000
9 361335767 2.0000
9 19533838 4.0000
9 99560321 1.0000
9 420627114 1.0000
9 19735329 1.0000
9 22684776 6.0000
9 21811630 2.0000
9 133219169 1.0000
9 54172831 1.0000
9 32845471 1.0000
9 239862568 1.0000
9 229650437 1.0000
9 45611369 1.0000
9 25298765 2.0000
9 27885779 4.0000
9 6290752 1.0000
9 239555645 1.0000
9 55174364 1.0000
9 169088826 1.0000
9 20586381 2.0000
9 116785133 1.0000
9 75995713 1.0000
9 21315916 3.0000
9 22628924 1.0000
9 48667895 6.0000
9 293536395 2.0000
9 120117254 2.0000
9 258136924 1.0000
9 77986665 1.0000
9 22005625 1.0000
9 350484600 3.0000
9 28452279 3.0000
9 22026991 1.0000
9 246357421 6.0000
9 6294502 3.0000
9 386170620 1.0000
9 66682393 3.0000
9 21643123 2.0000
9 144942878 2.0000
9 84546428 2.0000
9 246585659 2.0000
9 29110219 3.0000
9 219297099 2.0000
9 77995220 2.0000
9 616139585 1.0000
9 40747039 1.0000
9 6751502 1.0000
9 116559835 1.0000
9 36351009 2.0000
9 20511634 2.0000
9 87471023 1.0000
9 114007914 1.0000
9 239444226 4.0000
9 83344114 1.0000
9 20517600 5.0000
9 233555616 1.0000
9 219007038 1.0000
9 23359147 2.0000
9 262322667 3.0000
9 327886319 1.0000
9 68690605 1.0000
9 18449501 2.0000
9 224291356 1.0000
9 19964133 2.0000
9 236377912 3.0000
9 122713304 1.0000
9 22862620 1.0000
9 90059455 1.0000
9 118999126 1.0000
9 237487471 4.0000
9 63680662 1.0000
9 6300152 2.0000
9 166102184 1.0000
9 17691386 3.0000
9 249347954 1.0000
9 37536209 3.0000
9 229431792 1.0000
9 124849627 1.0000
9 18304985 1.0000
9 33507131 3.0000
9 236108605 1.0000
9 70205816 2.0000
9 262199169 2.0000
9 39019643 2.0000
9 22498248 2.0000
9 219454029 2.0000
10 135274322 1.0000
10 196551540 1.0000
10 32922034 1.0000
10 22684776 1.0000
10 32845471 1.0000
10 20586381 1.0000
10 75995713 1.0000
10 21315916 1.0000
10 238158030 1.0000
10 95658167 1.0000
10 127331013 1.0000
11 135274322 1.0000
11 21480666 1.0000
11 399032673 1.0000
11 237826875 1.0000
11 93026497 1.0000
11 19735329 1.0000
11 32845471 1.0000
11 239555645 1.0000
11 111338251 1.0000
11 20586381 1.0000
11 312625958 1.0000
11 82645739 1.0000
11 37011115 1.0000
11 228774722 1.0000
11 21117425 1.0000
11 36351009 1.0000
11 239444226 1.0000
11 19964133 1.0000
11 6300152 1.0000
11 124849627 1.0000
11 304321790 1.0000
12 135274322 1.0000
12 6244782 2.0000
12 196551540 1.0000
12 229466877 1.0000
12 21480666 2.0000
12 77184360 1.0000
12 18016160 1.0000
12 375036621 1.0000
12 227431311 6.0000
12 39325505 5.0000
12 36806703 2.0000
12 19652551 1.0000
12 237826875 2.0000
12 32922034 1.0000
12 67430174 10.0000
12 378668608 1.0000
12 103817716 2.0000
12 90364806 1.0000
12 627403720 2.0000
12 19837405 1.0000
12 392146152 3.0000
12 524423189 1.0000
12 212555476 3.0000
12 89952215 2.0000
12 18539902 1.0000
12 371923186 1.0000
12 19594736 1.0000
12 239787466 2.0000
12 215411682 1.0000
12 20584338 5.0000
12 93026497 3.0000
12 412181399 1.0000
12 198799377 1.0000
12 878580698 2.0000
12 244026999 1.0000
12 22186312 4.0000
12 58040765 10.0000
12 94835912 1.0000
12 361335767 1.0000
12 19533838 3.0000
12 415438778 1.0000
12 109986944 2.0000
12 28776227 1.0000
12 99560321 2.0000
12 115924018 1.0000
12 21811630 2.0000
12 70170285 7.0000
12 32845471 3.0000
12 166888604 2.0000
12 239862568 3.0000
12 104192882 2.0000
12 14409739 3.0000
12 25298765 2.0000
12 27885779 3.0000
12 111338251 2.0000
12 247041300 1.0000
12 19777265 1.0000
12 23781227 1.0000
12 20586381 2.0000
12 396060099 4.0000
12 67268150 3.0000
12 312625958 2.0000
12 116785133 1.0000
12 242365407 1.0000
12 21315916 2.0000
12 22628924 1.0000
12 238158030 2.0000
12 496338650 1.0000
12 293536395 1.0000
12 120117254 1.0000
12 258136924 1.0000
12 77986665 2.0000
12 82645739 1.0000
12 21401635 1.0000
12 25333950 2.0000
12 350484600 12.0000
12 153563285 1.0000
12 21245586 1.0000
12 386170620 1.0000
12 21643123 1.0000
12 144942878 1.0000
12 246585659 2.0000
12 29110219 5.0000
12 219297099 2.0000
12 202678255 18.0000
12 77995220 1.0000
12 36034936 1.0000
12 195697781 1.0000
12 85370909 2.0000
12 238586884 4.0000
12 66811109 1.0000
12 116559835 7.0000
12 135877820 1.0000
12 245434042 2.0000
12 98420900 1.0000
12 74979783 2.0000
12 36351009 6.0000
12 87471023 1.0000
12 114007914 2.0000
12 78019662 1.0000
12 20517600 4.0000
12 22983594 1.0000
12 262322667 1.0000
12 22378020 1.0000
12 46123918 1.0000
12 95658167 2.0000
12 378219674 1.0000
12 68690605 1.0000
12 16950676 3.0000
12 18449501 1.0000
12 23577405 2.0000
12 69568655 2.0000
12 122713304 4.0000
12 36315404 1.0000
12 22862620 1.0000
12 316306021 1.0000
12 233919401 2.0000
12 39472243 4.0000
12 322638688 5.0000
12 237487471 1.0000
12 127331013 1.0000
12 6300152 1.0000
12 60663002 1.0000
12 26228880 7.0000
12 94069743 2.0000
12 197095842 1.0000
12 110670932 3.0000
12 37536209 1.0000
12 229431792 1.0000
12 33507131 3.0000
12 29466305 1.0000
12 236108605 2.0000
12 304321790 1.0000
12 70205816 1.0000
13 135274322 10.0000
13 6244782 5.0000
13 231942475 7.0000
13 191085626 1.0000
13 25310399 2.0000
13 21480666 25.0000
13 77184360 4.0000
13 226631830 3.0000
13 18016160 3.0000
13 375036621 4.0000
13 248801998 1.0000
13 227431311 2.0000
13 39325505 6.0000
13 36806703 2.0000
13 48380272 1.0000
13 19652551 6.0000
13 237826875 11.0000
13 80267704 1.0000
13 32922034 2.0000
13 21565240 1.0000
13 211231464 1.0000
13 179230072 1.0000
13 378668608 2.0000
13 430934081 2.0000
13 103817716 1.0000
13 90364806 2.0000
13 324588341 1.0000
13 253184868 1.0000
13 21927925 1.0000
13 172749267 1.0000
13 944693640 5.0000
13 270850017 8.0000
13 19837405 6.0000
13 392146152 4.0000
13 140393380 1.0000
13 533004742 1.0000
13 212555476 8.0000
13 89952215 1.0000
13 191865710 1.0000
13 22924705 2.0000
13 190810251 2.0000
13 18539902 4.0000
13 371923186 8.0000
13 219480393 2.0000
13 30443497 4.0000
13 19594736 3.0000
13 215411682 2.0000
13 20584338 9.0000
13 198799377 1.0000
13 226898857 4.0000
13 16627544 11.0000
13 148702848 2.0000
13 213229979 2.0000
13 878580698 2.0000
13 227338733 1.0000
13 94303891 1.0000
13 244026999 3.0000
13 22186312 2.0000
13 46850377 2.0000
13 229015331 1.0000
13 137363410 5.0000
13 163466066 1.0000
13 10814042 6.0000
13 58040765 3.0000
13 94835912 5.0000
13 104217808 7.0000
13 361335767 12.0000
13 19533838 6.0000
13 415438778 8.0000
13 109986944 5.0000
13 19530527 6.0000
13 28776227 5.0000
13 99560321 3.0000
13 236912210 1.0000
13 115924018 1.0000
13 190987689 4.0000
13 19735329 10.0000
13 22684776 8.0000
13 116547221 1.0000
13 372827446 4.0000
13 21811630 2.0000
13 133219169 4.0000
13 54172831 2.0000
13 32845471 1.0000
13 166888604 1.0000
13 516729176 1.0000
13 239862568 2.0000
13 229650437 3.0000
13 104192882 1.0000
13 14409739 1.0000
13 25298765 5.0000
13 27885779 3.0000
13 6290752 10.0000
13 238633165 2.0000
13 239555645 10.0000
13 111338251 3.0000
13 247041300 1.0000
13 360540613 1.0000
13 55174364 5.0000
13 19777265 2.0000
13 385326089 2.0000
13 23781227 2.0000
13 20586381 2.0000
13 396060099 1.0000
13 67268150 3.0000
13 121098050 1.0000
13 116785133 2.0000
13 382027035 1.0000
13 242365407 2.0000
13 75995713 3.0000
13 21315916 4.0000
13 22628924 2.0000
13 238158030 3.0000
13 48667895 2.0000
13 496338650 1.0000
13 293536395 6.0000
13 120117254 4.0000
13 258136924 2.0000
13 432054563 1.0000
13 116422140 5.0000
13 77986665 4.0000
13 82645739 4.0000
13 22005625 9.0000
13 21401635 5.0000
13 350484600 4.0000
13 153563285 1.0000
13 28452279 4.0000
13 22026991 2.0000
13 21245586 2.0000
13 135514272 4.0000
13 246357421 10.0000
13 242791873 1.0000
13 37011115 1.0000
13 104578228 1.0000
13 6294502 7.0000
13 504372104 3.0000
13 66682393 3.0000
13 312658372 5.0000
13 21643123 8.0000
13 144942878 6.0000
13 296787019 2.0000
13 84546428 5.0000
13 246585659 3.0000
13 219297099 1.0000
13 54605067 1.0000
13 202678255 3.0000
13 77995220 2.0000
13 228774722 2.0000
13 11587032 7.0000
13 36034936 3.0000
13 21117425 5.0000
13 40747039 5.0000
13 85370909 4.0000
13 148872468 4.0000
13 238586884 2.0000
13 21440665 1.0000
13 6751502 3.0000
13 66811109 1.0000
13 116559835 7.0000
13 21518722 4.0000
13 135877820 1.0000
13 98420900 1.0000
13 74979783 4.0000
13 36351009 2.0000
13 20511634 8.0000
13 87471023 14.0000
13 114007914 7.0000
13 150256527 3.0000
13 78019662 3.0000
13 157410826 1.0000
13 239444226 13.0000
13 83344114 3.0000
13 20517600 6.0000
13 236487406 1.0000
13 22983594 3.0000
13 233555616 2.0000
13 219007038 8.0000
13 23359147 4.0000
13 262322667 3.0000
13 322549346 1.0000
13 22378020 5.0000
13 327886319 3.0000
13 46123918 1.0000
13 95658167 3.0000
13 378219674 2.0000
13 68690605 2.0000
13 16950676 7.0000
13 18449501 11.0000
13 224291356 1.0000
13 19964133 11.0000
13 23577405 1.0000
13 69568655 7.0000
13 212284694 1.0000
13 236377912 4.0000
13 422817442 1.0000
13 122713304 6.0000
13 22862620 4.0000
13 90059455 7.0000
13 118999126 7.0000
13 316306021 2.0000
13 233919401 1.0000
13 39472243 9.0000
13 322638688 2.0000
13 237487471 8.0000
13 26586771 6.0000
13 95224854 3.0000
13 63680662 1.0000
13 127331013 3.0000
13 6300152 3.0000
13 166102184 4.0000
13 60663002 3.0000
13 26228880 3.0000
13 17691386 11.0000
13 197095842 6.0000
13 249347954 1.0000
13 110670932 12.0000
13 37536209 7.0000
13 562111567 2.0000
13 229431792 3.0000
13 124849627 1.0000
13 18304985 11.0000
13 92521829 1.0000
13 33507131 4.0000
13 29466305 1.0000
13 236108605 3.0000
13 144302254 1.0000
13 304321790 3.0000
13 70205816 3.0000
13 262199169 2.0000
13 39019643 1.0000
13 219454029 12.0000
14 135274322 6.0000
14 6244782 7.0000
14 196551540 1.0000
14 231942475 7.0000
14 238316092 1.0000
14 21480666 14.0000
14 77184360 3.0000
14 29163101 1.0000
14 18016160 1.0000
14 375036621 1.0000
14 227431311 2.0000
14 39325505 1.0000
14 36806703 1.0000
14 19652551 3.0000
14 237826875 4.0000
14 32922034 4.0000
14 67430174 1.0000
14 21565240 1.0000
14 179230072 2.0000
14 378668608 1.0000
14 253184868 1.0000
14 21927925 2.0000
14 270850017 1.0000
14 392146152 1.0000
14 18539902 1.0000
14 219480393 1.0000
14 19594736 5.0000
14 215411682 1.0000
14 20584338 2.0000
14 198799377 1.0000
14 16627544 2.0000
14 213229979 4.0000
14 227338733 1.0000
14 94303891 2.0000
14 244026999 1.0000
14 137363410 4.0000
14 10814042 3.0000
14 58040765 3.0000
14 94835912 2.0000
14 104217808 3.0000
14 361335767 2.0000
14 19533838 2.0000
14 415438778 2.0000
14 109986944 2.0000
14 99560321 3.0000
14 115924018 1.0000
14 190987689 2.0000
14 19735329 3.0000
14 22684776 2.0000
14 21811630 2.0000
14 133219169 5.0000
14 54172831 2.0000
14 166888604 1.0000
14 229650437 2.0000
14 14409739 6.0000
14 342888740 1.0000
14 25298765 5.0000
14 27885779 2.0000
14 6290752 4.0000
14 238633165 2.0000
14 23781227 1.0000
14 20586381 2.0000
14 346630615 1.0000
14 116785133 1.0000
14 75995713 1.0000
14 22628924 4.0000
14 48667895 3.0000
14 293536395 5.0000
14 77986665 1.0000
14 82645739 4.0000
14 22005625 6.0000
14 21401635 1.0000
14 350484600 1.0000
14 28452279 7.0000
14 22026991 1.0000
14 246357421 5.0000
14 37011115 1.0000
14 504372104 1.0000
14 66682393 8.0000
14 312658372 1.0000
14 21643123 1.0000
14 144942878 3.0000
14 246585659 1.0000
14 29110219 3.0000
14 219297099 1.0000
14 202678255 1.0000
14 21117425 2.0000
14 6306972 1.0000
14 40747039 1.0000
14 85370909 2.0000
14 148872468 1.0000
14 238586884 1.0000
14 6751502 2.0000
14 116559835 1.0000
14 21518722 3.0000
14 74979783 1.0000
14 822980144 1.0000
14 36351009 3.0000
14 87471023 5.0000
14 114007914 2.0000
14 150256527 2.0000
14 239444226 4.0000
14 20517600 1.0000
14 233555616 3.0000
14 219007038 5.0000
14 23359147 2.0000
14 262322667 4.0000
14 95658167 1.0000
14 68690605 2.0000
14 18449501 9.0000
14 19964133 3.0000
14 236377912 1.0000
14 22862620 4.0000
14 90059455 1.0000
14 118999126 3.0000
14 316306021 1.0000
14 39472243 7.0000
14 237487471 2.0000
14 26586771 3.0000
14 95224854 1.0000
14 166102184 2.0000
14 60663002 3.0000
14 17691386 1.0000
14 249347954 2.0000
14 110670932 4.0000
14 917581650 2.0000
14 37536209 1.0000
14 229431792 1.0000
14 124849627 1.0000
14 236108605 3.0000
14 304321790 2.0000
14 70205816 3.0000
14 262199169 2.0000
14 39019643 1.0000
14 219454029 1.0000
15 135274322 2.0000
15 6244782 3.0000
15 238316092 2.0000
15 21480666 2.0000
15 18016160 2.0000
15 48380272 1.0000
15 19652551 2.0000
15 67430174 2.0000
15 103817716 1.0000
15 19837405 1.0000
15 89952215 1.0000
15 190810251 1.0000
15 19594736 2.0000
15 198799377 1.0000
15 16627544 2.0000
15 878580698 1.0000
15 22186312 1.0000
15 104217808 1.0000
15 109986944 1.0000
15 19530527 1.0000
15 28776227 1.0000
15 99560321 1.0000
15 22684776 1.0000
15 21811630 1.0000
15 133219169 2.0000
15 32845471 1.0000
15 104192882 1.0000
15 14409739 1.0000
15 45611369 1.0000
15 6290752 1.0000
15 239555645 2.0000
15 20586381 1.0000
15 312625958 1.0000
15 21315916 1.0000
15 496338650 1.0000
15 293536395 2.0000
15 82645739 1.0000
15 22005625 4.0000
15 28452279 1.0000
15 246357421 3.0000
15 104578228 1.0000
15 6294502 2.0000
15 66682393 1.0000
15 21643123 1.0000
15 144942878 1.0000
15 84546428 1.0000
15 246585659 2.0000
15 40747039 1.0000
15 20511634 1.0000
15 87471023 1.0000
15 239444226 1.0000
15 20517600 1.0000
15 233555616 1.0000
15 219007038 1.0000
15 22378020 2.0000
15 46123918 1.0000
15 68690605 1.0000
15 224291356 1.0000
15 19964133 1.0000
15 23577405 1.0000
15 69568655 1.0000
15 422817442 1.0000
15 233919401 1.0000
15 39472243 2.0000
15 26586771 1.0000
15 17691386 1.0000
15 37536209 1.0000
15 229431792 1.0000
15 92521829 1.0000
15 29466305 1.0000
15 70205816 1.0000
16 135274322 2.0000
16 361335767 1.0000
16 28776227 1.0000
16 262199169 1.0000
17 135274322 2.0000
17 6244782 1.0000
17 231942475 1.0000
17 579303202 1.0000
17 77184360 1.0000
17 18016160 2.0000
17 248801998 1.0000
17 227431311 2.0000
17 39325505 1.0000
17 36806703 2.0000
17 19652551 1.0000
17 67430174 1.0000
17 21565240 1.0000
17 103817716 2.0000
17 253184868 15.0000
17 172749267 1.0000
17 392146152 1.0000
17 219480393 6.0000
17 19594736 2.0000
17 20584338 1.0000
17 93026497 1.0000
17 878580698 1.0000
17 227338733 2.0000
17 244026999 3.0000
17 229015331 1.0000
17 137363410 1.0000
17 104217808 1.0000
17 361335767 2.0000
17 19533838 2.0000
17 109986944 1.0000
17 19530527 1.0000
17 19735329 1.0000
17 372827446 2.0000
17 32845471 3.0000
17 166888604 2.0000
17 516729176 1.0000
17 229650437 1.0000
17 25298765 1.0000
17 6290752 1.0000
17 238633165 1.0000
17 239555645 1.0000
17 19777265 2.0000
17 169088826 1.0000
17 385326089 2.0000
17 20586381 1.0000
17 67268150 1.0000
17 21315916 1.0000
17 48667895 2.0000
17 293536395 8.0000
17 116422140 1.0000
17 227990753 2.0000
17 22005625 1.0000
17 21401635 1.0000
17 350484600 4.0000
17 153563285 2.0000
17 21245586 1.0000
17 135514272 4.0000
17 104578228 1.0000
17 6294502 2.0000
17 504372104 1.0000
17 66682393 1.0000
17 312658372 1.0000
17 144942878 2.0000
17 84546428 1.0000
17 219297099 1.0000
17 77995220 1.0000
17 11587032 1.0000
17 85370909 3.0000
17 148872468 3.0000
17 21440665 3.0000
17 116559835 1.0000
17 245434042 1.0000
17 98420900 3.0000
17 74979783 2.0000
17 87471023 1.0000
17 150256527 1.0000
17 78019662 1.0000
17 239444226 2.0000
17 236487406 1.0000
17 22983594 1.0000
17 219007038 1.0000
17 22378020 2.0000
17 46123918 2.0000
17 95658167 1.0000
17 68690605 4.0000
17 18449501 1.0000
17 23577405 1.0000
17 69568655 1.0000
17 236377912 2.0000
17 422817442 2.0000
17 22862620 1.0000
17 233919401 1.0000
17 237487471 1.0000
17 127331013 2.0000
17 166102184 1.0000
17 60663002 1.0000
17 198846028 1.0000
17 197095842 1.0000
17 249347954 1.0000
17 110670932 1.0000
17 124849627 2.0000
17 33507131 2.0000
17 39019643 1.0000
17 22498248 1.0000
18 135274322 1.0000
18 21480666 2.0000
18 77184360 1.0000
18 29163101 1.0000
18 375036621 1.0000
18 248801998 1.0000
18 39325505 1.0000
18 237826875 1.0000
18 67430174 2.0000
18 430934081 1.0000
18 110711910 1.0000
18 627403720 1.0000
18 212555476 1.0000
18 89952215 2.0000
18 371923186 1.0000
18 215411682 1.0000
18 93026497 1.0000
18 198799377 1.0000
18 94835912 1.0000
18 19533838 1.0000
18 415438778 1.0000
18 19530527 1.0000
18 99560321 1.0000
18 115924018 1.0000
18 190987689 1.0000
18 22684776 1.0000
18 32845471 1.0000
18 166888604 1.0000
18 239862568 2.0000
18 14409739 1.0000
18 27885779 1.0000
18 6290752 2.0000
18 111338251 1.0000
18 19777265 1.0000
18 385326089 1.0000
18 23781227 1.0000
18 20586381 1.0000
18 116785133 1.0000
18 48667895 1.0000
18 293536395 1.0000
18 116422140 2.0000
18 77986665 2.0000
18 227990753 2.0000
18 22005625 1.0000
18 25333950 1.0000
18 104578228 4.0000
18 386170620 1.0000
18 66682393 2.0000
18 144942878 1.0000
18 219297099 2.0000
18 54605067 2.0000
18 202678255 1.0000
18 11587032 1.0000
18 40747039 1.0000
18 98420900 1.0000
18 20511634 2.0000
18 87471023 2.0000
18 150256527 1.0000
18 239444226 1.0000
18 20517600 1.0000
18 262322667 1.0000
18 46123918 1.0000
18 68690605 1.0000
18 18449501 1.0000
18 166102184 4.0000
18 26228880 1.0000
18 249347954 1.0000
18 110670932 2.0000
18 229431792 1.0000
18 124849627 2.0000
18 33507131 1.0000
18 304321790 1.0000
18 262199169 1.0000
18 39019643 1.0000
19 135274322 3.0000
19 6244782 2.0000
19 191085626 1.0000
19 18016160 3.0000
19 375036621 2.0000
19 36806703 2.0000
19 32922034 1.0000
19 103817716 1.0000
19 19837405 2.0000
19 392146152 1.0000
19 212555476 2.0000
19 19594736 1.0000
19 226898857 1.0000
19 244026999 1.0000
19 46850377 1.0000
19 10814042 1.0000
19 58040765 1.0000
19 94835912 1.0000
19 104217808 1.0000
19 19533838 1.0000
19 415438778 1.0000
19 109986944 1.0000
19 19530527 1.0000
19 372827446 1.0000
19 516729176 1.0000
19 239862568 1.0000
19 342888740 1.0000
19 239555645 1.0000
19 111338251 1.0000
19 20586381 1.0000
19 116785133 1.0000
19 243632271 1.0000
19 48667895 1.0000
19 120117254 2.0000
19 258136924 2.0000
19 77986665 1.0000
19 21245586 1.0000
19 246357421 2.0000
19 504372104 1.0000
19 386170620 1.0000
19 21643123 1.0000
19 77995220 2.0000
19 228774722 1.0000
19 21117425 2.0000
19 148872468 2.0000
19 245434042 1.0000
19 74979783 1.0000
19 421067231 1.0000
19 95658167 1.0000
19 16950676 1.0000
19 18449501 1.0000
19 236377912 1.0000
19 22862620 1.0000
19 39472243 1.0000
19 26228880 2.0000
19 37536209 1.0000
19 18304985 1.0000
19 29466305 1.0000
20 135274322 31.0000
20 6244782 4.0000
20 231942475 19.0000
20 191085626 4.0000
20 229466877 4.0000
20 238316092 2.0000
20 21480666 23.0000
20 77184360 16.0000
20 226631830 1.0000
20 18016160 5.0000
20 375036621 3.0000
20 248801998 2.0000
20 227431311 2.0000
20 39325505 4.0000
20 399032673 1.0000
20 36806703 3.0000
20 48380272 1.0000
20 19652551 4.0000
20 237826875 23.0000
20 32922034 11.0000
20 67430174 6.0000
20 21565240 1.0000
20 179230072 4.0000
20 110711910 1.0000
20 324588341 2.0000
20 253184868 3.0000
20 21927925 3.0000
20 944693640 1.0000
20 627403720 1.0000
20 270850017 17.0000
20 19837405 4.0000
20 392146152 14.0000
20 524423189 2.0000
20 212555476 6.0000
20 89952215 2.0000
20 191865710 3.0000
20 190810251 1.0000
20 18539902 11.0000
20 371923186 3.0000
20 30443497 10.0000
20 215411682 2.0000
20 20584338 10.0000
20 93026497 7.0000
20 198799377 3.0000
20 226898857 1.0000
20 16627544 1.0000
20 148702848 1.0000
20 878580698 1.0000
20 227338733 1.0000
20 303259546 1.0000
20 94303891 1.0000
20 244026999 5.0000
20 22186312 2.0000
20 46850377 2.0000
20 137363410 3.0000
20 163466066 2.0000
20 10814042 1.0000
20 58040765 10.0000
20 94835912 11.0000
20 104217808 9.0000
20 361335767 6.0000
20 19533838 14.0000
20 415438778 10.0000
20 109986944 6.0000
20 19530527 1.0000
20 28776227 4.0000
20 99560321 4.0000
20 318475037 1.0000
20 115924018 4.0000
20 190987689 1.0000
20 420627114 1.0000
20 19735329 22.0000
20 22684776 4.0000
20 116547221 1.0000
20 372827446 1.0000
20 21811630 10.0000
20 133219169 10.0000
20 54172831 9.0000
20 32845471 7.0000
20 166888604 1.0000
20 239862568 4.0000
20 229650437 3.0000
20 104192882 3.0000
20 45611369 1.0000
20 342888740 1.0000
20 25298765 11.0000
20 144131076 3.0000
20 27885779 4.0000
20 6290752 25.0000
20 239555645 16.0000
20 111338251 1.0000
20 247041300 1.0000
20 360540613 1.0000
20 55174364 10.0000
20 19777265 10.0000
20 385326089 1.0000
20 23781227 3.0000
20 20586381 4.0000
20 67268150 3.0000
20 231816917 1.0000
20 121098050 1.0000
20 116785133 6.0000
20 242365407 1.0000
20 75995713 11.0000
20 21315916 6.0000
20 22628924 1.0000
20 238158030 4.0000
20 243632271 2.0000
20 24600451 2.0000
20 48667895 3.0000
20 293536395 19.0000
20 120117254 5.0000
20 258136924 2.0000
20 192341330 1.0000
20 432054563 1.0000
20 77986665 4.0000
20 22005625 16.0000
20 21401635 9.0000
20 25333950 4.0000
20 350484600 8.0000
20 28452279 4.0000
20 21245586 6.0000
20 135514272 1.0000
20 246357421 16.0000
20 242791873 2.0000
20 37011115 4.0000
20 104578228 1.0000
20 6294502 21.0000
20 504372104 1.0000
20 66682393 8.0000
20 312658372 1.0000
20 702562776 2.0000
20 21643123 16.0000
20 144942878 7.0000
20 296787019 2.0000
20 84546428 6.0000
20 246585659 8.0000
20 29110219 22.0000
20 219297099 6.0000
20 202678255 3.0000
20 77995220 4.0000
20 11587032 3.0000
20 36034936 1.0000
20 21117425 8.0000
20 40747039 3.0000
20 85370909 4.0000
20 148872468 3.0000
20 238586884 10.0000
20 21440665 1.0000
20 6751502 2.0000
20 168669206 1.0000
20 66811109 1.0000
20 116559835 3.0000
20 330904433 1.0000
20 21518722 9.0000
20 135877820 13.0000
20 245434042 1.0000
20 98420900 2.0000
20 74979783 3.0000
20 36351009 3.0000
20 20511634 4.0000
20 87471023 6.0000
20 114007914 11.0000
20 150256527 1.0000
20 78019662 4.0000
20 239444226 1.0000
20 246723037 1.0000
20 83344114 1.0000
20 20517600 13.0000
20 22983594 2.0000
20 233555616 2.0000
20 219007038 6.0000
20 23359147 6.0000
20 228673882 1.0000
20 262322667 14.0000
20 322549346 1.0000
20 347778813 2.0000
20 22378020 6.0000
20 327886319 3.0000
20 46123918 7.0000
20 95658167 2.0000
20 68690605 3.0000
20 16950676 10.0000
20 18449501 13.0000
20 224291356 1.0000
20 19964133 22.0000
20 69568655 2.0000
20 197897890 1.0000
20 236377912 2.0000
20 122713304 2.0000
20 22862620 4.0000
20 28364382 3.0000
20 90059455 2.0000
20 118999126 11.0000
20 316306021 1.0000
20 39472243 14.0000
20 322638688 6.0000
20 26586771 6.0000
20 95224854 3.0000
20 127331013 1.0000
20 6300152 4.0000
20 60663002 6.0000
20 17691386 14.0000
20 197095842 6.0000
20 249347954 2.0000
20 110670932 2.0000
20 37536209 10.0000
20 229431792 6.0000
20 124849627 1.0000
20 240465601 1.0000
20 18304985 30.0000
20 33507131 3.0000
20 236108605 7.0000
20 304321790 9.0000
20 70205816 4.0000
20 262199169 3.0000
20 39019643 6.0000
20 22498248 2.0000
20 219454029 8.0000
21 135274322 6.0000
21 6244782 2.0000
21 231942475 10.0000
21 21480666 9.0000
21 77184360 8.0000
21 18016160 1.0000
21 375036621 1.0000
21 248801998 1.0000
21 227431311 1.0000
21 39325505 1.0000
21 48380272 1.0000
21 19652551 1.0000
21 237826875 3.0000
21 32922034 4.0000
21 67430174 2.0000
21 21565240 1.0000
21 103817716 1.0000
21 253184868 1.0000
21 21927925 2.0000
21 944693640 1.0000
21 270850017 2.0000
21 392146152 1.0000
21 212555476 1.0000
21 18539902 3.0000
21 30443497 1.0000
21 19594736 1.0000
21 198799377 4.0000
21 16627544 3.0000
21 878580698 1.0000
21 22186312 1.0000
21 46850377 1.0000
21 106866759 1.0000
21 58040765 2.0000
21 94835912 3.0000
21 104217808 7.0000
21 361335767 1.0000
21 415438778 3.0000
21 109986944 2.0000
21 19530527 1.0000
21 28776227 4.0000
21 99560321 1.0000
21 318475037 1.0000
21 190987689 1.0000
21 19735329 2.0000
21 22684776 4.0000
21 116547221 1.0000
21 21811630 3.0000
21 133219169 1.0000
21 54172831 2.0000
21 32845471 1.0000
21 166888604 1.0000
21 229650437 3.0000
21 45611369 1.0000
21 25298765 1.0000
21 6290752 6.0000
21 238633165 1.0000
21 239555645 3.0000
21 19777265 3.0000
21 20586381 1.0000
21 396060099 2.0000
21 67268150 2.0000
21 116785133 1.0000
21 242365407 1.0000
21 21315916 2.0000
21 496338650 4.0000
21 258136924 1.0000
21 227990753 1.0000
21 82645739 1.0000
21 22005625 3.0000
21 25333950 1.0000
21 21245586 1.0000
21 246357421 7.0000
21 37011115 2.0000
21 6294502 7.0000
21 386170620 1.0000
21 66682393 2.0000
21 312658372 1.0000
21 21643123 3.0000
21 144942878 1.0000
21 296787019 1.0000
21 84546428 2.0000
21 246585659 1.0000
21 29110219 4.0000
21 202678255 1.0000
21 36034936 1.0000
21 6306972 1.0000
21 85370909 2.0000
21 148872468 1.0000
21 238586884 2.0000
21 21440665 1.0000
21 6751502 1.0000
21 66811109 1.0000
21 135877820 2.0000
21 245434042 1.0000
21 74979783 2.0000
21 20511634 3.0000
21 87471023 2.0000
21 114007914 1.0000
21 150256527 1.0000
21 83344114 1.0000
21 20517600 2.0000
21 326441880 2.0000
21 22983594 1.0000
21 233555616 1.0000
21 219007038 3.0000
21 23359147 3.0000
21 262322667 3.0000
21 22378020 1.0000
21 327886319 1.0000
21 46123918 3.0000
21 95658167 1.0000
21 68690605 1.0000
21 81844092 1.0000
21 16950676 1.0000
21 18449501 3.0000
21 224291356 3.0000
21 69568655 1.0000
21 122713304 1.0000
21 28364382 1.0000
21 90059455 1.0000
21 39472243 2.0000
21 322638688 1.0000
21 26586771 2.0000
21 6300152 1.0000
21 166102184 1.0000
21 60663002 1.0000
21 17691386 3.0000
21 197095842 1.0000
21 110670932 1.0000
21 37536209 1.0000
21 229431792 2.0000
21 124849627 1.0000
21 18304985 3.0000
21 33507131 1.0000
21 236108605 2.0000
21 304321790 2.0000
21 70205816 4.0000
21 262199169 1.0000
21 22498248 1.0000
22 135274322 3.0000
22 231942475 1.0000
22 67430174 1.0000
22 212555476 1.0000
22 18539902 1.0000
22 244026999 1.0000
22 137363410 2.0000
22 58040765 1.0000
22 104217808 2.0000
22 415438778 1.0000
22 20586381 1.0000
22 6294502 1.0000
22 144942878 2.0000
22 219297099 1.0000
22 40747039 1.0000
22 85370909 2.0000
22 148872468 1.0000
22 74979783 1.0000
22 36351009 1.0000
22 87471023 2.0000
22 157410826 1.0000
22 233555616 1.0000
22 219007038 1.0000
22 322549346 1.0000
22 327886319 1.0000
22 22862620 1.0000
22 95224854 1.0000
22 17691386 1.0000
22 304321790 1.0000
22 70205816 1.0000
23 135274322 4.0000
23 231942475 1.0000
23 25310399 1.0000
23 21480666 1.0000
23 77184360 5.0000
23 226631830 2.0000
23 18016160 1.0000
23 375036621 1.0000
23 248801998 3.0000
23 227431311 1.0000
23 39325505 4.0000
23 399032673 1.0000
23 48380272 1.0000
23 19652551 1.0000
23 237826875 2.0000
23 237788848 1.0000
23 32922034 2.0000
23 211231464 1.0000
23 179230072 1.0000
23 270286972 1.0000
23 378668608 1.0000
23 324588341 1.0000
23 253184868 18.0000
23 270850017 8.0000
23 140393380 1.0000
23 22924705 1.0000
23 18539902 1.0000
23 219480393 4.0000
23 30443497 1.0000
23 19594736 5.0000
23 93026497 1.0000
23 198799377 2.0000
23 226898857 2.0000
23 16627544 2.0000
23 244026999 1.0000
23 46850377 2.0000
23 10814042 2.0000
23 104217808 1.0000
23 361335767 5.0000
23 19530527 1.0000
23 99560321 4.0000
23 190987689 5.0000
23 19735329 2.0000
23 22684776 1.0000
23 372827446 2.0000
23 21811630 1.0000
23 133219169 3.0000
23 54172831 4.0000
23 32845471 1.0000
23 166888604 5.0000
23 239862568 9.0000
23 229650437 1.0000
23 104192882 2.0000
23 14409739 3.0000
23 577034468 1.0000
23 27885779 1.0000
23 6290752 2.0000
23 238633165 1.0000
23 111338251 1.0000
23 360540613 3.0000
23 55174364 1.0000
23 19777265 7.0000
23 169088826 2.0000
23 385326089 2.0000
23 23781227 1.0000
23 20586381 1.0000
23 67268150 1.0000
23 75995713 3.0000
23 22628924 1.0000
23 238158030 7.0000
23 48667895 2.0000
23 293536395 2.0000
23 77986665 1.0000
23 22005625 4.0000
23 25333950 2.0000
23 350484600 1.0000
23 153563285 1.0000
23 21245586 2.0000
23 246357421 4.0000
23 37011115 6.0000
23 6294502 2.0000
23 386170620 1.0000
23 66682393 4.0000
23 312658372 2.0000
23 21643123 1.0000
23 144942878 2.0000
23 296787019 3.0000
23 84546428 2.0000
23 246585659 1.0000
23 219297099 1.0000
23 77995220 4.0000
23 228774722 1.0000
23 11587032 5.0000
23 21117425 4.0000
23 148872468 1.0000
23 238586884 1.0000
23 21440665 4.0000
23 6751502 2.0000
23 18818981 1.0000
23 21518722 4.0000
23 135877820 2.0000
23 245434042 2.0000
23 74979783 1.0000
23 20511634 1.0000
23 114007914 1.0000
23 78019662 4.0000
23 239444226 1.0000
23 20517600 1.0000
23 22983594 1.0000
23 233555616 4.0000
23 23359147 6.0000
23 262322667 5.0000
23 322549346 1.0000
23 347778813 1.0000
23 327886319 1.0000
23 46123918 1.0000
23 95658167 2.0000
23 68690605 1.0000
23 16950676 2.0000
23 18449501 1.0000
23 224291356 1.0000
23 19964133 2.0000
23 23577405 6.0000
23 69568655 1.0000
23 236377912 4.0000
23 22862620 1.0000
23 90059455 6.0000
23 233919401 1.0000
23 39472243 2.0000
23 322638688 2.0000
23 237487471 4.0000
23 26586771 1.0000
23 95224854 2.0000
23 166102184 2.0000
23 60663002 1.0000
23 17691386 3.0000
23 197095842 3.0000
23 249347954 20.0000
23 229431792 2.0000
23 18304985 1.0000
23 33507131 3.0000
23 29466305 1.0000
23 236108605 2.0000
23 304321790 2.0000
23 39019643 1.0000
23 22498248 1.0000
23 219454029 2.0000
24 135274322 5.0000
24 6244782 4.0000
24 196551540 1.0000
24 231942475 27.0000
24 191085626 5.0000
24 229466877 1.0000
24 238316092 2.0000
24 21480666 2.0000
24 77184360 39.0000
24 226631830 1.0000
24 375036621 1.0000
24 248801998 2.0000
24 39325505 28.0000
24 127424923 1.0000
24 36806703 20.0000
24 48380272 4.0000
24 19652551 10.0000
24 237826875 3.0000
24 80267704 12.0000
24 32922034 21.0000
24 67430174 3.0000
24 211231464 1.0000
24 179230072 7.0000
24 430934081 3.0000
24 110711910 2.0000
24 103817716 1.0000
24 253184868 4.0000
24 21927925 15.0000
24 172749267 2.0000
24 944693640 22.0000
24 627403720 2.0000
24 270850017 1.0000
24 240624439 1.0000
24 19837405 9.0000
24 140393380 1.0000
24 524423189 4.0000
24 212555476 15.0000
24 89952215 43.0000
24 18539902 3.0000
24 371923186 52.0000
24 219480393 11.0000
24 30443497 2.0000
24 19594736 6.0000
24 215411682 20.0000
24 20584338 11.0000
24 412181399 3.0000
24 198799377 1.0000
24 246966794 1.0000
24 226898857 1.0000
24 16627544 4.0000
24 148702848 3.0000
24 213229979 5.0000
24 878580698 1.0000
24 244026999 16.0000
24 22186312 8.0000
24 10814042 76.0000
24 58040765 4.0000
24 94835912 19.0000
24 104217808 5.0000
24 361335767 25.0000
24 19533838 15.0000
24 415438778 6.0000
24 109986944 1.0000
24 28776227 3.0000
24 99560321 5.0000
24 115924018 14.0000
24 190987689 2.0000
24 420627114 1.0000
24 22684776 3.0000
24 116547221 1.0000
24 372827446 3.0000
24 133219169 12.0000
24 54172831 9.0000
24 70170285 24.0000
24 516729176 1.0000
24 239862568 18.0000
24 104192882 2.0000
24 14409739 9.0000
24 45611369 35.0000
24 25298765 1.0000
24 27885779 17.0000
24 6290752 6.0000
24 238633165 19.0000
24 111338251 1.0000
24 19777265 8.0000
24 169088826 42.0000
24 385326089 9.0000
24 23781227 6.0000
24 396060099 1.0000
24 116785133 10.0000
24 75995713 10.0000
24 21315916 10.0000
24 22628924 11.0000
24 238158030 20.0000
24 243632271 2.0000
24 48667895 18.0000
24 496338650 8.0000
24 293536395 6.0000
24 120117254 9.0000
24 192341330 1.0000
24 116422140 22.0000
24 77986665 10.0000
24 227990753 2.0000
24 82645739 7.0000
24 22005625 3.0000
24 21401635 1.0000
24 25333950 24.0000
24 350484600 1.0000
24 153563285 3.0000
24 28452279 19.0000
24 22026991 5.0000
24 21245586 35.0000
24 246357421 20.0000
24 37011115 64.0000
24 6294502 4.0000
24 504372104 1.0000
24 386170620 16.0000
24 66682393 23.0000
24 312658372 37.0000
24 21643123 1.0000
24 144942878 13.0000
24 296787019 5.0000
24 84546428 7.0000
24 246585659 7.0000
24 29110219 12.0000
24 219297099 26.0000
24 54605067 5.0000
24 202678255 47.0000
24 77995220 13.0000
24 616139585 5.0000
24 11587032 27.0000
24 36034936 1.0000
24 195697781 3.0000
24 6306972 1.0000
24 40747039 34.0000
24 85370909 2.0000
24 148872468 33.0000
24 238586884 3.0000
24 163063814 16.0000
24 6751502 32.0000
24 168669206 1.0000
24 226985646 2.0000
24 116559835 32.0000
24 245434042 1.0000
24 98420900 1.0000
24 74979783 2.0000
24 822980144 1.0000
24 36351009 4.0000
24 20511634 2.0000
24 87471023 2.0000
24 114007914 1.0000
24 150256527 5.0000
24 78019662 13.0000
24 157410826 7.0000
24 239444226 16.0000
24 246723037 2.0000
24 83344114 2.0000
24 20517600 2.0000
24 236487406 6.0000
24 326441880 3.0000
24 22983594 3.0000
24 233555616 11.0000
24 219007038 1.0000
24 23359147 1.0000
24 421067231 5.0000
24 262322667 1.0000
24 22378020 6.0000
24 46123918 15.0000
24 95658167 2.0000
24 378219674 1.0000
24 68690605 16.0000
24 16950676 4.0000
24 18449501 21.0000
24 224291356 14.0000
24 69568655 1.0000
24 212284694 3.0000
24 235243434 1.0000
24 236377912 18.0000
24 422817442 1.0000
24 22862620 9.0000
24 28364382 3.0000
24 90059455 111.0000
24 118999126 2.0000
24 322638688 12.0000
24 237487471 19.0000
24 26586771 23.0000
24 95224854 40.0000
24 127331013 1.0000
24 6300152 1.0000
24 17691386 24.0000
24 917581650 3.0000
24 37536209 11.0000
24 229431792 26.0000
24 124849627 3.0000
24 18304985 1.0000
24 92521829 1.0000
24 33507131 6.0000
24 29466305 1.0000
24 236108605 21.0000
24 144302254 1.0000
24 304321790 12.0000
24 70205816 2.0000
24 39019643 27.0000
24 219454029 4.0000
25 135274322 3.0000
25 6244782 1.0000
25 231942475 2.0000
25 191085626 1.0000
25 21480666 3.0000
25 77184360 1.0000
25 375036621 1.0000
25 248801998 2.0000
25 39325505 1.0000
25 19652551 3.0000
25 32922034 1.0000
25 179230072 1.0000
25 270286972 1.0000
25 378668608 1.0000
25 90364806 1.0000
25 21927925 1.0000
25 19837405 1.0000
25 392146152 1.0000
25 212555476 1.0000
25 191865710 1.0000
25 18539902 2.0000
25 215411682 1.0000
25 20584338 3.0000
25 93026497 2.0000
25 246966794 1.0000
25 226898857 2.0000
25 16627544 1.0000
25 148702848 1.0000
25 303259546 2.0000
25 244026999 2.0000
25 22186312 1.0000
25 46850377 3.0000
25 229015331 1.0000
25 137363410 3.0000
25 163466066 2.0000
25 58040765 2.0000
25 94835912 1.0000
25 361335767 2.0000
25 19533838 2.0000
25 415438778 3.0000
25 19530527 1.0000
25 28776227 1.0000
25 99560321 1.0000
25 115924018 3.0000
25 190987689 2.0000
25 22684776 1.0000
25 372827446 1.0000
25 54172831 3.0000
25 32845471 1.0000
25 166888604 2.0000
25 239862568 2.0000
25 14409739 1.0000
25 25298765 2.0000
25 27885779 4.0000
25 6290752 8.0000
25 239555645 1.0000
25 55174364 3.0000
25 19777265 5.0000
25 385326089 1.0000
25 23781227 1.0000
25 20586381 1.0000
25 67268150 2.0000
25 121098050 1.0000
25 242365407 2.0000
25 21315916 2.0000
25 238158030 1.0000
25 48667895 1.0000
25 293536395 2.0000
25 120117254 3.0000
25 258136924 1.0000
25 192341330 1.0000
25 116422140 1.0000
25 77986665 1.0000
25 227990753 1.0000
25 82645739 2.0000
25 22005625 2.0000
25 350484600 2.0000
25 28452279 2.0000
25 246357421 3.0000
25 242791873 2.0000
25 6294502 4.0000
25 386170620 1.0000
25 66682393 2.0000
25 21643123 4.0000
25 144942878 1.0000
25 296787019 1.0000
25 84546428 2.0000
25 246585659 2.0000
25 29110219 1.0000
25 219297099 1.0000
25 77995220 1.0000
25 228774722 4.0000
25 11587032 3.0000
25 21117425 1.0000
25 40747039 3.0000
25 85370909 1.0000
25 238586884 2.0000
25 181303066 1.0000
25 116559835 1.0000
25 135877820 1.0000
25 36351009 3.0000
25 20511634 1.0000
25 87471023 2.0000
25 78019662 1.0000
25 157410826 1.0000
25 239444226 3.0000
25 20517600 5.0000
25 22983594 3.0000
25 219007038 5.0000
25 421067231 1.0000
25 262322667 1.0000
25 347778813 1.0000
25 46123918 2.0000
25 95658167 2.0000
25 378219674 1.0000
25 16950676 3.0000
25 18449501 5.0000
25 19964133 2.0000
25 122713304 1.0000
25 90059455 1.0000
25 118999126 3.0000
25 39472243 1.0000
25 322638688 1.0000
25 26586771 1.0000
25 6300152 1.0000
25 166102184 1.0000
25 17691386 3.0000
25 197095842 4.0000
25 249347954 1.0000
25 110670932 1.0000
25 37536209 4.0000
25 240465601 1.0000
25 18304985 2.0000
25 29466305 2.0000
25 304321790 1.0000
25 39019643 3.0000
25 219454029 1.0000
26 135274322 1.0000
26 36806703 1.0000
26 191865710 1.0000
26 215411682 1.0000
26 21811630 1.0000
26 133219169 2.0000
26 54172831 2.0000
26 25298765 1.0000
26 6290752 2.0000
26 385326089 1.0000
26 192341330 1.0000
26 22005625 1.0000
26 148872468 1.0000
26 78019662 1.0000
26 239444226 1.0000
26 68690605 1.0000
26 118999126 1.0000
26 236108605 1.0000
26 70205816 1.0000
27 135274322 4.0000
27 6244782 1.0000
27 21480666 3.0000
27 77184360 1.0000
27 227431311 1.0000
27 67430174 1.0000
27 90364806 1.0000
27 21927925 2.0000
27 270850017 2.0000
27 198799377 1.0000
27 244026999 1.0000
27 163466066 1.0000
27 116547221 1.0000
27 54172831 1.0000
27 104192882 1.0000
27 45611369 1.0000
27 6290752 1.0000
27 239555645 1.0000
27 169088826 1.0000
27 116785133 1.0000
27 29110219 1.0000
27 11587032 1.0000
27 20517600 1.0000
27 16950676 1.0000
27 224291356 1.0000
27 6300152 1.0000
27 249347954 1.0000
27 110670932 1.0000
28 135274322 7.0000
28 6244782 5.0000
28 231942475 8.0000
28 235965948 1.0000
28 579303202 3.0000
28 77184360 1.0000
28 375036621 3.0000
28 248801998 1.0000
28 127424923 2.0000
28 48380272 1.0000
28 80267704 2.0000
28 32922034 9.0000
28 67430174 5.0000
28 179230072 5.0000
28 430934081 5.0000
28 103817716 1.0000
28 21927925 5.0000
28 172749267 6.0000
28 944693640 3.0000
28 627403720 2.0000
28 270850017 1.0000
28 19837405 11.0000
28 140393380 2.0000
28 524423189 1.0000
28 212555476 19.0000
28 190810251 1.0000
28 18539902 1.0000
28 219480393 1.0000
28 30443497 1.0000
28 215411682 2.0000
28 93026497 2.0000
28 226898857 1.0000
28 878580698 3.0000
28 244026999 2.0000
28 22186312 2.0000
28 163466066 1.0000
28 94835912 3.0000
28 104217808 3.0000
28 19533838 4.0000
28 415438778 3.0000
28 28776227 1.0000
28 99560321 3.0000
28 236912210 1.0000
28 22684776 1.0000
28 372827446 4.0000
28 54172831 1.0000
28 70170285 2.0000
28 32845471 1.0000
28 239862568 1.0000
28 229650437 6.0000
28 144131076 1.0000
28 27885779 22.0000
28 238633165 39.0000
28 239555645 2.0000
28 111338251 1.0000
28 104518517 1.0000
28 169088826 2.0000
28 23781227 2.0000
28 20586381 2.0000
28 396060099 2.0000
28 67268150 1.0000
28 312625958 1.0000
28 75995713 3.0000
28 22628924 17.0000
28 238158030 2.0000
28 48667895 7.0000
28 496338650 6.0000
28 293536395 1.0000
28 258136924 2.0000
28 77986665 2.0000
28 82645739 14.0000
28 22005625 1.0000
28 21401635 2.0000
28 153563285 1.0000
28 28452279 2.0000
28 21245586 5.0000
28 246357421 10.0000
28 6294502 1.0000
28 504372104 1.0000
28 386170620 12.0000
28 66682393 29.0000
28 21643123 3.0000
28 144942878 1.0000
28 296787019 4.0000
28 246585659 2.0000
28 29110219 2.0000
28 219297099 36.0000
28 54605067 5.0000
28 228774722 1.0000
28 616139585 5.0000
28 11587032 2.0000
28 36034936 2.0000
28 195697781 1.0000
28 40747039 8.0000
28 85370909 1.0000
28 148872468 25.0000
28 21440665 1.0000
28 6751502 2.0000
28 18818981 1.0000
28 116559835 4.0000
28 21518722 1.0000
28 135877820 2.0000
28 98420900 2.0000
28 822980144 3.0000
28 36351009 1.0000
28 20511634 1.0000
28 157410826 8.0000
28 239444226 1.0000
28 233555616 7.0000
28 219007038 4.0000
28 23359147 14.0000
28 228673882 2.0000
28 421067231 3.0000
28 262322667 2.0000
28 322549346 1.0000
28 347778813 2.0000
28 22378020 5.0000
28 327886319 1.0000
28 46123918 1.0000
28 68690605 19.0000
28 18449501 3.0000
28 224291356 6.0000
28 19964133 5.0000
28 212284694 2.0000
28 241298933 1.0000
28 422817442 3.0000
28 122713304 1.0000
28 22862620 2.0000
28 28364382 1.0000
28 90059455 3.0000
28 233919401 1.0000
28 39472243 3.0000
28 237487471 1.0000
28 26586771 19.0000
28 95224854 1.0000
28 60663002 2.0000
28 198846028 1.0000
28 523319035 1.0000
28 17691386 1.0000
28 110670932 4.0000
28 917581650 2.0000
28 37536209 1.0000
28 229431792 6.0000
28 124849627 1.0000
28 236108605 3.0000
28 304321790 2.0000
28 70205816 7.0000
28 39019643 3.0000
28 22498248 1.0000
28 219454029 8.0000
29 135274322 1.0000
29 324588341 1.0000
29 191865710 2.0000
29 372827446 1.0000
29 166888604 1.0000
29 20511634 1.0000
30 135274322 11.0000
30 6244782 5.0000
30 231942475 16.0000
30 191085626 3.0000
30 229466877 6.0000
30 579303202 2.0000
30 238316092 2.0000
30 21480666 10.0000
30 77184360 11.0000
30 29163101 1.0000
30 226631830 3.0000
30 18016160 5.0000
30 375036621 1.0000
30 227431311 5.0000
30 39325505 2.0000
30 399032673 2.0000
30 48380272 1.0000
30 19652551 3.0000
30 237826875 12.0000
30 32922034 5.0000
30 67430174 7.0000
30 21565240 1.0000
30 179230072 4.0000
30 270286972 1.0000
30 378668608 2.0000
30 430934081 1.0000
30 110711910 1.0000
30 103817716 1.0000
30 90364806 2.0000
30 324588341 1.0000
30 253184868 9.0000
30 21927925 9.0000
30 944693640 5.0000
30 270850017 8.0000
30 19837405 4.0000
30 392146152 9.0000
30 212555476 5.0000
30 89952215 2.0000
30 191865710 2.0000
30 232243716 1.0000
30 190810251 1.0000
30 18539902 10.0000
30 371923186 4.0000
30 30443497 19.0000
30 19594736 4.0000
30 239787466 1.0000
30 215411682 3.0000
30 20584338 10.0000
30 93026497 9.0000
30 198799377 6.0000
30 226898857 7.0000
30 16627544 6.0000
30 148702848 2.0000
30 213229979 1.0000
30 227338733 1.0000
30 234077156 1.0000
30 94303891 55.0000
30 244026999 5.0000
30 22186312 4.0000
30 46850377 2.0000
30 229015331 3.0000
30 137363410 3.0000
30 163466066 6.0000
30 106866759 2.0000
30 10814042 1.0000
30 58040765 9.0000
30 94835912 5.0000
30 104217808 9.0000
30 361335767 9.0000
30 19533838 7.0000
30 415438778 9.0000
30 109986944 4.0000
30 19530527 1.0000
30 28776227 6.0000
30 99560321 4.0000
30 236912210 1.0000
30 318475037 1.0000
30 115924018 4.0000
30 190987689 1.0000
30 420627114 2.0000
30 19735329 13.0000
30 22684776 6.0000
30 116547221 1.0000
30 372827446 3.0000
30 21811630 6.0000
30 133219169 6.0000
30 54172831 6.0000
30 70170285 3.0000
30 32845471 4.0000
30 95884790 1.0000
30 166888604 4.0000
30 516729176 2.0000
30 239862568 4.0000
30 229650437 5.0000
30 104192882 6.0000
30 25298765 22.0000
30 144131076 1.0000
30 27885779 3.0000
30 6290752 10.0000
30 238633165 5.0000
30 239555645 4.0000
30 111338251 5.0000
30 247041300 1.0000
30 55174364 1.0000
30 163929486 1.0000
30 19777265 14.0000
30 169088826 5.0000
30 385326089 2.0000
30 23781227 4.0000
30 20586381 8.0000
30 396060099 3.0000
30 67268150 4.0000
30 312625958 4.0000
30 346630615 1.0000
30 116785133 6.0000
30 242365407 3.0000
30 75995713 8.0000
30 21315916 10.0000
30 22628924 2.0000
30 238158030 1.0000
30 24600451 1.0000
30 48667895 5.0000
30 496338650 2.0000
30 293536395 11.0000
30 120117254 5.0000
30 258136924 3.0000
30 432054563 1.0000
30 116422140 2.0000
30 77986665 10.0000
30 227990753 1.0000
30 82645739 3.0000
30 22005625 9.0000
30 21401635 10.0000
30 25333950 7.0000
30 350484600 3.0000
30 28452279 7.0000
30 22026991 1.0000
30 21245586 2.0000
30 135514272 2.0000
30 246357421 10.0000
30 37011115 2.0000
30 6294502 27.0000
30 386170620 6.0000
30 66682393 8.0000
30 312658372 1.0000
30 21643123 11.0000
30 144942878 4.0000
30 296787019 11.0000
30 84546428 17.0000
30 246585659 6.0000
30 29110219 13.0000
30 219297099 7.0000
30 54605067 3.0000
30 202678255 6.0000
30 228774722 4.0000
30 11587032 2.0000
30 36034936 1.0000
30 21117425 8.0000
30 6306972 1.0000
30 40747039 4.0000
30 85370909 17.0000
30 148872468 4.0000
30 238586884 5.0000
30 21440665 1.0000
30 6751502 7.0000
30 168669206 1.0000
30 116559835 4.0000
30 21518722 10.0000
30 135877820 6.0000
30 245434042 2.0000
30 98420900 7.0000
30 74979783 9.0000
30 822980144 1.0000
30 36351009 5.0000
30 20511634 7.0000
30 87471023 9.0000
30 243134164 2.0000
30 114007914 6.0000
30 150256527 2.0000
30 78019662 6.0000
30 157410826 1.0000
30 239444226 1.0000
30 83344114 3.0000
30 20517600 14.0000
30 236487406 2.0000
30 22983594 4.0000
30 233555616 3.0000
30 219007038 9.0000
30 23359147 12.0000
30 228673882 2.0000
30 421067231 1.0000
30 262322667 10.0000
30 322549346 2.0000
30 347778813 1.0000
30 22378020 5.0000
30 327886319 2.0000
30 46123918 6.0000
30 95658167 10.0000
30 378219674 2.0000
30 68690605 3.0000
30 16950676 3.0000
30 18449501 7.0000
30 224291356 1.0000
30 19964133 17.0000
30 223950593 1.0000
30 23577405 2.0000
30 69568655 8.0000
30 236377912 2.0000
30 422817442 4.0000
30 122713304 10.0000
30 22862620 8.0000
30 28364382 1.0000
30 90059455 3.0000
30 118999126 9.0000
30 316306021 3.0000
30 233919401 5.0000
30 39472243 6.0000
30 322638688 7.0000
30 237487471 5.0000
30 26586771 5.0000
30 95224854 8.0000
30 127331013 4.0000
30 6300152 2.0000
30 166102184 7.0000
30 60663002 2.0000
30 26228880 3.0000
30 17691386 19.0000
30 197095842 9.0000
30 249347954 2.0000
30 110670932 4.0000
30 37536209 14.0000
30 229431792 4.0000
30 18304985 12.0000
30 33507131 3.0000
30 29466305 1.0000
30 236108605 5.0000
30 144302254 1.0000
30 304321790 1.0000
30 70205816 1.0000
30 262199169 2.0000
30 39019643 8.0000
30 22498248 3.0000
30 219454029 11.0000
31 135274322 1.0000
31 67430174 1.0000
31 89952215 1.0000
31 371923186 1.0000
31 133219169 1.0000
31 249347954 1.0000
31 18304985 1.0000
31 236108605 2.0000
32 135274322 1.0000
32 21480666 2.0000
32 32922034 1.0000
32 137363410 1.0000
32 10814042 1.0000
32 415438778 1.0000
32 516729176 1.0000
32 246357421 1.0000
32 29110219 1.0000
32 18449501 2.0000
32 122713304 1.0000
32 39472243 1.0000
32 322638688 1.0000
32 17691386 1.0000
32 37536209 1.0000
32 262199169 1.0000
33 135274322 5.0000
33 6244782 5.0000
33 196551540 2.0000
33 231942475 7.0000
33 191085626 2.0000
33 229466877 1.0000
33 21480666 6.0000
33 77184360 7.0000
33 29163101 1.0000
33 226631830 1.0000
33 18016160 4.0000
33 375036621 3.0000
33 248801998 1.0000
33 39325505 2.0000
33 399032673 1.0000
33 36806703 2.0000
33 19652551 9.0000
33 237826875 8.0000
33 80267704 1.0000
33 32922034 9.0000
33 67430174 6.0000
33 21565240 1.0000
33 211231464 1.0000
33 179230072 7.0000
33 378668608 3.0000
33 430934081 4.0000
33 110711910 1.0000
33 103817716 1.0000
33 90364806 3.0000
33 324588341 1.0000
33 253184868 4.0000
33 21927925 7.0000
33 944693640 2.0000
33 627403720 2.0000
33 270850017 7.0000
33 19837405 4.0000
33 392146152 4.0000
33 140393380 1.0000
33 212555476 2.0000
33 89952215 4.0000
33 22924705 2.0000
33 190810251 1.0000
33 18539902 4.0000
33 371923186 1.0000
33 219480393 3.0000
33 30443497 10.0000
33 19594736 7.0000
33 239787466 4.0000
33 215411682 2.0000
33 20584338 9.0000
33 93026497 8.0000
33 198799377 3.0000
33 246966794 1.0000
33 226898857 5.0000
33 16627544 6.0000
33 148702848 6.0000
33 213229979 1.0000
33 878580698 2.0000
33 303259546 5.0000
33 94303891 2.0000
33 244026999 7.0000
33 22186312 11.0000
33 46850377 1.0000
33 229015331 1.0000
33 137363410 7.0000
33 163466066 6.0000
33 106866759 1.0000
33 10814042 3.0000
33 58040765 1.0000
33 94835912 5.0000
33 104217808 10.0000
33 361335767 6.0000
33 19533838 3.0000
33 415438778 5.0000
33 109986944 5.0000
33 19530527 6.0000
33 28776227 3.0000
33 99560321 3.0000
33 318475037 1.0000
33 115924018 5.0000
33 190987689 5.0000
33 420627114 2.0000
33 19735329 1.0000
33 22684776 4.0000
33 372827446 3.0000
33 21811630 5.0000
33 133219169 3.0000
33 54172831 5.0000
33 70170285 2.0000
33 32845471 2.0000
33 95884790 1.0000
33 166888604 7.0000
33 516729176 2.0000
33 239862568 3.0000
33 229650437 5.0000
33 14409739 5.0000
33 25298765 6.0000
33 144131076 2.0000
33 27885779 7.0000
33 6290752 4.0000
33 239555645 3.0000
33 111338251 6.0000
33 247041300 2.0000
33 55174364 1.0000
33 104518517 1.0000
33 19777265 5.0000
33 169088826 1.0000
33 385326089 2.0000
33 23781227 10.0000
33 20586381 3.0000
33 396060099 3.0000
33 234825661 1.0000
33 67268150 7.0000
33 312625958 7.0000
33 116785133 2.0000
33 75995713 8.0000
33 21315916 6.0000
33 22628924 4.0000
33 238158030 4.0000
33 243632271 1.0000
33 24600451 1.0000
33 48667895 2.0000
33 496338650 4.0000
33 293536395 8.0000
33 120117254 7.0000
33 258136924 2.0000
33 116422140 2.0000
33 77986665 2.0000
33 227990753 1.0000
33 82645739 2.0000
33 22005625 4.0000
33 21401635 3.0000
33 25333950 2.0000
33 350484600 7.0000
33 28452279 7.0000
33 22026991 1.0000
33 21245586 7.0000
33 135514272 1.0000
33 246357421 7.0000
33 37011115 3.0000
33 104578228 1.0000
33 6294502 9.0000
33 504372104 6.0000
33 386170620 3.0000
33 66682393 11.0000
33 21643123 5.0000
33 144942878 11.0000
33 296787019 2.0000
33 84546428 3.0000
33 246585659 5.0000
33 29110219 2.0000
33 219297099 4.0000
33 54605067 1.0000
33 202678255 4.0000
33 77995220 2.0000
33 228774722 5.0000
33 11587032 6.0000
33 36034936 2.0000
33 21117425 7.0000
33 195697781 2.0000
33 6306972 2.0000
33 40747039 11.0000
33 85370909 13.0000
33 148872468 6.0000
33 238586884 1.0000
33 163063814 1.0000
33 21440665 4.0000
33 6751502 2.0000
33 66811109 2.0000
33 18818981 3.0000
33 116559835 10.0000
33 330904433 1.0000
33 21518722 1.0000
33 135877820 7.0000
33 245434042 4.0000
33 98420900 5.0000
33 74979783 7.0000
33 822980144 1.0000
33 36351009 3.0000
33 20511634 3.0000
33 87471023 6.0000
33 114007914 4.0000
33 150256527 2.0000
33 78019662 2.0000
33 157410826 1.0000
33 239444226 11.0000
33 246723037 5.0000
33 83344114 1.0000
33 20517600 5.0000
33 236487406 2.0000
33 326441880 3.0000
33 22983594 3.0000
33 233555616 2.0000
33 219007038 4.0000
33 23359147 11.0000
33 228673882 1.0000
33 421067231 1.0000
33 262322667 10.0000
33 322549346 2.0000
33 150981180 1.0000
33 347778813 1.0000
33 22378020 11.0000
33 327886319 1.0000
33 46123918 8.0000
33 95658167 3.0000
33 378219674 1.0000
33 68690605 7.0000
33 18449501 8.0000
33 224291356 1.0000
33 19964133 4.0000
33 23577405 2.0000
33 69568655 11.0000
33 241298933 1.0000
33 236377912 7.0000
33 422817442 6.0000
33 122713304 6.0000
33 22862620 4.0000
33 28364382 1.0000
33 90059455 2.0000
33 118999126 2.0000
33 316306021 3.0000
33 233919401 1.0000
33 39472243 6.0000
33 322638688 2.0000
33 237487471 6.0000
33 26586771 4.0000
33 95224854 4.0000
33 127331013 4.0000
33 6300152 5.0000
33 26228880 7.0000
33 523319035 1.0000
33 17691386 7.0000
33 197095842 6.0000
33 249347954 2.0000
33 110670932 7.0000
33 917581650 1.0000
33 37536209 11.0000
33 562111567 2.0000
33 229431792 7.0000
33 124849627 4.0000
33 18304985 2.0000
33 92521829 1.0000
33 33507131 8.0000
33 29466305 3.0000
33 236108605 10.0000
33 304321790 6.0000
33 70205816 4.0000
33 262199169 3.0000
33 39019643 7.0000
33 22498248 6.0000
33 219454029 5.0000
34 135274322 1.0000
34 6244782 1.0000
34 77184360 2.0000
34 36806703 1.0000
34 32922034 1.0000
34 21927925 1.0000
34 215411682 1.0000
34 16627544 1.0000
34 77989626 1.0000
34 94835912 1.0000
34 415438778 1.0000
34 99560321 1.0000
34 54172831 2.0000
34 239862568 1.0000
34 239555645 1.0000
34 67268150 1.0000
34 28452279 1.0000
34 6294502 1.0000
34 21643123 1.0000
34 85370909 1.0000
34 135877820 1.0000
34 219007038 1.0000
34 262322667 1.0000
34 68690605 1.0000
34 18449501 1.0000
34 19964133 3.0000
34 23577405 1.0000
34 22862620 1.0000
34 118999126 2.0000
34 127331013 2.0000
34 17691386 1.0000
34 37536209 1.0000
35 135274322 4.0000
35 6244782 1.0000
35 231942475 3.0000
35 21480666 3.0000
35 226631830 1.0000
35 18016160 2.0000
35 248801998 1.0000
35 48380272 1.0000
35 237826875 2.0000
35 32922034 2.0000
35 179230072 1.0000
35 430934081 1.0000
35 110711910 2.0000
35 103817716 1.0000
35 253184868 1.0000
35 21927925 2.0000
35 270850017 1.0000
35 19837405 2.0000
35 392146152 1.0000
35 524423189 1.0000
35 18539902 4.0000
35 30443497 3.0000
35 93026497 1.0000
35 198799377 2.0000
35 226898857 1.0000
35 94303891 1.0000
35 104217808 1.0000
35 19533838 1.0000
35 109986944 1.0000
35 19530527 1.0000
35 28776227 2.0000
35 318475037 1.0000
35 19735329 7.0000
35 22684776 3.0000
35 21811630 1.0000
35 54172831 2.0000
35 32845471 1.0000
35 239862568 3.0000
35 104192882 1.0000
35 342888740 1.0000
35 25298765 1.0000
35 27885779 2.0000
35 6290752 1.0000
35 238633165 1.0000
35 239555645 1.0000
35 111338251 2.0000
35 360540613 2.0000
35 19777265 1.0000
35 385326089 1.0000
35 67268150 2.0000
35 116785133 1.0000
35 238158030 2.0000
35 48667895 1.0000
35 77986665 1.0000
35 21401635 1.0000
35 350484600 1.0000
35 28452279 2.0000
35 246357421 2.0000
35 84546428 1.0000
35 246585659 3.0000
35 29110219 1.0000
35 85370909 1.0000
35 148872468 1.0000
35 238586884 1.0000
35 21440665 2.0000
35 21518722 2.0000
35 135877820 2.0000
35 74979783 3.0000
35 36351009 1.0000
35 20511634 1.0000
35 87471023 1.0000
35 78019662 1.0000
35 239444226 1.0000
35 83344114 1.0000
35 20517600 1.0000
35 22983594 1.0000
35 219007038 1.0000
35 23359147 5.0000
35 262322667 1.0000
35 22378020 1.0000
35 46123918 1.0000
35 95658167 1.0000
35 378219674 1.0000
35 68690605 1.0000
35 224291356 1.0000
35 19964133 2.0000
35 23577405 1.0000
35 122713304 1.0000
35 118999126 1.0000
35 237487471 1.0000
35 26586771 1.0000
35 6300152 2.0000
35 17691386 1.0000
35 197095842 1.0000
35 110670932 1.0000
35 37536209 1.0000
35 18304985 3.0000
35 304321790 1.0000
35 39019643 3.0000
35 22498248 1.0000
36 135274322 4.0000
36 6244782 1.0000
36 21480666 2.0000
36 18016160 1.0000
36 36806703 1.0000
36 237826875 2.0000
36 67430174 1.0000
36 90364806 1.0000
36 944693640 1.0000
36 270850017 1.0000
36 19837405 1.0000
36 22924705 1.0000
36 190810251 1.0000
36 18539902 3.0000
36 30443497 1.0000
36 246966794 1.0000
36 46850377 2.0000
36 163466066 1.0000
36 106866759 1.0000
36 94835912 1.0000
36 361335767 2.0000
36 19533838 1.0000
36 109986944 1.0000
36 19735329 1.0000
36 133219169 2.0000
36 54172831 2.0000
36 6290752 3.0000
36 23781227 1.0000
36 234825661 1.0000
36 21315916 2.0000
36 238158030 1.0000
36 120117254 1.0000
36 77986665 1.0000
36 22005625 1.0000
36 21401635 1.0000
36 21245586 1.0000
36 246357421 1.0000
36 144942878 1.0000
36 296787019 2.0000
36 84546428 1.0000
36 246585659 2.0000
36 202678255 2.0000
36 238586884 1.0000
36 6751502 1.0000
36 116559835 1.0000
36 21518722 1.0000
36 135877820 1.0000
36 74979783 2.0000
36 114007914 1.0000
36 20517600 1.0000
36 326441880 1.0000
36 233555616 1.0000
36 262322667 5.0000
36 22378020 2.0000
36 18449501 5.0000
36 69568655 1.0000
36 122713304 5.0000
36 237487471 2.0000
36 17691386 1.0000
36 110670932 1.0000
36 229431792 1.0000
36 203484133 1.0000
36 236108605 1.0000
36 39019643 1.0000
36 219454029 1.0000
37 135274322 2.0000
37 18016160 2.0000
37 39325505 1.0000
37 36806703 5.0000
37 19652551 2.0000
37 237826875 1.0000
37 253184868 2.0000
37 270850017 4.0000
37 392146152 2.0000
37 212555476 2.0000
37 89952215 1.0000
37 18539902 1.0000
37 219480393 4.0000
37 10814042 2.0000
37 361335767 1.0000
37 19533838 1.0000
37 190987689 1.0000
37 19735329 1.0000
37 133219169 1.0000
37 166888604 2.0000
37 239862568 2.0000
37 45611369 2.0000
37 144131076 1.0000
37 6290752 1.0000
37 169088826 1.0000
37 20586381 6.0000
37 116785133 2.0000
37 21315916 1.0000
37 48667895 1.0000
37 120117254 4.0000
37 227990753 1.0000
37 22026991 1.0000
37 246357421 1.0000
37 386170620 1.0000
37 21643123 1.0000
37 144942878 1.0000
37 219297099 1.0000
37 11587032 1.0000
37 36034936 1.0000
37 21117425 1.0000
37 163063814 1.0000
37 6751502 1.0000
37 239444226 1.0000
37 233555616 1.0000
37 262322667 1.0000
37 81844092 1.0000
37 18449501 2.0000
37 224291356 2.0000
37 236377912 1.0000
37 122713304 1.0000
37 22862620 1.0000
37 90059455 1.0000
37 39472243 2.0000
37 237487471 2.0000
37 95224854 1.0000
37 6300152 1.0000
37 249347954 1.0000
37 229431792 1.0000
37 236108605 1.0000
37 304321790 1.0000
38 135274322 1.0000
38 196551540 1.0000
38 238316092 1.0000
38 25310399 1.0000
38 21480666 1.0000
38 77184360 2.0000
38 18016160 2.0000
38 375036621 2.0000
38 227431311 1.0000
38 39325505 2.0000
38 36806703 1.0000
38 19652551 2.0000
38 237826875 1.0000
38 179230072 4.0000
38 103817716 1.0000
38 90364806 2.0000
38 324588341 4.0000
38 253184868 2.0000
38 944693640 1.0000
38 270850017 15.0000
38 392146152 1.0000
38 212555476 3.0000
38 89952215 3.0000
38 22924705 1.0000
38 190810251 1.0000
38 18539902 1.0000
38 371923186 1.0000
38 19594736 1.0000
38 239787466 1.0000
38 93026497 3.0000
38 198799377 2.0000
38 16627544 1.0000
38 94303891 1.0000
38 244026999 3.0000
38 22186312 2.0000
38 137363410 1.0000
38 10814042 5.0000
38 58040765 2.0000
38 94835912 1.0000
38 104217808 1.0000
38 361335767 3.0000
38 415438778 1.0000
38 109986944 2.0000
38 28776227 3.0000
38 115924018 2.0000
38 190987689 1.0000
38 372827446 1.0000
38 21811630 2.0000
38 133219169 2.0000
38 54172831 1.0000
38 70170285 1.0000
38 166888604 6.0000
38 239862568 1.0000
38 229650437 2.0000
38 104192882 1.0000
38 45611369 1.0000
38 25298765 1.0000
38 27885779 3.0000
38 239555645 1.0000
38 111338251 1.0000
38 360540613 4.0000
38 104518517 2.0000
38 19777265 2.0000
38 169088826 2.0000
38 385326089 3.0000
38 20586381 3.0000
38 396060099 2.0000
38 67268150 5.0000
38 242365407 1.0000
38 21315916 1.0000
38 22628924 2.0000
38 238158030 4.0000
38 243632271 1.0000
38 48667895 1.0000
38 496338650 1.0000
38 120117254 1.0000
38 77986665 1.0000
38 82645739 1.0000
38 22005625 5.0000
38 25333950 1.0000
38 350484600 2.0000
38 28452279 1.0000
38 37011115 1.0000
38 104578228 2.0000
38 312658372 1.0000
38 246585659 3.0000
38 219297099 1.0000
38 77995220 5.0000
38 228774722 1.0000
38 11587032 14.0000
38 36034936 1.0000
38 21117425 3.0000
38 195697781 1.0000
38 6306972 1.0000
38 40747039 4.0000
38 85370909 1.0000
38 21440665 3.0000
38 6751502 1.0000
38 168669206 1.0000
38 18818981 1.0000
38 116559835 7.0000
38 135877820 1.0000
38 245434042 4.0000
38 98420900 3.0000
38 74979783 6.0000
38 20511634 1.0000
38 87471023 1.0000
38 114007914 2.0000
38 78019662 1.0000
38 83344114 1.0000
38 233555616 2.0000
38 262322667 1.0000
38 327886319 3.0000
38 46123918 1.0000
38 69568655 1.0000
38 236377912 2.0000
38 422817442 1.0000
38 122713304 2.0000
38 28364382 1.0000
38 316306021 2.0000
38 233919401 2.0000
38 322638688 1.0000
38 237487471 2.0000
38 95224854 3.0000
38 63680662 2.0000
38 127331013 1.0000
38 6300152 2.0000
38 166102184 1.0000
38 60663002 1.0000
38 26228880 2.0000
38 197095842 1.0000
38 249347954 2.0000
38 110670932 3.0000
38 917581650 1.0000
38 37536209 1.0000
38 18304985 1.0000
38 33507131 4.0000
38 236108605 1.0000
38 39019643 1.0000
38 22498248 4.0000
39 135274322 1.0000
39 21480666 1.0000
39 22186312 1.0000
39 54172831 1.0000
39 239862568 1.0000
39 25298765 1.0000
39 322549346 1.0000
39 68690605 1.0000
40 135274322 1.0000
40 248801998 1.0000
40 36806703 1.0000
40 237826875 1.0000
40 67430174 2.0000
40 90364806 1.0000
40 324588341 1.0000
40 21927925 1.0000
40 392146152 1.0000
40 219480393 1.0000
40 30443497 1.0000
40 226898857 1.0000
40 94303891 1.0000
40 163466066 1.0000
40 361335767 2.0000
40 28776227 1.0000
40 99560321 2.0000
40 22684776 1.0000
40 54172831 1.0000
40 166888604 1.0000
40 20586381 5.0000
40 24600451 1.0000
40 120117254 2.0000
40 227990753 2.0000
40 22005625 3.0000
40 25333950 1.0000
40 28452279 2.0000
40 135514272 1.0000
40 246357421 2.0000
40 296787019 1.0000
40 29110219 2.0000
40 54605067 1.0000
40 77995220 1.0000
40 228774722 1.0000
40 148872468 1.0000
40 6751502 1.0000
40 116559835 2.0000
40 74979783 1.0000
40 233555616 1.0000
40 23359147 1.0000
40 347778813 1.0000
40 22378020 2.0000
40 68690605 2.0000
40 18449501 1.0000
40 224291356 1.0000
40 236377912 2.0000
40 22862620 1.0000
40 233919401 1.0000
40 237487471 2.0000
40 26586771 1.0000
40 95224854 2.0000
40 29466305 1.0000
40 236108605 1.0000
40 304321790 1.0000
40 70205816 1.0000
40 22498248 1.0000
40 219454029 1.0000
41 135274322 1.0000
41 6244782 2.0000
41 231942475 2.0000
41 579303202 1.0000
41 238316092 1.0000
41 21480666 1.0000
41 77184360 1.0000
41 375036621 1.0000
41 227431311 1.0000
41 399032673 1.0000
41 36806703 1.0000
41 19652551 3.0000
41 237826875 1.0000
41 67430174 1.0000
41 179230072 1.0000
41 90364806 1.0000
41 324588341 2.0000
41 253184868 6.0000
41 21927925 1.0000
41 944693640 1.0000
41 627403720 1.0000
41 392146152 1.0000
41 140393380 1.0000
41 212555476 2.0000
41 18539902 1.0000
41 371923186 2.0000
41 30443497 3.0000
41 19594736 2.0000
41 239787466 7.0000
41 198799377 1.0000
41 226898857 1.0000
41 16627544 2.0000
41 148702848 3.0000
41 213229979 2.0000
41 303259546 2.0000
41 94303891 1.0000
41 22186312 7.0000
41 46850377 3.0000
41 137363410 2.0000
41 163466066 2.0000
41 58040765 1.0000
41 94835912 1.0000
41 104217808 1.0000
41 19533838 8.0000
41 415438778 2.0000
41 109986944 5.0000
41 28776227 1.0000
41 99560321 1.0000
41 420627114 1.0000
41 22684776 1.0000
41 21811630 1.0000
41 54172831 2.0000
41 32845471 2.0000
41 229650437 2.0000
41 14409739 1.0000
41 25298765 2.0000
41 27885779 2.0000
41 6290752 1.0000
41 239555645 1.0000
41 111338251 1.0000
41 247041300 1.0000
41 19777265 2.0000
41 169088826 1.0000
41 23781227 1.0000
41 20586381 2.0000
41 396060099 1.0000
41 67268150 1.0000
41 121098050 1.0000
41 116785133 2.0000
41 75995713 1.0000
41 22628924 2.0000
41 238158030 1.0000
41 243632271 1.0000
41 496338650 1.0000
41 258136924 1.0000
41 116422140 1.0000
41 21401635 1.0000
41 25333950 16.0000
41 350484600 1.0000
41 153563285 1.0000
41 6294502 1.0000
41 144942878 1.0000
41 29110219 1.0000
41 219297099 6.0000
41 54605067 1.0000
41 228774722 5.0000
41 11587032 1.0000
41 21117425 3.0000
41 40747039 3.0000
41 85370909 2.0000
41 148872468 3.0000
41 66811109 1.0000
41 116559835 6.0000
41 135877820 2.0000
41 98420900 1.0000
41 74979783 4.0000
41 20511634 1.0000
41 87471023 4.0000
41 243134164 1.0000
41 114007914 1.0000
41 239444226 3.0000
41 20517600 2.0000
41 326441880 2.0000
41 23359147 1.0000
41 228673882 2.0000
41 262322667 2.0000
41 22378020 2.0000
41 327886319 1.0000
41 68690605 1.0000
41 18449501 2.0000
41 69568655 3.0000
41 422817442 1.0000
41 22862620 4.0000
41 118999126 1.0000
41 316306021 2.0000
41 322638688 1.0000
41 237487471 1.0000
41 26586771 2.0000
41 26228880 1.0000
41 110670932 1.0000
41 229431792 3.0000
41 33507131 5.0000
41 29466305 1.0000
41 236108605 2.0000
41 262199169 1.0000
41 22498248 2.0000
41 219454029 2.0000
42 135274322 1.0000
42 45611369 1.0000
42 19777265 1.0000
42 169088826 1.0000
43 135274322 1.0000
43 231942475 1.0000
43 77184360 1.0000
43 430934081 1.0000
43 90364806 1.0000
43 212555476 1.0000
43 371923186 1.0000
43 198799377 1.0000
43 226898857 1.0000
43 16627544 1.0000
43 361335767 1.0000
43 109986944 1.0000
43 99560321 1.0000
43 19735329 1.0000
43 133219169 1.0000
43 70170285 1.0000
43 19777265 1.0000
43 20586381 4.0000
43 77986665 1.0000
43 144942878 1.0000
43 29110219 1.0000
43 77995220 1.0000
43 6751502 1.0000
43 20511634 2.0000
43 87471023 1.0000
43 78019662 2.0000
43 262322667 1.0000
43 19964133 1.0000
43 39472243 1.0000
43 127331013 1.0000
43 166102184 2.0000
43 37536209 1.0000
43 304321790 1.0000
43 39019643 1.0000
44 135274322 1.0000
44 32922034 1.0000
44 226898857 1.0000
44 16627544 1.0000
44 244026999 1.0000
44 19533838 1.0000
44 166888604 2.0000
44 239862568 1.0000
44 238633165 1.0000
44 20586381 2.0000
44 153563285 1.0000
44 28452279 1.0000
44 6294502 1.0000
44 54605067 1.0000
44 148872468 2.0000
44 74979783 1.0000
44 36351009 2.0000
44 22983594 1.0000
44 233555616 1.0000
44 23359147 1.0000
44 327886319 3.0000
44 95658167 2.0000
44 69568655 1.0000
44 22862620 1.0000
44 118999126 1.0000
44 166102184 1.0000
44 229431792 1.0000
44 304321790 1.0000
45 135274322 2.0000
45 6244782 1.0000
45 231942475 2.0000
45 238316092 1.0000
45 456156740 1.0000
45 21480666 3.0000
45 77184360 1.0000
45 18016160 1.0000
45 248801998 2.0000
45 227431311 2.0000
45 36806703 1.0000
45 237826875 3.0000
45 32922034 2.0000
45 67430174 1.0000
45 21565240 1.0000
45 110711910 1.0000
45 21927925 2.0000
45 270850017 3.0000
45 19837405 2.0000
45 392146152 1.0000
45 212555476 3.0000
45 89952215 1.0000
45 190810251 1.0000
45 18539902 4.0000
45 30443497 2.0000
45 20584338 2.0000
45 93026497 1.0000
45 198799377 1.0000
45 226898857 3.0000
45 16627544 2.0000
45 148702848 1.0000
45 94303891 1.0000
45 137363410 1.0000
45 163466066 1.0000
45 10814042 2.0000
45 58040765 1.0000
45 94835912 5.0000
45 104217808 1.0000
45 361335767 5.0000
45 19533838 1.0000
45 28776227 3.0000
45 99560321 4.0000
45 318475037 1.0000
45 190987689 1.0000
45 22684776 5.0000
45 372827446 1.0000
45 21811630 1.0000
45 32845471 2.0000
45 166888604 2.0000
45 229650437 1.0000
45 104192882 3.0000
45 25298765 2.0000
45 27885779 1.0000
45 6290752 2.0000
45 238633165 1.0000
45 111338251 3.0000
45 247041300 2.0000
45 360540613 1.0000
45 23781227 4.0000
45 20586381 2.0000
45 67268150 3.0000
45 312625958 3.0000
45 231816917 1.0000
45 116785133 3.0000
45 75995713 3.0000
45 21315916 2.0000
45 22628924 1.0000
45 238158030 1.0000
45 48667895 3.0000
45 496338650 2.0000
45 293536395 2.0000
45 120117254 1.0000
45 258136924 3.0000
45 116422140 1.0000
45 77986665 2.0000
45 21401635 1.0000
45 25333950 3.0000
45 350484600 2.0000
45 28452279 1.0000
45 21245586 3.0000
45 246357421 1.0000
45 504372104 1.0000
45 66682393 1.0000
45 702562776 1.0000
45 21643123 1.0000
45 144942878 3.0000
45 296787019 1.0000
45 84546428 5.0000
45 246585659 2.0000
45 29110219 1.0000
45 219297099 1.0000
45 202678255 1.0000
45 77995220 1.0000
45 228774722 1.0000
45 11587032 1.0000
45 36034936 2.0000
45 21117425 1.0000
45 40747039 1.0000
45 238586884 1.0000
45 163063814 1.0000
45 21440665 1.0000
45 6751502 4.0000
45 135877820 3.0000
45 245434042 1.0000
45 98420900 2.0000
45 74979783 3.0000
45 36351009 1.0000
45 87471023 8.0000
45 78019662 2.0000
45 239444226 1.0000
45 20517600 2.0000
45 22983594 1.0000
45 233555616 1.0000
45 219007038 4.0000
45 23359147 3.0000
45 421067231 4.0000
45 262322667 2.0000
45 22378020 2.0000
45 327886319 2.0000
45 46123918 2.0000
45 95658167 4.0000
45 68690605 1.0000
45 16950676 2.0000
45 18449501 2.0000
45 19964133 3.0000
45 69568655 5.0000
45 22862620 2.0000
45 90059455 1.0000
45 118999126 4.0000
45 39472243 3.0000
45 322638688 1.0000
45 26586771 2.0000
45 95224854 1.0000
45 6300152 4.0000
45 166102184 1.0000
45 17691386 4.0000
45 197095842 3.0000
45 249347954 1.0000
45 110670932 1.0000
45 37536209 3.0000
45 18304985 5.0000
45 33507131 5.0000
45 236108605 7.0000
45 70205816 4.0000
45 262199169 1.0000
45 22498248 1.0000
45 219454029 5.0000
46 135274322 14.0000
46 6244782 2.0000
46 231942475 8.0000
46 191085626 2.0000
46 229466877 4.0000
46 238316092 2.0000
46 21480666 4.0000
46 77184360 13.0000
46 29163101 1.0000
46 226631830 8.0000
46 18016160 11.0000
46 375036621 3.0000
46 248801998 5.0000
46 227431311 5.0000
46 39325505 21.0000
46 127424923 1.0000
46 36806703 2.0000
46 48380272 2.0000
46 19652551 12.0000
46 237826875 10.0000
46 80267704 2.0000
46 32922034 4.0000
46 67430174 4.0000
46 21565240 2.0000
46 211231464 5.0000
46 179230072 11.0000
46 270286972 1.0000
46 378668608 2.0000
46 430934081 8.0000
46 110711910 3.0000
46 103817716 2.0000
46 90364806 12.0000
46 324588341 11.0000
46 253184868 8.0000
46 172749267 1.0000
46 944693640 4.0000
46 232242473 1.0000
46 270850017 5.0000
46 240624439 1.0000
46 19837405 2.0000
46 392146152 6.0000
46 533004742 2.0000
46 524423189 2.0000
46 212555476 5.0000
46 89952215 10.0000
46 191865710 3.0000
46 22924705 2.0000
46 190810251 1.0000
46 237376611 1.0000
46 18539902 7.0000
46 219480393 2.0000
46 30443497 12.0000
46 19594736 8.0000
46 239787466 1.0000
46 215411682 3.0000
46 20584338 5.0000
46 93026497 12.0000
46 198799377 13.0000
46 226898857 14.0000
46 16627544 5.0000
46 148702848 1.0000
46 213229979 3.0000
46 878580698 1.0000
46 227338733 2.0000
46 94303891 1.0000
46 244026999 5.0000
46 22186312 8.0000
46 46850377 6.0000
46 229015331 5.0000
46 137363410 13.0000
46 106866759 1.0000
46 10814042 8.0000
46 58040765 8.0000
46 94835912 5.0000
46 104217808 12.0000
46 361335767 9.0000
46 19533838 3.0000
46 415438778 6.0000
46 109986944 7.0000
46 19530527 8.0000
46 28776227 17.0000
46 99560321 11.0000
46 115924018 3.0000
46 190987689 7.0000
46 19735329 12.0000
46 22684776 10.0000
46 116547221 1.0000
46 372827446 7.0000
46 21811630 15.0000
46 133219169 13.0000
46 54172831 5.0000
46 70170285 3.0000
46 32845471 10.0000
46 95884790 1.0000
46 166888604 2.0000
46 516729176 11.0000
46 239862568 21.0000
46 229650437 1.0000
46 104192882 5.0000
46 14409739 3.0000
46 45611369 2.0000
46 25298765 4.0000
46 144131076 2.0000
46 577034468 1.0000
46 27885779 6.0000
46 6290752 13.0000
46 238633165 3.0000
46 239555645 6.0000
46 111338251 21.0000
46 247041300 1.0000
46 360540613 1.0000
46 104518517 1.0000
46 19777265 8.0000
46 169088826 2.0000
46 385326089 1.0000
46 23781227 8.0000
46 20586381 9.0000
46 67268150 6.0000
46 312625958 3.0000
46 346630615 1.0000
46 231816917 1.0000
46 121098050 4.0000
46 116785133 5.0000
46 242365407 3.0000
46 75995713 18.0000
46 21315916 6.0000
46 22628924 10.0000
46 238158030 10.0000
46 243632271 3.0000
46 24600451 1.0000
46 48667895 7.0000
46 496338650 4.0000
46 293536395 3.0000
46 120117254 12.0000
46 258136924 7.0000
46 192341330 2.0000
46 432054563 1.0000
46 116422140 1.0000
46 77986665 5.0000
46 82645739 8.0000
46 22005625 25.0000
46 21401635 7.0000
46 25333950 4.0000
46 350484600 9.0000
46 153563285 4.0000
46 28452279 3.0000
46 22026991 5.0000
46 21245586 9.0000
46 135514272 3.0000
46 246357421 14.0000
46 242791873 1.0000
46 104578228 7.0000
46 6294502 19.0000
46 504372104 3.0000
46 386170620 5.0000
46 66682393 9.0000
46 312658372 8.0000
46 21643123 11.0000
46 144942878 7.0000
46 296787019 10.0000
46 84546428 5.0000
46 246585659 7.0000
46 29110219 6.0000
46 219297099 5.0000
46 54605067 3.0000
46 202678255 4.0000
46 77995220 3.0000
46 228774722 9.0000
46 11587032 7.0000
46 36034936 5.0000
46 21117425 20.0000
46 195697781 1.0000
46 6306972 4.0000
46 40747039 4.0000
46 148872468 8.0000
46 238586884 3.0000
46 163063814 3.0000
46 21440665 14.0000
46 6751502 4.0000
46 168669206 1.0000
46 66811109 5.0000
46 18818981 2.0000
46 116559835 3.0000
46 21518722 2.0000
46 135877820 8.0000
46 245434042 5.0000
46 98420900 11.0000
46 74979783 7.0000
46 36351009 3.0000
46 20511634 14.0000
46 87471023 8.0000
46 114007914 5.0000
46 150256527 5.0000
46 78019662 3.0000
46 239444226 13.0000
46 246723037 1.0000
46 83344114 5.0000
46 20517600 12.0000
46 236487406 3.0000
46 326441880 4.0000
46 22983594 6.0000
46 233555616 7.0000
46 219007038 9.0000
46 23359147 13.0000
46 228673882 1.0000
46 262322667 12.0000
46 322549346 5.0000
46 150981180 1.0000
46 347778813 5.0000
46 22378020 7.0000
46 327886319 4.0000
46 46123918 18.0000
46 95658167 7.0000
46 378219674 4.0000
46 68690605 6.0000
46 81844092 4.0000
46 16950676 2.0000
46 18449501 7.0000
46 224291356 4.0000
46 19964133 9.0000
46 23577405 3.0000
46 69568655 16.0000
46 212284694 2.0000
46 241298933 1.0000
46 197897890 1.0000
46 236377912 11.0000
46 422817442 1.0000
46 122713304 12.0000
46 22862620 6.0000
46 90059455 8.0000
46 118999126 10.0000
46 316306021 13.0000
46 233919401 12.0000
46 39472243 6.0000
46 322638688 2.0000
46 237487471 6.0000
46 26586771 5.0000
46 95224854 6.0000
46 127331013 4.0000
46 6300152 5.0000
46 166102184 18.0000
46 60663002 5.0000
46 198846028 1.0000
46 26228880 8.0000
46 17691386 6.0000
46 197095842 6.0000
46 249347954 5.0000
46 110670932 16.0000
46 37536209 7.0000
46 562111567 2.0000
46 229431792 4.0000
46 124849627 2.0000
46 18304985 17.0000
46 92521829 3.0000
46 33507131 16.0000
46 29466305 6.0000
46 236108605 11.0000
46 304321790 14.0000
46 70205816 10.0000
46 262199169 14.0000
46 39019643 10.0000
46 22498248 8.0000
46 219454029 1.0000
47 135274322 1.0000
47 32922034 1.0000
47 18539902 1.0000
47 198799377 2.0000
47 318475037 1.0000
47 239862568 1.0000
47 144942878 1.0000
48 135274322 2.0000
48 80267704 1.0000
48 179230072 1.0000
48 90364806 2.0000
48 20584338 1.0000
48 58040765 1.0000
48 361335767 1.0000
48 19533838 1.0000
48 99560321 1.0000
48 115924018 1.0000
48 104192882 1.0000
48 144131076 1.0000
48 27885779 1.0000
48 239555645 1.0000
48 67268150 1.0000
48 21401635 1.0000
48 350484600 1.0000
48 504372104 1.0000
48 144942878 1.0000
48 85370909 11.0000
48 20511634 1.0000
48 20517600 1.0000
48 327886319 1.0000
48 46123918 1.0000
48 197897890 1.0000
48 90059455 3.0000
48 316306021 1.0000
48 17691386 2.0000
48 37536209 1.0000
48 18304985 1.0000
48 29466305 1.0000
48 262199169 1.0000
48 39019643 1.0000
49 135274322 12.0000
49 6244782 2.0000
49 196551540 10.0000
49 231942475 22.0000
49 191085626 3.0000
49 229466877 3.0000
49 579303202 2.0000
49 25310399 5.0000
49 456156740 1.0000
49 21480666 4.0000
49 77184360 16.0000
49 29163101 3.0000
49 226631830 9.0000
49 18016160 1.0000
49 248801998 4.0000
49 227431311 7.0000
49 39325505 4.0000
49 399032673 1.0000
49 36806703 13.0000
49 48380272 1.0000
49 19652551 19.0000
49 237826875 6.0000
49 80267704 3.0000
49 32922034 4.0000
49 67430174 3.0000
49 179230072 13.0000
49 430934081 4.0000
49 110711910 3.0000
49 90364806 7.0000
49 324588341 2.0000
49 253184868 9.0000
49 21927925 4.0000
49 172749267 2.0000
49 944693640 5.0000
49 270850017 16.0000
49 256198747 1.0000
49 240624439 3.0000
49 19837405 4.0000
49 392146152 2.0000
49 533004742 1.0000
49 212555476 7.0000
49 89952215 4.0000
49 191865710 2.0000
49 22924705 1.0000
49 190810251 1.0000
49 237376611 2.0000
49 18539902 2.0000
49 219480393 17.0000
49 30443497 9.0000
49 19594736 22.0000
49 239787466 7.0000
49 215411682 1.0000
49 20584338 7.0000
49 93026497 10.0000
49 198799377 7.0000
49 226898857 4.0000
49 16627544 6.0000
49 148702848 1.0000
49 213229979 3.0000
49 878580698 3.0000
49 227338733 4.0000
49 244026999 6.0000
49 22186312 6.0000
49 46850377 1.0000
49 229015331 2.0000
49 137363410 2.0000
49 163466066 1.0000
49 106866759 2.0000
49 10814042 6.0000
49 58040765 1.0000
49 94835912 7.0000
49 393461982 1.0000
49 104217808 11.0000
49 361335767 10.0000
49 19533838 4.0000
49 415438778 9.0000
49 109986944 12.0000
49 19530527 10.0000
49 28776227 4.0000
49 99560321 7.0000
49 318475037 5.0000
49 115924018 7.0000
49 190987689 9.0000
49 19735329 10.0000
49 22684776 4.0000
49 116547221 2.0000
49 372827446 5.0000
49 21811630 3.0000
49 133219169 7.0000
49 54172831 7.0000
49 70170285 6.0000
49 32845471 1.0000
49 95884790 4.0000
49 166888604 3.0000
49 516729176 12.0000
49 239862568 7.0000
49 229650437 4.0000
49 14409739 4.0000
49 342888740 10.0000
49 25298765 10.0000
49 577034468 1.0000
49 27885779 4.0000
49 6290752 4.0000
49 238633165 1.0000
49 239555645 2.0000
49 111338251 15.0000
49 247041300 5.0000
49 360540613 2.0000
49 55174364 3.0000
49 104518517 1.0000
49 163929486 4.0000
49 19777265 2.0000
49 169088826 4.0000
49 385326089 19.0000
49 23781227 3.0000
49 20586381 3.0000
49 67268150 4.0000
49 312625958 6.0000
49 346630615 1.0000
49 121098050 2.0000
49 116785133 4.0000
49 242365407 1.0000
49 75995713 14.0000
49 21315916 10.0000
49 22628924 10.0000
49 238158030 8.0000
49 243632271 1.0000
49 24600451 1.0000
49 48667895 4.0000
49 496338650 2.0000
49 293536395 4.0000
49 120117254 10.0000
49 258136924 8.0000
49 192341330 2.0000
49 116422140 1.0000
49 77986665 8.0000
49 227990753 1.0000
49 82645739 6.0000
49 22005625 7.0000
49 21401635 3.0000
49 25333950 26.0000
49 350484600 11.0000
49 153563285 2.0000
49 28452279 1.0000
49 22026991 1.0000
49 21245586 6.0000
49 135514272 2.0000
49 246357421 5.0000
49 242791873 2.0000
49 37011115 7.0000
49 6294502 3.0000
49 504372104 13.0000
49 386170620 10.0000
49 66682393 2.0000
49 312658372 3.0000
49 702562776 1.0000
49 21643123 6.0000
49 144942878 11.0000
49 296787019 8.0000
49 84546428 3.0000
49 246585659 5.0000
49 29110219 3.0000
49 219297099 18.0000
49 54605067 4.0000
49 202678255 2.0000
49 77995220 5.0000
49 228774722 8.0000
49 616139585 4.0000
49 11587032 6.0000
49 36034936 9.0000
49 21117425 11.0000
49 40747039 6.0000
49 85370909 20.0000
49 148872468 22.0000
49 238586884 1.0000
49 21440665 13.0000
49 6751502 9.0000
49 168669206 1.0000
49 66811109 1.0000
49 18818981 3.0000
49 116559835 9.0000
49 21518722 2.0000
49 135877820 6.0000
49 245434042 4.0000
49 98420900 1.0000
49 74979783 2.0000
49 822980144 1.0000
49 36351009 3.0000
49 20511634 16.0000
49 87471023 5.0000
49 114007914 4.0000
49 150256527 23.0000
49 78019662 1.0000
49 239444226 12.0000
49 83344114 4.0000
49 20517600 2.0000
49 326441880 1.0000
49 22983594 4.0000
49 233555616 17.0000
49 219007038 1.0000
49 23359147 1.0000
49 228673882 4.0000
49 421067231 1.0000
49 244156314 1.0000
49 262322667 8.0000
49 322549346 2.0000
49 347778813 3.0000
49 22378020 8.0000
49 327886319 11.0000
49 46123918 8.0000
49 95658167 4.0000
49 68690605 11.0000
49 81844092 2.0000
49 16950676 1.0000
49 18449501 8.0000
49 224291356 12.0000
49 223950593 1.0000
49 23577405 2.0000
49 69568655 30.0000
49 197897890 1.0000
49 236377912 21.0000
49 422817442 2.0000
49 122713304 4.0000
49 22862620 5.0000
49 90059455 5.0000
49 118999126 5.0000
49 316306021 12.0000
49 233919401 6.0000
49 39472243 11.0000
49 322638688 3.0000
49 237487471 15.0000
49 26586771 4.0000
49 127331013 17.0000
49 6300152 2.0000
49 166102184 5.0000
49 60663002 4.0000
49 26228880 3.0000
49 17691386 3.0000
49 197095842 7.0000
49 249347954 4.0000
49 110670932 8.0000
49 917581650 5.0000
49 37536209 3.0000
49 229431792 23.0000
49 18304985 5.0000
49 92521829 2.0000
49 33507131 5.0000
49 29466305 7.0000
49 236108605 6.0000
49 304321790 10.0000
49 70205816 4.0000
49 262199169 15.0000
49 22498248 1.0000
49 219454029 4.0000
50 135274322 1.0000
50 21480666 1.0000
50 226631830 1.0000
50 39325505 2.0000
50 237826875 1.0000
50 103817716 1.0000
50 270850017 1.0000
50 89952215 1.0000
50 18539902 1.0000
50 30443497 1.0000
50 215411682 1.0000
50 198799377 1.0000
50 10814042 2.0000
50 58040765 1.0000
50 19533838 2.0000
50 415438778 1.0000
50 109986944 1.0000
50 19530527 1.0000
50 190987689 1.0000
50 133219169 1.0000
50 516729176 2.0000
50 239862568 1.0000
50 111338251 1.0000
50 360540613 1.0000
50 385326089 2.0000
50 21315916 1.0000
50 238158030 1.0000
50 48667895 2.0000
50 293536395 1.0000
50 120117254 1.0000
50 227990753 1.0000
50 153563285 2.0000
50 21245586 1.0000
50 37011115 1.0000
50 504372104 3.0000
50 202678255 1.0000
50 228774722 2.0000
50 36034936 1.0000
50 163063814 1.0000
50 18818981 1.0000
50 116559835 1.0000
50 135877820 3.0000
50 245434042 1.0000
50 157410826 1.0000
50 322549346 1.0000
50 95658167 2.0000
50 18449501 2.0000
50 122713304 1.0000
50 39472243 1.0000
50 322638688 1.0000
50 237487471 2.0000
50 127331013 5.0000
50 249347954 9.0000
50 110670932 1.0000
50 124849627 1.0000
50 33507131 1.0000
50 236108605 2.0000
50 262199169 1.0000
50 39019643 1.0000
51 135274322 6.0000
51 6244782 1.0000
51 231942475 9.0000
51 191085626 1.0000
51 238316092 2.0000
51 21480666 10.0000
51 77184360 6.0000
51 226631830 2.0000
51 18016160 1.0000
51 375036621 2.0000
51 248801998 2.0000
51 227431311 2.0000
51 39325505 4.0000
51 48380272 1.0000
51 19652551 3.0000
51 237826875 2.0000
51 237788848 1.0000
51 32922034 1.0000
51 67430174 1.0000
51 211231464 1.0000
51 179230072 2.0000
51 378668608 1.0000
51 90364806 4.0000
51 324588341 1.0000
51 253184868 4.0000
51 21927925 8.0000
51 270850017 2.0000
51 19837405 6.0000
51 392146152 7.0000
51 212555476 3.0000
51 89952215 2.0000
51 191865710 3.0000
51 232243716 2.0000
51 190810251 1.0000
51 18539902 7.0000
51 371923186 2.0000
51 30443497 2.0000
51 19594736 1.0000
51 239787466 3.0000
51 215411682 2.0000
51 20584338 3.0000
51 93026497 1.0000
51 198799377 4.0000
51 226898857 3.0000
51 16627544 6.0000
51 148702848 5.0000
51 213229979 1.0000
51 242804165 1.0000
51 227338733 1.0000
51 303259546 1.0000
51 94303891 1.0000
51 244026999 1.0000
51 22186312 1.0000
51 229015331 2.0000
51 137363410 3.0000
51 163466066 1.0000
51 10814042 3.0000
51 58040765 6.0000
51 94835912 1.0000
51 104217808 9.0000
51 361335767 5.0000
51 19533838 4.0000
51 415438778 4.0000
51 109986944 1.0000
51 19530527 7.0000
51 28776227 2.0000
51 99560321 2.0000
51 318475037 1.0000
51 115924018 1.0000
51 22684776 2.0000
51 372827446 1.0000
51 21811630 1.0000
51 133219169 5.0000
51 54172831 9.0000
51 32845471 2.0000
51 95884790 1.0000
51 166888604 2.0000
51 516729176 1.0000
51 239862568 3.0000
51 229650437 1.0000
51 25298765 5.0000
51 242373942 1.0000
51 27885779 3.0000
51 6290752 1.0000
51 238633165 2.0000
51 239555645 4.0000
51 111338251 2.0000
51 360540613 1.0000
51 19777265 3.0000
51 385326089 1.0000
51 228770219 1.0000
51 20586381 4.0000
51 234825661 1.0000
51 312625958 3.0000
51 231816917 1.0000
51 234688647 1.0000
51 116785133 1.0000
51 242365407 1.0000
51 75995713 3.0000
51 21315916 5.0000
51 22628924 1.0000
51 238158030 4.0000
51 243632271 1.0000
51 48667895 3.0000
51 496338650 1.0000
51 293536395 4.0000
51 120117254 3.0000
51 258136924 3.0000
51 77986665 5.0000
51 227990753 1.0000
51 22005625 6.0000
51 21401635 2.0000
51 25333950 2.0000
51 350484600 5.0000
51 28452279 3.0000
51 22026991 1.0000
51 21245586 6.0000
51 246357421 3.0000
51 37011115 1.0000
51 104578228 1.0000
51 6294502 4.0000
51 243177419 1.0000
51 66682393 3.0000
51 702562776 1.0000
51 21643123 1.0000
51 144942878 6.0000
51 84546428 3.0000
51 246585659 3.0000
51 29110219 4.0000
51 219297099 2.0000
51 54605067 2.0000
51 77995220 4.0000
51 228774722 1.0000
51 616139585 1.0000
51 11587032 5.0000
51 21117425 1.0000
51 195697781 1.0000
51 6306972 1.0000
51 40747039 2.0000
51 85370909 2.0000
51 148872468 9.0000
51 21440665 1.0000
51 6751502 1.0000
51 66811109 1.0000
51 116559835 3.0000
51 21518722 5.0000
51 135877820 5.0000
51 245434042 2.0000
51 98420900 3.0000
51 74979783 1.0000
51 36351009 3.0000
51 20511634 1.0000
51 87471023 7.0000
51 243134164 2.0000
51 114007914 3.0000
51 150256527 4.0000
51 157410826 3.0000
51 239444226 13.0000
51 83344114 1.0000
51 20517600 8.0000
51 326441880 1.0000
51 22983594 2.0000
51 233555616 2.0000
51 219007038 3.0000
51 23359147 5.0000
51 228673882 2.0000
51 262322667 6.0000
51 22378020 4.0000
51 327886319 2.0000
51 46123918 5.0000
51 95658167 2.0000
51 378219674 1.0000
51 68690605 1.0000
51 16950676 1.0000
51 18449501 8.0000
51 224291356 3.0000
51 19964133 2.0000
51 23577405 1.0000
51 69568655 3.0000
51 212284694 5.0000
51 241298933 1.0000
51 235243434 2.0000
51 236377912 1.0000
51 122713304 2.0000
51 22862620 3.0000
51 232233165 1.0000
51 90059455 3.0000
51 118999126 4.0000
51 39472243 3.0000
51 322638688 1.0000
51 237794265 1.0000
51 237487471 1.0000
51 26586771 2.0000
51 127331013 4.0000
51 6300152 5.0000
51 166102184 3.0000
51 17691386 5.0000
51 197095842 2.0000
51 249347954 3.0000
51 110670932 3.0000
51 37536209 6.0000
51 229431792 2.0000
51 124849627 1.0000
51 92521829 1.0000
51 29466305 3.0000
51 236108605 1.0000
51 304321790 4.0000
51 70205816 2.0000
51 262199169 2.0000
51 39019643 1.0000
51 22498248 1.0000
51 219454029 3.0000
52 135274322 3.0000
52 6244782 1.0000
52 21480666 4.0000
52 77184360 1.0000
52 227431311 1.0000
52 48380272 1.0000
52 237826875 1.0000
52 378668608 1.0000
52 430934081 1.0000
52 21927925 1.0000
52 944693640 3.0000
52 19837405 1.0000
52 212555476 1.0000
52 18539902 2.0000
52 30443497 1.0000
52 20584338 1.0000
52 227338733 1.0000
52 303259546 1.0000
52 137363410 1.0000
52 10814042 1.0000
52 104217808 1.0000
52 361335767 2.0000
52 19533838 1.0000
52 28776227 1.0000
52 99560321 1.0000
52 133219169 1.0000
52 54172831 1.0000
52 32845471 1.0000
52 239862568 1.0000
52 6290752 2.0000
52 239555645 3.0000
52 116785133 2.0000
52 242365407 1.0000
52 21315916 3.0000
52 48667895 1.0000
52 82645739 1.0000
52 22005625 3.0000
52 21401635 1.0000
52 350484600 1.0000
52 28452279 1.0000
52 21245586 1.0000
52 246357421 1.0000
52 104578228 1.0000
52 144942878 1.0000
52 246585659 1.0000
52 29110219 2.0000
52 219297099 1.0000
52 40747039 3.0000
52 148872468 2.0000
52 21518722 2.0000
52 87471023 2.0000
52 239444226 3.0000
52 326441880 1.0000
52 22983594 1.0000
52 219007038 1.0000
52 262322667 1.0000
52 22378020 1.0000
52 68690605 1.0000
52 18449501 1.0000
52 122713304 1.0000
52 322638688 1.0000
52 26586771 1.0000
52 6300152 1.0000
52 166102184 2.0000
52 17691386 3.0000
52 229431792 1.0000
52 124849627 1.0000
52 236108605 2.0000
52 70205816 2.0000
52 39019643 1.0000
52 219454029 1.0000
53 135274322 3.0000
53 6244782 2.0000
53 196551540 2.0000
53 235965948 1.0000
53 229466877 1.0000
53 579303202 1.0000
53 238316092 1.0000
53 25310399 1.0000
53 21480666 1.0000
53 77184360 1.0000
53 29163101 3.0000
53 375036621 3.0000
53 248801998 6.0000
53 227431311 2.0000
53 39325505 2.0000
53 399032673 1.0000
53 36806703 1.0000
53 19652551 2.0000
53 237826875 1.0000
53 80267704 1.0000
53 32922034 4.0000
53 67430174 5.0000
53 179230072 2.0000
53 378668608 1.0000
53 110711910 2.0000
53 324588341 1.0000
53 253184868 2.0000
53 21927925 5.0000
53 944693640 3.0000
53 627403720 1.0000
53 270850017 2.0000
53 19837405 2.0000
53 392146152 1.0000
53 140393380 2.0000
53 212555476 1.0000
53 89952215 2.0000
53 190810251 1.0000
53 18539902 5.0000
53 371923186 3.0000
53 30443497 1.0000
53 19594736 1.0000
53 239787466 4.0000
53 215411682 1.0000
53 93026497 5.0000
53 198799377 3.0000
53 226898857 1.0000
53 16627544 2.0000
53 227338733 1.0000
53 303259546 1.0000
53 244026999 5.0000
53 22186312 4.0000
53 137363410 5.0000
53 163466066 2.0000
53 106866759 1.0000
53 10814042 1.0000
53 58040765 1.0000
53 94835912 2.0000
53 393461982 1.0000
53 104217808 6.0000
53 361335767 1.0000
53 19533838 1.0000
53 109986944 1.0000
53 19530527 2.0000
53 99560321 1.0000
53 115924018 3.0000
53 190987689 1.0000
53 22684776 1.0000
53 372827446 1.0000
53 133219169 1.0000
53 54172831 1.0000
53 32845471 2.0000
53 239862568 2.0000
53 229650437 2.0000
53 14409739 18.0000
53 342888740 1.0000
53 25298765 1.0000
53 27885779 4.0000
53 238633165 4.0000
53 239555645 1.0000
53 111338251 1.0000
53 19777265 2.0000
53 169088826 2.0000
53 385326089 8.0000
53 23781227 1.0000
53 20586381 1.0000
53 67268150 3.0000
53 312625958 4.0000
53 116785133 7.0000
53 242365407 1.0000
53 75995713 4.0000
53 21315916 1.0000
53 238158030 2.0000
53 243632271 1.0000
53 48667895 2.0000
53 293536395 7.0000
53 120117254 7.0000
53 258136924 6.0000
53 192341330 1.0000
53 116422140 2.0000
53 77986665 2.0000
53 227990753 2.0000
53 82645739 3.0000
53 22005625 2.0000
53 21401635 3.0000
53 25333950 5.0000
53 350484600 4.0000
53 153563285 2.0000
53 28452279 4.0000
53 21245586 2.0000
53 246357421 1.0000
53 37011115 1.0000
53 6294502 1.0000
53 386170620 5.0000
53 66682393 1.0000
53 312658372 2.0000
53 702562776 1.0000
53 144942878 2.0000
53 296787019 3.0000
53 84546428 1.0000
53 246585659 1.0000
53 29110219 2.0000
53 219297099 4.0000
53 54605067 2.0000
53 202678255 1.0000
53 77995220 1.0000
53 228774722 1.0000
53 616139585 1.0000
53 11587032 1.0000
53 21117425 2.0000
53 195697781 1.0000
53 6306972 1.0000
53 148872468 2.0000
53 238586884 5.0000
53 163063814 2.0000
53 21440665 1.0000
53 6751502 4.0000
53 116559835 3.0000
53 21518722 1.0000
53 135877820 3.0000
53 245434042 1.0000
53 98420900 2.0000
53 36351009 1.0000
53 20511634 2.0000
53 87471023 3.0000
53 114007914 1.0000
53 150256527 2.0000
53 78019662 29.0000
53 157410826 1.0000
53 239444226 2.0000
53 20517600 2.0000
53 23359147 2.0000
53 228673882 2.0000
53 262322667 2.0000
53 322549346 1.0000
53 22378020 2.0000
53 327886319 2.0000
53 46123918 6.0000
53 95658167 5.0000
53 378219674 2.0000
53 68690605 2.0000
53 81844092 1.0000
53 16950676 2.0000
53 224291356 2.0000
53 23577405 1.0000
53 212284694 1.0000
53 236377912 5.0000
53 422817442 2.0000
53 122713304 2.0000
53 22862620 3.0000
53 28364382 1.0000
53 90059455 5.0000
53 118999126 2.0000
53 316306021 1.0000
53 233919401 1.0000
53 322638688 3.0000
53 237487471 1.0000
53 26586771 1.0000
53 60663002 1.0000
53 26228880 10.0000
53 17691386 3.0000
53 197095842 7.0000
53 249347954 2.0000
53 110670932 1.0000
53 229431792 2.0000
53 18304985 2.0000
53 33507131 2.0000
53 29466305 2.0000
53 236108605 3.0000
53 304321790 3.0000
53 70205816 3.0000
53 262199169 1.0000
53 22498248 2.0000
53 219454029 3.0000
54 135274322 1.0000
54 6244782 1.0000
54 248801998 1.0000
54 215411682 1.0000
54 148702848 1.0000
54 18449501 1.0000
55 135274322 1.0000
55 36806703 1.0000
55 392146152 1.0000
55 18539902 1.0000
55 215411682 1.0000
55 25298765 1.0000
55 6290752 3.0000
55 111338251 1.0000
55 19777265 1.0000
55 74979783 1.0000
55 219007038 1.0000
56 135274322 12.0000
56 231942475 1.0000
56 238316092 1.0000
56 21480666 8.0000
56 32922034 1.0000
56 67430174 1.0000
56 21927925 1.0000
56 944693640 2.0000
56 270850017 4.0000
56 392146152 1.0000
56 89952215 1.0000
56 18539902 1.0000
56 371923186 1.0000
56 30443497 1.0000
56 303259546 1.0000
56 104217808 2.0000
56 415438778 1.0000
56 109986944 1.0000
56 19530527 1.0000
56 19735329 1.0000
56 372827446 2.0000
56 133219169 1.0000
56 239862568 1.0000
56 25298765 2.0000
56 27885779 1.0000
56 6290752 4.0000
56 238633165 1.0000
56 312625958 1.0000
56 238158030 4.0000
56 293536395 2.0000
56 258136924 1.0000
56 77986665 1.0000
56 22005625 1.0000
56 350484600 1.0000
56 6294502 2.0000
56 386170620 1.0000
56 66682393 2.0000
56 21643123 1.0000
56 144942878 2.0000
56 84546428 1.0000
56 228774722 1.0000
56 6751502 1.0000
56 114007914 1.0000
56 22983594 1.0000
56 23359147 2.0000
56 262322667 2.0000
56 18449501 2.0000
56 19964133 3.0000
56 69568655 2.0000
56 122713304 1.0000
56 22862620 2.0000
56 39472243 1.0000
56 237487471 1.0000
56 26586771 1.0000
56 127331013 1.0000
56 60663002 1.0000
56 17691386 1.0000
56 197095842 2.0000
56 18304985 2.0000
56 236108605 1.0000
56 70205816 2.0000
57 135274322 1.0000
57 6244782 2.0000
57 248801998 2.0000
57 127424923 2.0000
57 36806703 1.0000
57 48380272 1.0000
57 179230072 1.0000
57 270850017 3.0000
57 212555476 2.0000
57 58040765 1.0000
57 28776227 1.0000
57 133219169 1.0000
57 14409739 1.0000
57 27885779 2.0000
57 22628924 6.0000
57 120117254 1.0000
57 28452279 1.0000
57 29110219 1.0000
57 6306972 1.0000
57 40747039 2.0000
57 163063814 1.0000
57 21440665 1.0000
57 22378020 1.0000
57 327886319 1.0000
57 95658167 1.0000
57 68690605 1.0000
57 81844092 1.0000
57 19964133 1.0000
57 197095842 1.0000
57 917581650 2.0000
58 135274322 1.0000
58 6244782 2.0000
58 231942475 11.0000
58 191085626 3.0000
58 238316092 4.0000
58 77184360 1.0000
58 226631830 18.0000
58 375036621 1.0000
58 248801998 1.0000
58 39325505 15.0000
58 399032673 2.0000
58 36806703 1.0000
58 48380272 1.0000
58 19652551 4.0000
58 237826875 2.0000
58 32922034 1.0000
58 67430174 13.0000
58 21565240 1.0000
58 179230072 7.0000
58 270286972 3.0000
58 378668608 1.0000
58 430934081 4.0000
58 110711910 2.0000
58 90364806 35.0000
58 324588341 1.0000
58 253184868 3.0000
58 21927925 2.0000
58 172749267 1.0000
58 270850017 2.0000
58 19837405 1.0000
58 392146152 2.0000
58 524423189 1.0000
58 212555476 9.0000
58 89952215 12.0000
58 22924705 1.0000
58 232243716 2.0000
58 237376611 1.0000
58 18539902 3.0000
58 371923186 1.0000
58 219480393 1.0000
58 30443497 2.0000
58 19594736 17.0000
58 239787466 7.0000
58 215411682 2.0000
58 20584338 3.0000
58 93026497 5.0000
58 412181399 1.0000
58 198799377 4.0000
58 226898857 56.0000
58 16627544 8.0000
58 148702848 1.0000
58 213229979 5.0000
58 227338733 1.0000
58 244026999 3.0000
58 22186312 16.0000
58 46850377 4.0000
58 229015331 16.0000
58 137363410 6.0000
58 163466066 5.0000
58 10814042 23.0000
58 58040765 3.0000
58 94835912 40.0000
58 393461982 4.0000
58 104217808 10.0000
58 361335767 5.0000
58 19533838 20.0000
58 415438778 10.0000
58 109986944 6.0000
58 19530527 135.0000
58 28776227 5.0000
58 99560321 21.0000
58 318475037 7.0000
58 115924018 7.0000
58 190987689 1.0000
58 420627114 2.0000
58 19735329 2.0000
58 22684776 4.0000
58 372827446 9.0000
58 21811630 15.0000
58 133219169 4.0000
58 54172831 10.0000
58 70170285 2.0000
58 32845471 40.0000
58 166888604 8.0000
58 516729176 4.0000
58 239862568 3.0000
58 229650437 1.0000
58 104192882 2.0000
58 14409739 9.0000
58 342888740 1.0000
58 25298765 11.0000
58 27885779 15.0000
58 6290752 2.0000
58 238633165 1.0000
58 239555645 1.0000
58 111338251 125.0000
58 247041300 3.0000
58 360540613 1.0000
58 55174364 3.0000
58 163929486 1.0000
58 19777265 32.0000
58 169088826 6.0000
58 385326089 2.0000
58 23781227 8.0000
58 20586381 16.0000
58 67268150 2.0000
58 312625958 5.0000
58 346630615 1.0000
58 121098050 12.0000
58 116785133 3.0000
58 382027035 1.0000
58 75995713 3.0000
58 22628924 6.0000
58 238158030 18.0000
58 48667895 8.0000
58 496338650 1.0000
58 293536395 5.0000
58 120117254 26.0000
58 258136924 29.0000
58 192341330 3.0000
58 116422140 1.0000
58 77986665 3.0000
58 82645739 3.0000
58 22005625 11.0000
58 21401635 1.0000
58 25333950 6.0000
58 350484600 4.0000
58 153563285 4.0000
58 28452279 3.0000
58 22026991 3.0000
58 21245586 1.0000
58 135514272 2.0000
58 246357421 8.0000
58 37011115 2.0000
58 104578228 3.0000
58 6294502 9.0000
58 504372104 3.0000
58 386170620 4.0000
58 66682393 5.0000
58 312658372 10.0000
58 21643123 3.0000
58 144942878 12.0000
58 84546428 24.0000
58 246585659 4.0000
58 29110219 3.0000
58 219297099 9.0000
58 54605067 1.0000
58 202678255 5.0000
58 77995220 3.0000
58 228774722 22.0000
58 430714461 1.0000
58 11587032 4.0000
58 36034936 7.0000
58 21117425 67.0000
58 195697781 1.0000
58 6306972 1.0000
58 40747039 8.0000
58 85370909 4.0000
58 148872468 9.0000
58 163063814 3.0000
58 21440665 5.0000
58 6751502 40.0000
58 168669206 3.0000
58 66811109 2.0000
58 116559835 6.0000
58 330904433 1.0000
58 21518722 10.0000
58 135877820 5.0000
58 245434042 6.0000
58 98420900 9.0000
58 74979783 1.0000
58 36351009 7.0000
58 20511634 15.0000
58 87471023 15.0000
58 114007914 4.0000
58 150256527 1.0000
58 157410826 4.0000
58 239444226 1.0000
58 20517600 5.0000
58 236487406 1.0000
58 326441880 1.0000
58 22983594 1.0000
58 233555616 14.0000
58 219007038 11.0000
58 23359147 7.0000
58 228673882 1.0000
58 262322667 7.0000
58 322549346 9.0000
58 347778813 5.0000
58 22378020 20.0000
58 327886319 13.0000
58 46123918 2.0000
58 378219674 1.0000
58 68690605 2.0000
58 18449501 4.0000
58 224291356 1.0000
58 19964133 3.0000
58 223950593 1.0000
58 69568655 163.0000
58 212284694 1.0000
58 197897890 1.0000
58 236377912 5.0000
58 422817442 8.0000
58 122713304 7.0000
58 22862620 3.0000
58 90059455 6.0000
58 118999126 2.0000
58 316306021 8.0000
58 233919401 9.0000
58 39472243 12.0000
58 322638688 7.0000
58 237487471 6.0000
58 26586771 1.0000
58 95224854 6.0000
58 63680662 1.0000
58 127331013 1.0000
58 6300152 8.0000
58 166102184 9.0000
58 60663002 2.0000
58 17691386 5.0000
58 94069743 3.0000
58 197095842 2.0000
58 249347954 5.0000
58 110670932 22.0000
58 37536209 3.0000
58 240465601 2.0000
58 92521829 11.0000
58 33507131 16.0000
58 29466305 3.0000
58 236108605 12.0000
58 304321790 8.0000
58 70205816 7.0000
58 39019643 3.0000
58 22498248 5.0000
58 219454029 10.0000
59 135274322 6.0000
59 6244782 4.0000
59 196551540 1.0000
59 231942475 1.0000
59 21480666 8.0000
59 77184360 1.0000
59 226631830 1.0000
59 375036621 1.0000
59 39325505 1.0000
59 36806703 2.0000
59 19652551 1.0000
59 237826875 2.0000
59 67430174 1.0000
59 110711910 1.0000
59 324588341 1.0000
59 21927925 1.0000
59 270850017 2.0000
59 19837405 2.0000
59 392146152 1.0000
59 212555476 2.0000
59 89952215 1.0000
59 30443497 1.0000
59 19594736 2.0000
59 239787466 1.0000
59 215411682 1.0000
59 20584338 2.0000
59 93026497 2.0000
59 198799377 2.0000
59 234077156 1.0000
59 244026999 1.0000
59 46850377 4.0000
59 137363410 1.0000
59 106866759 1.0000
59 58040765 1.0000
59 393461982 1.0000
59 104217808 4.0000
59 361335767 1.0000
59 19533838 2.0000
59 109986944 1.0000
59 28776227 2.0000
59 115924018 2.0000
59 190987689 2.0000
59 19735329 1.0000
59 22684776 2.0000
59 116547221 1.0000
59 372827446 2.0000
59 21811630 4.0000
59 133219169 2.0000
59 54172831 1.0000
59 70170285 1.0000
59 32845471 1.0000
59 14409739 1.0000
59 6290752 1.0000
59 239555645 1.0000
59 23781227 2.0000
59 20586381 1.0000
59 67268150 1.0000
59 312625958 1.0000
59 116785133 1.0000
59 21315916 2.0000
59 48667895 3.0000
59 293536395 1.0000
59 192341330 1.0000
59 432054563 1.0000
59 25333950 2.0000
59 28452279 2.0000
59 135514272 1.0000
59 104578228 1.0000
59 6294502 1.0000
59 504372104 1.0000
59 21643123 2.0000
59 144942878 1.0000
59 296787019 1.0000
59 29110219 1.0000
59 54605067 1.0000
59 202678255 1.0000
59 228774722 1.0000
59 36034936 1.0000
59 6306972 1.0000
59 40747039 1.0000
59 238586884 1.0000
59 168669206 1.0000
59 98420900 1.0000
59 36351009 2.0000
59 20511634 1.0000
59 114007914 2.0000
59 78019662 1.0000
59 239444226 2.0000
59 20517600 1.0000
59 233555616 1.0000
59 262322667 2.0000
59 68690605 1.0000
59 16950676 1.0000
59 18449501 1.0000
59 224291356 1.0000
59 23577405 3.0000
59 122713304 4.0000
59 316306021 1.0000
59 39472243 1.0000
59 322638688 3.0000
59 237487471 1.0000
59 26586771 2.0000
59 197095842 1.0000
59 249347954 1.0000
59 110670932 3.0000
59 229431792 3.0000
59 18304985 1.0000
59 33507131 1.0000
59 236108605 3.0000
59 262199169 2.0000
59 39019643 2.0000
59 219454029 2.0000
60 135274322 1.0000
60 6244782 3.0000
60 196551540 1.0000
60 231942475 3.0000
60 191085626 1.0000
60 229466877 1.0000
60 21480666 4.0000
60 18016160 1.0000
60 248801998 1.0000
60 227431311 1.0000
60 39325505 2.0000
60 399032673 1.0000
60 36806703 3.0000
60 19652551 3.0000
60 237826875 7.0000
60 32922034 1.0000
60 430934081 1.0000
60 90364806 1.0000
60 324588341 1.0000
60 253184868 1.0000
60 21927925 2.0000
60 172749267 1.0000
60 240624439 1.0000
60 19837405 1.0000
60 392146152 1.0000
60 533004742 1.0000
60 89952215 1.0000
60 18539902 4.0000
60 30443497 1.0000
60 19594736 3.0000
60 215411682 1.0000
60 93026497 1.0000
60 226898857 1.0000
60 213229979 1.0000
60 878580698 1.0000
60 234077156 1.0000
60 244026999 1.0000
60 22186312 3.0000
60 229015331 1.0000
60 137363410 1.0000
60 106866759 1.0000
60 10814042 3.0000
60 58040765 1.0000
60 94835912 4.0000
60 104217808 4.0000
60 415438778 1.0000
60 19530527 2.0000
60 28776227 3.0000
60 99560321 2.0000
60 115924018 1.0000
60 190987689 1.0000
60 420627114 1.0000
60 22684776 2.0000
60 372827446 1.0000
60 133219169 1.0000
60 54172831 1.0000
60 32845471 1.0000
60 166888604 1.0000
60 516729176 2.0000
60 239862568 3.0000
60 229650437 1.0000
60 104192882 1.0000
60 25298765 2.0000
60 6290752 7.0000
60 239555645 1.0000
60 111338251 1.0000
60 19777265 4.0000
60 23781227 2.0000
60 20586381 1.0000
60 75995713 6.0000
60 21315916 2.0000
60 22628924 1.0000
60 238158030 2.0000
60 48667895 2.0000
60 293536395 4.0000
60 120117254 4.0000
60 258136924 2.0000
60 77986665 2.0000
60 82645739 1.0000
60 21401635 1.0000
60 25333950 2.0000
60 350484600 10.0000
60 21245586 2.0000
60 104578228 1.0000
60 6294502 3.0000
60 386170620 1.0000
60 66682393 1.0000
60 21643123 3.0000
60 84546428 2.0000
60 246585659 3.0000
60 29110219 2.0000
60 219297099 2.0000
60 54605067 1.0000
60 228774722 1.0000
60 36034936 1.0000
60 6306972 1.0000
60 85370909 1.0000
60 148872468 1.0000
60 238586884 1.0000
60 21440665 1.0000
60 6751502 2.0000
60 168669206 2.0000
60 21518722 1.0000
60 98420900 3.0000
60 74979783 1.0000
60 20511634 4.0000
60 87471023 3.0000
60 114007914 1.0000
60 150256527 1.0000
60 78019662 1.0000
60 239444226 1.0000
60 22983594 3.0000
60 233555616 1.0000
60 219007038 2.0000
60 262322667 2.0000
60 22378020 3.0000
60 68690605 1.0000
60 18449501 4.0000
60 224291356 1.0000
60 19964133 1.0000
60 23577405 1.0000
60 69568655 3.0000
60 122713304 1.0000
60 90059455 2.0000
60 118999126 3.0000
60 39472243 1.0000
60 26586771 2.0000
60 95224854 1.0000
60 166102184 1.0000
60 60663002 2.0000
60 17691386 3.0000
60 249347954 4.0000
60 37536209 2.0000
60 229431792 1.0000
60 18304985 2.0000
60 33507131 2.0000
60 236108605 5.0000
60 304321790 4.0000
60 262199169 2.0000
60 39019643 3.0000
60 219454029 2.0000
61 135274322 10.0000
61 231942475 4.0000
61 21480666 4.0000
61 77184360 1.0000
61 29163101 2.0000
61 226631830 1.0000
61 18016160 2.0000
61 227431311 3.0000
61 39325505 1.0000
61 36806703 1.0000
61 19652551 1.0000
61 237826875 3.0000
61 80267704 1.0000
61 32922034 2.0000
61 21565240 2.0000
61 179230072 1.0000
61 378668608 1.0000
61 110711910 1.0000
61 253184868 27.0000
61 21927925 1.0000
61 172749267 1.0000
61 627403720 1.0000
61 270850017 3.0000
61 19837405 3.0000
61 392146152 1.0000
61 212555476 1.0000
61 190810251 1.0000
61 18539902 2.0000
61 30443497 1.0000
61 19594736 1.0000
61 20584338 2.0000
61 198799377 1.0000
61 226898857 1.0000
61 213229979 1.0000
61 227338733 1.0000
61 94303891 1.0000
61 22186312 2.0000
61 46850377 3.0000
61 137363410 3.0000
61 94835912 1.0000
61 104217808 4.0000
61 361335767 3.0000
61 19533838 4.0000
61 415438778 1.0000
61 109986944 2.0000
61 28776227 1.0000
61 115924018 1.0000
61 190987689 3.0000
61 19735329 5.0000
61 22684776 1.0000
61 372827446 1.0000
61 21811630 3.0000
61 133219169 2.0000
61 54172831 5.0000
61 32845471 2.0000
61 166888604 1.0000
61 516729176 4.0000
61 239862568 1.0000
61 104192882 1.0000
61 25298765 3.0000
61 6290752 3.0000
61 111338251 3.0000
61 55174364 1.0000
61 19777265 4.0000
61 169088826 1.0000
61 385326089 1.0000
61 23781227 1.0000
61 20586381 3.0000
61 312625958 2.0000
61 75995713 3.0000
61 21315916 2.0000
61 22628924 1.0000
61 238158030 1.0000
61 48667895 4.0000
61 496338650 2.0000
61 293536395 2.0000
61 120117254 1.0000
61 258136924 1.0000
61 192341330 1.0000
61 77986665 4.0000
61 227990753 1.0000
61 22005625 5.0000
61 21401635 1.0000
61 25333950 4.0000
61 153563285 2.0000
61 21245586 4.0000
61 135514272 1.0000
61 246357421 1.0000
61 6294502 2.0000
61 504372104 2.0000
61 66682393 2.0000
61 312658372 1.0000
61 21643123 2.0000
61 144942878 3.0000
61 246585659 3.0000
61 29110219 2.0000
61 219297099 2.0000
61 54605067 1.0000
61 202678255 2.0000
61 228774722 2.0000
61 36034936 2.0000
61 21117425 1.0000
61 85370909 1.0000
61 148872468 1.0000
61 6751502 1.0000
61 66811109 1.0000
61 21518722 1.0000
61 245434042 1.0000
61 74979783 2.0000
61 20511634 2.0000
61 87471023 3.0000
61 114007914 1.0000
61 150256527 1.0000
61 239444226 4.0000
61 83344114 1.0000
61 20517600 1.0000
61 22983594 1.0000
61 233555616 1.0000
61 262322667 2.0000
61 347778813 1.0000
61 22378020 1.0000
61 327886319 1.0000
61 46123918 3.0000
61 378219674 1.0000
61 68690605 2.0000
61 16950676 1.0000
61 18449501 1.0000
61 224291356 2.0000
61 19964133 3.0000
61 23577405 1.0000
61 197897890 1.0000
61 236377912 1.0000
61 118999126 3.0000
61 316306021 1.0000
61 233919401 1.0000
61 39472243 1.0000
61 237487471 1.0000
61 26586771 2.0000
61 95224854 2.0000
61 166102184 3.0000
61 26228880 2.0000
61 197095842 2.0000
61 249347954 12.0000
61 110670932 4.0000
61 37536209 3.0000
61 229431792 1.0000
61 124849627 2.0000
61 18304985 5.0000
61 236108605 1.0000
61 304321790 1.0000
61 70205816 2.0000
61 262199169 1.0000
61 22498248 2.0000
61 219454029 2.0000
62 135274322 1.0000
62 231942475 2.0000
62 77184360 1.0000
62 226631830 2.0000
62 18016160 1.0000
62 375036621 1.0000
62 90364806 1.0000
62 172749267 1.0000
62 270850017 1.0000
62 93026497 1.0000
62 226898857 2.0000
62 46850377 1.0000
62 229015331 1.0000
62 94835912 1.0000
62 19533838 1.0000
62 415438778 1.0000
62 109986944 1.0000
62 19735329 1.0000
62 372827446 1.0000
62 133219169 1.0000
62 32845471 1.0000
62 166888604 1.0000
62 239862568 1.0000
62 111338251 2.0000
62 75995713 1.0000
62 504372104 2.0000
62 21643123 1.0000
62 21117425 1.0000
62 245434042 1.0000
62 74979783 1.0000
62 20511634 1.0000
62 114007914 1.0000
62 68690605 1.0000
62 23577405 1.0000
62 69568655 1.0000
62 233919401 1.0000
62 95224854 1.0000
62 249347954 1.0000
62 110670932 2.0000
62 124849627 1.0000
62 18304985 1.0000
62 22498248 1.0000
63 135274322 1.0000
63 237826875 1.0000
63 270850017 3.0000
63 20511634 1.0000
63 87471023 3.0000
63 262322667 1.0000
64 135274322 2.0000
64 21480666 1.0000
64 39325505 1.0000
64 392146152 1.0000
64 16627544 1.0000
64 361335767 1.0000
64 415438778 1.0000
64 19530527 1.0000
64 28776227 2.0000
64 21811630 1.0000
64 133219169 1.0000
64 54172831 1.0000
64 32845471 1.0000
64 239862568 1.0000
64 25298765 1.0000
64 27885779 1.0000
64 6290752 5.0000
64 21401635 1.0000
64 21643123 1.0000
64 246585659 1.0000
64 616139585 2.0000
64 20511634 2.0000
64 87471023 1.0000
64 262322667 1.0000
64 327886319 1.0000
64 18449501 1.0000
64 95224854 2.0000
64 249347954 1.0000
64 219454029 1.0000
65 135274322 6.0000
65 6244782 3.0000
65 231942475 8.0000
65 191085626 1.0000
65 21480666 5.0000
65 77184360 5.0000
65 226631830 3.0000
65 18016160 4.0000
65 248801998 3.0000
65 227431311 1.0000
65 39325505 1.0000
65 36806703 4.0000
65 19652551 3.0000
65 237826875 4.0000
65 32922034 4.0000
65 179230072 6.0000
65 270286972 1.0000
65 430934081 5.0000
65 324588341 1.0000
65 253184868 7.0000
65 21927925 3.0000
65 944693640 2.0000
65 627403720 3.0000
65 392146152 3.0000
65 533004742 1.0000
65 212555476 2.0000
65 371923186 4.0000
65 219480393 4.0000
65 30443497 2.0000
65 19594736 21.0000
65 239787466 5.0000
65 215411682 7.0000
65 20584338 2.0000
65 93026497 1.0000
65 412181399 1.0000
65 198799377 3.0000
65 226898857 7.0000
65 16627544 2.0000
65 148702848 2.0000
65 213229979 1.0000
65 878580698 1.0000
65 303259546 2.0000
65 94303891 1.0000
65 244026999 6.0000
65 22186312 1.0000
65 46850377 3.0000
65 229015331 1.0000
65 137363410 1.0000
65 106866759 1.0000
65 10814042 4.0000
65 58040765 5.0000
65 94835912 2.0000
65 104217808 3.0000
65 361335767 8.0000
65 19533838 2.0000
65 415438778 2.0000
65 109986944 4.0000
65 19530527 3.0000
65 28776227 1.0000
65 99560321 4.0000
65 236912210 1.0000
65 318475037 2.0000
65 115924018 5.0000
65 190987689 2.0000
65 420627114 2.0000
65 19735329 1.0000
65 22684776 3.0000
65 116547221 1.0000
65 372827446 3.0000
65 21811630 3.0000
65 133219169 17.0000
65 54172831 4.0000
65 70170285 1.0000
65 32845471 1.0000
65 166888604 4.0000
65 516729176 7.0000
65 239862568 7.0000
65 229650437 2.0000
65 104192882 3.0000
65 14409739 4.0000
65 45611369 6.0000
65 25298765 1.0000
65 27885779 3.0000
65 238633165 5.0000
65 239555645 3.0000
65 111338251 5.0000
65 247041300 1.0000
65 360540613 9.0000
65 19777265 6.0000
65 169088826 3.0000
65 385326089 1.0000
65 23781227 5.0000
65 20586381 5.0000
65 396060099 3.0000
65 67268150 3.0000
65 116785133 1.0000
65 75995713 3.0000
65 21315916 4.0000
65 22628924 6.0000
65 238158030 5.0000
65 243632271 1.0000
65 496338650 2.0000
65 293536395 3.0000
65 120117254 3.0000
65 258136924 4.0000
65 432054563 2.0000
65 116422140 2.0000
65 77986665 4.0000
65 227990753 1.0000
65 82645739 33.0000
65 22005625 6.0000
65 25333950 2.0000
65 350484600 4.0000
65 153563285 1.0000
65 28452279 3.0000
65 22026991 9.0000
65 21245586 1.0000
65 135514272 1.0000
65 246357421 7.0000
65 242791873 1.0000
65 37011115 9.0000
65 104578228 1.0000
65 6294502 6.0000
65 504372104 3.0000
65 386170620 5.0000
65 66682393 6.0000
65 312658372 13.0000
65 144942878 5.0000
65 296787019 4.0000
65 84546428 2.0000
65 246585659 1.0000
65 29110219 1.0000
65 219297099 10.0000
65 54605067 2.0000
65 202678255 14.0000
65 77995220 2.0000
65 228774722 6.0000
65 616139585 1.0000
65 430714461 1.0000
65 11587032 11.0000
65 36034936 3.0000
65 21117425 1.0000
65 40747039 1.0000
65 148872468 5.0000
65 238586884 2.0000
65 21440665 2.0000
65 6751502 9.0000
65 168669206 1.0000
65 66811109 1.0000
65 116559835 4.0000
65 21518722 1.0000
65 135877820 6.0000
65 245434042 1.0000
65 98420900 1.0000
65 74979783 6.0000
65 36351009 3.0000
65 20511634 9.0000
65 114007914 1.0000
65 150256527 3.0000
65 78019662 1.0000
65 239444226 6.0000
65 236487406 1.0000
65 326441880 1.0000
65 22983594 5.0000
65 233555616 8.0000
65 23359147 4.0000
65 228673882 3.0000
65 262322667 2.0000
65 22378020 2.0000
65 46123918 3.0000
65 95658167 9.0000
65 68690605 4.0000
65 81844092 1.0000
65 18449501 3.0000
65 224291356 4.0000
65 19964133 2.0000
65 223950593 1.0000
65 23577405 2.0000
65 69568655 3.0000
65 197897890 3.0000
65 236377912 8.0000
65 422817442 1.0000
65 22862620 3.0000
65 90059455 1.0000
65 316306021 3.0000
65 233919401 2.0000
65 39472243 2.0000
65 322638688 4.0000
65 237487471 5.0000
65 26586771 2.0000
65 95224854 5.0000
65 63680662 13.0000
65 127331013 2.0000
65 6300152 1.0000
65 166102184 3.0000
65 26228880 5.0000
65 17691386 6.0000
65 249347954 8.0000
65 110670932 6.0000
65 917581650 1.0000
65 37536209 2.0000
65 229431792 1.0000
65 124849627 1.0000
65 18304985 3.0000
65 92521829 2.0000
65 33507131 4.0000
65 236108605 6.0000
65 70205816 1.0000
65 262199169 3.0000
65 39019643 2.0000
65 22498248 1.0000
65 219454029 1.0000
66 135274322 2.0000
66 77184360 1.0000
66 179230072 1.0000
66 944693640 2.0000
66 18539902 1.0000
66 226898857 1.0000
66 99560321 1.0000
66 115924018 1.0000
66 54172831 1.0000
66 516729176 1.0000
66 20586381 2.0000
66 238158030 1.0000
66 120117254 3.0000
66 246585659 1.0000
66 21117425 1.0000
66 40747039 3.0000
66 148872468 1.0000
66 74979783 2.0000
66 20511634 2.0000
66 150256527 1.0000
66 157410826 1.0000
66 22983594 1.0000
66 46123918 2.0000
66 18449501 1.0000
66 233919401 1.0000
66 249347954 2.0000
67 135274322 1.0000
67 6244782 1.0000
67 231942475 2.0000
67 21480666 1.0000
67 430934081 1.0000
67 253184868 1.0000
67 19837405 2.0000
67 18539902 1.0000
67 215411682 2.0000
67 234077156 1.0000
67 22186312 1.0000
67 229015331 1.0000
67 163466066 1.0000
67 94835912 1.0000
67 104217808 1.0000
67 361335767 1.0000
67 19533838 1.0000
67 99560321 1.0000
67 54172831 2.0000
67 70170285 1.0000
67 239862568 1.0000
67 25298765 2.0000
67 239555645 1.0000
67 19777265 1.0000
67 20586381 1.0000
67 75995713 1.0000
67 238158030 2.0000
67 77986665 1.0000
67 21401635 1.0000
67 350484600 1.0000
67 29110219 1.0000
67 219297099 6.0000
67 40747039 1.0000
67 87471023 1.0000
67 22378020 1.0000
67 69568655 1.0000
67 122713304 1.0000
67 236108605 1.0000
67 22498248 1.0000
68 135274322 6.0000
68 6244782 1.0000
68 231942475 3.0000
68 191085626 1.0000
68 229466877 1.0000
68 238316092 1.0000
68 21480666 3.0000
68 77184360 6.0000
68 226631830 1.0000
68 18016160 1.0000
68 375036621 4.0000
68 227431311 1.0000
68 39325505 4.0000
68 19652551 1.0000
68 237826875 7.0000
68 32922034 2.0000
68 67430174 1.0000
68 211231464 2.0000
68 179230072 2.0000
68 90364806 1.0000
68 324588341 1.0000
68 21927925 2.0000
68 944693640 1.0000
68 19837405 1.0000
68 392146152 3.0000
68 533004742 1.0000
68 524423189 1.0000
68 212555476 2.0000
68 89952215 1.0000
68 191865710 2.0000
68 232243716 1.0000
68 237376611 1.0000
68 18539902 1.0000
68 30443497 4.0000
68 19594736 1.0000
68 239787466 1.0000
68 215411682 2.0000
68 20584338 3.0000
68 226898857 3.0000
68 16627544 1.0000
68 213229979 1.0000
68 234077156 1.0000
68 46850377 3.0000
68 10814042 4.0000
68 58040765 1.0000
68 104217808 4.0000
68 361335767 4.0000
68 19533838 1.0000
68 415438778 3.0000
68 109986944 3.0000
68 19530527 3.0000
68 28776227 1.0000
68 99560321 1.0000
68 115924018 2.0000
68 190987689 1.0000
68 19735329 2.0000
68 22684776 3.0000
68 372827446 2.0000
68 21811630 4.0000
68 133219169 1.0000
68 54172831 6.0000
68 70170285 1.0000
68 32845471 2.0000
68 166888604 2.0000
68 239862568 5.0000
68 104192882 11.0000
68 45611369 2.0000
68 25298765 1.0000
68 6290752 1.0000
68 238633165 4.0000
68 111338251 1.0000
68 360540613 1.0000
68 104518517 1.0000
68 19777265 2.0000
68 169088826 6.0000
68 20586381 3.0000
68 234825661 1.0000
68 67268150 1.0000
68 116785133 5.0000
68 382027035 1.0000
68 75995713 6.0000
68 21315916 3.0000
68 238158030 2.0000
68 496338650 1.0000
68 293536395 2.0000
68 120117254 3.0000
68 258136924 3.0000
68 116422140 2.0000
68 82645739 1.0000
68 22005625 12.0000
68 21401635 1.0000
68 350484600 1.0000
68 22026991 2.0000
68 21245586 3.0000
68 246357421 4.0000
68 242791873 2.0000
68 37011115 4.0000
68 6294502 2.0000
68 66682393 1.0000
68 312658372 4.0000
68 21643123 1.0000
68 144942878 2.0000
68 296787019 1.0000
68 84546428 3.0000
68 246585659 3.0000
68 29110219 1.0000
68 219297099 4.0000
68 202678255 18.0000
68 77995220 2.0000
68 228774722 2.0000
68 11587032 1.0000
68 21117425 3.0000
68 40747039 1.0000
68 148872468 2.0000
68 21440665 4.0000
68 6751502 6.0000
68 66811109 2.0000
68 18818981 1.0000
68 116559835 1.0000
68 21518722 1.0000
68 135877820 11.0000
68 74979783 2.0000
68 36351009 1.0000
68 20511634 3.0000
68 87471023 1.0000
68 78019662 2.0000
68 20517600 2.0000
68 236487406 1.0000
68 233555616 3.0000
68 219007038 1.0000
68 23359147 2.0000
68 262322667 2.0000
68 347778813 3.0000
68 46123918 5.0000
68 95658167 2.0000
68 68690605 1.0000
68 18449501 3.0000
68 224291356 1.0000
68 19964133 1.0000
68 23577405 3.0000
68 69568655 1.0000
68 236377912 1.0000
68 22862620 2.0000
68 90059455 12.0000
68 118999126 2.0000
68 316306021 2.0000
68 39472243 2.0000
68 322638688 1.0000
68 237487471 4.0000
68 26586771 1.0000
68 95224854 1.0000
68 127331013 1.0000
68 166102184 2.0000
68 60663002 1.0000
68 17691386 5.0000
68 197095842 2.0000
68 249347954 4.0000
68 37536209 1.0000
68 229431792 1.0000
68 124849627 1.0000
68 18304985 7.0000
68 236108605 4.0000
68 39019643 2.0000
68 22498248 1.0000
68 219454029 1.0000
69 135274322 1.0000
69 32922034 1.0000
69 28452279 1.0000
69 85370909 1.0000
70 135274322 7.0000
70 579303202 1.0000
70 179230072 1.0000
70 110711910 1.0000
70 324588341 1.0000
70 18539902 2.0000
70 371923186 1.0000
70 20584338 1.0000
70 93026497 1.0000
70 198799377 2.0000
70 148702848 1.0000
70 22186312 1.0000
70 46850377 5.0000
70 137363410 1.0000
70 58040765 4.0000
70 94835912 1.0000
70 415438778 1.0000
70 99560321 3.0000
70 133219169 1.0000
70 166888604 2.0000
70 104192882 2.0000
70 144131076 2.0000
70 27885779 1.0000
70 19777265 1.0000
70 67268150 1.0000
70 116785133 1.0000
70 75995713 1.0000
70 21401635 3.0000
70 246357421 4.0000
70 504372104 19.0000
70 66682393 1.0000
70 21643123 1.0000
70 219297099 2.0000
70 228774722 2.0000
70 21518722 2.0000
70 74979783 3.0000
70 36351009 5.0000
70 20511634 1.0000
70 233555616 1.0000
70 22378020 2.0000
70 23577405 1.0000
70 22862620 1.0000
70 118999126 1.0000
70 39472243 1.0000
70 26586771 1.0000
70 60663002 1.0000
70 198846028 1.0000
70 37536209 4.0000
70 18304985 3.0000
70 219454029 2.0000
71 135274322 1.0000
71 237826875 1.0000
71 179230072 1.0000
71 21927925 1.0000
71 16627544 1.0000
71 148702848 1.0000
71 163466066 1.0000
71 54172831 1.0000
71 239862568 1.0000
71 238633165 1.0000
71 238158030 1.0000
71 219297099 1.0000
71 98420900 1.0000
71 23359147 1.0000
71 122713304 1.0000
71 39472243 1.0000
71 6300152 1.0000
72 135274322 3.0000
72 231942475 1.0000
72 191085626 1.0000
72 238316092 1.0000
72 21480666 4.0000
72 77184360 2.0000
72 18016160 2.0000
72 227431311 1.0000
72 36806703 1.0000
72 19652551 4.0000
72 237826875 4.0000
72 211231464 1.0000
72 179230072 1.0000
72 90364806 2.0000
72 21927925 3.0000
72 19837405 1.0000
72 212555476 1.0000
72 89952215 1.0000
72 18539902 4.0000
72 371923186 1.0000
72 30443497 1.0000
72 19594736 1.0000
72 93026497 1.0000
72 246966794 1.0000
72 226898857 1.0000
72 878580698 6.0000
72 303259546 2.0000
72 94303891 1.0000
72 22186312 2.0000
72 229015331 1.0000
72 137363410 2.0000
72 94835912 2.0000
72 104217808 1.0000
72 361335767 2.0000
72 19533838 1.0000
72 415438778 2.0000
72 109986944 1.0000
72 19530527 2.0000
72 28776227 1.0000
72 115924018 1.0000
72 190987689 1.0000
72 420627114 1.0000
72 372827446 2.0000
72 133219169 6.0000
72 54172831 1.0000
72 70170285 1.0000
72 32845471 2.0000
72 166888604 2.0000
72 516729176 3.0000
72 239862568 5.0000
72 229650437 1.0000
72 6290752 2.0000
72 111338251 1.0000
72 360540613 1.0000
72 55174364 1.0000
72 23781227 3.0000
72 67268150 1.0000
72 312625958 1.0000
72 75995713 2.0000
72 21315916 1.0000
72 22628924 2.0000
72 24600451 1.0000
72 293536395 1.0000
72 22005625 2.0000
72 25333950 2.0000
72 22026991 1.0000
72 21245586 2.0000
72 37011115 2.0000
72 504372104 1.0000
72 66682393 4.0000
72 296787019 2.0000
72 84546428 1.0000
72 29110219 1.0000
72 219297099 3.0000
72 228774722 1.0000
72 21117425 1.0000
72 195697781 1.0000
72 148872468 1.0000
72 21440665 1.0000
72 116559835 1.0000
72 330904433 1.0000
72 135877820 1.0000
72 245434042 1.0000
72 74979783 3.0000
72 822980144 1.0000
72 20511634 1.0000
72 87471023 2.0000
72 78019662 2.0000
72 157410826 1.0000
72 239444226 1.0000
72 233555616 1.0000
72 219007038 2.0000
72 23359147 2.0000
72 421067231 1.0000
72 262322667 5.0000
72 347778813 1.0000
72 22378020 3.0000
72 46123918 1.0000
72 18449501 2.0000
72 224291356 1.0000
72 19964133 1.0000
72 69568655 2.0000
72 236377912 2.0000
72 122713304 5.0000
72 118999126 8.0000
72 233919401 1.0000
72 39472243 2.0000
72 237487471 2.0000
72 26586771 1.0000
72 95224854 1.0000
72 127331013 1.0000
72 166102184 2.0000
72 17691386 1.0000
72 197095842 1.0000
72 110670932 2.0000
72 917581650 1.0000
72 236108605 1.0000
72 304321790 1.0000
72 70205816 1.0000
72 262199169 3.0000
72 219454029 2.0000
73 135274322 3.0000
73 6244782 1.0000
73 196551540 1.0000
73 231942475 4.0000
73 579303202 1.0000
73 25310399 3.0000
73 21480666 2.0000
73 77184360 9.0000
73 29163101 1.0000
73 226631830 1.0000
73 18016160 3.0000
73 375036621 2.0000
73 248801998 9.0000
73 227431311 2.0000
73 39325505 11.0000
73 399032673 1.0000
73 36806703 23.0000
73 19652551 14.0000
73 237826875 3.0000
73 80267704 1.0000
73 32922034 4.0000
73 67430174 3.0000
73 21565240 1.0000
73 179230072 4.0000
73 378668608 1.0000
73 430934081 3.0000
73 110711910 1.0000
73 103817716 4.0000
73 90364806 3.0000
73 324588341 2.0000
73 253184868 8.0000
73 21927925 4.0000
73 944693640 6.0000
73 270850017 36.0000
73 19837405 2.0000
73 392146152 3.0000
73 533004742 2.0000
73 212555476 9.0000
73 89952215 15.0000
73 191865710 1.0000
73 22924705 1.0000
73 190810251 1.0000
73 18539902 3.0000
73 371923186 6.0000
73 219480393 12.0000
73 30443497 2.0000
73 19594736 6.0000
73 215411682 4.0000
73 20584338 5.0000
73 93026497 4.0000
73 198799377 2.0000
73 226898857 2.0000
73 16627544 1.0000
73 148702848 1.0000
73 213229979 1.0000
73 227338733 1.0000
73 244026999 5.0000
73 22186312 8.0000
73 137363410 4.0000
73 163466066 2.0000
73 94835912 6.0000
73 361335767 17.0000
73 19533838 8.0000
73 415438778 4.0000
73 109986944 2.0000
73 19530527 4.0000
73 28776227 2.0000
73 99560321 6.0000
73 115924018 3.0000
73 190987689 1.0000
73 116547221 4.0000
73 372827446 8.0000
73 21811630 1.0000
73 133219169 24.0000
73 54172831 8.0000
73 70170285 1.0000
73 32845471 3.0000
73 95884790 1.0000
73 166888604 1.0000
73 516729176 2.0000
73 239862568 18.0000
73 229650437 4.0000
73 104192882 1.0000
73 45611369 2.0000
73 342888740 1.0000
73 25298765 5.0000
73 144131076 1.0000
73 27885779 11.0000
73 6290752 2.0000
73 238633165 5.0000
73 239555645 7.0000
73 360540613 1.0000
73 55174364 3.0000
73 104518517 1.0000
73 19777265 5.0000
73 169088826 1.0000
73 385326089 9.0000
73 23781227 2.0000
73 20586381 1.0000
73 396060099 10.0000
73 67268150 2.0000
73 312625958 1.0000
73 116785133 1.0000
73 382027035 1.0000
73 75995713 7.0000
73 21315916 3.0000
73 22628924 14.0000
73 243632271 1.0000
73 48667895 24.0000
73 496338650 5.0000
73 293536395 10.0000
73 120117254 1.0000
73 258136924 1.0000
73 432054563 1.0000
73 77986665 3.0000
73 82645739 12.0000
73 22005625 4.0000
73 21401635 2.0000
73 25333950 4.0000
73 350484600 2.0000
73 153563285 1.0000
73 22026991 2.0000
73 21245586 2.0000
73 246357421 10.0000
73 37011115 5.0000
73 6294502 6.0000
73 504372104 4.0000
73 386170620 10.0000
73 66682393 16.0000
73 312658372 1.0000
73 21643123 1.0000
73 144942878 3.0000
73 296787019 1.0000
73 29110219 6.0000
73 219297099 17.0000
73 54605067 2.0000
73 202678255 2.0000
73 77995220 7.0000
73 228774722 1.0000
73 616139585 11.0000
73 11587032 10.0000
73 36034936 3.0000
73 21117425 2.0000
73 6306972 1.0000
73 40747039 10.0000
73 85370909 4.0000
73 148872468 13.0000
73 163063814 2.0000
73 21440665 6.0000
73 168669206 1.0000
73 66811109 2.0000
73 98420900 5.0000
73 822980144 1.0000
73 36351009 3.0000
73 20511634 1.0000
73 87471023 6.0000
73 114007914 2.0000
73 78019662 1.0000
73 239444226 15.0000
73 20517600 2.0000
73 22983594 4.0000
73 233555616 3.0000
73 219007038 4.0000
73 23359147 2.0000
73 262322667 6.0000
73 347778813 1.0000
73 22378020 8.0000
73 46123918 5.0000
73 95658167 4.0000
73 68690605 12.0000
73 81844092 1.0000
73 16950676 4.0000
73 18449501 18.0000
73 224291356 7.0000
73 19964133 5.0000
73 23577405 2.0000
73 69568655 1.0000
73 236377912 21.0000
73 422817442 1.0000
73 122713304 2.0000
73 22862620 5.0000
73 28364382 2.0000
73 90059455 4.0000
73 118999126 1.0000
73 39472243 2.0000
73 322638688 6.0000
73 237487471 23.0000
73 26586771 13.0000
73 95224854 12.0000
73 63680662 1.0000
73 127331013 3.0000
73 6300152 2.0000
73 166102184 4.0000
73 198846028 1.0000
73 26228880 5.0000
73 17691386 7.0000
73 197095842 5.0000
73 249347954 9.0000
73 917581650 3.0000
73 37536209 9.0000
73 562111567 2.0000
73 229431792 15.0000
73 124849627 7.0000
73 18304985 2.0000
73 92521829 1.0000
73 33507131 1.0000
73 29466305 1.0000
73 236108605 4.0000
73 246820781 1.0000
73 304321790 5.0000
73 70205816 3.0000
73 262199169 2.0000
73 39019643 2.0000
73 22498248 2.0000
73 219454029 17.0000
74 135274322 3.0000
74 231942475 1.0000
74 21480666 3.0000
74 77184360 1.0000
74 18016160 1.0000
74 375036621 1.0000
74 19652551 1.0000
74 237826875 2.0000
74 32922034 2.0000
74 179230072 1.0000
74 378668608 1.0000
74 430934081 1.0000
74 324588341 2.0000
74 253184868 1.0000
74 21927925 3.0000
74 944693640 1.0000
74 19837405 3.0000
74 212555476 1.0000
74 89952215 1.0000
74 19594736 1.0000
74 20584338 1.0000
74 93026497 2.0000
74 198799377 1.0000
74 226898857 2.0000
74 16627544 1.0000
74 878580698 2.0000
74 249719099 1.0000
74 137363410 2.0000
74 10814042 1.0000
74 104217808 4.0000
74 361335767 1.0000
74 19533838 3.0000
74 415438778 2.0000
74 28776227 3.0000
74 99560321 3.0000
74 19735329 3.0000
74 22684776 2.0000
74 372827446 2.0000
74 21811630 1.0000
74 54172831 1.0000
74 229650437 1.0000
74 104192882 1.0000
74 45611369 1.0000
74 25298765 1.0000
74 144131076 2.0000
74 239555645 1.0000
74 19777265 1.0000
74 20586381 1.0000
74 67268150 1.0000
74 312625958 1.0000
74 21315916 1.0000
74 24600451 1.0000
74 293536395 1.0000
74 258136924 1.0000
74 77986665 1.0000
74 246357421 4.0000
74 6294502 2.0000
74 66682393 2.0000
74 21643123 1.0000
74 144942878 1.0000
74 84546428 1.0000
74 246585659 1.0000
74 29110219 1.0000
74 202678255 2.0000
74 77995220 1.0000
74 21117425 2.0000
74 85370909 1.0000
74 6751502 1.0000
74 116559835 2.0000
74 330904433 1.0000
74 245434042 1.0000
74 20517600 4.0000
74 23359147 1.0000
74 421067231 1.0000
74 46123918 6.0000
74 95658167 1.0000
74 68690605 1.0000
74 18449501 2.0000
74 224291356 1.0000
74 23577405 1.0000
74 69568655 1.0000
74 122713304 1.0000
74 22862620 1.0000
74 28364382 1.0000
74 316306021 1.0000
74 322638688 3.0000
74 127331013 1.0000
74 17691386 2.0000
74 37536209 2.0000
74 229431792 2.0000
74 33507131 2.0000
74 262199169 2.0000
74 39019643 2.0000
74 219454029 1.0000
75 135274322 2.0000
75 21480666 1.0000
75 21927925 1.0000
75 944693640 1.0000
75 238633165 1.0000
75 21643123 1.0000
75 219007038 1.0000
75 262322667 1.0000
75 229431792 1.0000
76 135274322 1.0000
76 6244782 1.0000
76 179230072 1.0000
76 46850377 1.0000
76 28776227 1.0000
76 21811630 1.0000
76 54605067 1.0000
76 20517600 1.0000
76 22378020 1.0000
76 92521829 1.0000
77 135274322 2.0000
77 21480666 2.0000
77 19837405 1.0000
77 392146152 1.0000
77 212555476 1.0000
77 18539902 1.0000
77 20584338 1.0000
77 198799377 3.0000
77 878580698 1.0000
77 137363410 2.0000
77 94835912 1.0000
77 25298765 1.0000
77 27885779 1.0000
77 23781227 1.0000
77 116785133 1.0000
77 144942878 1.0000
77 246585659 1.0000
77 29110219 1.0000
77 219297099 1.0000
77 148872468 1.0000
77 6751502 1.0000
77 66811109 2.0000
77 36351009 1.0000
77 20511634 1.0000
77 233555616 1.0000
77 95658167 2.0000
77 68690605 1.0000
77 23577405 1.0000
77 95224854 2.0000
77 127331013 2.0000
77 166102184 1.0000
77 197095842 2.0000
77 37536209 1.0000
77 33507131 2.0000
78 135274322 1.0000
78 6244782 4.0000
78 231942475 1.0000
78 191085626 1.0000
78 77184360 1.0000
78 375036621 1.0000
78 248801998 2.0000
78 227431311 4.0000
78 127424923 2.0000
78 19652551 1.0000
78 67430174 1.0000
78 179230072 1.0000
78 253184868 1.0000
78 21927925 1.0000
78 172749267 1.0000
78 392146152 1.0000
78 140393380 1.0000
78 533004742 1.0000
78 524423189 1.0000
78 212555476 1.0000
78 89952215 1.0000
78 190810251 1.0000
78 18539902 2.0000
78 19594736 2.0000
78 239787466 1.0000
78 93026497 1.0000
78 198799377 5.0000
78 16627544 3.0000
78 94303891 26.0000
78 244026999 2.0000
78 22186312 1.0000
78 106866759 1.0000
78 104217808 2.0000
78 361335767 1.0000
78 415438778 2.0000
78 28776227 5.0000
78 99560321 2.0000
78 115924018 1.0000
78 22684776 2.0000
78 372827446 3.0000
78 21811630 3.0000
78 54172831 2.0000
78 70170285 1.0000
78 32845471 1.0000
78 166888604 1.0000
78 229650437 2.0000
78 104192882 2.0000
78 14409739 2.0000
78 25298765 2.0000
78 27885779 2.0000
78 6290752 1.0000
78 238633165 3.0000
78 239555645 2.0000
78 19777265 2.0000
78 385326089 1.0000
78 23781227 2.0000
78 20586381 1.0000
78 116785133 1.0000
78 75995713 2.0000
78 21315916 2.0000
78 238158030 1.0000
78 48667895 1.0000
78 496338650 4.0000
78 258136924 2.0000
78 77986665 1.0000
78 82645739 3.0000
78 22005625 7.0000
78 21401635 2.0000
78 25333950 1.0000
78 153563285 2.0000
78 21245586 3.0000
78 246357421 2.0000
78 37011115 2.0000
78 6294502 1.0000
78 386170620 1.0000
78 66682393 1.0000
78 312658372 1.0000
78 144942878 1.0000
78 84546428 1.0000
78 246585659 1.0000
78 29110219 3.0000
78 219297099 2.0000
78 54605067 3.0000
78 228774722 1.0000
78 21117425 3.0000
78 66811109 1.0000
78 116559835 1.0000
78 135877820 3.0000
78 98420900 1.0000
78 74979783 5.0000
78 20511634 1.0000
78 114007914 2.0000
78 78019662 3.0000
78 239444226 15.0000
78 246723037 1.0000
78 20517600 2.0000
78 233555616 1.0000
78 23359147 4.0000
78 262322667 2.0000
78 22378020 2.0000
78 327886319 1.0000
78 46123918 2.0000
78 95658167 3.0000
78 68690605 1.0000
78 18449501 2.0000
78 19964133 3.0000
78 23577405 1.0000
78 122713304 2.0000
78 36315404 1.0000
78 28364382 1.0000
78 90059455 2.0000
78 233919401 2.0000
78 39472243 1.0000
78 26586771 2.0000
78 63680662 1.0000
78 127331013 1.0000
78 6300152 2.0000
78 17691386 1.0000
78 197095842 2.0000
78 110670932 3.0000
78 37536209 1.0000
78 229431792 5.0000
78 18304985 1.0000
78 33507131 2.0000
78 236108605 2.0000
78 70205816 3.0000
78 262199169 2.0000
78 22498248 1.0000
78 219454029 4.0000
79 135274322 1.0000
79 371923186 1.0000
79 58040765 1.0000
79 27885779 1.0000
79 247041300 1.0000
79 19777265 1.0000
79 20586381 1.0000
79 83344114 1.0000
79 46123918 2.0000
80 135274322 3.0000
80 6244782 5.0000
80 231942475 3.0000
80 229466877 1.0000
80 77184360 1.0000
80 18016160 3.0000
80 375036621 1.0000
80 248801998 6.0000
80 227431311 5.0000
80 237826875 2.0000
80 32922034 4.0000
80 67430174 1.0000
80 324588341 1.0000
80 253184868 1.0000
80 21927925 3.0000
80 19837405 1.0000
80 392146152 1.0000
80 212555476 4.0000
80 18539902 2.0000
80 371923186 1.0000
80 30443497 3.0000
80 215411682 2.0000
80 20584338 1.0000
80 198799377 2.0000
80 16627544 1.0000
80 303259546 1.0000
80 22186312 2.0000
80 137363410 1.0000
80 94835912 1.0000
80 104217808 3.0000
80 19533838 1.0000
80 415438778 2.0000
80 109986944 5.0000
80 19530527 1.0000
80 28776227 1.0000
80 99560321 1.0000
80 190987689 1.0000
80 19735329 2.0000
80 133219169 1.0000
80 229650437 2.0000
80 104192882 1.0000
80 45611369 2.0000
80 25298765 1.0000
80 144131076 1.0000
80 27885779 3.0000
80 6290752 4.0000
80 239555645 4.0000
80 111338251 1.0000
80 247041300 1.0000
80 360540613 1.0000
80 55174364 1.0000
80 19777265 1.0000
80 169088826 1.0000
80 23781227 2.0000
80 20586381 3.0000
80 67268150 1.0000
80 116785133 1.0000
80 21315916 3.0000
80 22628924 1.0000
80 496338650 3.0000
80 293536395 3.0000
80 120117254 1.0000
80 192341330 1.0000
80 116422140 1.0000
80 77986665 1.0000
80 21401635 6.0000
80 25333950 1.0000
80 246357421 2.0000
80 37011115 1.0000
80 6294502 2.0000
80 144942878 8.0000
80 84546428 2.0000
80 246585659 1.0000
80 29110219 2.0000
80 202678255 1.0000
80 616139585 1.0000
80 36034936 1.0000
80 6306972 1.0000
80 40747039 1.0000
80 148872468 1.0000
80 238586884 2.0000
80 21440665 2.0000
80 21518722 3.0000
80 135877820 1.0000
80 245434042 1.0000
80 74979783 2.0000
80 36351009 2.0000
80 87471023 2.0000
80 150256527 4.0000
80 239444226 2.0000
80 20517600 1.0000
80 233555616 1.0000
80 219007038 1.0000
80 23359147 6.0000
80 22378020 3.0000
80 327886319 1.0000
80 46123918 1.0000
80 95658167 2.0000
80 68690605 1.0000
80 16950676 2.0000
80 18449501 2.0000
80 19964133 3.0000
80 69568655 1.0000
80 236377912 1.0000
80 122713304 1.0000
80 22862620 5.0000
80 28364382 3.0000
80 90059455 3.0000
80 118999126 1.0000
80 39472243 1.0000
80 322638688 1.0000
80 127331013 1.0000
80 6300152 1.0000
80 166102184 1.0000
80 60663002 2.0000
80 17691386 2.0000
80 37536209 1.0000
80 229431792 1.0000
80 18304985 2.0000
80 92521829 1.0000
80 33507131 3.0000
80 70205816 5.0000
80 219454029 4.0000
81 135274322 3.0000
81 6244782 2.0000
81 196551540 3.0000
81 231942475 2.0000
81 191085626 1.0000
81 25310399 9.0000
81 21480666 1.0000
81 77184360 2.0000
81 18016160 1.0000
81 227431311 1.0000
81 39325505 6.0000
81 399032673 3.0000
81 36806703 3.0000
81 237826875 7.0000
81 32922034 3.0000
81 67430174 2.0000
81 110711910 1.0000
81 253184868 1.0000
81 21927925 1.0000
81 270850017 2.0000
81 392146152 2.0000
81 533004742 1.0000
81 212555476 1.0000
81 89952215 11.0000
81 18539902 1.0000
81 371923186 1.0000
81 219480393 7.0000
81 19594736 2.0000
81 215411682 3.0000
81 20584338 3.0000
81 412181399 1.0000
81 16627544 2.0000
81 148702848 1.0000
81 227338733 1.0000
81 234077156 1.0000
81 303259546 1.0000
81 244026999 3.0000
81 22186312 1.0000
81 163466066 1.0000
81 106866759 1.0000
81 10814042 4.0000
81 94835912 1.0000
81 361335767 31.0000
81 19533838 4.0000
81 28776227 2.0000
81 99560321 2.0000
81 190987689 1.0000
81 420627114 2.0000
81 70170285 1.0000
81 516729176 2.0000
81 239862568 4.0000
81 229650437 1.0000
81 45611369 2.0000
81 342888740 1.0000
81 27885779 4.0000
81 6290752 1.0000
81 238633165 1.0000
81 239555645 1.0000
81 247041300 4.0000
81 55174364 1.0000
81 19777265 1.0000
81 169088826 1.0000
81 385326089 14.0000
81 23781227 1.0000
81 396060099 1.0000
81 231816917 1.0000
81 75995713 1.0000
81 22628924 1.0000
81 48667895 2.0000
81 293536395 4.0000
81 120117254 1.0000
81 258136924 2.0000
81 432054563 1.0000
81 116422140 3.0000
81 82645739 1.0000
81 22005625 1.0000
81 21401635 2.0000
81 25333950 6.0000
81 350484600 1.0000
81 28452279 1.0000
81 21245586 2.0000
81 246357421 2.0000
81 37011115 4.0000
81 6294502 3.0000
81 504372104 1.0000
81 386170620 7.0000
81 66682393 6.0000
81 312658372 2.0000
81 144942878 3.0000
81 296787019 1.0000
81 84546428 2.0000
81 246585659 3.0000
81 219297099 8.0000
81 202678255 1.0000
81 77995220 2.0000
81 228774722 2.0000
81 616139585 2.0000
81 11587032 4.0000
81 36034936 1.0000
81 40747039 5.0000
81 85370909 5.0000
81 148872468 3.0000
81 116559835 1.0000
81 21518722 1.0000
81 245434042 1.0000
81 74979783 1.0000
81 20511634 2.0000
81 87471023 1.0000
81 157410826 6.0000
81 239444226 2.0000
81 20517600 4.0000
81 22983594 1.0000
81 233555616 2.0000
81 219007038 1.0000
81 228673882 3.0000
81 322549346 2.0000
81 22378020 2.0000
81 46123918 1.0000
81 68690605 7.0000
81 18449501 2.0000
81 224291356 3.0000
81 19964133 2.0000
81 23577405 1.0000
81 236377912 10.0000
81 422817442 1.0000
81 122713304 3.0000
81 90059455 1.0000
81 233919401 2.0000
81 322638688 5.0000
81 237487471 7.0000
81 26586771 2.0000
81 95224854 2.0000
81 166102184 3.0000
81 198846028 1.0000
81 26228880 11.0000
81 94069743 1.0000
81 249347954 4.0000
81 110670932 3.0000
81 562111567 1.0000
81 229431792 2.0000
81 124849627 1.0000
81 18304985 1.0000
81 92521829 2.0000
81 236108605 3.0000
81 262199169 1.0000
81 22498248 1.0000
81 219454029 3.0000
82 135274322 8.0000
82 6244782 2.0000
82 196551540 7.0000
82 231942475 3.0000
82 191085626 1.0000
82 229466877 1.0000
82 238316092 13.0000
82 25310399 1.0000
82 21480666 6.0000
82 77184360 4.0000
82 29163101 1.0000
82 226631830 3.0000
82 18016160 2.0000
82 375036621 2.0000
82 248801998 2.0000
82 39325505 1.0000
82 36806703 2.0000
82 19652551 2.0000
82 237826875 7.0000
82 80267704 1.0000
82 32922034 4.0000
82 67430174 1.0000
82 211231464 1.0000
82 179230072 2.0000
82 90364806 3.0000
82 253184868 1.0000
82 21927925 2.0000
82 944693640 1.0000
82 270850017 8.0000
82 19837405 3.0000
82 392146152 3.0000
82 140393380 1.0000
82 212555476 2.0000
82 89952215 1.0000
82 191865710 4.0000
82 232243716 1.0000
82 18539902 1.0000
82 371923186 3.0000
82 19594736 7.0000
82 239787466 2.0000
82 20584338 1.0000
82 93026497 3.0000
82 198799377 1.0000
82 226898857 3.0000
82 16627544 4.0000
82 148702848 3.0000
82 213229979 2.0000
82 242804165 1.0000
82 77989626 1.0000
82 234077156 1.0000
82 94303891 2.0000
82 22186312 4.0000
82 46850377 2.0000
82 137363410 1.0000
82 163466066 3.0000
82 10814042 1.0000
82 58040765 7.0000
82 94835912 3.0000
82 104217808 5.0000
82 361335767 4.0000
82 19533838 2.0000
82 415438778 8.0000
82 109986944 13.0000
82 19530527 10.0000
82 28776227 6.0000
82 99560321 5.0000
82 318475037 1.0000
82 115924018 5.0000
82 190987689 14.0000
82 420627114 2.0000
82 19735329 5.0000
82 22684776 2.0000
82 21811630 2.0000
82 133219169 1.0000
82 54172831 3.0000
82 70170285 2.0000
82 32845471 6.0000
82 166888604 11.0000
82 516729176 2.0000
82 239862568 4.0000
82 229650437 2.0000
82 104192882 2.0000
82 25298765 4.0000
82 144131076 3.0000
82 6290752 6.0000
82 238633165 2.0000
82 239555645 3.0000
82 111338251 5.0000
82 360540613 1.0000
82 55174364 1.0000
82 19777265 10.0000
82 169088826 2.0000
82 385326089 1.0000
82 23781227 2.0000
82 20586381 3.0000
82 67268150 3.0000
82 312625958 4.0000
82 116785133 1.0000
82 75995713 2.0000
82 21315916 5.0000
82 22628924 4.0000
82 238158030 3.0000
82 48667895 5.0000
82 496338650 3.0000
82 293536395 5.0000
82 120117254 2.0000
82 258136924 2.0000
82 116422140 2.0000
82 77986665 4.0000
82 227990753 10.0000
82 82645739 1.0000
82 22005625 4.0000
82 21401635 1.0000
82 25333950 3.0000
82 350484600 5.0000
82 28452279 3.0000
82 22026991 46.0000
82 21245586 2.0000
82 135514272 1.0000
82 37011115 3.0000
82 6294502 8.0000
82 504372104 1.0000
82 66682393 7.0000
82 312658372 13.0000
82 21643123 3.0000
82 144942878 4.0000
82 296787019 2.0000
82 84546428 3.0000
82 246585659 1.0000
82 29110219 3.0000
82 219297099 2.0000
82 54605067 1.0000
82 202678255 2.0000
82 228774722 3.0000
82 616139585 2.0000
82 11587032 3.0000
82 36034936 3.0000
82 21117425 8.0000
82 195697781 7.0000
82 40747039 1.0000
82 85370909 2.0000
82 148872468 7.0000
82 238586884 2.0000
82 21440665 4.0000
82 6751502 1.0000
82 116559835 3.0000
82 21518722 3.0000
82 135877820 1.0000
82 245434042 3.0000
82 98420900 2.0000
82 74979783 14.0000
82 36351009 1.0000
82 20511634 4.0000
82 87471023 3.0000
82 114007914 3.0000
82 78019662 1.0000
82 157410826 3.0000
82 239444226 7.0000
82 83344114 2.0000
82 20517600 3.0000
82 326441880 2.0000
82 22983594 2.0000
82 233555616 1.0000
82 219007038 1.0000
82 23359147 4.0000
82 228673882 2.0000
82 421067231 1.0000
82 262322667 7.0000
82 22378020 2.0000
82 327886319 1.0000
82 46123918 4.0000
82 95658167 9.0000
82 18449501 1.0000
82 224291356 1.0000
82 19964133 3.0000
82 23577405 2.0000
82 69568655 1.0000
82 212284694 7.0000
82 241298933 4.0000
82 235243434 1.0000
82 236377912 1.0000
82 422817442 3.0000
82 122713304 6.0000
82 22862620 2.0000
82 90059455 1.0000
82 118999126 2.0000
82 316306021 3.0000
82 39472243 1.0000
82 322638688 2.0000
82 237487471 1.0000
82 26586771 4.0000
82 95224854 4.0000
82 63680662 1.0000
82 127331013 10.0000
82 6300152 2.0000
82 166102184 7.0000
82 60663002 2.0000
82 26228880 3.0000
82 523319035 1.0000
82 17691386 8.0000
82 197095842 3.0000
82 249347954 6.0000
82 110670932 3.0000
82 37536209 2.0000
82 229431792 2.0000
82 124849627 1.0000
82 18304985 3.0000
82 92521829 1.0000
82 33507131 2.0000
82 236108605 3.0000
82 304321790 2.0000
82 262199169 31.0000
82 22498248 4.0000
82 219454029 10.0000
83 135274322 1.0000
83 29163101 2.0000
83 18016160 2.0000
83 19652551 1.0000
83 237826875 1.0000
83 67430174 1.0000
83 524423189 2.0000
83 30443497 1.0000
83 19594736 2.0000
83 239787466 1.0000
83 198799377 2.0000
83 148702848 1.0000
83 137363410 1.0000
83 163466066 1.0000
83 94835912 3.0000
83 361335767 1.0000
83 415438778 1.0000
83 28776227 1.0000
83 318475037 1.0000
83 22684776 1.0000
83 372827446 1.0000
83 21811630 1.0000
83 133219169 2.0000
83 54172831 1.0000
83 32845471 1.0000
83 239862568 4.0000
83 229650437 1.0000
83 104192882 1.0000
83 14409739 1.0000
83 45611369 1.0000
83 19777265 2.0000
83 20586381 1.0000
83 116785133 2.0000
83 75995713 1.0000
83 238158030 1.0000
83 48667895 1.0000
83 120117254 2.0000
83 258136924 1.0000
83 28452279 1.0000
83 104578228 4.0000
83 386170620 2.0000
83 296787019 4.0000
83 29110219 1.0000
83 219297099 2.0000
83 54605067 2.0000
83 202678255 2.0000
83 11587032 5.0000
83 148872468 1.0000
83 21440665 2.0000
83 66811109 1.0000
83 245434042 2.0000
83 87471023 1.0000
83 114007914 2.0000
83 239444226 1.0000
83 22983594 1.0000
83 22378020 1.0000
83 46123918 1.0000
83 68690605 1.0000
83 19964133 1.0000
83 122713304 1.0000
83 316306021 2.0000
83 237487471 1.0000
83 26586771 1.0000
83 63680662 2.0000
83 127331013 2.0000
83 26228880 1.0000
83 17691386 1.0000
83 229431792 1.0000
83 236108605 2.0000
83 70205816 1.0000
83 262199169 2.0000
83 22498248 1.0000
84 135274322 1.0000
84 6244782 1.0000
84 229466877 1.0000
84 238316092 4.0000
84 21480666 1.0000
84 77184360 5.0000
84 29163101 1.0000
84 18016160 2.0000
84 375036621 1.0000
84 227431311 2.0000
84 39325505 1.0000
84 127424923 1.0000
84 48380272 1.0000
84 237826875 1.0000
84 80267704 1.0000
84 32922034 3.0000
84 67430174 4.0000
84 21565240 1.0000
84 211231464 1.0000
84 179230072 2.0000
84 378668608 6.0000
84 103817716 1.0000
84 90364806 1.0000
84 253184868 1.0000
84 944693640 2.0000
84 627403720 4.0000
84 19837405 1.0000
84 140393380 2.0000
84 524423189 1.0000
84 212555476 8.0000
84 219480393 2.0000
84 30443497 1.0000
84 19594736 6.0000
84 20584338 4.0000
84 93026497 2.0000
84 198799377 2.0000
84 226898857 2.0000
84 148702848 10.0000
84 213229979 1.0000
84 227338733 1.0000
84 303259546 1.0000
84 22186312 5.0000
84 46850377 5.0000
84 163466066 6.0000
84 10814042 1.0000
84 58040765 1.0000
84 94835912 3.0000
84 393461982 2.0000
84 104217808 1.0000
84 19533838 1.0000
84 109986944 2.0000
84 28776227 1.0000
84 99560321 2.0000
84 22684776 2.0000
84 372827446 3.0000
84 21811630 1.0000
84 133219169 1.0000
84 54172831 2.0000
84 70170285 1.0000
84 32845471 2.0000
84 95884790 1.0000
84 166888604 1.0000
84 229650437 7.0000
84 14409739 6.0000
84 45611369 2.0000
84 342888740 1.0000
84 25298765 1.0000
84 27885779 5.0000
84 238633165 5.0000
84 239555645 2.0000
84 111338251 1.0000
84 247041300 1.0000
84 20586381 1.0000
84 312625958 3.0000
84 116785133 4.0000
84 21315916 1.0000
84 22628924 2.0000
84 48667895 3.0000
84 496338650 2.0000
84 293536395 2.0000
84 120117254 1.0000
84 258136924 1.0000
84 77986665 2.0000
84 227990753 1.0000
84 82645739 1.0000
84 21401635 5.0000
84 25333950 3.0000
84 350484600 3.0000
84 28452279 1.0000
84 21245586 2.0000
84 246357421 1.0000
84 37011115 1.0000
84 104578228 3.0000
84 6294502 1.0000
84 386170620 12.0000
84 66682393 2.0000
84 702562776 1.0000
84 144942878 1.0000
84 296787019 14.0000
84 84546428 2.0000
84 246585659 2.0000
84 219297099 2.0000
84 54605067 3.0000
84 202678255 1.0000
84 77995220 2.0000
84 11587032 2.0000
84 36034936 4.0000
84 195697781 1.0000
84 40747039 2.0000
84 85370909 1.0000
84 148872468 2.0000
84 238586884 1.0000
84 21440665 1.0000
84 6751502 3.0000
84 66811109 2.0000
84 116559835 1.0000
84 21518722 2.0000
84 135877820 2.0000
84 245434042 3.0000
84 74979783 3.0000
84 20511634 1.0000
84 87471023 3.0000
84 114007914 2.0000
84 78019662 2.0000
84 239444226 2.0000
84 83344114 2.0000
84 20517600 2.0000
84 22983594 1.0000
84 23359147 2.0000
84 228673882 3.0000
84 347778813 1.0000
84 327886319 2.0000
84 95658167 1.0000
84 378219674 1.0000
84 68690605 2.0000
84 18449501 3.0000
84 224291356 4.0000
84 19964133 3.0000
84 23577405 2.0000
84 212284694 1.0000
84 241298933 2.0000
84 236377912 1.0000
84 122713304 1.0000
84 22862620 2.0000
84 28364382 3.0000
84 90059455 1.0000
84 118999126 1.0000
84 233919401 1.0000
84 39472243 2.0000
84 322638688 1.0000
84 237487471 10.0000
84 26586771 3.0000
84 63680662 1.0000
84 127331013 3.0000
84 6300152 1.0000
84 166102184 2.0000
84 197095842 1.0000
84 249347954 1.0000
84 917581650 1.0000
84 229431792 2.0000
84 124849627 1.0000
84 29466305 2.0000
84 246820781 2.0000
84 304321790 3.0000
84 70205816 1.0000
84 39019643 3.0000
85 135274322 1.0000
85 227431311 1.0000
85 198799377 1.0000
85 58040765 1.0000
85 21811630 1.0000
85 239862568 1.0000
85 228774722 1.0000
85 21117425 1.0000
85 135877820 1.0000
85 114007914 1.0000
85 95658167 2.0000
86 135274322 1.0000
86 77184360 4.0000
86 226631830 1.0000
86 18016160 3.0000
86 227431311 4.0000
86 36806703 2.0000
86 19652551 2.0000
86 237826875 1.0000
86 179230072 2.0000
86 103817716 1.0000
86 944693640 1.0000
86 270850017 1.0000
86 533004742 1.0000
86 89952215 1.0000
86 18539902 2.0000
86 219480393 1.0000
86 19594736 1.0000
86 239787466 1.0000
86 93026497 1.0000
86 226898857 5.0000
86 244026999 1.0000
86 22186312 2.0000
86 163466066 1.0000
86 10814042 1.0000
86 104217808 2.0000
86 19533838 1.0000
86 415438778 1.0000
86 109986944 2.0000
86 19530527 2.0000
86 190987689 1.0000
86 19735329 2.0000
86 21811630 4.0000
86 133219169 2.0000
86 70170285 1.0000
86 166888604 2.0000
86 516729176 4.0000
86 239862568 2.0000
86 14409739 2.0000
86 25298765 2.0000
86 6290752 1.0000
86 239555645 2.0000
86 104518517 2.0000
86 19777265 4.0000
86 169088826 1.0000
86 23781227 1.0000
86 20586381 1.0000
86 312625958 6.0000
86 231816917 1.0000
86 75995713 2.0000
86 243632271 3.0000
86 48667895 1.0000
86 496338650 1.0000
86 293536395 1.0000
86 120117254 2.0000
86 258136924 2.0000
86 77986665 2.0000
86 22005625 2.0000
86 21401635 1.0000
86 25333950 3.0000
86 153563285 1.0000
86 28452279 2.0000
86 22026991 1.0000
86 21245586 1.0000
86 135514272 2.0000
86 246357421 2.0000
86 37011115 1.0000
86 504372104 2.0000
86 312658372 2.0000
86 296787019 2.0000
86 29110219 1.0000
86 202678255 1.0000
86 77995220 3.0000
86 228774722 2.0000
86 11587032 1.0000
86 36034936 1.0000
86 21117425 1.0000
86 163063814 1.0000
86 21440665 7.0000
86 6751502 2.0000
86 18818981 1.0000
86 135877820 1.0000
86 245434042 1.0000
86 74979783 1.0000
86 36351009 2.0000
86 87471023 1.0000
86 114007914 2.0000
86 150256527 1.0000
86 239444226 1.0000
86 83344114 1.0000
86 20517600 1.0000
86 326441880 1.0000
86 233555616 3.0000
86 228673882 1.0000
86 322549346 1.0000
86 347778813 1.0000
86 46123918 1.0000
86 19964133 3.0000
86 69568655 2.0000
86 197897890 1.0000
86 122713304 4.0000
86 118999126 3.0000
86 316306021 1.0000
86 233919401 1.0000
86 39472243 1.0000
86 95224854 1.0000
86 127331013 7.0000
86 166102184 1.0000
86 26228880 1.0000
86 110670932 2.0000
86 18304985 1.0000
86 33507131 1.0000
86 304321790 2.0000
86 262199169 8.0000
86 22498248 2.0000
87 135274322 3.0000
87 6244782 3.0000
87 196551540 1.0000
87 231942475 1.0000
87 191085626 1.0000
87 238316092 2.0000
87 25310399 1.0000
87 21480666 1.0000
87 77184360 1.0000
87 39325505 5.0000
87 399032673 1.0000
87 36806703 4.0000
87 19652551 1.0000
87 32922034 2.0000
87 67430174 1.0000
87 179230072 1.0000
87 324588341 1.0000
87 627403720 1.0000
87 270850017 5.0000
87 392146152 1.0000
87 524423189 1.0000
87 89952215 1.0000
87 18539902 1.0000
87 30443497 2.0000
87 239787466 1.0000
87 215411682 1.0000
87 20584338 1.0000
87 93026497 1.0000
87 16627544 1.0000
87 234077156 1.0000
87 303259546 2.0000
87 244026999 1.0000
87 22186312 2.0000
87 46850377 2.0000
87 137363410 1.0000
87 163466066 1.0000
87 104217808 1.0000
87 361335767 2.0000
87 415438778 4.0000
87 109986944 1.0000
87 19530527 1.0000
87 28776227 3.0000
87 99560321 2.0000
87 190987689 2.0000
87 19735329 3.0000
87 372827446 1.0000
87 21811630 4.0000
87 166888604 2.0000
87 239862568 2.0000
87 229650437 1.0000
87 14409739 1.0000
87 25298765 3.0000
87 144131076 1.0000
87 27885779 1.0000
87 6290752 1.0000
87 238633165 1.0000
87 239555645 2.0000
87 111338251 1.0000
87 247041300 1.0000
87 360540613 1.0000
87 19777265 1.0000
87 169088826 1.0000
87 385326089 3.0000
87 20586381 7.0000
87 67268150 2.0000
87 21315916 3.0000
87 22628924 1.0000
87 238158030 1.0000
87 48667895 4.0000
87 496338650 2.0000
87 258136924 1.0000
87 116422140 3.0000
87 77986665 3.0000
87 22005625 1.0000
87 21401635 1.0000
87 25333950 1.0000
87 28452279 3.0000
87 21245586 1.0000
87 246357421 1.0000
87 37011115 1.0000
87 6294502 1.0000
87 386170620 3.0000
87 66682393 1.0000
87 312658372 3.0000
87 702562776 2.0000
87 144942878 1.0000
87 246585659 2.0000
87 219297099 1.0000
87 202678255 1.0000
87 228774722 1.0000
87 21117425 1.0000
87 195697781 1.0000
87 40747039 2.0000
87 85370909 2.0000
87 148872468 2.0000
87 238586884 1.0000
87 6751502 1.0000
87 21518722 3.0000
87 135877820 1.0000
87 74979783 3.0000
87 36351009 1.0000
87 20511634 1.0000
87 87471023 3.0000
87 78019662 1.0000
87 239444226 6.0000
87 20517600 6.0000
87 233555616 1.0000
87 219007038 1.0000
87 23359147 1.0000
87 262322667 2.0000
87 322549346 1.0000
87 347778813 1.0000
87 327886319 1.0000
87 46123918 1.0000
87 95658167 1.0000
87 378219674 1.0000
87 68690605 1.0000
87 16950676 1.0000
87 18449501 1.0000
87 19964133 3.0000
87 23577405 1.0000
87 69568655 1.0000
87 236377912 2.0000
87 39472243 2.0000
87 237487471 3.0000
87 26586771 2.0000
87 95224854 1.0000
87 60663002 2.0000
87 17691386 1.0000
87 197095842 3.0000
87 249347954 1.0000
87 110670932 4.0000
87 37536209 2.0000
87 229431792 2.0000
87 18304985 5.0000
87 33507131 2.0000
87 236108605 1.0000
87 304321790 3.0000
87 70205816 1.0000
87 262199169 1.0000
87 219454029 3.0000
88 135274322 10.0000
88 6244782 1.0000
88 231942475 7.0000
88 579303202 1.0000
88 238316092 1.0000
88 21480666 2.0000
88 77184360 1.0000
88 36806703 4.0000
88 48380272 2.0000
88 19652551 1.0000
88 237826875 2.0000
88 32922034 2.0000
88 67430174 2.0000
88 179230072 3.0000
88 110711910 1.0000
88 253184868 4.0000
88 21927925 1.0000
88 172749267 1.0000
88 270850017 2.0000
88 392146152 3.0000
88 533004742 1.0000
88 212555476 3.0000
88 22924705 1.0000
88 18539902 1.0000
88 219480393 1.0000
88 30443497 1.0000
88 239787466 2.0000
88 198799377 2.0000
88 148702848 1.0000
88 227338733 1.0000
88 22186312 1.0000
88 137363410 2.0000
88 163466066 1.0000
88 94835912 1.0000
88 104217808 1.0000
88 361335767 5.0000
88 19533838 2.0000
88 415438778 1.0000
88 109986944 1.0000
88 28776227 1.0000
88 99560321 1.0000
88 115924018 3.0000
88 19735329 1.0000
88 22684776 7.0000
88 372827446 2.0000
88 21811630 1.0000
88 54172831 4.0000
88 95884790 2.0000
88 229650437 1.0000
88 104192882 1.0000
88 45611369 1.0000
88 25298765 4.0000
88 27885779 4.0000
88 238633165 2.0000
88 239555645 2.0000
88 247041300 2.0000
88 104518517 2.0000
88 19777265 2.0000
88 169088826 3.0000
88 385326089 1.0000
88 23781227 2.0000
88 20586381 2.0000
88 396060099 1.0000
88 75995713 2.0000
88 21315916 2.0000
88 238158030 1.0000
88 48667895 7.0000
88 496338650 2.0000
88 293536395 11.0000
88 258136924 2.0000
88 77986665 1.0000
88 82645739 3.0000
88 25333950 1.0000
88 350484600 1.0000
88 28452279 2.0000
88 21245586 3.0000
88 135514272 3.0000
88 246357421 5.0000
88 37011115 1.0000
88 6294502 1.0000
88 386170620 2.0000
88 66682393 3.0000
88 21643123 4.0000
88 144942878 3.0000
88 296787019 1.0000
88 29110219 9.0000
88 219297099 2.0000
88 54605067 1.0000
88 202678255 1.0000
88 77995220 1.0000
88 616139585 1.0000
88 195697781 1.0000
88 40747039 3.0000
88 148872468 3.0000
88 6751502 1.0000
88 168669206 2.0000
88 245434042 1.0000
88 36351009 5.0000
88 20511634 1.0000
88 87471023 1.0000
88 150256527 1.0000
88 239444226 3.0000
88 20517600 4.0000
88 262322667 3.0000
88 322549346 2.0000
88 22378020 3.0000
88 68690605 7.0000
88 18449501 1.0000
88 224291356 1.0000
88 244745254 1.0000
88 236377912 1.0000
88 22862620 1.0000
88 118999126 1.0000
88 233919401 1.0000
88 237487471 3.0000
88 26586771 1.0000
88 127331013 1.0000
88 26228880 3.0000
88 523319035 1.0000
88 17691386 2.0000
88 197095842 1.0000
88 110670932 2.0000
88 917581650 1.0000
88 229431792 1.0000
88 124849627 1.0000
88 18304985 1.0000
88 92521829 2.0000
88 33507131 2.0000
88 29466305 1.0000
88 236108605 3.0000
88 304321790 2.0000
88 262199169 1.0000
88 39019643 1.0000
88 22498248 1.0000
89 135274322 3.0000
89 6244782 2.0000
89 579303202 1.0000
89 25310399 3.0000
89 21480666 1.0000
89 77184360 3.0000
89 29163101 2.0000
89 375036621 2.0000
89 227431311 3.0000
89 39325505 12.0000
89 48380272 1.0000
89 80267704 1.0000
89 32922034 4.0000
89 67430174 3.0000
89 179230072 2.0000
89 430934081 1.0000
89 103817716 1.0000
89 90364806 2.0000
89 324588341 5.0000
89 253184868 5.0000
89 21927925 1.0000
89 172749267 1.0000
89 944693640 1.0000
89 627403720 1.0000
89 392146152 3.0000
89 533004742 3.0000
89 212555476 12.0000
89 18539902 10.0000
89 371923186 1.0000
89 219480393 1.0000
89 30443497 2.0000
89 19594736 2.0000
89 239787466 2.0000
89 215411682 2.0000
89 93026497 2.0000
89 198799377 3.0000
89 226898857 1.0000
89 16627544 1.0000
89 878580698 2.0000
89 77989626 1.0000
89 244026999 2.0000
89 22186312 2.0000
89 46850377 3.0000
89 137363410 1.0000
89 163466066 1.0000
89 106866759 1.0000
89 10814042 5.0000
89 58040765 1.0000
89 94835912 4.0000
89 104217808 1.0000
89 361335767 2.0000
89 19533838 3.0000
89 19530527 1.0000
89 28776227 1.0000
89 22684776 3.0000
89 21811630 1.0000
89 133219169 2.0000
89 54172831 4.0000
89 70170285 4.0000
89 166888604 1.0000
89 239862568 3.0000
89 229650437 3.0000
89 104192882 3.0000
89 14409739 3.0000
89 25298765 1.0000
89 144131076 1.0000
89 27885779 4.0000
89 6290752 2.0000
89 238633165 5.0000
89 111338251 3.0000
89 360540613 1.0000
89 169088826 4.0000
89 385326089 1.0000
89 23781227 5.0000
89 20586381 3.0000
89 67268150 3.0000
89 312625958 1.0000
89 116785133 2.0000
89 242365407 1.0000
89 21315916 6.0000
89 22628924 5.0000
89 238158030 4.0000
89 48667895 6.0000
89 496338650 1.0000
89 293536395 4.0000
89 258136924 1.0000
89 116422140 1.0000
89 77986665 3.0000
89 82645739 1.0000
89 21401635 2.0000
89 25333950 1.0000
89 350484600 1.0000
89 28452279 1.0000
89 21245586 6.0000
89 246357421 8.0000
89 242791873 1.0000
89 6294502 2.0000
89 386170620 3.0000
89 312658372 1.0000
89 21643123 2.0000
89 144942878 1.0000
89 296787019 3.0000
89 84546428 1.0000
89 246585659 1.0000
89 29110219 1.0000
89 219297099 3.0000
89 202678255 2.0000
89 77995220 2.0000
89 616139585 3.0000
89 11587032 1.0000
89 21117425 1.0000
89 195697781 1.0000
89 6306972 1.0000
89 40747039 11.0000
89 148872468 4.0000
89 21440665 2.0000
89 6751502 9.0000
89 66811109 1.0000
89 116559835 2.0000
89 21518722 1.0000
89 135877820 2.0000
89 245434042 3.0000
89 98420900 1.0000
89 74979783 1.0000
89 20511634 1.0000
89 87471023 4.0000
89 150256527 4.0000
89 78019662 8.0000
89 157410826 3.0000
89 239444226 8.0000
89 233555616 1.0000
89 23359147 2.0000
89 228673882 1.0000
89 262322667 1.0000
89 347778813 1.0000
89 22378020 3.0000
89 327886319 1.0000
89 46123918 8.0000
89 95658167 1.0000
89 378219674 1.0000
89 68690605 6.0000
89 16950676 1.0000
89 18449501 2.0000
89 224291356 3.0000
89 19964133 1.0000
89 23577405 2.0000
89 69568655 1.0000
89 241298933 1.0000
89 236377912 2.0000
89 422817442 1.0000
89 122713304 4.0000
89 36315404 1.0000
89 22862620 2.0000
89 28364382 1.0000
89 118999126 2.0000
89 233919401 1.0000
89 39472243 2.0000
89 322638688 1.0000
89 237487471 3.0000
89 26586771 7.0000
89 6300152 1.0000
89 166102184 2.0000
89 26228880 5.0000
89 17691386 5.0000
89 110670932 1.0000
89 917581650 1.0000
89 37536209 1.0000
89 229431792 2.0000
89 18304985 3.0000
89 33507131 1.0000
89 236108605 6.0000
89 246820781 1.0000
90 135274322 3.0000
90 21480666 1.0000
90 77184360 1.0000
90 39325505 2.0000
90 19652551 1.0000
90 80267704 1.0000
90 32922034 4.0000
90 67430174 1.0000
90 211231464 3.0000
90 90364806 1.0000
90 253184868 2.0000
90 21927925 2.0000
90 944693640 1.0000
90 533004742 1.0000
90 212555476 5.0000
90 371923186 1.0000
90 19594736 1.0000
90 148702848 1.0000
90 878580698 2.0000
90 244026999 1.0000
90 137363410 1.0000
90 10814042 2.0000
90 58040765 1.0000
90 94835912 5.0000
90 104217808 1.0000
90 19533838 4.0000
90 99560321 1.0000
90 115924018 1.0000
90 190987689 1.0000
90 420627114 1.0000
90 21811630 1.0000
90 54172831 3.0000
90 70170285 4.0000
90 239862568 4.0000
90 104192882 1.0000
90 27885779 1.0000
90 6290752 1.0000
90 169088826 1.0000
90 20586381 1.0000
90 21315916 4.0000
90 238158030 3.0000
90 48667895 1.0000
90 293536395 4.0000
90 192341330 1.0000
90 432054563 1.0000
90 227990753 1.0000
90 21245586 4.0000
90 6294502 1.0000
90 386170620 1.0000
90 312658372 1.0000
90 246585659 1.0000
90 29110219 1.0000
90 202678255 3.0000
90 77995220 1.0000
90 616139585 1.0000
90 11587032 1.0000
90 195697781 1.0000
90 21440665 1.0000
90 6751502 6.0000
90 116559835 3.0000
90 245434042 1.0000
90 98420900 1.0000
90 87471023 2.0000
90 114007914 1.0000
90 150256527 1.0000
90 78019662 7.0000
90 239444226 5.0000
90 326441880 1.0000
90 421067231 1.0000
90 262322667 2.0000
90 22378020 3.0000
90 46123918 5.0000
90 68690605 3.0000
90 18449501 2.0000
90 23577405 1.0000
90 110670932 1.0000
90 229431792 1.0000
90 29466305 1.0000
90 236108605 2.0000
90 144302254 1.0000
90 304321790 1.0000
91 135274322 2.0000
91 6244782 9.0000
91 231942475 2.0000
91 579303202 1.0000
91 25310399 1.0000
91 21480666 7.0000
91 226631830 2.0000
91 18016160 4.0000
91 375036621 2.0000
91 248801998 8.0000
91 39325505 1.0000
91 399032673 1.0000
91 36806703 2.0000
91 19652551 4.0000
91 237788848 1.0000
91 32922034 11.0000
91 67430174 4.0000
91 21565240 1.0000
91 211231464 1.0000
91 179230072 2.0000
91 378668608 3.0000
91 430934081 2.0000
91 103817716 1.0000
91 90364806 4.0000
91 253184868 10.0000
91 21927925 5.0000
91 944693640 2.0000
91 232242473 1.0000
91 270850017 5.0000
91 19837405 2.0000
91 392146152 1.0000
91 140393380 1.0000
91 212555476 6.0000
91 232243716 1.0000
91 190810251 1.0000
91 18539902 5.0000
91 371923186 4.0000
91 30443497 3.0000
91 19594736 1.0000
91 239787466 3.0000
91 215411682 2.0000
91 20584338 3.0000
91 93026497 7.0000
91 198799377 7.0000
91 226898857 2.0000
91 16627544 3.0000
91 148702848 1.0000
91 878580698 1.0000
91 77989626 1.0000
91 227338733 1.0000
91 234077156 1.0000
91 303259546 1.0000
91 244026999 1.0000
91 22186312 1.0000
91 46850377 3.0000
91 137363410 5.0000
91 163466066 1.0000
91 58040765 6.0000
91 94835912 5.0000
91 104217808 4.0000
91 19533838 7.0000
91 415438778 3.0000
91 28776227 2.0000
91 99560321 6.0000
91 318475037 1.0000
91 115924018 5.0000
91 190987689 1.0000
91 19735329 3.0000
91 22684776 5.0000
91 372827446 3.0000
91 21811630 4.0000
91 133219169 5.0000
91 54172831 8.0000
91 32845471 3.0000
91 95884790 2.0000
91 166888604 1.0000
91 239862568 2.0000
91 229650437 5.0000
91 104192882 3.0000
91 45611369 1.0000
91 25298765 9.0000
91 242373942 1.0000
91 27885779 3.0000
91 6290752 2.0000
91 238633165 3.0000
91 239555645 8.0000
91 169088826 1.0000
91 385326089 1.0000
91 23781227 2.0000
91 228770219 1.0000
91 20586381 6.0000
91 396060099 1.0000
91 234825661 2.0000
91 67268150 5.0000
91 312625958 1.0000
91 231816917 1.0000
91 234688647 1.0000
91 121098050 1.0000
91 116785133 3.0000
91 75995713 4.0000
91 21315916 2.0000
91 238158030 1.0000
91 48667895 2.0000
91 496338650 1.0000
91 293536395 9.0000
91 120117254 4.0000
91 258136924 2.0000
91 116422140 1.0000
91 77986665 3.0000
91 227990753 1.0000
91 82645739 3.0000
91 22005625 5.0000
91 21401635 3.0000
91 350484600 1.0000
91 28452279 3.0000
91 21245586 2.0000
91 135514272 1.0000
91 246357421 8.0000
91 242791873 1.0000
91 37011115 5.0000
91 6294502 8.0000
91 243177419 1.0000
91 386170620 2.0000
91 66682393 7.0000
91 702562776 1.0000
91 21643123 3.0000
91 144942878 2.0000
91 296787019 1.0000
91 84546428 1.0000
91 246585659 4.0000
91 29110219 3.0000
91 219297099 2.0000
91 54605067 2.0000
91 202678255 2.0000
91 77995220 1.0000
91 228774722 2.0000
91 11587032 1.0000
91 36034936 1.0000
91 21117425 3.0000
91 6306972 1.0000
91 40747039 3.0000
91 85370909 4.0000
91 148872468 6.0000
91 238586884 1.0000
91 21440665 3.0000
91 6751502 1.0000
91 168669206 3.0000
91 66811109 2.0000
91 116559835 2.0000
91 21518722 2.0000
91 135877820 2.0000
91 245434042 1.0000
91 98420900 2.0000
91 74979783 2.0000
91 20511634 1.0000
91 87471023 4.0000
91 78019662 3.0000
91 157410826 5.0000
91 239444226 4.0000
91 83344114 1.0000
91 20517600 4.0000
91 233555616 1.0000
91 219007038 5.0000
91 23359147 2.0000
91 228673882 1.0000
91 421067231 1.0000
91 262322667 3.0000
91 150981180 1.0000
91 22378020 2.0000
91 327886319 2.0000
91 46123918 4.0000
91 95658167 2.0000
91 378219674 1.0000
91 68690605 2.0000
91 16950676 3.0000
91 18449501 1.0000
91 224291356 1.0000
91 19964133 10.0000
91 23577405 2.0000
91 69568655 4.0000
91 212284694 1.0000
91 235243434 1.0000
91 236377912 3.0000
91 422817442 1.0000
91 122713304 1.0000
91 22862620 6.0000
91 232233165 1.0000
91 28364382 1.0000
91 90059455 2.0000
91 118999126 1.0000
91 233919401 1.0000
91 39472243 4.0000
91 322638688 3.0000
91 237487471 3.0000
91 26586771 4.0000
91 95224854 1.0000
91 127331013 3.0000
91 6300152 3.0000
91 166102184 4.0000
91 26228880 3.0000
91 17691386 4.0000
91 197095842 8.0000
91 249347954 4.0000
91 110670932 2.0000
91 37536209 5.0000
91 229431792 4.0000
91 124849627 1.0000
91 18304985 2.0000
91 92521829 1.0000
91 33507131 2.0000
91 29466305 2.0000
91 236108605 2.0000
91 70205816 3.0000
91 262199169 2.0000
91 39019643 1.0000
91 22498248 1.0000
91 219454029 8.0000
92 135274322 5.0000
92 231942475 8.0000
92 21480666 2.0000
92 77184360 1.0000
92 226631830 1.0000
92 375036621 1.0000
92 248801998 1.0000
92 127424923 1.0000
92 36806703 2.0000
92 237826875 10.0000
92 67430174 2.0000
92 253184868 3.0000
92 270850017 1.0000
92 19837405 2.0000
92 392146152 2.0000
92 212555476 1.0000
92 89952215 1.0000
92 18539902 6.0000
92 219480393 2.0000
92 303259546 1.0000
92 137363410 1.0000
92 58040765 1.0000
92 94835912 1.0000
92 104217808 2.0000
92 19533838 1.0000
92 415438778 1.0000
92 109986944 3.0000
92 28776227 1.0000
92 115924018 1.0000
92 190987689 2.0000
92 19735329 1.0000
92 22684776 1.0000
92 21811630 1.0000
92 54172831 2.0000
92 239862568 2.0000
92 229650437 1.0000
92 25298765 1.0000
92 27885779 5.0000
92 238633165 2.0000
92 104518517 1.0000
92 385326089 2.0000
92 20586381 1.0000
92 21315916 1.0000
92 238158030 2.0000
92 48667895 2.0000
92 293536395 2.0000
92 258136924 1.0000
92 25333950 2.0000
92 28452279 1.0000
92 246357421 4.0000
92 37011115 2.0000
92 504372104 1.0000
92 386170620 1.0000
92 21643123 1.0000
92 296787019 4.0000
92 84546428 2.0000
92 29110219 2.0000
92 77995220 1.0000
92 36034936 1.0000
92 40747039 2.0000
92 148872468 1.0000
92 6751502 1.0000
92 36351009 1.0000
92 87471023 3.0000
92 114007914 1.0000
92 150256527 1.0000
92 239444226 1.0000
92 20517600 1.0000
92 233555616 1.0000
92 23359147 2.0000
92 421067231 1.0000
92 327886319 1.0000
92 68690605 6.0000
92 18449501 1.0000
92 224291356 1.0000
92 422817442 1.0000
92 22862620 2.0000
92 118999126 1.0000
92 316306021 1.0000
92 39472243 1.0000
92 127331013 4.0000
92 166102184 2.0000
92 26228880 2.0000
92 17691386 2.0000
92 197095842 1.0000
92 249347954 1.0000
92 229431792 1.0000
92 18304985 1.0000
92 92521829 1.0000
92 33507131 2.0000
92 29466305 1.0000
92 236108605 1.0000
92 304321790 1.0000
92 219454029 1.0000
93 135274322 2.0000
93 90364806 1.0000
93 253184868 1.0000
93 21927925 1.0000
93 30443497 1.0000
93 58040765 1.0000
93 104217808 1.0000
93 415438778 1.0000
93 19530527 1.0000
93 318475037 1.0000
93 420627114 1.0000
93 21811630 1.0000
93 54172831 1.0000
93 239555645 2.0000
93 23781227 3.0000
93 312625958 1.0000
93 293536395 1.0000
93 504372104 1.0000
93 66682393 1.0000
93 144942878 1.0000
93 219297099 1.0000
93 228774722 1.0000
93 21117425 1.0000
93 6751502 1.0000
93 20511634 1.0000
93 233555616 1.0000
93 262322667 1.0000
93 68690605 1.0000
93 69568655 1.0000
93 122713304 1.0000
93 17691386 2.0000
94 135274322 7.0000
94 6244782 4.0000
94 231942475 2.0000
94 191085626 1.0000
94 21480666 1.0000
94 77184360 2.0000
94 18016160 2.0000
94 39325505 2.0000
94 36806703 1.0000
94 19652551 2.0000
94 237826875 6.0000
94 32922034 5.0000
94 67430174 5.0000
94 21565240 1.0000
94 179230072 4.0000
94 90364806 1.0000
94 253184868 4.0000
94 21927925 5.0000
94 172749267 1.0000
94 944693640 1.0000
94 270850017 2.0000
94 19837405 2.0000
94 392146152 5.0000
94 140393380 1.0000
94 533004742 1.0000
94 212555476 2.0000
94 18539902 3.0000
94 219480393 2.0000
94 30443497 1.0000
94 239787466 1.0000
94 215411682 1.0000
94 20584338 3.0000
94 198799377 4.0000
94 226898857 2.0000
94 16627544 2.0000
94 213229979 1.0000
94 227338733 1.0000
94 303259546 1.0000
94 22186312 1.0000
94 46850377 1.0000
94 137363410 1.0000
94 10814042 1.0000
94 58040765 2.0000
94 94835912 3.0000
94 104217808 11.0000
94 361335767 1.0000
94 415438778 2.0000
94 109986944 2.0000
94 19530527 2.0000
94 28776227 1.0000
94 99560321 3.0000
94 115924018 1.0000
94 420627114 1.0000
94 22684776 10.0000
94 21811630 3.0000
94 133219169 1.0000
94 54172831 7.0000
94 70170285 3.0000
94 32845471 3.0000
94 95884790 1.0000
94 239862568 2.0000
94 229650437 2.0000
94 104192882 1.0000
94 25298765 3.0000
94 27885779 6.0000
94 238633165 4.0000
94 239555645 2.0000
94 360540613 1.0000
94 55174364 1.0000
94 104518517 1.0000
94 19777265 1.0000
94 169088826 2.0000
94 385326089 1.0000
94 20586381 2.0000
94 312625958 2.0000
94 75995713 7.0000
94 21315916 4.0000
94 22628924 3.0000
94 48667895 4.0000
94 293536395 4.0000
94 120117254 1.0000
94 258136924 2.0000
94 77986665 1.0000
94 82645739 2.0000
94 22005625 4.0000
94 21401635 1.0000
94 25333950 4.0000
94 350484600 3.0000
94 28452279 4.0000
94 21245586 7.0000
94 246357421 9.0000
94 37011115 2.0000
94 6294502 2.0000
94 504372104 1.0000
94 386170620 2.0000
94 66682393 3.0000
94 21643123 1.0000
94 144942878 3.0000
94 296787019 1.0000
94 84546428 1.0000
94 29110219 7.0000
94 219297099 7.0000
94 54605067 1.0000
94 202678255 2.0000
94 77995220 1.0000
94 616139585 3.0000
94 11587032 1.0000
94 36034936 2.0000
94 21117425 7.0000
94 195697781 1.0000
94 40747039 4.0000
94 85370909 1.0000
94 148872468 6.0000
94 21440665 1.0000
94 6751502 1.0000
94 21518722 2.0000
94 135877820 2.0000
94 245434042 1.0000
94 74979783 2.0000
94 36351009 2.0000
94 20511634 2.0000
94 87471023 1.0000
94 114007914 1.0000
94 78019662 2.0000
94 157410826 1.0000
94 239444226 4.0000
94 83344114 1.0000
94 20517600 1.0000
94 219007038 4.0000
94 23359147 4.0000
94 421067231 2.0000
94 262322667 2.0000
94 322549346 2.0000
94 347778813 2.0000
94 22378020 1.0000
94 327886319 2.0000
94 95658167 1.0000
94 68690605 2.0000
94 18449501 7.0000
94 224291356 2.0000
94 19964133 1.0000
94 69568655 1.0000
94 236377912 4.0000
94 22862620 3.0000
94 28364382 1.0000
94 90059455 3.0000
94 118999126 2.0000
94 39472243 3.0000
94 237487471 4.0000
94 26586771 2.0000
94 127331013 2.0000
94 6300152 1.0000
94 166102184 2.0000
94 60663002 3.0000
94 26228880 1.0000
94 17691386 2.0000
94 197095842 4.0000
94 249347954 2.0000
94 37536209 4.0000
94 229431792 2.0000
94 124849627 3.0000
94 18304985 2.0000
94 33507131 1.0000
94 29466305 4.0000
94 236108605 4.0000
94 304321790 1.0000
94 70205816 3.0000
94 262199169 4.0000
94 22498248 1.0000
94 219454029 2.0000
95 135274322 1.0000
95 248801998 1.0000
95 39325505 2.0000
95 36806703 1.0000
95 67430174 1.0000
95 179230072 3.0000
95 378668608 1.0000
95 21927925 1.0000
95 93026497 1.0000
95 16627544 2.0000
95 229015331 1.0000
95 19533838 1.0000
95 415438778 1.0000
95 28776227 1.0000
95 99560321 1.0000
95 293536395 1.0000
95 22005625 1.0000
95 6294502 1.0000
95 202678255 1.0000
95 11587032 1.0000
95 116559835 2.0000
95 20511634 1.0000
95 87471023 1.0000
95 22378020 1.0000
95 236377912 1.0000
95 39472243 1.0000
95 60663002 1.0000
95 236108605 1.0000
95 70205816 1.0000
95 39019643 1.0000
96 135274322 4.0000
96 231942475 2.0000
96 238316092 1.0000
96 21480666 5.0000
96 77184360 4.0000
96 18016160 6.0000
96 227431311 2.0000
96 399032673 1.0000
96 36806703 4.0000
96 19652551 1.0000
96 237826875 4.0000
96 80267704 1.0000
96 32922034 3.0000
96 67430174 1.0000
96 211231464 2.0000
96 179230072 1.0000
96 270286972 1.0000
96 110711910 3.0000
96 103817716 3.0000
96 253184868 2.0000
96 172749267 1.0000
96 944693640 1.0000
96 392146152 1.0000
96 212555476 2.0000
96 22924705 2.0000
96 190810251 1.0000
96 18539902 3.0000
96 219480393 2.0000
96 19594736 1.0000
96 215411682 3.0000
96 93026497 1.0000
96 198799377 1.0000
96 226898857 2.0000
96 94835912 1.0000
96 104217808 1.0000
96 361335767 4.0000
96 415438778 1.0000
96 109986944 2.0000
96 19530527 3.0000
96 99560321 1.0000
96 115924018 1.0000
96 190987689 1.0000
96 420627114 1.0000
96 19735329 2.0000
96 22684776 2.0000
96 21811630 1.0000
96 133219169 2.0000
96 54172831 4.0000
96 70170285 1.0000
96 166888604 2.0000
96 516729176 1.0000
96 239862568 2.0000
96 229650437 2.0000
96 104192882 1.0000
96 45611369 2.0000
96 144131076 1.0000
96 27885779 1.0000
96 238633165 2.0000
96 239555645 2.0000
96 247041300 1.0000
96 360540613 1.0000
96 55174364 4.0000
96 19777265 2.0000
96 20586381 1.0000
96 67268150 1.0000
96 312625958 2.0000
96 116785133 2.0000
96 75995713 6.0000
96 21315916 1.0000
96 48667895 4.0000
96 293536395 1.0000
96 120117254 8.0000
96 258136924 3.0000
96 192341330 1.0000
96 77986665 6.0000
96 82645739 2.0000
96 22005625 4.0000
96 21401635 3.0000
96 25333950 1.0000
96 350484600 1.0000
96 28452279 1.0000
96 22026991 1.0000
96 21245586 4.0000
96 246357421 3.0000
96 104578228 1.0000
96 504372104 1.0000
96 386170620 1.0000
96 66682393 2.0000
96 21643123 1.0000
96 144942878 3.0000
96 296787019 2.0000
96 84546428 3.0000
96 246585659 1.0000
96 219297099 2.0000
96 202678255 1.0000
96 77995220 1.0000
96 228774722 2.0000
96 616139585 5.0000
96 11587032 1.0000
96 36034936 1.0000
96 40747039 1.0000
96 85370909 1.0000
96 148872468 5.0000
96 238586884 1.0000
96 21440665 5.0000
96 6751502 1.0000
96 21518722 1.0000
96 135877820 1.0000
96 245434042 1.0000
96 98420900 3.0000
96 20511634 3.0000
96 87471023 1.0000
96 243134164 1.0000
96 150256527 2.0000
96 78019662 1.0000
96 239444226 9.0000
96 20517600 1.0000
96 22983594 2.0000
96 233555616 3.0000
96 228673882 1.0000
96 421067231 1.0000
96 347778813 1.0000
96 327886319 3.0000
96 46123918 3.0000
96 378219674 1.0000
96 68690605 12.0000
96 18449501 2.0000
96 23577405 1.0000
96 69568655 1.0000
96 212284694 2.0000
96 236377912 1.0000
96 422817442 1.0000
96 122713304 2.0000
96 90059455 1.0000
96 118999126 4.0000
96 316306021 3.0000
96 233919401 2.0000
96 39472243 1.0000
96 237487471 1.0000
96 26586771 5.0000
96 95224854 1.0000
96 63680662 1.0000
96 198846028 3.0000
96 26228880 7.0000
96 523319035 1.0000
96 197095842 1.0000
96 249347954 1.0000
96 110670932 4.0000
96 18304985 2.0000
96 29466305 2.0000
96 236108605 2.0000
96 304321790 1.0000
96 262199169 5.0000
96 39019643 1.0000
96 22498248 1.0000
96 219454029 1.0000
97 135274322 3.0000
97 231942475 1.0000
97 25310399 1.0000
97 77184360 3.0000
97 36806703 1.0000
97 253184868 1.0000
97 270850017 1.0000
97 371923186 1.0000
97 303259546 1.0000
97 137363410 1.0000
97 385326089 1.0000
97 20586381 1.0000
97 396060099 2.0000
97 238158030 1.0000
97 293536395 1.0000
97 258136924 1.0000
97 25333950 1.0000
97 21245586 2.0000
97 246357421 1.0000
97 37011115 2.0000
97 21117425 1.0000
97 40747039 1.0000
97 21440665 1.0000
97 6751502 1.0000
97 327886319 1.0000
97 39472243 1.0000
97 127331013 1.0000
97 39019643 1.0000
97 22498248 1.0000
98 135274322 3.0000
98 39325505 1.0000
98 253184868 1.0000
98 215411682 1.0000
98 19533838 2.0000
98 99560321 1.0000
98 133219169 3.0000
98 27885779 1.0000
98 6290752 1.0000
98 19777265 1.0000
98 75995713 1.0000
98 22005625 1.0000
98 6294502 1.0000
98 66682393 1.0000
98 21117425 1.0000
98 23359147 1.0000
98 322549346 1.0000
98 18449501 1.0000
98 241298933 2.0000
98 90059455 1.0000
98 39472243 1.0000
98 26586771 1.0000
98 26228880 1.0000
98 37536209 1.0000
98 33507131 1.0000
98 236108605 1.0000
99 135274322 3.0000
99 6244782 3.0000
99 191085626 1.0000
99 21480666 2.0000
99 18016160 1.0000
99 227431311 4.0000
99 237826875 6.0000
99 32922034 3.0000
99 211231464 1.0000
99 179230072 1.0000
99 944693640 1.0000
99 19837405 1.0000
99 392146152 3.0000
99 533004742 1.0000
99 212555476 4.0000
99 18539902 2.0000
99 371923186 2.0000
99 30443497 3.0000
99 20584338 1.0000
99 198799377 2.0000
99 16627544 3.0000
99 148702848 1.0000
99 58040765 1.0000
99 361335767 1.0000
99 19533838 2.0000
99 22684776 8.0000
99 21811630 1.0000
99 133219169 1.0000
99 32845471 2.0000
99 239862568 1.0000
99 229650437 3.0000
99 144131076 1.0000
99 6290752 1.0000
99 238633165 2.0000
99 239555645 5.0000
99 55174364 1.0000
99 67268150 2.0000
99 238158030 1.0000
99 120117254 1.0000
99 77986665 1.0000
99 21401635 4.0000
99 246357421 4.0000
99 66682393 3.0000
99 21643123 4.0000
99 84546428 6.0000
99 246585659 3.0000
99 29110219 1.0000
99 219297099 2.0000
99 202678255 2.0000
99 77995220 1.0000
99 85370909 1.0000
99 21518722 5.0000
99 74979783 1.0000
99 36351009 1.0000
99 20517600 9.0000
99 219007038 3.0000
99 23359147 3.0000
99 22378020 1.0000
99 95658167 1.0000
99 68690605 1.0000
99 16950676 2.0000
99 18449501 1.0000
99 19964133 2.0000
99 122713304 2.0000
99 118999126 5.0000
99 39472243 1.0000
99 6300152 3.0000
99 60663002 3.0000
99 17691386 2.0000
99 197095842 2.0000
99 37536209 1.0000
99 33507131 2.0000
99 236108605 2.0000
99 70205816 3.0000
99 262199169 1.0000
99 39019643 3.0000
99 219454029 3.0000
100 135274322 4.0000
100 231942475 1.0000
100 19735329 1.0000
100 239555645 1.0000
100 262322667 1.0000
100 17691386 1.0000
101 135274322 1.0000
101 6244782 1.0000
101 21480666 2.0000
101 18016160 1.0000
101 19652551 1.0000
101 32922034 1.0000
101 212555476 1.0000
101 89952215 1.0000
101 30443497 1.0000
101 215411682 1.0000
101 22186312 1.0000
101 46850377 1.0000
101 137363410 1.0000
101 163466066 1.0000
101 58040765 3.0000
101 94835912 2.0000
101 361335767 1.0000
101 19533838 1.0000
101 28776227 1.0000
101 190987689 2.0000
101 54172831 1.0000
101 104192882 2.0000
101 25298765 1.0000
101 239555645 1.0000
101 385326089 1.0000
101 23781227 1.0000
101 75995713 1.0000
101 22628924 1.0000
101 238158030 1.0000
101 48667895 1.0000
101 82645739 3.0000
101 25333950 2.0000
101 28452279 1.0000
101 246357421 1.0000
101 386170620 1.0000
101 84546428 1.0000
101 219297099 1.0000
101 202678255 1.0000
101 21518722 1.0000
101 36351009 1.0000
101 219007038 1.0000
101 23359147 1.0000
101 421067231 1.0000
101 262322667 1.0000
101 347778813 1.0000
101 22378020 2.0000
101 68690605 1.0000
101 18449501 1.0000
101 236377912 1.0000
101 39472243 1.0000
101 322638688 1.0000
101 26586771 2.0000
101 166102184 1.0000
101 26228880 1.0000
101 17691386 2.0000
101 197095842 1.0000
101 262199169 1.0000
102 135274322 4.0000
102 6244782 1.0000
102 231942475 4.0000
102 25310399 1.0000
102 21480666 9.0000
102 77184360 6.0000
102 29163101 1.0000
102 226631830 1.0000
102 18016160 6.0000
102 375036621 3.0000
102 39325505 1.0000
102 127424923 1.0000
102 36806703 4.0000
102 19652551 2.0000
102 237826875 3.0000
102 67430174 1.0000
102 179230072 2.0000
102 378668608 1.0000
102 110711910 1.0000
102 324588341 3.0000
102 253184868 1.0000
102 21927925 1.0000
102 270850017 2.0000
102 19837405 1.0000
102 212555476 1.0000
102 89952215 3.0000
102 191865710 1.0000
102 22924705 1.0000
102 18539902 2.0000
102 371923186 2.0000
102 219480393 3.0000
102 19594736 2.0000
102 239787466 1.0000
102 198799377 3.0000
102 226898857 2.0000
102 16627544 1.0000
102 148702848 1.0000
102 22186312 6.0000
102 46850377 1.0000
102 163466066 2.0000
102 10814042 1.0000
102 94835912 1.0000
102 393461982 1.0000
102 104217808 4.0000
102 361335767 4.0000
102 19533838 2.0000
102 415438778 1.0000
102 109986944 2.0000
102 99560321 1.0000
102 19735329 1.0000
102 22684776 2.0000
102 372827446 3.0000
102 21811630 1.0000
102 133219169 16.0000
102 54172831 3.0000
102 516729176 2.0000
102 239862568 7.0000
102 45611369 3.0000
102 25298765 1.0000
102 27885779 1.0000
102 238633165 1.0000
102 55174364 1.0000
102 19777265 5.0000
102 169088826 2.0000
102 20586381 1.0000
102 312625958 5.0000
102 75995713 2.0000
102 21315916 7.0000
102 22628924 3.0000
102 238158030 3.0000
102 243632271 1.0000
102 48667895 6.0000
102 496338650 1.0000
102 293536395 1.0000
102 258136924 1.0000
102 192341330 1.0000
102 116422140 1.0000
102 82645739 3.0000
102 22005625 7.0000
102 25333950 3.0000
102 28452279 1.0000
102 22026991 4.0000
102 21245586 2.0000
102 135514272 2.0000
102 246357421 6.0000
102 242791873 1.0000
102 104578228 1.0000
102 504372104 2.0000
102 312658372 1.0000
102 144942878 1.0000
102 296787019 1.0000
102 84546428 2.0000
102 246585659 1.0000
102 219297099 1.0000
102 202678255 1.0000
102 77995220 1.0000
102 228774722 5.0000
102 11587032 2.0000
102 36034936 3.0000
102 195697781 1.0000
102 40747039 2.0000
102 148872468 7.0000
102 21440665 5.0000
102 6751502 4.0000
102 66811109 1.0000
102 18818981 2.0000
102 116559835 6.0000
102 135877820 1.0000
102 98420900 1.0000
102 74979783 2.0000
102 36351009 3.0000
102 20511634 3.0000
102 87471023 1.0000
102 114007914 1.0000
102 78019662 1.0000
102 239444226 2.0000
102 83344114 2.0000
102 233555616 1.0000
102 23359147 1.0000
102 228673882 1.0000
102 22378020 2.0000
102 327886319 6.0000
102 46123918 1.0000
102 18449501 7.0000
102 19964133 2.0000
102 236377912 2.0000
102 422817442 1.0000
102 122713304 1.0000
102 36315404 1.0000
102 90059455 3.0000
102 316306021 1.0000
102 233919401 1.0000
102 237487471 2.0000
102 26586771 3.0000
102 95224854 1.0000
102 127331013 2.0000
102 6300152 1.0000
102 166102184 1.0000
102 26228880 4.0000
102 17691386 1.0000
102 197095842 1.0000
102 110670932 7.0000
102 917581650 2.0000
102 37536209 8.0000
102 229431792 2.0000
102 240465601 1.0000
102 18304985 2.0000
102 29466305 2.0000
102 304321790 2.0000
102 70205816 5.0000
102 262199169 12.0000
102 39019643 2.0000
103 135274322 1.0000
103 196551540 1.0000
103 229466877 1.0000
103 238316092 2.0000
103 77184360 3.0000
103 375036621 1.0000
103 227431311 1.0000
103 19652551 4.0000
103 237826875 3.0000
103 67430174 1.0000
103 21565240 1.0000
103 179230072 1.0000
103 430934081 1.0000
103 90364806 1.0000
103 172749267 1.0000
103 944693640 1.0000
103 270850017 1.0000
103 89952215 3.0000
103 219480393 3.0000
103 19594736 6.0000
103 412181399 1.0000
103 198799377 4.0000
103 148702848 1.0000
103 94303891 1.0000
103 22186312 2.0000
103 137363410 1.0000
103 163466066 1.0000
103 236912210 1.0000
103 115924018 2.0000
103 133219169 3.0000
103 70170285 1.0000
103 239862568 2.0000
103 238633165 1.0000
103 247041300 1.0000
103 169088826 2.0000
103 23781227 1.0000
103 67268150 1.0000
103 312625958 1.0000
103 75995713 1.0000
103 22628924 1.0000
103 238158030 1.0000
103 243632271 3.0000
103 24600451 1.0000
103 48667895 3.0000
103 293536395 2.0000
103 120117254 3.0000
103 77986665 3.0000
103 227990753 2.0000
103 82645739 1.0000
103 25333950 3.0000
103 153563285 1.0000
103 22026991 1.0000
103 21245586 1.0000
103 242791873 1.0000
103 504372104 5.0000
103 386170620 1.0000
103 66682393 1.0000
103 296787019 1.0000
103 246585659 1.0000
103 219297099 2.0000
103 202678255 2.0000
103 77995220 1.0000
103 11587032 3.0000
103 36034936 2.0000
103 21117425 1.0000
103 40747039 1.0000
103 148872468 4.0000
103 21440665 2.0000
103 6751502 5.0000
103 66811109 1.0000
103 18818981 1.0000
103 116559835 1.0000
103 330904433 1.0000
103 21518722 1.0000
103 74979783 2.0000
103 36351009 1.0000
103 20511634 2.0000
103 114007914 1.0000
103 150256527 1.0000
103 157410826 1.0000
103 20517600 1.0000
103 233555616 2.0000
103 262322667 1.0000
103 95658167 1.0000
103 68690605 2.0000
103 18449501 1.0000
103 19964133 2.0000
103 236377912 4.0000
103 422817442 1.0000
103 122713304 2.0000
103 22862620 1.0000
103 90059455 1.0000
103 118999126 4.0000
103 233919401 2.0000
103 322638688 1.0000
103 237487471 6.0000
103 26586771 1.0000
103 63680662 1.0000
103 127331013 1.0000
103 26228880 1.0000
103 17691386 1.0000
103 249347954 2.0000
103 33507131 10.0000
103 29466305 1.0000
103 304321790 1.0000
103 70205816 1.0000
103 219454029 2.0000
104 135274322 2.0000
104 196551540 1.0000
104 231942475 3.0000
104 238316092 1.0000
104 21480666 6.0000
104 18016160 2.0000
104 227431311 2.0000
104 39325505 1.0000
104 36806703 1.0000
104 48380272 1.0000
104 32922034 2.0000
104 67430174 2.0000
104 378668608 1.0000
104 253184868 1.0000
104 21927925 3.0000
104 944693640 2.0000
104 270850017 2.0000
104 19837405 1.0000
104 191865710 2.0000
104 18539902 2.0000
104 30443497 3.0000
104 19594736 1.0000
104 215411682 1.0000
104 20584338 4.0000
104 93026497 2.0000
104 198799377 1.0000
104 226898857 1.0000
104 148702848 2.0000
104 227338733 1.0000
104 244026999 1.0000
104 22186312 2.0000
104 46850377 1.0000
104 137363410 1.0000
104 163466066 1.0000
104 361335767 1.0000
104 19533838 1.0000
104 415438778 1.0000
104 109986944 1.0000
104 99560321 1.0000
104 115924018 1.0000
104 190987689 1.0000
104 22684776 1.0000
104 372827446 1.0000
104 21811630 2.0000
104 133219169 1.0000
104 54172831 1.0000
104 32845471 1.0000
104 239862568 1.0000
104 229650437 1.0000
104 104192882 1.0000
104 45611369 1.0000
104 25298765 2.0000
104 27885779 2.0000
104 6290752 1.0000
104 239555645 2.0000
104 55174364 1.0000
104 19777265 2.0000
104 169088826 1.0000
104 20586381 2.0000
104 67268150 2.0000
104 346630615 2.0000
104 231816917 1.0000
104 116785133 1.0000
104 75995713 2.0000
104 21315916 4.0000
104 238158030 2.0000
104 496338650 1.0000
104 293536395 2.0000
104 258136924 2.0000
104 432054563 1.0000
104 22005625 2.0000
104 21401635 1.0000
104 25333950 2.0000
104 350484600 1.0000
104 28452279 2.0000
104 21245586 1.0000
104 246357421 1.0000
104 104578228 1.0000
104 386170620 1.0000
104 66682393 6.0000
104 144942878 3.0000
104 296787019 2.0000
104 29110219 1.0000
104 219297099 1.0000
104 77995220 1.0000
104 616139585 1.0000
104 40747039 3.0000
104 85370909 2.0000
104 148872468 4.0000
104 21440665 1.0000
104 18818981 1.0000
104 116559835 2.0000
104 245434042 1.0000
104 98420900 1.0000
104 74979783 1.0000
104 36351009 1.0000
104 78019662 1.0000
104 239444226 3.0000
104 83344114 1.0000
104 236487406 1.0000
104 326441880 2.0000
104 233555616 1.0000
104 219007038 2.0000
104 23359147 2.0000
104 262322667 4.0000
104 322549346 1.0000
104 22378020 2.0000
104 327886319 2.0000
104 378219674 1.0000
104 18449501 5.0000
104 19964133 2.0000
104 236377912 2.0000
104 316306021 1.0000
104 39472243 2.0000
104 322638688 1.0000
104 26586771 2.0000
104 95224854 1.0000
104 166102184 1.0000
104 60663002 1.0000
104 198846028 1.0000
104 17691386 1.0000
104 197095842 2.0000
104 37536209 4.0000
104 18304985 1.0000
104 33507131 2.0000
104 70205816 2.0000
104 262199169 1.0000
104 39019643 1.0000
104 219454029 3.0000
105 135274322 6.0000
105 6244782 1.0000
105 231942475 2.0000
105 25310399 1.0000
105 18016160 2.0000
105 36806703 2.0000
105 67430174 3.0000
105 179230072 1.0000
105 253184868 2.0000
105 270850017 4.0000
105 533004742 1.0000
105 18539902 1.0000
105 219480393 2.0000
105 198799377 2.0000
105 246966794 1.0000
105 227338733 4.0000
105 94303891 1.0000
105 229015331 1.0000
105 58040765 1.0000
105 94835912 1.0000
105 104217808 1.0000
105 361335767 1.0000
105 19533838 1.0000
105 415438778 2.0000
105 22684776 4.0000
105 54172831 2.0000
105 32845471 1.0000
105 516729176 1.0000
105 27885779 1.0000
105 19777265 1.0000
105 75995713 3.0000
105 21315916 2.0000
105 48667895 6.0000
105 293536395 1.0000
105 258136924 1.0000
105 22005625 2.0000
105 21401635 1.0000
105 25333950 2.0000
105 153563285 1.0000
105 246357421 5.0000
105 242791873 1.0000
105 386170620 1.0000
105 77995220 1.0000
105 21117425 2.0000
105 40747039 2.0000
105 21440665 3.0000
105 18818981 1.0000
105 135877820 2.0000
105 36351009 2.0000
105 239444226 2.0000
105 83344114 1.0000
105 22983594 1.0000
105 233555616 2.0000
105 219007038 1.0000
105 228673882 1.0000
105 322549346 3.0000
105 327886319 2.0000
105 378219674 1.0000
105 68690605 1.0000
105 236377912 3.0000
105 122713304 1.0000
105 36315404 1.0000
105 118999126 4.0000
105 237487471 1.0000
105 26586771 2.0000
105 127331013 1.0000
105 166102184 4.0000
105 26228880 1.0000
105 17691386 1.0000
105 110670932 3.0000
105 33507131 1.0000
105 70205816 2.0000
105 262199169 3.0000
106 135274322 1.0000
106 6244782 2.0000
106 231942475 4.0000
106 21480666 3.0000
106 77184360 2.0000
106 29163101 1.0000
106 18016160 2.0000
106 375036621 6.0000
106 248801998 1.0000
106 39325505 3.0000
106 36806703 3.0000
106 19652551 2.0000
106 237826875 3.0000
106 80267704 1.0000
106 32922034 2.0000
106 67430174 4.0000
106 21565240 1.0000
106 211231464 1.0000
106 179230072 4.0000
106 430934081 2.0000
106 324588341 2.0000
106 253184868 3.0000
106 21927925 3.0000
106 944693640 1.0000
106 270850017 2.0000
106 19837405 1.0000
106 212555476 3.0000
106 22924705 1.0000
106 18539902 1.0000
106 30443497 1.0000
106 19594736 2.0000
106 215411682 1.0000
106 20584338 2.0000
106 93026497 1.0000
106 198799377 1.0000
106 226898857 3.0000
106 16627544 4.0000
106 213229979 2.0000
106 878580698 2.0000
106 244026999 1.0000
106 22186312 3.0000
106 46850377 1.0000
106 137363410 4.0000
106 10814042 3.0000
106 58040765 1.0000
106 94835912 3.0000
106 393461982 1.0000
106 104217808 1.0000
106 361335767 1.0000
106 19533838 9.0000
106 415438778 5.0000
106 109986944 1.0000
106 19530527 37.0000
106 28776227 1.0000
106 99560321 4.0000
106 318475037 1.0000
106 115924018 1.0000
106 22684776 1.0000
106 372827446 1.0000
106 133219169 10.0000
106 54172831 9.0000
106 70170285 3.0000
106 32845471 1.0000
106 239862568 9.0000
106 229650437 1.0000
106 104192882 4.0000
106 25298765 1.0000
106 27885779 11.0000
106 111338251 2.0000
106 19777265 3.0000
106 23781227 4.0000
106 20586381 3.0000
106 396060099 2.0000
106 312625958 2.0000
106 116785133 1.0000
106 75995713 1.0000
106 21315916 3.0000
106 243632271 1.0000
106 48667895 4.0000
106 496338650 1.0000
106 293536395 1.0000
106 120117254 4.0000
106 258136924 3.0000
106 192341330 2.0000
106 432054563 1.0000
106 227990753 1.0000
106 82645739 3.0000
106 25333950 4.0000
106 350484600 3.0000
106 28452279 1.0000
106 21245586 2.0000
106 246357421 6.0000
106 37011115 2.0000
106 104578228 1.0000
106 6294502 6.0000
106 504372104 1.0000
106 386170620 1.0000
106 66682393 5.0000
106 702562776 1.0000
106 21643123 1.0000
106 84546428 2.0000
106 246585659 2.0000
106 29110219 3.0000
106 219297099 5.0000
106 54605067 2.0000
106 202678255 1.0000
106 77995220 3.0000
106 616139585 3.0000
106 11587032 2.0000
106 21117425 7.0000
106 40747039 5.0000
106 148872468 5.0000
106 238586884 1.0000
106 21440665 5.0000
106 6751502 2.0000
106 66811109 2.0000
106 135877820 3.0000
106 98420900 1.0000
106 36351009 3.0000
106 87471023 3.0000
106 114007914 1.0000
106 78019662 1.0000
106 157410826 1.0000
106 239444226 3.0000
106 83344114 1.0000
106 20517600 2.0000
106 236487406 1.0000
106 219007038 1.0000
106 23359147 1.0000
106 262322667 1.0000
106 150981180 1.0000
106 22378020 2.0000
106 46123918 2.0000
106 95658167 2.0000
106 68690605 10.0000
106 16950676 3.0000
106 18449501 5.0000
106 224291356 1.0000
106 19964133 7.0000
106 23577405 1.0000
106 69568655 1.0000
106 235243434 1.0000
106 236377912 3.0000
106 422817442 3.0000
106 122713304 3.0000
106 22862620 2.0000
106 28364382 3.0000
106 90059455 1.0000
106 118999126 2.0000
106 233919401 5.0000
106 39472243 2.0000
106 322638688 1.0000
106 26586771 12.0000
106 95224854 1.0000
106 127331013 1.0000
106 6300152 1.0000
106 26228880 2.0000
106 523319035 1.0000
106 17691386 2.0000
106 249347954 4.0000
106 110670932 2.0000
106 37536209 3.0000
106 229431792 1.0000
106 124849627 3.0000
106 18304985 1.0000
106 33507131 2.0000
106 236108605 1.0000
106 304321790 1.0000
106 22498248 3.0000
106 219454029 5.0000
107 135274322 2.0000
107 231942475 2.0000
107 77184360 1.0000
107 248801998 1.0000
107 48380272 1.0000
107 19652551 1.0000
107 237826875 1.0000
107 32922034 1.0000
107 21565240 1.0000
107 90364806 1.0000
107 324588341 1.0000
107 240624439 1.0000
107 215411682 1.0000
107 198799377 2.0000
107 226898857 1.0000
107 137363410 2.0000
107 10814042 1.0000
107 58040765 1.0000
107 393461982 3.0000
107 104217808 1.0000
107 361335767 1.0000
107 415438778 1.0000
107 19530527 5.0000
107 318475037 1.0000
107 19735329 2.0000
107 133219169 1.0000
107 32845471 3.0000
107 25298765 2.0000
107 6290752 1.0000
107 111338251 6.0000
107 55174364 1.0000
107 169088826 1.0000
107 20586381 1.0000
107 312625958 2.0000
107 116785133 1.0000
107 242365407 1.0000
107 21315916 2.0000
107 293536395 1.0000
107 120117254 1.0000
107 258136924 3.0000
107 116422140 1.0000
107 77986665 2.0000
107 22005625 2.0000
107 135514272 1.0000
107 246357421 1.0000
107 296787019 2.0000
107 84546428 1.0000
107 202678255 1.0000
107 228774722 2.0000
107 21117425 4.0000
107 40747039 1.0000
107 21518722 1.0000
107 135877820 1.0000
107 245434042 2.0000
107 74979783 1.0000
107 20511634 4.0000
107 87471023 1.0000
107 114007914 1.0000
107 83344114 1.0000
107 326441880 1.0000
107 233555616 1.0000
107 23359147 7.0000
107 18449501 1.0000
107 69568655 2.0000
107 122713304 1.0000
107 316306021 2.0000
107 39472243 1.0000
107 237487471 1.0000
107 6300152 1.0000
107 166102184 1.0000
107 60663002 1.0000
107 249347954 2.0000
107 240465601 1.0000
107 92521829 2.0000
107 33507131 1.0000
107 304321790 1.0000
107 39019643 1.0000
107 219454029 1.0000
108 135274322 1.0000
108 6244782 1.0000
108 231942475 1.0000
108 21480666 1.0000
108 226631830 1.0000
108 39325505 1.0000
108 80267704 1.0000
108 32922034 1.0000
108 179230072 1.0000
108 378668608 1.0000
108 90364806 2.0000
108 172749267 1.0000
108 627403720 1.0000
108 270850017 1.0000
108 392146152 1.0000
108 18539902 1.0000
108 30443497 1.0000
108 19594736 1.0000
108 215411682 1.0000
108 20584338 1.0000
108 93026497 1.0000
108 198799377 1.0000
108 226898857 1.0000
108 244026999 1.0000
108 22186312 1.0000
108 104217808 1.0000
108 361335767 1.0000
108 28776227 1.0000
108 19735329 1.0000
108 166888604 1.0000
108 104192882 1.0000
108 25298765 1.0000
108 6290752 1.0000
108 247041300 1.0000
108 20586381 1.0000
108 67268150 8.0000
108 116785133 1.0000
108 242365407 2.0000
108 75995713 2.0000
108 21315916 1.0000
108 48667895 4.0000
108 258136924 2.0000
108 82645739 3.0000
108 25333950 2.0000
108 153563285 1.0000
108 28452279 1.0000
108 21245586 1.0000
108 37011115 1.0000
108 104578228 1.0000
108 386170620 1.0000
108 66682393 1.0000
108 312658372 4.0000
108 29110219 1.0000
108 219297099 1.0000
108 54605067 2.0000
108 202678255 1.0000
108 228774722 3.0000
108 11587032 3.0000
108 195697781 1.0000
108 6306972 1.0000
108 85370909 3.0000
108 148872468 1.0000
108 21440665 2.0000
108 6751502 1.0000
108 116559835 5.0000
108 20511634 2.0000
108 150256527 1.0000
108 78019662 1.0000
108 347778813 1.0000
108 327886319 1.0000
108 46123918 2.0000
108 23577405 1.0000
108 236377912 1.0000
108 122713304 1.0000
108 233919401 4.0000
108 95224854 1.0000
108 127331013 2.0000
108 6300152 1.0000
108 17691386 1.0000
108 197095842 1.0000
108 110670932 1.0000
108 33507131 2.0000
108 29466305 1.0000
108 236108605 1.0000
108 22498248 3.0000
109 135274322 6.0000
109 196551540 3.0000
109 229466877 1.0000
109 579303202 1.0000
109 25310399 1.0000
109 226631830 2.0000
109 18016160 3.0000
109 375036621 1.0000
109 248801998 2.0000
109 227431311 1.0000
109 39325505 1.0000
109 127424923 2.0000
109 36806703 2.0000
109 48380272 1.0000
109 19652551 6.0000
109 237826875 1.0000
109 211231464 1.0000
109 179230072 2.0000
109 430934081 1.0000
109 90364806 1.0000
109 253184868 13.0000
109 21927925 1.0000
109 270850017 3.0000
109 240624439 1.0000
109 140393380 1.0000
109 533004742 1.0000
109 219480393 10.0000
109 239787466 1.0000
109 20584338 1.0000
109 226898857 3.0000
109 148702848 2.0000
109 303259546 1.0000
109 244026999 1.0000
109 163466066 1.0000
109 10814042 1.0000
109 415438778 1.0000
109 109986944 4.0000
109 28776227 1.0000
109 99560321 1.0000
109 115924018 1.0000
109 190987689 1.0000
109 19735329 1.0000
109 22684776 1.0000
109 116547221 1.0000
109 372827446 2.0000
109 133219169 1.0000
109 54172831 1.0000
109 95884790 4.0000
109 239862568 5.0000
109 45611369 1.0000
109 27885779 2.0000
109 238633165 3.0000
109 360540613 4.0000
109 104518517 2.0000
109 169088826 1.0000
109 385326089 1.0000
109 312625958 2.0000
109 116785133 1.0000
109 48667895 5.0000
109 496338650 5.0000
109 293536395 2.0000
109 258136924 1.0000
109 77986665 2.0000
109 227990753 1.0000
109 22005625 3.0000
109 153563285 1.0000
109 28452279 1.0000
109 246357421 2.0000
109 37011115 2.0000
109 504372104 14.0000
109 386170620 3.0000
109 66682393 1.0000
109 312658372 2.0000
109 296787019 1.0000
109 246585659 1.0000
109 219297099 2.0000
109 202678255 2.0000
109 228774722 5.0000
109 11587032 1.0000
109 36034936 1.0000
109 148872468 3.0000
109 238586884 1.0000
109 6751502 2.0000
109 168669206 1.0000
109 116559835 1.0000
109 135877820 3.0000
109 245434042 4.0000
109 98420900 5.0000
109 36351009 1.0000
109 20511634 2.0000
109 87471023 1.0000
109 78019662 1.0000
109 239444226 2.0000
109 83344114 1.0000
109 22983594 1.0000
109 233555616 2.0000
109 421067231 1.0000
109 347778813 3.0000
109 68690605 5.0000
109 19964133 1.0000
109 197897890 1.0000
109 236377912 6.0000
109 422817442 1.0000
109 122713304 1.0000
109 90059455 7.0000
109 118999126 1.0000
109 316306021 4.0000
109 233919401 2.0000
109 39472243 1.0000
109 237487471 10.0000
109 26586771 1.0000
109 127331013 1.0000
109 6300152 1.0000
109 166102184 1.0000
109 26228880 9.0000
109 523319035 1.0000
109 249347954 2.0000
109 110670932 8.0000
109 37536209 5.0000
109 262199169 12.0000
109 39019643 2.0000
109 22498248 9.0000
110 135274322 3.0000
110 231942475 1.0000
110 21480666 1.0000
110 77184360 2.0000
110 39325505 1.0000
110 237826875 3.0000
110 179230072 1.0000
110 944693640 1.0000
110 270850017 4.0000
110 140393380 3.0000
110 22924705 1.0000
110 219480393 1.0000
110 215411682 1.0000
110 226898857 1.0000
110 163466066 1.0000
110 109986944 1.0000
110 19530527 3.0000
110 318475037 1.0000
110 19735329 1.0000
110 372827446 1.0000
110 54172831 1.0000
110 229650437 1.0000
110 14409739 2.0000
110 45611369 1.0000
110 239555645 1.0000
110 360540613 1.0000
110 75995713 1.0000
110 48667895 2.0000
110 258136924 1.0000
110 66682393 1.0000
110 21117425 1.0000
110 148872468 5.0000
110 238586884 2.0000
110 6751502 1.0000
110 114007914 1.0000
110 233555616 1.0000
110 219007038 1.0000
110 322549346 1.0000
110 68690605 2.0000
110 18449501 2.0000
110 69568655 1.0000
110 236377912 2.0000
110 122713304 2.0000
110 118999126 1.0000
110 316306021 3.0000
110 237487471 2.0000
110 127331013 1.0000
110 60663002 1.0000
110 26228880 1.0000
110 110670932 3.0000
110 236108605 1.0000
110 262199169 1.0000
111 135274322 1.0000
111 231942475 3.0000
111 229466877 5.0000
111 238316092 1.0000
111 77184360 5.0000
111 226631830 1.0000
111 18016160 1.0000
111 375036621 2.0000
111 248801998 1.0000
111 227431311 2.0000
111 39325505 3.0000
111 19652551 1.0000
111 237826875 2.0000
111 32922034 2.0000
111 21565240 1.0000
111 110711910 1.0000
111 103817716 3.0000
111 90364806 1.0000
111 324588341 7.0000
111 253184868 1.0000
111 21927925 2.0000
111 944693640 1.0000
111 627403720 1.0000
111 270850017 1.0000
111 19837405 1.0000
111 392146152 11.0000
111 533004742 1.0000
111 89952215 2.0000
111 22924705 2.0000
111 18539902 1.0000
111 371923186 3.0000
111 30443497 6.0000
111 19594736 2.0000
111 215411682 1.0000
111 20584338 1.0000
111 93026497 1.0000
111 198799377 1.0000
111 226898857 2.0000
111 249719099 2.0000
111 227338733 1.0000
111 303259546 1.0000
111 244026999 1.0000
111 22186312 1.0000
111 46850377 1.0000
111 229015331 1.0000
111 137363410 7.0000
111 163466066 1.0000
111 106866759 1.0000
111 10814042 1.0000
111 58040765 4.0000
111 94835912 1.0000
111 104217808 4.0000
111 361335767 3.0000
111 19533838 4.0000
111 415438778 2.0000
111 19530527 1.0000
111 28776227 2.0000
111 99560321 3.0000
111 115924018 4.0000
111 190987689 2.0000
111 19735329 1.0000
111 22684776 6.0000
111 21811630 1.0000
111 133219169 3.0000
111 54172831 3.0000
111 32845471 2.0000
111 166888604 3.0000
111 516729176 1.0000
111 239862568 2.0000
111 229650437 3.0000
111 104192882 3.0000
111 14409739 1.0000
111 25298765 3.0000
111 27885779 2.0000
111 6290752 5.0000
111 238633165 1.0000
111 239555645 2.0000
111 111338251 3.0000
111 55174364 3.0000
111 104518517 1.0000
111 19777265 1.0000
111 169088826 1.0000
111 385326089 1.0000
111 23781227 3.0000
111 20586381 3.0000
111 396060099 1.0000
111 234825661 2.0000
111 67268150 2.0000
111 312625958 3.0000
111 231816917 1.0000
111 116785133 5.0000
111 382027035 1.0000
111 242365407 2.0000
111 75995713 3.0000
111 22628924 1.0000
111 238158030 4.0000
111 243632271 1.0000
111 24600451 2.0000
111 48667895 1.0000
111 496338650 1.0000
111 293536395 1.0000
111 120117254 3.0000
111 258136924 3.0000
111 116422140 1.0000
111 77986665 1.0000
111 82645739 3.0000
111 22005625 3.0000
111 21401635 3.0000
111 25333950 2.0000
111 350484600 3.0000
111 28452279 3.0000
111 21245586 2.0000
111 246357421 2.0000
111 37011115 1.0000
111 104578228 3.0000
111 6294502 11.0000
111 66682393 1.0000
111 312658372 1.0000
111 702562776 1.0000
111 21643123 2.0000
111 296787019 2.0000
111 84546428 7.0000
111 246585659 3.0000
111 29110219 2.0000
111 219297099 6.0000
111 54605067 1.0000
111 202678255 1.0000
111 77995220 1.0000
111 228774722 1.0000
111 11587032 1.0000
111 36034936 2.0000
111 21117425 4.0000
111 195697781 2.0000
111 40747039 5.0000
111 85370909 4.0000
111 148872468 2.0000
111 238586884 3.0000
111 21440665 2.0000
111 6751502 3.0000
111 66811109 2.0000
111 18818981 1.0000
111 116559835 2.0000
111 330904433 1.0000
111 21518722 2.0000
111 245434042 2.0000
111 98420900 1.0000
111 74979783 1.0000
111 36351009 1.0000
111 20511634 3.0000
111 243134164 1.0000
111 114007914 2.0000
111 78019662 6.0000
111 239444226 3.0000
111 83344114 2.0000
111 20517600 3.0000
111 233555616 1.0000
111 219007038 3.0000
111 23359147 1.0000
111 421067231 3.0000
111 262322667 2.0000
111 150981180 1.0000
111 22378020 3.0000
111 327886319 5.0000
111 46123918 1.0000
111 95658167 1.0000
111 68690605 2.0000
111 16950676 3.0000
111 18449501 1.0000
111 19964133 3.0000
111 23577405 1.0000
111 69568655 2.0000
111 212284694 3.0000
111 122713304 6.0000
111 22862620 4.0000
111 118999126 10.0000
111 233919401 3.0000
111 322638688 5.0000
111 26586771 3.0000
111 95224854 2.0000
111 127331013 4.0000
111 6300152 4.0000
111 166102184 3.0000
111 60663002 2.0000
111 17691386 6.0000
111 197095842 1.0000
111 249347954 1.0000
111 110670932 2.0000
111 37536209 1.0000
111 229431792 3.0000
111 124849627 1.0000
111 18304985 1.0000
111 92521829 2.0000
111 33507131 4.0000
111 29466305 1.0000
111 304321790 1.0000
111 70205816 2.0000
111 262199169 3.0000
111 39019643 3.0000
111 22498248 1.0000
111 219454029 1.0000
112 135274322 4.0000
112 6244782 3.0000
112 231942475 1.0000
112 21480666 6.0000
112 77184360 2.0000
112 29163101 1.0000
112 226631830 1.0000
112 18016160 7.0000
112 375036621 1.0000
112 248801998 2.0000
112 36806703 2.0000
112 19652551 2.0000
112 237826875 2.0000
112 80267704 1.0000
112 32922034 4.0000
112 67430174 3.0000
112 21565240 1.0000
112 211231464 1.0000
112 179230072 1.0000
112 103817716 1.0000
112 324588341 11.0000
112 21927925 3.0000
112 172749267 1.0000
112 392146152 2.0000
112 140393380 2.0000
112 533004742 2.0000
112 212555476 2.0000
112 89952215 1.0000
112 191865710 1.0000
112 22924705 1.0000
112 232243716 1.0000
112 18539902 2.0000
112 219480393 1.0000
112 30443497 1.0000
112 19594736 2.0000
112 239787466 2.0000
112 215411682 1.0000
112 20584338 1.0000
112 93026497 3.0000
112 198799377 1.0000
112 226898857 1.0000
112 16627544 1.0000
112 227338733 2.0000
112 303259546 6.0000
112 244026999 1.0000
112 46850377 2.0000
112 163466066 1.0000
112 10814042 2.0000
112 58040765 1.0000
112 94835912 2.0000
112 104217808 2.0000
112 361335767 2.0000
112 19533838 1.0000
112 415438778 3.0000
112 109986944 1.0000
112 99560321 3.0000
112 318475037 2.0000
112 115924018 3.0000
112 420627114 2.0000
112 19735329 3.0000
112 22684776 7.0000
112 372827446 2.0000
112 21811630 1.0000
112 133219169 1.0000
112 54172831 2.0000
112 32845471 1.0000
112 166888604 5.0000
112 104192882 3.0000
112 14409739 2.0000
112 342888740 1.0000
112 25298765 3.0000
112 27885779 3.0000
112 6290752 1.0000
112 238633165 2.0000
112 239555645 2.0000
112 111338251 2.0000
112 247041300 1.0000
112 19777265 2.0000
112 169088826 1.0000
112 23781227 3.0000
112 20586381 3.0000
112 67268150 3.0000
112 312625958 2.0000
112 231816917 1.0000
112 121098050 1.0000
112 116785133 3.0000
112 382027035 1.0000
112 48667895 1.0000
112 258136924 2.0000
112 77986665 3.0000
112 22005625 3.0000
112 21401635 3.0000
112 25333950 1.0000
112 350484600 3.0000
112 28452279 2.0000
112 21245586 1.0000
112 246357421 5.0000
112 37011115 14.0000
112 104578228 1.0000
112 6294502 2.0000
112 386170620 3.0000
112 66682393 4.0000
112 312658372 1.0000
112 21643123 4.0000
112 84546428 1.0000
112 29110219 5.0000
112 219297099 1.0000
112 54605067 1.0000
112 228774722 2.0000
112 21117425 2.0000
112 195697781 1.0000
112 238586884 3.0000
112 116559835 2.0000
112 21518722 1.0000
112 135877820 4.0000
112 245434042 2.0000
112 74979783 3.0000
112 822980144 1.0000
112 36351009 3.0000
112 20511634 1.0000
112 87471023 4.0000
112 114007914 2.0000
112 150256527 1.0000
112 78019662 2.0000
112 157410826 1.0000
112 239444226 1.0000
112 20517600 1.0000
112 233555616 4.0000
112 219007038 4.0000
112 23359147 3.0000
112 228673882 1.0000
112 262322667 2.0000
112 22378020 2.0000
112 327886319 1.0000
112 46123918 4.0000
112 378219674 1.0000
112 68690605 1.0000
112 16950676 1.0000
112 18449501 1.0000
112 224291356 3.0000
112 19964133 1.0000
112 23577405 3.0000
112 69568655 1.0000
112 122713304 2.0000
112 22862620 1.0000
112 28364382 2.0000
112 118999126 1.0000
112 316306021 1.0000
112 39472243 3.0000
112 26586771 3.0000
112 95224854 2.0000
112 127331013 1.0000
112 6300152 2.0000
112 166102184 1.0000
112 60663002 1.0000
112 17691386 3.0000
112 249347954 3.0000
112 37536209 3.0000
112 229431792 3.0000
112 124849627 2.0000
112 18304985 9.0000
112 33507131 2.0000
112 236108605 2.0000
112 304321790 2.0000
112 262199169 1.0000
112 39019643 2.0000
112 22498248 1.0000
112 219454029 3.0000
113 135274322 3.0000
113 6244782 1.0000
113 25310399 1.0000
113 77184360 4.0000
113 226631830 2.0000
113 18016160 1.0000
113 227431311 3.0000
113 36806703 3.0000
113 19652551 1.0000
113 237826875 3.0000
113 32922034 1.0000
113 67430174 3.0000
113 179230072 2.0000
113 103817716 1.0000
113 90364806 8.0000
113 253184868 7.0000
113 21927925 6.0000
113 627403720 1.0000
113 392146152 1.0000
113 533004742 2.0000
113 89952215 3.0000
113 30443497 1.0000
113 239787466 1.0000
113 198799377 8.0000
113 246966794 1.0000
113 226898857 4.0000
113 16627544 1.0000
113 227338733 2.0000
113 137363410 3.0000
113 163466066 2.0000
113 10814042 1.0000
113 58040765 2.0000
113 361335767 3.0000
113 19533838 1.0000
113 109986944 5.0000
113 190987689 2.0000
113 22684776 1.0000
113 21811630 5.0000
113 54172831 1.0000
113 516729176 2.0000
113 239862568 4.0000
113 45611369 1.0000
113 27885779 1.0000
113 6290752 1.0000
113 55174364 1.0000
113 23781227 2.0000
113 67268150 7.0000
113 312625958 1.0000
113 116785133 3.0000
113 75995713 6.0000
113 21315916 1.0000
113 22628924 1.0000
113 238158030 2.0000
113 120117254 4.0000
113 116422140 2.0000
113 82645739 3.0000
113 21401635 1.0000
113 25333950 1.0000
113 350484600 3.0000
113 28452279 1.0000
113 22026991 2.0000
113 21245586 2.0000
113 135514272 1.0000
113 246357421 3.0000
113 37011115 3.0000
113 386170620 2.0000
113 66682393 2.0000
113 296787019 2.0000
113 84546428 2.0000
113 202678255 2.0000
113 228774722 1.0000
113 11587032 3.0000
113 40747039 1.0000
113 85370909 3.0000
113 148872468 8.0000
113 238586884 1.0000
113 21440665 5.0000
113 168669206 1.0000
113 18818981 1.0000
113 135877820 1.0000
113 245434042 2.0000
113 98420900 1.0000
113 74979783 2.0000
113 36351009 2.0000
113 20511634 3.0000
113 87471023 1.0000
113 157410826 1.0000
113 239444226 2.0000
113 233555616 4.0000
113 23359147 4.0000
113 228673882 1.0000
113 421067231 1.0000
113 322549346 3.0000
113 327886319 6.0000
113 46123918 1.0000
113 68690605 7.0000
113 18449501 2.0000
113 236377912 1.0000
113 122713304 2.0000
113 22862620 1.0000
113 118999126 3.0000
113 316306021 3.0000
113 233919401 1.0000
113 39472243 1.0000
113 322638688 3.0000
113 63680662 1.0000
113 127331013 6.0000
113 60663002 1.0000
113 26228880 7.0000
113 94069743 1.0000
113 249347954 2.0000
113 37536209 1.0000
113 124849627 2.0000
113 33507131 4.0000
113 29466305 2.0000
113 304321790 6.0000
113 262199169 3.0000
113 39019643 2.0000
113 22498248 1.0000
113 219454029 3.0000
114 135274322 4.0000
114 6244782 2.0000
114 77184360 2.0000
114 18016160 1.0000
114 227431311 1.0000
114 19652551 1.0000
114 80267704 1.0000
114 179230072 3.0000
114 110711910 1.0000
114 90364806 1.0000
114 172749267 1.0000
114 22924705 1.0000
114 30443497 3.0000
114 198799377 1.0000
114 226898857 2.0000
114 213229979 1.0000
114 227338733 1.0000
114 94303891 1.0000
114 22186312 1.0000
114 361335767 6.0000
114 109986944 1.0000
114 19530527 1.0000
114 115924018 2.0000
114 21811630 1.0000
114 133219169 4.0000
114 54172831 1.0000
114 70170285 1.0000
114 32845471 1.0000
114 516729176 5.0000
114 239862568 1.0000
114 342888740 1.0000
114 238633165 1.0000
114 111338251 1.0000
114 247041300 1.0000
114 19777265 2.0000
114 385326089 2.0000
114 23781227 3.0000
114 20586381 1.0000
114 116785133 1.0000
114 75995713 1.0000
114 238158030 1.0000
114 48667895 2.0000
114 120117254 1.0000
114 258136924 1.0000
114 432054563 1.0000
114 77986665 1.0000
114 22005625 1.0000
114 21401635 1.0000
114 25333950 4.0000
114 350484600 2.0000
114 153563285 1.0000
114 28452279 2.0000
114 135514272 1.0000
114 246357421 1.0000
114 37011115 3.0000
114 386170620 1.0000
114 702562776 1.0000
114 144942878 1.0000
114 29110219 1.0000
114 219297099 2.0000
114 54605067 2.0000
114 202678255 1.0000
114 77995220 1.0000
114 616139585 3.0000
114 11587032 2.0000
114 195697781 1.0000
114 40747039 2.0000
114 85370909 1.0000
114 21440665 1.0000
114 6751502 2.0000
114 168669206 4.0000
114 116559835 1.0000
114 135877820 1.0000
114 98420900 4.0000
114 74979783 4.0000
114 20511634 2.0000
114 239444226 3.0000
114 22983594 2.0000
114 233555616 4.0000
114 219007038 1.0000
114 22378020 2.0000
114 327886319 1.0000
114 68690605 3.0000
114 422817442 2.0000
114 122713304 1.0000
114 90059455 1.0000
114 118999126 2.0000
114 316306021 4.0000
114 233919401 1.0000
114 39472243 3.0000
114 322638688 1.0000
114 26586771 1.0000
114 6300152 1.0000
114 17691386 1.0000
114 229431792 1.0000
114 33507131 1.0000
114 304321790 3.0000
114 262199169 7.0000
115 135274322 1.0000
115 54605067 1.0000
115 202678255 1.0000
115 228774722 1.0000
115 68690605 1.0000
115 17691386 1.0000
116 135274322 4.0000
116 6244782 1.0000
116 231942475 4.0000
116 21480666 5.0000
116 77184360 3.0000
116 29163101 1.0000
116 18016160 1.0000
116 227431311 1.0000
116 39325505 1.0000
116 19652551 5.0000
116 237826875 5.0000
116 32922034 2.0000
116 179230072 6.0000
116 110711910 1.0000
116 103817716 1.0000
116 90364806 1.0000
116 324588341 1.0000
116 253184868 1.0000
116 172749267 3.0000
116 392146152 3.0000
116 140393380 1.0000
116 22924705 1.0000
116 18539902 1.0000
116 371923186 1.0000
116 219480393 1.0000
116 30443497 2.0000
116 19594736 1.0000
116 93026497 2.0000
116 198799377 4.0000
116 16627544 3.0000
116 148702848 1.0000
116 878580698 1.0000
116 22186312 1.0000
116 46850377 1.0000
116 137363410 1.0000
116 163466066 1.0000
116 10814042 1.0000
116 94835912 3.0000
116 104217808 6.0000
116 361335767 2.0000
116 415438778 1.0000
116 109986944 1.0000
116 28776227 1.0000
116 99560321 2.0000
116 115924018 1.0000
116 420627114 1.0000
116 19735329 3.0000
116 22684776 1.0000
116 21811630 8.0000
116 54172831 8.0000
116 70170285 1.0000
116 516729176 5.0000
116 239862568 1.0000
116 229650437 1.0000
116 25298765 4.0000
116 27885779 2.0000
116 238633165 1.0000
116 239555645 3.0000
116 104518517 2.0000
116 385326089 2.0000
116 20586381 1.0000
116 67268150 2.0000
116 312625958 1.0000
116 116785133 1.0000
116 75995713 3.0000
116 21315916 3.0000
116 48667895 6.0000
116 293536395 1.0000
116 116422140 1.0000
116 77986665 1.0000
116 22005625 2.0000
116 25333950 3.0000
116 350484600 3.0000
116 153563285 1.0000
116 28452279 2.0000
116 21245586 3.0000
116 246357421 5.0000
116 37011115 1.0000
116 504372104 4.0000
116 386170620 5.0000
116 66682393 2.0000
116 144942878 1.0000
116 246585659 2.0000
116 29110219 5.0000
116 219297099 3.0000
116 40747039 7.0000
116 85370909 1.0000
116 6751502 1.0000
116 168669206 1.0000
116 18818981 1.0000
116 98420900 2.0000
116 74979783 2.0000
116 36351009 3.0000
116 20511634 3.0000
116 87471023 2.0000
116 150256527 2.0000
116 239444226 1.0000
116 20517600 3.0000
116 22983594 1.0000
116 233555616 1.0000
116 219007038 1.0000
116 23359147 1.0000
116 262322667 5.0000
116 322549346 3.0000
116 347778813 1.0000
116 22378020 3.0000
116 46123918 2.0000
116 68690605 6.0000
116 16950676 1.0000
116 18449501 1.0000
116 197897890 3.0000
116 122713304 3.0000
116 90059455 2.0000
116 233919401 2.0000
116 39472243 1.0000
116 237487471 1.0000
116 26586771 1.0000
116 127331013 3.0000
116 166102184 1.0000
116 26228880 1.0000
116 17691386 2.0000
116 197095842 4.0000
116 249347954 1.0000
116 110670932 2.0000
116 37536209 2.0000
116 229431792 1.0000
116 124849627 3.0000
116 18304985 4.0000
116 236108605 6.0000
116 262199169 3.0000
116 39019643 2.0000
116 22498248 2.0000
116 219454029 3.0000
117 135274322 17.0000
117 6244782 2.0000
117 231942475 15.0000
117 191085626 1.0000
117 238316092 1.0000
117 21480666 9.0000
117 77184360 5.0000
117 18016160 12.0000
117 227431311 3.0000
117 39325505 1.0000
117 19652551 3.0000
117 237826875 3.0000
117 80267704 2.0000
117 32922034 2.0000
117 67430174 2.0000
117 110711910 1.0000
117 90364806 1.0000
117 21927925 1.0000
117 944693640 1.0000
117 270850017 3.0000
117 19837405 10.0000
117 392146152 1.0000
117 212555476 3.0000
117 191865710 2.0000
117 190810251 3.0000
117 18539902 2.0000
117 371923186 2.0000
117 30443497 3.0000
117 215411682 1.0000
117 20584338 5.0000
117 93026497 4.0000
117 198799377 4.0000
117 16627544 1.0000
117 148702848 3.0000
117 213229979 1.0000
117 94303891 2.0000
117 22186312 2.0000
117 46850377 1.0000
117 137363410 1.0000
117 163466066 1.0000
117 10814042 1.0000
117 58040765 5.0000
117 94835912 3.0000
117 104217808 2.0000
117 361335767 1.0000
117 415438778 2.0000
117 109986944 2.0000
117 28776227 3.0000
117 99560321 3.0000
117 115924018 3.0000
117 19735329 7.0000
117 22684776 2.0000
117 372827446 1.0000
117 21811630 1.0000
117 133219169 13.0000
117 54172831 8.0000
117 32845471 3.0000
117 95884790 1.0000
117 166888604 1.0000
117 516729176 1.0000
117 239862568 2.0000
117 229650437 5.0000
117 25298765 2.0000
117 27885779 1.0000
117 6290752 2.0000
117 238633165 1.0000
117 239555645 3.0000
117 111338251 1.0000
117 247041300 1.0000
117 55174364 2.0000
117 19777265 15.0000
117 23781227 1.0000
117 20586381 5.0000
117 67268150 2.0000
117 312625958 3.0000
117 116785133 1.0000
117 75995713 2.0000
117 21315916 1.0000
117 238158030 2.0000
117 48667895 4.0000
117 293536395 9.0000
117 120117254 4.0000
117 77986665 1.0000
117 22005625 2.0000
117 21401635 2.0000
117 25333950 2.0000
117 28452279 2.0000
117 21245586 1.0000
117 135514272 1.0000
117 246357421 4.0000
117 37011115 1.0000
117 6294502 6.0000
117 504372104 2.0000
117 66682393 8.0000
117 21643123 3.0000
117 144942878 2.0000
117 84546428 4.0000
117 29110219 6.0000
117 219297099 2.0000
117 54605067 2.0000
117 202678255 5.0000
117 11587032 2.0000
117 36034936 1.0000
117 21117425 5.0000
117 40747039 1.0000
117 148872468 3.0000
117 238586884 1.0000
117 21440665 3.0000
117 18818981 1.0000
117 116559835 1.0000
117 21518722 7.0000
117 135877820 1.0000
117 245434042 1.0000
117 98420900 2.0000
117 74979783 1.0000
117 36351009 3.0000
117 20511634 3.0000
117 87471023 15.0000
117 114007914 1.0000
117 150256527 1.0000
117 78019662 3.0000
117 239444226 2.0000
117 326441880 1.0000
117 22983594 3.0000
117 233555616 3.0000
117 23359147 1.0000
117 262322667 3.0000
117 22378020 1.0000
117 327886319 6.0000
117 46123918 2.0000
117 95658167 3.0000
117 68690605 3.0000
117 16950676 4.0000
117 18449501 3.0000
117 19964133 3.0000
117 23577405 1.0000
117 122713304 12.0000
117 36315404 1.0000
117 22862620 2.0000
117 90059455 1.0000
117 118999126 2.0000
117 316306021 2.0000
117 39472243 5.0000
117 322638688 1.0000
117 237487471 2.0000
117 26586771 2.0000
117 95224854 1.0000
117 6300152 1.0000
117 166102184 9.0000
117 26228880 1.0000
117 17691386 3.0000
117 197095842 4.0000
117 249347954 1.0000
117 37536209 6.0000
117 562111567 1.0000
117 229431792 2.0000
117 18304985 12.0000
117 33507131 1.0000
117 29466305 2.0000
117 236108605 10.0000
117 304321790 1.0000
117 70205816 2.0000
117 262199169 3.0000
117 39019643 1.0000
117 219454029 2.0000
118 135274322 8.0000
118 6244782 3.0000
118 231942475 5.0000
118 238316092 1.0000
118 21480666 12.0000
118 77184360 2.0000
118 18016160 1.0000
118 375036621 1.0000
118 227431311 4.0000
118 36806703 1.0000
118 19652551 1.0000
118 237826875 5.0000
118 179230072 2.0000
118 21927925 2.0000
118 270850017 1.0000
118 19837405 3.0000
118 392146152 3.0000
118 140393380 1.0000
118 212555476 2.0000
118 18539902 6.0000
118 371923186 3.0000
118 30443497 2.0000
118 93026497 6.0000
118 198799377 2.0000
118 16627544 1.0000
118 148702848 2.0000
118 213229979 1.0000
118 244026999 1.0000
118 22186312 1.0000
118 137363410 1.0000
118 163466066 1.0000
118 10814042 1.0000
118 58040765 1.0000
118 94835912 3.0000
118 104217808 5.0000
118 361335767 1.0000
118 19533838 3.0000
118 415438778 3.0000
118 109986944 2.0000
118 19530527 2.0000
118 28776227 2.0000
118 99560321 3.0000
118 115924018 1.0000
118 19735329 3.0000
118 22684776 2.0000
118 372827446 3.0000
118 21811630 2.0000
118 133219169 1.0000
118 54172831 5.0000
118 70170285 1.0000
118 32845471 3.0000
118 104192882 2.0000
118 45611369 1.0000
118 25298765 5.0000
118 144131076 2.0000
118 27885779 4.0000
118 6290752 4.0000
118 239555645 1.0000
118 55174364 1.0000
118 104518517 1.0000
118 19777265 1.0000
118 23781227 1.0000
118 20586381 1.0000
118 67268150 2.0000
118 312625958 1.0000
118 116785133 2.0000
118 75995713 3.0000
118 21315916 3.0000
118 238158030 1.0000
118 496338650 2.0000
118 293536395 1.0000
118 120117254 1.0000
118 116422140 1.0000
118 77986665 1.0000
118 82645739 1.0000
118 22005625 2.0000
118 21401635 3.0000
118 350484600 3.0000
118 28452279 2.0000
118 21245586 2.0000
118 246357421 2.0000
118 6294502 6.0000
118 386170620 1.0000
118 66682393 3.0000
118 21643123 1.0000
118 296787019 1.0000
118 84546428 2.0000
118 246585659 2.0000
118 29110219 4.0000
118 202678255 1.0000
118 21117425 2.0000
118 40747039 2.0000
118 85370909 1.0000
118 238586884 4.0000
118 116559835 1.0000
118 135877820 2.0000
118 245434042 1.0000
118 98420900 3.0000
118 74979783 1.0000
118 36351009 1.0000
118 114007914 3.0000
118 150256527 1.0000
118 78019662 3.0000
118 20517600 3.0000
118 233555616 1.0000
118 219007038 3.0000
118 23359147 2.0000
118 347778813 1.0000
118 22378020 1.0000
118 18449501 1.0000
118 224291356 1.0000
118 19964133 4.0000
118 69568655 2.0000
118 236377912 1.0000
118 122713304 4.0000
118 22862620 2.0000
118 28364382 3.0000
118 90059455 2.0000
118 118999126 3.0000
118 39472243 4.0000
118 322638688 1.0000
118 237487471 1.0000
118 95224854 2.0000
118 127331013 1.0000
118 6300152 3.0000
118 166102184 2.0000
118 17691386 2.0000
118 197095842 2.0000
118 249347954 1.0000
118 110670932 1.0000
118 37536209 1.0000
118 562111567 1.0000
118 229431792 2.0000
118 18304985 2.0000
118 33507131 4.0000
118 236108605 1.0000
118 262199169 4.0000
118 219454029 2.0000
119 135274322 1.0000
119 21811630 1.0000
119 23781227 2.0000
119 39472243 2.0000
119 70205816 1.0000
120 135274322 1.0000
120 19652551 2.0000
120 239787466 1.0000
120 58040765 1.0000
120 109986944 1.0000
120 21811630 1.0000
120 293536395 4.0000
120 21117425 1.0000
120 22983594 2.0000
120 262322667 1.0000
120 166102184 1.0000
120 304321790 1.0000
121 135274322 1.0000
121 6244782 2.0000
121 231942475 2.0000
121 238316092 1.0000
121 77184360 1.0000
121 18016160 2.0000
121 375036621 1.0000
121 227431311 1.0000
121 39325505 3.0000
121 36806703 3.0000
121 48380272 1.0000
121 237826875 2.0000
121 32922034 1.0000
121 67430174 3.0000
121 90364806 1.0000
121 253184868 1.0000
121 21927925 1.0000
121 19837405 1.0000
121 392146152 6.0000
121 212555476 4.0000
121 89952215 1.0000
121 191865710 2.0000
121 18539902 11.0000
121 215411682 1.0000
121 20584338 1.0000
121 246966794 1.0000
121 226898857 2.0000
121 16627544 1.0000
121 878580698 3.0000
121 244026999 1.0000
121 22186312 1.0000
121 46850377 1.0000
121 229015331 2.0000
121 163466066 1.0000
121 10814042 2.0000
121 58040765 2.0000
121 94835912 1.0000
121 361335767 2.0000
121 19533838 4.0000
121 415438778 1.0000
121 109986944 1.0000
121 19530527 7.0000
121 99560321 2.0000
121 115924018 1.0000
121 190987689 1.0000
121 19735329 4.0000
121 133219169 1.0000
121 54172831 1.0000
121 166888604 1.0000
121 516729176 1.0000
121 104192882 2.0000
121 45611369 1.0000
121 25298765 3.0000
121 144131076 1.0000
121 27885779 1.0000
121 111338251 5.0000
121 55174364 1.0000
121 19777265 1.0000
121 169088826 2.0000
121 116785133 2.0000
121 21315916 2.0000
121 22628924 1.0000
121 238158030 3.0000
121 48667895 2.0000
121 496338650 1.0000
121 293536395 1.0000
121 120117254 1.0000
121 258136924 5.0000
121 77986665 3.0000
121 22005625 4.0000
121 21401635 1.0000
121 25333950 3.0000
121 350484600 1.0000
121 28452279 2.0000
121 21245586 2.0000
121 135514272 1.0000
121 246357421 2.0000
121 6294502 5.0000
121 386170620 1.0000
121 21643123 2.0000
121 144942878 2.0000
121 296787019 1.0000
121 84546428 4.0000
121 246585659 2.0000
121 219297099 1.0000
121 202678255 2.0000
121 77995220 1.0000
121 21117425 4.0000
121 85370909 1.0000
121 148872468 1.0000
121 238586884 1.0000
121 163063814 1.0000
121 6751502 1.0000
121 116559835 2.0000
121 21518722 1.0000
121 135877820 3.0000
121 245434042 1.0000
121 98420900 2.0000
121 74979783 1.0000
121 36351009 1.0000
121 20511634 1.0000
121 87471023 1.0000
121 78019662 5.0000
121 239444226 2.0000
121 20517600 2.0000
121 22983594 1.0000
121 233555616 1.0000
121 219007038 3.0000
121 23359147 1.0000
121 262322667 3.0000
121 347778813 2.0000
121 22378020 4.0000
121 327886319 1.0000
121 95658167 1.0000
121 378219674 3.0000
121 68690605 1.0000
121 16950676 1.0000
121 18449501 2.0000
121 224291356 1.0000
121 19964133 2.0000
121 23577405 1.0000
121 69568655 6.0000
121 241298933 1.0000
121 122713304 1.0000
121 22862620 3.0000
121 393382369 1.0000
121 118999126 1.0000
121 316306021 1.0000
121 322638688 2.0000
121 237487471 1.0000
121 26586771 2.0000
121 95224854 1.0000
121 127331013 1.0000
121 6300152 2.0000
121 26228880 1.0000
121 17691386 3.0000
121 197095842 1.0000
121 249347954 3.0000
121 110670932 1.0000
121 37536209 1.0000
121 18304985 3.0000
121 33507131 2.0000
121 29466305 1.0000
121 236108605 1.0000
121 304321790 2.0000
121 70205816 1.0000
121 219454029 3.0000
122 135274322 1.0000
122 6244782 1.0000
122 227431311 1.0000
122 32922034 1.0000
122 67430174 2.0000
122 19837405 2.0000
122 392146152 1.0000
122 524423189 1.0000
122 18539902 7.0000
122 19594736 1.0000
122 20584338 1.0000
122 198799377 2.0000
122 213229979 2.0000
122 106866759 1.0000
122 94835912 1.0000
122 415438778 2.0000
122 28776227 1.0000
122 115924018 1.0000
122 32845471 1.0000
122 229650437 2.0000
122 104192882 1.0000
122 25298765 2.0000
122 55174364 1.0000
122 19777265 2.0000
122 20586381 1.0000
122 75995713 2.0000
122 293536395 1.0000
122 77986665 1.0000
122 350484600 2.0000
122 28452279 1.0000
122 21245586 1.0000
122 37011115 1.0000
122 104578228 1.0000
122 6294502 2.0000
122 296787019 1.0000
122 84546428 4.0000
122 246585659 1.0000
122 21117425 1.0000
122 40747039 1.0000
122 148872468 3.0000
122 168669206 1.0000
122 21518722 1.0000
122 135877820 1.0000
122 74979783 1.0000
122 20511634 1.0000
122 236487406 1.0000
122 219007038 1.0000
122 23359147 1.0000
122 262322667 3.0000
122 22378020 1.0000
122 18449501 1.0000
122 23577405 2.0000
122 122713304 1.0000
122 22862620 1.0000
122 322638688 5.0000
122 26586771 1.0000
122 6300152 2.0000
122 17691386 2.0000
122 249347954 1.0000
122 110670932 1.0000
123 135274322 3.0000
123 6244782 1.0000
123 231942475 1.0000
123 238316092 1.0000
123 77184360 3.0000
123 29163101 3.0000
123 39325505 1.0000
123 36806703 2.0000
123 237826875 1.0000
123 32922034 2.0000
123 67430174 1.0000
123 90364806 1.0000
123 270850017 3.0000
123 140393380 1.0000
123 533004742 2.0000
123 89952215 1.0000
123 191865710 2.0000
123 371923186 1.0000
123 30443497 1.0000
123 19594736 1.0000
123 198799377 3.0000
123 148702848 3.0000
123 878580698 1.0000
123 227338733 1.0000
123 303259546 1.0000
123 137363410 1.0000
123 58040765 1.0000
123 94835912 1.0000
123 104217808 1.0000
123 361335767 3.0000
123 19533838 1.0000
123 415438778 1.0000
123 19530527 1.0000
123 99560321 3.0000
123 115924018 1.0000
123 190987689 3.0000
123 19735329 1.0000
123 22684776 2.0000
123 21811630 5.0000
123 54172831 3.0000
123 32845471 1.0000
123 239862568 2.0000
123 229650437 1.0000
123 14409739 2.0000
123 27885779 1.0000
123 6290752 1.0000
123 111338251 1.0000
123 104518517 2.0000
123 163929486 1.0000
123 19777265 1.0000
123 169088826 1.0000
123 385326089 1.0000
123 23781227 1.0000
123 20586381 1.0000
123 21315916 1.0000
123 238158030 2.0000
123 243632271 1.0000
123 48667895 2.0000
123 293536395 1.0000
123 258136924 1.0000
123 22005625 1.0000
123 21401635 1.0000
123 25333950 5.0000
123 153563285 2.0000
123 6294502 1.0000
123 504372104 2.0000
123 144942878 3.0000
123 296787019 3.0000
123 246585659 2.0000
123 29110219 2.0000
123 219297099 1.0000
123 77995220 2.0000
123 228774722 2.0000
123 21117425 2.0000
123 6306972 1.0000
123 40747039 1.0000
123 148872468 3.0000
123 238586884 1.0000
123 21518722 1.0000
123 135877820 2.0000
123 245434042 2.0000
123 74979783 2.0000
123 36351009 1.0000
123 20511634 1.0000
123 87471023 1.0000
123 114007914 1.0000
123 239444226 1.0000
123 421067231 1.0000
123 262322667 1.0000
123 224291356 1.0000
123 23577405 2.0000
123 69568655 2.0000
123 241298933 1.0000
123 122713304 2.0000
123 118999126 3.0000
123 322638688 1.0000
123 237794265 1.0000
123 63680662 4.0000
123 127331013 1.0000
123 166102184 2.0000
123 26228880 1.0000
123 197095842 3.0000
123 249347954 4.0000
123 110670932 1.0000
123 240465601 1.0000
123 18304985 2.0000
123 92521829 1.0000
123 29466305 1.0000
123 262199169 1.0000
123 22498248 1.0000
124 135274322 2.0000
124 6244782 1.0000
124 231942475 1.0000
124 229466877 1.0000
124 579303202 1.0000
124 21480666 1.0000
124 77184360 3.0000
124 18016160 2.0000
124 39325505 1.0000
124 36806703 1.0000
124 32922034 2.0000
124 430934081 2.0000
124 103817716 1.0000
124 253184868 1.0000
124 392146152 2.0000
124 533004742 3.0000
124 89952215 1.0000
124 18539902 1.0000
124 371923186 1.0000
124 239787466 1.0000
124 20584338 1.0000
124 226898857 2.0000
124 148702848 2.0000
124 878580698 1.0000
124 77989626 1.0000
124 227338733 1.0000
124 94303891 23.0000
124 22186312 1.0000
124 163466066 2.0000
124 10814042 1.0000
124 58040765 1.0000
124 94835912 3.0000
124 361335767 3.0000
124 19533838 4.0000
124 28776227 2.0000
124 99560321 4.0000
124 115924018 3.0000
124 190987689 1.0000
124 19735329 3.0000
124 22684776 1.0000
124 372827446 3.0000
124 54172831 2.0000
124 32845471 1.0000
124 95884790 1.0000
124 166888604 1.0000
124 516729176 1.0000
124 239862568 2.0000
124 229650437 1.0000
124 25298765 1.0000
124 6290752 1.0000
124 238633165 1.0000
124 239555645 1.0000
124 19777265 4.0000
124 385326089 1.0000
124 23781227 1.0000
124 20586381 1.0000
124 67268150 1.0000
124 116785133 3.0000
124 75995713 1.0000
124 22628924 1.0000
124 238158030 1.0000
124 48667895 3.0000
124 496338650 2.0000
124 120117254 2.0000
124 258136924 2.0000
124 116422140 1.0000
124 77986665 1.0000
124 82645739 2.0000
124 21401635 2.0000
124 25333950 1.0000
124 350484600 1.0000
124 6294502 1.0000
124 386170620 1.0000
124 66682393 3.0000
124 312658372 3.0000
124 702562776 1.0000
124 21643123 3.0000
124 296787019 2.0000
124 11587032 2.0000
124 21117425 1.0000
124 6306972 1.0000
124 21440665 1.0000
124 66811109 1.0000
124 135877820 3.0000
124 74979783 1.0000
124 822980144 1.0000
124 36351009 2.0000
124 20511634 1.0000
124 87471023 2.0000
124 78019662 2.0000
124 157410826 1.0000
124 239444226 1.0000
124 83344114 1.0000
124 20517600 1.0000
124 233555616 1.0000
124 23359147 1.0000
124 22378020 1.0000
124 378219674 2.0000
124 18449501 2.0000
124 19964133 1.0000
124 69568655 7.0000
124 241298933 1.0000
124 122713304 1.0000
124 22862620 1.0000
124 90059455 1.0000
124 39472243 2.0000
124 322638688 2.0000
124 95224854 2.0000
124 127331013 1.0000
124 166102184 1.0000
124 198846028 1.0000
124 17691386 1.0000
124 110670932 1.0000
124 124849627 2.0000
124 18304985 1.0000
124 70205816 2.0000
124 262199169 2.0000
124 39019643 1.0000
124 219454029 1.0000
125 135274322 2.0000
125 6244782 4.0000
125 231942475 1.0000
125 77184360 10.0000
125 18016160 2.0000
125 375036621 1.0000
125 248801998 1.0000
125 227431311 1.0000
125 39325505 1.0000
125 36806703 1.0000
125 19652551 1.0000
125 237826875 1.0000
125 67430174 1.0000
125 211231464 2.0000
125 179230072 1.0000
125 103817716 1.0000
125 90364806 4.0000
125 21927925 2.0000
125 944693640 1.0000
125 270850017 1.0000
125 89952215 1.0000
125 22924705 1.0000
125 18539902 1.0000
125 371923186 1.0000
125 30443497 1.0000
125 19594736 2.0000
125 20584338 3.0000
125 198799377 1.0000
125 226898857 3.0000
125 16627544 2.0000
125 244026999 1.0000
125 229015331 1.0000
125 10814042 1.0000
125 104217808 1.0000
125 361335767 2.0000
125 19533838 3.0000
125 415438778 2.0000
125 109986944 1.0000
125 19530527 2.0000
125 28776227 1.0000
125 99560321 1.0000
125 115924018 3.0000
125 190987689 1.0000
125 19735329 4.0000
125 22684776 1.0000
125 116547221 1.0000
125 54172831 1.0000
125 32845471 1.0000
125 166888604 2.0000
125 239862568 1.0000
125 229650437 3.0000
125 104192882 1.0000
125 25298765 1.0000
125 6290752 2.0000
125 238633165 1.0000
125 111338251 1.0000
125 247041300 1.0000
125 385326089 2.0000
125 23781227 3.0000
125 67268150 1.0000
125 116785133 2.0000
125 75995713 3.0000
125 22628924 1.0000
125 496338650 2.0000
125 293536395 1.0000
125 258136924 1.0000
125 432054563 1.0000
125 77986665 3.0000
125 22005625 1.0000
125 21401635 2.0000
125 350484600 1.0000
125 21245586 1.0000
125 246357421 3.0000
125 6294502 2.0000
125 66682393 2.0000
125 296787019 2.0000
125 84546428 1.0000
125 246585659 1.0000
125 29110219 2.0000
125 54605067 1.0000
125 77995220 1.0000
125 228774722 1.0000
125 238586884 1.0000
125 21440665 1.0000
125 116559835 3.0000
125 135877820 2.0000
125 74979783 1.0000
125 114007914 1.0000
125 150256527 1.0000
125 78019662 2.0000
125 157410826 1.0000
125 239444226 2.0000
125 233555616 1.0000
125 219007038 1.0000
125 23359147 1.0000
125 262322667 1.0000
125 22378020 2.0000
125 46123918 2.0000
125 95658167 2.0000
125 378219674 1.0000
125 68690605 1.0000
125 18449501 4.0000
125 23577405 1.0000
125 69568655 2.0000
125 236377912 2.0000
125 122713304 5.0000
125 22862620 1.0000
125 90059455 1.0000
125 118999126 1.0000
125 39472243 2.0000
125 322638688 1.0000
125 26586771 1.0000
125 95224854 2.0000
125 127331013 1.0000
125 6300152 2.0000
125 166102184 2.0000
125 198846028 1.0000
125 17691386 2.0000
125 110670932 1.0000
125 37536209 1.0000
125 229431792 3.0000
125 124849627 1.0000
125 33507131 4.0000
125 236108605 1.0000
125 262199169 2.0000
125 39019643 1.0000
125 219454029 1.0000
126 135274322 3.0000
126 196551540 4.0000
126 19652551 1.0000
126 237826875 1.0000
126 21927925 1.0000
126 212555476 1.0000
126 89952215 1.0000
126 18539902 1.0000
126 30443497 2.0000
126 19594736 1.0000
126 58040765 1.0000
126 104217808 2.0000
126 22684776 1.0000
126 54172831 1.0000
126 14409739 1.0000
126 25298765 2.0000
126 20586381 1.0000
126 21245586 1.0000
126 246357421 1.0000
126 219297099 2.0000
126 202678255 1.0000
126 21117425 1.0000
126 195697781 1.0000
126 40747039 1.0000
126 148872468 2.0000
126 36351009 1.0000
126 22983594 1.0000
126 233555616 1.0000
126 322549346 1.0000
126 22378020 2.0000
126 68690605 1.0000
126 233919401 1.0000
126 26586771 1.0000
126 60663002 1.0000
126 229431792 2.0000
126 33507131 1.0000
126 70205816 1.0000
126 262199169 1.0000
126 22498248 1.0000
127 135274322 1.0000
127 21480666 1.0000
127 392146152 1.0000
127 415438778 1.0000
127 19735329 1.0000
127 21811630 1.0000
127 25298765 1.0000
127 21401635 1.0000
127 245434042 1.0000
127 20517600 1.0000
127 46123918 1.0000
127 18449501 1.0000
127 166102184 1.0000
127 39019643 1.0000
128 135274322 2.0000
128 231942475 2.0000
128 238316092 1.0000
128 36806703 1.0000
128 32922034 2.0000
128 67430174 2.0000
128 110711910 1.0000
128 944693640 3.0000
128 18539902 2.0000
128 219480393 1.0000
128 30443497 2.0000
128 303259546 2.0000
128 10814042 1.0000
128 58040765 8.0000
128 19735329 2.0000
128 70170285 1.0000
128 32845471 1.0000
128 229650437 1.0000
128 25298765 1.0000
128 6290752 6.0000
128 238633165 1.0000
128 239555645 4.0000
128 55174364 1.0000
128 104518517 1.0000
128 19777265 1.0000
128 385326089 1.0000
128 23781227 1.0000
128 67268150 2.0000
128 238158030 1.0000
128 48667895 3.0000
128 258136924 2.0000
128 246357421 1.0000
128 37011115 1.0000
128 6294502 3.0000
128 21643123 1.0000
128 144942878 1.0000
128 84546428 1.0000
128 54605067 1.0000
128 202678255 2.0000
128 11587032 1.0000
128 21117425 1.0000
128 98420900 1.0000
128 87471023 1.0000
128 150256527 1.0000
128 219007038 1.0000
128 421067231 1.0000
128 262322667 2.0000
128 22378020 2.0000
128 68690605 1.0000
128 18449501 6.0000
128 122713304 1.0000
128 22862620 1.0000
128 316306021 1.0000
128 39472243 2.0000
128 26228880 1.0000
128 17691386 1.0000
128 110670932 1.0000
128 37536209 1.0000
128 229431792 1.0000
128 33507131 2.0000
128 262199169 1.0000
129 135274322 6.0000
129 25310399 1.0000
129 21480666 1.0000
129 77184360 1.0000
129 227431311 1.0000
129 127424923 1.0000
129 237826875 3.0000
129 32922034 1.0000
129 67430174 1.0000
129 21927925 1.0000
129 219480393 1.0000
129 20584338 1.0000
129 16627544 1.0000
129 137363410 1.0000
129 10814042 2.0000
129 94835912 1.0000
129 104217808 1.0000
129 361335767 1.0000
129 22684776 1.0000
129 21811630 1.0000
129 133219169 2.0000
129 54172831 2.0000
129 32845471 1.0000
129 239862568 1.0000
129 229650437 1.0000
129 342888740 26.0000
129 25298765 1.0000
129 238633165 1.0000
129 396060099 1.0000
129 238158030 1.0000
129 293536395 2.0000
129 77986665 2.0000
129 22026991 3.0000
129 504372104 1.0000
129 66682393 1.0000
129 144942878 1.0000
129 202678255 2.0000
129 21117425 1.0000
129 135877820 1.0000
129 245434042 1.0000
129 98420900 8.0000
129 20511634 1.0000
129 78019662 1.0000
129 239444226 1.0000
129 219007038 1.0000
129 23359147 1.0000
129 421067231 1.0000
129 68690605 4.0000
129 18449501 1.0000
129 224291356 1.0000
129 90059455 2.0000
129 39472243 1.0000
129 95224854 1.0000
129 6300152 1.0000
129 60663002 1.0000
129 249347954 1.0000
129 18304985 1.0000
129 33507131 1.0000
129 262199169 2.0000
129 22498248 1.0000
129 219454029 1.0000
130 135274322 1.0000
130 229466877 1.0000
130 25310399 1.0000
130 18016160 1.0000
130 227431311 3.0000
130 179230072 1.0000
130 378668608 1.0000
130 944693640 1.0000
130 93026497 4.0000
130 198799377 2.0000
130 10814042 1.0000
130 58040765 1.0000
130 94835912 2.0000
130 415438778 3.0000
130 99560321 1.0000
130 372827446 1.0000
130 133219169 4.0000
130 70170285 7.0000
130 25298765 1.0000
130 27885779 1.0000
130 19777265 1.0000
130 23781227 1.0000
130 238158030 1.0000
130 258136924 1.0000
130 192341330 1.0000
130 21401635 1.0000
130 25333950 1.0000
130 153563285 1.0000
130 21643123 2.0000
130 29110219 1.0000
130 219297099 1.0000
130 11587032 1.0000
130 21117425 1.0000
130 168669206 1.0000
130 66811109 1.0000
130 116559835 1.0000
130 21518722 4.0000
130 245434042 1.0000
130 98420900 2.0000
130 36351009 6.0000
130 233555616 1.0000
130 23359147 1.0000
130 422817442 1.0000
130 95224854 1.0000
130 60663002 3.0000
130 17691386 1.0000
130 304321790 2.0000
130 219454029 3.0000
131 135274322 2.0000
131 6244782 4.0000
131 231942475 1.0000
131 25310399 1.0000
131 375036621 2.0000
131 248801998 2.0000
131 227431311 2.0000
131 48380272 1.0000
131 32922034 2.0000
131 67430174 1.0000
131 21565240 2.0000
131 110711910 1.0000
131 21927925 3.0000
131 944693640 3.0000
131 270850017 3.0000
131 392146152 3.0000
131 140393380 1.0000
131 212555476 1.0000
131 18539902 3.0000
131 371923186 2.0000
131 30443497 2.0000
131 239787466 2.0000
131 215411682 1.0000
131 20584338 1.0000
131 93026497 2.0000
131 198799377 1.0000
131 16627544 1.0000
131 148702848 2.0000
131 213229979 1.0000
131 227338733 2.0000
131 94303891 1.0000
131 244026999 1.0000
131 22186312 2.0000
131 46850377 3.0000
131 163466066 1.0000
131 106866759 3.0000
131 10814042 1.0000
131 58040765 2.0000
131 94835912 1.0000
131 19533838 4.0000
131 109986944 2.0000
131 28776227 6.0000
131 99560321 3.0000
131 420627114 1.0000
131 19735329 5.0000
131 22684776 3.0000
131 21811630 1.0000
131 54172831 2.0000
131 32845471 1.0000
131 239862568 1.0000
131 229650437 3.0000
131 14409739 1.0000
131 25298765 3.0000
131 6290752 1.0000
131 239555645 3.0000
131 111338251 1.0000
131 55174364 1.0000
131 19777265 2.0000
131 20586381 1.0000
131 396060099 1.0000
131 116785133 1.0000
131 21315916 1.0000
131 238158030 1.0000
131 48667895 1.0000
131 496338650 2.0000
131 293536395 1.0000
131 120117254 1.0000
131 116422140 1.0000
131 227990753 1.0000
131 82645739 2.0000
131 22005625 1.0000
131 25333950 1.0000
131 135514272 2.0000
131 246357421 2.0000
131 6294502 1.0000
131 386170620 1.0000
131 312658372 1.0000
131 21643123 2.0000
131 144942878 1.0000
131 84546428 5.0000
131 246585659 1.0000
131 11587032 2.0000
131 21117425 1.0000
131 6306972 1.0000
131 40747039 1.0000
131 238586884 1.0000
131 168669206 1.0000
131 116559835 2.0000
131 21518722 1.0000
131 135877820 1.0000
131 98420900 1.0000
131 74979783 2.0000
131 36351009 1.0000
131 114007914 1.0000
131 78019662 1.0000
131 239444226 3.0000
131 20517600 3.0000
131 326441880 1.0000
131 22983594 6.0000
131 233555616 2.0000
131 219007038 2.0000
131 262322667 3.0000
131 22378020 1.0000
131 327886319 1.0000
131 81844092 2.0000
131 16950676 2.0000
131 18449501 2.0000
131 19964133 8.0000
131 23577405 4.0000
131 69568655 1.0000
131 236377912 3.0000
131 122713304 1.0000
131 36315404 1.0000
131 28364382 2.0000
131 90059455 1.0000
131 316306021 1.0000
131 322638688 1.0000
131 237487471 1.0000
131 26586771 1.0000
131 95224854 1.0000
131 166102184 1.0000
131 60663002 1.0000
131 17691386 2.0000
131 110670932 2.0000
131 37536209 1.0000
131 229431792 1.0000
131 124849627 1.0000
131 33507131 2.0000
131 236108605 3.0000
131 304321790 2.0000
131 70205816 2.0000
131 39019643 2.0000
131 219454029 1.0000
132 135274322 1.0000
132 231942475 4.0000
132 226631830 1.0000
132 375036621 1.0000
132 399032673 1.0000
132 36806703 1.0000
132 19652551 1.0000
132 237826875 2.0000
132 32922034 3.0000
132 67430174 2.0000
132 179230072 4.0000
132 270286972 1.0000
132 110711910 1.0000
132 103817716 1.0000
132 90364806 9.0000
132 253184868 4.0000
132 21927925 1.0000
132 19837405 1.0000
132 392146152 1.0000
132 533004742 1.0000
132 219480393 1.0000
132 30443497 2.0000
132 215411682 1.0000
132 20584338 1.0000
132 198799377 4.0000
132 148702848 2.0000
132 213229979 1.0000
132 94303891 7.0000
132 22186312 1.0000
132 229015331 1.0000
132 137363410 6.0000
132 58040765 2.0000
132 104217808 1.0000
132 361335767 1.0000
132 19533838 2.0000
132 415438778 1.0000
132 109986944 1.0000
132 19530527 3.0000
132 99560321 1.0000
132 19735329 2.0000
132 22684776 3.0000
132 21811630 1.0000
132 133219169 1.0000
132 54172831 2.0000
132 516729176 4.0000
132 229650437 3.0000
132 104192882 1.0000
132 14409739 4.0000
132 342888740 1.0000
132 27885779 1.0000
132 6290752 1.0000
132 238633165 1.0000
132 104518517 1.0000
132 23781227 1.0000
132 20586381 1.0000
132 67268150 1.0000
132 312625958 1.0000
132 116785133 1.0000
132 75995713 3.0000
132 22628924 2.0000
132 293536395 2.0000
132 120117254 3.0000
132 258136924 1.0000
132 192341330 1.0000
132 21401635 1.0000
132 28452279 1.0000
132 504372104 3.0000
132 386170620 1.0000
132 66682393 3.0000
132 21643123 2.0000
132 144942878 1.0000
132 246585659 1.0000
132 29110219 1.0000
132 54605067 3.0000
132 202678255 1.0000
132 77995220 1.0000
132 616139585 4.0000
132 148872468 1.0000
132 238586884 1.0000
132 168669206 2.0000
132 245434042 1.0000
132 98420900 2.0000
132 74979783 4.0000
132 87471023 1.0000
132 150256527 1.0000
132 78019662 1.0000
132 157410826 1.0000
132 239444226 4.0000
132 83344114 1.0000
132 20517600 3.0000
132 23359147 1.0000
132 68690605 1.0000
132 19964133 1.0000
132 212284694 2.0000
132 236377912 1.0000
132 122713304 2.0000
132 90059455 1.0000
132 118999126 1.0000
132 316306021 1.0000
132 233919401 2.0000
132 39472243 2.0000
132 26586771 3.0000
132 166102184 1.0000
132 26228880 2.0000
132 197095842 3.0000
132 249347954 2.0000
132 110670932 8.0000
132 917581650 2.0000
132 37536209 4.0000
132 92521829 1.0000
132 33507131 1.0000
132 29466305 2.0000
132 236108605 3.0000
132 70205816 2.0000
132 262199169 7.0000
132 39019643 1.0000
132 22498248 4.0000
132 219454029 1.0000
133 135274322 1.0000
133 196551540 1.0000
133 229466877 1.0000
133 226631830 2.0000
133 18016160 1.0000
133 375036621 2.0000
133 39325505 1.0000
133 32922034 2.0000
133 67430174 2.0000
133 179230072 2.0000
133 103817716 1.0000
133 90364806 1.0000
133 253184868 3.0000
133 21927925 1.0000
133 19837405 2.0000
133 392146152 3.0000
133 89952215 1.0000
133 371923186 3.0000
133 219480393 1.0000
133 30443497 3.0000
133 19594736 1.0000
133 239787466 1.0000
133 93026497 1.0000
133 198799377 2.0000
133 226898857 1.0000
133 16627544 1.0000
133 148702848 1.0000
133 213229979 1.0000
133 878580698 1.0000
133 244026999 1.0000
133 104217808 1.0000
133 361335767 1.0000
133 19533838 3.0000
133 109986944 2.0000
133 99560321 1.0000
133 115924018 2.0000
133 22684776 2.0000
133 166888604 1.0000
133 104192882 8.0000
133 25298765 1.0000
133 6290752 1.0000
133 247041300 1.0000
133 104518517 1.0000
133 19777265 1.0000
133 23781227 1.0000
133 234825661 1.0000
133 312625958 2.0000
133 231816917 1.0000
133 116785133 1.0000
133 75995713 1.0000
133 293536395 1.0000
133 120117254 3.0000
133 192341330 1.0000
133 116422140 3.0000
133 77986665 3.0000
133 227990753 1.0000
133 25333950 1.0000
133 28452279 1.0000
133 37011115 2.0000
133 6294502 1.0000
133 504372104 1.0000
133 386170620 1.0000
133 66682393 1.0000
133 312658372 1.0000
133 296787019 1.0000
133 246585659 2.0000
133 219297099 1.0000
133 54605067 2.0000
133 202678255 5.0000
133 77995220 1.0000
133 11587032 1.0000
133 195697781 1.0000
133 148872468 1.0000
133 238586884 1.0000
133 163063814 1.0000
133 6751502 1.0000
133 168669206 1.0000
133 116559835 3.0000
133 245434042 1.0000
133 36351009 1.0000
133 114007914 1.0000
133 20517600 2.0000
133 233555616 3.0000
133 322549346 3.0000
133 327886319 1.0000
133 68690605 1.0000
133 224291356 1.0000
133 241298933 1.0000
133 236377912 1.0000
133 422817442 2.0000
133 122713304 2.0000
133 28364382 1.0000
133 316306021 1.0000
133 233919401 1.0000
133 39472243 3.0000
133 322638688 2.0000
133 26586771 1.0000
133 127331013 1.0000
133 166102184 1.0000
133 26228880 1.0000
133 17691386 3.0000
133 110670932 3.0000
133 37536209 1.0000
133 18304985 1.0000
133 29466305 1.0000
133 236108605 4.0000
133 304321790 2.0000
133 39019643 2.0000
133 22498248 5.0000
134 135274322 11.0000
134 6244782 3.0000
134 231942475 10.0000
134 229466877 1.0000
134 25310399 2.0000
134 21480666 5.0000
134 77184360 2.0000
134 226631830 2.0000
134 127424923 1.0000
134 36806703 6.0000
134 19652551 3.0000
134 237826875 12.0000
134 32922034 8.0000
134 67430174 3.0000
134 179230072 3.0000
134 430934081 1.0000
134 110711910 1.0000
134 253184868 25.0000
134 21927925 5.0000
134 172749267 4.0000
134 627403720 1.0000
134 270850017 4.0000
134 240624439 1.0000
134 19837405 1.0000
134 392146152 1.0000
134 212555476 7.0000
134 89952215 3.0000
134 22924705 2.0000
134 190810251 1.0000
134 18539902 2.0000
134 219480393 4.0000
134 30443497 4.0000
134 19594736 8.0000
134 215411682 2.0000
134 20584338 3.0000
134 93026497 1.0000
134 198799377 5.0000
134 226898857 1.0000
134 16627544 1.0000
134 148702848 2.0000
134 878580698 1.0000
134 227338733 2.0000
134 244026999 4.0000
134 137363410 2.0000
134 163466066 1.0000
134 106866759 2.0000
134 10814042 3.0000
134 58040765 4.0000
134 94835912 2.0000
134 104217808 9.0000
134 361335767 8.0000
134 19533838 7.0000
134 415438778 2.0000
134 109986944 7.0000
134 19530527 2.0000
134 28776227 4.0000
134 99560321 2.0000
134 115924018 1.0000
134 190987689 3.0000
134 420627114 3.0000
134 19735329 2.0000
134 22684776 16.0000
134 116547221 3.0000
134 372827446 2.0000
134 21811630 3.0000
134 133219169 7.0000
134 54172831 9.0000
134 70170285 1.0000
134 32845471 3.0000
134 95884790 1.0000
134 166888604 1.0000
134 516729176 2.0000
134 239862568 5.0000
134 229650437 1.0000
134 104192882 1.0000
134 45611369 1.0000
134 342888740 1.0000
134 25298765 4.0000
134 27885779 14.0000
134 6290752 3.0000
134 238633165 5.0000
134 247041300 3.0000
134 55174364 2.0000
134 19777265 2.0000
134 169088826 2.0000
134 385326089 2.0000
134 23781227 1.0000
134 20586381 1.0000
134 396060099 1.0000
134 67268150 2.0000
134 121098050 1.0000
134 116785133 3.0000
134 75995713 2.0000
134 21315916 3.0000
134 22628924 5.0000
134 238158030 4.0000
134 243632271 1.0000
134 48667895 4.0000
134 496338650 1.0000
134 293536395 26.0000
134 120117254 4.0000
134 227990753 2.0000
134 82645739 8.0000
134 22005625 4.0000
134 21401635 3.0000
134 25333950 2.0000
134 350484600 11.0000
134 28452279 8.0000
134 21245586 3.0000
134 246357421 21.0000
134 6294502 4.0000
134 504372104 6.0000
134 386170620 1.0000
134 66682393 10.0000
134 21643123 2.0000
134 144942878 5.0000
134 296787019 2.0000
134 84546428 1.0000
134 246585659 3.0000
134 29110219 14.0000
134 219297099 8.0000
134 77995220 2.0000
134 228774722 1.0000
134 616139585 1.0000
134 11587032 1.0000
134 36034936 1.0000
134 40747039 14.0000
134 85370909 2.0000
134 148872468 13.0000
134 21440665 2.0000
134 6751502 1.0000
134 168669206 3.0000
134 116559835 1.0000
134 135877820 5.0000
134 245434042 2.0000
134 74979783 2.0000
134 36351009 6.0000
134 20511634 7.0000
134 87471023 4.0000
134 114007914 1.0000
134 150256527 5.0000
134 78019662 1.0000
134 157410826 1.0000
134 239444226 11.0000
134 83344114 1.0000
134 20517600 7.0000
134 22983594 1.0000
134 233555616 2.0000
134 219007038 2.0000
134 23359147 5.0000
134 421067231 2.0000
134 262322667 4.0000
134 322549346 2.0000
134 347778813 1.0000
134 22378020 4.0000
134 327886319 1.0000
134 46123918 1.0000
134 95658167 1.0000
134 378219674 1.0000
134 68690605 16.0000
134 18449501 10.0000
134 224291356 5.0000
134 19964133 3.0000
134 223950593 1.0000
134 23577405 1.0000
134 212284694 1.0000
134 236377912 6.0000
134 422817442 3.0000
134 122713304 2.0000
134 22862620 5.0000
134 90059455 3.0000
134 118999126 1.0000
134 316306021 3.0000
134 39472243 4.0000
134 322638688 2.0000
134 237487471 9.0000
134 26586771 10.0000
134 95224854 2.0000
134 127331013 2.0000
134 6300152 1.0000
134 60663002 2.0000
134 26228880 1.0000
134 17691386 4.0000
134 197095842 2.0000
134 249347954 3.0000
134 37536209 3.0000
134 229431792 2.0000
134 124849627 1.0000
134 18304985 3.0000
134 236108605 9.0000
134 304321790 6.0000
134 39019643 2.0000
134 22498248 1.0000
134 219454029 3.0000
135 135274322 1.0000
135 361335767 1.0000
135 258136924 1.0000
135 233555616 1.0000
135 219007038 1.0000
136 135274322 4.0000
136 6244782 11.0000
136 196551540 1.0000
136 231942475 4.0000
136 238316092 2.0000
136 21480666 10.0000
136 77184360 7.0000
136 226631830 4.0000
136 18016160 1.0000
136 248801998 2.0000
136 227431311 5.0000
136 39325505 8.0000
136 399032673 1.0000
136 36806703 7.0000
136 48380272 2.0000
136 19652551 7.0000
136 237826875 9.0000
136 80267704 2.0000
136 32922034 7.0000
136 67430174 13.0000
136 21565240 1.0000
136 179230072 16.0000
136 378668608 1.0000
136 103817716 4.0000
136 90364806 5.0000
136 324588341 1.0000
136 253184868 7.0000
136 21927925 10.0000
136 172749267 1.0000
136 944693640 3.0000
136 270850017 5.0000
136 19837405 10.0000
136 392146152 11.0000
136 140393380 5.0000
136 212555476 11.0000
136 89952215 9.0000
136 191865710 2.0000
136 190810251 2.0000
136 18539902 6.0000
136 371923186 9.0000
136 30443497 10.0000
136 19594736 6.0000
136 239787466 6.0000
136 215411682 3.0000
136 20584338 8.0000
136 93026497 7.0000
136 198799377 3.0000
136 226898857 4.0000
136 16627544 10.0000
136 148702848 10.0000
136 213229979 2.0000
136 878580698 2.0000
136 303259546 3.0000
136 94303891 2.0000
136 244026999 5.0000
136 22186312 6.0000
136 46850377 2.0000
136 137363410 16.0000
136 163466066 1.0000
136 10814042 10.0000
136 58040765 8.0000
136 94835912 11.0000
136 393461982 2.0000
136 104217808 9.0000
136 361335767 10.0000
136 19533838 15.0000
136 415438778 13.0000
136 109986944 8.0000
136 19530527 7.0000
136 99560321 13.0000
136 318475037 1.0000
136 115924018 8.0000
136 190987689 2.0000
136 420627114 4.0000
136 19735329 7.0000
136 22684776 10.0000
136 372827446 4.0000
136 21811630 6.0000
136 133219169 7.0000
136 54172831 7.0000
136 70170285 11.0000
136 32845471 7.0000
136 166888604 6.0000
136 516729176 2.0000
136 239862568 10.0000
136 229650437 11.0000
136 104192882 2.0000
136 14409739 3.0000
136 45611369 4.0000
136 25298765 7.0000
136 144131076 1.0000
136 27885779 14.0000
136 6290752 5.0000
136 238633165 4.0000
136 239555645 4.0000
136 111338251 3.0000
136 247041300 1.0000
136 360540613 2.0000
136 104518517 1.0000
136 19777265 6.0000
136 169088826 3.0000
136 385326089 2.0000
136 23781227 8.0000
136 20586381 18.0000
136 396060099 6.0000
136 67268150 8.0000
136 312625958 5.0000
136 116785133 3.0000
136 75995713 9.0000
136 21315916 5.0000
136 22628924 5.0000
136 238158030 7.0000
136 243632271 1.0000
136 48667895 4.0000
136 496338650 3.0000
136 293536395 5.0000
136 120117254 6.0000
136 258136924 3.0000
136 192341330 1.0000
136 432054563 1.0000
136 116422140 1.0000
136 77986665 4.0000
136 227990753 1.0000
136 82645739 5.0000
136 22005625 15.0000
136 21401635 5.0000
136 25333950 14.0000
136 350484600 14.0000
136 153563285 1.0000
136 28452279 17.0000
136 22026991 1.0000
136 21245586 4.0000
136 135514272 2.0000
136 246357421 6.0000
136 37011115 12.0000
136 104578228 9.0000
136 6294502 8.0000
136 504372104 2.0000
136 386170620 7.0000
136 66682393 5.0000
136 312658372 2.0000
136 21643123 6.0000
136 144942878 5.0000
136 296787019 8.0000
136 84546428 3.0000
136 246585659 10.0000
136 29110219 6.0000
136 219297099 10.0000
136 54605067 1.0000
136 202678255 2.0000
136 77995220 5.0000
136 228774722 3.0000
136 11587032 6.0000
136 36034936 2.0000
136 21117425 11.0000
136 195697781 2.0000
136 6306972 3.0000
136 40747039 12.0000
136 85370909 2.0000
136 148872468 6.0000
136 238586884 2.0000
136 163063814 1.0000
136 21440665 9.0000
136 6751502 5.0000
136 168669206 1.0000
136 66811109 13.0000
136 18818981 1.0000
136 116559835 4.0000
136 21518722 2.0000
136 135877820 8.0000
136 245434042 6.0000
136 98420900 8.0000
136 36351009 7.0000
136 20511634 13.0000
136 87471023 5.0000
136 114007914 6.0000
136 150256527 1.0000
136 78019662 2.0000
136 157410826 2.0000
136 239444226 7.0000
136 83344114 2.0000
136 20517600 3.0000
136 326441880 3.0000
136 22983594 5.0000
136 233555616 12.0000
136 219007038 7.0000
136 23359147 6.0000
136 228673882 3.0000
136 421067231 6.0000
136 262322667 2.0000
136 322549346 4.0000
136 22378020 9.0000
136 327886319 8.0000
136 46123918 5.0000
136 95658167 6.0000
136 68690605 19.0000
136 81844092 1.0000
136 16950676 10.0000
136 18449501 3.0000
136 224291356 7.0000
136 19964133 6.0000
136 223950593 1.0000
136 23577405 1.0000
136 69568655 3.0000
136 197897890 1.0000
136 236377912 1.0000
136 422817442 2.0000
136 122713304 16.0000
136 36315404 1.0000
136 22862620 9.0000
136 28364382 4.0000
136 90059455 5.0000
136 118999126 4.0000
136 316306021 4.0000
136 233919401 6.0000
136 39472243 10.0000
136 322638688 3.0000
136 237487471 2.0000
136 26586771 12.0000
136 95224854 5.0000
136 127331013 10.0000
136 6300152 6.0000
136 166102184 4.0000
136 60663002 3.0000
136 198846028 1.0000
136 26228880 30.0000
136 17691386 7.0000
136 197095842 10.0000
136 249347954 3.0000
136 110670932 7.0000
136 917581650 1.0000
136 37536209 6.0000
136 562111567 1.0000
136 229431792 6.0000
136 124849627 2.0000
136 240465601 1.0000
136 18304985 8.0000
136 33507131 10.0000
136 29466305 3.0000
136 236108605 14.0000
136 304321790 3.0000
136 70205816 2.0000
136 262199169 6.0000
136 39019643 5.0000
136 22498248 13.0000
136 219454029 6.0000
137 135274322 3.0000
137 6244782 1.0000
137 21480666 1.0000
137 18016160 1.0000
137 248801998 1.0000
137 253184868 1.0000
137 172749267 1.0000
137 212555476 1.0000
137 18539902 1.0000
137 93026497 1.0000
137 19533838 2.0000
137 415438778 1.0000
137 54172831 3.0000
137 144131076 1.0000
137 169088826 1.0000
137 23781227 1.0000
137 48667895 1.0000
137 293536395 1.0000
137 432054563 1.0000
137 21401635 3.0000
137 350484600 1.0000
137 6294502 2.0000
137 66682393 1.0000
137 54605067 1.0000
137 77995220 1.0000
137 36034936 1.0000
137 40747039 1.0000
137 85370909 1.0000
137 148872468 1.0000
137 6751502 1.0000
137 21518722 2.0000
137 74979783 2.0000
137 239444226 2.0000
137 20517600 3.0000
137 68690605 1.0000
137 19964133 1.0000
137 23577405 1.0000
137 122713304 1.0000
137 237487471 1.0000
137 6300152 1.0000
137 17691386 2.0000
137 110670932 1.0000
137 37536209 1.0000
137 70205816 1.0000
138 135274322 2.0000
138 6244782 2.0000
138 231942475 2.0000
138 21480666 1.0000
138 375036621 1.0000
138 36806703 1.0000
138 237826875 1.0000
138 32922034 1.0000
138 378668608 1.0000
138 324588341 1.0000
138 253184868 1.0000
138 172749267 2.0000
138 270850017 1.0000
138 392146152 1.0000
138 89952215 1.0000
138 19594736 1.0000
138 239787466 1.0000
138 215411682 2.0000
138 93026497 1.0000
138 16627544 1.0000
138 163466066 1.0000
138 10814042 3.0000
138 58040765 2.0000
138 19533838 2.0000
138 109986944 1.0000
138 28776227 1.0000
138 372827446 1.0000
138 133219169 3.0000
138 54172831 2.0000
138 32845471 1.0000
138 6290752 2.0000
138 238633165 1.0000
138 104518517 1.0000
138 23781227 1.0000
138 20586381 4.0000
138 67268150 1.0000
138 21315916 3.0000
138 238158030 1.0000
138 48667895 1.0000
138 293536395 2.0000
138 22005625 3.0000
138 25333950 2.0000
138 28452279 1.0000
138 246357421 1.0000
138 37011115 1.0000
138 386170620 2.0000
138 66682393 1.0000
138 21643123 1.0000
138 296787019 2.0000
138 219297099 1.0000
138 202678255 1.0000
138 21117425 2.0000
138 40747039 1.0000
138 85370909 2.0000
138 21440665 1.0000
138 21518722 2.0000
138 135877820 2.0000
138 87471023 1.0000
138 114007914 1.0000
138 239444226 1.0000
138 233555616 2.0000
138 262322667 1.0000
138 322549346 1.0000
138 46123918 2.0000
138 95658167 2.0000
138 18449501 1.0000
138 19964133 1.0000
138 95224854 1.0000
138 166102184 1.0000
138 17691386 1.0000
138 249347954 2.0000
138 917581650 1.0000
138 33507131 2.0000
138 22498248 1.0000
139 135274322 13.0000
139 6244782 10.0000
139 196551540 3.0000
139 231942475 25.0000
139 191085626 5.0000
139 229466877 2.0000
139 579303202 2.0000
139 238316092 2.0000
139 21480666 15.0000
139 77184360 15.0000
139 29163101 3.0000
139 226631830 8.0000
139 18016160 38.0000
139 375036621 10.0000
139 248801998 19.0000
139 227431311 31.0000
139 39325505 17.0000
139 399032673 2.0000
139 127424923 1.0000
139 36806703 9.0000
139 48380272 1.0000
139 19652551 14.0000
139 237826875 15.0000
139 80267704 8.0000
139 32922034 16.0000
139 67430174 4.0000
139 21565240 2.0000
139 211231464 10.0000
139 179230072 13.0000
139 270286972 2.0000
139 378668608 5.0000
139 430934081 2.0000
139 110711910 3.0000
139 103817716 14.0000
139 90364806 9.0000
139 324588341 12.0000
139 253184868 10.0000
139 21927925 18.0000
139 944693640 2.0000
139 627403720 2.0000
139 270850017 10.0000
139 19837405 21.0000
139 392146152 28.0000
139 533004742 7.0000
139 212555476 12.0000
139 89952215 4.0000
139 191865710 3.0000
139 22924705 2.0000
139 232243716 2.0000
139 190810251 2.0000
139 18539902 19.0000
139 371923186 12.0000
139 219480393 1.0000
139 30443497 20.0000
139 19594736 4.0000
139 239787466 20.0000
139 215411682 10.0000
139 20584338 15.0000
139 93026497 31.0000
139 412181399 1.0000
139 198799377 20.0000
139 226898857 7.0000
139 16627544 29.0000
139 148702848 17.0000
139 213229979 2.0000
139 878580698 1.0000
139 227338733 12.0000
139 234077156 3.0000
139 303259546 7.0000
139 94303891 52.0000
139 244026999 33.0000
139 22186312 6.0000
139 46850377 16.0000
139 229015331 6.0000
139 137363410 21.0000
139 163466066 6.0000
139 106866759 4.0000
139 10814042 9.0000
139 58040765 18.0000
139 94835912 9.0000
139 104217808 12.0000
139 361335767 11.0000
139 19533838 18.0000
139 415438778 15.0000
139 109986944 25.0000
139 19530527 10.0000
139 28776227 19.0000
139 99560321 14.0000
139 318475037 1.0000
139 115924018 26.0000
139 190987689 2.0000
139 420627114 2.0000
139 19735329 34.0000
139 22684776 29.0000
139 116547221 1.0000
139 372827446 11.0000
139 21811630 20.0000
139 133219169 10.0000
139 54172831 3.0000
139 70170285 1.0000
139 32845471 12.0000
139 166888604 25.0000
139 244154060 1.0000
139 516729176 5.0000
139 239862568 15.0000
139 229650437 17.0000
139 104192882 13.0000
139 45611369 1.0000
139 342888740 5.0000
139 25298765 17.0000
139 144131076 2.0000
139 577034468 1.0000
139 27885779 8.0000
139 6290752 10.0000
139 238633165 5.0000
139 239555645 23.0000
139 111338251 15.0000
139 247041300 8.0000
139 360540613 2.0000
139 55174364 5.0000
139 104518517 3.0000
139 19777265 22.0000
139 169088826 6.0000
139 385326089 5.0000
139 23781227 32.0000
139 20586381 22.0000
139 396060099 1.0000
139 234825661 4.0000
139 67268150 9.0000
139 312625958 13.0000
139 346630615 1.0000
139 231816917 1.0000
139 121098050 2.0000
139 116785133 23.0000
139 382027035 1.0000
139 242365407 7.0000
139 75995713 17.0000
139 21315916 25.0000
139 22628924 2.0000
139 238158030 15.0000
139 243632271 2.0000
139 24600451 2.0000
139 48667895 15.0000
139 496338650 9.0000
139 293536395 18.0000
139 120117254 15.0000
139 258136924 5.0000
139 192341330 3.0000
139 116422140 1.0000
139 77986665 11.0000
139 227990753 4.0000
139 82645739 3.0000
139 22005625 18.0000
139 21401635 33.0000
139 25333950 9.0000
139 350484600 12.0000
139 28452279 5.0000
139 22026991 2.0000
139 21245586 2.0000
139 568256634 1.0000
139 135514272 8.0000
139 246357421 12.0000
139 242791873 3.0000
139 37011115 7.0000
139 104578228 10.0000
139 6294502 10.0000
139 504372104 9.0000
139 386170620 2.0000
139 66682393 15.0000
139 312658372 4.0000
139 702562776 2.0000
139 21643123 9.0000
139 144942878 15.0000
139 296787019 18.0000
139 84546428 13.0000
139 246585659 14.0000
139 29110219 18.0000
139 219297099 15.0000
139 54605067 12.0000
139 202678255 9.0000
139 77995220 15.0000
139 228774722 14.0000
139 11587032 18.0000
139 36034936 6.0000
139 21117425 20.0000
139 195697781 2.0000
139 6306972 6.0000
139 40747039 7.0000
139 85370909 3.0000
139 148872468 5.0000
139 238586884 8.0000
139 21440665 8.0000
139 6751502 3.0000
139 168669206 11.0000
139 66811109 14.0000
139 18818981 2.0000
139 116559835 20.0000
139 21518722 44.0000
139 135877820 17.0000
139 245434042 15.0000
139 98420900 10.0000
139 74979783 13.0000
139 822980144 1.0000
139 36351009 20.0000
139 20511634 23.0000
139 87471023 21.0000
139 243134164 1.0000
139 114007914 17.0000
139 150256527 14.0000
139 78019662 10.0000
139 157410826 6.0000
139 239444226 32.0000
139 246723037 1.0000
139 83344114 5.0000
139 20517600 12.0000
139 236487406 5.0000
139 326441880 6.0000
139 22983594 12.0000
139 233555616 27.0000
139 219007038 16.0000
139 23359147 12.0000
139 228673882 6.0000
139 421067231 10.0000
139 262322667 14.0000
139 322549346 2.0000
139 150981180 3.0000
139 347778813 3.0000
139 22378020 11.0000
139 327886319 16.0000
139 46123918 22.0000
139 95658167 23.0000
139 378219674 5.0000
139 68690605 6.0000
139 81844092 1.0000
139 16950676 14.0000
139 18449501 23.0000
139 224291356 5.0000
139 19964133 19.0000
139 23577405 16.0000
139 69568655 2.0000
139 212284694 8.0000
139 197897890 2.0000
139 235243434 3.0000
139 236377912 5.0000
139 422817442 4.0000
139 122713304 27.0000
139 36315404 3.0000
139 22862620 11.0000
139 28364382 11.0000
139 90059455 19.0000
139 393382369 1.0000
139 118999126 25.0000
139 316306021 23.0000
139 233919401 8.0000
139 39472243 15.0000
139 322638688 25.0000
139 237487471 6.0000
139 26586771 16.0000
139 95224854 16.0000
139 63680662 6.0000
139 127331013 15.0000
139 6300152 21.0000
139 166102184 27.0000
139 60663002 7.0000
139 198846028 4.0000
139 26228880 8.0000
139 17691386 8.0000
139 94069743 2.0000
139 197095842 18.0000
139 249347954 7.0000
139 110670932 33.0000
139 37536209 10.0000
139 562111567 5.0000
139 229431792 15.0000
139 124849627 10.0000
139 240465601 3.0000
139 18304985 27.0000
139 92521829 1.0000
139 33507131 32.0000
139 29466305 2.0000
139 236108605 15.0000
139 246820781 1.0000
139 304321790 20.0000
139 70205816 25.0000
139 262199169 9.0000
139 39019643 21.0000
139 22498248 16.0000
139 219454029 11.0000
140 135274322 2.0000
140 6244782 2.0000
140 231942475 6.0000
140 191085626 1.0000
140 21480666 2.0000
140 77184360 3.0000
140 226631830 2.0000
140 18016160 3.0000
140 375036621 4.0000
140 248801998 1.0000
140 227431311 7.0000
140 39325505 3.0000
140 36806703 4.0000
140 19652551 5.0000
140 237826875 1.0000
140 80267704 1.0000
140 32922034 1.0000
140 67430174 2.0000
140 21565240 1.0000
140 179230072 4.0000
140 378668608 1.0000
140 430934081 7.0000
140 110711910 1.0000
140 103817716 2.0000
140 90364806 4.0000
140 324588341 1.0000
140 253184868 4.0000
140 172749267 2.0000
140 944693640 1.0000
140 232242473 1.0000
140 627403720 1.0000
140 270850017 5.0000
140 240624439 2.0000
140 19837405 2.0000
140 392146152 3.0000
140 533004742 3.0000
140 212555476 3.0000
140 89952215 3.0000
140 191865710 1.0000
140 22924705 1.0000
140 190810251 2.0000
140 18539902 1.0000
140 30443497 4.0000
140 19594736 2.0000
140 239787466 5.0000
140 215411682 2.0000
140 20584338 6.0000
140 93026497 8.0000
140 198799377 3.0000
140 226898857 6.0000
140 16627544 1.0000
140 148702848 3.0000
140 878580698 1.0000
140 227338733 1.0000
140 303259546 2.0000
140 94303891 1.0000
140 244026999 7.0000
140 22186312 5.0000
140 46850377 6.0000
140 137363410 2.0000
140 163466066 4.0000
140 10814042 5.0000
140 58040765 3.0000
140 94835912 1.0000
140 393461982 1.0000
140 104217808 3.0000
140 361335767 3.0000
140 19533838 1.0000
140 415438778 4.0000
140 109986944 5.0000
140 19530527 4.0000
140 28776227 6.0000
140 99560321 2.0000
140 318475037 2.0000
140 115924018 1.0000
140 190987689 2.0000
140 19735329 9.0000
140 22684776 1.0000
140 372827446 1.0000
140 21811630 4.0000
140 133219169 2.0000
140 54172831 4.0000
140 70170285 3.0000
140 32845471 8.0000
140 95884790 1.0000
140 166888604 3.0000
140 244154060 1.0000
140 516729176 1.0000
140 239862568 1.0000
140 229650437 5.0000
140 104192882 4.0000
140 14409739 1.0000
140 45611369 2.0000
140 342888740 4.0000
140 25298765 1.0000
140 144131076 2.0000
140 27885779 2.0000
140 238633165 3.0000
140 239555645 3.0000
140 111338251 4.0000
140 247041300 1.0000
140 360540613 1.0000
140 55174364 1.0000
140 163929486 1.0000
140 19777265 3.0000
140 385326089 3.0000
140 23781227 5.0000
140 20586381 1.0000
140 396060099 2.0000
140 67268150 4.0000
140 312625958 1.0000
140 121098050 1.0000
140 116785133 2.0000
140 242365407 1.0000
140 75995713 8.0000
140 21315916 3.0000
140 22628924 2.0000
140 238158030 2.0000
140 243632271 4.0000
140 48667895 3.0000
140 496338650 1.0000
140 120117254 7.0000
140 258136924 4.0000
140 192341330 3.0000
140 116422140 1.0000
140 77986665 3.0000
140 82645739 1.0000
140 22005625 6.0000
140 21401635 4.0000
140 25333950 9.0000
140 350484600 7.0000
140 28452279 10.0000
140 22026991 1.0000
140 135514272 1.0000
140 246357421 2.0000
140 37011115 4.0000
140 104578228 2.0000
140 6294502 2.0000
140 504372104 4.0000
140 386170620 3.0000
140 66682393 4.0000
140 312658372 1.0000
140 296787019 1.0000
140 84546428 2.0000
140 246585659 3.0000
140 29110219 2.0000
140 219297099 3.0000
140 54605067 3.0000
140 202678255 12.0000
140 77995220 1.0000
140 228774722 3.0000
140 11587032 2.0000
140 36034936 4.0000
140 21117425 3.0000
140 6306972 2.0000
140 40747039 2.0000
140 85370909 7.0000
140 148872468 3.0000
140 238586884 1.0000
140 163063814 1.0000
140 21440665 4.0000
140 6751502 6.0000
140 168669206 2.0000
140 66811109 8.0000
140 116559835 5.0000
140 21518722 1.0000
140 135877820 7.0000
140 245434042 4.0000
140 98420900 3.0000
140 74979783 4.0000
140 36351009 8.0000
140 20511634 1.0000
140 87471023 4.0000
140 114007914 3.0000
140 150256527 1.0000
140 157410826 3.0000
140 239444226 2.0000
140 83344114 3.0000
140 20517600 1.0000
140 326441880 1.0000
140 22983594 1.0000
140 233555616 10.0000
140 219007038 2.0000
140 228673882 2.0000
140 262322667 3.0000
140 322549346 3.0000
140 347778813 1.0000
140 22378020 7.0000
140 327886319 2.0000
140 46123918 1.0000
140 95658167 4.0000
140 378219674 1.0000
140 68690605 1.0000
140 16950676 3.0000
140 18449501 1.0000
140 224291356 1.0000
140 19964133 3.0000
140 223950593 1.0000
140 23577405 10.0000
140 69568655 9.0000
140 235243434 1.0000
140 236377912 3.0000
140 422817442 2.0000
140 122713304 6.0000
140 22862620 4.0000
140 90059455 2.0000
140 118999126 1.0000
140 316306021 9.0000
140 233919401 2.0000
140 39472243 2.0000
140 322638688 3.0000
140 237487471 5.0000
140 26586771 2.0000
140 95224854 6.0000
140 63680662 1.0000
140 127331013 7.0000
140 6300152 2.0000
140 166102184 3.0000
140 198846028 1.0000
140 26228880 4.0000
140 17691386 6.0000
140 197095842 2.0000
140 249347954 4.0000
140 110670932 8.0000
140 37536209 3.0000
140 229431792 6.0000
140 124849627 2.0000
140 18304985 1.0000
140 33507131 7.0000
140 29466305 1.0000
140 236108605 3.0000
140 144302254 1.0000
140 304321790 6.0000
140 70205816 4.0000
140 39019643 3.0000
140 22498248 2.0000
140 219454029 1.0000
141 135274322 7.0000
141 6244782 2.0000
141 231942475 1.0000
141 191085626 1.0000
141 25310399 2.0000
141 456156740 2.0000
141 21480666 2.0000
141 77184360 1.0000
141 18016160 5.0000
141 248801998 1.0000
141 227431311 1.0000
141 39325505 1.0000
141 127424923 1.0000
141 36806703 3.0000
141 19652551 7.0000
141 237826875 11.0000
141 80267704 1.0000
141 32922034 1.0000
141 67430174 2.0000
141 179230072 1.0000
141 430934081 1.0000
141 90364806 1.0000
141 253184868 3.0000
141 944693640 1.0000
141 270850017 6.0000
141 19837405 2.0000
141 392146152 2.0000
141 533004742 1.0000
141 212555476 2.0000
141 18539902 1.0000
141 219480393 4.0000
141 30443497 2.0000
141 19594736 5.0000
141 239787466 1.0000
141 215411682 2.0000
141 20584338 1.0000
141 246966794 5.0000
141 226898857 7.0000
141 94303891 2.0000
141 22186312 1.0000
141 229015331 1.0000
141 137363410 3.0000
141 10814042 2.0000
141 361335767 5.0000
141 19533838 7.0000
141 415438778 1.0000
141 109986944 3.0000
141 115924018 3.0000
141 19735329 1.0000
141 21811630 3.0000
141 54172831 6.0000
141 70170285 5.0000
141 95884790 1.0000
141 516729176 3.0000
141 239862568 8.0000
141 229650437 1.0000
141 14409739 1.0000
141 342888740 2.0000
141 25298765 1.0000
141 577034468 1.0000
141 27885779 4.0000
141 360540613 1.0000
141 104518517 1.0000
141 19777265 1.0000
141 23781227 1.0000
141 20586381 2.0000
141 312625958 7.0000
141 116785133 1.0000
141 75995713 2.0000
141 21315916 2.0000
141 22628924 5.0000
141 238158030 1.0000
141 243632271 3.0000
141 48667895 4.0000
141 496338650 2.0000
141 293536395 1.0000
141 120117254 1.0000
141 258136924 4.0000
141 116422140 2.0000
141 77986665 3.0000
141 22005625 9.0000
141 21401635 1.0000
141 21245586 1.0000
141 246357421 3.0000
141 242791873 3.0000
141 504372104 6.0000
141 386170620 1.0000
141 66682393 6.0000
141 21643123 1.0000
141 144942878 3.0000
141 296787019 3.0000
141 246585659 1.0000
141 219297099 2.0000
141 202678255 3.0000
141 228774722 1.0000
141 11587032 2.0000
141 21117425 7.0000
141 40747039 6.0000
141 85370909 3.0000
141 148872468 4.0000
141 21440665 2.0000
141 6751502 4.0000
141 116559835 4.0000
141 135877820 2.0000
141 245434042 2.0000
141 98420900 4.0000
141 74979783 1.0000
141 20511634 6.0000
141 157410826 1.0000
141 239444226 22.0000
141 83344114 2.0000
141 20517600 2.0000
141 22983594 3.0000
141 233555616 3.0000
141 262322667 1.0000
141 22378020 1.0000
141 327886319 2.0000
141 46123918 1.0000
141 95658167 1.0000
141 68690605 11.0000
141 18449501 5.0000
141 224291356 1.0000
141 19964133 1.0000
141 241298933 3.0000
141 197897890 1.0000
141 236377912 8.0000
141 422817442 2.0000
141 122713304 4.0000
141 90059455 5.0000
141 118999126 6.0000
141 316306021 1.0000
141 322638688 2.0000
141 237487471 12.0000
141 127331013 1.0000
141 166102184 2.0000
141 60663002 2.0000
141 26228880 3.0000
141 17691386 3.0000
141 249347954 3.0000
141 110670932 4.0000
141 917581650 1.0000
141 37536209 1.0000
141 262199169 18.0000
141 39019643 3.0000
141 22498248 4.0000
142 135274322 1.0000
142 237826875 1.0000
142 80267704 1.0000
142 212555476 1.0000
142 371923186 1.0000
142 46850377 2.0000
142 163466066 1.0000
142 10814042 1.0000
142 19533838 1.0000
142 22684776 1.0000
142 54172831 1.0000
142 244154060 1.0000
142 385326089 1.0000
142 120117254 1.0000
142 25333950 1.0000
142 350484600 1.0000
142 84546428 1.0000
142 219297099 1.0000
142 77995220 1.0000
142 6751502 1.0000
142 39472243 1.0000
142 322638688 1.0000
142 166102184 1.0000
142 17691386 1.0000
142 229431792 1.0000
142 18304985 1.0000
143 135274322 7.0000
143 231942475 11.0000
143 21480666 7.0000
143 77184360 3.0000
143 18016160 1.0000
143 375036621 1.0000
143 227431311 1.0000
143 39325505 4.0000
143 36806703 1.0000
143 237826875 3.0000
143 80267704 1.0000
143 179230072 1.0000
143 90364806 1.0000
143 21927925 1.0000
143 270850017 2.0000
143 19837405 2.0000
143 392146152 4.0000
143 212555476 1.0000
143 89952215 1.0000
143 190810251 1.0000
143 18539902 2.0000
143 371923186 1.0000
143 30443497 1.0000
143 19594736 1.0000
143 20584338 1.0000
143 93026497 1.0000
143 878580698 2.0000
143 244026999 2.0000
143 137363410 2.0000
143 10814042 1.0000
143 94835912 2.0000
143 393461982 1.0000
143 104217808 2.0000
143 361335767 2.0000
143 19533838 1.0000
143 109986944 2.0000
143 28776227 1.0000
143 99560321 1.0000
143 115924018 1.0000
143 190987689 1.0000
143 19735329 4.0000
143 22684776 1.0000
143 133219169 2.0000
143 54172831 1.0000
143 166888604 1.0000
143 229650437 1.0000
143 104192882 1.0000
143 25298765 2.0000
143 27885779 1.0000
143 6290752 1.0000
143 239555645 2.0000
143 163929486 1.0000
143 19777265 2.0000
143 23781227 1.0000
143 20586381 1.0000
143 21315916 4.0000
143 22628924 1.0000
143 48667895 1.0000
143 496338650 1.0000
143 293536395 2.0000
143 120117254 1.0000
143 258136924 1.0000
143 22005625 5.0000
143 21401635 1.0000
143 350484600 3.0000
143 246357421 1.0000
143 37011115 3.0000
143 6294502 4.0000
143 66682393 2.0000
143 21643123 1.0000
143 144942878 1.0000
143 296787019 1.0000
143 29110219 1.0000
143 54605067 1.0000
143 36034936 1.0000
143 148872468 2.0000
143 238586884 1.0000
143 163063814 1.0000
143 18818981 1.0000
143 116559835 1.0000
143 21518722 3.0000
143 135877820 1.0000
143 36351009 4.0000
143 20511634 2.0000
143 87471023 2.0000
143 150256527 1.0000
143 78019662 1.0000
143 239444226 1.0000
143 20517600 1.0000
143 327886319 2.0000
143 95658167 3.0000
143 68690605 1.0000
143 16950676 1.0000
143 18449501 3.0000
143 19964133 3.0000
143 69568655 2.0000
143 122713304 1.0000
143 118999126 1.0000
143 316306021 1.0000
143 233919401 1.0000
143 39472243 2.0000
143 95224854 3.0000
143 127331013 1.0000
143 6300152 1.0000
143 166102184 1.0000
143 60663002 1.0000
143 17691386 1.0000
143 197095842 2.0000
143 249347954 1.0000
143 229431792 1.0000
143 18304985 2.0000
143 29466305 1.0000
143 304321790 1.0000
143 70205816 2.0000
143 262199169 1.0000
143 219454029 2.0000
144 135274322 2.0000
144 226898857 1.0000
144 361335767 1.0000
144 21518722 1.0000
145 135274322 1.0000
145 196551540 1.0000
145 231942475 1.0000
145 238316092 1.0000
145 21480666 3.0000
145 77184360 3.0000
145 226631830 1.0000
145 39325505 2.0000
145 36806703 2.0000
145 19652551 1.0000
145 80267704 1.0000
145 32922034 1.0000
145 67430174 3.0000
145 430934081 1.0000
145 90364806 1.0000
145 21927925 1.0000
145 270850017 1.0000
145 533004742 1.0000
145 212555476 4.0000
145 89952215 1.0000
145 22924705 1.0000
145 219480393 1.0000
145 30443497 3.0000
145 19594736 1.0000
145 148702848 1.0000
145 227338733 1.0000
145 303259546 1.0000
145 22186312 1.0000
145 46850377 1.0000
145 137363410 3.0000
145 10814042 1.0000
145 58040765 1.0000
145 94835912 2.0000
145 104217808 1.0000
145 109986944 1.0000
145 19530527 1.0000
145 99560321 1.0000
145 19735329 1.0000
145 372827446 1.0000
145 21811630 1.0000
145 133219169 2.0000
145 70170285 1.0000
145 229650437 1.0000
145 14409739 1.0000
145 342888740 1.0000
145 27885779 1.0000
145 6290752 2.0000
145 239555645 1.0000
145 396060099 2.0000
145 121098050 1.0000
145 21315916 1.0000
145 22628924 1.0000
145 238158030 1.0000
145 24600451 1.0000
145 293536395 3.0000
145 120117254 2.0000
145 258136924 1.0000
145 227990753 1.0000
145 21401635 1.0000
145 28452279 2.0000
145 21245586 2.0000
145 504372104 3.0000
145 66682393 1.0000
145 312658372 1.0000
145 296787019 2.0000
145 84546428 1.0000
145 246585659 1.0000
145 219297099 1.0000
145 202678255 1.0000
145 77995220 1.0000
145 21117425 1.0000
145 40747039 1.0000
145 85370909 2.0000
145 21440665 1.0000
145 330904433 1.0000
145 245434042 1.0000
145 98420900 1.0000
145 74979783 1.0000
145 114007914 1.0000
145 78019662 1.0000
145 239444226 2.0000
145 219007038 1.0000
145 23359147 1.0000
145 262322667 2.0000
145 95658167 3.0000
145 378219674 3.0000
145 68690605 1.0000
145 16950676 2.0000
145 224291356 1.0000
145 23577405 2.0000
145 69568655 3.0000
145 236377912 3.0000
145 22862620 6.0000
145 28364382 1.0000
145 90059455 1.0000
145 26586771 2.0000
145 95224854 2.0000
145 127331013 1.0000
145 60663002 3.0000
145 197095842 1.0000
145 37536209 1.0000
145 229431792 2.0000
145 240465601 2.0000
145 236108605 3.0000
145 304321790 1.0000
145 22498248 3.0000
145 219454029 2.0000
146 135274322 5.0000
146 6244782 10.0000
146 196551540 3.0000
146 231942475 3.0000
146 191085626 4.0000
146 229466877 1.0000
146 238316092 4.0000
146 21480666 6.0000
146 77184360 17.0000
146 29163101 1.0000
146 226631830 2.0000
146 18016160 2.0000
146 248801998 1.0000
146 227431311 12.0000
146 39325505 15.0000
146 127424923 1.0000
146 36806703 3.0000
146 48380272 3.0000
146 19652551 6.0000
146 237826875 6.0000
146 80267704 1.0000
146 32922034 5.0000
146 67430174 6.0000
146 21565240 8.0000
146 211231464 1.0000
146 179230072 3.0000
146 270286972 2.0000
146 378668608 1.0000
146 110711910 1.0000
146 103817716 1.0000
146 90364806 3.0000
146 324588341 4.0000
146 253184868 7.0000
146 21927925 16.0000
146 172749267 4.0000
146 944693640 1.0000
146 627403720 1.0000
146 270850017 9.0000
146 19837405 5.0000
146 392146152 9.0000
146 140393380 2.0000
146 212555476 5.0000
146 89952215 4.0000
146 191865710 5.0000
146 237376611 1.0000
146 18539902 6.0000
146 371923186 2.0000
146 30443497 9.0000
146 19594736 2.0000
146 239787466 2.0000
146 215411682 3.0000
146 20584338 3.0000
146 93026497 7.0000
146 198799377 4.0000
146 246966794 1.0000
146 16627544 4.0000
146 148702848 7.0000
146 213229979 1.0000
146 878580698 1.0000
146 88647325 1.0000
146 227338733 1.0000
146 303259546 7.0000
146 244026999 3.0000
146 22186312 4.0000
146 46850377 3.0000
146 229015331 1.0000
146 137363410 1.0000
146 106866759 3.0000
146 10814042 2.0000
146 58040765 5.0000
146 94835912 10.0000
146 104217808 8.0000
146 361335767 5.0000
146 19533838 7.0000
146 415438778 5.0000
146 109986944 10.0000
146 19530527 2.0000
146 28776227 5.0000
146 99560321 3.0000
146 115924018 6.0000
146 190987689 2.0000
146 19735329 6.0000
146 22684776 19.0000
146 372827446 3.0000
146 21811630 4.0000
146 133219169 1.0000
146 54172831 4.0000
146 32845471 3.0000
146 166888604 1.0000
146 516729176 2.0000
146 239862568 7.0000
146 229650437 7.0000
146 104192882 6.0000
146 45611369 2.0000
146 25298765 6.0000
146 144131076 6.0000
146 27885779 2.0000
146 6290752 11.0000
146 238633165 3.0000
146 239555645 6.0000
146 111338251 3.0000
146 360540613 2.0000
146 55174364 1.0000
146 104518517 1.0000
146 19777265 7.0000
146 169088826 5.0000
146 385326089 1.0000
146 23781227 1.0000
146 20586381 9.0000
146 234825661 1.0000
146 67268150 4.0000
146 312625958 1.0000
146 231816917 1.0000
146 234688647 1.0000
146 121098050 1.0000
146 116785133 9.0000
146 382027035 1.0000
146 242365407 2.0000
146 75995713 2.0000
146 21315916 4.0000
146 238158030 8.0000
146 243632271 1.0000
146 24600451 2.0000
146 48667895 7.0000
146 496338650 1.0000
146 293536395 8.0000
146 120117254 3.0000
146 258136924 4.0000
146 432054563 1.0000
146 116422140 9.0000
146 77986665 3.0000
146 227990753 2.0000
146 82645739 4.0000
146 22005625 10.0000
146 21401635 7.0000
146 25333950 4.0000
146 350484600 3.0000
146 28452279 13.0000
146 22026991 1.0000
146 21245586 6.0000
146 246357421 7.0000
146 242791873 1.0000
146 37011115 9.0000
146 6294502 13.0000
146 504372104 2.0000
146 66682393 7.0000
146 21643123 6.0000
146 144942878 6.0000
146 296787019 5.0000
146 84546428 4.0000
146 246585659 6.0000
146 29110219 5.0000
146 219297099 2.0000
146 202678255 1.0000
146 77995220 2.0000
146 228774722 2.0000
146 11587032 3.0000
146 36034936 4.0000
146 21117425 3.0000
146 195697781 1.0000
146 6306972 2.0000
146 40747039 3.0000
146 85370909 4.0000
146 148872468 3.0000
146 238586884 4.0000
146 163063814 1.0000
146 21440665 3.0000
146 6751502 4.0000
146 168669206 2.0000
146 66811109 2.0000
146 18818981 1.0000
146 116559835 2.0000
146 330904433 2.0000
146 21518722 5.0000
146 135877820 3.0000
146 245434042 5.0000
146 98420900 4.0000
146 74979783 4.0000
146 36351009 5.0000
146 20511634 9.0000
146 87471023 3.0000
146 114007914 5.0000
146 150256527 4.0000
146 78019662 7.0000
146 157410826 1.0000
146 239444226 11.0000
146 246723037 1.0000
146 83344114 2.0000
146 20517600 3.0000
146 236487406 1.0000
146 326441880 1.0000
146 22983594 8.0000
146 233555616 3.0000
146 219007038 2.0000
146 23359147 4.0000
146 228673882 2.0000
146 421067231 2.0000
146 262322667 9.0000
146 322549346 2.0000
146 22378020 10.0000
146 327886319 4.0000
146 46123918 8.0000
146 95658167 5.0000
146 378219674 2.0000
146 68690605 6.0000
146 81844092 1.0000
146 16950676 6.0000
146 18449501 8.0000
146 224291356 4.0000
146 19964133 12.0000
146 23577405 2.0000
146 69568655 2.0000
146 241298933 1.0000
146 235243434 4.0000
146 236377912 2.0000
146 422817442 1.0000
146 122713304 3.0000
146 22862620 4.0000
146 28364382 2.0000
146 90059455 15.0000
146 118999126 3.0000
146 316306021 4.0000
146 233919401 1.0000
146 39472243 2.0000
146 322638688 5.0000
146 26586771 5.0000
146 95224854 2.0000
146 127331013 4.0000
146 6300152 6.0000
146 166102184 5.0000
146 60663002 9.0000
146 17691386 5.0000
146 197095842 11.0000
146 249347954 3.0000
146 110670932 3.0000
146 37536209 8.0000
146 229431792 10.0000
146 124849627 3.0000
146 18304985 9.0000
146 92521829 1.0000
146 33507131 1.0000
146 236108605 5.0000
146 304321790 6.0000
146 70205816 7.0000
146 262199169 2.0000
146 39019643 3.0000
146 22498248 2.0000
146 219454029 10.0000
147 135274322 1.0000
147 21480666 1.0000
147 198799377 1.0000
147 10814042 1.0000
147 58040765 1.0000
147 19735329 1.0000
147 25298765 1.0000
147 24600451 1.0000
147 66682393 1.0000
147 144942878 1.0000
147 202678255 1.0000
147 330904433 1.0000
147 150256527 1.0000
147 23577405 1.0000
148 135274322 1.0000
148 196551540 1.0000
148 191085626 2.0000
148 25310399 1.0000
148 21480666 1.0000
148 29163101 2.0000
148 226631830 1.0000
148 18016160 1.0000
148 375036621 2.0000
148 39325505 1.0000
148 399032673 3.0000
148 36806703 10.0000
148 19652551 4.0000
148 237826875 2.0000
148 80267704 5.0000
148 32922034 1.0000
148 211231464 1.0000
148 179230072 3.0000
148 430934081 2.0000
148 110711910 1.0000
148 90364806 1.0000
148 253184868 5.0000
148 270850017 8.0000
148 392146152 3.0000
148 212555476 2.0000
148 89952215 4.0000
148 190810251 1.0000
148 18539902 1.0000
148 371923186 1.0000
148 219480393 5.0000
148 19594736 7.0000
148 20584338 1.0000
148 93026497 1.0000
148 198799377 1.0000
148 226898857 2.0000
148 16627544 2.0000
148 213229979 1.0000
148 227338733 2.0000
148 244026999 3.0000
148 22186312 1.0000
148 46850377 2.0000
148 229015331 1.0000
148 137363410 1.0000
148 10814042 3.0000
148 58040765 3.0000
148 104217808 3.0000
148 361335767 4.0000
148 19533838 2.0000
148 415438778 2.0000
148 109986944 1.0000
148 19530527 1.0000
148 28776227 3.0000
148 99560321 1.0000
148 115924018 3.0000
148 190987689 2.0000
148 19735329 2.0000
148 22684776 1.0000
148 21811630 7.0000
148 133219169 5.0000
148 54172831 1.0000
148 70170285 2.0000
148 166888604 1.0000
148 516729176 10.0000
148 239862568 4.0000
148 229650437 1.0000
148 14409739 5.0000
148 25298765 2.0000
148 27885779 7.0000
148 6290752 3.0000
148 238633165 1.0000
148 239555645 1.0000
148 111338251 1.0000
148 360540613 1.0000
148 19777265 4.0000
148 169088826 2.0000
148 385326089 6.0000
148 23781227 2.0000
148 67268150 3.0000
148 116785133 3.0000
148 75995713 3.0000
148 21315916 1.0000
148 22628924 5.0000
148 496338650 3.0000
148 120117254 1.0000
148 432054563 1.0000
148 77986665 1.0000
148 227990753 2.0000
148 82645739 1.0000
148 22005625 4.0000
148 21401635 1.0000
148 25333950 1.0000
148 153563285 1.0000
148 22026991 2.0000
148 21245586 2.0000
148 246357421 3.0000
148 242791873 1.0000
148 37011115 3.0000
148 104578228 3.0000
148 6294502 2.0000
148 504372104 3.0000
148 386170620 2.0000
148 66682393 1.0000
148 312658372 1.0000
148 144942878 4.0000
148 296787019 2.0000
148 84546428 1.0000
148 246585659 5.0000
148 29110219 1.0000
148 219297099 4.0000
148 54605067 1.0000
148 202678255 4.0000
148 228774722 3.0000
148 11587032 16.0000
148 21117425 2.0000
148 40747039 1.0000
148 148872468 6.0000
148 163063814 1.0000
148 6751502 5.0000
148 66811109 2.0000
148 116559835 5.0000
148 21518722 1.0000
148 98420900 2.0000
148 74979783 3.0000
148 20511634 4.0000
148 87471023 1.0000
148 114007914 1.0000
148 78019662 1.0000
148 239444226 1.0000
148 20517600 1.0000
148 326441880 3.0000
148 22983594 2.0000
148 233555616 5.0000
148 23359147 1.0000
148 327886319 2.0000
148 46123918 3.0000
148 95658167 1.0000
148 68690605 3.0000
148 81844092 1.0000
148 18449501 4.0000
148 224291356 2.0000
148 19964133 1.0000
148 69568655 1.0000
148 236377912 1.0000
148 122713304 1.0000
148 22862620 2.0000
148 90059455 3.0000
148 316306021 5.0000
148 233919401 2.0000
148 39472243 1.0000
148 322638688 2.0000
148 95224854 1.0000
148 127331013 1.0000
148 166102184 3.0000
148 26228880 2.0000
148 17691386 2.0000
148 249347954 4.0000
148 110670932 1.0000
148 917581650 4.0000
148 37536209 1.0000
148 562111567 2.0000
148 229431792 3.0000
148 124849627 2.0000
148 33507131 4.0000
148 29466305 1.0000
148 236108605 4.0000
148 304321790 6.0000
148 262199169 3.0000
148 39019643 5.0000
148 22498248 3.0000
149 135274322 4.0000
149 6244782 1.0000
149 231942475 3.0000
149 229466877 2.0000
149 238316092 2.0000
149 21480666 3.0000
149 77184360 2.0000
149 226631830 1.0000
149 18016160 1.0000
149 375036621 2.0000
149 248801998 1.0000
149 227431311 3.0000
149 399032673 1.0000
149 36806703 2.0000
149 48380272 1.0000
149 19652551 2.0000
149 237826875 3.0000
149 32922034 2.0000
149 67430174 1.0000
149 179230072 5.0000
149 430934081 2.0000
149 110711910 1.0000
149 90364806 1.0000
149 324588341 1.0000
149 253184868 2.0000
149 944693640 1.0000
149 392146152 2.0000
149 212555476 5.0000
149 22924705 1.0000
149 190810251 1.0000
149 18539902 2.0000
149 371923186 1.0000
149 30443497 6.0000
149 19594736 1.0000
149 20584338 3.0000
149 93026497 1.0000
149 198799377 2.0000
149 246966794 1.0000
149 16627544 1.0000
149 303259546 1.0000
149 22186312 1.0000
149 46850377 1.0000
149 137363410 3.0000
149 58040765 2.0000
149 94835912 5.0000
149 104217808 5.0000
149 361335767 1.0000
149 19533838 2.0000
149 415438778 5.0000
149 109986944 3.0000
149 19530527 1.0000
149 99560321 4.0000
149 115924018 1.0000
149 190987689 1.0000
149 19735329 4.0000
149 22684776 4.0000
149 372827446 3.0000
149 21811630 1.0000
149 133219169 8.0000
149 54172831 2.0000
149 70170285 1.0000
149 32845471 5.0000
149 166888604 1.0000
149 516729176 1.0000
149 229650437 4.0000
149 104192882 2.0000
149 45611369 1.0000
149 25298765 2.0000
149 27885779 3.0000
149 6290752 3.0000
149 238633165 2.0000
149 239555645 3.0000
149 111338251 1.0000
149 247041300 2.0000
149 19777265 3.0000
149 169088826 1.0000
149 385326089 2.0000
149 23781227 3.0000
149 20586381 5.0000
149 396060099 2.0000
149 67268150 1.0000
149 121098050 1.0000
149 116785133 1.0000
149 382027035 1.0000
149 75995713 1.0000
149 21315916 1.0000
149 238158030 2.0000
149 48667895 3.0000
149 496338650 3.0000
149 293536395 1.0000
149 120117254 1.0000
149 192341330 1.0000
149 77986665 1.0000
149 82645739 2.0000
149 22005625 5.0000
149 21401635 3.0000
149 25333950 1.0000
149 350484600 4.0000
149 153563285 1.0000
149 28452279 3.0000
149 21245586 5.0000
149 135514272 1.0000
149 246357421 8.0000
149 37011115 2.0000
149 6294502 6.0000
149 504372104 1.0000
149 386170620 1.0000
149 66682393 6.0000
149 312658372 1.0000
149 702562776 1.0000
149 144942878 1.0000
149 296787019 1.0000
149 84546428 4.0000
149 246585659 2.0000
149 29110219 4.0000
149 219297099 8.0000
149 54605067 3.0000
149 202678255 4.0000
149 77995220 2.0000
149 228774722 2.0000
149 11587032 2.0000
149 21117425 6.0000
149 40747039 3.0000
149 85370909 2.0000
149 21440665 1.0000
149 6751502 1.0000
149 66811109 2.0000
149 116559835 7.0000
149 21518722 6.0000
149 135877820 3.0000
149 245434042 1.0000
149 98420900 2.0000
149 74979783 4.0000
149 36351009 3.0000
149 20511634 4.0000
149 87471023 4.0000
149 114007914 3.0000
149 150256527 1.0000
149 78019662 1.0000
149 239444226 2.0000
149 20517600 2.0000
149 233555616 2.0000
149 219007038 1.0000
149 23359147 3.0000
149 421067231 1.0000
149 262322667 2.0000
149 347778813 1.0000
149 22378020 1.0000
149 327886319 1.0000
149 95658167 2.0000
149 68690605 1.0000
149 16950676 1.0000
149 18449501 4.0000
149 224291356 2.0000
149 19964133 6.0000
149 23577405 5.0000
149 69568655 3.0000
149 236377912 1.0000
149 422817442 1.0000
149 122713304 6.0000
149 36315404 1.0000
149 22862620 1.0000
149 28364382 1.0000
149 118999126 7.0000
149 233919401 1.0000
149 39472243 1.0000
149 322638688 1.0000
149 237487471 3.0000
149 26586771 8.0000
149 127331013 3.0000
149 6300152 2.0000
149 60663002 1.0000
149 26228880 1.0000
149 17691386 5.0000
149 197095842 1.0000
149 249347954 8.0000
149 110670932 4.0000
149 37536209 4.0000
149 562111567 1.0000
149 229431792 1.0000
149 18304985 5.0000
149 33507131 5.0000
149 29466305 3.0000
149 236108605 4.0000
149 304321790 5.0000
149 70205816 2.0000
149 39019643 1.0000
149 22498248 1.0000
149 219454029 2.0000
150 135274322 2.0000
150 6244782 4.0000
150 231942475 1.0000
150 229466877 1.0000
150 238316092 3.0000
150 21480666 2.0000
150 77184360 1.0000
150 375036621 1.0000
150 248801998 2.0000
150 227431311 2.0000
150 39325505 2.0000
150 399032673 2.0000
150 48380272 2.0000
150 19652551 1.0000
150 237826875 1.0000
150 80267704 1.0000
150 32922034 1.0000
150 67430174 1.0000
150 179230072 1.0000
150 378668608 1.0000
150 430934081 1.0000
150 103817716 2.0000
150 90364806 2.0000
150 324588341 2.0000
150 253184868 1.0000
150 21927925 2.0000
150 944693640 2.0000
150 19837405 3.0000
150 392146152 2.0000
150 212555476 2.0000
150 22924705 1.0000
150 18539902 1.0000
150 371923186 1.0000
150 19594736 1.0000
150 215411682 1.0000
150 20584338 2.0000
150 93026497 6.0000
150 198799377 1.0000
150 246966794 1.0000
150 16627544 1.0000
150 878580698 1.0000
150 303259546 1.0000
150 244026999 5.0000
150 22186312 1.0000
150 46850377 1.0000
150 137363410 10.0000
150 10814042 2.0000
150 58040765 5.0000
150 94835912 4.0000
150 361335767 1.0000
150 19533838 2.0000
150 415438778 5.0000
150 109986944 1.0000
150 28776227 4.0000
150 99560321 2.0000
150 115924018 2.0000
150 22684776 3.0000
150 116547221 1.0000
150 372827446 1.0000
150 133219169 3.0000
150 54172831 3.0000
150 70170285 2.0000
150 32845471 3.0000
150 166888604 2.0000
150 516729176 1.0000
150 239862568 1.0000
150 229650437 6.0000
150 104192882 2.0000
150 14409739 2.0000
150 45611369 1.0000
150 25298765 3.0000
150 27885779 3.0000
150 238633165 2.0000
150 239555645 6.0000
150 111338251 3.0000
150 247041300 1.0000
150 19777265 4.0000
150 385326089 2.0000
150 23781227 4.0000
150 20586381 2.0000
150 396060099 1.0000
150 67268150 2.0000
150 116785133 1.0000
150 22628924 1.0000
150 238158030 4.0000
150 48667895 1.0000
150 496338650 1.0000
150 293536395 3.0000
150 120117254 6.0000
150 192341330 1.0000
150 77986665 1.0000
150 82645739 1.0000
150 22005625 8.0000
150 21401635 1.0000
150 25333950 1.0000
150 350484600 6.0000
150 28452279 2.0000
150 21245586 1.0000
150 135514272 1.0000
150 246357421 5.0000
150 37011115 1.0000
150 6294502 1.0000
150 504372104 3.0000
150 66682393 2.0000
150 21643123 1.0000
150 144942878 1.0000
150 84546428 2.0000
150 246585659 2.0000
150 29110219 2.0000
150 219297099 2.0000
150 54605067 2.0000
150 202678255 3.0000
150 77995220 2.0000
150 228774722 1.0000
150 616139585 1.0000
150 11587032 1.0000
150 21117425 2.0000
150 40747039 1.0000
150 85370909 2.0000
150 148872468 1.0000
150 238586884 1.0000
150 21440665 4.0000
150 6751502 1.0000
150 66811109 3.0000
150 116559835 2.0000
150 21518722 2.0000
150 135877820 1.0000
150 245434042 1.0000
150 98420900 3.0000
150 74979783 3.0000
150 36351009 3.0000
150 20511634 5.0000
150 87471023 1.0000
150 114007914 2.0000
150 150256527 5.0000
150 157410826 4.0000
150 20517600 2.0000
150 22983594 1.0000
150 233555616 1.0000
150 219007038 1.0000
150 23359147 3.0000
150 322549346 1.0000
150 347778813 1.0000
150 22378020 6.0000
150 327886319 1.0000
150 95658167 11.0000
150 16950676 1.0000
150 18449501 6.0000
150 224291356 1.0000
150 19964133 5.0000
150 23577405 1.0000
150 69568655 1.0000
150 422817442 1.0000
150 122713304 7.0000
150 36315404 1.0000
150 22862620 4.0000
150 28364382 3.0000
150 90059455 1.0000
150 39472243 1.0000
150 237487471 1.0000
150 26586771 4.0000
150 127331013 2.0000
150 6300152 4.0000
150 166102184 1.0000
150 60663002 1.0000
150 26228880 1.0000
150 17691386 4.0000
150 197095842 2.0000
150 917581650 1.0000
150 37536209 1.0000
150 562111567 1.0000
150 240465601 1.0000
150 33507131 1.0000
150 29466305 2.0000
150 236108605 4.0000
150 70205816 2.0000
150 39019643 3.0000
150 219454029 2.0000
151 135274322 3.0000
151 21480666 1.0000
151 29163101 1.0000
151 226631830 1.0000
151 375036621 1.0000
151 39325505 3.0000
151 19652551 1.0000
151 179230072 2.0000
151 430934081 1.0000
151 90364806 1.0000
151 253184868 1.0000
151 172749267 1.0000
151 19837405 1.0000
151 89952215 3.0000
151 371923186 2.0000
151 219480393 2.0000
151 19594736 1.0000
151 20584338 1.0000
151 198799377 2.0000
151 16627544 1.0000
151 148702848 1.0000
151 227338733 2.0000
151 94303891 29.0000
151 244026999 1.0000
151 10814042 1.0000
151 94835912 2.0000
151 361335767 1.0000
151 109986944 1.0000
151 99560321 1.0000
151 115924018 1.0000
151 21811630 1.0000
151 54172831 1.0000
151 166888604 2.0000
151 516729176 1.0000
151 239862568 1.0000
151 25298765 2.0000
151 27885779 1.0000
151 6290752 3.0000
151 111338251 1.0000
151 55174364 1.0000
151 19777265 1.0000
151 169088826 1.0000
151 385326089 2.0000
151 20586381 4.0000
151 21315916 1.0000
151 22628924 1.0000
151 48667895 1.0000
151 120117254 2.0000
151 77986665 2.0000
151 82645739 1.0000
151 25333950 1.0000
151 135514272 1.0000
151 246357421 1.0000
151 6294502 2.0000
151 504372104 1.0000
151 144942878 1.0000
151 84546428 1.0000
151 219297099 3.0000
151 54605067 1.0000
151 40747039 1.0000
151 85370909 1.0000
151 245434042 1.0000
151 74979783 1.0000
151 36351009 3.0000
151 20511634 2.0000
151 78019662 1.0000
151 239444226 4.0000
151 233555616 1.0000
151 228673882 1.0000
151 262322667 3.0000
151 347778813 1.0000
151 22378020 4.0000
151 68690605 1.0000
151 18449501 1.0000
151 19964133 1.0000
151 223950593 1.0000
151 197897890 1.0000
151 236377912 1.0000
151 39472243 1.0000
151 26586771 2.0000
151 166102184 2.0000
151 60663002 2.0000
151 17691386 1.0000
151 197095842 2.0000
151 249347954 1.0000
151 110670932 2.0000
151 37536209 1.0000
151 229431792 1.0000
151 18304985 1.0000
151 33507131 6.0000
151 236108605 2.0000
151 262199169 3.0000
151 22498248 1.0000
152 135274322 1.0000
152 227431311 1.0000
152 247041300 1.0000
152 114007914 1.0000
152 83344114 1.0000
152 20517600 1.0000
152 262199169 1.0000
153 135274322 2.0000
153 392146152 1.0000
153 54172831 1.0000
153 23781227 1.0000
153 48667895 1.0000
153 233555616 1.0000
153 68690605 1.0000
153 22862620 1.0000
153 39472243 1.0000
153 6300152 1.0000
153 197095842 1.0000
154 135274322 22.0000
154 6244782 9.0000
154 231942475 30.0000
154 229466877 2.0000
154 25310399 6.0000
154 21480666 15.0000
154 77184360 8.0000
154 29163101 1.0000
154 226631830 3.0000
154 18016160 8.0000
154 248801998 1.0000
154 39325505 1.0000
154 399032673 1.0000
154 36806703 46.0000
154 19652551 27.0000
154 237826875 15.0000
154 32922034 10.0000
154 67430174 14.0000
154 21565240 1.0000
154 179230072 3.0000
154 378668608 1.0000
154 430934081 3.0000
154 110711910 2.0000
154 90364806 1.0000
154 253184868 17.0000
154 21927925 7.0000
154 172749267 1.0000
154 944693640 2.0000
154 627403720 1.0000
154 270850017 8.0000
154 240624439 1.0000
154 19837405 2.0000
154 392146152 7.0000
154 533004742 1.0000
154 212555476 9.0000
154 22924705 1.0000
154 18539902 3.0000
154 371923186 1.0000
154 219480393 25.0000
154 30443497 2.0000
154 19594736 30.0000
154 239787466 1.0000
154 215411682 4.0000
154 20584338 1.0000
154 93026497 2.0000
154 246966794 1.0000
154 226898857 4.0000
154 16627544 9.0000
154 148702848 1.0000
154 213229979 9.0000
154 878580698 2.0000
154 227338733 1.0000
154 303259546 2.0000
154 94303891 18.0000
154 244026999 3.0000
154 22186312 2.0000
154 229015331 1.0000
154 137363410 5.0000
154 163466066 1.0000
154 10814042 6.0000
154 58040765 3.0000
154 94835912 11.0000
154 104217808 35.0000
154 361335767 23.0000
154 19533838 16.0000
154 415438778 2.0000
154 109986944 17.0000
154 19530527 3.0000
154 28776227 2.0000
154 115924018 5.0000
154 190987689 5.0000
154 420627114 3.0000
154 19735329 1.0000
154 22684776 4.0000
154 116547221 2.0000
154 372827446 1.0000
154 21811630 4.0000
154 133219169 33.0000
154 54172831 7.0000
154 70170285 1.0000
154 32845471 3.0000
154 239862568 17.0000
154 229650437 2.0000
154 45611369 2.0000
154 25298765 3.0000
154 27885779 13.0000
154 6290752 1.0000
154 238633165 9.0000
154 239555645 3.0000
154 360540613 4.0000
154 55174364 1.0000
154 19777265 5.0000
154 169088826 5.0000
154 385326089 37.0000
154 23781227 1.0000
154 228770219 1.0000
154 396060099 1.0000
154 312625958 1.0000
154 234688647 1.0000
154 116785133 3.0000
154 75995713 9.0000
154 21315916 1.0000
154 22628924 22.0000
154 238158030 17.0000
154 48667895 5.0000
154 496338650 4.0000
154 293536395 26.0000
154 120117254 2.0000
154 258136924 3.0000
154 192341330 1.0000
154 432054563 3.0000
154 116422140 1.0000
154 77986665 2.0000
154 82645739 11.0000
154 22005625 15.0000
154 21401635 1.0000
154 25333950 4.0000
154 350484600 17.0000
154 28452279 8.0000
154 22026991 3.0000
154 21245586 3.0000
154 135514272 1.0000
154 246357421 40.0000
154 37011115 5.0000
154 6294502 3.0000
154 386170620 11.0000
154 66682393 20.0000
154 21643123 3.0000
154 144942878 6.0000
154 84546428 2.0000
154 246585659 2.0000
154 29110219 35.0000
154 219297099 22.0000
154 54605067 1.0000
154 202678255 7.0000
154 77995220 1.0000
154 228774722 2.0000
154 616139585 6.0000
154 21117425 2.0000
154 195697781 1.0000
154 40747039 10.0000
154 85370909 2.0000
154 148872468 20.0000
154 238586884 1.0000
154 21440665 1.0000
154 6751502 16.0000
154 168669206 1.0000
154 135877820 9.0000
154 245434042 1.0000
154 98420900 2.0000
154 74979783 2.0000
154 36351009 10.0000
154 20511634 4.0000
154 87471023 4.0000
154 150256527 1.0000
154 157410826 2.0000
154 239444226 57.0000
154 83344114 1.0000
154 20517600 5.0000
154 233555616 7.0000
154 219007038 9.0000
154 23359147 6.0000
154 421067231 8.0000
154 262322667 13.0000
154 322549346 4.0000
154 22378020 13.0000
154 68690605 20.0000
154 16950676 1.0000
154 18449501 14.0000
154 19964133 2.0000
154 212284694 1.0000
154 235243434 2.0000
154 236377912 13.0000
154 422817442 9.0000
154 122713304 1.0000
154 22862620 19.0000
154 90059455 4.0000
154 316306021 2.0000
154 39472243 20.0000
154 237487471 14.0000
154 26586771 13.0000
154 95224854 2.0000
154 127331013 3.0000
154 6300152 1.0000
154 166102184 2.0000
154 26228880 4.0000
154 523319035 1.0000
154 17691386 11.0000
154 249347954 7.0000
154 110670932 7.0000
154 917581650 2.0000
154 37536209 5.0000
154 229431792 12.0000
154 124849627 5.0000
154 18304985 3.0000
154 29466305 2.0000
154 236108605 3.0000
154 304321790 4.0000
154 70205816 1.0000
154 262199169 9.0000
154 39019643 4.0000
154 22498248 7.0000
154 219454029 7.0000
155 135274322 2.0000
155 6244782 2.0000
155 229466877 1.0000
155 21480666 1.0000
155 21927925 2.0000
155 58040765 1.0000
155 28776227 2.0000
155 22378020 1.0000
155 166102184 1.0000
156 135274322 1.0000
156 375036621 1.0000
156 95658167 1.0000
156 18449501 1.0000
156 69568655 1.0000
157 135274322 1.0000
157 21480666 1.0000
157 77184360 1.0000
157 375036621 1.0000
157 36806703 8.0000
157 32922034 1.0000
157 944693640 1.0000
157 270850017 1.0000
157 19837405 1.0000
157 392146152 1.0000
157 212555476 2.0000
157 18539902 1.0000
157 219480393 3.0000
157 19594736 1.0000
157 198799377 1.0000
157 58040765 1.0000
157 94835912 1.0000
157 361335767 1.0000
157 19735329 1.0000
157 22684776 5.0000
157 372827446 1.0000
157 133219169 1.0000
157 54172831 1.0000
157 45611369 1.0000
157 27885779 1.0000
157 396060099 1.0000
157 75995713 1.0000
157 77986665 2.0000
157 504372104 1.0000
157 84546428 1.0000
157 616139585 1.0000
157 40747039 1.0000
157 148872468 1.0000
157 116559835 1.0000
157 36351009 2.0000
157 239444226 1.0000
157 20517600 1.0000
157 219007038 1.0000
157 18449501 1.0000
157 236377912 2.0000
157 127331013 1.0000
157 121375039 1.0000
157 197095842 1.0000
157 249347954 2.0000
157 229431792 2.0000
157 236108605 2.0000
157 39019643 1.0000
157 219454029 1.0000
158 135274322 1.0000
158 231942475 1.0000
158 375036621 1.0000
158 90364806 1.0000
158 19837405 1.0000
158 18539902 1.0000
158 244026999 1.0000
158 104217808 1.0000
158 115924018 1.0000
158 21811630 1.0000
158 54172831 1.0000
158 70170285 1.0000
158 166888604 1.0000
158 55174364 1.0000
158 20586381 1.0000
158 258136924 1.0000
158 192341330 1.0000
158 21401635 1.0000
158 28452279 1.0000
158 6294502 1.0000
158 504372104 1.0000
158 144942878 1.0000
158 84546428 2.0000
158 219297099 1.0000
158 98420900 1.0000
158 822980144 1.0000
158 87471023 2.0000
158 233555616 1.0000
158 219007038 1.0000
158 322549346 1.0000
158 81844092 1.0000
158 122713304 1.0000
158 22862620 1.0000
158 233919401 1.0000
158 39472243 2.0000
158 127331013 3.0000
158 249347954 3.0000
158 37536209 1.0000
158 304321790 1.0000
158 22498248 1.0000
159 135274322 1.0000
159 19533838 1.0000
159 27885779 1.0000
159 75995713 1.0000
159 239444226 2.0000
160 135274322 1.0000
160 90364806 1.0000
160 234077156 1.0000
160 19533838 1.0000
160 21811630 1.0000
160 32845471 1.0000
160 14409739 1.0000
160 6290752 1.0000
160 75995713 1.0000
160 238158030 1.0000
160 153563285 1.0000
160 144942878 1.0000
160 202678255 1.0000
160 21117425 1.0000
160 6306972 2.0000
160 78019662 1.0000
160 83344114 3.0000
160 233555616 1.0000
160 23359147 1.0000
160 262322667 1.0000
160 327886319 2.0000
160 69568655 1.0000
160 197897890 1.0000
160 236377912 1.0000
160 316306021 1.0000
160 166102184 1.0000
160 26228880 1.0000
160 110670932 1.0000
160 562111567 1.0000
160 39019643 1.0000
161 135274322 1.0000
161 371923186 1.0000
161 19594736 1.0000
161 226898857 1.0000
161 16627544 1.0000
161 303259546 1.0000
161 190987689 1.0000
161 22684776 2.0000
161 21811630 2.0000
161 169088826 1.0000
161 28452279 1.0000
161 6294502 1.0000
161 312658372 2.0000
161 98420900 1.0000
161 322549346 1.0000
161 122713304 1.0000
161 304321790 1.0000
161 262199169 1.0000
162 135274322 1.0000
162 6244782 1.0000
162 239787466 1.0000
162 244026999 1.0000
162 10814042 1.0000
162 415438778 1.0000
162 120117254 1.0000
162 296787019 1.0000
162 168669206 1.0000
162 36351009 1.0000
162 20511634 1.0000
162 87471023 2.0000
162 239444226 1.0000
162 316306021 1.0000
162 197095842 1.0000
163 135274322 1.0000
163 231942475 1.0000
163 179230072 1.0000
163 198799377 1.0000
163 227338733 1.0000
163 22186312 1.0000
163 46850377 2.0000
163 137363410 1.0000
163 104217808 1.0000
163 361335767 1.0000
163 19533838 2.0000
163 415438778 1.0000
163 21811630 1.0000
163 54172831 1.0000
163 25298765 1.0000
163 27885779 1.0000
163 19777265 1.0000
163 75995713 3.0000
163 22628924 1.0000
163 293536395 1.0000
163 21245586 1.0000
163 40747039 3.0000
163 6751502 1.0000
163 74979783 1.0000
163 36351009 1.0000
163 20511634 1.0000
163 150256527 1.0000
163 157410826 1.0000
163 83344114 1.0000
163 262322667 1.0000
163 322549346 1.0000
163 90059455 1.0000
163 197095842 1.0000
163 236108605 5.0000
164 135274322 3.0000
164 6244782 7.0000
164 196551540 1.0000
164 231942475 2.0000
164 579303202 2.0000
164 25310399 7.0000
164 21480666 2.0000
164 29163101 1.0000
164 226631830 1.0000
164 18016160 6.0000
164 248801998 1.0000
164 227431311 4.0000
164 39325505 2.0000
164 399032673 2.0000
164 127424923 1.0000
164 36806703 5.0000
164 19652551 2.0000
164 237826875 1.0000
164 80267704 1.0000
164 32922034 2.0000
164 67430174 8.0000
164 179230072 18.0000
164 430934081 14.0000
164 110711910 1.0000
164 90364806 5.0000
164 253184868 6.0000
164 21927925 4.0000
164 944693640 2.0000
164 627403720 3.0000
164 270850017 4.0000
164 19837405 5.0000
164 392146152 2.0000
164 533004742 4.0000
164 524423189 1.0000
164 212555476 3.0000
164 89952215 7.0000
164 18539902 3.0000
164 371923186 4.0000
164 219480393 10.0000
164 30443497 7.0000
164 19594736 2.0000
164 239787466 6.0000
164 215411682 1.0000
164 20584338 8.0000
164 93026497 11.0000
164 198799377 6.0000
164 226898857 5.0000
164 16627544 4.0000
164 148702848 3.0000
164 213229979 1.0000
164 878580698 4.0000
164 227338733 1.0000
164 303259546 2.0000
164 94303891 4.0000
164 244026999 9.0000
164 22186312 8.0000
164 46850377 1.0000
164 137363410 10.0000
164 10814042 2.0000
164 58040765 4.0000
164 94835912 3.0000
164 104217808 1.0000
164 361335767 9.0000
164 19533838 3.0000
164 415438778 4.0000
164 109986944 3.0000
164 19530527 7.0000
164 28776227 9.0000
164 99560321 2.0000
164 236912210 1.0000
164 318475037 2.0000
164 115924018 2.0000
164 190987689 2.0000
164 420627114 5.0000
164 19735329 1.0000
164 22684776 2.0000
164 372827446 1.0000
164 21811630 5.0000
164 133219169 4.0000
164 54172831 2.0000
164 70170285 14.0000
164 32845471 4.0000
164 516729176 2.0000
164 239862568 6.0000
164 229650437 5.0000
164 14409739 6.0000
164 342888740 1.0000
164 25298765 4.0000
164 27885779 5.0000
164 6290752 1.0000
164 238633165 2.0000
164 111338251 7.0000
164 247041300 2.0000
164 104518517 7.0000
164 19777265 3.0000
164 169088826 1.0000
164 385326089 16.0000
164 23781227 3.0000
164 20586381 7.0000
164 396060099 4.0000
164 67268150 15.0000
164 312625958 2.0000
164 116785133 9.0000
164 242365407 8.0000
164 75995713 4.0000
164 21315916 4.0000
164 22628924 1.0000
164 238158030 3.0000
164 243632271 1.0000
164 48667895 4.0000
164 496338650 1.0000
164 293536395 6.0000
164 120117254 1.0000
164 258136924 4.0000
164 192341330 1.0000
164 77986665 7.0000
164 82645739 1.0000
164 22005625 2.0000
164 25333950 19.0000
164 350484600 8.0000
164 153563285 2.0000
164 28452279 2.0000
164 135514272 1.0000
164 37011115 1.0000
164 104578228 2.0000
164 6294502 1.0000
164 504372104 9.0000
164 386170620 5.0000
164 66682393 2.0000
164 312658372 4.0000
164 21643123 2.0000
164 296787019 1.0000
164 84546428 2.0000
164 246585659 2.0000
164 219297099 2.0000
164 54605067 2.0000
164 202678255 6.0000
164 77995220 2.0000
164 228774722 17.0000
164 616139585 9.0000
164 11587032 2.0000
164 36034936 2.0000
164 21117425 2.0000
164 40747039 4.0000
164 85370909 39.0000
164 238586884 1.0000
164 163063814 4.0000
164 21440665 9.0000
164 6751502 3.0000
164 168669206 1.0000
164 66811109 2.0000
164 18818981 4.0000
164 116559835 10.0000
164 135877820 3.0000
164 245434042 10.0000
164 98420900 17.0000
164 74979783 6.0000
164 36351009 7.0000
164 20511634 15.0000
164 87471023 1.0000
164 114007914 3.0000
164 150256527 1.0000
164 20517600 4.0000
164 236487406 1.0000
164 326441880 2.0000
164 22983594 1.0000
164 233555616 15.0000
164 219007038 3.0000
164 23359147 3.0000
164 228673882 7.0000
164 421067231 3.0000
164 322549346 7.0000
164 347778813 1.0000
164 22378020 1.0000
164 327886319 11.0000
164 46123918 4.0000
164 95658167 3.0000
164 68690605 9.0000
164 16950676 4.0000
164 19964133 1.0000
164 69568655 3.0000
164 236377912 5.0000
164 422817442 3.0000
164 122713304 7.0000
164 22862620 5.0000
164 316306021 6.0000
164 233919401 5.0000
164 39472243 6.0000
164 322638688 8.0000
164 237487471 5.0000
164 26586771 4.0000
164 95224854 2.0000
164 127331013 2.0000
164 6300152 4.0000
164 166102184 2.0000
164 60663002 4.0000
164 26228880 24.0000
164 17691386 5.0000
164 197095842 13.0000
164 249347954 14.0000
164 110670932 5.0000
164 917581650 1.0000
164 37536209 3.0000
164 562111567 2.0000
164 229431792 3.0000
164 124849627 2.0000
164 240465601 1.0000
164 18304985 1.0000
164 92521829 2.0000
164 33507131 1.0000
164 29466305 1.0000
164 236108605 7.0000
164 304321790 7.0000
164 70205816 1.0000
164 262199169 10.0000
164 39019643 1.0000
164 22498248 5.0000
164 219454029 3.0000
165 135274322 3.0000
165 231942475 6.0000
165 191085626 2.0000
165 229466877 1.0000
165 21480666 2.0000
165 77184360 2.0000
165 226631830 1.0000
165 248801998 2.0000
165 39325505 5.0000
165 36806703 12.0000
165 19652551 1.0000
165 237826875 10.0000
165 80267704 1.0000
165 32922034 2.0000
165 67430174 1.0000
165 211231464 3.0000
165 179230072 1.0000
165 90364806 1.0000
165 324588341 1.0000
165 253184868 20.0000
165 21927925 1.0000
165 172749267 1.0000
165 944693640 1.0000
165 270850017 13.0000
165 392146152 2.0000
165 212555476 4.0000
165 89952215 2.0000
165 371923186 2.0000
165 219480393 1.0000
165 30443497 3.0000
165 19594736 1.0000
165 239787466 2.0000
165 215411682 1.0000
165 20584338 2.0000
165 93026497 2.0000
165 226898857 4.0000
165 16627544 2.0000
165 148702848 1.0000
165 213229979 1.0000
165 244026999 2.0000
165 22186312 1.0000
165 229015331 1.0000
165 137363410 1.0000
165 10814042 4.0000
165 58040765 3.0000
165 94835912 2.0000
165 104217808 4.0000
165 361335767 2.0000
165 415438778 3.0000
165 19530527 5.0000
165 28776227 4.0000
165 99560321 2.0000
165 318475037 1.0000
165 190987689 7.0000
165 19735329 3.0000
165 22684776 1.0000
165 21811630 2.0000
165 133219169 8.0000
165 54172831 4.0000
165 70170285 1.0000
165 32845471 2.0000
165 166888604 1.0000
165 516729176 5.0000
165 239862568 4.0000
165 104192882 1.0000
165 14409739 1.0000
165 342888740 1.0000
165 25298765 2.0000
165 144131076 1.0000
165 27885779 1.0000
165 6290752 1.0000
165 111338251 6.0000
165 55174364 1.0000
165 19777265 1.0000
165 169088826 2.0000
165 385326089 3.0000
165 23781227 1.0000
165 20586381 4.0000
165 67268150 3.0000
165 312625958 1.0000
165 346630615 1.0000
165 116785133 4.0000
165 75995713 3.0000
165 21315916 7.0000
165 238158030 2.0000
165 48667895 6.0000
165 496338650 2.0000
165 293536395 3.0000
165 120117254 5.0000
165 258136924 2.0000
165 116422140 3.0000
165 77986665 2.0000
165 22005625 2.0000
165 21401635 1.0000
165 25333950 4.0000
165 350484600 1.0000
165 28452279 1.0000
165 21245586 2.0000
165 246357421 1.0000
165 6294502 5.0000
165 386170620 2.0000
165 66682393 3.0000
165 21643123 1.0000
165 144942878 1.0000
165 296787019 1.0000
165 246585659 3.0000
165 29110219 4.0000
165 219297099 2.0000
165 77995220 1.0000
165 616139585 1.0000
165 11587032 3.0000
165 21117425 4.0000
165 40747039 3.0000
165 85370909 1.0000
165 148872468 2.0000
165 163063814 2.0000
165 116559835 5.0000
165 135877820 1.0000
165 98420900 2.0000
165 74979783 2.0000
165 36351009 1.0000
165 20511634 1.0000
165 87471023 1.0000
165 114007914 1.0000
165 150256527 4.0000
165 239444226 2.0000
165 83344114 2.0000
165 233555616 2.0000
165 23359147 6.0000
165 228673882 1.0000
165 421067231 1.0000
165 262322667 1.0000
165 150981180 1.0000
165 46123918 4.0000
165 95658167 5.0000
165 68690605 1.0000
165 16950676 2.0000
165 18449501 1.0000
165 19964133 1.0000
165 23577405 2.0000
165 69568655 5.0000
165 212284694 2.0000
165 197897890 1.0000
165 122713304 5.0000
165 28364382 1.0000
165 90059455 2.0000
165 316306021 4.0000
165 39472243 4.0000
165 237487471 3.0000
165 26586771 6.0000
165 95224854 7.0000
165 127331013 1.0000
165 6300152 1.0000
165 166102184 1.0000
165 26228880 9.0000
165 523319035 2.0000
165 17691386 3.0000
165 197095842 1.0000
165 110670932 3.0000
165 229431792 2.0000
165 18304985 4.0000
165 92521829 1.0000
165 33507131 1.0000
165 304321790 2.0000
165 70205816 1.0000
165 262199169 10.0000
165 39019643 2.0000
165 22498248 3.0000
165 219454029 1.0000
166 135274322 1.0000
166 6244782 1.0000
166 231942475 1.0000
166 238316092 1.0000
166 18016160 1.0000
166 39325505 1.0000
166 179230072 1.0000
166 172749267 2.0000
166 627403720 1.0000
166 533004742 1.0000
166 212555476 1.0000
166 18539902 1.0000
166 371923186 1.0000
166 93026497 2.0000
166 22186312 2.0000
166 137363410 2.0000
166 58040765 1.0000
166 94835912 1.0000
166 361335767 1.0000
166 19533838 1.0000
166 415438778 2.0000
166 109986944 1.0000
166 115924018 1.0000
166 25298765 1.0000
166 239555645 3.0000
166 169088826 1.0000
166 23781227 1.0000
166 75995713 3.0000
166 22628924 2.0000
166 48667895 1.0000
166 496338650 1.0000
166 432054563 1.0000
166 21401635 1.0000
166 28452279 1.0000
166 504372104 1.0000
166 66682393 2.0000
166 246585659 1.0000
166 29110219 1.0000
166 219297099 2.0000
166 54605067 1.0000
166 202678255 1.0000
166 228774722 1.0000
166 616139585 1.0000
166 85370909 2.0000
166 148872468 1.0000
166 163063814 1.0000
166 168669206 1.0000
166 66811109 1.0000
166 116559835 1.0000
166 20511634 1.0000
166 87471023 2.0000
166 23359147 1.0000
166 22378020 1.0000
166 95658167 1.0000
166 68690605 5.0000
166 422817442 1.0000
166 39472243 2.0000
166 322638688 1.0000
166 26586771 1.0000
166 127331013 1.0000
166 249347954 3.0000
166 917581650 1.0000
166 229431792 2.0000
166 236108605 2.0000
166 262199169 1.0000
167 135274322 1.0000
167 6244782 2.0000
167 196551540 1.0000
167 231942475 3.0000
167 21480666 1.0000
167 226631830 1.0000
167 18016160 1.0000
167 227431311 1.0000
167 39325505 3.0000
167 19652551 1.0000
167 237826875 1.0000
167 32922034 1.0000
167 67430174 2.0000
167 430934081 1.0000
167 103817716 1.0000
167 90364806 1.0000
167 324588341 3.0000
167 253184868 2.0000
167 21927925 1.0000
167 944693640 1.0000
167 270850017 1.0000
167 392146152 1.0000
167 89952215 2.0000
167 371923186 1.0000
167 219480393 1.0000
167 19594736 2.0000
167 239787466 2.0000
167 20584338 2.0000
167 226898857 1.0000
167 16627544 1.0000
167 148702848 1.0000
167 213229979 3.0000
167 94303891 1.0000
167 46850377 3.0000
167 137363410 2.0000
167 163466066 1.0000
167 94835912 2.0000
167 19533838 1.0000
167 415438778 1.0000
167 109986944 2.0000
167 19735329 3.0000
167 22684776 1.0000
167 372827446 1.0000
167 21811630 1.0000
167 166888604 9.0000
167 239862568 4.0000
167 229650437 3.0000
167 14409739 3.0000
167 45611369 3.0000
167 25298765 1.0000
167 238633165 2.0000
167 239555645 1.0000
167 111338251 1.0000
167 104518517 2.0000
167 19777265 5.0000
167 169088826 1.0000
167 385326089 2.0000
167 20586381 1.0000
167 396060099 1.0000
167 67268150 1.0000
167 75995713 2.0000
167 22628924 1.0000
167 238158030 1.0000
167 496338650 1.0000
167 432054563 1.0000
167 82645739 2.0000
167 22005625 1.0000
167 21401635 1.0000
167 22026991 2.0000
167 37011115 1.0000
167 104578228 1.0000
167 504372104 2.0000
167 312658372 4.0000
167 144942878 1.0000
167 84546428 1.0000
167 29110219 1.0000
167 202678255 1.0000
167 77995220 2.0000
167 228774722 3.0000
167 11587032 3.0000
167 36034936 1.0000
167 21117425 2.0000
167 85370909 1.0000
167 148872468 1.0000
167 238586884 2.0000
167 21440665 4.0000
167 66811109 2.0000
167 135877820 1.0000
167 245434042 3.0000
167 98420900 1.0000
167 74979783 1.0000
167 20511634 1.0000
167 87471023 3.0000
167 114007914 1.0000
167 239444226 1.0000
167 20517600 1.0000
167 23359147 1.0000
167 262322667 1.0000
167 322549346 1.0000
167 22378020 1.0000
167 327886319 1.0000
167 46123918 1.0000
167 68690605 1.0000
167 16950676 1.0000
167 23577405 3.0000
167 122713304 1.0000
167 90059455 4.0000
167 316306021 1.0000
167 322638688 2.0000
167 26586771 3.0000
167 6300152 1.0000
167 166102184 2.0000
167 26228880 4.0000
167 17691386 2.0000
167 249347954 1.0000
167 110670932 3.0000
167 37536209 2.0000
167 229431792 1.0000
167 33507131 2.0000
167 29466305 6.0000
167 304321790 1.0000
167 262199169 1.0000
167 22498248 1.0000
167 219454029 1.0000
168 135274322 2.0000
168 6244782 1.0000
168 231942475 10.0000
168 77184360 3.0000
168 248801998 1.0000
168 39325505 3.0000
168 19652551 1.0000
168 237826875 18.0000
168 32922034 4.0000
168 67430174 1.0000
168 21565240 6.0000
168 179230072 2.0000
168 110711910 1.0000
168 103817716 1.0000
168 253184868 8.0000
168 21927925 5.0000
168 627403720 1.0000
168 240624439 3.0000
168 19837405 5.0000
168 212555476 1.0000
168 191865710 1.0000
168 22924705 1.0000
168 30443497 2.0000
168 19594736 3.0000
168 93026497 1.0000
168 198799377 3.0000
168 16627544 1.0000
168 148702848 1.0000
168 213229979 3.0000
168 22186312 3.0000
168 106866759 1.0000
168 10814042 3.0000
168 94835912 7.0000
168 104217808 1.0000
168 361335767 1.0000
168 19533838 1.0000
168 415438778 2.0000
168 109986944 4.0000
168 19530527 1.0000
168 28776227 1.0000
168 190987689 4.0000
168 19735329 5.0000
168 22684776 3.0000
168 116547221 5.0000
168 21811630 9.0000
168 54172831 11.0000
168 166888604 1.0000
168 516729176 3.0000
168 239862568 6.0000
168 27885779 5.0000
168 360540613 1.0000
168 55174364 3.0000
168 19777265 1.0000
168 169088826 1.0000
168 23781227 1.0000
168 396060099 1.0000
168 67268150 2.0000
168 312625958 1.0000
168 346630615 1.0000
168 121098050 1.0000
168 116785133 1.0000
168 242365407 1.0000
168 75995713 5.0000
168 21315916 4.0000
168 238158030 2.0000
168 48667895 8.0000
168 293536395 9.0000
168 120117254 1.0000
168 192341330 1.0000
168 77986665 1.0000
168 82645739 2.0000
168 25333950 1.0000
168 153563285 1.0000
168 28452279 8.0000
168 21245586 4.0000
168 568256634 1.0000
168 135514272 1.0000
168 246357421 5.0000
168 37011115 2.0000
168 6294502 2.0000
168 504372104 7.0000
168 386170620 3.0000
168 66682393 11.0000
168 144942878 2.0000
168 246585659 5.0000
168 29110219 3.0000
168 219297099 4.0000
168 54605067 1.0000
168 202678255 6.0000
168 228774722 1.0000
168 616139585 2.0000
168 11587032 2.0000
168 6306972 1.0000
168 40747039 4.0000
168 85370909 1.0000
168 148872468 17.0000
168 98420900 1.0000
168 36351009 1.0000
168 114007914 2.0000
168 78019662 1.0000
168 83344114 1.0000
168 20517600 2.0000
168 233555616 4.0000
168 219007038 4.0000
168 23359147 2.0000
168 421067231 2.0000
168 322549346 1.0000
168 347778813 1.0000
168 68690605 19.0000
168 18449501 4.0000
168 23577405 2.0000
168 69568655 1.0000
168 197897890 1.0000
168 236377912 2.0000
168 422817442 2.0000
168 122713304 5.0000
168 316306021 1.0000
168 39472243 1.0000
168 26586771 12.0000
168 127331013 2.0000
168 121375039 1.0000
168 26228880 1.0000
168 249347954 3.0000
168 917581650 1.0000
168 37536209 2.0000
168 562111567 1.0000
168 229431792 1.0000
168 124849627 10.0000
168 240465601 2.0000
168 18304985 1.0000
168 236108605 1.0000
168 144302254 1.0000
168 304321790 1.0000
168 262199169 4.0000
168 22498248 1.0000
168 219454029 12.0000
169 135274322 6.0000
169 6244782 2.0000
169 196551540 1.0000
169 231942475 6.0000
169 191085626 1.0000
169 229466877 1.0000
169 579303202 1.0000
169 238316092 1.0000
169 77184360 15.0000
169 29163101 1.0000
169 226631830 2.0000
169 18016160 14.0000
169 375036621 5.0000
169 227431311 11.0000
169 39325505 7.0000
169 399032673 2.0000
169 36806703 1.0000
169 48380272 2.0000
169 19652551 1.0000
169 237826875 4.0000
169 80267704 2.0000
169 237788848 1.0000
169 32922034 2.0000
169 67430174 15.0000
169 21565240 3.0000
169 179230072 3.0000
169 378668608 4.0000
169 430934081 1.0000
169 110711910 5.0000
169 103817716 3.0000
169 90364806 4.0000
169 324588341 4.0000
169 253184868 3.0000
169 21927925 7.0000
169 270850017 3.0000
169 19837405 5.0000
169 392146152 8.0000
169 140393380 6.0000
169 533004742 2.0000
169 524423189 1.0000
169 212555476 14.0000
169 89952215 2.0000
169 191865710 1.0000
169 190810251 1.0000
169 18539902 26.0000
169 371923186 5.0000
169 30443497 6.0000
169 19594736 3.0000
169 239787466 2.0000
169 215411682 3.0000
169 20584338 6.0000
169 93026497 16.0000
169 198799377 8.0000
169 246966794 1.0000
169 226898857 2.0000
169 16627544 4.0000
169 148702848 3.0000
169 213229979 2.0000
169 227338733 2.0000
169 234077156 2.0000
169 303259546 6.0000
169 244026999 12.0000
169 22186312 5.0000
169 46850377 11.0000
169 137363410 6.0000
169 163466066 6.0000
169 106866759 4.0000
169 58040765 6.0000
169 94835912 7.0000
169 104217808 3.0000
169 361335767 1.0000
169 19533838 3.0000
169 415438778 8.0000
169 109986944 2.0000
169 19530527 4.0000
169 28776227 4.0000
169 99560321 7.0000
169 318475037 1.0000
169 115924018 4.0000
169 190987689 6.0000
169 420627114 3.0000
169 19735329 23.0000
169 22684776 8.0000
169 116547221 4.0000
169 372827446 9.0000
169 21811630 12.0000
169 133219169 9.0000
169 54172831 1.0000
169 70170285 2.0000
169 32845471 8.0000
169 166888604 9.0000
169 516729176 5.0000
169 239862568 5.0000
169 229650437 14.0000
169 104192882 7.0000
169 14409739 2.0000
169 45611369 1.0000
169 25298765 9.0000
169 144131076 1.0000
169 27885779 6.0000
169 6290752 2.0000
169 238633165 3.0000
169 239555645 3.0000
169 111338251 5.0000
169 247041300 2.0000
169 104518517 1.0000
169 19777265 12.0000
169 169088826 3.0000
169 23781227 4.0000
169 20586381 4.0000
169 396060099 3.0000
169 67268150 5.0000
169 312625958 3.0000
169 231816917 1.0000
169 234688647 1.0000
169 116785133 7.0000
169 242365407 3.0000
169 75995713 10.0000
169 21315916 6.0000
169 238158030 4.0000
169 243632271 1.0000
169 48667895 3.0000
169 496338650 3.0000
169 293536395 1.0000
169 120117254 5.0000
169 258136924 7.0000
169 192341330 1.0000
169 116422140 4.0000
169 77986665 2.0000
169 82645739 9.0000
169 22005625 7.0000
169 21401635 4.0000
169 25333950 1.0000
169 350484600 6.0000
169 153563285 1.0000
169 28452279 6.0000
169 22026991 1.0000
169 21245586 3.0000
169 135514272 4.0000
169 246357421 2.0000
169 242791873 2.0000
169 37011115 4.0000
169 104578228 5.0000
169 6294502 3.0000
169 504372104 1.0000
169 386170620 4.0000
169 66682393 3.0000
169 312658372 13.0000
169 21643123 3.0000
169 144942878 7.0000
169 296787019 10.0000
169 84546428 8.0000
169 246585659 2.0000
169 29110219 4.0000
169 219297099 2.0000
169 54605067 4.0000
169 202678255 4.0000
169 77995220 3.0000
169 228774722 1.0000
169 11587032 4.0000
169 36034936 2.0000
169 21117425 19.0000
169 6306972 2.0000
169 40747039 3.0000
169 85370909 2.0000
169 148872468 1.0000
169 6751502 2.0000
169 66811109 6.0000
169 18818981 1.0000
169 116559835 6.0000
169 21518722 11.0000
169 135877820 6.0000
169 245434042 4.0000
169 74979783 4.0000
169 36351009 2.0000
169 20511634 8.0000
169 87471023 6.0000
169 243134164 1.0000
169 114007914 9.0000
169 78019662 4.0000
169 157410826 1.0000
169 239444226 16.0000
169 83344114 2.0000
169 20517600 13.0000
169 236487406 1.0000
169 326441880 2.0000
169 22983594 13.0000
169 233555616 9.0000
169 219007038 3.0000
169 23359147 13.0000
169 228673882 4.0000
169 421067231 2.0000
169 244156314 1.0000
169 262322667 4.0000
169 322549346 1.0000
169 150981180 1.0000
169 22378020 3.0000
169 327886319 2.0000
169 46123918 3.0000
169 95658167 7.0000
169 378219674 8.0000
169 68690605 3.0000
169 81844092 3.0000
169 16950676 17.0000
169 18449501 8.0000
169 224291356 1.0000
169 19964133 3.0000
169 23577405 13.0000
169 69568655 3.0000
169 212284694 2.0000
169 241298933 1.0000
169 236377912 1.0000
169 422817442 2.0000
169 122713304 9.0000
169 36315404 2.0000
169 22862620 6.0000
169 28364382 2.0000
169 90059455 6.0000
169 118999126 6.0000
169 316306021 2.0000
169 233919401 1.0000
169 39472243 1.0000
169 322638688 21.0000
169 237487471 2.0000
169 26586771 6.0000
169 95224854 13.0000
169 127331013 3.0000
169 6300152 3.0000
169 166102184 8.0000
169 60663002 3.0000
169 198846028 2.0000
169 17691386 5.0000
169 197095842 12.0000
169 249347954 7.0000
169 110670932 4.0000
169 37536209 9.0000
169 229431792 2.0000
169 124849627 3.0000
169 18304985 7.0000
169 33507131 5.0000
169 29466305 3.0000
169 236108605 3.0000
169 246820781 2.0000
169 304321790 4.0000
169 70205816 6.0000
169 262199169 3.0000
169 39019643 17.0000
169 22498248 3.0000
169 219454029 2.0000
170 135274322 2.0000
170 6244782 3.0000
170 191085626 1.0000
170 238316092 1.0000
170 25310399 1.0000
170 21480666 4.0000
170 226631830 3.0000
170 18016160 1.0000
170 39325505 4.0000
170 399032673 1.0000
170 19652551 6.0000
170 237826875 2.0000
170 32922034 1.0000
170 67430174 5.0000
170 21565240 1.0000
170 179230072 5.0000
170 430934081 4.0000
170 103817716 1.0000
170 90364806 3.0000
170 253184868 48.0000
170 21927925 2.0000
170 172749267 1.0000
170 944693640 2.0000
170 627403720 3.0000
170 270850017 2.0000
170 19837405 3.0000
170 392146152 1.0000
170 212555476 6.0000
170 89952215 3.0000
170 190810251 1.0000
170 18539902 1.0000
170 219480393 2.0000
170 30443497 2.0000
170 20584338 1.0000
170 198799377 2.0000
170 226898857 5.0000
170 16627544 3.0000
170 227338733 1.0000
170 244026999 6.0000
170 22186312 3.0000
170 163466066 2.0000
170 10814042 1.0000
170 94835912 2.0000
170 393461982 1.0000
170 104217808 1.0000
170 361335767 2.0000
170 19533838 5.0000
170 415438778 9.0000
170 19530527 7.0000
170 28776227 1.0000
170 99560321 3.0000
170 190987689 2.0000
170 372827446 4.0000
170 21811630 1.0000
170 133219169 2.0000
170 54172831 3.0000
170 70170285 1.0000
170 166888604 1.0000
170 239862568 4.0000
170 25298765 9.0000
170 27885779 5.0000
170 6290752 3.0000
170 238633165 1.0000
170 239555645 1.0000
170 111338251 1.0000
170 55174364 2.0000
170 104518517 2.0000
170 19777265 2.0000
170 169088826 1.0000
170 385326089 9.0000
170 23781227 4.0000
170 20586381 1.0000
170 396060099 1.0000
170 67268150 1.0000
170 312625958 3.0000
170 75995713 3.0000
170 21315916 1.0000
170 22628924 1.0000
170 293536395 14.0000
170 120117254 3.0000
170 258136924 1.0000
170 77986665 2.0000
170 82645739 1.0000
170 21401635 2.0000
170 28452279 1.0000
170 22026991 3.0000
170 21245586 2.0000
170 135514272 1.0000
170 246357421 3.0000
170 504372104 2.0000
170 386170620 2.0000
170 66682393 1.0000
170 144942878 1.0000
170 29110219 3.0000
170 219297099 1.0000
170 54605067 1.0000
170 77995220 2.0000
170 11587032 2.0000
170 21117425 2.0000
170 40747039 2.0000
170 85370909 6.0000
170 148872468 2.0000
170 21440665 2.0000
170 21518722 1.0000
170 245434042 3.0000
170 98420900 4.0000
170 74979783 3.0000
170 36351009 2.0000
170 20511634 1.0000
170 87471023 5.0000
170 150256527 4.0000
170 78019662 1.0000
170 239444226 5.0000
170 20517600 3.0000
170 236487406 2.0000
170 22983594 3.0000
170 23359147 2.0000
170 421067231 1.0000
170 262322667 1.0000
170 322549346 2.0000
170 22378020 4.0000
170 327886319 1.0000
170 46123918 3.0000
170 95658167 1.0000
170 68690605 7.0000
170 224291356 3.0000
170 19964133 1.0000
170 23577405 1.0000
170 69568655 5.0000
170 212284694 1.0000
170 235243434 1.0000
170 422817442 3.0000
170 122713304 3.0000
170 22862620 1.0000
170 90059455 1.0000
170 393382369 1.0000
170 118999126 1.0000
170 316306021 7.0000
170 39472243 2.0000
170 322638688 2.0000
170 237487471 1.0000
170 26586771 3.0000
170 127331013 1.0000
170 166102184 5.0000
170 26228880 4.0000
170 17691386 2.0000
170 249347954 1.0000
170 110670932 2.0000
170 917581650 1.0000
170 37536209 1.0000
170 229431792 6.0000
170 92521829 2.0000
170 29466305 1.0000
170 236108605 3.0000
170 246820781 1.0000
170 304321790 5.0000
170 70205816 1.0000
170 262199169 3.0000
170 39019643 2.0000
170 219454029 3.0000
171 135274322 1.0000
171 21480666 1.0000
171 32922034 1.0000
171 253184868 1.0000
171 21927925 1.0000
171 172749267 1.0000
171 944693640 1.0000
171 19837405 1.0000
171 232243716 1.0000
171 16627544 1.0000
171 213229979 1.0000
171 244026999 1.0000
171 137363410 1.0000
171 106866759 1.0000
171 58040765 1.0000
171 94835912 2.0000
171 19533838 1.0000
171 415438778 1.0000
171 109986944 1.0000
171 99560321 1.0000
171 22684776 1.0000
171 54172831 1.0000
171 238633165 1.0000
171 239555645 1.0000
171 19777265 1.0000
171 21315916 3.0000
171 77986665 2.0000
171 21401635 1.0000
171 28452279 1.0000
171 104578228 2.0000
171 6294502 1.0000
171 144942878 1.0000
171 219297099 1.0000
171 54605067 1.0000
171 114007914 2.0000
171 236487406 1.0000
171 22983594 1.0000
171 219007038 2.0000
171 262322667 5.0000
171 22378020 1.0000
171 18449501 1.0000
171 60663002 1.0000
171 37536209 1.0000
171 229431792 1.0000
171 29466305 1.0000
172 135274322 1.0000
172 6244782 2.0000
172 231942475 4.0000
172 25310399 1.0000
172 21480666 3.0000
172 77184360 2.0000
172 226631830 1.0000
172 18016160 4.0000
172 375036621 1.0000
172 227431311 1.0000
172 39325505 2.0000
172 36806703 1.0000
172 19652551 1.0000
172 67430174 1.0000
172 179230072 3.0000
172 378668608 2.0000
172 19837405 1.0000
172 212555476 2.0000
172 18539902 2.0000
172 30443497 2.0000
172 239787466 1.0000
172 20584338 2.0000
172 198799377 1.0000
172 226898857 1.0000
172 16627544 1.0000
172 46850377 1.0000
172 137363410 1.0000
172 10814042 1.0000
172 94835912 1.0000
172 104217808 2.0000
172 361335767 3.0000
172 415438778 1.0000
172 28776227 1.0000
172 99560321 1.0000
172 115924018 1.0000
172 19735329 1.0000
172 21811630 3.0000
172 133219169 3.0000
172 32845471 1.0000
172 239862568 3.0000
172 229650437 2.0000
172 25298765 3.0000
172 27885779 4.0000
172 6290752 2.0000
172 238633165 1.0000
172 239555645 4.0000
172 19777265 1.0000
172 385326089 1.0000
172 23781227 3.0000
172 20586381 3.0000
172 67268150 1.0000
172 116785133 1.0000
172 21315916 1.0000
172 238158030 1.0000
172 48667895 2.0000
172 120117254 2.0000
172 258136924 2.0000
172 116422140 1.0000
172 22005625 2.0000
172 21401635 1.0000
172 25333950 2.0000
172 153563285 1.0000
172 21245586 1.0000
172 135514272 1.0000
172 246357421 2.0000
172 37011115 1.0000
172 104578228 1.0000
172 66682393 3.0000
172 144942878 2.0000
172 296787019 2.0000
172 84546428 3.0000
172 54605067 1.0000
172 202678255 1.0000
172 228774722 1.0000
172 21117425 1.0000
172 40747039 5.0000
172 85370909 1.0000
172 148872468 1.0000
172 238586884 1.0000
172 21518722 1.0000
172 135877820 3.0000
172 74979783 2.0000
172 822980144 1.0000
172 20511634 1.0000
172 87471023 4.0000
172 239444226 2.0000
172 83344114 1.0000
172 20517600 1.0000
172 22983594 4.0000
172 233555616 1.0000
172 219007038 1.0000
172 23359147 3.0000
172 262322667 1.0000
172 22378020 1.0000
172 95658167 1.0000
172 68690605 5.0000
172 16950676 3.0000
172 23577405 1.0000
172 236377912 1.0000
172 122713304 2.0000
172 22862620 1.0000
172 90059455 1.0000
172 233919401 1.0000
172 39472243 2.0000
172 237487471 2.0000
172 26586771 1.0000
172 95224854 2.0000
172 127331013 1.0000
172 6300152 2.0000
172 60663002 2.0000
172 197095842 2.0000
172 249347954 1.0000
172 110670932 1.0000
172 37536209 1.0000
172 562111567 1.0000
172 240465601 1.0000
172 33507131 2.0000
172 29466305 1.0000
172 236108605 3.0000
172 70205816 1.0000
172 39019643 1.0000
173 135274322 4.0000
173 6244782 4.0000
173 253184868 1.0000
173 270850017 1.0000
173 392146152 3.0000
173 20584338 2.0000
173 198799377 1.0000
173 137363410 1.0000
173 58040765 3.0000
173 94835912 1.0000
173 28776227 1.0000
173 19735329 1.0000
173 21811630 1.0000
173 6290752 1.0000
173 258136924 1.0000
173 21401635 1.0000
173 6294502 1.0000
173 66682393 1.0000
173 296787019 1.0000
173 202678255 1.0000
173 21117425 1.0000
173 87471023 1.0000
173 22378020 2.0000
173 19964133 1.0000
173 127331013 1.0000
173 562111567 1.0000
173 18304985 1.0000
173 33507131 1.0000
174 135274322 9.0000
174 6244782 1.0000
174 196551540 1.0000
174 231942475 6.0000
174 21480666 2.0000
174 77184360 2.0000
174 226631830 1.0000
174 18016160 7.0000
174 375036621 1.0000
174 227431311 2.0000
174 48380272 1.0000
174 19652551 2.0000
174 237826875 7.0000
174 32922034 3.0000
174 67430174 1.0000
174 211231464 1.0000
174 179230072 2.0000
174 253184868 2.0000
174 21927925 2.0000
174 944693640 1.0000
174 270850017 2.0000
174 392146152 2.0000
174 212555476 1.0000
174 18539902 1.0000
174 371923186 1.0000
174 30443497 2.0000
174 19594736 3.0000
174 215411682 1.0000
174 198799377 2.0000
174 16627544 3.0000
174 148702848 4.0000
174 213229979 4.0000
174 234077156 1.0000
174 303259546 1.0000
174 137363410 2.0000
174 163466066 1.0000
174 104217808 5.0000
174 361335767 1.0000
174 19533838 2.0000
174 415438778 1.0000
174 109986944 4.0000
174 19530527 2.0000
174 28776227 1.0000
174 99560321 2.0000
174 115924018 2.0000
174 190987689 1.0000
174 420627114 1.0000
174 19735329 6.0000
174 22684776 5.0000
174 21811630 1.0000
174 54172831 1.0000
174 32845471 3.0000
174 95884790 1.0000
174 166888604 1.0000
174 516729176 1.0000
174 229650437 1.0000
174 104192882 1.0000
174 14409739 3.0000
174 25298765 2.0000
174 144131076 1.0000
174 27885779 3.0000
174 6290752 2.0000
174 111338251 1.0000
174 20586381 2.0000
174 67268150 1.0000
174 116785133 1.0000
174 75995713 3.0000
174 21315916 3.0000
174 238158030 2.0000
174 48667895 3.0000
174 496338650 1.0000
174 120117254 2.0000
174 22005625 4.0000
174 21401635 1.0000
174 350484600 1.0000
174 28452279 2.0000
174 21245586 1.0000
174 246357421 3.0000
174 6294502 4.0000
174 21643123 1.0000
174 144942878 1.0000
174 246585659 2.0000
174 29110219 5.0000
174 219297099 1.0000
174 202678255 1.0000
174 21117425 1.0000
174 40747039 3.0000
174 85370909 3.0000
174 148872468 1.0000
174 238586884 1.0000
174 163063814 1.0000
174 66811109 2.0000
174 116559835 2.0000
174 98420900 1.0000
174 74979783 1.0000
174 36351009 1.0000
174 87471023 3.0000
174 157410826 1.0000
174 83344114 1.0000
174 20517600 4.0000
174 326441880 1.0000
174 22983594 1.0000
174 219007038 1.0000
174 23359147 1.0000
174 347778813 1.0000
174 22378020 1.0000
174 95658167 3.0000
174 68690605 1.0000
174 18449501 7.0000
174 19964133 4.0000
174 69568655 5.0000
174 122713304 3.0000
174 22862620 2.0000
174 28364382 1.0000
174 90059455 1.0000
174 233919401 1.0000
174 39472243 4.0000
174 237487471 2.0000
174 26586771 2.0000
174 95224854 1.0000
174 6300152 5.0000
174 166102184 1.0000
174 60663002 3.0000
174 198846028 1.0000
174 17691386 2.0000
174 197095842 3.0000
174 110670932 1.0000
174 37536209 1.0000
174 124849627 1.0000
174 18304985 1.0000
174 33507131 1.0000
174 236108605 2.0000
174 304321790 1.0000
174 70205816 4.0000
174 262199169 1.0000
174 219454029 3.0000
175 135274322 1.0000
175 244026999 1.0000
175 20586381 1.0000
175 22498248 1.0000
176 135274322 2.0000
176 6244782 3.0000
176 231942475 1.0000
176 25310399 1.0000
176 36806703 2.0000
176 237826875 1.0000
176 179230072 3.0000
176 103817716 1.0000
176 270850017 3.0000
176 19837405 1.0000
176 392146152 1.0000
176 533004742 1.0000
176 212555476 1.0000
176 18539902 3.0000
176 30443497 2.0000
176 19594736 1.0000
176 215411682 1.0000
176 93026497 3.0000
176 198799377 2.0000
176 226898857 1.0000
176 22186312 2.0000
176 137363410 1.0000
176 58040765 3.0000
176 94835912 1.0000
176 104217808 2.0000
176 361335767 2.0000
176 19533838 2.0000
176 99560321 1.0000
176 22684776 1.0000
176 21811630 2.0000
176 516729176 2.0000
176 25298765 1.0000
176 27885779 3.0000
176 238633165 1.0000
176 239555645 1.0000
176 111338251 1.0000
176 247041300 1.0000
176 385326089 2.0000
176 20586381 3.0000
176 75995713 1.0000
176 21315916 3.0000
176 238158030 1.0000
176 48667895 4.0000
176 120117254 1.0000
176 258136924 1.0000
176 77986665 2.0000
176 82645739 1.0000
176 22005625 1.0000
176 25333950 3.0000
176 28452279 1.0000
176 6294502 4.0000
176 386170620 1.0000
176 144942878 3.0000
176 77995220 2.0000
176 21117425 2.0000
176 40747039 1.0000
176 85370909 2.0000
176 238586884 2.0000
176 18818981 1.0000
176 21518722 2.0000
176 98420900 1.0000
176 74979783 1.0000
176 36351009 2.0000
176 87471023 3.0000
176 114007914 2.0000
176 150256527 1.0000
176 78019662 2.0000
176 239444226 3.0000
176 20517600 3.0000
176 233555616 2.0000
176 219007038 1.0000
176 22378020 6.0000
176 46123918 1.0000
176 224291356 1.0000
176 236377912 1.0000
176 122713304 3.0000
176 22862620 1.0000
176 90059455 1.0000
176 316306021 1.0000
176 233919401 1.0000
176 39472243 2.0000
176 237487471 1.0000
176 95224854 1.0000
176 17691386 1.0000
176 917581650 1.0000
176 37536209 1.0000
176 33507131 1.0000
176 29466305 1.0000
176 236108605 1.0000
176 262199169 2.0000
176 39019643 1.0000
176 219454029 2.0000
177 135274322 13.0000
177 6244782 11.0000
177 196551540 5.0000
177 231942475 13.0000
177 191085626 3.0000
177 229466877 3.0000
177 238316092 2.0000
177 25310399 3.0000
177 21480666 9.0000
177 77184360 20.0000
177 29163101 2.0000
177 226631830 3.0000
177 18016160 8.0000
177 375036621 7.0000
177 248801998 8.0000
177 227431311 8.0000
177 39325505 9.0000
177 399032673 1.0000
177 127424923 1.0000
177 36806703 5.0000
177 48380272 2.0000
177 19652551 8.0000
177 237826875 10.0000
177 80267704 1.0000
177 32922034 13.0000
177 67430174 8.0000
177 211231464 4.0000
177 179230072 8.0000
177 378668608 1.0000
177 430934081 2.0000
177 110711910 2.0000
177 103817716 3.0000
177 90364806 5.0000
177 324588341 3.0000
177 253184868 6.0000
177 21927925 8.0000
177 172749267 2.0000
177 944693640 6.0000
177 270850017 10.0000
177 240624439 5.0000
177 19837405 12.0000
177 392146152 15.0000
177 140393380 3.0000
177 533004742 1.0000
177 212555476 17.0000
177 89952215 10.0000
177 191865710 2.0000
177 232243716 1.0000
177 190810251 5.0000
177 18539902 23.0000
177 371923186 2.0000
177 219480393 4.0000
177 30443497 11.0000
177 19594736 10.0000
177 239787466 5.0000
177 215411682 9.0000
177 20584338 11.0000
177 93026497 9.0000
177 412181399 1.0000
177 198799377 13.0000
177 226898857 9.0000
177 16627544 16.0000
177 148702848 3.0000
177 213229979 4.0000
177 878580698 2.0000
177 227338733 3.0000
177 234077156 1.0000
177 303259546 2.0000
177 94303891 2.0000
177 244026999 14.0000
177 22186312 6.0000
177 46850377 5.0000
177 229015331 1.0000
177 137363410 17.0000
177 163466066 3.0000
177 106866759 3.0000
177 10814042 9.0000
177 58040765 15.0000
177 94835912 8.0000
177 104217808 22.0000
177 361335767 10.0000
177 19533838 6.0000
177 415438778 8.0000
177 109986944 11.0000
177 19530527 12.0000
177 28776227 13.0000
177 99560321 12.0000
177 115924018 7.0000
177 190987689 11.0000
177 420627114 1.0000
177 19735329 15.0000
177 22684776 19.0000
177 116547221 1.0000
177 372827446 7.0000
177 21811630 5.0000
177 133219169 9.0000
177 54172831 13.0000
177 70170285 3.0000
177 32845471 14.0000
177 166888604 8.0000
177 244154060 1.0000
177 516729176 2.0000
177 239862568 8.0000
177 229650437 7.0000
177 104192882 9.0000
177 14409739 6.0000
177 25298765 17.0000
177 27885779 15.0000
177 6290752 10.0000
177 238633165 7.0000
177 239555645 12.0000
177 111338251 9.0000
177 247041300 3.0000
177 360540613 2.0000
177 55174364 4.0000
177 104518517 3.0000
177 19777265 9.0000
177 169088826 4.0000
177 385326089 14.0000
177 23781227 17.0000
177 20586381 10.0000
177 396060099 3.0000
177 234825661 1.0000
177 67268150 14.0000
177 312625958 2.0000
177 231816917 1.0000
177 234688647 1.0000
177 121098050 5.0000
177 116785133 9.0000
177 242365407 5.0000
177 75995713 17.0000
177 21315916 17.0000
177 22628924 5.0000
177 238158030 6.0000
177 243632271 1.0000
177 24600451 3.0000
177 48667895 18.0000
177 496338650 3.0000
177 293536395 8.0000
177 120117254 11.0000
177 258136924 3.0000
177 192341330 1.0000
177 432054563 3.0000
177 116422140 6.0000
177 77986665 10.0000
177 227990753 2.0000
177 82645739 5.0000
177 22005625 20.0000
177 21401635 15.0000
177 25333950 7.0000
177 350484600 12.0000
177 153563285 3.0000
177 28452279 11.0000
177 22026991 6.0000
177 21245586 14.0000
177 135514272 9.0000
177 246357421 9.0000
177 242791873 2.0000
177 37011115 6.0000
177 104578228 8.0000
177 6294502 9.0000
177 386170620 5.0000
177 66682393 9.0000
177 312658372 2.0000
177 21643123 13.0000
177 144942878 17.0000
177 296787019 8.0000
177 84546428 7.0000
177 246585659 8.0000
177 29110219 13.0000
177 219297099 8.0000
177 202678255 7.0000
177 77995220 6.0000
177 228774722 8.0000
177 11587032 11.0000
177 36034936 2.0000
177 21117425 17.0000
177 195697781 1.0000
177 6306972 5.0000
177 40747039 6.0000
177 85370909 5.0000
177 148872468 14.0000
177 238586884 9.0000
177 21440665 5.0000
177 6751502 4.0000
177 168669206 1.0000
177 66811109 2.0000
177 18818981 2.0000
177 116559835 5.0000
177 21518722 5.0000
177 135877820 9.0000
177 245434042 5.0000
177 98420900 6.0000
177 74979783 5.0000
177 36351009 9.0000
177 20511634 8.0000
177 87471023 10.0000
177 243134164 2.0000
177 114007914 4.0000
177 150256527 3.0000
177 78019662 8.0000
177 157410826 6.0000
177 239444226 18.0000
177 246723037 2.0000
177 83344114 6.0000
177 20517600 9.0000
177 236487406 2.0000
177 326441880 2.0000
177 22983594 12.0000
177 233555616 8.0000
177 219007038 11.0000
177 23359147 15.0000
177 228673882 1.0000
177 421067231 5.0000
177 262322667 12.0000
177 347778813 2.0000
177 22378020 12.0000
177 327886319 9.0000
177 46123918 4.0000
177 95658167 20.0000
177 378219674 4.0000
177 68690605 9.0000
177 81844092 1.0000
177 16950676 8.0000
177 18449501 17.0000
177 224291356 6.0000
177 19964133 8.0000
177 23577405 12.0000
177 69568655 13.0000
177 197897890 2.0000
177 236377912 11.0000
177 422817442 5.0000
177 122713304 17.0000
177 36315404 1.0000
177 22862620 17.0000
177 28364382 3.0000
177 90059455 5.0000
177 118999126 15.0000
177 316306021 7.0000
177 233919401 3.0000
177 39472243 11.0000
177 322638688 8.0000
177 237487471 10.0000
177 26586771 16.0000
177 95224854 15.0000
177 127331013 7.0000
177 6300152 11.0000
177 166102184 12.0000
177 60663002 6.0000
177 26228880 10.0000
177 17691386 15.0000
177 197095842 11.0000
177 249347954 9.0000
177 110670932 13.0000
177 37536209 11.0000
177 562111567 1.0000
177 229431792 15.0000
177 124849627 5.0000
177 240465601 1.0000
177 18304985 14.0000
177 92521829 1.0000
177 33507131 11.0000
177 29466305 3.0000
177 236108605 14.0000
177 304321790 10.0000
177 70205816 15.0000
177 262199169 8.0000
177 39019643 16.0000
177 22498248 14.0000
177 219454029 15.0000
178 135274322 1.0000
178 226631830 1.0000
178 18016160 1.0000
178 32922034 1.0000
178 110711910 1.0000
178 253184868 1.0000
178 172749267 1.0000
178 93026497 1.0000
178 109986944 1.0000
178 190987689 3.0000
178 21811630 1.0000
178 32845471 1.0000
178 111338251 1.0000
178 19777265 2.0000
178 312625958 1.0000
178 116785133 1.0000
178 75995713 1.0000
178 77986665 1.0000
178 25333950 3.0000
178 22026991 2.0000
178 21643123 1.0000
178 219297099 1.0000
178 77995220 1.0000
178 22983594 1.0000
178 233555616 3.0000
178 23359147 1.0000
178 46123918 1.0000
178 69568655 1.0000
178 22862620 1.0000
178 118999126 1.0000
178 26228880 2.0000
178 236108605 1.0000
178 304321790 2.0000
179 135274322 6.0000
179 231942475 1.0000
179 191085626 1.0000
179 238316092 2.0000
179 25310399 1.0000
179 456156740 1.0000
179 21480666 9.0000
179 77184360 7.0000
179 226631830 2.0000
179 18016160 3.0000
179 39325505 3.0000
179 127424923 1.0000
179 36806703 1.0000
179 19652551 6.0000
179 237826875 4.0000
179 237788848 2.0000
179 32922034 6.0000
179 67430174 4.0000
179 179230072 2.0000
179 430934081 1.0000
179 110711910 1.0000
179 324588341 2.0000
179 253184868 1.0000
179 270850017 3.0000
179 19837405 3.0000
179 392146152 4.0000
179 533004742 1.0000
179 212555476 2.0000
179 232243716 2.0000
179 18539902 2.0000
179 371923186 1.0000
179 219480393 1.0000
179 30443497 1.0000
179 19594736 3.0000
179 239787466 2.0000
179 215411682 1.0000
179 20584338 1.0000
179 198799377 3.0000
179 226898857 4.0000
179 16627544 2.0000
179 148702848 1.0000
179 213229979 1.0000
179 242804165 2.0000
179 227338733 3.0000
179 94303891 1.0000
179 244026999 1.0000
179 229015331 1.0000
179 137363410 2.0000
179 10814042 2.0000
179 94835912 1.0000
179 361335767 4.0000
179 19533838 1.0000
179 415438778 1.0000
179 109986944 2.0000
179 19530527 1.0000
179 28776227 1.0000
179 99560321 2.0000
179 318475037 1.0000
179 115924018 4.0000
179 19735329 1.0000
179 22684776 2.0000
179 21811630 1.0000
179 133219169 4.0000
179 54172831 6.0000
179 95884790 2.0000
179 166888604 1.0000
179 516729176 2.0000
179 239862568 5.0000
179 229650437 2.0000
179 25298765 1.0000
179 242373942 1.0000
179 27885779 2.0000
179 238633165 1.0000
179 104518517 1.0000
179 19777265 1.0000
179 385326089 1.0000
179 23781227 2.0000
179 228770219 2.0000
179 20586381 1.0000
179 234825661 1.0000
179 312625958 1.0000
179 231816917 2.0000
179 234688647 2.0000
179 116785133 1.0000
179 75995713 4.0000
179 21315916 2.0000
179 22628924 3.0000
179 48667895 6.0000
179 496338650 1.0000
179 293536395 1.0000
179 258136924 1.0000
179 432054563 2.0000
179 116422140 1.0000
179 77986665 1.0000
179 227990753 2.0000
179 82645739 2.0000
179 22005625 5.0000
179 21401635 1.0000
179 350484600 1.0000
179 28452279 1.0000
179 22026991 2.0000
179 21245586 2.0000
179 135514272 4.0000
179 246357421 1.0000
179 6294502 1.0000
179 504372104 7.0000
179 243177419 2.0000
179 386170620 2.0000
179 66682393 4.0000
179 312658372 1.0000
179 21643123 1.0000
179 144942878 1.0000
179 84546428 3.0000
179 246585659 2.0000
179 29110219 2.0000
179 219297099 7.0000
179 54605067 1.0000
179 202678255 2.0000
179 77995220 1.0000
179 228774722 2.0000
179 11587032 1.0000
179 21117425 6.0000
179 195697781 1.0000
179 40747039 6.0000
179 85370909 2.0000
179 148872468 9.0000
179 21440665 1.0000
179 6751502 1.0000
179 116559835 1.0000
179 135877820 4.0000
179 98420900 1.0000
179 74979783 1.0000
179 20511634 1.0000
179 87471023 1.0000
179 243134164 2.0000
179 150256527 1.0000
179 239444226 17.0000
179 236487406 1.0000
179 22983594 4.0000
179 233555616 1.0000
179 219007038 1.0000
179 228673882 2.0000
179 421067231 4.0000
179 322549346 1.0000
179 22378020 4.0000
179 327886319 2.0000
179 46123918 1.0000
179 95658167 2.0000
179 68690605 4.0000
179 18449501 2.0000
179 224291356 5.0000
179 19964133 1.0000
179 212284694 2.0000
179 241298933 2.0000
179 197897890 1.0000
179 235243434 2.0000
179 236377912 8.0000
179 122713304 10.0000
179 22862620 1.0000
179 232233165 2.0000
179 28364382 1.0000
179 90059455 2.0000
179 118999126 2.0000
179 39472243 4.0000
179 322638688 1.0000
179 237794265 2.0000
179 237487471 6.0000
179 26586771 5.0000
179 95224854 1.0000
179 127331013 5.0000
179 166102184 4.0000
179 60663002 1.0000
179 26228880 5.0000
179 17691386 1.0000
179 249347954 10.0000
179 110670932 5.0000
179 37536209 3.0000
179 229431792 2.0000
179 92521829 1.0000
179 33507131 1.0000
179 29466305 2.0000
179 236108605 1.0000
179 304321790 4.0000
179 70205816 6.0000
179 262199169 6.0000
179 39019643 3.0000
179 22498248 3.0000
179 219454029 1.0000
180 135274322 1.0000
180 191085626 1.0000
180 238316092 1.0000
180 39325505 2.0000
180 36806703 1.0000
180 19652551 1.0000
180 237826875 2.0000
180 67430174 1.0000
180 90364806 1.0000
180 253184868 14.0000
180 212555476 1.0000
180 89952215 1.0000
180 190810251 1.0000
180 18539902 2.0000
180 30443497 1.0000
180 19594736 1.0000
180 227338733 1.0000
180 10814042 1.0000
180 361335767 1.0000
180 19533838 3.0000
180 415438778 1.0000
180 19530527 6.0000
180 190987689 2.0000
180 133219169 2.0000
180 54172831 2.0000
180 25298765 4.0000
180 27885779 3.0000
180 239555645 1.0000
180 19777265 1.0000
180 23781227 1.0000
180 20586381 1.0000
180 67268150 1.0000
180 22628924 1.0000
180 293536395 3.0000
180 120117254 3.0000
180 28452279 1.0000
180 66682393 1.0000
180 144942878 1.0000
180 296787019 1.0000
180 21117425 1.0000
180 21518722 1.0000
180 20511634 1.0000
180 150256527 1.0000
180 239444226 3.0000
180 22378020 3.0000
180 46123918 1.0000
180 69568655 2.0000
180 39472243 1.0000
180 249347954 1.0000
180 304321790 2.0000
180 262199169 2.0000
181 135274322 1.0000
181 191085626 1.0000
181 32922034 1.0000
181 253184868 1.0000
181 19594736 1.0000
181 361335767 1.0000
181 19533838 1.0000
181 116785133 1.0000
181 293536395 1.0000
181 20511634 1.0000
181 114007914 1.0000
181 150256527 1.0000
181 22378020 1.0000
181 33507131 1.0000
181 39019643 1.0000
182 135274322 2.0000
182 6244782 2.0000
182 375036621 1.0000
182 19652551 2.0000
182 67430174 1.0000
182 253184868 2.0000
182 89952215 1.0000
182 190810251 1.0000
182 226898857 1.0000
182 16627544 1.0000
182 303259546 1.0000
182 58040765 1.0000
182 19533838 1.0000
182 415438778 2.0000
182 109986944 1.0000
182 99560321 1.0000
182 115924018 1.0000
182 372827446 2.0000
182 21811630 2.0000
182 54172831 1.0000
182 239862568 3.0000
182 25298765 2.0000
182 239555645 2.0000
182 247041300 1.0000
182 169088826 1.0000
182 312625958 2.0000
182 75995713 4.0000
182 21315916 2.0000
182 238158030 1.0000
182 77986665 1.0000
182 82645739 1.0000
182 22005625 4.0000
182 350484600 2.0000
182 22026991 2.0000
182 246585659 2.0000
182 219297099 1.0000
182 77995220 1.0000
182 228774722 1.0000
182 11587032 2.0000
182 148872468 1.0000
182 21440665 4.0000
182 245434042 1.0000
182 74979783 4.0000
182 20511634 1.0000
182 114007914 1.0000
182 233555616 2.0000
182 322549346 1.0000
182 347778813 1.0000
182 46123918 3.0000
182 378219674 1.0000
182 68690605 2.0000
182 18449501 2.0000
182 19964133 6.0000
182 316306021 1.0000
182 233919401 1.0000
182 39472243 2.0000
182 166102184 1.0000
182 26228880 3.0000
182 37536209 1.0000
182 18304985 1.0000
182 236108605 1.0000
182 304321790 1.0000
182 262199169 2.0000
182 22498248 7.0000
182 219454029 1.0000
183 135274322 1.0000
183 456156740 1.0000
183 21480666 1.0000
183 77184360 7.0000
183 227431311 1.0000
183 39325505 7.0000
183 19652551 2.0000
183 237826875 1.0000
183 378668608 2.0000
183 90364806 2.0000
183 19837405 1.0000
183 392146152 3.0000
183 190810251 1.0000
183 18539902 2.0000
183 30443497 3.0000
183 239787466 1.0000
183 215411682 1.0000
183 93026497 2.0000
183 198799377 5.0000
183 246966794 1.0000
183 227338733 2.0000
183 94303891 1.0000
183 46850377 2.0000
183 137363410 2.0000
183 106866759 1.0000
183 58040765 2.0000
183 94835912 1.0000
183 104217808 1.0000
183 19533838 1.0000
183 415438778 4.0000
183 28776227 1.0000
183 99560321 8.0000
183 115924018 12.0000
183 190987689 3.0000
183 19735329 8.0000
183 116547221 1.0000
183 133219169 2.0000
183 54172831 1.0000
183 166888604 6.0000
183 239862568 2.0000
183 229650437 1.0000
183 104192882 2.0000
183 45611369 1.0000
183 25298765 1.0000
183 144131076 1.0000
183 111338251 1.0000
183 360540613 1.0000
183 55174364 2.0000
183 23781227 3.0000
183 20586381 1.0000
183 396060099 1.0000
183 312625958 1.0000
183 116785133 3.0000
183 382027035 1.0000
183 75995713 3.0000
183 21315916 2.0000
183 238158030 3.0000
183 48667895 2.0000
183 120117254 3.0000
183 258136924 1.0000
183 192341330 2.0000
183 77986665 1.0000
183 22005625 4.0000
183 21401635 3.0000
183 25333950 1.0000
183 350484600 2.0000
183 28452279 1.0000
183 21245586 2.0000
183 135514272 2.0000
183 246357421 1.0000
183 242791873 1.0000
183 37011115 1.0000
183 104578228 1.0000
183 6294502 1.0000
183 66682393 2.0000
183 702562776 2.0000
183 21643123 2.0000
183 84546428 2.0000
183 246585659 6.0000
183 29110219 2.0000
183 11587032 1.0000
183 21117425 4.0000
183 6306972 1.0000
183 21440665 1.0000
183 66811109 1.0000
183 116559835 3.0000
183 135877820 3.0000
183 245434042 3.0000
183 20511634 4.0000
183 114007914 2.0000
183 78019662 1.0000
183 20517600 2.0000
183 233555616 1.0000
183 219007038 2.0000
183 23359147 1.0000
183 22378020 1.0000
183 327886319 5.0000
183 16950676 3.0000
183 18449501 5.0000
183 224291356 1.0000
183 19964133 3.0000
183 23577405 4.0000
183 212284694 1.0000
183 122713304 2.0000
183 22862620 1.0000
183 90059455 1.0000
183 118999126 2.0000
183 39472243 2.0000
183 237487471 2.0000
183 26586771 2.0000
183 95224854 1.0000
183 127331013 2.0000
183 6300152 1.0000
183 166102184 5.0000
183 17691386 3.0000
183 249347954 2.0000
183 110670932 1.0000
183 37536209 1.0000
183 18304985 7.0000
183 33507131 2.0000
183 236108605 1.0000
183 304321790 3.0000
183 262199169 1.0000
183 39019643 1.0000
183 22498248 1.0000
183 219454029 1.0000
184 135274322 9.0000
184 6244782 4.0000
184 196551540 1.0000
184 231942475 3.0000
184 191085626 1.0000
184 229466877 2.0000
184 579303202 1.0000
184 238316092 1.0000
184 456156740 1.0000
184 21480666 3.0000
184 77184360 6.0000
184 226631830 5.0000
184 18016160 2.0000
184 375036621 3.0000
184 227431311 4.0000
184 39325505 3.0000
184 399032673 2.0000
184 19652551 1.0000
184 237826875 1.0000
184 237788848 1.0000
184 32922034 1.0000
184 242484816 1.0000
184 67430174 3.0000
184 179230072 1.0000
184 378668608 2.0000
184 110711910 2.0000
184 103817716 3.0000
184 324588341 1.0000
184 253184868 8.0000
184 21927925 4.0000
184 944693640 3.0000
184 19837405 4.0000
184 392146152 15.0000
184 533004742 1.0000
184 212555476 5.0000
184 191865710 3.0000
184 18539902 13.0000
184 371923186 2.0000
184 30443497 3.0000
184 19594736 3.0000
184 239787466 2.0000
184 215411682 3.0000
184 93026497 4.0000
184 412181399 1.0000
184 198799377 2.0000
184 226898857 2.0000
184 16627544 2.0000
184 148702848 1.0000
184 227338733 2.0000
184 234077156 1.0000
184 244026999 3.0000
184 46850377 17.0000
184 229015331 1.0000
184 137363410 1.0000
184 163466066 1.0000
184 10814042 2.0000
184 58040765 4.0000
184 94835912 3.0000
184 104217808 1.0000
184 361335767 2.0000
184 415438778 10.0000
184 109986944 3.0000
184 19530527 4.0000
184 28776227 5.0000
184 99560321 5.0000
184 115924018 7.0000
184 190987689 2.0000
184 19735329 7.0000
184 22684776 5.0000
184 372827446 2.0000
184 21811630 4.0000
184 133219169 2.0000
184 54172831 3.0000
184 32845471 2.0000
184 95884790 1.0000
184 166888604 5.0000
184 516729176 2.0000
184 239862568 3.0000
184 229650437 5.0000
184 104192882 3.0000
184 25298765 4.0000
184 144131076 2.0000
184 242373942 1.0000
184 6290752 5.0000
184 239555645 2.0000
184 111338251 13.0000
184 247041300 2.0000
184 55174364 1.0000
184 104518517 3.0000
184 19777265 10.0000
184 169088826 3.0000
184 385326089 2.0000
184 23781227 6.0000
184 20586381 5.0000
184 67268150 5.0000
184 312625958 1.0000
184 346630615 1.0000
184 116785133 6.0000
184 242365407 2.0000
184 75995713 12.0000
184 21315916 4.0000
184 238158030 4.0000
184 243632271 1.0000
184 496338650 1.0000
184 293536395 3.0000
184 120117254 5.0000
184 258136924 1.0000
184 192341330 1.0000
184 116422140 1.0000
184 22005625 5.0000
184 21401635 2.0000
184 25333950 1.0000
184 350484600 5.0000
184 28452279 2.0000
184 21245586 1.0000
184 135514272 4.0000
184 246357421 1.0000
184 242791873 1.0000
184 37011115 2.0000
184 6294502 2.0000
184 504372104 1.0000
184 386170620 2.0000
184 66682393 3.0000
184 312658372 1.0000
184 702562776 2.0000
184 144942878 3.0000
184 296787019 8.0000
184 84546428 7.0000
184 246585659 1.0000
184 29110219 1.0000
184 219297099 3.0000
184 54605067 1.0000
184 202678255 1.0000
184 77995220 2.0000
184 228774722 3.0000
184 11587032 5.0000
184 36034936 2.0000
184 21117425 8.0000
184 40747039 3.0000
184 85370909 2.0000
184 238586884 1.0000
184 21440665 1.0000
184 6751502 1.0000
184 66811109 2.0000
184 116559835 1.0000
184 21518722 5.0000
184 135877820 6.0000
184 245434042 4.0000
184 98420900 3.0000
184 74979783 1.0000
184 36351009 6.0000
184 20511634 4.0000
184 87471023 3.0000
184 114007914 2.0000
184 150256527 1.0000
184 78019662 3.0000
184 239444226 2.0000
184 20517600 2.0000
184 236487406 2.0000
184 22983594 2.0000
184 233555616 5.0000
184 219007038 4.0000
184 23359147 4.0000
184 262322667 4.0000
184 327886319 3.0000
184 46123918 1.0000
184 95658167 3.0000
184 378219674 2.0000
184 68690605 4.0000
184 81844092 1.0000
184 16950676 2.0000
184 18449501 2.0000
184 224291356 1.0000
184 19964133 1.0000
184 23577405 2.0000
184 69568655 3.0000
184 212284694 1.0000
184 236377912 1.0000
184 122713304 8.0000
184 22862620 4.0000
184 90059455 3.0000
184 118999126 3.0000
184 316306021 1.0000
184 39472243 3.0000
184 322638688 7.0000
184 237487471 1.0000
184 26586771 2.0000
184 95224854 6.0000
184 63680662 2.0000
184 127331013 1.0000
184 6300152 5.0000
184 60663002 4.0000
184 17691386 5.0000
184 197095842 6.0000
184 249347954 2.0000
184 110670932 10.0000
184 37536209 5.0000
184 229431792 1.0000
184 124849627 1.0000
184 18304985 17.0000
184 33507131 3.0000
184 29466305 1.0000
184 236108605 4.0000
184 144302254 1.0000
184 304321790 6.0000
184 70205816 2.0000
184 262199169 1.0000
184 39019643 5.0000
184 22498248 2.0000
184 219454029 5.0000
185 135274322 3.0000
185 6244782 4.0000
185 21480666 1.0000
185 77184360 4.0000
185 18016160 1.0000
185 375036621 2.0000
185 248801998 1.0000
185 227431311 3.0000
185 237826875 2.0000
185 32922034 1.0000
185 90364806 2.0000
185 324588341 1.0000
185 21927925 1.0000
185 944693640 1.0000
185 19837405 1.0000
185 392146152 1.0000
185 140393380 1.0000
185 212555476 2.0000
185 89952215 2.0000
185 191865710 3.0000
185 18539902 3.0000
185 30443497 2.0000
185 19594736 1.0000
185 20584338 2.0000
185 93026497 2.0000
185 198799377 8.0000
185 16627544 8.0000
185 213229979 1.0000
185 244026999 2.0000
185 22186312 1.0000
185 46850377 1.0000
185 137363410 1.0000
185 106866759 1.0000
185 10814042 1.0000
185 58040765 9.0000
185 94835912 1.0000
185 104217808 1.0000
185 361335767 1.0000
185 19533838 5.0000
185 415438778 5.0000
185 109986944 1.0000
185 19530527 2.0000
185 28776227 5.0000
185 99560321 4.0000
185 19735329 2.0000
185 22684776 8.0000
185 54172831 5.0000
185 70170285 1.0000
185 32845471 3.0000
185 166888604 3.0000
185 229650437 1.0000
185 104192882 6.0000
185 342888740 1.0000
185 25298765 9.0000
185 27885779 1.0000
185 6290752 3.0000
185 239555645 6.0000
185 247041300 5.0000
185 360540613 2.0000
185 55174364 1.0000
185 19777265 7.0000
185 20586381 4.0000
185 67268150 4.0000
185 312625958 1.0000
185 116785133 2.0000
185 75995713 1.0000
185 21315916 3.0000
185 238158030 2.0000
185 496338650 4.0000
185 293536395 3.0000
185 258136924 1.0000
185 77986665 1.0000
185 22005625 3.0000
185 21401635 2.0000
185 350484600 9.0000
185 28452279 1.0000
185 246357421 6.0000
185 37011115 2.0000
185 104578228 2.0000
185 6294502 18.0000
185 312658372 1.0000
185 21643123 3.0000
185 144942878 8.0000
185 296787019 1.0000
185 84546428 20.0000
185 246585659 5.0000
185 29110219 11.0000
185 77995220 1.0000
185 21117425 3.0000
185 40747039 1.0000
185 85370909 4.0000
185 148872468 3.0000
185 18818981 1.0000
185 21518722 3.0000
185 74979783 5.0000
185 36351009 2.0000
185 20511634 3.0000
185 87471023 1.0000
185 243134164 1.0000
185 150256527 7.0000
185 239444226 2.0000
185 83344114 1.0000
185 20517600 8.0000
185 22983594 1.0000
185 219007038 11.0000
185 23359147 5.0000
185 262322667 5.0000
185 22378020 6.0000
185 46123918 2.0000
185 95658167 1.0000
185 378219674 8.0000
185 68690605 1.0000
185 16950676 3.0000
185 18449501 2.0000
185 19964133 2.0000
185 23577405 2.0000
185 69568655 3.0000
185 212284694 1.0000
185 122713304 5.0000
185 22862620 5.0000
185 28364382 2.0000
185 316306021 1.0000
185 233919401 1.0000
185 39472243 4.0000
185 322638688 2.0000
185 237487471 1.0000
185 26586771 5.0000
185 95224854 4.0000
185 63680662 1.0000
185 127331013 2.0000
185 6300152 5.0000
185 166102184 1.0000
185 198846028 2.0000
185 17691386 6.0000
185 197095842 6.0000
185 249347954 2.0000
185 37536209 5.0000
185 562111567 1.0000
185 18304985 8.0000
185 33507131 4.0000
185 236108605 4.0000
185 70205816 1.0000
185 39019643 1.0000
185 219454029 2.0000
186 135274322 5.0000
186 231942475 1.0000
186 229466877 1.0000
186 21480666 2.0000
186 18016160 3.0000
186 375036621 1.0000
186 39325505 1.0000
186 36806703 1.0000
186 237826875 1.0000
186 32922034 2.0000
186 67430174 1.0000
186 211231464 1.0000
186 179230072 1.0000
186 110711910 2.0000
186 253184868 1.0000
186 21927925 1.0000
186 533004742 1.0000
186 89952215 1.0000
186 371923186 1.0000
186 215411682 3.0000
186 20584338 1.0000
186 93026497 1.0000
186 198799377 4.0000
186 226898857 3.0000
186 16627544 1.0000
186 148702848 1.0000
186 46850377 4.0000
186 10814042 5.0000
186 94835912 2.0000
186 361335767 3.0000
186 415438778 1.0000
186 109986944 5.0000
186 19530527 2.0000
186 28776227 1.0000
186 115924018 1.0000
186 19735329 2.0000
186 116547221 1.0000
186 133219169 2.0000
186 54172831 1.0000
186 70170285 1.0000
186 166888604 1.0000
186 516729176 1.0000
186 229650437 2.0000
186 27885779 1.0000
186 6290752 2.0000
186 239555645 1.0000
186 111338251 2.0000
186 55174364 1.0000
186 19777265 1.0000
186 23781227 1.0000
186 67268150 1.0000
186 116785133 1.0000
186 75995713 3.0000
186 496338650 1.0000
186 293536395 2.0000
186 120117254 1.0000
186 22005625 1.0000
186 21401635 1.0000
186 25333950 2.0000
186 21245586 1.0000
186 246357421 2.0000
186 386170620 1.0000
186 66682393 2.0000
186 21643123 3.0000
186 144942878 4.0000
186 84546428 1.0000
186 29110219 1.0000
186 202678255 2.0000
186 21117425 2.0000
186 21440665 3.0000
186 6751502 3.0000
186 21518722 1.0000
186 135877820 5.0000
186 74979783 1.0000
186 20511634 2.0000
186 87471023 1.0000
186 78019662 1.0000
186 20517600 4.0000
186 23359147 2.0000
186 347778813 2.0000
186 95658167 1.0000
186 68690605 1.0000
186 16950676 1.0000
186 18449501 2.0000
186 19964133 1.0000
186 23577405 2.0000
186 69568655 2.0000
186 236377912 1.0000
186 122713304 1.0000
186 90059455 3.0000
186 237487471 1.0000
186 26586771 2.0000
186 26228880 2.0000
186 197095842 2.0000
186 249347954 2.0000
186 37536209 4.0000
186 562111567 1.0000
186 229431792 3.0000
186 18304985 3.0000
186 33507131 1.0000
186 29466305 1.0000
186 236108605 1.0000
186 304321790 2.0000
186 70205816 1.0000
186 219454029 1.0000
187 135274322 6.0000
187 21480666 1.0000
187 226631830 1.0000
187 39325505 1.0000
187 36806703 1.0000
187 48380272 1.0000
187 80267704 1.0000
187 32922034 1.0000
187 324588341 1.0000
187 944693640 1.0000
187 270850017 1.0000
187 22924705 1.0000
187 371923186 1.0000
187 198799377 2.0000
187 226898857 1.0000
187 16627544 1.0000
187 22186312 2.0000
187 229015331 1.0000
187 163466066 1.0000
187 10814042 1.0000
187 361335767 1.0000
187 415438778 1.0000
187 19530527 1.0000
187 190987689 1.0000
187 372827446 1.0000
187 516729176 1.0000
187 239862568 1.0000
187 6290752 3.0000
187 111338251 2.0000
187 312625958 2.0000
187 75995713 1.0000
187 21315916 2.0000
187 238158030 1.0000
187 48667895 2.0000
187 496338650 1.0000
187 293536395 1.0000
187 82645739 1.0000
187 246357421 1.0000
187 104578228 1.0000
187 6294502 1.0000
187 504372104 1.0000
187 66682393 2.0000
187 21643123 1.0000
187 616139585 1.0000
187 11587032 1.0000
187 40747039 2.0000
187 66811109 1.0000
187 98420900 1.0000
187 74979783 1.0000
187 20511634 1.0000
187 87471023 1.0000
187 150256527 1.0000
187 236487406 1.0000
187 68690605 1.0000
187 23577405 1.0000
187 69568655 1.0000
187 236377912 2.0000
187 122713304 1.0000
187 90059455 1.0000
187 39472243 1.0000
187 94069743 1.0000
187 110670932 3.0000
187 18304985 1.0000
188 135274322 2.0000
188 25310399 1.0000
188 21480666 2.0000
188 77184360 12.0000
188 29163101 2.0000
188 237826875 1.0000
188 32922034 3.0000
188 179230072 1.0000
188 270286972 1.0000
188 430934081 1.0000
188 19837405 1.0000
188 392146152 2.0000
188 524423189 4.0000
188 22924705 1.0000
188 219480393 1.0000
188 93026497 1.0000
188 198799377 1.0000
188 16627544 4.0000
188 227338733 3.0000
188 22186312 2.0000
188 361335767 1.0000
188 19533838 1.0000
188 109986944 1.0000
188 99560321 6.0000
188 19735329 3.0000
188 22684776 3.0000
188 133219169 2.0000
188 32845471 1.0000
188 14409739 12.0000
188 23781227 1.0000
188 116422140 1.0000
188 77986665 2.0000
188 82645739 1.0000
188 25333950 3.0000
188 153563285 1.0000
188 21245586 12.0000
188 37011115 1.0000
188 504372104 2.0000
188 246585659 2.0000
188 29110219 1.0000
188 219297099 1.0000
188 77995220 1.0000
188 116559835 2.0000
188 135877820 4.0000
188 74979783 1.0000
188 20511634 2.0000
188 78019662 1.0000
188 239444226 3.0000
188 83344114 26.0000
188 20517600 1.0000
188 236487406 1.0000
188 22983594 1.0000
188 421067231 1.0000
188 68690605 13.0000
188 23577405 1.0000
188 236377912 2.0000
188 422817442 1.0000
188 237487471 1.0000
188 26586771 5.0000
188 17691386 2.0000
188 249347954 1.0000
188 124849627 1.0000
188 18304985 2.0000
188 92521829 1.0000
188 304321790 1.0000
188 262199169 7.0000
189 135274322 5.0000
189 6244782 2.0000
189 231942475 6.0000
189 191085626 1.0000
189 229466877 1.0000
189 238316092 4.0000
189 25310399 1.0000
189 456156740 1.0000
189 21480666 10.0000
189 77184360 5.0000
189 29163101 1.0000
189 18016160 3.0000
189 375036621 1.0000
189 248801998 3.0000
189 39325505 15.0000
189 127424923 1.0000
189 19652551 15.0000
189 237826875 6.0000
189 32922034 6.0000
189 67430174 4.0000
189 21565240 1.0000
189 179230072 1.0000
189 270286972 1.0000
189 103817716 1.0000
189 90364806 1.0000
189 324588341 4.0000
189 253184868 2.0000
189 21927925 2.0000
189 270850017 6.0000
189 392146152 2.0000
189 140393380 1.0000
189 212555476 2.0000
189 89952215 3.0000
189 191865710 1.0000
189 232243716 1.0000
189 371923186 1.0000
189 219480393 1.0000
189 30443497 2.0000
189 19594736 3.0000
189 239787466 1.0000
189 215411682 3.0000
189 20584338 2.0000
189 93026497 2.0000
189 226898857 7.0000
189 16627544 12.0000
189 148702848 2.0000
189 227338733 2.0000
189 234077156 1.0000
189 94303891 20.0000
189 244026999 1.0000
189 22186312 1.0000
189 46850377 5.0000
189 229015331 2.0000
189 137363410 2.0000
189 10814042 6.0000
189 58040765 1.0000
189 94835912 1.0000
189 104217808 8.0000
189 361335767 1.0000
189 19533838 1.0000
189 415438778 4.0000
189 109986944 3.0000
189 19530527 13.0000
189 28776227 2.0000
189 318475037 1.0000
189 115924018 5.0000
189 190987689 12.0000
189 19735329 4.0000
189 22684776 8.0000
189 372827446 4.0000
189 21811630 6.0000
189 133219169 4.0000
189 54172831 5.0000
189 70170285 3.0000
189 32845471 4.0000
189 95884790 1.0000
189 166888604 10.0000
189 516729176 3.0000
189 239862568 3.0000
189 229650437 2.0000
189 104192882 1.0000
189 45611369 1.0000
189 25298765 3.0000
189 144131076 1.0000
189 27885779 6.0000
189 6290752 4.0000
189 239555645 2.0000
189 111338251 10.0000
189 55174364 1.0000
189 19777265 4.0000
189 169088826 3.0000
189 385326089 2.0000
189 23781227 2.0000
189 20586381 2.0000
189 396060099 1.0000
189 234825661 1.0000
189 67268150 2.0000
189 312625958 4.0000
189 121098050 2.0000
189 116785133 2.0000
189 242365407 3.0000
189 75995713 11.0000
189 21315916 31.0000
189 22628924 3.0000
189 238158030 2.0000
189 24600451 1.0000
189 48667895 5.0000
189 496338650 2.0000
189 293536395 3.0000
189 120117254 6.0000
189 258136924 6.0000
189 192341330 3.0000
189 77986665 2.0000
189 227990753 4.0000
189 82645739 9.0000
189 22005625 26.0000
189 21401635 2.0000
189 25333950 1.0000
189 350484600 4.0000
189 28452279 2.0000
189 22026991 2.0000
189 21245586 5.0000
189 135514272 3.0000
189 246357421 2.0000
189 37011115 2.0000
189 104578228 2.0000
189 6294502 1.0000
189 386170620 7.0000
189 66682393 3.0000
189 312658372 5.0000
189 702562776 1.0000
189 21643123 1.0000
189 144942878 3.0000
189 296787019 1.0000
189 84546428 1.0000
189 246585659 2.0000
189 29110219 3.0000
189 219297099 1.0000
189 54605067 2.0000
189 202678255 3.0000
189 77995220 1.0000
189 228774722 2.0000
189 11587032 2.0000
189 36034936 1.0000
189 21117425 6.0000
189 195697781 1.0000
189 6306972 1.0000
189 40747039 1.0000
189 148872468 1.0000
189 238586884 5.0000
189 21440665 2.0000
189 6751502 2.0000
189 168669206 1.0000
189 181303066 3.0000
189 116559835 6.0000
189 21518722 3.0000
189 135877820 3.0000
189 245434042 2.0000
189 98420900 1.0000
189 74979783 1.0000
189 36351009 1.0000
189 20511634 7.0000
189 87471023 4.0000
189 78019662 2.0000
189 157410826 7.0000
189 239444226 8.0000
189 20517600 7.0000
189 236487406 4.0000
189 326441880 1.0000
189 22983594 5.0000
189 233555616 2.0000
189 219007038 3.0000
189 23359147 4.0000
189 262322667 2.0000
189 150981180 2.0000
189 22378020 3.0000
189 327886319 1.0000
189 68690605 3.0000
189 224291356 11.0000
189 19964133 1.0000
189 23577405 1.0000
189 69568655 22.0000
189 212284694 3.0000
189 235243434 2.0000
189 236377912 3.0000
189 122713304 4.0000
189 22862620 1.0000
189 90059455 4.0000
189 118999126 6.0000
189 316306021 2.0000
189 233919401 4.0000
189 39472243 1.0000
189 322638688 1.0000
189 237487471 1.0000
189 26586771 2.0000
189 95224854 3.0000
189 63680662 1.0000
189 127331013 11.0000
189 6300152 2.0000
189 166102184 8.0000
189 198846028 1.0000
189 26228880 1.0000
189 94069743 1.0000
189 249347954 7.0000
189 110670932 1.0000
189 37536209 2.0000
189 124849627 1.0000
189 18304985 6.0000
189 92521829 1.0000
189 33507131 5.0000
189 29466305 1.0000
189 236108605 5.0000
189 304321790 3.0000
189 70205816 8.0000
189 262199169 3.0000
189 39019643 3.0000
189 22498248 2.0000
189 219454029 2.0000
190 135274322 1.0000
190 196551540 1.0000
190 21480666 2.0000
190 36806703 4.0000
190 19652551 4.0000
190 253184868 1.0000
190 21927925 1.0000
190 270850017 3.0000
190 19837405 1.0000
190 212555476 1.0000
190 219480393 1.0000
190 20584338 2.0000
190 93026497 1.0000
190 198799377 1.0000
190 226898857 1.0000
190 878580698 1.0000
190 137363410 1.0000
190 58040765 1.0000
190 104217808 2.0000
190 19533838 1.0000
190 19530527 1.0000
190 28776227 1.0000
190 22684776 2.0000
190 21811630 3.0000
190 133219169 2.0000
190 54172831 2.0000
190 239862568 2.0000
190 229650437 1.0000
190 25298765 1.0000
190 27885779 1.0000
190 242365407 1.0000
190 21315916 1.0000
190 22628924 1.0000
190 48667895 2.0000
190 22005625 9.0000
190 246357421 1.0000
190 37011115 1.0000
190 84546428 1.0000
190 246585659 1.0000
190 40747039 1.0000
190 21440665 2.0000
190 245434042 7.0000
190 98420900 2.0000
190 95658167 1.0000
190 212284694 1.0000
190 236377912 2.0000
190 22862620 1.0000
190 322638688 1.0000
190 237487471 2.0000
190 127331013 1.0000
190 17691386 1.0000
190 29466305 1.0000
191 135274322 1.0000
191 231942475 2.0000
191 39325505 2.0000
191 32922034 1.0000
191 67430174 2.0000
191 270286972 1.0000
191 110711910 1.0000
191 253184868 1.0000
191 19837405 21.0000
191 198799377 1.0000
191 77989626 1.0000
191 227338733 1.0000
191 21811630 1.0000
191 14409739 2.0000
191 19777265 1.0000
191 238158030 2.0000
191 22005625 1.0000
191 135514272 1.0000
191 246585659 1.0000
191 202678255 12.0000
191 85370909 2.0000
191 18818981 2.0000
191 116559835 1.0000
191 21518722 4.0000
191 20511634 2.0000
191 239444226 1.0000
191 22983594 1.0000
191 23577405 14.0000
191 22862620 4.0000
191 90059455 1.0000
191 198846028 1.0000
191 110670932 7.0000
191 37536209 1.0000
191 18304985 4.0000
191 236108605 19.0000
191 70205816 1.0000
192 135274322 1.0000
192 231942475 1.0000
192 18016160 1.0000
192 248801998 1.0000
192 36806703 2.0000
192 430934081 1.0000
192 90364806 1.0000
192 324588341 1.0000
192 533004742 1.0000
192 212555476 6.0000
192 19594736 1.0000
192 215411682 2.0000
192 412181399 1.0000
192 226898857 3.0000
192 244026999 1.0000
192 229015331 1.0000
192 137363410 1.0000
192 10814042 1.0000
192 94835912 2.0000
192 109986944 1.0000
192 19530527 1.0000
192 318475037 1.0000
192 190987689 1.0000
192 22684776 1.0000
192 372827446 3.0000
192 21811630 5.0000
192 133219169 4.0000
192 54172831 1.0000
192 70170285 1.0000
192 32845471 1.0000
192 166888604 1.0000
192 516729176 1.0000
192 229650437 2.0000
192 104192882 2.0000
192 111338251 1.0000
192 23781227 1.0000
192 238158030 1.0000
192 293536395 1.0000
192 120117254 2.0000
192 116422140 1.0000
192 21245586 2.0000
192 66682393 2.0000
192 296787019 3.0000
192 219297099 1.0000
192 202678255 3.0000
192 77995220 3.0000
192 21117425 1.0000
192 148872468 2.0000
192 6751502 2.0000
192 116559835 1.0000
192 135877820 1.0000
192 36351009 1.0000
192 20511634 1.0000
192 114007914 1.0000
192 236487406 1.0000
192 233555616 3.0000
192 219007038 2.0000
192 23359147 1.0000
192 95658167 3.0000
192 16950676 1.0000
192 69568655 1.0000
192 122713304 1.0000
192 118999126 1.0000
192 316306021 1.0000
192 322638688 1.0000
192 26586771 3.0000
192 127331013 2.0000
192 26228880 1.0000
192 17691386 1.0000
192 249347954 8.0000
192 18304985 1.0000
192 70205816 1.0000
192 262199169 3.0000
192 39019643 2.0000
193 135274322 1.0000
193 191085626 2.0000
193 579303202 2.0000
193 25310399 2.0000
193 21480666 1.0000
193 18016160 2.0000
193 248801998 1.0000
193 227431311 2.0000
193 39325505 1.0000
193 399032673 1.0000
193 36806703 1.0000
193 19652551 2.0000
193 237826875 1.0000
193 67430174 1.0000
193 179230072 4.0000
193 103817716 1.0000
193 90364806 4.0000
193 253184868 3.0000
193 21927925 1.0000
193 270850017 3.0000
193 19837405 3.0000
193 89952215 1.0000
193 219480393 5.0000
193 239787466 2.0000
193 93026497 4.0000
193 226898857 1.0000
193 16627544 3.0000
193 148702848 3.0000
193 227338733 1.0000
193 244026999 1.0000
193 22186312 2.0000
193 137363410 1.0000
193 163466066 1.0000
193 58040765 3.0000
193 361335767 8.0000
193 415438778 1.0000
193 109986944 2.0000
193 28776227 8.0000
193 99560321 1.0000
193 318475037 2.0000
193 115924018 4.0000
193 420627114 1.0000
193 21811630 2.0000
193 239862568 1.0000
193 229650437 3.0000
193 238633165 1.0000
193 163929486 2.0000
193 385326089 1.0000
193 23781227 1.0000
193 67268150 1.0000
193 312625958 4.0000
193 116785133 2.0000
193 75995713 2.0000
193 21315916 1.0000
193 258136924 2.0000
193 192341330 1.0000
193 432054563 1.0000
193 77986665 1.0000
193 22005625 3.0000
193 21401635 2.0000
193 25333950 5.0000
193 28452279 2.0000
193 104578228 1.0000
193 504372104 2.0000
193 386170620 1.0000
193 312658372 1.0000
193 21643123 1.0000
193 296787019 4.0000
193 246585659 2.0000
193 29110219 1.0000
193 54605067 3.0000
193 77995220 2.0000
193 11587032 5.0000
193 21117425 3.0000
193 85370909 3.0000
193 163063814 2.0000
193 6751502 1.0000
193 168669206 2.0000
193 116559835 4.0000
193 135877820 1.0000
193 98420900 3.0000
193 74979783 1.0000
193 20511634 1.0000
193 114007914 1.0000
193 78019662 1.0000
193 239444226 1.0000
193 233555616 2.0000
193 23359147 1.0000
193 228673882 1.0000
193 322549346 1.0000
193 46123918 2.0000
193 95658167 2.0000
193 16950676 1.0000
193 224291356 1.0000
193 236377912 1.0000
193 36315404 1.0000
193 90059455 2.0000
193 316306021 1.0000
193 233919401 1.0000
193 39472243 1.0000
193 237487471 1.0000
193 127331013 6.0000
193 166102184 1.0000
193 37536209 1.0000
193 229431792 2.0000
193 124849627 1.0000
193 18304985 1.0000
193 33507131 9.0000
193 262199169 3.0000
193 39019643 1.0000
193 219454029 2.0000
194 135274322 2.0000
194 6244782 1.0000
194 231942475 2.0000
194 21480666 8.0000
194 77184360 1.0000
194 226631830 1.0000
194 18016160 5.0000
194 375036621 1.0000
194 248801998 1.0000
194 39325505 3.0000
194 36806703 4.0000
194 19652551 4.0000
194 237826875 2.0000
194 80267704 1.0000
194 32922034 2.0000
194 67430174 4.0000
194 21565240 1.0000
194 378668608 1.0000
194 110711910 1.0000
194 253184868 1.0000
194 21927925 3.0000
194 172749267 1.0000
194 944693640 3.0000
194 270850017 2.0000
194 19837405 3.0000
194 392146152 3.0000
194 212555476 2.0000
194 18539902 2.0000
194 30443497 4.0000
194 19594736 1.0000
194 215411682 5.0000
194 20584338 2.0000
194 93026497 1.0000
194 226898857 2.0000
194 16627544 1.0000
194 148702848 1.0000
194 227338733 1.0000
194 137363410 1.0000
194 10814042 3.0000
194 58040765 3.0000
194 94835912 3.0000
194 104217808 2.0000
194 361335767 1.0000
194 19533838 2.0000
194 109986944 1.0000
194 19530527 3.0000
194 28776227 1.0000
194 115924018 1.0000
194 190987689 1.0000
194 19735329 1.0000
194 22684776 5.0000
194 21811630 1.0000
194 133219169 4.0000
194 54172831 8.0000
194 70170285 1.0000
194 95884790 1.0000
194 166888604 2.0000
194 104192882 3.0000
194 45611369 1.0000
194 25298765 2.0000
194 144131076 1.0000
194 27885779 1.0000
194 6290752 3.0000
194 238633165 3.0000
194 239555645 2.0000
194 111338251 1.0000
194 169088826 1.0000
194 23781227 1.0000
194 20586381 1.0000
194 396060099 2.0000
194 67268150 2.0000
194 121098050 1.0000
194 75995713 4.0000
194 21315916 4.0000
194 22628924 5.0000
194 238158030 1.0000
194 243632271 1.0000
194 496338650 1.0000
194 293536395 2.0000
194 120117254 1.0000
194 258136924 1.0000
194 82645739 1.0000
194 22005625 2.0000
194 21401635 3.0000
194 350484600 1.0000
194 28452279 5.0000
194 22026991 1.0000
194 246357421 13.0000
194 6294502 1.0000
194 386170620 2.0000
194 66682393 3.0000
194 21643123 3.0000
194 144942878 3.0000
194 84546428 1.0000
194 246585659 1.0000
194 29110219 1.0000
194 202678255 1.0000
194 616139585 1.0000
194 11587032 1.0000
194 21117425 3.0000
194 40747039 2.0000
194 148872468 1.0000
194 21440665 2.0000
194 135877820 1.0000
194 98420900 1.0000
194 74979783 3.0000
194 20511634 4.0000
194 114007914 3.0000
194 78019662 1.0000
194 157410826 6.0000
194 239444226 2.0000
194 20517600 4.0000
194 326441880 1.0000
194 233555616 1.0000
194 219007038 2.0000
194 23359147 2.0000
194 421067231 1.0000
194 262322667 2.0000
194 322549346 1.0000
194 22378020 4.0000
194 327886319 3.0000
194 46123918 1.0000
194 95658167 1.0000
194 18449501 1.0000
194 19964133 3.0000
194 23577405 1.0000
194 236377912 2.0000
194 122713304 2.0000
194 22862620 2.0000
194 118999126 3.0000
194 316306021 1.0000
194 233919401 2.0000
194 39472243 3.0000
194 322638688 1.0000
194 237487471 1.0000
194 26586771 4.0000
194 95224854 1.0000
194 6300152 2.0000
194 166102184 2.0000
194 60663002 1.0000
194 17691386 4.0000
194 110670932 6.0000
194 917581650 1.0000
194 37536209 5.0000
194 124849627 1.0000
194 18304985 2.0000
194 33507131 1.0000
194 29466305 1.0000
194 236108605 2.0000
194 39019643 2.0000
194 219454029 4.0000
195 135274322 2.0000
195 227431311 1.0000
195 36806703 1.0000
195 19652551 3.0000
195 237826875 6.0000
195 32922034 1.0000
195 253184868 1.0000
195 21927925 1.0000
195 172749267 1.0000
195 392146152 2.0000
195 18539902 3.0000
195 30443497 1.0000
195 19594736 2.0000
195 20584338 1.0000
195 16627544 3.0000
195 227338733 2.0000
195 22186312 1.0000
195 229015331 1.0000
195 10814042 3.0000
195 94835912 1.0000
195 104217808 10.0000
195 19533838 2.0000
195 109986944 1.0000
195 19530527 1.0000
195 21811630 1.0000
195 54172831 2.0000
195 32845471 1.0000
195 166888604 2.0000
195 229650437 1.0000
195 25298765 5.0000
195 27885779 1.0000
195 6290752 1.0000
195 239555645 1.0000
195 19777265 12.0000
195 23781227 2.0000
195 20586381 1.0000
195 75995713 5.0000
195 21315916 1.0000
195 258136924 1.0000
195 77986665 1.0000
195 22005625 4.0000
195 350484600 8.0000
195 246357421 2.0000
195 386170620 1.0000
195 66682393 1.0000
195 246585659 1.0000
195 29110219 4.0000
195 228774722 1.0000
195 11587032 1.0000
195 40747039 1.0000
195 163063814 1.0000
195 21440665 1.0000
195 6751502 3.0000
195 87471023 1.0000
195 150256527 1.0000
195 239444226 2.0000
195 20517600 1.0000
195 23359147 1.0000
195 262322667 1.0000
195 322549346 1.0000
195 347778813 3.0000
195 22378020 1.0000
195 95658167 2.0000
195 69568655 1.0000
195 122713304 1.0000
195 22862620 1.0000
195 90059455 1.0000
195 118999126 1.0000
195 322638688 1.0000
195 237487471 1.0000
195 26586771 3.0000
195 63680662 2.0000
195 26228880 2.0000
195 17691386 2.0000
195 197095842 3.0000
195 110670932 1.0000
195 124849627 1.0000
195 18304985 2.0000
195 33507131 1.0000
195 29466305 1.0000
195 236108605 1.0000
195 304321790 1.0000
195 262199169 2.0000
195 22498248 1.0000
195 219454029 1.0000
196 135274322 2.0000
196 22628924 1.0000
196 219007038 1.0000
196 68690605 1.0000
196 26586771 2.0000
197 135274322 1.0000
197 212555476 1.0000
197 296787019 1.0000
197 116559835 1.0000
198 135274322 1.0000
198 18016160 1.0000
198 36806703 2.0000
198 179230072 1.0000
198 627403720 1.0000
198 270850017 1.0000
198 212555476 1.0000
198 89952215 2.0000
198 18539902 2.0000
198 93026497 1.0000
198 148702848 2.0000
198 244026999 1.0000
198 137363410 1.0000
198 106866759 1.0000
198 94835912 1.0000
198 104217808 1.0000
198 99560321 2.0000
198 372827446 1.0000
198 54172831 3.0000
198 166888604 1.0000
198 14409739 1.0000
198 27885779 2.0000
198 6290752 1.0000
198 247041300 1.0000
198 55174364 1.0000
198 169088826 1.0000
198 116785133 1.0000
198 21315916 2.0000
198 48667895 1.0000
198 293536395 1.0000
198 258136924 1.0000
198 22026991 1.0000
198 504372104 1.0000
198 21117425 1.0000
198 168669206 1.0000
198 20511634 2.0000
198 87471023 1.0000
198 262322667 3.0000
198 322549346 1.0000
198 224291356 1.0000
198 19964133 2.0000
198 22862620 1.0000
198 118999126 1.0000
198 197095842 3.0000
198 236108605 3.0000
198 262199169 1.0000
199 135274322 2.0000
199 191085626 1.0000
199 19652551 1.0000
199 378668608 2.0000
199 21927925 1.0000
199 191865710 1.0000
199 93026497 3.0000
199 16627544 1.0000
199 104217808 1.0000
199 54172831 2.0000
199 32845471 1.0000
199 229650437 1.0000
199 25298765 1.0000
199 239555645 2.0000
199 23781227 1.0000
199 67268150 1.0000
199 242365407 1.0000
199 293536395 1.0000
199 120117254 1.0000
199 104578228 1.0000
199 21117425 1.0000
199 21518722 1.0000
199 98420900 1.0000
199 36351009 2.0000
199 87471023 1.0000
199 20517600 3.0000
199 46123918 1.0000
199 19964133 1.0000
199 127331013 1.0000
199 6300152 1.0000
199 166102184 1.0000
199 60663002 2.0000
199 17691386 1.0000
199 229431792 1.0000
199 262199169 1.0000
199 39019643 1.0000
199 219454029 1.0000
200 135274322 1.0000
200 21480666 2.0000
200 248801998 2.0000
200 19652551 1.0000
200 19837405 1.0000
200 21315916 1.0000
200 82645739 1.0000
200 6294502 1.0000
200 386170620 1.0000
200 77995220 1.0000
200 562111567 1.0000
201 135274322 3.0000
201 6244782 1.0000
201 231942475 2.0000
201 21480666 1.0000
201 77184360 2.0000
201 18016160 1.0000
201 237826875 1.0000
201 179230072 1.0000
201 430934081 1.0000
201 90364806 8.0000
201 324588341 1.0000
201 270850017 2.0000
201 524423189 1.0000
201 190810251 1.0000
201 18539902 1.0000
201 219480393 1.0000
201 239787466 4.0000
201 215411682 1.0000
201 93026497 3.0000
201 16627544 3.0000
201 244026999 2.0000
201 46850377 1.0000
201 58040765 1.0000
201 94835912 1.0000
201 415438778 2.0000
201 28776227 1.0000
201 32845471 3.0000
201 516729176 1.0000
201 229650437 1.0000
201 247041300 1.0000
201 360540613 1.0000
201 23781227 1.0000
201 312625958 14.0000
201 21315916 2.0000
201 120117254 2.0000
201 258136924 1.0000
201 77986665 1.0000
201 22005625 1.0000
201 25333950 3.0000
201 6294502 2.0000
201 386170620 1.0000
201 144942878 1.0000
201 246585659 2.0000
201 21117425 2.0000
201 6306972 1.0000
201 148872468 1.0000
201 18818981 1.0000
201 74979783 2.0000
201 87471023 1.0000
201 233555616 1.0000
201 219007038 1.0000
201 23359147 1.0000
201 327886319 2.0000
201 46123918 1.0000
201 95658167 2.0000
201 23577405 3.0000
201 236377912 2.0000
201 90059455 1.0000
201 316306021 1.0000
201 237487471 2.0000
201 6300152 1.0000
201 198846028 3.0000
201 26228880 2.0000
201 18304985 1.0000
201 33507131 3.0000
201 304321790 3.0000
201 262199169 1.0000
201 22498248 1.0000
202 135274322 1.0000
202 18016160 1.0000
202 39325505 1.0000
202 19652551 1.0000
202 67430174 1.0000
202 90364806 1.0000
202 239787466 1.0000
202 20584338 1.0000
202 226898857 2.0000
202 148702848 1.0000
202 22186312 5.0000
202 46850377 1.0000
202 19533838 1.0000
202 190987689 1.0000
202 54172831 1.0000
202 25298765 1.0000
202 239555645 1.0000
202 67268150 2.0000
202 116785133 1.0000
202 75995713 1.0000
202 82645739 3.0000
202 350484600 1.0000
202 84546428 1.0000
202 228774722 3.0000
202 85370909 8.0000
202 116559835 1.0000
202 322549346 1.0000
202 327886319 1.0000
202 224291356 1.0000
202 69568655 1.0000
202 422817442 2.0000
202 233919401 2.0000
202 322638688 1.0000
202 95224854 1.0000
202 127331013 2.0000
202 70205816 1.0000
202 22498248 1.0000
203 135274322 4.0000
203 6244782 1.0000
203 231942475 1.0000
203 191085626 1.0000
203 25310399 1.0000
203 21480666 3.0000
203 77184360 3.0000
203 18016160 1.0000
203 375036621 4.0000
203 248801998 3.0000
203 227431311 3.0000
203 39325505 1.0000
203 399032673 1.0000
203 36806703 5.0000
203 19652551 2.0000
203 237826875 3.0000
203 32922034 8.0000
203 67430174 2.0000
203 179230072 2.0000
203 110711910 2.0000
203 90364806 1.0000
203 253184868 1.0000
203 21927925 3.0000
203 270850017 3.0000
203 19837405 1.0000
203 392146152 3.0000
203 212555476 7.0000
203 89952215 3.0000
203 191865710 1.0000
203 18539902 1.0000
203 30443497 2.0000
203 19594736 1.0000
203 215411682 1.0000
203 20584338 2.0000
203 93026497 4.0000
203 198799377 2.0000
203 226898857 1.0000
203 16627544 1.0000
203 227338733 1.0000
203 94303891 1.0000
203 22186312 3.0000
203 46850377 1.0000
203 137363410 4.0000
203 10814042 1.0000
203 58040765 5.0000
203 94835912 1.0000
203 104217808 1.0000
203 361335767 4.0000
203 415438778 1.0000
203 19530527 5.0000
203 28776227 2.0000
203 99560321 4.0000
203 115924018 2.0000
203 19735329 1.0000
203 22684776 1.0000
203 372827446 1.0000
203 54172831 3.0000
203 32845471 2.0000
203 516729176 3.0000
203 239862568 27.0000
203 229650437 1.0000
203 104192882 5.0000
203 14409739 1.0000
203 25298765 2.0000
203 6290752 1.0000
203 239555645 1.0000
203 111338251 4.0000
203 247041300 1.0000
203 104518517 1.0000
203 19777265 4.0000
203 20586381 7.0000
203 396060099 1.0000
203 67268150 3.0000
203 312625958 1.0000
203 346630615 1.0000
203 116785133 1.0000
203 75995713 3.0000
203 21315916 6.0000
203 22628924 2.0000
203 238158030 7.0000
203 243632271 2.0000
203 24600451 1.0000
203 48667895 4.0000
203 496338650 1.0000
203 293536395 5.0000
203 120117254 1.0000
203 258136924 1.0000
203 116422140 2.0000
203 77986665 18.0000
203 227990753 1.0000
203 82645739 5.0000
203 22005625 4.0000
203 21401635 1.0000
203 25333950 2.0000
203 350484600 2.0000
203 28452279 1.0000
203 21245586 1.0000
203 135514272 3.0000
203 246357421 9.0000
203 104578228 7.0000
203 6294502 1.0000
203 386170620 1.0000
203 312658372 1.0000
203 21643123 1.0000
203 144942878 3.0000
203 296787019 6.0000
203 84546428 2.0000
203 29110219 1.0000
203 219297099 1.0000
203 202678255 1.0000
203 77995220 1.0000
203 228774722 4.0000
203 616139585 1.0000
203 36034936 2.0000
203 21117425 2.0000
203 40747039 1.0000
203 238586884 2.0000
203 21440665 2.0000
203 6751502 1.0000
203 66811109 1.0000
203 116559835 1.0000
203 330904433 1.0000
203 21518722 1.0000
203 135877820 11.0000
203 245434042 1.0000
203 98420900 1.0000
203 74979783 2.0000
203 20511634 2.0000
203 87471023 2.0000
203 150256527 3.0000
203 78019662 1.0000
203 157410826 1.0000
203 239444226 1.0000
203 20517600 2.0000
203 22983594 1.0000
203 228673882 3.0000
203 22378020 2.0000
203 327886319 1.0000
203 46123918 2.0000
203 378219674 2.0000
203 68690605 4.0000
203 16950676 1.0000
203 18449501 3.0000
203 224291356 3.0000
203 19964133 3.0000
203 23577405 10.0000
203 69568655 3.0000
203 212284694 1.0000
203 236377912 3.0000
203 422817442 1.0000
203 122713304 4.0000
203 90059455 1.0000
203 118999126 1.0000
203 316306021 2.0000
203 233919401 3.0000
203 39472243 1.0000
203 322638688 2.0000
203 237487471 2.0000
203 26586771 8.0000
203 95224854 6.0000
203 63680662 2.0000
203 127331013 2.0000
203 6300152 2.0000
203 166102184 2.0000
203 60663002 1.0000
203 26228880 4.0000
203 17691386 2.0000
203 197095842 3.0000
203 249347954 7.0000
203 917581650 1.0000
203 37536209 1.0000
203 229431792 4.0000
203 124849627 1.0000
203 18304985 2.0000
203 92521829 1.0000
203 29466305 1.0000
203 236108605 4.0000
203 304321790 1.0000
203 70205816 1.0000
203 39019643 1.0000
203 219454029 3.0000
204 135274322 3.0000
204 196551540 2.0000
204 239787466 1.0000
204 244026999 1.0000
204 19735329 1.0000
204 229650437 1.0000
204 104192882 1.0000
204 342888740 1.0000
204 27885779 3.0000
204 247041300 1.0000
204 21315916 1.0000
204 246585659 1.0000
204 77995220 5.0000
204 116559835 1.0000
204 78019662 1.0000
204 23577405 1.0000
204 118999126 1.0000
204 33507131 5.0000
205 135274322 4.0000
205 496338650 1.0000
205 40747039 1.0000
205 69568655 1.0000
206 135274322 3.0000
206 77184360 1.0000
206 226631830 1.0000
206 190810251 1.0000
206 303259546 1.0000
206 163466066 1.0000
206 10814042 1.0000
206 415438778 3.0000
206 372827446 1.0000
206 166888604 3.0000
206 21315916 1.0000
206 11587032 1.0000
206 157410826 1.0000
206 262322667 1.0000
206 224291356 1.0000
206 19964133 1.0000
206 422817442 1.0000
206 118999126 1.0000
206 237487471 1.0000
206 229431792 1.0000
207 135274322 1.0000
207 231942475 1.0000
207 77184360 1.0000
207 104217808 1.0000
207 372827446 1.0000
207 166888604 1.0000
207 6290752 1.0000
207 74979783 1.0000
207 122713304 1.0000
208 135274322 5.0000
208 6244782 4.0000
208 196551540 3.0000
208 231942475 1.0000
208 579303202 1.0000
208 21480666 3.0000
208 77184360 3.0000
208 29163101 1.0000
208 226631830 3.0000
208 18016160 2.0000
208 248801998 4.0000
208 227431311 3.0000
208 39325505 3.0000
208 36806703 1.0000
208 19652551 3.0000
208 237826875 4.0000
208 32922034 2.0000
208 67430174 7.0000
208 21565240 1.0000
208 179230072 3.0000
208 378668608 1.0000
208 430934081 2.0000
208 110711910 1.0000
208 103817716 2.0000
208 90364806 5.0000
208 324588341 1.0000
208 21927925 1.0000
208 627403720 5.0000
208 270850017 6.0000
208 392146152 3.0000
208 140393380 1.0000
208 533004742 1.0000
208 212555476 11.0000
208 89952215 5.0000
208 190810251 1.0000
208 18539902 2.0000
208 371923186 1.0000
208 30443497 6.0000
208 19594736 2.0000
208 239787466 13.0000
208 215411682 1.0000
208 20584338 7.0000
208 93026497 9.0000
208 198799377 5.0000
208 226898857 4.0000
208 16627544 1.0000
208 148702848 7.0000
208 227338733 1.0000
208 303259546 6.0000
208 244026999 7.0000
208 22186312 14.0000
208 46850377 7.0000
208 137363410 4.0000
208 163466066 7.0000
208 10814042 3.0000
208 58040765 4.0000
208 94835912 4.0000
208 104217808 4.0000
208 361335767 7.0000
208 19533838 1.0000
208 415438778 3.0000
208 109986944 4.0000
208 19530527 3.0000
208 28776227 4.0000
208 99560321 1.0000
208 318475037 1.0000
208 190987689 2.0000
208 420627114 2.0000
208 19735329 2.0000
208 22684776 4.0000
208 372827446 5.0000
208 21811630 6.0000
208 133219169 4.0000
208 54172831 5.0000
208 32845471 8.0000
208 95884790 1.0000
208 166888604 4.0000
208 516729176 1.0000
208 229650437 1.0000
208 14409739 2.0000
208 45611369 1.0000
208 25298765 8.0000
208 144131076 1.0000
208 27885779 5.0000
208 6290752 5.0000
208 239555645 4.0000
208 111338251 1.0000
208 247041300 2.0000
208 104518517 2.0000
208 19777265 3.0000
208 385326089 1.0000
208 23781227 4.0000
208 20586381 1.0000
208 396060099 3.0000
208 234825661 1.0000
208 67268150 7.0000
208 312625958 8.0000
208 121098050 2.0000
208 116785133 3.0000
208 75995713 3.0000
208 21315916 1.0000
208 22628924 3.0000
208 238158030 3.0000
208 243632271 1.0000
208 48667895 4.0000
208 293536395 6.0000
208 120117254 2.0000
208 258136924 1.0000
208 192341330 2.0000
208 116422140 5.0000
208 77986665 2.0000
208 22005625 3.0000
208 21401635 1.0000
208 25333950 25.0000
208 350484600 2.0000
208 153563285 1.0000
208 21245586 1.0000
208 246357421 2.0000
208 37011115 1.0000
208 104578228 3.0000
208 6294502 4.0000
208 504372104 1.0000
208 386170620 2.0000
208 312658372 1.0000
208 702562776 2.0000
208 21643123 4.0000
208 144942878 2.0000
208 296787019 2.0000
208 84546428 1.0000
208 246585659 2.0000
208 29110219 3.0000
208 219297099 7.0000
208 54605067 4.0000
208 202678255 1.0000
208 77995220 2.0000
208 228774722 2.0000
208 11587032 7.0000
208 36034936 2.0000
208 21117425 5.0000
208 6306972 1.0000
208 40747039 3.0000
208 85370909 10.0000
208 148872468 2.0000
208 21440665 2.0000
208 6751502 1.0000
208 66811109 4.0000
208 18818981 1.0000
208 116559835 13.0000
208 21518722 2.0000
208 135877820 4.0000
208 245434042 3.0000
208 98420900 4.0000
208 74979783 6.0000
208 36351009 5.0000
208 20511634 3.0000
208 87471023 7.0000
208 243134164 1.0000
208 114007914 1.0000
208 78019662 4.0000
208 157410826 3.0000
208 239444226 4.0000
208 20517600 3.0000
208 326441880 6.0000
208 233555616 4.0000
208 219007038 2.0000
208 23359147 12.0000
208 228673882 1.0000
208 262322667 2.0000
208 22378020 5.0000
208 327886319 2.0000
208 46123918 7.0000
208 95658167 2.0000
208 378219674 1.0000
208 68690605 1.0000
208 16950676 4.0000
208 18449501 8.0000
208 224291356 1.0000
208 19964133 4.0000
208 23577405 1.0000
208 69568655 8.0000
208 236377912 1.0000
208 422817442 5.0000
208 122713304 5.0000
208 22862620 2.0000
208 90059455 2.0000
208 316306021 7.0000
208 233919401 1.0000
208 39472243 4.0000
208 322638688 1.0000
208 237487471 1.0000
208 26586771 2.0000
208 95224854 6.0000
208 63680662 2.0000
208 127331013 7.0000
208 6300152 3.0000
208 166102184 5.0000
208 60663002 3.0000
208 26228880 3.0000
208 17691386 3.0000
208 197095842 6.0000
208 249347954 7.0000
208 110670932 5.0000
208 37536209 1.0000
208 562111567 2.0000
208 229431792 10.0000
208 124849627 1.0000
208 240465601 1.0000
208 18304985 1.0000
208 92521829 2.0000
208 33507131 5.0000
208 29466305 4.0000
208 236108605 5.0000
208 304321790 4.0000
208 70205816 1.0000
208 262199169 1.0000
208 39019643 3.0000
208 22498248 2.0000
208 219454029 4.0000
209 135274322 8.0000
209 6244782 2.0000
209 229466877 5.0000
209 21480666 7.0000
209 77184360 8.0000
209 18016160 2.0000
209 375036621 2.0000
209 227431311 1.0000
209 39325505 1.0000
209 399032673 1.0000
209 237826875 9.0000
209 430934081 3.0000
209 21927925 3.0000
209 627403720 1.0000
209 270850017 1.0000
209 19837405 3.0000
209 212555476 3.0000
209 237376611 1.0000
209 18539902 1.0000
209 30443497 3.0000
209 19594736 1.0000
209 198799377 1.0000
209 226898857 1.0000
209 16627544 1.0000
209 234077156 1.0000
209 137363410 2.0000
209 94835912 2.0000
209 104217808 3.0000
209 361335767 5.0000
209 19533838 1.0000
209 415438778 5.0000
209 109986944 3.0000
209 99560321 2.0000
209 115924018 1.0000
209 420627114 1.0000
209 19735329 1.0000
209 22684776 1.0000
209 21811630 3.0000
209 133219169 1.0000
209 54172831 1.0000
209 239862568 1.0000
209 229650437 1.0000
209 104192882 2.0000
209 25298765 7.0000
209 27885779 2.0000
209 6290752 2.0000
209 239555645 1.0000
209 55174364 2.0000
209 19777265 3.0000
209 385326089 1.0000
209 23781227 1.0000
209 67268150 1.0000
209 312625958 1.0000
209 116785133 1.0000
209 242365407 2.0000
209 75995713 3.0000
209 238158030 1.0000
209 48667895 7.0000
209 120117254 1.0000
209 77986665 2.0000
209 82645739 1.0000
209 22005625 1.0000
209 21401635 1.0000
209 28452279 2.0000
209 21245586 1.0000
209 6294502 5.0000
209 66682393 1.0000
209 21643123 1.0000
209 144942878 3.0000
209 296787019 1.0000
209 84546428 1.0000
209 246585659 2.0000
209 29110219 1.0000
209 219297099 5.0000
209 54605067 1.0000
209 202678255 1.0000
209 77995220 1.0000
209 228774722 1.0000
209 40747039 1.0000
209 238586884 2.0000
209 21440665 1.0000
209 66811109 1.0000
209 116559835 2.0000
209 21518722 1.0000
209 135877820 4.0000
209 98420900 1.0000
209 74979783 4.0000
209 36351009 2.0000
209 20511634 1.0000
209 114007914 6.0000
209 78019662 1.0000
209 157410826 1.0000
209 239444226 2.0000
209 83344114 1.0000
209 20517600 2.0000
209 326441880 1.0000
209 22983594 1.0000
209 233555616 1.0000
209 219007038 4.0000
209 23359147 1.0000
209 228673882 1.0000
209 421067231 1.0000
209 262322667 1.0000
209 22378020 1.0000
209 327886319 1.0000
209 46123918 2.0000
209 378219674 1.0000
209 68690605 3.0000
209 18449501 2.0000
209 19964133 4.0000
209 23577405 1.0000
209 236377912 1.0000
209 36315404 2.0000
209 90059455 2.0000
209 118999126 5.0000
209 316306021 1.0000
209 39472243 1.0000
209 322638688 1.0000
209 237487471 2.0000
209 26586771 1.0000
209 6300152 2.0000
209 166102184 4.0000
209 60663002 1.0000
209 17691386 1.0000
209 197095842 1.0000
209 249347954 1.0000
209 37536209 3.0000
209 229431792 2.0000
209 236108605 1.0000
209 70205816 3.0000
209 262199169 2.0000
209 219454029 2.0000
210 135274322 1.0000
210 196551540 1.0000
210 21480666 1.0000
210 18016160 2.0000
210 19652551 2.0000
210 67430174 1.0000
210 90364806 2.0000
210 324588341 1.0000
210 21927925 1.0000
210 19594736 1.0000
210 239787466 1.0000
210 16627544 2.0000
210 244026999 1.0000
210 46850377 1.0000
210 58040765 1.0000
210 94835912 1.0000
210 104217808 2.0000
210 32845471 1.0000
210 166888604 2.0000
210 239862568 1.0000
210 45611369 1.0000
210 25298765 1.0000
210 23781227 1.0000
210 312625958 3.0000
210 238158030 1.0000
210 48667895 1.0000
210 120117254 1.0000
210 77986665 3.0000
210 37011115 1.0000
210 246585659 1.0000
210 11587032 1.0000
210 40747039 1.0000
210 21440665 1.0000
210 66811109 1.0000
210 135877820 2.0000
210 74979783 2.0000
210 20511634 1.0000
210 114007914 1.0000
210 78019662 1.0000
210 233555616 2.0000
210 228673882 2.0000
210 327886319 1.0000
210 46123918 2.0000
210 95658167 1.0000
210 236377912 1.0000
210 90059455 1.0000
210 118999126 1.0000
210 316306021 1.0000
210 322638688 1.0000
210 237487471 1.0000
210 26586771 1.0000
210 127331013 1.0000
210 26228880 2.0000
210 197095842 1.0000
210 249347954 1.0000
210 229431792 1.0000
210 29466305 1.0000
210 236108605 1.0000
211 135274322 3.0000
211 6244782 4.0000
211 231942475 6.0000
211 191085626 2.0000
211 235965948 1.0000
211 229466877 1.0000
211 579303202 2.0000
211 238316092 3.0000
211 25310399 3.0000
211 456156740 1.0000
211 21480666 7.0000
211 77184360 8.0000
211 29163101 7.0000
211 226631830 7.0000
211 18016160 27.0000
211 375036621 12.0000
211 248801998 3.0000
211 227431311 5.0000
211 39325505 20.0000
211 399032673 1.0000
211 127424923 2.0000
211 36806703 12.0000
211 19652551 23.0000
211 237826875 9.0000
211 80267704 2.0000
211 237788848 1.0000
211 32922034 18.0000
211 67430174 18.0000
211 21565240 1.0000
211 211231464 1.0000
211 179230072 15.0000
211 378668608 1.0000
211 430934081 3.0000
211 110711910 4.0000
211 103817716 7.0000
211 90364806 16.0000
211 324588341 6.0000
211 253184868 38.0000
211 21927925 7.0000
211 944693640 5.0000
211 627403720 1.0000
211 270850017 17.0000
211 19837405 8.0000
211 392146152 13.0000
211 533004742 5.0000
211 524423189 1.0000
211 212555476 29.0000
211 89952215 20.0000
211 191865710 1.0000
211 232243716 2.0000
211 190810251 1.0000
211 18539902 15.0000
211 371923186 5.0000
211 219480393 7.0000
211 30443497 10.0000
211 19594736 4.0000
211 239787466 11.0000
211 215411682 6.0000
211 20584338 4.0000
211 93026497 11.0000
211 412181399 1.0000
211 198799377 9.0000
211 226898857 30.0000
211 16627544 21.0000
211 148702848 4.0000
211 213229979 1.0000
211 878580698 4.0000
211 77989626 1.0000
211 227338733 4.0000
211 234077156 1.0000
211 94303891 5.0000
211 244026999 16.0000
211 22186312 7.0000
211 46850377 6.0000
211 229015331 3.0000
211 137363410 21.0000
211 163466066 8.0000
211 10814042 22.0000
211 58040765 8.0000
211 94835912 13.0000
211 104217808 17.0000
211 361335767 19.0000
211 19533838 9.0000
211 415438778 17.0000
211 109986944 4.0000
211 19530527 15.0000
211 28776227 21.0000
211 99560321 16.0000
211 236912210 1.0000
211 318475037 1.0000
211 115924018 8.0000
211 190987689 6.0000
211 420627114 3.0000
211 19735329 3.0000
211 22684776 12.0000
211 372827446 6.0000
211 21811630 10.0000
211 133219169 9.0000
211 54172831 10.0000
211 70170285 7.0000
211 32845471 13.0000
211 95884790 2.0000
211 166888604 16.0000
211 244154060 1.0000
211 516729176 5.0000
211 239862568 25.0000
211 229650437 4.0000
211 104192882 11.0000
211 14409739 36.0000
211 45611369 6.0000
211 342888740 2.0000
211 25298765 18.0000
211 144131076 2.0000
211 242373942 1.0000
211 27885779 36.0000
211 6290752 10.0000
211 238633165 12.0000
211 239555645 15.0000
211 111338251 19.0000
211 247041300 3.0000
211 360540613 3.0000
211 55174364 8.0000
211 104518517 6.0000
211 19777265 16.0000
211 169088826 9.0000
211 385326089 11.0000
211 23781227 16.0000
211 228770219 3.0000
211 20586381 25.0000
211 396060099 4.0000
211 234825661 1.0000
211 67268150 21.0000
211 312625958 2.0000
211 346630615 1.0000
211 231816917 1.0000
211 234688647 1.0000
211 116785133 7.0000
211 242365407 3.0000
211 75995713 12.0000
211 21315916 23.0000
211 22628924 12.0000
211 238158030 20.0000
211 243632271 1.0000
211 48667895 48.0000
211 496338650 12.0000
211 293536395 7.0000
211 120117254 8.0000
211 258136924 11.0000
211 192341330 1.0000
211 432054563 2.0000
211 116422140 10.0000
211 77986665 23.0000
211 227990753 2.0000
211 82645739 6.0000
211 22005625 28.0000
211 21401635 14.0000
211 25333950 17.0000
211 350484600 11.0000
211 153563285 5.0000
211 28452279 27.0000
211 22026991 9.0000
211 21245586 10.0000
211 135514272 11.0000
211 246357421 16.0000
211 242791873 1.0000
211 37011115 11.0000
211 104578228 7.0000
211 6294502 7.0000
211 504372104 8.0000
211 243177419 1.0000
211 386170620 10.0000
211 66682393 12.0000
211 312658372 3.0000
211 702562776 1.0000
211 21643123 6.0000
211 144942878 11.0000
211 296787019 12.0000
211 84546428 6.0000
211 246585659 12.0000
211 29110219 19.0000
211 219297099 9.0000
211 54605067 9.0000
211 202678255 7.0000
211 77995220 28.0000
211 228774722 9.0000
211 616139585 2.0000
211 11587032 20.0000
211 36034936 7.0000
211 21117425 26.0000
211 195697781 2.0000
211 40747039 19.0000
211 85370909 10.0000
211 148872468 17.0000
211 238586884 1.0000
211 163063814 9.0000
211 21440665 29.0000
211 6751502 15.0000
211 66811109 4.0000
211 18818981 5.0000
211 116559835 16.0000
211 21518722 6.0000
211 135877820 7.0000
211 245434042 21.0000
211 98420900 26.0000
211 74979783 27.0000
211 822980144 2.0000
211 36351009 14.0000
211 20511634 19.0000
211 87471023 14.0000
211 114007914 8.0000
211 150256527 6.0000
211 78019662 5.0000
211 157410826 9.0000
211 239444226 8.0000
211 83344114 16.0000
211 20517600 5.0000
211 236487406 2.0000
211 326441880 2.0000
211 22983594 32.0000
211 233555616 17.0000
211 219007038 9.0000
[truncated: 7,068,839 more chars]
