# Supplementary material for: Dynamic guided metric representation learning for multi-view clustering
Source: PeerJ Comput Sci. 2022 Mar 8;8:e922. doi: 10.7717/peerj-cs.922 (PMC9044235; doi:10.7717/peerj-cs.922)
Supplement: Supplemental Information 2 [file peerj-cs-08-922-s002.zip › football/politicsie/politicsie-retweets.mtx]

348 348 3019
6244782 122713304 4
6244782 239444226 2
6244782 22862620 2
6244782 262322667 2
6244782 18304985 1
6244782 22684776 1
6244782 120117254 1
6244782 39472243 2
6244782 21440665 1
6244782 109986944 1
6244782 69568655 1
6244782 23359147 1
6244782 20517600 2
6244782 21811630 1
6244782 111338251 1
6244782 21480666 1
6290752 120117254 6
6290752 16950676 2
6290752 6751502 2
6290752 6294502 5
6290752 17691386 3
6290752 116785133 1
6290752 350484600 1
6290752 89952215 1
6290752 11587032 1
6290752 10814042 1
6290752 415438778 1
6290752 262322667 3
6290752 39325505 2
6290752 21117425 1
6290752 18449501 1
6290752 385326089 1
6290752 39472243 1
6294502 19530527 1
6294502 6751502 1
6294502 120117254 2
6294502 84546428 4
6294502 16950676 4
6294502 95658167 3
6294502 17691386 6
6294502 10814042 1
6294502 23577405 1
6294502 133219169 1
6294502 104192882 1
6294502 371923186 1
6294502 6290752 10
6294502 89952215 1
6294502 316306021 1
6294502 19735329 1
6294502 215411682 1
6294502 262322667 2
6300152 39472243 6
6300152 110670932 8
6300152 21811630 2
6300152 229650437 1
6300152 18016160 2
6300152 19530527 14
6300152 23359147 13
6300152 21643123 3
6300152 135514272 4
6300152 227338733 1
6300152 153563285 1
6300152 21117425 5
6300152 21401635 1
6300152 239444226 1
6300152 122713304 2
6300152 85370909 3
6300152 6294502 3
6300152 70205816 1
6300152 6306972 1
6300152 75995713 1
6300152 262322667 4
6300152 25298765 3
6300152 22498248 7
6300152 19735329 4
6300152 219454029 1
6300152 18304985 1
6300152 87471023 1
6300152 20511634 1
6300152 19777265 3
6300152 327886319 1
6300152 63680662 2
6300152 21440665 4
6300152 104192882 1
6300152 104578228 1
6300152 22862620 1
6300152 197095842 2
6300152 347778813 1
6300152 372827446 1
6300152 109986944 1
6300152 166102184 2
6300152 26586771 1
6300152 20517600 1
6300152 69568655 1
6300152 32845471 1
6300152 127331013 1
6300152 120117254 1
6306972 239444226 1
6751502 10814042 31
6751502 133219169 2
6751502 17691386 8
6751502 11587032 20
6751502 77986665 14
6751502 120117254 74
6751502 116785133 1
6751502 77184360 8
6751502 95224854 3
6751502 89952215 7
6751502 25333950 1
6751502 74979783 2
6751502 19533838 1
6751502 202678255 2
6751502 78019662 27
6751502 104192882 7
6751502 135274322 11
6751502 84546428 26
6751502 236487406 9
6751502 75995713 5
6751502 39019643 3
6751502 22862620 2
6751502 236108605 6
6751502 215411682 8
6751502 191085626 11
6751502 115924018 12
6751502 33507131 9
6751502 23781227 22
6751502 46123918 7
6751502 39325505 10
6751502 90059455 41
6751502 150256527 1
6751502 238158030 16
6751502 244026999 5
6751502 304321790 7
6751502 231942475 6
6751502 233555616 25
6751502 77995220 5
6751502 322638688 22
6751502 116422140 6
6751502 312658372 10
6751502 77989626 1
6751502 144942878 4
6751502 239862568 1
6751502 116559835 5
6751502 58040765 2
6751502 19530527 2
6751502 37536209 1
10814042 6751502 33
10814042 17691386 13
10814042 19652551 1
10814042 37011115 13
10814042 6294502 4
10814042 75995713 3
10814042 95224854 5
10814042 46123918 4
10814042 169088826 1
10814042 239862568 1
10814042 22862620 3
10814042 371923186 6
10814042 11587032 7
10814042 6290752 10
10814042 233555616 2
10814042 45611369 2
10814042 78019662 4
10814042 39325505 20
10814042 133219169 2
10814042 120117254 28
10814042 84546428 1
10814042 144942878 2
10814042 116559835 2
10814042 312658372 1
10814042 322638688 2
10814042 23781227 2
10814042 19777265 1
10814042 350484600 1
10814042 33507131 2
10814042 116422140 1
10814042 90059455 4
10814042 360540613 1
10814042 89952215 3
10814042 215411682 1
10814042 18449501 1
10814042 231942475 1
10814042 19533838 1
10814042 19594736 1
10814042 77995220 1
11587032 77995220 17
11587032 17691386 3
11587032 104192882 10
11587032 84546428 1
11587032 46123918 1
11587032 322638688 5
11587032 135274322 1
11587032 19777265 2
11587032 6294502 1
11587032 6751502 5
11587032 18449501 1
11587032 95224854 2
11587032 6290752 2
11587032 10814042 6
11587032 150256527 1
11587032 39325505 1
11587032 238158030 2
14409739 22186312 2
14409739 19777265 2
16627544 21480666 2
16627544 20586381 1
16627544 19652551 5
16627544 104217808 1
16950676 120117254 2
16950676 104192882 1
16950676 6294502 1
17691386 20584338 2
17691386 10814042 7
17691386 231942475 3
17691386 6290752 11
17691386 115924018 3
17691386 133219169 11
17691386 22862620 1
17691386 23781227 2
17691386 11587032 1
17691386 46123918 1
17691386 6751502 3
17691386 312658372 1
17691386 120117254 6
17691386 6294502 5
17691386 18449501 3
17691386 84546428 1
17691386 350484600 2
17691386 144942878 2
17691386 18539902 2
17691386 39325505 1
17691386 322638688 1
17691386 95224854 1
17691386 239862568 2
17691386 270286972 1
17691386 236108605 1
17691386 361335767 1
17691386 360540613 1
17691386 116785133 1
18016160 21643123 2
18016160 95658167 1
18016160 19777265 2
18016160 110670932 1
18016160 228673882 1
18016160 415438778 1
18016160 19530527 3
18016160 39325505 1
18304985 19735329 1
18304985 87471023 3
18304985 39472243 1
18304985 239555645 1
18449501 74979783 2
18449501 133219169 4
18449501 22862620 2
18449501 6751502 1
18449501 10814042 1
18449501 233555616 1
18449501 215411682 1
18449501 304321790 1
18449501 17691386 8
18449501 25333950 1
18449501 18539902 1
18449501 6294502 1
18449501 104192882 2
18449501 144942878 2
18449501 75995713 1
18449501 23781227 1
18449501 231942475 1
18539902 19533838 3
18539902 120117254 3
18539902 75995713 2
18539902 84546428 4
18539902 22862620 2
18539902 144942878 1
18539902 20584338 1
18539902 77995220 1
18539902 104192882 9
18539902 17691386 1
18539902 37011115 1
18539902 6751502 2
18539902 135274322 1
18539902 304321790 1
18539902 244026999 1
18539902 239862568 1
18539902 39019643 1
18539902 90059455 1
18539902 23781227 1
18818981 19777265 2
18818981 95658167 1
18818981 236108605 1
18818981 239444226 1
19530527 19735329 6
19530527 6300152 3
19530527 22983594 1
19530527 39472243 21
19530527 21518722 20
19530527 127331013 1
19530527 109986944 11
19530527 135514272 1
19530527 29163101 3
19530527 135877820 11
19530527 98420900 14
19530527 327886319 10
19530527 233919401 14
19530527 227431311 3
19530527 110670932 5
19530527 122713304 12
19530527 229015331 1
19530527 87471023 8
19530527 382027035 1
19530527 238586884 1
19530527 21117425 41
19530527 316306021 11
19530527 18304985 2
19530527 32845471 11
19530527 245434042 7
19530527 20511634 3
19530527 22498248 11
19530527 166102184 6
19530527 228774722 4
19530527 118999126 7
19530527 227338733 6
19530527 242791873 1
19530527 228673882 4
19530527 239787466 10
19530527 18016160 6
19530527 137363410 11
19530527 415438778 5
19530527 20586381 7
19530527 110711910 1
19530527 19777265 25
19530527 372827446 4
19530527 23359147 2
19530527 69568655 85
19530527 21440665 17
19530527 21643123 5
19530527 22924705 1
19530527 63680662 2
19530527 90364806 3
19530527 226631830 14
19530527 36034936 1
19530527 456156740 1
19530527 93026497 3
19530527 19964133 4
19530527 239555645 2
19530527 322549346 2
19530527 70205816 6
19530527 229466877 3
19530527 29466305 1
19530527 90059455 1
19530527 198799377 1
19530527 67430174 2
19530527 192341330 4
19530527 111338251 36
19530527 85370909 1
19530527 168669206 1
19530527 179230072 2
19530527 92521829 1
19530527 258136924 11
19530527 104578228 1
19530527 237376611 1
19530527 21565240 1
19530527 25298765 1
19530527 318475037 1
19530527 392146152 1
19530527 6751502 1
19533838 18539902 3
19533838 104192882 1
19533838 6751502 11
19533838 17691386 10
19533838 74979783 1
19533838 20584338 3
19533838 19652551 1
19533838 20511634 1
19533838 231942475 1
19533838 90059455 1
19533838 75995713 2
19533838 239862568 1
19533838 115924018 1
19533838 135274322 2
19533838 236108605 3
19533838 22862620 2
19533838 421067231 1
19533838 21480666 2
19533838 37536209 1
19533838 120117254 1
19594736 243632271 1
19594736 99560321 10
19594736 326441880 1
19594736 29110219 4
19594736 94835912 9
19594736 22186312 16
19594736 148702848 3
19594736 172749267 10
19594736 67268150 14
19594736 19777265 2
19594736 32922034 10
19594736 562111567 1
19594736 54605067 9
19594736 516729176 3
19594736 296787019 1
19594736 524423189 2
19594736 579303202 3
19594736 36351009 1
19594736 114007914 22
19594736 330904433 1
19594736 81844092 1
19594736 21927925 2
19594736 197897890 1
19594736 133219169 1
19652551 16627544 37
19652551 21480666 26
19652551 21315916 6
19652551 22005625 22
19652551 104217808 4
19652551 246585659 1
19652551 190987689 1
19735329 23359147 8
19735329 17691386 1
19735329 122713304 2
19735329 21811630 1
19735329 85370909 1
19735329 19530527 3
19777265 22498248 1
19777265 95658167 44
19777265 249347954 2
19777265 11587032 1
19777265 89952215 2
19777265 18016160 3
19777265 166102184 1
19777265 233555616 2
19777265 237826875 4
19777265 33507131 6
19777265 20511634 1
19777265 228673882 1
19777265 327886319 1
19777265 21811630 2
19777265 85370909 1
19777265 360540613 4
19777265 39325505 3
19777265 39472243 1
19777265 312658372 1
19777265 21518722 2
19777265 19530527 6
19777265 262322667 3
19777265 322638688 4
19777265 18818981 1
19777265 36034936 3
19777265 350484600 2
19777265 84546428 3
19777265 227338733 2
19777265 190987689 1
19777265 120117254 1
19777265 322549346 2
19777265 99560321 2
19777265 21117425 8
19777265 77995220 1
19777265 236108605 7
19777265 115924018 1
19777265 69568655 9
19777265 372827446 2
19777265 316306021 1
19777265 16627544 1
19777265 6751502 1
19777265 111338251 9
19777265 20586381 1
19777265 330904433 1
19777265 32845471 1
19777265 66682393 1
19777265 258136924 2
19777265 361335767 1
19777265 54605067 1
19777265 270286972 1
19777265 21440665 1
19777265 17691386 1
19837405 144942878 4
19837405 116547221 1
19837405 104192882 2
19837405 236108605 1
19837405 6751502 1
19837405 17691386 2
19837405 20584338 1
19837405 77995220 1
19837405 262322667 1
19837405 238158030 1
19837405 19533838 4
19837405 215411682 1
19964133 39472243 3
19964133 22862620 1
19964133 227338733 1
19964133 21811630 2
19964133 87471023 3
19964133 18304985 4
19964133 122713304 1
19964133 245434042 1
19964133 85370909 1
19964133 19777265 2
19964133 19735329 1
19964133 23359147 1
19964133 21117425 3
19964133 110670932 1
19964133 29466305 1
19964133 25298765 1
19964133 327886319 1
19964133 6300152 1
19964133 19530527 6
19964133 135274322 1
19964133 228673882 1
19964133 226631830 1
19964133 18016160 1
19964133 20586381 1
20511634 19735329 1
20511634 6300152 1
20511634 6306972 1
20511634 21117425 3
20511634 19964133 1
20511634 21811630 2
20511634 87471023 1
20511634 23359147 1
20511634 18304985 1
20511634 18016160 1
20511634 95658167 3
20511634 19530527 5
20511634 90059455 1
20511634 69568655 1
20511634 135274322 1
20517600 237826875 3
20517600 122713304 2
20517600 20584338 3
20517600 239444226 1
20517600 6244782 1
20517600 6751502 1
20517600 10814042 1
20517600 262322667 1
20517600 19777265 1
20517600 46123918 1
20517600 74979783 1
20584338 6751502 21
20584338 19533838 1
20584338 10814042 4
20584338 6294502 2
20584338 17691386 10
20584338 22026991 2
20584338 39325505 1
20584338 95224854 2
20584338 89952215 1
20584338 133219169 4
20584338 22862620 2
20584338 77995220 2
20584338 115924018 1
20584338 104192882 11
20584338 18539902 3
20584338 80267704 1
20584338 20517600 2
20584338 231942475 3
20584338 23577405 1
20584338 120117254 2
20584338 90059455 2
20584338 244026999 1
20584338 116559835 1
20584338 11587032 2
20584338 312658372 1
20584338 116422140 1
20584338 46123918 1
20586381 21117425 1
20586381 6751502 1
20586381 135514272 2
20586381 19735329 2
20586381 19530527 17
20586381 350484600 1
20586381 122713304 1
20586381 69568655 3
20586381 21518722 1
20586381 166102184 1
20586381 21643123 1
20586381 327886319 1
20586381 258136924 1
21117425 6300152 1
21117425 19735329 3
21117425 23359147 6
21117425 19530527 123
21117425 22983594 1
21117425 118999126 2
21117425 135514272 1
21117425 21518722 1
21117425 87471023 1
21117425 25298765 8
21117425 166102184 2
21117425 20586381 2
21117425 69568655 26
21117425 18016160 4
21117425 312625958 1
21117425 32845471 2
21117425 67430174 8
21117425 21440665 1
21117425 347778813 1
21117425 63680662 1
21117425 327886319 1
21117425 245434042 1
21117425 70205816 3
21117425 19777265 3
21117425 111338251 11
21117425 237376611 1
21117425 99560321 1
21117425 120117254 1
21245586 6751502 94
21245586 37011115 8
21245586 10814042 13
21245586 74979783 11
21245586 17691386 12
21245586 77184360 4
21245586 77986665 14
21245586 21643123 1
21245586 118999126 1
21245586 33507131 1
21245586 238158030 6
21245586 95224854 1
21245586 120117254 1
21245586 231942475 2
21245586 104192882 6
21315916 16627544 15
21315916 19652551 4
21315916 22005625 10
21315916 21480666 13
21315916 17691386 1
21401635 21518722 1
21401635 19735329 1
21401635 23359147 2
21401635 18016160 1
21401635 19530527 2
21401635 94303891 1
21401635 77184360 1
21401635 21117425 1
21401635 21643123 1
21401635 137363410 2
21401635 197095842 1
21440665 19530527 3
21440665 122713304 1
21440665 21117425 1
21440665 90364806 1
21440665 98420900 1
21440665 229466877 1
21440665 22498248 1
21440665 262322667 1
21480666 22005625 13
21480666 19652551 16
21480666 21315916 2
21480666 19533838 1
21480666 135274322 2
21480666 19777265 1
21518722 135514272 1
21518722 19530527 12
21518722 84546428 1
21518722 85370909 1
21518722 239787466 1
21518722 87471023 3
21518722 20586381 1
21518722 67430174 3
21518722 93026497 5
21518722 21117425 1
21518722 227431311 1
21518722 262322667 1
21518722 198799377 4
21518722 32845471 1
21518722 70205816 1
21518722 21643123 4
21518722 111338251 4
21518722 69568655 2
21565240 19530527 1
21643123 19777265 3
21643123 262322667 1
21643123 39472243 1
21643123 19735329 2
21643123 87471023 2
21643123 21811630 1
21643123 6244782 1
21643123 219454029 1
21643123 58040765 1
21643123 36351009 1
21643123 23359147 1
21643123 198799377 3
21643123 19530527 6
21643123 120117254 1
21643123 21480666 1
21643123 93026497 7
21643123 19964133 3
21643123 109986944 1
21643123 95658167 1
21643123 20586381 1
21643123 415438778 1
21643123 393461982 1
21643123 227338733 1
21643123 60663002 1
21643123 18016160 1
21811630 19530527 14
21811630 135514272 3
21811630 19735329 1
21811630 18016160 1
21811630 262322667 1
21811630 87471023 1
21927925 46850377 2
21927925 120117254 1
21927925 28452279 1
21927925 21440665 1
21927925 19594736 1
21927925 32922034 5
21927925 36351009 1
21927925 239862568 1
21927925 14409739 1
21927925 87471023 1
21927925 114007914 1
21927925 94835912 1
22005625 21480666 1
22005625 19652551 16
22005625 16627544 1
22005625 21315916 2
22005625 104217808 1
22005625 350484600 3
22186312 19594736 21
22186312 399032673 1
22186312 54605067 1
22186312 99560321 2
22186312 32922034 1
22378020 19594736 32
22378020 39472243 10
22378020 19530527 2
22378020 94835912 41
22378020 23577405 1
22378020 99560321 3
22378020 46850377 3
22378020 327886319 1
22378020 29110219 9
22378020 21480666 3
22378020 22005625 1
22378020 19777265 2
22378020 14409739 3
22378020 179230072 3
22378020 36351009 1
22378020 20584338 1
22378020 262322667 2
22378020 32922034 1
22498248 19530527 13
22498248 166102184 4
22498248 29466305 2
22498248 20511634 3
22498248 238586884 1
22498248 23781227 1
22498248 19777265 1
22498248 316306021 1
22498248 415438778 1
22498248 21440665 3
22498248 90364806 1
22498248 233919401 1
22498248 69568655 3
22498248 118999126 1
22498248 135877820 1
22628924 68690605 20
22628924 212555476 18
22628924 82645739 5
22628924 66682393 15
22628924 219454029 19
22628924 26586771 9
22628924 219007038 6
22628924 148872468 15
22628924 48667895 8
22628924 496338650 3
22628924 246357421 1
22628924 238633165 1
22628924 27885779 2
22628924 19777265 1
22628924 229431792 1
22684776 135274322 1
22684776 78019662 1
22684776 6751502 1
22862620 20584338 3
22862620 120117254 6
22862620 6751502 11
22862620 6294502 1
22862620 19533838 1
22862620 77184360 1
22862620 90059455 1
22862620 74979783 1
22862620 238158030 1
22862620 17691386 3
22862620 116559835 5
22862620 104192882 8
22862620 304321790 1
22862620 327886319 1
22862620 46123918 2
22862620 77986665 2
22862620 133219169 1
22862620 23781227 2
22862620 10814042 2
22862620 350484600 3
22862620 244026999 1
22862620 33507131 1
22862620 84546428 1
22862620 19777265 1
22862620 116422140 1
22862620 89952215 1
22862620 144942878 1
22862620 239862568 1
22983594 85370909 1
23359147 6294502 3
23359147 19735329 9
23359147 109986944 1
23359147 21643123 1
23359147 18016160 4
23359147 39472243 2
23359147 122713304 1
23359147 22983594 1
23359147 118999126 1
23359147 135514272 1
23359147 21117425 5
23359147 21401635 1
23359147 87471023 2
23359147 21811630 1
23359147 19530527 11
23359147 212284694 1
23359147 17691386 1
23359147 21518722 1
23359147 104518517 1
23359147 69568655 6
23359147 20586381 2
23359147 111338251 1
23359147 120117254 1
23781227 23577405 1
23781227 104192882 9
23781227 238158030 1
23781227 77986665 1
23781227 120117254 1
23781227 17691386 3
23781227 6751502 6
23781227 144942878 1
23781227 133219169 1
23781227 95658167 2
23781227 74979783 1
23781227 22862620 1
23781227 75995713 1
23781227 215411682 1
23781227 90059455 1
23781227 246585659 1
23781227 22983594 1
23781227 10814042 1
23781227 37536209 1
24600451 19594736 2
25298765 17691386 2
25298765 39472243 6
25298765 21480666 1
25298765 22983594 1
25298765 191865710 1
25298765 21518722 2
25298765 21643123 1
25298765 21117425 5
25298765 87471023 1
25298765 93026497 1
25298765 227431311 2
25298765 262322667 4
25298765 245434042 1
25298765 30443497 2
25298765 19530527 3
25298765 39325505 1
25298765 118999126 1
25298765 54605067 1
25298765 258136924 1
25310399 385326089 3
25310399 36806703 1
25333950 6751502 2
25333950 77184360 1
25333950 95658167 1
25333950 104192882 1
25333950 75995713 1
25333950 116559835 2
25333950 116785133 1
25333950 10814042 1
25333950 39325505 1
26586771 219454029 3
26586771 22628924 156
26586771 66682393 10
26586771 212555476 19
26586771 219297099 25
26586771 224291356 2
26586771 118999126 1
26586771 68690605 34
26586771 231942475 1
26586771 202678255 1
26586771 166888604 1
26586771 120117254 1
26586771 238633165 1
26586771 27885779 2
26586771 54172831 2
26586771 375036621 76
26586771 21480666 1
26586771 240624439 1
26586771 229431792 3
26586771 48667895 6
26586771 87471023 1
26586771 124849627 1
26586771 82645739 2
26586771 246357421 1
26586771 219007038 2
26586771 19594736 5
26586771 19964133 1
26586771 6751502 1
26586771 239444226 1
26586771 19530527 2
26586771 249347954 1
26586771 19652551 2
26586771 148872468 1
26586771 32922034 1
26586771 386170620 1
26586771 496338650 1
26586771 430934081 1
27885779 22628924 57
27885779 219454029 7
27885779 212555476 20
27885779 148872468 4
27885779 375036621 3
27885779 66682393 6
27885779 68690605 6
27885779 219007038 2
27885779 26586771 10
27885779 48667895 2
27885779 262322667 1
27885779 361335767 1
27885779 19777265 2
27885779 496338650 3
27885779 21480666 1
27885779 238633165 3
27885779 219297099 1
28364382 19594736 1
28364382 87471023 1
28364382 94835912 1
28452279 211231464 1
28452279 21480666 1
28452279 54172831 1
28452279 327886319 1
28452279 46850377 1
28452279 39472243 1
28452279 22005625 1
28452279 19594736 7
28452279 229650437 1
28452279 262322667 1
28452279 296787019 1
28452279 21117425 1
28452279 326441880 1
28452279 421067231 1
28452279 29110219 1
28452279 32922034 5
28452279 20584338 1
28452279 231942475 2
28452279 172749267 1
28452279 237826875 2
28452279 197897890 1
28452279 248801998 1
28452279 21440665 1
28452279 36351009 1
28452279 21811630 2
28452279 233555616 1
28452279 516729176 1
28452279 18016160 1
28452279 22378020 1
28452279 114007914 1
28452279 94835912 2
28452279 87471023 1
28452279 54605067 1
28452279 253184868 1
28452279 236108605 1
28452279 239444226 2
28776227 46850377 2
28776227 23577405 3
28776227 19777265 1
28776227 18016160 1
29110219 19594736 10
29110219 67268150 1
29110219 21480666 4
29110219 23359147 2
29110219 6294502 1
29110219 296787019 1
29110219 94835912 1
29110219 16950676 1
29110219 22005625 1
29110219 32922034 1
29110219 237826875 1
29110219 172749267 1
29110219 39472243 1
29110219 22378020 1
29110219 19530527 1
29110219 6751502 2
29466305 135514272 1
29466305 19530527 5
29466305 127331013 1
29466305 69568655 1
30443497 19530527 5
30443497 39472243 2
30443497 120117254 1
30443497 6300152 3
30443497 19964133 3
30443497 85370909 1
30443497 166888604 1
30443497 21518722 1
30443497 262322667 1
30443497 20586381 3
30443497 21117425 1
30443497 245434042 1
30443497 109986944 1
30443497 21643123 3
30443497 29466305 1
30443497 19777265 5
30443497 21440665 1
30443497 25298765 1
32845471 18016160 3
32845471 153563285 3
32845471 236108605 1
32845471 19530527 45
32845471 104518517 2
32845471 74979783 1
32845471 21117425 4
32845471 87471023 2
32845471 19964133 1
32845471 69568655 3
32845471 327886319 1
32845471 226631830 1
32845471 118999126 3
32845471 227338733 1
32845471 19735329 1
32845471 21643123 1
32845471 115924018 1
32845471 19777265 6
32845471 19594736 1
32845471 258136924 1
32845471 111338251 5
32845471 70205816 1
32845471 702562776 2
32845471 95884790 1
32845471 67430174 1
32845471 6300152 1
32922034 262322667 2
32922034 17691386 1
32922034 19594736 41
32922034 99560321 1
32922034 29110219 2
32922034 39019643 1
32922034 229650437 1
32922034 22186312 1
32922034 21927925 2
32922034 94835912 4
32922034 421067231 2
32922034 67268150 1
32922034 28452279 2
32922034 90059455 1
32922034 172749267 1
32922034 21117425 1
32922034 114007914 6
32922034 19777265 1
32922034 524423189 1
33507131 6294502 5
33507131 77184360 2
33507131 21480666 3
33507131 6751502 5
33507131 75995713 1
33507131 120117254 2
33507131 17691386 1
33507131 39325505 5
33507131 89952215 11
33507131 104192882 1
33507131 74979783 1
33507131 16950676 2
33507131 135274322 3
33507131 23781227 2
33507131 20511634 1
33507131 371923186 1
33507131 20517600 1
33507131 10814042 1
33507131 19777265 7
33507131 212555476 1
33507131 95658167 4
33507131 22862620 1
33507131 19530527 1
33507131 322638688 1
33507131 39019643 1
33507131 69568655 1
33507131 11587032 1
36034936 19530527 7
36034936 19777265 5
36034936 39325505 3
36034936 17691386 1
36034936 26228880 1
36034936 32845471 1
36034936 69568655 2
36034936 21117425 1
36034936 21643123 1
36034936 18539902 1
36351009 19594736 3
36351009 21315916 1
36351009 504372104 2
36351009 94835912 3
36351009 237826875 1
36351009 120117254 1
36351009 172749267 3
36351009 32922034 4
36351009 421067231 1
36351009 60663002 1
36351009 258136924 1
36351009 22186312 2
36351009 21927925 1
36351009 144942878 1
36806703 25310399 2
36806703 219480393 1
36806703 270850017 37
36806703 361335767 1
37011115 10814042 18
37011115 77986665 2
37011115 77989626 1
37011115 89952215 2
37011115 371923186 1
37011115 11587032 1
37011115 95224854 1
37011115 6751502 4
37011115 45611369 1
37011115 120117254 5
37011115 75995713 1
37536209 6751502 9
37536209 6294502 2
37536209 21480666 2
37536209 120117254 6
37536209 17691386 9
37536209 10814042 5
37536209 77995220 1
37536209 77986665 7
37536209 19533838 3
37536209 135274322 8
37536209 74979783 2
37536209 78019662 1
37536209 22862620 4
37536209 68690605 1
37536209 77184360 2
37536209 75995713 1
37536209 219454029 3
37536209 239444226 2
37536209 104192882 1
37536209 144942878 2
37536209 11587032 3
37536209 23781227 1
37536209 238158030 2
37536209 37011115 2
37536209 89952215 1
37536209 18449501 2
37536209 133219169 1
37536209 215411682 1
37536209 18539902 2
37536209 231942475 1
37536209 244026999 2
37536209 236108605 2
37536209 262322667 1
37536209 39019643 1
37536209 84546428 2
37536209 137363410 1
37536209 20584338 1
37536209 150256527 1
39019643 6751502 7
39019643 89952215 5
39019643 120117254 2
39019643 77995220 2
39019643 238158030 2
39019643 18304985 1
39019643 322638688 2
39019643 19777265 2
39019643 18539902 1
39019643 19530527 1
39019643 244026999 1
39019643 262322667 2
39019643 11587032 1
39019643 236108605 2
39019643 22684776 1
39019643 90059455 1
39019643 215411682 1
39019643 350484600 1
39019643 75995713 1
39019643 135274322 1
39325505 120117254 4
39325505 371923186 3
39325505 20584338 1
39325505 191085626 1
39325505 19777265 5
39325505 322638688 2
39325505 33507131 5
39325505 236108605 1
39325505 75995713 1
39325505 6294502 1
39325505 239862568 1
39325505 84546428 1
39325505 6290752 2
39325505 21117425 1
39325505 6751502 1
39472243 19530527 57
39472243 87471023 4
39472243 227431311 2
39472243 382027035 3
39472243 23359147 2
39472243 70205816 3
39472243 98420900 5
39472243 21518722 2
39472243 239555645 1
39472243 19735329 2
39472243 19777265 3
39472243 135274322 1
39472243 245434042 2
39472243 327886319 5
39472243 109986944 2
39472243 18016160 3
39472243 19964133 1
39472243 110670932 1
39472243 228673882 1
39472243 231942475 1
39472243 69568655 5
39472243 115924018 1
39472243 20586381 2
39472243 32845471 1
39472243 118999126 1
39472243 93026497 2
39472243 258136924 4
39472243 372827446 2
39472243 111338251 1
39472243 104578228 1
39472243 21811630 1
39472243 153563285 1
40747039 212555476 13
40747039 22628924 14
40747039 386170620 1
40747039 54172831 2
40747039 236377912 1
40747039 238633165 1
40747039 26586771 6
40747039 68690605 3
40747039 237826875 2
40747039 246357421 1
40747039 496338650 1
40747039 219297099 2
40747039 148872468 2
40747039 48667895 1
40747039 66682393 3
40747039 219454029 1
45611369 10814042 10
45611369 6751502 1
45611369 78019662 1
45611369 231942475 1
45611369 144942878 1
45611369 39325505 1
46123918 78019662 8
46123918 104192882 2
46123918 39325505 1
46123918 120117254 5
46123918 39019643 1
46123918 144942878 3
46123918 37011115 1
46123918 39472243 1
46123918 238158030 11
46123918 95658167 1
46123918 11587032 3
46123918 10814042 1
46123918 84546428 6
46123918 20584338 2
46123918 18016160 1
46123918 26228880 1
46123918 21440665 2
46123918 135274322 1
46123918 77986665 3
46123918 90059455 2
46123918 6751502 1
46123918 77989626 1
46123918 22862620 1
46123918 233555616 1
46123918 115924018 1
46123918 116559835 1
46123918 95224854 1
46123918 87471023 1
46850377 19777265 1
46850377 21643123 1
46850377 20517600 1
48667895 22628924 4
48667895 124849627 1
48667895 66682393 1
48667895 238633165 1
48667895 26586771 6
48667895 219007038 2
48667895 40747039 1
48667895 212555476 4
48667895 496338650 1
48667895 219454029 1
54172831 262322667 3
54172831 190987689 4
54172831 237826875 6
54172831 385326089 1
54172831 253184868 5
54172831 239444226 9
54172831 236377912 1
54172831 248801998 1
54172831 120117254 1
54172831 22005625 1
54172831 249347954 1
54172831 6244782 1
54172831 36806703 1
54172831 68690605 1
54172831 361335767 1
54605067 19594736 4
54605067 172749267 1
54605067 67268150 1
54605067 144942878 1
55174364 20511634 1
55174364 245434042 1
55174364 21518722 1
55174364 23359147 2
55174364 109986944 1
55174364 21811630 1
55174364 39472243 2
55174364 21643123 1
58040765 135274322 13
58040765 21643123 3
58040765 21480666 2
58040765 6751502 8
58040765 19964133 2
58040765 21117425 2
58040765 17691386 3
58040765 120117254 1
58040765 19735329 1
58040765 93026497 1
58040765 77986665 1
58040765 11587032 1
58040765 244026999 1
60663002 19964133 1
60663002 21117425 1
60663002 36351009 1
63680662 19530527 1
66682393 26586771 4
66682393 124849627 1
66682393 212555476 3
66682393 20517600 2
66682393 22628924 22
66682393 219454029 4
66682393 68690605 6
66682393 239444226 2
66682393 84546428 2
66682393 496338650 1
66682393 22862620 1
66682393 93026497 1
66682393 148872468 2
66682393 27885779 1
66682393 238633165 1
66682393 19777265 1
66682393 21480666 1
66811109 19594736 1
67268150 19594736 13
67268150 95658167 3
67268150 94835912 2
67268150 22186312 1
67268150 342888740 1
67268150 231942475 1
67268150 516729176 1
67268150 99560321 1
67268150 197897890 1
67268150 19777265 5
67268150 135274322 1
67268150 21117425 1
67268150 213229979 1
67268150 114007914 1
67430174 69568655 49
67430174 19530527 24
67430174 135514272 1
67430174 21643123 8
67430174 166102184 2
67430174 21518722 5
67430174 18016160 3
67430174 22498248 2
67430174 98420900 1
67430174 87471023 3
67430174 19735329 3
67430174 303259546 1
67430174 104578228 1
67430174 23359147 2
67430174 228774722 1
67430174 327886319 1
67430174 21117425 11
67430174 153563285 2
67430174 39472243 4
67430174 372827446 2
67430174 20511634 2
67430174 30443497 1
67430174 577034468 1
67430174 122713304 4
67430174 135877820 1
67430174 144942878 1
67430174 115924018 1
67430174 238158030 1
67430174 229015331 1
67430174 19777265 1
67430174 93026497 5
67430174 118999126 1
67430174 192341330 2
67430174 21440665 2
67430174 322549346 1
67430174 109986944 1
68690605 22628924 53
68690605 219297099 2
68690605 212555476 11
68690605 26586771 17
68690605 219454029 4
68690605 375036621 6
68690605 148872468 3
68690605 66682393 2
68690605 48667895 1
68690605 496338650 5
68690605 27885779 1
68690605 17691386 1
69568655 21643123 3
69568655 21518722 5
69568655 67430174 24
69568655 135514272 1
69568655 23359147 7
69568655 21440665 2
69568655 21811630 1
69568655 19530527 131
69568655 6300152 3
69568655 227431311 1
69568655 98420900 1
69568655 312625958 2
69568655 87471023 5
69568655 18016160 4
69568655 20511634 1
69568655 137363410 1
69568655 166102184 2
69568655 327886319 2
69568655 20586381 1
69568655 303259546 1
69568655 21117425 19
69568655 109986944 4
69568655 228673882 1
69568655 226631830 4
69568655 153563285 1
69568655 347778813 1
69568655 122713304 2
69568655 233919401 1
69568655 577034468 1
69568655 227338733 1
69568655 322549346 1
69568655 63680662 1
69568655 238316092 1
69568655 19964133 1
69568655 19777265 11
69568655 118999126 2
69568655 95658167 1
69568655 39325505 2
69568655 32845471 1
69568655 372827446 17
69568655 192341330 2
69568655 39472243 1
69568655 111338251 18
69568655 318475037 3
69568655 258136924 2
69568655 237376611 1
70170285 6751502 5
70170285 150256527 1
70170285 244026999 1
70205816 135514272 1
70205816 327886319 6
70205816 135877820 1
70205816 98420900 1
70205816 19530527 6
70205816 122713304 1
70205816 110670932 1
70205816 69568655 4
74979783 6751502 2
74979783 371923186 1
74979783 84546428 1
75995713 6751502 17
75995713 17691386 1
75995713 104192882 2
75995713 144942878 1
75995713 16950676 1
75995713 23781227 1
75995713 39019643 1
75995713 262322667 1
75995713 116559835 1
75995713 322638688 1
75995713 21518722 1
75995713 95224854 1
75995713 25333950 1
75995713 11587032 1
77184360 6751502 5
77986665 78019662 1
77986665 6751502 7
77986665 89952215 1
77986665 104192882 1
77986665 23781227 1
77986665 144942878 1
77986665 135274322 1
77986665 95658167 3
77986665 238158030 4
77986665 46123918 1
77986665 16627544 1
77986665 231942475 1
77986665 95224854 1
77986665 163063814 1
77986665 37536209 1
77995220 11587032 4
77995220 104192882 2
77995220 22005625 1
77995220 6751502 2
77995220 17691386 2
77995220 10814042 1
77995220 236487406 1
77995220 116785133 1
77995220 22862620 1
77995220 322638688 1
78019662 39325505 2
78019662 95224854 2
78019662 6294502 1
78019662 6751502 5
78019662 104192882 2
78019662 116559835 2
78019662 77995220 1
78019662 77986665 1
78019662 46123918 5
78019662 115924018 1
78019662 233555616 1
80267704 104192882 1
82645739 22628924 4
82645739 219454029 1
82645739 26586771 1
83344114 19530527 2
84546428 120117254 8
84546428 104192882 2
84546428 20584338 7
84546428 116559835 1
84546428 322638688 3
84546428 90059455 4
84546428 23781227 2
84546428 19777265 9
84546428 350484600 2
84546428 17691386 4
84546428 77986665 1
84546428 20517600 10
84546428 122713304 1
84546428 6244782 3
84546428 37011115 1
84546428 6294502 6
84546428 11587032 2
84546428 135274322 1
84546428 89952215 4
84546428 233555616 3
84546428 304321790 1
84546428 46123918 4
84546428 238158030 1
84546428 115924018 3
84546428 6751502 8
84546428 231942475 2
84546428 95658167 1
84546428 75995713 1
84546428 215411682 1
84546428 16950676 1
84546428 144942878 3
84546428 74979783 1
84546428 39325505 2
84546428 21117425 1
84546428 6290752 2
85370909 20511634 1
85370909 22983594 2
85370909 135514272 2
85370909 19530527 15
85370909 25298765 4
85370909 21518722 5
85370909 118999126 1
85370909 153563285 1
85370909 109986944 1
85370909 21811630 4
85370909 39472243 3
85370909 240624439 1
85370909 212555476 1
85370909 87471023 3
85370909 234825661 1
85370909 23359147 1
85370909 21117425 1
85370909 98420900 2
85370909 19735329 1
85370909 122713304 2
85370909 127331013 1
85370909 25333950 1
85370909 18539902 1
85370909 19964133 1
85370909 75995713 1
85370909 20586381 1
85370909 327886319 1
85370909 67430174 1
87471023 19530527 21
87471023 21117425 1
87471023 237376611 1
87471023 227431311 1
87471023 122713304 2
87471023 137363410 2
87471023 227338733 1
87471023 19735329 1
87471023 166102184 1
87471023 32845471 1
87471023 111338251 3
87471023 242365407 1
87471023 69568655 1
87471023 39472243 1
89952215 6751502 16
89952215 10814042 3
89952215 39325505 9
89952215 120117254 4
89952215 77184360 2
89952215 84546428 6
89952215 78019662 2
89952215 46123918 2
89952215 39019643 3
89952215 33507131 5
89952215 6294502 2
89952215 135274322 1
89952215 37011115 2
89952215 133219169 1
89952215 322638688 4
89952215 16950676 1
89952215 95658167 3
89952215 169088826 1
89952215 231942475 1
89952215 90059455 1
89952215 11587032 7
89952215 22862620 1
89952215 95224854 2
89952215 239862568 2
90059455 6294502 1
90059455 133219169 1
90059455 89952215 1
90059455 6751502 24
90059455 75995713 2
90059455 120117254 1
90059455 233555616 1
90059455 23781227 2
90059455 191085626 1
90059455 39325505 1
90059455 135274322 1
90059455 244026999 1
90059455 10814042 2
90059455 236108605 1
90059455 322638688 1
90059455 95658167 1
90059455 46123918 1
90364806 21117425 4
90364806 233919401 1
90364806 327886319 2
90364806 18016160 2
90364806 19530527 25
90364806 69568655 10
90364806 22498248 2
90364806 118999126 1
90364806 33507131 1
90364806 110670932 2
90364806 111338251 6
90364806 87471023 3
90364806 67430174 1
90364806 6300152 1
90364806 120117254 1
90364806 6751502 1
92521829 111338251 1
92521829 19530527 1
93026497 23359147 2
93026497 19530527 4
93026497 21518722 4
93026497 18016160 1
93026497 87471023 1
93026497 21643123 5
93026497 67430174 1
94303891 19530527 3
94835912 19594736 22
94835912 22378020 1
94835912 99560321 1
94835912 32922034 9
94835912 296787019 1
94835912 87471023 1
94835912 14409739 1
94835912 172749267 2
94835912 20584338 1
94835912 29110219 1
94835912 114007914 1
94835912 21117425 1
95224854 10814042 3
95224854 6751502 14
95224854 77184360 4
95224854 37011115 1
95224854 77986665 5
95224854 90059455 1
95224854 89952215 1
95224854 6294502 2
95224854 17691386 1
95224854 39325505 2
95224854 84546428 1
95224854 120117254 2
95224854 233555616 2
95224854 104192882 3
95224854 133219169 2
95224854 16950676 2
95224854 312658372 1
95224854 371923186 1
95224854 11587032 5
95224854 144942878 2
95224854 6290752 1
95224854 150256527 1
95224854 18449501 1
95224854 231942475 1
95658167 135274322 1
95658167 190987689 2
95658167 19777265 40
95658167 28776227 4
95658167 6294502 1
95658167 120117254 2
95658167 236108605 3
95658167 350484600 1
95658167 23781227 1
95658167 84546428 1
95658167 262322667 1
95658167 77986665 2
95658167 20511634 1
95658167 18818981 1
95658167 39325505 1
95884790 135514272 1
95884790 19530527 3
98420900 21518722 5
98420900 135514272 1
98420900 39472243 3
98420900 103817716 1
98420900 22983594 1
98420900 118999126 2
98420900 122713304 1
98420900 109986944 2
98420900 327886319 2
98420900 382027035 2
98420900 25298765 1
98420900 87471023 3
98420900 104578228 2
98420900 104518517 1
98420900 21117425 7
98420900 19530527 15
98420900 245434042 3
98420900 69568655 6
98420900 456156740 1
98420900 19735329 1
98420900 21440665 2
98420900 19777265 3
98420900 111338251 1
98420900 262322667 1
98420900 236912210 1
99560321 19594736 20
99560321 22005625 2
99560321 6751502 1
99560321 10814042 1
99560321 19777265 3
99560321 350484600 1
99560321 22186312 2
99560321 135274322 1
99560321 94835912 1
99560321 14409739 2
99560321 29110219 1
99560321 262322667 1
104192882 77184360 1
104192882 39325505 1
104192882 6751502 3
104192882 120117254 9
104192882 17691386 7
104192882 77995220 9
104192882 11587032 5
104192882 304321790 1
104192882 236108605 1
104192882 84546428 5
104192882 144942878 3
104192882 16950676 2
104192882 233555616 3
104192882 133219169 2
104192882 115924018 6
104192882 37011115 6
104192882 10814042 1
104192882 20584338 2
104192882 78019662 1
104192882 75995713 4
104192882 22862620 2
104192882 312658372 6
104192882 116559835 1
104192882 80267704 1
104192882 6294502 2
104192882 23781227 3
104192882 238158030 1
104192882 322638688 1
104192882 77986665 1
104217808 19652551 46
104217808 28776227 3
104217808 82645739 1
104217808 6300152 1
104217808 94835912 1
104217808 16627544 17
104217808 104192882 1
104217808 21480666 3
104217808 17691386 2
104217808 22005625 29
104217808 246585659 1
104217808 262322667 2
104217808 22684776 1
104217808 21315916 1
104217808 249347954 1
104217808 350484600 8
104217808 219007038 1
104518517 87471023 1
104518517 228774722 1
104518517 19530527 1
104518517 22498248 1
104518517 21117425 1
104518517 39472243 2
104518517 135274322 1
104518517 228673882 1
104518517 227338733 1
104578228 70205816 1
104578228 135514272 2
104578228 19530527 5
104578228 111338251 2
109986944 19530527 1
109986944 87471023 1
109986944 192341330 1
110670932 21518722 2
110670932 6300152 3
110670932 135514272 1
110670932 63680662 1
110670932 229015331 2
110670932 36034936 1
110670932 228673882 1
110670932 19530527 26
110670932 18016160 1
110670932 69568655 6
110670932 233919401 1
110670932 39472243 1
110670932 22498248 1
110670932 118999126 2
110670932 111338251 3
110670932 318475037 1
110670932 39325505 1
110711910 135514272 2
110711910 19530527 3
111338251 135514272 1
111338251 19735329 1
111338251 19530527 96
111338251 21518722 4
111338251 69568655 37
111338251 118999126 1
111338251 21117425 9
111338251 25298765 2
111338251 226631830 5
111338251 372827446 1
111338251 67430174 1
111338251 227338733 1
111338251 29163101 1
111338251 110711910 1
111338251 239787466 1
111338251 228774722 1
111338251 179230072 1
111338251 229015331 1
111338251 226898857 1
111338251 258136924 7
111338251 90364806 1
111338251 78019662 1
111338251 20511634 2
111338251 23359147 1
111338251 322549346 1
111338251 318475037 2
111338251 109986944 1
111338251 120117254 1
111338251 231942475 1
114007914 19594736 7
114007914 22186312 1
114007914 67268150 2
114007914 95658167 1
114007914 197897890 1
114007914 36351009 1
115924018 17691386 4
115924018 104192882 1
115924018 75995713 1
115924018 231942475 1
115924018 6751502 1
116422140 6751502 8
116422140 46123918 1
116422140 104192882 1
116422140 20584338 1
116422140 78019662 1
116559835 84546428 1
116559835 6751502 1
116559835 77986665 1
116559835 236108605 1
116785133 120117254 3
116785133 6751502 2
116785133 236108605 2
116785133 11587032 5
116785133 23781227 1
116785133 116422140 1
116785133 19964133 1
116785133 350484600 1
116785133 6290752 1
118999126 19530527 2
120117254 90059455 2
120117254 11587032 2
120117254 6751502 23
120117254 312658372 16
120117254 262322667 1
120117254 133219169 1
120117254 6290752 11
120117254 33507131 1
120117254 89952215 4
120117254 19777265 1
120117254 163063814 1
120117254 95658167 2
120117254 23781227 3
120117254 116422140 1
120117254 39325505 6
120117254 215411682 2
120117254 304321790 1
120117254 84546428 2
120117254 21518722 1
120117254 95224854 3
120117254 17691386 1
120117254 236108605 1
120117254 111338251 1
120117254 10814042 1
120117254 69568655 1
120117254 6294502 1
121098050 29466305 1
122713304 21518722 10
122713304 23359147 5
122713304 19735329 4
122713304 21117425 8
122713304 19530527 40
122713304 39472243 2
122713304 118999126 4
122713304 6300152 1
122713304 239444226 1
122713304 135514272 1
122713304 84546428 4
122713304 87471023 5
122713304 19964133 2
122713304 93026497 1
122713304 63680662 1
122713304 25298765 1
122713304 21440665 8
122713304 20517600 3
122713304 327886319 3
122713304 104518517 1
122713304 6244782 5
122713304 109986944 1
122713304 18016160 2
122713304 244026999 1
122713304 20586381 3
122713304 166102184 5
122713304 69568655 2
122713304 98420900 4
122713304 137363410 2
122713304 70205816 1
122713304 111338251 1
124849627 386170620 1
124849627 22628924 2
124849627 219454029 1
127331013 228673882 1
127331013 19530527 30
127331013 166102184 1
127331013 135514272 4
127331013 153563285 1
127331013 19735329 1
127331013 21811630 1
127424923 212555476 2
127424923 22628924 1
133219169 17691386 2
133219169 239862568 1
135274322 58040765 10
135274322 6751502 2
135274322 219454029 1
135274322 19777265 2
135274322 116559835 1
135514272 19530527 18
135877820 19735329 1
135877820 228673882 1
135877820 21117425 2
135877820 227338733 1
135877820 179230072 1
135877820 228774722 1
137363410 135514272 2
137363410 122713304 1
137363410 19530527 6
137363410 197095842 1
137363410 135877820 1
140393380 69568655 2
140393380 19530527 2
140393380 240624439 1
140393380 21811630 1
140393380 21518722 1
144942878 6294502 4
144942878 75995713 6
144942878 233555616 5
144942878 17691386 12
144942878 115924018 6
144942878 84546428 5
144942878 90059455 3
144942878 120117254 9
144942878 11587032 2
144942878 77184360 1
144942878 236108605 16
144942878 6751502 17
144942878 77986665 10
144942878 10814042 3
144942878 18539902 2
144942878 89952215 3
144942878 133219169 3
144942878 135274322 10
144942878 104192882 11
144942878 116422140 5
144942878 77995220 1
144942878 23577405 1
144942878 74979783 4
144942878 116559835 9
144942878 78019662 1
144942878 23781227 11
144942878 238158030 10
144942878 25333950 5
144942878 18449501 5
144942878 95658167 1
144942878 19533838 6
144942878 19777265 4
144942878 244026999 8
144942878 22862620 3
144942878 304321790 4
144942878 77989626 1
144942878 19837405 1
144942878 80267704 1
144942878 20584338 1
144942878 231942475 3
144942878 58040765 2
144942878 239862568 1
144942878 87471023 1
144942878 21518722 1
144942878 46123918 1
144942878 322549346 1
144942878 312658372 1
144942878 33507131 2
144942878 191085626 1
144942878 95224854 2
144942878 39325505 1
144942878 6290752 1
144942878 350484600 2
144942878 98420900 1
144942878 215411682 4
144942878 111338251 2
144942878 270286972 1
144942878 163063814 1
144942878 21117425 2
144942878 37011115 1
144942878 150256527 1
144942878 371923186 1
148702848 19594736 13
148702848 326441880 8
148702848 420627114 12
148872468 22628924 10
148872468 68690605 3
148872468 219454029 2
148872468 82645739 2
148872468 496338650 1
148872468 27885779 1
150256527 6751502 1
157410826 148872468 2
157410826 224291356 6
157410826 219454029 1
157410826 26586771 1
157410826 212555476 2
157410826 219297099 2
157410826 22628924 2
163063814 90059455 2
163063814 17691386 1
163466066 22186312 1
163466066 19594736 8
163466066 99560321 2
166102184 22628924 1
166102184 318475037 1
168669206 19530527 5
169088826 6751502 24
169088826 78019662 1
169088826 39325505 8
169088826 17691386 4
169088826 10814042 35
169088826 120117254 12
169088826 89952215 3
169088826 19533838 1
169088826 77995220 2
169088826 90059455 2
169088826 23781227 8
169088826 77184360 2
169088826 20584338 5
169088826 25333950 1
169088826 84546428 4
169088826 231942475 1
169088826 18449501 1
169088826 133219169 2
169088826 144942878 5
169088826 22862620 2
169088826 104192882 11
169088826 236108605 1
169088826 33507131 1
169088826 37011115 2
169088826 238158030 2
169088826 215411682 1
169088826 46123918 1
169088826 371923186 1
169088826 11587032 6
169088826 95224854 2
169088826 45611369 5
169088826 233555616 1
169088826 6294502 1
169088826 304321790 1
172749267 19594736 29
172749267 239444226 1
179230072 19594736 1
179230072 98420900 1
179230072 39472243 1
179230072 118999126 1
179230072 168669206 1
179230072 19530527 1
179230072 74979783 1
179230072 227431311 1
179230072 20586381 1
190987689 385326089 1
190987689 253184868 1
191085626 6751502 5
191085626 104192882 1
192341330 19530527 3
195697781 19594736 3
197095842 19530527 3
197095842 228774722 3
197095842 21117425 2
197095842 18016160 1
197095842 39472243 2
197095842 23359147 1
197095842 93026497 1
197095842 109986944 1
197095842 137363410 2
197095842 198799377 2
197095842 94303891 9
197095842 87471023 1
197095842 360540613 1
197095842 111338251 2
197095842 21401635 2
197095842 21643123 2
197095842 190987689 2
197095842 179230072 1
197095842 239555645 1
197095842 415438778 1
197897890 19594736 2
197897890 114007914 1
198799377 240624439 1
198799377 118999126 1
198799377 19530527 5
198799377 21440665 10
198799377 322549346 1
198799377 197095842 4
198799377 21518722 7
198799377 229466877 1
198799377 93026497 2
198799377 69568655 2
198799377 98420900 2
198799377 237376611 1
198799377 21480666 3
202678255 33507131 1
202678255 10814042 1
202678255 6751502 21
202678255 84546428 1
202678255 104192882 5
202678255 115924018 2
202678255 244026999 2
202678255 116559835 1
202678255 135274322 3
202678255 236108605 16
202678255 39325505 1
202678255 304321790 1
202678255 90059455 1
202678255 322638688 1
202678255 39019643 1
202678255 238158030 1
202678255 231942475 1
202678255 144942878 1
211231464 19594736 1
211231464 94835912 2
211231464 262322667 1
211231464 32922034 1
211231464 28452279 1
212284694 19530527 33
212284694 135514272 4
212284694 21811630 1
212555476 148872468 6
212555476 66682393 9
212555476 27885779 3
212555476 22628924 43
212555476 224291356 2
212555476 219454029 22
212555476 82645739 1
212555476 238633165 2
212555476 120117254 1
212555476 26586771 19
212555476 219297099 8
212555476 68690605 10
212555476 54172831 2
212555476 375036621 20
212555476 124849627 8
212555476 48667895 5
212555476 219007038 1
212555476 496338650 4
212555476 386170620 1
212555476 229431792 1
212555476 246357421 1
212555476 40747039 1
212555476 430934081 1
212555476 133219169 1
213229979 19594736 4
213229979 350484600 1
213229979 16627544 1
213229979 239444226 5
213229979 29110219 2
215411682 6751502 5
215411682 120117254 6
215411682 104192882 3
215411682 95658167 1
215411682 84546428 1
215411682 135274322 2
215411682 133219169 1
215411682 39019643 1
215411682 90059455 1
215411682 236108605 1
215411682 316306021 2
219007038 26586771 5
219007038 22628924 5
219007038 262322667 1
219007038 68690605 6
219007038 219454029 3
219007038 237826875 1
219007038 496338650 1
219297099 68690605 4
219297099 22628924 29
219297099 82645739 1
219297099 26586771 8
219297099 66682393 3
219297099 48667895 1
219297099 212555476 4
219297099 148872468 3
219454029 22628924 15
219454029 68690605 4
219454029 212555476 6
219454029 375036621 1
219454029 66682393 1
219454029 135274322 1
219454029 26586771 1
219454029 396060099 1
219480393 237487471 2
219480393 36806703 1
224291356 22628924 1
224291356 82645739 3
224291356 148872468 6
224291356 29110219 1
224291356 219297099 16
224291356 219007038 1
224291356 26586771 2
224291356 212555476 1
226631830 135514272 2
226631830 21811630 1
226631830 19530527 5
226631830 23359147 1
226631830 245434042 2
226631830 316306021 1
226631830 69568655 1
226631830 111338251 2
226631830 19777265 2
226631830 21440665 1
226898857 19530527 196
226898857 69568655 60
226898857 21440665 1
226898857 21117425 17
226898857 245434042 1
226898857 23359147 1
226898857 110670932 1
226898857 233919401 26
226898857 22498248 3
226898857 67430174 5
226898857 21643123 6
226898857 312625958 2
226898857 118999126 4
226898857 39472243 1
226898857 18304985 1
226898857 20511634 1
226898857 226631830 1
226898857 137363410 3
226898857 135877820 2
226898857 372827446 8
226898857 19735329 1
226898857 179230072 1
226898857 19777265 1
226898857 21518722 2
226898857 109986944 1
227338733 135514272 1
227338733 239555645 1
227431311 135514272 1
227431311 23359147 1
227431311 19530527 1
227990753 135514272 2
227990753 153563285 1
228673882 135514272 1
228673882 19530527 2
228673882 18016160 2
228673882 109986944 1
228673882 19964133 1
228770219 135514272 1
228770219 19530527 1
228774722 135514272 1
228774722 19530527 27
228774722 237376611 1
228774722 63680662 1
228774722 327886319 1
228774722 18016160 2
228774722 21117425 4
228774722 21518722 1
228774722 19735329 2
228774722 122713304 2
228774722 23359147 1
228774722 347778813 1
228774722 233919401 1
228774722 19964133 2
228774722 69568655 4
228774722 39472243 1
228774722 197095842 1
228774722 111338251 2
229015331 135514272 1
229015331 19530527 19
229015331 69568655 5
229015331 111338251 3
229015331 21117425 2
229015331 19777265 1
229431792 375036621 1
229431792 22628924 5
229431792 66682393 1
229431792 148872468 1
229431792 68690605 1
229466877 19530527 3
229466877 227338733 1
229466877 240624439 1
229466877 18016160 1
229466877 19964133 1
229650437 504372104 3
231816917 19530527 2
231816917 229466877 1
231816917 135514272 2
231942475 19735329 1
231942475 104192882 1
231942475 135274322 1
231942475 238158030 2
231942475 6751502 3
231942475 227338733 1
231942475 236108605 1
232233165 135514272 1
232242473 135514272 3
232242473 19530527 1
232243716 135514272 1
232243716 153563285 1
233555616 116785133 1
233555616 21480666 1
233555616 104192882 2
233555616 120117254 13
233555616 84546428 2
233555616 75995713 1
233555616 77995220 3
233555616 77184360 1
233555616 89952215 1
233555616 231942475 2
233555616 327886319 1
233555616 6294502 2
233555616 78019662 1
233555616 6751502 12
233555616 19533838 1
233555616 116559835 4
233555616 23781227 1
233555616 39472243 1
233555616 77986665 1
233555616 10814042 2
233555616 21518722 1
233555616 19777265 1
233919401 19530527 40
233919401 22498248 6
233919401 228774722 4
233919401 23359147 2
233919401 69568655 2
233919401 21117425 2
233919401 226898857 1
233919401 118999126 1
234077156 19530527 4
234077156 166102184 1
234688647 135514272 1
234825661 135514272 2
234825661 21518722 1
235243434 135514272 1
235243434 19530527 6
235243434 18016160 1
236108605 104192882 21
236108605 120117254 9
236108605 202678255 7
236108605 133219169 3
236108605 144942878 11
236108605 77995220 3
236108605 28776227 14
236108605 75995713 3
236108605 10814042 7
236108605 20584338 5
236108605 90059455 1
236108605 115924018 2
236108605 116559835 3
236108605 16950676 1
236108605 19777265 20
236108605 11587032 5
236108605 238158030 6
236108605 17691386 5
236108605 77986665 1
236108605 233555616 3
236108605 84546428 1
236108605 22862620 3
236108605 23781227 6
236108605 95658167 11
236108605 6751502 13
236108605 19652551 3
236108605 32922034 2
236108605 39019643 4
236108605 135274322 8
236108605 371923186 1
236108605 237826875 2
236108605 231942475 3
236108605 262322667 18
236108605 239862568 15
236108605 304321790 1
236108605 104518517 3
236108605 77989626 1
236108605 54172831 2
236108605 87471023 4
236108605 19837405 1
236108605 19594736 1
236108605 39325505 2
236108605 89952215 1
236108605 116422140 2
236108605 166102184 1
236108605 19530527 2
236108605 111338251 1
236108605 239444226 1
236108605 99560321 1
236108605 20511634 1
236108605 150256527 1
236108605 40747039 1
236377912 237487471 7
236377912 23577405 1
236377912 116547221 1
236377912 219480393 2
236377912 361335767 1
236377912 270850017 1
236377912 360540613 1
236487406 6751502 5
236487406 22026991 1
236487406 17691386 1
236487406 33507131 1
237487471 236377912 177
237487471 219480393 9
237487471 36806703 1
237487471 270850017 3
237487471 116547221 1
237487471 361335767 6
237487471 17691386 1
237487471 54172831 1
237487471 133219169 1
237487471 253184868 1
237788848 135514272 1
237794265 135514272 1
237794265 21811630 1
237826875 190987689 1
238158030 231942475 15
238158030 262322667 2
238158030 80267704 1
238158030 22862620 3
238158030 239787466 1
238158030 21518722 3
238158030 104192882 11
238158030 46123918 21
238158030 116559835 6
238158030 120117254 5
238158030 11587032 5
238158030 77995220 1
238158030 39019643 2
238158030 144942878 10
238158030 236108605 11
238158030 33507131 5
238158030 23781227 6
238158030 16950676 1
238158030 77986665 12
238158030 84546428 3
238158030 19652551 1
238158030 98420900 1
238158030 17691386 1
238158030 233555616 2
238158030 21480666 1
238158030 19837405 2
238158030 6290752 1
238158030 244026999 7
238158030 202678255 9
238158030 90059455 9
238158030 6751502 36
238158030 322638688 26
238158030 215411682 4
238158030 78019662 3
238158030 304321790 1
238158030 6294502 1
238158030 115924018 2
238158030 258136924 3
238158030 19777265 1
238158030 239444226 1
238158030 95658167 2
238158030 39325505 1
238158030 191085626 1
238158030 20517600 1
238158030 350484600 2
238158030 89952215 1
238158030 10814042 1
238158030 111338251 5
238158030 116422140 1
238158030 118999126 1
238158030 19530527 2
238158030 18539902 1
238158030 70205816 1
238158030 19533838 1
238316092 19530527 13
238316092 135514272 1
238586884 19530527 2
238586884 240624439 1
238633165 68690605 2
238633165 375036621 1
238633165 236108605 1
238633165 19777265 1
238633165 20517600 1
238633165 26586771 1
238633165 212555476 1
238633165 22628924 3
238633165 219007038 1
238633165 66682393 3
238633165 219297099 1
239555645 227338733 6
239555645 19530527 10
239555645 39472243 8
239555645 19777265 3
239555645 87471023 2
239555645 85370909 3
239555645 109986944 4
239555645 18016160 5
239555645 23359147 1
239555645 25298765 1
239555645 21117425 3
239555645 21518722 1
239555645 32845471 1
239555645 19735329 1
239555645 415438778 1
239555645 122713304 1
239555645 69568655 3
239555645 93026497 1
239555645 21643123 1
239787466 135514272 1
239787466 19530527 17
239787466 21117425 1
239787466 69568655 2
239787466 111338251 2
239862568 104192882 2
239862568 89952215 4
239862568 18016160 1
239862568 236108605 2
239862568 312658372 1
239862568 11587032 2
239862568 6294502 1
239862568 39325505 1
239862568 17691386 1
239862568 262322667 1
239862568 120117254 1
239862568 144942878 1
240465601 98420900 1
240465601 25298765 1
241298933 22628924 7
241298933 68690605 1
242365407 262322667 1
242365407 19530527 1
242365407 239787466 1
242365407 111338251 1
242791873 135514272 1
242804165 135514272 1
243134164 135514272 5
243134164 19530527 1
243177419 135514272 1
243632271 19594736 6
243632271 10814042 1
244026999 6751502 6
244026999 77184360 1
244026999 104192882 3
244026999 10814042 1
244026999 238158030 2
244026999 231942475 1
244026999 23781227 1
244026999 116559835 2
244156314 19530527 1
244745254 135514272 1
245434042 135514272 1
245434042 19530527 8
245434042 25298765 2
245434042 135274322 1
245434042 18304985 1
245434042 39472243 1
245434042 98420900 1
245434042 23359147 1
245434042 229015331 1
245434042 166102184 1
245434042 372827446 1
245434042 322549346 1
245434042 32845471 1
246357421 219454029 5
246357421 212555476 7
246357421 22628924 20
246357421 17691386 2
246357421 66682393 8
246357421 94835912 1
246357421 150256527 1
246357421 124849627 2
246357421 237826875 3
246357421 26586771 5
246357421 270850017 2
246357421 27885779 1
246357421 236377912 1
246357421 54172831 2
246357421 239444226 4
246357421 48667895 1
246357421 68690605 2
246357421 40747039 1
246357421 20517600 1
246357421 219297099 1
246357421 36351009 1
246357421 238633165 1
246357421 361335767 1
246585659 22005625 14
246585659 19652551 15
246585659 237826875 2
246585659 21480666 7
246585659 104217808 1
246585659 21315916 6
246585659 74979783 1
246585659 16627544 2
246820781 19594736 1
246966794 6751502 1
247041300 227431311 1
247041300 19530527 1
247041300 18016160 1
248801998 39472243 1
248801998 361335767 1
249347954 190987689 2
249347954 237826875 1
249347954 237487471 1
253184868 293536395 1
258136924 198846028 2
258136924 327886319 1
258136924 20586381 2
258136924 109986944 1
258136924 21117425 1
258136924 238158030 1
258136924 19530527 3
258136924 111338251 1
258136924 21440665 3
258136924 32845471 1
262322667 19777265 2
262322667 236108605 2
262322667 19594736 1
262322667 239862568 1
270850017 36806703 12
270850017 238158030 1
270850017 361335767 3
293536395 253184868 13
293536395 262322667 1
293536395 237826875 5
293536395 36806703 3
293536395 28776227 1
293536395 54172831 8
293536395 68690605 1
293536395 239444226 2
296787019 29110219 1
296787019 19594736 11
296787019 87471023 1
296787019 95658167 1
296787019 219454029 1
296787019 94835912 1
296787019 22186312 1
296787019 32922034 1
296787019 342888740 1
296787019 326441880 1
296787019 944693640 1
296787019 54605067 1
296787019 114007914 1
303259546 21440665 1
303259546 19530527 3
303259546 87471023 1
303259546 19735329 1
303259546 69568655 1
304321790 6751502 2
312625958 19530527 26
312625958 67430174 1
312625958 69568655 71
312625958 318475037 1
312625958 22498248 3
312625958 23359147 1
312625958 327886319 1
312625958 110670932 1
312625958 233919401 1
312625958 245434042 1
312625958 90364806 1
312625958 87471023 1
312625958 372827446 1
312625958 135877820 1
312625958 118999126 1
312625958 111338251 1
312658372 120117254 35
312658372 104192882 3
312658372 46123918 1
312658372 78019662 1
312658372 6751502 7
312658372 89952215 3
312658372 6290752 6
312658372 74979783 1
312658372 10814042 1
316306021 19530527 6
316306021 69568655 4
316306021 21117425 1
316306021 118999126 1
316306021 111338251 2
316306021 87471023 1
316306021 20586381 2
318475037 6300152 2
318475037 110670932 2
318475037 22498248 1
318475037 18304985 2
318475037 69568655 7
318475037 111338251 3
318475037 21117425 1
318475037 109986944 1
322638688 74979783 1
322638688 11587032 11
322638688 89952215 2
322638688 104192882 3
322638688 77995220 2
322638688 78019662 2
322638688 46123918 1
322638688 236108605 2
322638688 135274322 1
322638688 77986665 1
322638688 237826875 1
322638688 19837405 1
322638688 233555616 1
322638688 95658167 3
322638688 19777265 7
322638688 6751502 5
322638688 19533838 1
322638688 75995713 1
322638688 238158030 3
322638688 39325505 1
322638688 231942475 1
322638688 84546428 1
322638688 111338251 1
324588341 227431311 1
324588341 87471023 1
324588341 303259546 1
324588341 18304985 2
326441880 148702848 12
326441880 19594736 5
326441880 420627114 14
327886319 109986944 3
327886319 20586381 1
327886319 21117425 4
327886319 39472243 4
327886319 70205816 2
327886319 137363410 1
327886319 135877820 3
327886319 120117254 1
327886319 29466305 1
327886319 19530527 11
327886319 122713304 2
327886319 87471023 4
327886319 21518722 1
327886319 393461982 1
327886319 98420900 1
327886319 18016160 1
327886319 245434042 1
327886319 25298765 1
327886319 118999126 1
327886319 111338251 1
330904433 19594736 2
330904433 24600451 20
330904433 504372104 1
342888740 19594736 1
342888740 32922034 1
342888740 99560321 1
347778813 109986944 3
347778813 19530527 4
347778813 21117425 3
347778813 67430174 3
347778813 227338733 1
347778813 327886319 1
347778813 21440665 2
347778813 226631830 1
347778813 21643123 2
350484600 16950676 1
350484600 120117254 2
350484600 22005625 1
350484600 28776227 1
350484600 116785133 1
350484600 6290752 1
350484600 16627544 1
360540613 104192882 1
360540613 19777265 1
361335767 270850017 20
361335767 36806703 20
361335767 237487471 1
361335767 385326089 12
361335767 190987689 3
361335767 54172831 4
361335767 219480393 29
361335767 17691386 1
361335767 236377912 4
361335767 6751502 1
361335767 293536395 2
371923186 39325505 4
371923186 6751502 2
371923186 10814042 2
371923186 45611369 1
371923186 90059455 2
371923186 75995713 1
372827446 20586381 1
372827446 69568655 14
372827446 371923186 2
372827446 18016160 1
372827446 32845471 3
372827446 303259546 1
372827446 67430174 3
372827446 23359147 1
372827446 19735329 1
372827446 318475037 2
372827446 19530527 4
372827446 239787466 1
372827446 322549346 1
372827446 192341330 1
372827446 39472243 3
372827446 111338251 1
372827446 227338733 1
375036621 26586771 2
375036621 386170620 1
375036621 219454029 1
378668608 69568655 1
378668608 21518722 1
382027035 109986944 1
385326089 237487471 1
385326089 36806703 3
385326089 361335767 6
385326089 54172831 1
385326089 25310399 1
385326089 219480393 2
386170620 375036621 1
386170620 48667895 3
386170620 219454029 4
386170620 219007038 4
386170620 68690605 4
386170620 22628924 27
386170620 212555476 4
386170620 66682393 6
386170620 82645739 1
386170620 17691386 1
386170620 361335767 1
386170620 496338650 1
386170620 148872468 3
386170620 133219169 1
393461982 19530527 3
393461982 69568655 3
396060099 22628924 16
396060099 212555476 2
396060099 148872468 3
396060099 219454029 1
396060099 386170620 1
396060099 48667895 1
396060099 496338650 1
399032673 22186312 5
399032673 422817442 1
399032673 99560321 1
399032673 19594736 3
399032673 211231464 1
412181399 236108605 1
415438778 262322667 1
415438778 227431311 5
415438778 19777265 1
415438778 23359147 5
415438778 18016160 2
415438778 109986944 1
415438778 87471023 2
415438778 239555645 2
415438778 19530527 3
415438778 39472243 3
415438778 20517600 1
415438778 20586381 1
415438778 69568655 2
415438778 21643123 1
415438778 111338251 1
415438778 245434042 1
415438778 16950676 1
420627114 148702848 11
420627114 19594736 3
420627114 326441880 4
421067231 29110219 1
421067231 67268150 1
421067231 504372104 1
421067231 330904433 1
421067231 19594736 2
421067231 94835912 1
421067231 114007914 2
421067231 81844092 1
422817442 22186312 9
422817442 19594736 22
422817442 94835912 3
422817442 99560321 3
422817442 114007914 3
424999238 21440665 1
424999238 69568655 1
430714461 19594736 1
430934081 82645739 2
430934081 246357421 1
430934081 219454029 1
430934081 66682393 1
430934081 22628924 2
430934081 93026497 1
430934081 212555476 1
430934081 219007038 1
432054563 54172831 1
432054563 19594736 4
432054563 239787466 1
432054563 67268150 1
432054563 87471023 1
456156740 19530527 1
496338650 22628924 9
496338650 212555476 1
496338650 26586771 1
496338650 68690605 2
496338650 148872468 1
496338650 430934081 1
504372104 19594736 79
504372104 32922034 1
504372104 22186312 8
504372104 94835912 1
504372104 172749267 2
504372104 229650437 2
504372104 421067231 2
504372104 330904433 2
504372104 562111567 1
504372104 422817442 2
516729176 19594736 33
516729176 32922034 1
516729176 21927925 1
516729176 67268150 1
516729176 22186312 2
516729176 430714461 1
516729176 172749267 1
516729176 94835912 1
523319035 22628924 1
524423189 19594736 7
533004742 77995220 1
533004742 21518722 1
562111567 19594736 3
562111567 421067231 1
562111567 32922034 1
562111567 94835912 1
562111567 114007914 1
568256634 153563285 1
579303202 172749267 1
579303202 19594736 4
579303202 94835912 3
579303202 22186312 1
579303202 32922034 2
579303202 99560321 1
579303202 342888740 1
579303202 114007914 1
579303202 54605067 1
616139585 22628924 14
616139585 219007038 1
616139585 229431792 1
616139585 68690605 2
616139585 48667895 2
627403720 19594736 1
702562776 32845471 1
702562776 120117254 1
822980144 22628924 1
878580698 22628924 1
917581650 22628924 7
917581650 68690605 3
917581650 219297099 1
917581650 148872468 1
917581650 212555476 1
944693640 19594736 16
944693640 36351009 1
944693640 29110219 1
944693640 20517600 1
944693640 114007914 2
944693640 386170620 1
944693640 172749267 1
944693640 54605067 1
944693640 239444226 1
