# Supplementary material for: Dynamic guided metric representation learning for multi-view clustering
Source: PeerJ Comput Sci. 2022 Mar 8;8:e922. doi: 10.7717/peerj-cs.922 (PMC9044235; doi:10.7717/peerj-cs.922)
Supplement: Supplemental Information 2 [file peerj-cs-08-922-s002.zip › football/politicsie/politicsie.communities]

ff: 114007914,14409739,148702848,163466066,172749267,195697781,19594736,197897890,211231464,213229979,21927925,22186312,22378020,229650437,243632271,244154060,24600451,246820781,248901045,249719099,28364382,28452279,29110219,296787019,326441880,32922034,330904433,342888740,36315404,36351009,399032673,420627114,421067231,422817442,430714461,432054563,504372104,516729176,524423189,54605067,562111567,579303202,627403720,66811109,67268150,81844092,944693640,94835912,99560321
fg: 104518517,104578228,106866759,109986944,110670932,110711910,111338251,118999126,121098050,122713304,127331013,135514272,135877820,137363410,140393380,144131076,153563285,163929486,166102184,168669206,179230072,18016160,181303066,18304985,190810251,191865710,192341330,19530527,197095842,19735329,198799377,198846028,19964133,20511634,20586381,21117425,212284694,21401635,21440665,21518722,21565240,21643123,21811630,223950593,22498248,226631830,226898857,227338733,227431311,227990753,228673882,228769095,228770219,228774722,229015331,22924705,229466877,22983594,231816917,232233165,232242473,232243716,23359147,233919401,234077156,234688647,234825661,235243434,235965948,236912210,237376611,237788848,237794265,238316092,238586884,239555645,239787466,240465601,240624439,242365407,242373942,242455623,242471796,242484816,242791873,242795908,242804165,243134164,243149702,243177419,244156314,244745254,245434042,247041300,25298765,258136924,29163101,29466305,303259546,30443497,312625958,316306021,318475037,322549346,324588341,327886319,32845471,347778813,36034936,372827446,378668608,382027035,392146152,393382369,393461982,39472243,410258761,415438778,424999238,456156740,48380272,533004742,55174364,568256634,577034468,60663002,6244782,6300152,63680662,67430174,69568655,70205816,83344114,85370909,87471023,88647325,90364806,92521829,93026497,94069743,94303891,95884790,98420900
green: 104217808,16627544,19652551,21315916,21480666,22005625,246585659
ind: 103817716,116547221,121375039,128593925,150981180,166888604,18818981,190987689,196551540,19777265,20517600,22684776,23577405,237826875,239444226,248801998,249347954,253184868,256198747,262199169,26228880,262322667,28776227,293536395,346630615,360540613,378219674,46850377,54172831,6306972,95658167
labour: 104187193,104192882,10814042,11587032,115924018,116422140,116559835,116785133,120117254,133219169,135274322,144302254,144942878,150256527,163063814,169088826,16950676,17691386,18449501,18539902,191085626,19533838,19837405,202678255,203484133,20584338,21245586,215411682,21629133,22026991,226985646,22862620,231942475,233555616,236108605,236487406,23781227,238158030,239862568,244026999,246723037,246966794,25333950,270286972,304321790,312658372,322638688,33507131,350484600,37011115,371923186,37536209,39019643,39325505,412181399,45611369,46123918,58040765,624645567,6290752,6294502,6751502,70170285,702562776,74979783,75995713,76951150,77184360,77986665,77989626,77995220,78019662,78021401,78026748,80267704,84546428,89952215,90059455,95224854
sf: 124849627,127424923,148872468,157410826,212555476,219007038,219297099,219454029,224291356,22628924,229431792,238633165,241298933,246357421,26586771,27885779,375036621,386170620,396060099,40747039,430934081,48667895,496338650,523319035,616139585,66682393,68690605,822980144,82645739,878580698,917581650
ula: 219480393,236377912,237487471,25310399,270850017,361335767,36806703,385326089
