# Supplementary material for: Dynamic guided metric representation learning for multi-view clustering
Source: PeerJ Comput Sci. 2022 Mar 8;8:e922. doi: 10.7717/peerj-cs.922 (PMC9044235; doi:10.7717/peerj-cs.922)
Supplement: Supplemental Information 2 [file peerj-cs-08-922-s002.zip › football/politicsie/politicsie-follows.mtx]

348 348 16856
120117254 350484600 1
120117254 304321790 1
120117254 312658372 1
120117254 19777265 1
120117254 116559835 1
120117254 236108605 1
120117254 19652551 1
120117254 21518722 1
120117254 191085626 1
120117254 6290752 1
120117254 16950676 1
120117254 202678255 1
120117254 237376611 1
120117254 238158030 1
120117254 28776227 1
120117254 215411682 1
120117254 135274322 1
120117254 46123918 1
120117254 77989626 1
120117254 78019662 1
120117254 144942878 1
120117254 109986944 1
120117254 80267704 1
120117254 77995220 1
120117254 19594736 1
120117254 21315916 1
120117254 18449501 1
120117254 95658167 1
120117254 95224854 1
120117254 18539902 1
120117254 33507131 1
120117254 104192882 1
120117254 16627544 1
120117254 116422140 1
120117254 22026991 1
120117254 22005625 1
120117254 11587032 1
120117254 163063814 1
120117254 116785133 1
120117254 39325505 1
120117254 84546428 1
120117254 89952215 1
120117254 23359147 1
120117254 10814042 1
231942475 104518517 1
231942475 127331013 1
231942475 172749267 1
231942475 19533838 1
231942475 20517600 1
231942475 371923186 1
231942475 116422140 1
231942475 270850017 1
231942475 249347954 1
231942475 322549346 1
231942475 6300152 1
231942475 322638688 1
231942475 312658372 1
231942475 212555476 1
231942475 26586771 1
231942475 19837405 1
231942475 191085626 1
231942475 46123918 1
231942475 233555616 1
231942475 11587032 1
231942475 262322667 1
231942475 238316092 1
231942475 33507131 1
231942475 244026999 1
231942475 236487406 1
231942475 21518722 1
231942475 150256527 1
231942475 22684776 1
231942475 304321790 1
231942475 90059455 1
231942475 19777265 1
231942475 227338733 1
231942475 37536209 1
116422140 22983594 1
116422140 118999126 1
116422140 19530527 1
116422140 236108605 1
116422140 95224854 1
116422140 231942475 1
116422140 215411682 1
116422140 20586381 1
116422140 191085626 1
116422140 18016160 1
116422140 39019643 1
116422140 19594736 1
116422140 103817716 1
116422140 153563285 1
116422140 237826875 1
116422140 135514272 1
116422140 239444226 1
116422140 84546428 1
116422140 116785133 1
116422140 23781227 1
116422140 6294502 1
116422140 169088826 1
116422140 37536209 1
116422140 11587032 1
116422140 202678255 1
116422140 46850377 1
116422140 246723037 1
116422140 238158030 1
116422140 312658372 1
116422140 322638688 1
116422140 120117254 1
116422140 144942878 1
116422140 304321790 1
116422140 80267704 1
116422140 244026999 1
116422140 19837405 1
116422140 104192882 1
116422140 16950676 1
116422140 77986665 1
116422140 236487406 1
116422140 116559835 1
116422140 239862568 1
116422140 21518722 1
116422140 77995220 1
116422140 150256527 1
116422140 115924018 1
116422140 233555616 1
116422140 135274322 1
116422140 133219169 1
116422140 21245586 1
116422140 20584338 1
116422140 89952215 1
116422140 46123918 1
116422140 78026748 1
116422140 77184360 1
116422140 76951150 1
116422140 77989626 1
116422140 78021401 1
116422140 78019662 1
116422140 74979783 1
116422140 39325505 1
116422140 37011115 1
116422140 22026991 1
116422140 25333950 1
116422140 75995713 1
116422140 90059455 1
116422140 33507131 1
116422140 18539902 1
116422140 22862620 1
116422140 17691386 1
116422140 19533838 1
116422140 10814042 1
116422140 6751502 1
191085626 104192882 1
191085626 80267704 1
191085626 116559835 1
191085626 236108605 1
191085626 85370909 1
191085626 215411682 1
191085626 115924018 1
191085626 226985646 1
191085626 17691386 1
191085626 78019662 1
191085626 236487406 1
191085626 19964133 1
191085626 19735329 1
191085626 21480666 1
191085626 77986665 1
191085626 6751502 1
77986665 16950676 1
77986665 77989626 1
77986665 19594736 1
77986665 21518722 1
77986665 135274322 1
77986665 22862620 1
77986665 116559835 1
77986665 19837405 1
77986665 23781227 1
77986665 37536209 1
77986665 39325505 1
77986665 120117254 1
77986665 89952215 1
77986665 116422140 1
77986665 144942878 1
77986665 104192882 1
77986665 10814042 1
77986665 19735329 1
77986665 90059455 1
77986665 74979783 1
77986665 78019662 1
77986665 78021401 1
77986665 78026748 1
77986665 37011115 1
77986665 77995220 1
77986665 77184360 1
77986665 76951150 1
77986665 6751502 1
82645739 88647325 1
82645739 18016160 1
82645739 21629133 1
82645739 22983594 1
82645739 77989626 1
82645739 23577405 1
82645739 386170620 1
82645739 239444226 1
82645739 236912210 1
82645739 94069743 1
82645739 81844092 1
82645739 63680662 1
82645739 74979783 1
82645739 77986665 1
82645739 48667895 1
82645739 241298933 1
82645739 219454029 1
82645739 127424923 1
82645739 212555476 1
82645739 157410826 1
82645739 219007038 1
82645739 27885779 1
82645739 219297099 1
82645739 66682393 1
82645739 68690605 1
82645739 224291356 1
82645739 26586771 1
82645739 148872468 1
82645739 22628924 1
229466877 127331013 1
229466877 19530527 1
229466877 242471796 1
229466877 235243434 1
229466877 122713304 1
229466877 39472243 1
229466877 85370909 1
229466877 237376611 1
229466877 23359147 1
229466877 239787466 1
229466877 240624439 1
229466877 227338733 1
229466877 87471023 1
229466877 144131076 1
229466877 179230072 1
153563285 229466877 1
153563285 118999126 1
153563285 135514272 1
153563285 20586381 1
153563285 77184360 1
153563285 6300152 1
153563285 18304985 1
153563285 19530527 1
153563285 21440665 1
153563285 22498248 1
153563285 21480666 1
153563285 85370909 1
153563285 16627544 1
153563285 77995220 1
153563285 92521829 1
153563285 19594736 1
153563285 6751502 1
153563285 22026991 1
153563285 21518722 1
153563285 103817716 1
153563285 39472243 1
153563285 18016160 1
153563285 29110219 1
77184360 262322667 1
77184360 39019643 1
77184360 202678255 1
77184360 191085626 1
77184360 116559835 1
77184360 231942475 1
77184360 16950676 1
77184360 83344114 1
77184360 95658167 1
77184360 22862620 1
77184360 144942878 1
77184360 95224854 1
77184360 75995713 1
77184360 120117254 1
77184360 133219169 1
77184360 116785133 1
77184360 90059455 1
77184360 104192882 1
77184360 116422140 1
77184360 89952215 1
77184360 46123918 1
77184360 37011115 1
77184360 20584338 1
77184360 18539902 1
77184360 23577405 1
77184360 23781227 1
77184360 45611369 1
77184360 25333950 1
77184360 10814042 1
77184360 22026991 1
77184360 17691386 1
77184360 6294502 1
77184360 33507131 1
77184360 39325505 1
77184360 74979783 1
77184360 84546428 1
29163101 19530527 1
29163101 135514272 1
29163101 21518722 1
29163101 118999126 1
29163101 69568655 1
29163101 67430174 1
29163101 29466305 1
18016160 249347954 1
18016160 322549346 1
18016160 77184360 1
18016160 78026748 1
18016160 237826875 1
18016160 78019662 1
18016160 350484600 1
18016160 39019643 1
18016160 190810251 1
18016160 234077156 1
18016160 137363410 1
18016160 95884790 1
18016160 192341330 1
18016160 382027035 1
18016160 19777265 1
18016160 16950676 1
18016160 227990753 1
18016160 223950593 1
18016160 232233165 1
18016160 116785133 1
18016160 32845471 1
18016160 242373942 1
18016160 166102184 1
18016160 324588341 1
18016160 69568655 1
18016160 238158030 1
18016160 327886319 1
18016160 179230072 1
18016160 90364806 1
18016160 242791873 1
18016160 111338251 1
18016160 232242473 1
18016160 262322667 1
18016160 114007914 1
18016160 226631830 1
18016160 239555645 1
18016160 70205816 1
18016160 235965948 1
18016160 229015331 1
18016160 248801998 1
18016160 54172831 1
18016160 238586884 1
18016160 243134164 1
18016160 212284694 1
18016160 46123918 1
18016160 245434042 1
18016160 110670932 1
18016160 99560321 1
18016160 239787466 1
18016160 234825661 1
18016160 127331013 1
18016160 239444226 1
18016160 240624439 1
18016160 233919401 1
18016160 229466877 1
18016160 28776227 1
18016160 88647325 1
18016160 110711910 1
18016160 98420900 1
18016160 236912210 1
18016160 135514272 1
18016160 22983594 1
18016160 21811630 1
18016160 6294502 1
18016160 228673882 1
18016160 144131076 1
18016160 227338733 1
18016160 195697781 1
18016160 63680662 1
18016160 87471023 1
18016160 227431311 1
18016160 106866759 1
18016160 20586381 1
18016160 237376611 1
18016160 39325505 1
18016160 75995713 1
18016160 76951150 1
18016160 6306972 1
18016160 153563285 1
18016160 104192882 1
18016160 29466305 1
18016160 104578228 1
18016160 84546428 1
18016160 135877820 1
18016160 83344114 1
18016160 39472243 1
18016160 25298765 1
18016160 118999126 1
18016160 122713304 1
18016160 168669206 1
22026991 6751502 1
248801998 190987689 1
248801998 54172831 1
248801998 135514272 1
248801998 23577405 1
248801998 77184360 1
248801998 21629133 1
248801998 76951150 1
248801998 114007914 1
248801998 103817716 1
248801998 153563285 1
248801998 19594736 1
248801998 6751502 1
248801998 19530527 1
248801998 109986944 1
248801998 82645739 1
248801998 21315916 1
248801998 168669206 1
248801998 46123918 1
248801998 36806703 1
248801998 22026991 1
248801998 26228880 1
248801998 21440665 1
248801998 77986665 1
248801998 20511634 1
248801998 83344114 1
375036621 378219674 1
375036621 219454029 1
375036621 11587032 1
375036621 26586771 1
135514272 168669206 1
135514272 20511634 1
135514272 21643123 1
135514272 87471023 1
135514272 88647325 1
135514272 106866759 1
135514272 118999126 1
135514272 19964133 1
135514272 21117425 1
135514272 29466305 1
135514272 29163101 1
135514272 110711910 1
135514272 135877820 1
135514272 18016160 1
135514272 22498248 1
135514272 21811630 1
135514272 39472243 1
135514272 23359147 1
135514272 140393380 1
135514272 104578228 1
135514272 6300152 1
135514272 30443497 1
135514272 122713304 1
135514272 22983594 1
135514272 69568655 1
135514272 111338251 1
135514272 19735329 1
135514272 21518722 1
135514272 19530527 1
39325505 77989626 1
39325505 104192882 1
39325505 21629133 1
39325505 77184360 1
39325505 18539902 1
39325505 22026991 1
39325505 6751502 1
36806703 270850017 1
36806703 219480393 1
36806703 17691386 1
36806703 23577405 1
36806703 16627544 1
36806703 22005625 1
36806703 21480666 1
36806703 19530527 1
36806703 6300152 1
36806703 33507131 1
242791873 19530527 1
242791873 46850377 1
242791873 140393380 1
242791873 94835912 1
242791873 110711910 1
242791873 69568655 1
242791873 23359147 1
242791873 21440665 1
242791873 227338733 1
242791873 127331013 1
242791873 118999126 1
242791873 242471796 1
242791873 234825661 1
242791873 22498248 1
242791873 135514272 1
19652551 239862568 1
19652551 89952215 1
19652551 219454029 1
19652551 236108605 1
19652551 219297099 1
19652551 270850017 1
19652551 135877820 1
19652551 26228880 1
19652551 84546428 1
19652551 144942878 1
19652551 375036621 1
19652551 109986944 1
19652551 382027035 1
19652551 324588341 1
19652551 233555616 1
19652551 29466305 1
19652551 18016160 1
19652551 99560321 1
19652551 240624439 1
19652551 166888604 1
19652551 18304985 1
19652551 144302254 1
19652551 80267704 1
19652551 75995713 1
19652551 236487406 1
19652551 46850377 1
19652551 246585659 1
19652551 181303066 1
19652551 239444226 1
19652551 237826875 1
19652551 104192882 1
19652551 202678255 1
19652551 215411682 1
19652551 39019643 1
19652551 70170285 1
19652551 231942475 1
19652551 191085626 1
19652551 21518722 1
19652551 19735329 1
19652551 39325505 1
19652551 90059455 1
19652551 74979783 1
19652551 6751502 1
19652551 20511634 1
19652551 10814042 1
19652551 17691386 1
104578228 63680662 1
104578228 168669206 1
104578228 111338251 1
104578228 135877820 1
104578228 233919401 1
104578228 20586381 1
104578228 240624439 1
104578228 239787466 1
104578228 228769095 1
104578228 109986944 1
104578228 227990753 1
104578228 242373942 1
104578228 347778813 1
104578228 324588341 1
104578228 236912210 1
104578228 127331013 1
104578228 39472243 1
104578228 110711910 1
104578228 88647325 1
104578228 94069743 1
104578228 90364806 1
104578228 322549346 1
104578228 327886319 1
104578228 153563285 1
104578228 228673882 1
104578228 118999126 1
104578228 227431311 1
104578228 237376611 1
104578228 227338733 1
104578228 74979783 1
104578228 234077156 1
104578228 122713304 1
104578228 135514272 1
104578228 98420900 1
104578228 144131076 1
104578228 93026497 1
104578228 85370909 1
104578228 106866759 1
104578228 70205816 1
104578228 87471023 1
104578228 19964133 1
104578228 21643123 1
104578228 29163101 1
104578228 22983594 1
104578228 29466305 1
104578228 67430174 1
104578228 21518722 1
104578228 20511634 1
104578228 18016160 1
104578228 21117425 1
104578228 22498248 1
104578228 60663002 1
104578228 19735329 1
104578228 21440665 1
104578228 19530527 1
80267704 144302254 1
80267704 270286972 1
80267704 203484133 1
80267704 350484600 1
80267704 116422140 1
80267704 16950676 1
80267704 36806703 1
80267704 22026991 1
80267704 22862620 1
80267704 19533838 1
80267704 46123918 1
80267704 18539902 1
80267704 23781227 1
80267704 244026999 1
80267704 33507131 1
80267704 77989626 1
80267704 116785133 1
80267704 236108605 1
80267704 25333950 1
80267704 76951150 1
80267704 84546428 1
80267704 191085626 1
80267704 90059455 1
80267704 144942878 1
80267704 39019643 1
80267704 202678255 1
80267704 77986665 1
80267704 104192882 1
80267704 10814042 1
80267704 89952215 1
80267704 78026748 1
80267704 78021401 1
80267704 78019662 1
80267704 226985646 1
80267704 239862568 1
80267704 77995220 1
80267704 116559835 1
80267704 77184360 1
80267704 17691386 1
80267704 11587032 1
80267704 233555616 1
80267704 74979783 1
80267704 39325505 1
80267704 75995713 1
80267704 236487406 1
80267704 115924018 1
80267704 215411682 1
80267704 231942475 1
80267704 120117254 1
80267704 133219169 1
80267704 6751502 1
237826875 74979783 1
237826875 28452279 1
237826875 25298765 1
237826875 46850377 1
237826875 21401635 1
237826875 85370909 1
237826875 116559835 1
237826875 236108605 1
32922034 172749267 1
32922034 39019643 1
32922034 81844092 1
32922034 67268150 1
32922034 114007914 1
32922034 94835912 1
32922034 99560321 1
32922034 22186312 1
32922034 19594736 1
66682393 22862620 1
66682393 135274322 1
66682393 262199169 1
66682393 195697781 1
66682393 54172831 1
66682393 39019643 1
66682393 248801998 1
66682393 28776227 1
66682393 124849627 1
66682393 153563285 1
66682393 39325505 1
66682393 18016160 1
66682393 74979783 1
66682393 21315916 1
66682393 16627544 1
66682393 239444226 1
66682393 46850377 1
144942878 18449501 1
144942878 135877820 1
144942878 95658167 1
144942878 19735329 1
144942878 322549346 1
144942878 46123918 1
144942878 371923186 1
144942878 228770219 1
144942878 104518517 1
144942878 6290752 1
144942878 95224854 1
144942878 45611369 1
144942878 20517600 1
144942878 23577405 1
144942878 262322667 1
144942878 236487406 1
144942878 118999126 1
144942878 18016160 1
144942878 104192882 1
144942878 22026991 1
144942878 33507131 1
144942878 150256527 1
144942878 78021401 1
144942878 248801998 1
144942878 242804165 1
144942878 19777265 1
144942878 238158030 1
144942878 18304985 1
211231464 236487406 1
211231464 322549346 1
211231464 94835912 1
211231464 29466305 1
211231464 78019662 1
211231464 195697781 1
211231464 32922034 1
211231464 163466066 1
211231464 81844092 1
211231464 67268150 1
211231464 22186312 1
211231464 19594736 1
84546428 32845471 1
84546428 20586381 1
84546428 18304985 1
84546428 67268150 1
84546428 54172831 1
84546428 322638688 1
84546428 19964133 1
84546428 115924018 1
84546428 24600451 1
84546428 87471023 1
84546428 137363410 1
84546428 350484600 1
84546428 20517600 1
84546428 262322667 1
84546428 203484133 1
84546428 21811630 1
84546428 95658167 1
84546428 270286972 1
84546428 19777265 1
84546428 238158030 1
84546428 109986944 1
84546428 248801998 1
84546428 190987689 1
84546428 233555616 1
84546428 21117425 1
84546428 237826875 1
84546428 21518722 1
84546428 144302254 1
84546428 239444226 1
84546428 116547221 1
84546428 135274322 1
84546428 148872468 1
84546428 39019643 1
84546428 236487406 1
84546428 153563285 1
84546428 16950676 1
84546428 19594736 1
84546428 215411682 1
84546428 17691386 1
84546428 122713304 1
84546428 21643123 1
110711910 23359147 1
110711910 46850377 1
110711910 21117425 1
110711910 237376611 1
110711910 21518722 1
110711910 239787466 1
110711910 19530527 1
110711910 18016160 1
110711910 39472243 1
110711910 228673882 1
110711910 104578228 1
110711910 85370909 1
110711910 242471796 1
110711910 234825661 1
110711910 242791873 1
110711910 135514272 1
110711910 135877820 1
110711910 227338733 1
110711910 87471023 1
103817716 21518722 1
103817716 135514272 1
103817716 19652551 1
103817716 21440665 1
103817716 19594736 1
103817716 22026991 1
103817716 16627544 1
103817716 19530527 1
103817716 6751502 1
103817716 21629133 1
103817716 21315916 1
103817716 29466305 1
103817716 21480666 1
324588341 347778813 1
324588341 168669206 1
324588341 245434042 1
324588341 36034936 1
324588341 258136924 1
324588341 233919401 1
324588341 90364806 1
324588341 179230072 1
324588341 6294502 1
324588341 228774722 1
324588341 232243716 1
324588341 235243434 1
324588341 244156314 1
324588341 240465601 1
324588341 243149702 1
324588341 242471796 1
324588341 235965948 1
324588341 236912210 1
324588341 242804165 1
324588341 227990753 1
324588341 232233165 1
324588341 228769095 1
324588341 32845471 1
324588341 242373942 1
324588341 121098050 1
324588341 29466305 1
324588341 23359147 1
324588341 83344114 1
324588341 98420900 1
324588341 22983594 1
324588341 228673882 1
324588341 20511634 1
324588341 127331013 1
324588341 110711910 1
324588341 104578228 1
324588341 232242473 1
324588341 240624439 1
324588341 111338251 1
324588341 226631830 1
324588341 234077156 1
324588341 106866759 1
324588341 239787466 1
324588341 234825661 1
324588341 382027035 1
324588341 110670932 1
324588341 21117425 1
324588341 63680662 1
324588341 237376611 1
324588341 153563285 1
324588341 137363410 1
324588341 227431311 1
324588341 122713304 1
324588341 166102184 1
324588341 94069743 1
324588341 238586884 1
324588341 327886319 1
324588341 229466877 1
324588341 239555645 1
324588341 22498248 1
324588341 30443497 1
324588341 70205816 1
324588341 109986944 1
324588341 20586381 1
324588341 92521829 1
324588341 227338733 1
324588341 116785133 1
324588341 229015331 1
324588341 242791873 1
324588341 39472243 1
324588341 21643123 1
324588341 19964133 1
324588341 87471023 1
324588341 18304985 1
324588341 25298765 1
324588341 85370909 1
324588341 6300152 1
324588341 29163101 1
324588341 135877820 1
324588341 21440665 1
324588341 19735329 1
324588341 135514272 1
324588341 21518722 1
324588341 18016160 1
324588341 118999126 1
324588341 69568655 1
324588341 19530527 1
253184868 54172831 1
253184868 249347954 1
253184868 23577405 1
253184868 36806703 1
253184868 248801998 1
253184868 28776227 1
253184868 21643123 1
219297099 386170620 1
219297099 430934081 1
219297099 246357421 1
219297099 375036621 1
219297099 219007038 1
219297099 27885779 1
219297099 241298933 1
219297099 48667895 1
219297099 157410826 1
219297099 219454029 1
219297099 224291356 1
219297099 66682393 1
219297099 26586771 1
219297099 77995220 1
219297099 212555476 1
219297099 22628924 1
219297099 148872468 1
219297099 118999126 1
219297099 82645739 1
219297099 68690605 1
202678255 246723037 1
202678255 70170285 1
202678255 163063814 1
202678255 18304985 1
202678255 219007038 1
202678255 104187193 1
202678255 21811630 1
202678255 19837405 1
202678255 19777265 1
202678255 238633165 1
202678255 312658372 1
202678255 322549346 1
202678255 23781227 1
202678255 244026999 1
202678255 304321790 1
202678255 322638688 1
202678255 238158030 1
202678255 327886319 1
202678255 262322667 1
202678255 18539902 1
202678255 22005625 1
202678255 19735329 1
202678255 115924018 1
202678255 22498248 1
202678255 191865710 1
202678255 232242473 1
202678255 19964133 1
202678255 229466877 1
202678255 233555616 1
202678255 21629133 1
202678255 94069743 1
202678255 81844092 1
202678255 16950676 1
202678255 26586771 1
202678255 19530527 1
202678255 118999126 1
202678255 20511634 1
202678255 168669206 1
202678255 114007914 1
202678255 270286972 1
202678255 20586381 1
202678255 29466305 1
202678255 195697781 1
202678255 37536209 1
202678255 6306972 1
202678255 240624439 1
202678255 32922034 1
202678255 21117425 1
202678255 29110219 1
202678255 236487406 1
202678255 246966794 1
202678255 6290752 1
202678255 135877820 1
202678255 22862620 1
202678255 236108605 1
202678255 116559835 1
202678255 82645739 1
202678255 68690605 1
202678255 248801998 1
202678255 39019643 1
202678255 99560321 1
202678255 67268150 1
202678255 75995713 1
202678255 109986944 1
202678255 237376611 1
202678255 227338733 1
202678255 87471023 1
202678255 80267704 1
202678255 63680662 1
202678255 237826875 1
202678255 18449501 1
202678255 21315916 1
202678255 239444226 1
202678255 148872468 1
202678255 228673882 1
202678255 127331013 1
202678255 133219169 1
202678255 231942475 1
202678255 191085626 1
202678255 135274322 1
202678255 78026748 1
202678255 46850377 1
202678255 78021401 1
202678255 78019662 1
202678255 84546428 1
202678255 19652551 1
202678255 116422140 1
202678255 19594736 1
202678255 77995220 1
202678255 226985646 1
202678255 76951150 1
202678255 77986665 1
202678255 215411682 1
202678255 104192882 1
202678255 120117254 1
202678255 135514272 1
202678255 23577405 1
202678255 22684776 1
202678255 21480666 1
202678255 19533838 1
202678255 46123918 1
77995220 95658167 1
77995220 19777265 1
77995220 166888604 1
77995220 322638688 1
77995220 46850377 1
77995220 312658372 1
77995220 236108605 1
77995220 6294502 1
77995220 75995713 1
77995220 28776227 1
77995220 90059455 1
77995220 84546428 1
77995220 39325505 1
77995220 39019643 1
77995220 116559835 1
77995220 233555616 1
77995220 236487406 1
77995220 238158030 1
77995220 21480666 1
77995220 36806703 1
77995220 22005625 1
77995220 77986665 1
77995220 22862620 1
77995220 116422140 1
77995220 10814042 1
77995220 116785133 1
77995220 89952215 1
77995220 16950676 1
77995220 115924018 1
77995220 231942475 1
77995220 80267704 1
77995220 77989626 1
77995220 78019662 1
77995220 78026748 1
77995220 76951150 1
77995220 21629133 1
77995220 22026991 1
77995220 77184360 1
77995220 23577405 1
77995220 120117254 1
77995220 104192882 1
77995220 78021401 1
77995220 118999126 1
77995220 17691386 1
77995220 150256527 1
77995220 11587032 1
77995220 74979783 1
77995220 6751502 1
36034936 95658167 1
36034936 26228880 1
36034936 360540613 1
36034936 23359147 1
36034936 239555645 1
36034936 32845471 1
36034936 234825661 1
36034936 228673882 1
36034936 232233165 1
36034936 242791873 1
36034936 393382369 1
36034936 74979783 1
36034936 19652551 1
36034936 77184360 1
36034936 6751502 1
36034936 104578228 1
36034936 19735329 1
36034936 69568655 1
36034936 23577405 1
36034936 22005625 1
36034936 118999126 1
36034936 6300152 1
36034936 19594736 1
36034936 18016160 1
36034936 19964133 1
36034936 16627544 1
36034936 21518722 1
36034936 135877820 1
36034936 122713304 1
36034936 29466305 1
36034936 21315916 1
36034936 104192882 1
36034936 103817716 1
36034936 39325505 1
36034936 219007038 1
36034936 21811630 1
36034936 18304985 1
36034936 239787466 1
36034936 39472243 1
36034936 110670932 1
36034936 166888604 1
36034936 19777265 1
36034936 21629133 1
36034936 88647325 1
36034936 78019662 1
36034936 78021401 1
36034936 33507131 1
36034936 25333950 1
36034936 20511634 1
36034936 22498248 1
36034936 111338251 1
36034936 6306972 1
36034936 232242473 1
36034936 21480666 1
36034936 135514272 1
36034936 153563285 1
36034936 18449501 1
36034936 191865710 1
36034936 17691386 1
36034936 19530527 1
21117425 111338251 1
21117425 55174364 1
21117425 67430174 1
21117425 69568655 1
21117425 29466305 1
21117425 25298765 1
21117425 22498248 1
21117425 21401635 1
21117425 23359147 1
21117425 21565240 1
21117425 21643123 1
21117425 21518722 1
21117425 21440665 1
21117425 19735329 1
21117425 6300152 1
21117425 19964133 1
21117425 19530527 1
21117425 18016160 1
21117425 20511634 1
195697781 21480666 1
195697781 81844092 1
195697781 67268150 1
195697781 32922034 1
195697781 22005625 1
195697781 19594736 1
6306972 239444226 1
6306972 18016160 1
148872468 239444226 1
148872468 77995220 1
148872468 68690605 1
148872468 82645739 1
148872468 118999126 1
148872468 22628924 1
148872468 212555476 1
148872468 66682393 1
148872468 219297099 1
148872468 26586771 1
21440665 135514272 1
21440665 67430174 1
21440665 118999126 1
21440665 104578228 1
21440665 26586771 1
21440665 29466305 1
21440665 30443497 1
21440665 22498248 1
21440665 25298765 1
21440665 23359147 1
21440665 6300152 1
21440665 18304985 1
21440665 20511634 1
21440665 21565240 1
21440665 21117425 1
21440665 19735329 1
21440665 19530527 1
21440665 19964133 1
21440665 18016160 1
21440665 21643123 1
21440665 16627544 1
21440665 21518722 1
6751502 350484600 1
6751502 322638688 1
6751502 312658372 1
6751502 304321790 1
6751502 270286972 1
168669206 104578228 1
168669206 29466305 1
168669206 21643123 1
168669206 135877820 1
168669206 122713304 1
168669206 23359147 1
168669206 30443497 1
168669206 21117425 1
168669206 135514272 1
168669206 6300152 1
168669206 18304985 1
168669206 18016160 1
168669206 19735329 1
168669206 21518722 1
168669206 22498248 1
168669206 19964133 1
168669206 22983594 1
168669206 21440665 1
168669206 20511634 1
168669206 121098050 1
168669206 67430174 1
168669206 69568655 1
168669206 19530527 1
270850017 253184868 1
270850017 248801998 1
270850017 231942475 1
270850017 236377912 1
270850017 46123918 1
270850017 150981180 1
270850017 25310399 1
270850017 219480393 1
270850017 36806703 1
116559835 410258761 1
116559835 16950676 1
116559835 17691386 1
116559835 46850377 1
116559835 95224854 1
116559835 81844092 1
116559835 21927925 1
116559835 23577405 1
116559835 244026999 1
116559835 246723037 1
116559835 190987689 1
116559835 203484133 1
116559835 237826875 1
116559835 19837405 1
116559835 77995220 1
116559835 11587032 1
116559835 22862620 1
116559835 22684776 1
116559835 18539902 1
116559835 25333950 1
116559835 20584338 1
116559835 21245586 1
116559835 75995713 1
116559835 90059455 1
116559835 120117254 1
116559835 135274322 1
116559835 116785133 1
116559835 202678255 1
116559835 215411682 1
116559835 233555616 1
116559835 46123918 1
116559835 236487406 1
116559835 6294502 1
116559835 19533838 1
116559835 23781227 1
116559835 133219169 1
116559835 37536209 1
116559835 115924018 1
116559835 37011115 1
116559835 191085626 1
116559835 18449501 1
116559835 236108605 1
116559835 231942475 1
116559835 144942878 1
116559835 39019643 1
116559835 226985646 1
116559835 89952215 1
116559835 118999126 1
116559835 80267704 1
116559835 21629133 1
116559835 104192882 1
116559835 77986665 1
116559835 74979783 1
116559835 10814042 1
116559835 6751502 1
116559835 33507131 1
116559835 39325505 1
116559835 78019662 1
116559835 78021401 1
116559835 77989626 1
116559835 78026748 1
116559835 116422140 1
116559835 84546428 1
116559835 83344114 1
116559835 76951150 1
116559835 77184360 1
21518722 228770219 1
21518722 197897890 1
21518722 228774722 1
21518722 36034936 1
21518722 137363410 1
21518722 382027035 1
21518722 243632271 1
21518722 28452279 1
21518722 198799377 1
21518722 239555645 1
21518722 21401635 1
21518722 80267704 1
21518722 17691386 1
21518722 235243434 1
21518722 104518517 1
21518722 243149702 1
21518722 231816917 1
21518722 236912210 1
21518722 179230072 1
21518722 190810251 1
21518722 192341330 1
21518722 242804165 1
21518722 229015331 1
21518722 242373942 1
21518722 92521829 1
21518722 303259546 1
21518722 121098050 1
21518722 83344114 1
135877820 179230072 1
135877820 347778813 1
135877820 245434042 1
135877820 32845471 1
135877820 382027035 1
135877820 236108605 1
135877820 226631830 1
135877820 127331013 1
135877820 198846028 1
135877820 242791873 1
135877820 144942878 1
135877820 232233165 1
135877820 233555616 1
135877820 166102184 1
135877820 233919401 1
135877820 243149702 1
135877820 228769095 1
135877820 238316092 1
135877820 324588341 1
135877820 6300152 1
135877820 202678255 1
135877820 16950676 1
135877820 229015331 1
135877820 327886319 1
135877820 239787466 1
135877820 137363410 1
135877820 54172831 1
135877820 232242473 1
135877820 249719099 1
135877820 239444226 1
135877820 18539902 1
135877820 70170285 1
135877820 121375039 1
135877820 114007914 1
135877820 248801998 1
135877820 46123918 1
135877820 231942475 1
135877820 227431311 1
135877820 240624439 1
135877820 211231464 1
135877820 237826875 1
135877820 246966794 1
135877820 238586884 1
135877820 231816917 1
135877820 236487406 1
135877820 229466877 1
135877820 228770219 1
135877820 237376611 1
135877820 84546428 1
135877820 234825661 1
135877820 67430174 1
135877820 68690605 1
135877820 88647325 1
135877820 110711910 1
135877820 17691386 1
135877820 22862620 1
135877820 228673882 1
135877820 39472243 1
135877820 21401635 1
135877820 140393380 1
135877820 104518517 1
135877820 30443497 1
135877820 153563285 1
135877820 227338733 1
135877820 168669206 1
135877820 94069743 1
135877820 148872468 1
135877820 191865710 1
98420900 55174364 1
98420900 104518517 1
98420900 236912210 1
98420900 303259546 1
98420900 92521829 1
98420900 77986665 1
98420900 410258761 1
98420900 46123918 1
98420900 382027035 1
98420900 84546428 1
98420900 226631830 1
98420900 95658167 1
98420900 242791873 1
98420900 322549346 1
98420900 227338733 1
98420900 21811630 1
98420900 127331013 1
98420900 21117425 1
98420900 69568655 1
98420900 166102184 1
98420900 240624439 1
98420900 19777265 1
98420900 327886319 1
98420900 324588341 1
98420900 18304985 1
98420900 70205816 1
98420900 239444226 1
98420900 93026497 1
98420900 109986944 1
98420900 212284694 1
98420900 248801998 1
98420900 237376611 1
98420900 30443497 1
98420900 46850377 1
98420900 85370909 1
98420900 238158030 1
98420900 242471796 1
98420900 240465601 1
98420900 239787466 1
98420900 168669206 1
98420900 144131076 1
74979783 104518517 1
74979783 219007038 1
74979783 54172831 1
74979783 172749267 1
74979783 244026999 1
74979783 36034936 1
74979783 46123918 1
74979783 67268150 1
74979783 135514272 1
74979783 322549346 1
74979783 371923186 1
74979783 104192882 1
74979783 95658167 1
74979783 327886319 1
74979783 19837405 1
74979783 322638688 1
74979783 245434042 1
74979783 304321790 1
74979783 238158030 1
74979783 150256527 1
74979783 233555616 1
74979783 262322667 1
74979783 228673882 1
74979783 236108605 1
74979783 237826875 1
74979783 237376611 1
74979783 248801998 1
74979783 39019643 1
20511634 22498248 1
20511634 242373942 1
20511634 239787466 1
20511634 324588341 1
20511634 312625958 1
20511634 239444226 1
20511634 228673882 1
20511634 95658167 1
20511634 135877820 1
20511634 237376611 1
20511634 21811630 1
20511634 87471023 1
20511634 23359147 1
20511634 118999126 1
20511634 153563285 1
20511634 69568655 1
20511634 19530527 1
20511634 140393380 1
20511634 85370909 1
20511634 21480666 1
20511634 168669206 1
20511634 135514272 1
20511634 111338251 1
20511634 104578228 1
20511634 16627544 1
20511634 21643123 1
20511634 23577405 1
20511634 22005625 1
20511634 21117425 1
20511634 6300152 1
20511634 21440665 1
20511634 21518722 1
20511634 19594736 1
20511634 18304985 1
20511634 19735329 1
20511634 18016160 1
20511634 19964133 1
239787466 36034936 1
239787466 104518517 1
239787466 303259546 1
239787466 104578228 1
239787466 46123918 1
239787466 318475037 1
239787466 75995713 1
239787466 228774722 1
239787466 382027035 1
239787466 229650437 1
239787466 122713304 1
239787466 322549346 1
239787466 84546428 1
239787466 18304985 1
239787466 242791873 1
239787466 324588341 1
239787466 327886319 1
239787466 19777265 1
239787466 92521829 1
239787466 243134164 1
239787466 70205816 1
239787466 110670932 1
239787466 227990753 1
239787466 127331013 1
239787466 234077156 1
239787466 240465601 1
239787466 235243434 1
239787466 140393380 1
239787466 226898857 1
239787466 39472243 1
239787466 115924018 1
239787466 23577405 1
239787466 137363410 1
239787466 245434042 1
239787466 21480666 1
239787466 238316092 1
239787466 22498248 1
239787466 166102184 1
239787466 227338733 1
239787466 228673882 1
239787466 109986944 1
239787466 232242473 1
239787466 21518722 1
239787466 19735329 1
239787466 118999126 1
239787466 21643123 1
239787466 69568655 1
239787466 19530527 1
239787466 18016160 1
239787466 106866759 1
239787466 21811630 1
239787466 168669206 1
239787466 135877820 1
239787466 153563285 1
239787466 135514272 1
239787466 20511634 1
239787466 98420900 1
239787466 6300152 1
239787466 19964133 1
239787466 21117425 1
239787466 67430174 1
239787466 87471023 1
239787466 94069743 1
239787466 226631830 1
239787466 20586381 1
239787466 237376611 1
239787466 229466877 1
78019662 39019643 1
78019662 322638688 1
78019662 28452279 1
78019662 239862568 1
78019662 89952215 1
78019662 120117254 1
78019662 33507131 1
78019662 6294502 1
78019662 16950676 1
78019662 22026991 1
78019662 116559835 1
78019662 104192882 1
78019662 191085626 1
78019662 22862620 1
78019662 84546428 1
78019662 133219169 1
78019662 80267704 1
78019662 90059455 1
78019662 144942878 1
78019662 75995713 1
78019662 236108605 1
78019662 135274322 1
78019662 95224854 1
78019662 78026748 1
78019662 236487406 1
78019662 39325505 1
78019662 46123918 1
78019662 116422140 1
78019662 37536209 1
78019662 77989626 1
78019662 77995220 1
78019662 76951150 1
78019662 77184360 1
78019662 77986665 1
78019662 6751502 1
215411682 54172831 1
215411682 232233165 1
215411682 236912210 1
215411682 249347954 1
215411682 78019662 1
215411682 94069743 1
215411682 6290752 1
215411682 322638688 1
215411682 262322667 1
215411682 238158030 1
215411682 115924018 1
215411682 116559835 1
215411682 78026748 1
215411682 6294502 1
215411682 77986665 1
215411682 95658167 1
215411682 236108605 1
215411682 135274322 1
215411682 83344114 1
215411682 116785133 1
215411682 46123918 1
215411682 233555616 1
215411682 16950676 1
215411682 75995713 1
215411682 18016160 1
215411682 18449501 1
215411682 77184360 1
215411682 133219169 1
215411682 23577405 1
215411682 202678255 1
215411682 39019643 1
215411682 39325505 1
215411682 120117254 1
215411682 144942878 1
215411682 74979783 1
215411682 90059455 1
215411682 21480666 1
215411682 191085626 1
215411682 104192882 1
215411682 6751502 1
215411682 84546428 1
157410826 22628924 1
157410826 246357421 1
157410826 82645739 1
157410826 68690605 1
157410826 26586771 1
157410826 148872468 1
157410826 22005625 1
239444226 19735329 1
239444226 20517600 1
239444226 84546428 1
83344114 234077156 1
83344114 69568655 1
83344114 67430174 1
83344114 19530527 1
83344114 239444226 1
83344114 6751502 1
83344114 21315916 1
83344114 23577405 1
83344114 118999126 1
83344114 19735329 1
83344114 18016160 1
83344114 135514272 1
83344114 77184360 1
83344114 21480666 1
83344114 19652551 1
83344114 16627544 1
83344114 39472243 1
83344114 22005625 1
236487406 215411682 1
236487406 128593925 1
236487406 203484133 1
236487406 116559835 1
236487406 231942475 1
236487406 46850377 1
236487406 16950676 1
236487406 21315916 1
236487406 20584338 1
236487406 6290752 1
236487406 18449501 1
236487406 45611369 1
236487406 21245586 1
236487406 95224854 1
236487406 21480666 1
236487406 144942878 1
236487406 115924018 1
236487406 163063814 1
236487406 70170285 1
236487406 84546428 1
236487406 23781227 1
236487406 21629133 1
236487406 169088826 1
236487406 22684776 1
236487406 202678255 1
236487406 19533838 1
236487406 109986944 1
236487406 29110219 1
236487406 25333950 1
236487406 33507131 1
236487406 18539902 1
236487406 104192882 1
236487406 83344114 1
236487406 77184360 1
236487406 22005625 1
236487406 118999126 1
236487406 135514272 1
236487406 23577405 1
236487406 120117254 1
236487406 46123918 1
236487406 90059455 1
236487406 22026991 1
236487406 39325505 1
236487406 116785133 1
236487406 77995220 1
236487406 74979783 1
236487406 78026748 1
236487406 80267704 1
236487406 78021401 1
236487406 76951150 1
236487406 77989626 1
236487406 78019662 1
236487406 77986665 1
236487406 116422140 1
236487406 89952215 1
236487406 10814042 1
236487406 6294502 1
236487406 135274322 1
236487406 22862620 1
236487406 11587032 1
236487406 133219169 1
236487406 75995713 1
236487406 17691386 1
236487406 6751502 1
22983594 322549346 1
22983594 77989626 1
22983594 18016160 1
22983594 18304985 1
22983594 238158030 1
22983594 245434042 1
22983594 239555645 1
22983594 21811630 1
22983594 239444226 1
22983594 23577405 1
22983594 262199169 1
22983594 87471023 1
22983594 229015331 1
22983594 244156314 1
22983594 238586884 1
22983594 67268150 1
22983594 29163101 1
22983594 227338733 1
22983594 227431311 1
22983594 83344114 1
22983594 20586381 1
22983594 21643123 1
22983594 135514272 1
22983594 191865710 1
22983594 19964133 1
22983594 135877820 1
22983594 122713304 1
22983594 29466305 1
22983594 168669206 1
22983594 39472243 1
22983594 63680662 1
22983594 94069743 1
22983594 23359147 1
22983594 6300152 1
22983594 106866759 1
22983594 104578228 1
22983594 16627544 1
22983594 28776227 1
22983594 74979783 1
22983594 19735329 1
22983594 21518722 1
233555616 54172831 1
233555616 322638688 1
233555616 19837405 1
233555616 20511634 1
233555616 87471023 1
233555616 29163101 1
233555616 29110219 1
233555616 228774722 1
233555616 135514272 1
233555616 104518517 1
233555616 237376611 1
233555616 163063814 1
233555616 19964133 1
233555616 248801998 1
233555616 19777265 1
233555616 232242473 1
233555616 45611369 1
233555616 371923186 1
233555616 360540613 1
233555616 95658167 1
233555616 316306021 1
233555616 239862568 1
233555616 63680662 1
233555616 232233165 1
233555616 95224854 1
233555616 244026999 1
233555616 203484133 1
233555616 21518722 1
233555616 23781227 1
233555616 150256527 1
233555616 304321790 1
233555616 190987689 1
233555616 109986944 1
233555616 237826875 1
233555616 262322667 1
233555616 246723037 1
233555616 18449501 1
233555616 19533838 1
233555616 39019643 1
233555616 350484600 1
233555616 46123918 1
233555616 236108605 1
233555616 22983594 1
233555616 18539902 1
233555616 115924018 1
233555616 135274322 1
233555616 80267704 1
233555616 22862620 1
233555616 19735329 1
233555616 118999126 1
233555616 116559835 1
233555616 6294502 1
233555616 78021401 1
233555616 17691386 1
233555616 231942475 1
233555616 10814042 1
233555616 77989626 1
233555616 327886319 1
233555616 236487406 1
233555616 78019662 1
233555616 239444226 1
233555616 23577405 1
233555616 89952215 1
233555616 39325505 1
233555616 78026748 1
233555616 22026991 1
233555616 116422140 1
233555616 22005625 1
233555616 18016160 1
233555616 77986665 1
233555616 76951150 1
233555616 202678255 1
233555616 191085626 1
233555616 104192882 1
233555616 28776227 1
233555616 77995220 1
233555616 144942878 1
233555616 215411682 1
233555616 84546428 1
233555616 74979783 1
233555616 33507131 1
219007038 104192882 1
219007038 74979783 1
219007038 248801998 1
219007038 39019643 1
219007038 99560321 1
219007038 236377912 1
219007038 157410826 1
219007038 110670932 1
219007038 18016160 1
219007038 77995220 1
219007038 241298933 1
219007038 219297099 1
219007038 104187193 1
219007038 238633165 1
219007038 48667895 1
219007038 21518722 1
219007038 202678255 1
219007038 386170620 1
219007038 54172831 1
219007038 95658167 1
219007038 262322667 1
219007038 19777265 1
219007038 270850017 1
219007038 239444226 1
219007038 14409739 1
219007038 135274322 1
219007038 46850377 1
219007038 21480666 1
219007038 27885779 1
219007038 66682393 1
219007038 148872468 1
219007038 82645739 1
219007038 212555476 1
219007038 23577405 1
219007038 36806703 1
219007038 68690605 1
219007038 237826875 1
219007038 6300152 1
219007038 219454029 1
219007038 22628924 1
219007038 26586771 1
227338733 324588341 1
227338733 135514272 1
227338733 239555645 1
227338733 104578228 1
227338733 237376611 1
227338733 166102184 1
227338733 19735329 1
227338733 21811630 1
227338733 22498248 1
227338733 20511634 1
227338733 110711910 1
227338733 29466305 1
227338733 19964133 1
227338733 106866759 1
227338733 88647325 1
227338733 22983594 1
227338733 111338251 1
227338733 63680662 1
227338733 18016160 1
227338733 118999126 1
227338733 168669206 1
227338733 135877820 1
227338733 20586381 1
227338733 29163101 1
227338733 87471023 1
227338733 69568655 1
227338733 19530527 1
227338733 122713304 1
227338733 21518722 1
227338733 153563285 1
244026999 22862620 1
244026999 150256527 1
244026999 304321790 1
244026999 202678255 1
244026999 233555616 1
244026999 18449501 1
244026999 11587032 1
244026999 239862568 1
244026999 46123918 1
244026999 23781227 1
244026999 322638688 1
244026999 135274322 1
244026999 18539902 1
244026999 215411682 1
244026999 115924018 1
244026999 75995713 1
244026999 116422140 1
244026999 144942878 1
244026999 238158030 1
244026999 19837405 1
244026999 39019643 1
244026999 16950676 1
244026999 78021401 1
244026999 84546428 1
244026999 77989626 1
244026999 78026748 1
244026999 90059455 1
244026999 153563285 1
244026999 195697781 1
244026999 231942475 1
244026999 78019662 1
244026999 76951150 1
244026999 22378020 1
244026999 116559835 1
244026999 39325505 1
244026999 77184360 1
244026999 133219169 1
244026999 33507131 1
244026999 6751502 1
244026999 144302254 1
244026999 6294502 1
244026999 17691386 1
244026999 22026991 1
244026999 77986665 1
244026999 10814042 1
244026999 74979783 1
244026999 120117254 1
244026999 104192882 1
244026999 77995220 1
244026999 23577405 1
244026999 80267704 1
228673882 327886319 1
228673882 324588341 1
228673882 228774722 1
228673882 238316092 1
228673882 347778813 1
228673882 303259546 1
228673882 392146152 1
228673882 415438778 1
228673882 424999238 1
228673882 63680662 1
228673882 17691386 1
228673882 104518517 1
228673882 30443497 1
228673882 85370909 1
228673882 18304985 1
228673882 19777265 1
228673882 233555616 1
228673882 19594736 1
228673882 6751502 1
228673882 87471023 1
228673882 122713304 1
228673882 74979783 1
228673882 21518722 1
228673882 109986944 1
228673882 18016160 1
228673882 21401635 1
228673882 77184360 1
228673882 29466305 1
228673882 106866759 1
228673882 22005625 1
228673882 118999126 1
228673882 23359147 1
228673882 153563285 1
228673882 135877820 1
228673882 104578228 1
228673882 6300152 1
228673882 21643123 1
228673882 19735329 1
228673882 22983594 1
228673882 135514272 1
228673882 21811630 1
228673882 22498248 1
228673882 227338733 1
228673882 21117425 1
228673882 20511634 1
228673882 19964133 1
228673882 21440665 1
228673882 67430174 1
228673882 69568655 1
228673882 19530527 1
22186312 399032673 1
22186312 163466066 1
22186312 326441880 1
22186312 296787019 1
22186312 148702848 1
22186312 114007914 1
22186312 211231464 1
22186312 76951150 1
22186312 195697781 1
22186312 104192882 1
22186312 67268150 1
22186312 32922034 1
22186312 81844092 1
22186312 94835912 1
22186312 99560321 1
22186312 14409739 1
22186312 23577405 1
22186312 22378020 1
22186312 229650437 1
22186312 36806703 1
22186312 21480666 1
22186312 22005625 1
22186312 19594736 1
22186312 36351009 1
46850377 18818981 1
46850377 253184868 1
46850377 14409739 1
46850377 22378020 1
137363410 228774722 1
137363410 316306021 1
137363410 197095842 1
137363410 32845471 1
137363410 104192882 1
137363410 92521829 1
137363410 22005625 1
137363410 233555616 1
137363410 104578228 1
137363410 21518722 1
137363410 127331013 1
137363410 232242473 1
137363410 228770219 1
137363410 327886319 1
137363410 63680662 1
137363410 237826875 1
137363410 99560321 1
137363410 239444226 1
137363410 21480666 1
137363410 77184360 1
137363410 236912210 1
137363410 70205816 1
137363410 240624439 1
137363410 242804165 1
137363410 234077156 1
137363410 242791873 1
137363410 192341330 1
137363410 234688647 1
137363410 245434042 1
137363410 29466305 1
137363410 324588341 1
137363410 109986944 1
137363410 83344114 1
137363410 122713304 1
137363410 21401635 1
137363410 166102184 1
137363410 226631830 1
137363410 153563285 1
137363410 87471023 1
137363410 227338733 1
137363410 135877820 1
137363410 228673882 1
137363410 18016160 1
137363410 239787466 1
137363410 237376611 1
137363410 110711910 1
137363410 234825661 1
137363410 228769095 1
137363410 21440665 1
137363410 20511634 1
137363410 21117425 1
137363410 19964133 1
137363410 118999126 1
137363410 21811630 1
137363410 6300152 1
137363410 23359147 1
137363410 19530527 1
137363410 19735329 1
137363410 111338251 1
137363410 69568655 1
137363410 22983594 1
137363410 135514272 1
106866759 135877820 1
106866759 69568655 1
106866759 104578228 1
106866759 23577405 1
106866759 18016160 1
106866759 19964133 1
106866759 21518722 1
106866759 22983594 1
262322667 66682393 1
262322667 262199169 1
262322667 322638688 1
262322667 322549346 1
262322667 360540613 1
262322667 133219169 1
262322667 95658167 1
262322667 32845471 1
262322667 116559835 1
262322667 32922034 1
262322667 195697781 1
262322667 128593925 1
262322667 19777265 1
262322667 236108605 1
262322667 39019643 1
262322667 23577405 1
262322667 75995713 1
262322667 18304985 1
262322667 256198747 1
262322667 77989626 1
262322667 78026748 1
262322667 231942475 1
262322667 6294502 1
262322667 28776227 1
262322667 232242473 1
262322667 6306972 1
262322667 77986665 1
262322667 240624439 1
262322667 227338733 1
262322667 54172831 1
262322667 191085626 1
262322667 248801998 1
262322667 237826875 1
262322667 78019662 1
262322667 237376611 1
262322667 21811630 1
262322667 77995220 1
262322667 228673882 1
262322667 211231464 1
262322667 99560321 1
262322667 109986944 1
262322667 114007914 1
262322667 76951150 1
262322667 36806703 1
262322667 33507131 1
262322667 19735329 1
262322667 83344114 1
262322667 46850377 1
262322667 19652551 1
262322667 120117254 1
262322667 21315916 1
262322667 21518722 1
262322667 74979783 1
262322667 22983594 1
262322667 39325505 1
94835912 28452279 1
94835912 420627114 1
94835912 104192882 1
94835912 237826875 1
94835912 243632271 1
94835912 6306972 1
94835912 121375039 1
94835912 324588341 1
94835912 23577405 1
94835912 244154060 1
94835912 213229979 1
94835912 28364382 1
94835912 163466066 1
94835912 21480666 1
94835912 135514272 1
94835912 239444226 1
94835912 24600451 1
94835912 81844092 1
94835912 195697781 1
19530527 415438778 1
19530527 258136924 1
19530527 46850377 1
19530527 166888604 1
19530527 382027035 1
19530527 327886319 1
19530527 324588341 1
19530527 21565240 1
19530527 23577405 1
19530527 32845471 1
19530527 242791873 1
19530527 235243434 1
19530527 22924705 1
19530527 242804165 1
19530527 163929486 1
19530527 242484816 1
19530527 228770219 1
19530527 236912210 1
19530527 244745254 1
19530527 228769095 1
19530527 229466877 1
19530527 234077156 1
19530527 242471796 1
19530527 232242473 1
19530527 110711910 1
19530527 192341330 1
19530527 223950593 1
19530527 181303066 1
19530527 237788848 1
19530527 95884790 1
19530527 98420900 1
19530527 198846028 1
19530527 242365407 1
19530527 239787466 1
19530527 242373942 1
19530527 22628924 1
19530527 94069743 1
19530527 63680662 1
19530527 127331013 1
19530527 88647325 1
19530527 92521829 1
19530527 232243716 1
19530527 106866759 1
19530527 243149702 1
19530527 243177419 1
19530527 243134164 1
19530527 232233165 1
19530527 6751502 1
19530527 19594736 1
19530527 83344114 1
19530527 55174364 1
19530527 212284694 1
19530527 144131076 1
19530527 233919401 1
19530527 238316092 1
19530527 238586884 1
19530527 240465601 1
19530527 240624439 1
19530527 234825661 1
19530527 70205816 1
19530527 227990753 1
19530527 137363410 1
19530527 228774722 1
19530527 20586381 1
19530527 234688647 1
19530527 110670932 1
19530527 235965948 1
19530527 21811630 1
19530527 239555645 1
19530527 87471023 1
19530527 29163101 1
19530527 226631830 1
19530527 227431311 1
19530527 228673882 1
19530527 231816917 1
19530527 179230072 1
19530527 229015331 1
19530527 237376611 1
19530527 85370909 1
19530527 17691386 1
19530527 227338733 1
19530527 25298765 1
19530527 21518722 1
19530527 111338251 1
19530527 153563285 1
19530527 104578228 1
19530527 30443497 1
19530527 22983594 1
19530527 22498248 1
19530527 104518517 1
19530527 191865710 1
19530527 122713304 1
19530527 118999126 1
19530527 135877820 1
19530527 140393380 1
19530527 36034936 1
19530527 168669206 1
19530527 21401635 1
19530527 109986944 1
19530527 39472243 1
19530527 69568655 1
19530527 21480666 1
19530527 135514272 1
19530527 21440665 1
19530527 23359147 1
19530527 6300152 1
19530527 29466305 1
19530527 21643123 1
19530527 20511634 1
19530527 21117425 1
19530527 19735329 1
19530527 19964133 1
19530527 18016160 1
19530527 18304985 1
109986944 18016160 1
109986944 19777265 1
109986944 116559835 1
109986944 83344114 1
109986944 232242473 1
109986944 127331013 1
109986944 95884790 1
109986944 46850377 1
109986944 153563285 1
109986944 22005625 1
109986944 116422140 1
109986944 21315916 1
109986944 6294502 1
109986944 120117254 1
109986944 74979783 1
109986944 25298765 1
109986944 191865710 1
109986944 88647325 1
109986944 20586381 1
109986944 23577405 1
109986944 39472243 1
109986944 21117425 1
109986944 69568655 1
109986944 6300152 1
109986944 19964133 1
109986944 104578228 1
109986944 18304985 1
109986944 19530527 1
109986944 22983594 1
109986944 21440665 1
109986944 106866759 1
109986944 85370909 1
109986944 22498248 1
109986944 30443497 1
109986944 122713304 1
109986944 118999126 1
109986944 21643123 1
109986944 29466305 1
109986944 20511634 1
109986944 135877820 1
109986944 135514272 1
109986944 70205816 1
109986944 39325505 1
109986944 21518722 1
109986944 23359147 1
109986944 29110219 1
109986944 19735329 1
109986944 21480666 1
99560321 135274322 1
99560321 232233165 1
99560321 304321790 1
99560321 80267704 1
99560321 237826875 1
99560321 18016160 1
99560321 118999126 1
99560321 94835912 1
99560321 19594736 1
99560321 32922034 1
99560321 103817716 1
99560321 19652551 1
99560321 23577405 1
99560321 16627544 1
99560321 39325505 1
99560321 21315916 1
99560321 22005625 1
99560321 21480666 1
99560321 67268150 1
99560321 77184360 1
190987689 95658167 1
190987689 104192882 1
190987689 16627544 1
190987689 385326089 1
190987689 361335767 1
190987689 54172831 1
190987689 262322667 1
190987689 196551540 1
190987689 253184868 1
190987689 116547221 1
190987689 237826875 1
190987689 121375039 1
190987689 236377912 1
190987689 249347954 1
190987689 239444226 1
190987689 248801998 1
190987689 21480666 1
190987689 83344114 1
190987689 74979783 1
190987689 166888604 1
190987689 39325505 1
190987689 23577405 1
190987689 36806703 1
190987689 128593925 1
190987689 118999126 1
190987689 22005625 1
115924018 18539902 1
115924018 19533838 1
115924018 83344114 1
115924018 262322667 1
115924018 371923186 1
115924018 238158030 1
115924018 19777265 1
115924018 234077156 1
115924018 118999126 1
115924018 19837405 1
115924018 350484600 1
115924018 322549346 1
115924018 28452279 1
115924018 236108605 1
115924018 239444226 1
115924018 234825661 1
115924018 39019643 1
115924018 215411682 1
115924018 19735329 1
115924018 135514272 1
115924018 239787466 1
115924018 116422140 1
115924018 18449501 1
115924018 150256527 1
115924018 304321790 1
115924018 169088826 1
115924018 111338251 1
115924018 95884790 1
115924018 144942878 1
115924018 77989626 1
115924018 33507131 1
115924018 46123918 1
115924018 66682393 1
115924018 21518722 1
115924018 16950676 1
115924018 238586884 1
115924018 46850377 1
115924018 95224854 1
115924018 37536209 1
115924018 104192882 1
115924018 90059455 1
115924018 23781227 1
115924018 116559835 1
115924018 84546428 1
115924018 26586771 1
115924018 20584338 1
115924018 135877820 1
115924018 74979783 1
115924018 22862620 1
115924018 22026991 1
115924018 76951150 1
115924018 135274322 1
115924018 80267704 1
115924018 238316092 1
115924018 226985646 1
115924018 233555616 1
115924018 89952215 1
115924018 11587032 1
115924018 116785133 1
115924018 77995220 1
115924018 231942475 1
115924018 163063814 1
115924018 236487406 1
115924018 78026748 1
115924018 78019662 1
115924018 120117254 1
115924018 191085626 1
115924018 78021401 1
115924018 202678255 1
115924018 75995713 1
115924018 17691386 1
115924018 133219169 1
115924018 77986665 1
115924018 6294502 1
115924018 23577405 1
115924018 39325505 1
115924018 6751502 1
115924018 10814042 1
115924018 77184360 1
115924018 21629133 1
115924018 25333950 1
327886319 192341330 1
327886319 104518517 1
327886319 21480666 1
327886319 347778813 1
327886319 393461982 1
327886319 240465601 1
327886319 22498248 1
327886319 19777265 1
327886319 110670932 1
327886319 324588341 1
327886319 106866759 1
327886319 144131076 1
327886319 93026497 1
327886319 247041300 1
327886319 98420900 1
327886319 122713304 1
327886319 74979783 1
327886319 215411682 1
327886319 120117254 1
327886319 233555616 1
327886319 104578228 1
327886319 22983594 1
327886319 63680662 1
327886319 70205816 1
327886319 25298765 1
327886319 48380272 1
327886319 233919401 1
327886319 239787466 1
327886319 137363410 1
327886319 227990753 1
327886319 223950593 1
327886319 237788848 1
327886319 245434042 1
327886319 110711910 1
327886319 20586381 1
327886319 234688647 1
327886319 88647325 1
327886319 232242473 1
327886319 92521829 1
327886319 87471023 1
327886319 242455623 1
327886319 242791873 1
327886319 228769095 1
327886319 234077156 1
327886319 109986944 1
327886319 236912210 1
327886319 229015331 1
327886319 240624439 1
327886319 83344114 1
327886319 227338733 1
327886319 234825661 1
327886319 94069743 1
327886319 243134164 1
327886319 228770219 1
327886319 226631830 1
327886319 168669206 1
327886319 242373942 1
327886319 135514272 1
327886319 95884790 1
327886319 111338251 1
327886319 243177419 1
327886319 237376611 1
327886319 232233165 1
327886319 228673882 1
327886319 228774722 1
327886319 153563285 1
327886319 29163101 1
327886319 20511634 1
327886319 29466305 1
327886319 135877820 1
327886319 21117425 1
327886319 39472243 1
327886319 19964133 1
327886319 21440665 1
327886319 18016160 1
327886319 21518722 1
327886319 19735329 1
327886319 69568655 1
327886319 118999126 1
327886319 19530527 1
95658167 135274322 1
95658167 190987689 1
95658167 249347954 1
95658167 74979783 1
95658167 262322667 1
95658167 236108605 1
95658167 360540613 1
95658167 322638688 1
95658167 33507131 1
95658167 19777265 1
95658167 84546428 1
95658167 120117254 1
95658167 19735329 1
95658167 6294502 1
95658167 6751502 1
95658167 21480666 1
19735329 20511634 1
19735329 236912210 1
19735329 63680662 1
19735329 233555616 1
19735329 137363410 1
19735329 324588341 1
19735329 21480666 1
19735329 20586381 1
19735329 77995220 1
19735329 166102184 1
19735329 190810251 1
19735329 69568655 1
19735329 39472243 1
19735329 122713304 1
19735329 21811630 1
19735329 135514272 1
19735329 135877820 1
19735329 120117254 1
19735329 6294502 1
19735329 23359147 1
19735329 21117425 1
19735329 21518722 1
19735329 33507131 1
19735329 95658167 1
19735329 74979783 1
19735329 23577405 1
19735329 28776227 1
19735329 21643123 1
19735329 18016160 1
46123918 104518517 1
46123918 76951150 1
46123918 304321790 1
46123918 244026999 1
46123918 26228880 1
46123918 150256527 1
46123918 104578228 1
46123918 87471023 1
46123918 46850377 1
46123918 316306021 1
46123918 66682393 1
46123918 20517600 1
46123918 37011115 1
46123918 98420900 1
68690605 241298933 1
68690605 239444226 1
68690605 83344114 1
68690605 219297099 1
68690605 195697781 1
68690605 27885779 1
68690605 212555476 1
68690605 148872468 1
68690605 19652551 1
68690605 6751502 1
68690605 82645739 1
68690605 66682393 1
68690605 26586771 1
68690605 22628924 1
23577405 215411682 1
23577405 37536209 1
23577405 69568655 1
23577405 22862620 1
23577405 106866759 1
21811630 262322667 1
21811630 202678255 1
21811630 19530527 1
212284694 144942878 1
212284694 242795908 1
212284694 98420900 1
212284694 18016160 1
212284694 234825661 1
212284694 46850377 1
212284694 69568655 1
212284694 135274322 1
212284694 19530527 1
212284694 21643123 1
212284694 21811630 1
212284694 22983594 1
212284694 104578228 1
212284694 106866759 1
212284694 118999126 1
212284694 21480666 1
212284694 21518722 1
212284694 135514272 1
54172831 236377912 1
54172831 253184868 1
54172831 190987689 1
54172831 237826875 1
54172831 239444226 1
54172831 248801998 1
241298933 27885779 1
241298933 46850377 1
241298933 66682393 1
241298933 212555476 1
241298933 219297099 1
241298933 148872468 1
241298933 82645739 1
241298933 68690605 1
241298933 22628924 1
133219169 312658372 1
133219169 219297099 1
133219169 82645739 1
133219169 104518517 1
133219169 249347954 1
133219169 190987689 1
133219169 19777265 1
133219169 239862568 1
133219169 238158030 1
133219169 244026999 1
133219169 203484133 1
133219169 262322667 1
133219169 248801998 1
133219169 179230072 1
133219169 68690605 1
133219169 239444226 1
133219169 16627544 1
133219169 191865710 1
133219169 150256527 1
133219169 116785133 1
133219169 215411682 1
133219169 39019643 1
133219169 191085626 1
133219169 236487406 1
133219169 236108605 1
133219169 116559835 1
133219169 231942475 1
133219169 109986944 1
133219169 202678255 1
133219169 144942878 1
133219169 135274322 1
133219169 163063814 1
133219169 233555616 1
133219169 148872468 1
133219169 118999126 1
133219169 19652551 1
133219169 21315916 1
133219169 22005625 1
133219169 29110219 1
133219169 70170285 1
133219169 19735329 1
133219169 23577405 1
133219169 135514272 1
133219169 169088826 1
133219169 28776227 1
133219169 16950676 1
133219169 18016160 1
133219169 20584338 1
133219169 46123918 1
133219169 89952215 1
133219169 10814042 1
133219169 84546428 1
133219169 80267704 1
133219169 78026748 1
133219169 77989626 1
133219169 78021401 1
133219169 78019662 1
133219169 77986665 1
133219169 77995220 1
133219169 11587032 1
133219169 22862620 1
133219169 22684776 1
133219169 22026991 1
133219169 25333950 1
133219169 23781227 1
133219169 21245586 1
133219169 115924018 1
133219169 6290752 1
133219169 6294502 1
133219169 18449501 1
133219169 33507131 1
133219169 18539902 1
133219169 45611369 1
133219169 37011115 1
133219169 75995713 1
133219169 74979783 1
133219169 39325505 1
133219169 77184360 1
133219169 95224854 1
133219169 104192882 1
133219169 36806703 1
133219169 90059455 1
133219169 21480666 1
133219169 116422140 1
133219169 120117254 1
133219169 19533838 1
133219169 76951150 1
133219169 6751502 1
133219169 17691386 1
32845471 83344114 1
32845471 21518722 1
32845471 262322667 1
32845471 6306972 1
32845471 88647325 1
32845471 227990753 1
32845471 19735329 1
32845471 23781227 1
32845471 236912210 1
32845471 127331013 1
32845471 18016160 1
32845471 118999126 1
32845471 19530527 1
32845471 19594736 1
32845471 32922034 1
32845471 135514272 1
32845471 232242473 1
32845471 153563285 1
32845471 324588341 1
32845471 69568655 1
239862568 36806703 1
239862568 202678255 1
239862568 33507131 1
239862568 238158030 1
239862568 135274322 1
239862568 246723037 1
239862568 19652551 1
239862568 21480666 1
239862568 236108605 1
239862568 16950676 1
239862568 118999126 1
239862568 239444226 1
239862568 166102184 1
239862568 270850017 1
239862568 21440665 1
239862568 18539902 1
239862568 26228880 1
239862568 90059455 1
239862568 10814042 1
239862568 46850377 1
239862568 133219169 1
239862568 22026991 1
239862568 233555616 1
239862568 116559835 1
239862568 89952215 1
239862568 226985646 1
239862568 19533838 1
239862568 22862620 1
239862568 39019643 1
239862568 46123918 1
239862568 16627544 1
239862568 11587032 1
239862568 116422140 1
239862568 95224854 1
239862568 120117254 1
239862568 104192882 1
239862568 39325505 1
239862568 6751502 1
239862568 74979783 1
239862568 80267704 1
239862568 78021401 1
239862568 77995220 1
239862568 77989626 1
239862568 78019662 1
239862568 78026748 1
239862568 76951150 1
239862568 77986665 1
239862568 77184360 1
239862568 21629133 1
239862568 144302254 1
236377912 23577405 1
236377912 219480393 1
236377912 237487471 1
236377912 36806703 1
122713304 104518517 1
122713304 228673882 1
122713304 324588341 1
122713304 66682393 1
122713304 87471023 1
122713304 238158030 1
122713304 21811630 1
122713304 239787466 1
122713304 20586381 1
122713304 137363410 1
122713304 327886319 1
122713304 39472243 1
122713304 70205816 1
122713304 19964133 1
122713304 234077156 1
122713304 242795908 1
122713304 166102184 1
122713304 229466877 1
122713304 84546428 1
122713304 103817716 1
122713304 104578228 1
122713304 6751502 1
122713304 21117425 1
122713304 21440665 1
122713304 19530527 1
122713304 74979783 1
122713304 118999126 1
122713304 6300152 1
122713304 109986944 1
122713304 22983594 1
122713304 135514272 1
122713304 98420900 1
122713304 135877820 1
122713304 23359147 1
122713304 19735329 1
122713304 77986665 1
122713304 111338251 1
122713304 21643123 1
122713304 18016160 1
122713304 21518722 1
90059455 322638688 1
90059455 169088826 1
90059455 18449501 1
90059455 6290752 1
90059455 67268150 1
90059455 127331013 1
90059455 80267704 1
90059455 78026748 1
90059455 244026999 1
90059455 228673882 1
90059455 219454029 1
90059455 29163101 1
90059455 63680662 1
90059455 70205816 1
90059455 39472243 1
90059455 21518722 1
90059455 236912210 1
90059455 77989626 1
90059455 191085626 1
90059455 116785133 1
90059455 241298933 1
90059455 135274322 1
90059455 133219169 1
90059455 95224854 1
90059455 157410826 1
90059455 212555476 1
90059455 253184868 1
90059455 26586771 1
90059455 16950676 1
90059455 236108605 1
90059455 304321790 1
90059455 215411682 1
90059455 6751502 1
90059455 76951150 1
90059455 231942475 1
90059455 77995220 1
90059455 116559835 1
90059455 78021401 1
90059455 84546428 1
90059455 233555616 1
90059455 115924018 1
90059455 236487406 1
90059455 144942878 1
90059455 6294502 1
90059455 120117254 1
90059455 39325505 1
90059455 116422140 1
90059455 19735329 1
90059455 74979783 1
90059455 11587032 1
90059455 22862620 1
90059455 46123918 1
90059455 75995713 1
90059455 37011115 1
90059455 104192882 1
90059455 17691386 1
90059455 18539902 1
90059455 10814042 1
90059455 77184360 1
90059455 89952215 1
90059455 77986665 1
90059455 33507131 1
104192882 36034936 1
118999126 30443497 1
118999126 228769095 1
118999126 16627544 1
118999126 22983594 1
118999126 46850377 1
118999126 242373942 1
118999126 23577405 1
118999126 166102184 1
118999126 69568655 1
118999126 153563285 1
118999126 60663002 1
118999126 237376611 1
118999126 19530527 1
118999126 95658167 1
118999126 67430174 1
118999126 135514272 1
118999126 77184360 1
118999126 234077156 1
118999126 144131076 1
118999126 98420900 1
118999126 22498248 1
118999126 104192882 1
118999126 198846028 1
118999126 21518722 1
118999126 19735329 1
118999126 22005625 1
118999126 21643123 1
233919401 118999126 1
233919401 19964133 1
233919401 144131076 1
233919401 23359147 1
233919401 228774722 1
233919401 127331013 1
233919401 22498248 1
233919401 19530527 1
233919401 135514272 1
127331013 81844092 1
127331013 21518722 1
127331013 246723037 1
127331013 231942475 1
127331013 236377912 1
127331013 63680662 1
127331013 239444226 1
127331013 228770219 1
127331013 104578228 1
127331013 242795908 1
127331013 239787466 1
127331013 111338251 1
127331013 137363410 1
127331013 19735329 1
127331013 21811630 1
127331013 118999126 1
127331013 135514272 1
127331013 29466305 1
127331013 242791873 1
127331013 19530527 1
127331013 233919401 1
127331013 229466877 1
127331013 23577405 1
127331013 69568655 1
127331013 229650437 1
127331013 135877820 1
127331013 228673882 1
127331013 229015331 1
127331013 153563285 1
127331013 20586381 1
127331013 22498248 1
63680662 21811630 1
63680662 109986944 1
63680662 236912210 1
63680662 228673882 1
63680662 21117425 1
63680662 83344114 1
63680662 118999126 1
63680662 18016160 1
63680662 19735329 1
63680662 19530527 1
63680662 324588341 1
63680662 23577405 1
63680662 6300152 1
111338251 135514272 1
111338251 19735329 1
111338251 18016160 1
111338251 21480666 1
111338251 19530527 1
166102184 111338251 1
166102184 232242473 1
166102184 109986944 1
166102184 228673882 1
166102184 227338733 1
166102184 87471023 1
166102184 83344114 1
166102184 153563285 1
166102184 234825661 1
166102184 247041300 1
166102184 29466305 1
166102184 104578228 1
166102184 122713304 1
166102184 29163101 1
166102184 6751502 1
166102184 19594736 1
166102184 69568655 1
166102184 135514272 1
166102184 77184360 1
166102184 19735329 1
166102184 118999126 1
166102184 18016160 1
166102184 26228880 1
166102184 19530527 1
166102184 33507131 1
166102184 39325505 1
166102184 21480666 1
166102184 21117425 1
166102184 20511634 1
166102184 19964133 1
166102184 25298765 1
166102184 21518722 1
166102184 21440665 1
166102184 6300152 1
166102184 22498248 1
198846028 18016160 1
198846028 121098050 1
198846028 67430174 1
198846028 69568655 1
198846028 19530527 1
198846028 118999126 1
198846028 104578228 1
198846028 21440665 1
198846028 21480666 1
198846028 93026497 1
198846028 98420900 1
198846028 135514272 1
198846028 109986944 1
198846028 21811630 1
198846028 168669206 1
198846028 6306972 1
198846028 21643123 1
198846028 21518722 1
26228880 46123918 1
26228880 239862568 1
26228880 23577405 1
26228880 33507131 1
26228880 22026991 1
26228880 21440665 1
19777265 104518517 1
19777265 20517600 1
19777265 233555616 1
19777265 18818981 1
19777265 133219169 1
19777265 104187193 1
19777265 36315404 1
19777265 244154060 1
19777265 21565240 1
19777265 262199169 1
19777265 243632271 1
19777265 106866759 1
19777265 256198747 1
19777265 415438778 1
19777265 23781227 1
19777265 60663002 1
19777265 246723037 1
19777265 227990753 1
19777265 32845471 1
19777265 32922034 1
19777265 115924018 1
19777265 166888604 1
19777265 327886319 1
19777265 350484600 1
19777265 11587032 1
19777265 140393380 1
19777265 249347954 1
19777265 69568655 1
19777265 82645739 1
19777265 116422140 1
19777265 360540613 1
19777265 21643123 1
19777265 322549346 1
19777265 98420900 1
19777265 127331013 1
19777265 21440665 1
19777265 21117425 1
19777265 234077156 1
19777265 270286972 1
19777265 6306972 1
19777265 242791873 1
19777265 77989626 1
19777265 135877820 1
19777265 22924705 1
19777265 67268150 1
19777265 75995713 1
19777265 90059455 1
19777265 19964133 1
19777265 39472243 1
19777265 99560321 1
19777265 322638688 1
23781227 32845471 1
23781227 238158030 1
23781227 77986665 1
23781227 22983594 1
23781227 95658167 1
23781227 17691386 1
23781227 246585659 1
23781227 90059455 1
23781227 6294502 1
23781227 115924018 1
23781227 116559835 1
23781227 75995713 1
23781227 202678255 1
23781227 236108605 1
23781227 233555616 1
23781227 84546428 1
23781227 104192882 1
23781227 22862620 1
23781227 20584338 1
23781227 18539902 1
23781227 6751502 1
20586381 324588341 1
20586381 39019643 1
20586381 22983594 1
20586381 19530527 1
20586381 135514272 1
20586381 122713304 1
20586381 19735329 1
20586381 21480666 1
20586381 118999126 1
67268150 399032673 1
67268150 330904433 1
67268150 135274322 1
67268150 84546428 1
67268150 95658167 1
67268150 421067231 1
67268150 104518517 1
67268150 197897890 1
67268150 24600451 1
67268150 262322667 1
67268150 237826875 1
67268150 81844092 1
67268150 114007914 1
67268150 94835912 1
67268150 36351009 1
67268150 19777265 1
67268150 14409739 1
67268150 296787019 1
67268150 28452279 1
67268150 74979783 1
67268150 90059455 1
67268150 32922034 1
67268150 248801998 1
67268150 195697781 1
67268150 121375039 1
67268150 22186312 1
67268150 99560321 1
67268150 19594736 1
18304985 95658167 1
18304985 324588341 1
18304985 144942878 1
18304985 19777265 1
18304985 168669206 1
18304985 239555645 1
18304985 69568655 1
18304985 21811630 1
18304985 22983594 1
18304985 25298765 1
18304985 227338733 1
18304985 135877820 1
18304985 85370909 1
18304985 229466877 1
18304985 21643123 1
18304985 21440665 1
18304985 234825661 1
18304985 29466305 1
18304985 23359147 1
18304985 19735329 1
18304985 6300152 1
18304985 21518722 1
18304985 39472243 1
18304985 118999126 1
18304985 30443497 1
18304985 262322667 1
18304985 19530527 1
18304985 6306972 1
18304985 18016160 1
33507131 36034936 1
33507131 11587032 1
33507131 19837405 1
33507131 46850377 1
33507131 104192882 1
33507131 95224854 1
33507131 78021401 1
33507131 21117425 1
33507131 23781227 1
33507131 39019643 1
33507131 16950676 1
33507131 233555616 1
33507131 135274322 1
33507131 75995713 1
33507131 20511634 1
33507131 25333950 1
33507131 191085626 1
33507131 153563285 1
33507131 239444226 1
33507131 231942475 1
33507131 89952215 1
33507131 84546428 1
33507131 95658167 1
33507131 135514272 1
33507131 76951150 1
33507131 90059455 1
33507131 120117254 1
33507131 22026991 1
33507131 23577405 1
33507131 74979783 1
33507131 77184360 1
33507131 21480666 1
33507131 10814042 1
33507131 39325505 1
33507131 36806703 1
33507131 22684776 1
33507131 6294502 1
33507131 6751502 1
236108605 19837405 1
236108605 104518517 1
236108605 116422140 1
236108605 215411682 1
236108605 386170620 1
236108605 19652551 1
236108605 153563285 1
236108605 94069743 1
236108605 89952215 1
236108605 19777265 1
236108605 16950676 1
236108605 21315916 1
236108605 231942475 1
236108605 10814042 1
236108605 99560321 1
236108605 236377912 1
236108605 23781227 1
236108605 6306972 1
236108605 17691386 1
236108605 115924018 1
236108605 116785133 1
236108605 78021401 1
236108605 77989626 1
236108605 233555616 1
236108605 262322667 1
236108605 19530527 1
236108605 95658167 1
236108605 238158030 1
236108605 75995713 1
236108605 144942878 1
236108605 239444226 1
236108605 28776227 1
236108605 77995220 1
236108605 90059455 1
236108605 80267704 1
236108605 133219169 1
236108605 20584338 1
236108605 77986665 1
236108605 76951150 1
236108605 78019662 1
236108605 120117254 1
236108605 135274322 1
236108605 84546428 1
236108605 77184360 1
236108605 54172831 1
236108605 148872468 1
236108605 20511634 1
236108605 18016160 1
236108605 22862620 1
236108605 239862568 1
236108605 39019643 1
236108605 46850377 1
236108605 191085626 1
236108605 87471023 1
236108605 104192882 1
236108605 116559835 1
236108605 237826875 1
236108605 227990753 1
236108605 219480393 1
236108605 36806703 1
236108605 19594736 1
236108605 226985646 1
236108605 118999126 1
236108605 135514272 1
236108605 103817716 1
236108605 21518722 1
236108605 202678255 1
236108605 23577405 1
236108605 6751502 1
236108605 39325505 1
236108605 21480666 1
236108605 16627544 1
236108605 82645739 1
75995713 19777265 1
75995713 350484600 1
75995713 415438778 1
75995713 68690605 1
75995713 78021401 1
75995713 88647325 1
75995713 168669206 1
75995713 190987689 1
75995713 32845471 1
75995713 327886319 1
75995713 25333950 1
75995713 18449501 1
75995713 22983594 1
75995713 135514272 1
75995713 37011115 1
75995713 157410826 1
75995713 83344114 1
75995713 228673882 1
75995713 19735329 1
75995713 37536209 1
75995713 81844092 1
75995713 110711910 1
75995713 114007914 1
75995713 248801998 1
75995713 54172831 1
75995713 21518722 1
75995713 77995220 1
75995713 63680662 1
75995713 227431311 1
75995713 92521829 1
75995713 240624439 1
75995713 202678255 1
75995713 22026991 1
75995713 150981180 1
75995713 203484133 1
75995713 121375039 1
75995713 29110219 1
75995713 11587032 1
75995713 244026999 1
75995713 253184868 1
75995713 304321790 1
75995713 236108605 1
75995713 232243716 1
75995713 6290752 1
75995713 116785133 1
75995713 150256527 1
75995713 20511634 1
75995713 215411682 1
75995713 23781227 1
75995713 77989626 1
75995713 78019662 1
75995713 198846028 1
75995713 21117425 1
75995713 236377912 1
75995713 191085626 1
75995713 78026748 1
75995713 39019643 1
75995713 135274322 1
75995713 239787466 1
75995713 238158030 1
75995713 84546428 1
75995713 28776227 1
75995713 144942878 1
75995713 262322667 1
75995713 237826875 1
75995713 16950676 1
75995713 109986944 1
75995713 21315916 1
75995713 19533838 1
75995713 191865710 1
75995713 22862620 1
75995713 233555616 1
75995713 236487406 1
75995713 226985646 1
75995713 242455623 1
75995713 80267704 1
75995713 231942475 1
75995713 85370909 1
75995713 116559835 1
75995713 46850377 1
75995713 33507131 1
75995713 18016160 1
75995713 76951150 1
75995713 16627544 1
75995713 77986665 1
75995713 23577405 1
75995713 21480666 1
75995713 77184360 1
75995713 74979783 1
75995713 23359147 1
75995713 89952215 1
75995713 6294502 1
75995713 39325505 1
75995713 115924018 1
75995713 120117254 1
75995713 133219169 1
75995713 95224854 1
75995713 90059455 1
75995713 116422140 1
75995713 20584338 1
75995713 17691386 1
75995713 18539902 1
75995713 104192882 1
75995713 10814042 1
75995713 6751502 1
22628924 219454029 1
22628924 157410826 1
22628924 127424923 1
22628924 241298933 1
22628924 48667895 1
22628924 27885779 1
22628924 219007038 1
22628924 219297099 1
22628924 66682393 1
22628924 212555476 1
22628924 148872468 1
22628924 82645739 1
22628924 68690605 1
262199169 83344114 1
262199169 23577405 1
262199169 39325505 1
262199169 262322667 1
262199169 77184360 1
262199169 237826875 1
262199169 135514272 1
262199169 239444226 1
238158030 23781227 1
238158030 19837405 1
238158030 322638688 1
238158030 192341330 1
238158030 243134164 1
238158030 304321790 1
238158030 236912210 1
238158030 94069743 1
238158030 32845471 1
238158030 244026999 1
238158030 95658167 1
238158030 215411682 1
238158030 103817716 1
238158030 234825661 1
238158030 232233165 1
238158030 109986944 1
238158030 78021401 1
238158030 99560321 1
238158030 75995713 1
238158030 22862620 1
238158030 78026748 1
238158030 46123918 1
238158030 135877820 1
238158030 191085626 1
238158030 36806703 1
238158030 33507131 1
238158030 22026991 1
238158030 116422140 1
238158030 21811630 1
238158030 80267704 1
238158030 236487406 1
238158030 77995220 1
238158030 104578228 1
238158030 39019643 1
238158030 202678255 1
238158030 83344114 1
238158030 6294502 1
238158030 115924018 1
238158030 157410826 1
238158030 233555616 1
238158030 46850377 1
238158030 144942878 1
238158030 190987689 1
238158030 234077156 1
238158030 116559835 1
238158030 116785133 1
238158030 77989626 1
238158030 229015331 1
238158030 76951150 1
238158030 19594736 1
238158030 22983594 1
238158030 37536209 1
238158030 237794265 1
238158030 228769095 1
238158030 153563285 1
238158030 236108605 1
238158030 163929486 1
238158030 226985646 1
238158030 16627544 1
238158030 258136924 1
238158030 239444226 1
238158030 18016160 1
238158030 135514272 1
238158030 19530527 1
238158030 90059455 1
238158030 22005625 1
238158030 19735329 1
238158030 19652551 1
238158030 212284694 1
238158030 228774722 1
238158030 198846028 1
238158030 203484133 1
238158030 243632271 1
238158030 39325505 1
238158030 135274322 1
238158030 21518722 1
238158030 16950676 1
238158030 77986665 1
238158030 104192882 1
238158030 74979783 1
238158030 84546428 1
238158030 78019662 1
238158030 17691386 1
238158030 23577405 1
238158030 77184360 1
238158030 11587032 1
238158030 10814042 1
238158030 118999126 1
238158030 98420900 1
238158030 120117254 1
238158030 21245586 1
238158030 6751502 1
238158030 231942475 1
238158030 21480666 1
39019643 18539902 1
39019643 21518722 1
39019643 66682393 1
39019643 219007038 1
39019643 78026748 1
39019643 6306972 1
39019643 10814042 1
39019643 410258761 1
39019643 19533838 1
39019643 412181399 1
39019643 239862568 1
39019643 32922034 1
39019643 58040765 1
39019643 22924705 1
39019643 116422140 1
39019643 75995713 1
39019643 19837405 1
39019643 78019662 1
39019643 231816917 1
39019643 77986665 1
39019643 46123918 1
39019643 350484600 1
39019643 150256527 1
39019643 18016160 1
39019643 95658167 1
39019643 322638688 1
39019643 18304985 1
39019643 21629133 1
39019643 77995220 1
39019643 115924018 1
39019643 304321790 1
39019643 238158030 1
39019643 19777265 1
39019643 244026999 1
39019643 262322667 1
39019643 28452279 1
39019643 23577405 1
39019643 20586381 1
39019643 11587032 1
39019643 22862620 1
39019643 16950676 1
39019643 133219169 1
39019643 85370909 1
39019643 21480666 1
39019643 18449501 1
39019643 6290752 1
39019643 77184360 1
39019643 231942475 1
39019643 6294502 1
39019643 233555616 1
39019643 135274322 1
39019643 191085626 1
39019643 120117254 1
39019643 33507131 1
39019643 74979783 1
39019643 116785133 1
39019643 226985646 1
39019643 84546428 1
39019643 80267704 1
39019643 116559835 1
39019643 236108605 1
39019643 202678255 1
39019643 89952215 1
39019643 104192882 1
39019643 215411682 1
39019643 39325505 1
24600451 296787019 1
24600451 54605067 1
24600451 19594736 1
24600451 229650437 1
24600451 14409739 1
24600451 19964133 1
24600451 74979783 1
24600451 234825661 1
24600451 133219169 1
24600451 232243716 1
24600451 211231464 1
24600451 18016160 1
24600451 21440665 1
24600451 135514272 1
24600451 37536209 1
24600451 22862620 1
24600451 236487406 1
24600451 55174364 1
24600451 19530527 1
24600451 163063814 1
24600451 70170285 1
24600451 21518722 1
24600451 109986944 1
24600451 103817716 1
24600451 21117425 1
24600451 20584338 1
22498248 78026748 1
22498248 237376611 1
22498248 85370909 1
22498248 191865710 1
22498248 327886319 1
22498248 239787466 1
22498248 234077156 1
22498248 393461982 1
22498248 229015331 1
22498248 238586884 1
22498248 46850377 1
22498248 168669206 1
22498248 54172831 1
22498248 22026991 1
22498248 22983594 1
22498248 90364806 1
22498248 116422140 1
22498248 94069743 1
22498248 87471023 1
22498248 106866759 1
22498248 67430174 1
22498248 63680662 1
22498248 228673882 1
22498248 227338733 1
22498248 104578228 1
22498248 324588341 1
22498248 135877820 1
22498248 181303066 1
22498248 237788848 1
22498248 223950593 1
22498248 21811630 1
22498248 6300152 1
22498248 69568655 1
22498248 153563285 1
22498248 229466877 1
22498248 135514272 1
22498248 23359147 1
22498248 29163101 1
22498248 21117425 1
22498248 21643123 1
22498248 21518722 1
22498248 30443497 1
22498248 19530527 1
22498248 166102184 1
22498248 20511634 1
22498248 127331013 1
22498248 29466305 1
22498248 118999126 1
22498248 18016160 1
22498248 21440665 1
22498248 19964133 1
48667895 26586771 1
48667895 148872468 1
48667895 386170620 1
48667895 27885779 1
48667895 127424923 1
48667895 229431792 1
48667895 375036621 1
48667895 219297099 1
48667895 219454029 1
48667895 219007038 1
48667895 22628924 1
48667895 66682393 1
219454029 148872468 1
219454029 48667895 1
219454029 396060099 1
219454029 54172831 1
219454029 21518722 1
219454029 322549346 1
219454029 375036621 1
219454029 219007038 1
219454029 66682393 1
219454029 82645739 1
219454029 212555476 1
219454029 135274322 1
219454029 21643123 1
219454029 124849627 1
219454029 22628924 1
219454029 68690605 1
55174364 120117254 1
238633165 120117254 1
415438778 120117254 1
104518517 120117254 1
22684776 120117254 1
20517600 120117254 1
28452279 120117254 1
58040765 120117254 1
172749267 120117254 1
104518517 231942475 1
19533838 231942475 1
172749267 231942475 1
20517600 231942475 1
371923186 231942475 1
104192882 231942475 1
6300152 231942475 1
322549346 231942475 1
322638688 231942475 1
312658372 231942475 1
212555476 231942475 1
46123918 231942475 1
19837405 231942475 1
26586771 231942475 1
11587032 231942475 1
304321790 231942475 1
23577405 231942475 1
22684776 231942475 1
150256527 231942475 1
21518722 231942475 1
238316092 231942475 1
55174364 116422140 1
104518517 116422140 1
6300152 116422140 1
371923186 116422140 1
144942878 116422140 1
360540613 116422140 1
25333950 116422140 1
322549346 116422140 1
304321790 116422140 1
322638688 116422140 1
312658372 116422140 1
19837405 116422140 1
150256527 116422140 1
6244782 116422140 1
21518722 116422140 1
19533838 116422140 1
104518517 191085626 1
322638688 191085626 1
144942878 191085626 1
371923186 191085626 1
360540613 191085626 1
58040765 191085626 1
322549346 191085626 1
312658372 191085626 1
20584338 191085626 1
46123918 191085626 1
11587032 191085626 1
104192882 191085626 1
23577405 191085626 1
18449501 191085626 1
304321790 191085626 1
150256527 191085626 1
6300152 191085626 1
238316092 191085626 1
135274322 191085626 1
69568655 191085626 1
21518722 191085626 1
16950676 191085626 1
6244782 191085626 1
19777265 191085626 1
22862620 191085626 1
37536209 191085626 1
22684776 77986665 1
55174364 77986665 1
415438778 77986665 1
104518517 77986665 1
60663002 77986665 1
371923186 77986665 1
20517600 77986665 1
46123918 77986665 1
58040765 77986665 1
322549346 77986665 1
19837405 77986665 1
22862620 77986665 1
69568655 77986665 1
312658372 77986665 1
322638688 77986665 1
11587032 77986665 1
20584338 77986665 1
18539902 77986665 1
18449501 77986665 1
150256527 77986665 1
23577405 77986665 1
238316092 77986665 1
430934081 82645739 1
46123918 82645739 1
386170620 82645739 1
21518722 82645739 1
361335767 82645739 1
322549346 82645739 1
303259546 229466877 1
318475037 229466877 1
382027035 229466877 1
22378020 229466877 1
322549346 229466877 1
190810251 229466877 1
69568655 229466877 1
197095842 229466877 1
238316092 229466877 1
21518722 229466877 1
19964133 229466877 1
228769095 229466877 1
29466305 229466877 1
28452279 153563285 1
246357421 153563285 1
197095842 153563285 1
18818981 153563285 1
424999238 153563285 1
410258761 153563285 1
104518517 153563285 1
392146152 153563285 1
46123918 153563285 1
318475037 153563285 1
347778813 153563285 1
104518517 77184360 1
22862620 77184360 1
19594736 77184360 1
238586884 77184360 1
18818981 77184360 1
104518517 29163101 1
67430174 29163101 1
303259546 29163101 1
424999238 29163101 1
46123918 29163101 1
245434042 29163101 1
179230072 29163101 1
347778813 29163101 1
382027035 29163101 1
322549346 29163101 1
238316092 29163101 1
14409739 29163101 1
69568655 29163101 1
228769095 29163101 1
46850377 29163101 1
244156314 29163101 1
234825661 29163101 1
232242473 29163101 1
231816917 29163101 1
243149702 29163101 1
242471796 29163101 1
242455623 29163101 1
85370909 29163101 1
19964133 29163101 1
237376611 29163101 1
236912210 29163101 1
21518722 29163101 1
28364382 18016160 1
238633165 18016160 1
19594736 18016160 1
424999238 18016160 1
16950676 18016160 1
246357421 22026991 1
371923186 22026991 1
46123918 22026991 1
322549346 22026991 1
350484600 22026991 1
322638688 22026991 1
304321790 22026991 1
77989626 22026991 1
6244782 22026991 1
104518517 248801998 1
430934081 248801998 1
430934081 375036621 1
110670932 135514272 1
296787019 135514272 1
104518517 39325505 1
238586884 39325505 1
415438778 39325505 1
361335767 39325505 1
46123918 39325505 1
246357421 36806703 1
29110219 36806703 1
104518517 242791873 1
67430174 242791873 1
410258761 242791873 1
6244782 242791873 1
85370909 242791873 1
303259546 242791873 1
46123918 242791873 1
144942878 242791873 1
228774722 242791873 1
393382369 242791873 1
245434042 242791873 1
21518722 242791873 1
322549346 242791873 1
238316092 242791873 1
19964133 242791873 1
46850377 242791873 1
94835912 242791873 1
23359147 242791873 1
69568655 242791873 1
296787019 19652551 1
20517600 19652551 1
246357421 19652551 1
19594736 19652551 1
55174364 104578228 1
415438778 104578228 1
104518517 104578228 1
60663002 104578228 1
392146152 104578228 1
347778813 104578228 1
228774722 104578228 1
322549346 104578228 1
296787019 104578228 1
238316092 104578228 1
135274322 104578228 1
247041300 104578228 1
228769095 104578228 1
238586884 104578228 1
46850377 104578228 1
48380272 104578228 1
242373942 104578228 1
234825661 104578228 1
232242473 104578228 1
243134164 104578228 1
242471796 104578228 1
242484816 104578228 1
240465601 104578228 1
227990753 104578228 1
237376611 104578228 1
236912210 104578228 1
69568655 104578228 1
104518517 80267704 1
28452279 80267704 1
371923186 80267704 1
166888604 80267704 1
46123918 80267704 1
144942878 80267704 1
77989626 80267704 1
322549346 80267704 1
322638688 80267704 1
312658372 80267704 1
19837405 80267704 1
238633165 80267704 1
104192882 80267704 1
304321790 80267704 1
150256527 80267704 1
11587032 80267704 1
135274322 80267704 1
14409739 80267704 1
21480666 80267704 1
18449501 80267704 1
6244782 80267704 1
293536395 237826875 1
415438778 237826875 1
246357421 237826875 1
104518517 237826875 1
238586884 237826875 1
322638688 32922034 1
104518517 32922034 1
172749267 32922034 1
421067231 32922034 1
399032673 32922034 1
46123918 32922034 1
21518722 32922034 1
94835912 32922034 1
322549346 32922034 1
54605067 32922034 1
296787019 32922034 1
29110219 32922034 1
135274322 32922034 1
14409739 32922034 1
244154060 32922034 1
243632271 32922034 1
46850377 32922034 1
229650437 32922034 1
242455623 32922034 1
85370909 32922034 1
29466305 32922034 1
135274322 66682393 1
430934081 66682393 1
6244782 66682393 1
386170620 66682393 1
22862620 66682393 1
322549346 66682393 1
20517600 66682393 1
229431792 66682393 1
104518517 144942878 1
22862620 144942878 1
371923186 144942878 1
20517600 144942878 1
46123918 144942878 1
77989626 144942878 1
25333950 144942878 1
322549346 144942878 1
16950676 144942878 1
312658372 144942878 1
246357421 211231464 1
422817442 211231464 1
28452279 211231464 1
172749267 211231464 1
399032673 211231464 1
46123918 211231464 1
94835912 211231464 1
322549346 211231464 1
163466066 211231464 1
330904433 211231464 1
55174364 84546428 1
104518517 84546428 1
29110219 84546428 1
371923186 84546428 1
144942878 84546428 1
19964133 84546428 1
166888604 84546428 1
322549346 84546428 1
104192882 84546428 1
350484600 84546428 1
104518517 110711910 1
303259546 110711910 1
197095842 110711910 1
245434042 110711910 1
347778813 110711910 1
238316092 110711910 1
228774722 110711910 1
21518722 110711910 1
69568655 110711910 1
322549346 110711910 1
19964133 110711910 1
6244782 110711910 1
23359147 110711910 1
85370909 110711910 1
46850377 110711910 1
238586884 110711910 1
95884790 110711910 1
234825661 110711910 1
55174364 103817716 1
104518517 103817716 1
46123918 103817716 1
393461982 103817716 1
322549346 103817716 1
330904433 103817716 1
104518517 324588341 1
67430174 324588341 1
21480666 324588341 1
303259546 324588341 1
318475037 324588341 1
393461982 324588341 1
18449501 324588341 1
392146152 324588341 1
347778813 324588341 1
316306021 324588341 1
179230072 324588341 1
144942878 253184868 1
21518722 253184868 1
322549346 253184868 1
23577405 253184868 1
293536395 253184868 1
21480666 253184868 1
26586771 253184868 1
246357421 219297099 1
430934081 219297099 1
386170620 219297099 1
212555476 219297099 1
66682393 219297099 1
18539902 202678255 1
163063814 202678255 1
371923186 202678255 1
144942878 202678255 1
11587032 202678255 1
21518722 202678255 1
166888604 202678255 1
322549346 202678255 1
322638688 202678255 1
104192882 202678255 1
312658372 202678255 1
46123918 202678255 1
238633165 202678255 1
19837405 202678255 1
22862620 202678255 1
19777265 202678255 1
304321790 202678255 1
150256527 202678255 1
23577405 202678255 1
16950676 202678255 1
26586771 202678255 1
270286972 202678255 1
18449501 202678255 1
37536209 202678255 1
135274322 202678255 1
95224854 202678255 1
46850377 202678255 1
85370909 202678255 1
226985646 202678255 1
231942475 202678255 1
116785133 202678255 1
10814042 202678255 1
19533838 202678255 1
17691386 202678255 1
89952215 202678255 1
55174364 77995220 1
238633165 77995220 1
104518517 77995220 1
246357421 77995220 1
19533838 77995220 1
371923186 77995220 1
46123918 77995220 1
144942878 77995220 1
322549346 77995220 1
104192882 77995220 1
350484600 77995220 1
19837405 77995220 1
322638688 77995220 1
166888604 77995220 1
16627544 36034936 1
69568655 36034936 1
6244782 36034936 1
360540613 36034936 1
6300152 36034936 1
393382369 36034936 1
166888604 36034936 1
21480666 36034936 1
19777265 36034936 1
228769095 36034936 1
18449501 36034936 1
29466305 36034936 1
17691386 36034936 1
104518517 21117425 1
238586884 21117425 1
424999238 21117425 1
415438778 21117425 1
197095842 21117425 1
410258761 21117425 1
392146152 21117425 1
46123918 21117425 1
48380272 21117425 1
393461982 21117425 1
29110219 21117425 1
347778813 21117425 1
228774722 21117425 1
312658372 21117425 1
322549346 21117425 1
239555645 21117425 1
330904433 21117425 1
6294502 21117425 1
104518517 195697781 1
421067231 195697781 1
412181399 195697781 1
172749267 195697781 1
322549346 195697781 1
54605067 195697781 1
238633165 195697781 1
19777265 195697781 1
296787019 195697781 1
21518722 195697781 1
135274322 195697781 1
14409739 195697781 1
244154060 195697781 1
46850377 195697781 1
243632271 195697781 1
148702848 195697781 1
104518517 6306972 1
238586884 6306972 1
46123918 6306972 1
19964133 6306972 1
322549346 6306972 1
23577405 6306972 1
135274322 6306972 1
54605067 6306972 1
20517600 6306972 1
46850377 6306972 1
243632271 6306972 1
21518722 6306972 1
85370909 6306972 1
6300152 6306972 1
238586884 21440665 1
424999238 21440665 1
410258761 21440665 1
104518517 21440665 1
140393380 21440665 1
392146152 21440665 1
303259546 21440665 1
347778813 21440665 1
322549346 21440665 1
330904433 21440665 1
318475037 21440665 1
361335767 6751502 1
104518517 6751502 1
58040765 6751502 1
104518517 168669206 1
424999238 168669206 1
410258761 168669206 1
46123918 168669206 1
347778813 168669206 1
228774722 168669206 1
322549346 168669206 1
121098050 168669206 1
303259546 168669206 1
238316092 168669206 1
6244782 168669206 1
67430174 168669206 1
228769095 168669206 1
46850377 168669206 1
238586884 168669206 1
48380272 168669206 1
244156314 168669206 1
242471796 168669206 1
242484816 168669206 1
242455623 168669206 1
85370909 168669206 1
240624439 168669206 1
237788848 168669206 1
19964133 168669206 1
237376611 168669206 1
236912210 168669206 1
69568655 168669206 1
70205816 168669206 1
144131076 168669206 1
227431311 168669206 1
21518722 168669206 1
21480666 270850017 1
18449501 270850017 1
85370909 270850017 1
361335767 270850017 1
104518517 116559835 1
410258761 116559835 1
371923186 116559835 1
10814042 116559835 1
322638688 116559835 1
46123918 116559835 1
144942878 116559835 1
77989626 116559835 1
70205816 116559835 1
21518722 116559835 1
360540613 116559835 1
104192882 116559835 1
322549346 116559835 1
246723037 116559835 1
350484600 116559835 1
312658372 116559835 1
19837405 116559835 1
238633165 116559835 1
11587032 116559835 1
304321790 116559835 1
85370909 116559835 1
16950676 116559835 1
19533838 116559835 1
20584338 116559835 1
22862620 116559835 1
17691386 116559835 1
296787019 21518722 1
378668608 21518722 1
424999238 21518722 1
415438778 21518722 1
410258761 21518722 1
104518517 21518722 1
303259546 21518722 1
393461982 21518722 1
392146152 21518722 1
347778813 21518722 1
245434042 21518722 1
179230072 21518722 1
104518517 135877820 1
424999238 135877820 1
197095842 135877820 1
410258761 135877820 1
392146152 135877820 1
318475037 135877820 1
46123918 135877820 1
347778813 135877820 1
228774722 135877820 1
382027035 135877820 1
166888604 135877820 1
322549346 135877820 1
245434042 135877820 1
121098050 135877820 1
304321790 135877820 1
23577405 135877820 1
140393380 135877820 1
238316092 135877820 1
14409739 135877820 1
247041300 135877820 1
231942475 135877820 1
55174364 98420900 1
104518517 98420900 1
303259546 98420900 1
236912210 98420900 1
410258761 98420900 1
69568655 98420900 1
322549346 98420900 1
70205816 98420900 1
85370909 98420900 1
67430174 98420900 1
46850377 98420900 1
19964133 98420900 1
242471796 98420900 1
240465601 98420900 1
144131076 98420900 1
6300152 98420900 1
55174364 74979783 1
28364382 74979783 1
104518517 74979783 1
246585659 74979783 1
6290752 74979783 1
172749267 74979783 1
392146152 74979783 1
46123918 74979783 1
415438778 20511634 1
238586884 20511634 1
60663002 20511634 1
22862620 20511634 1
392146152 20511634 1
46123918 20511634 1
318475037 20511634 1
393461982 20511634 1
303259546 20511634 1
316306021 20511634 1
347778813 20511634 1
228774722 20511634 1
20517600 20511634 1
322549346 20511634 1
238633165 20511634 1
296787019 20511634 1
23577405 20511634 1
121098050 20511634 1
19964133 20511634 1
19777265 20511634 1
238316092 20511634 1
14409739 20511634 1
226898857 20511634 1
67430174 20511634 1
312658372 239787466 1
110670932 239787466 1
104518517 239787466 1
67430174 239787466 1
303259546 239787466 1
197095842 239787466 1
60663002 239787466 1
6300152 239787466 1
318475037 239787466 1
46123918 239787466 1
228774722 239787466 1
234077156 239787466 1
229650437 239787466 1
140393380 239787466 1
322549346 239787466 1
70205816 239787466 1
19777265 239787466 1
92521829 239787466 1
23577405 239787466 1
21518722 239787466 1
238316092 239787466 1
21480666 239787466 1
19964133 239787466 1
245434042 239787466 1
85370909 239787466 1
228769095 239787466 1
46850377 239787466 1
238586884 239787466 1
6244782 239787466 1
21643123 239787466 1
23359147 239787466 1
69568655 239787466 1
234825661 239787466 1
104518517 78019662 1
19533838 78019662 1
46123918 78019662 1
312658372 78019662 1
144942878 78019662 1
371923186 78019662 1
22684776 78019662 1
322549346 78019662 1
238633165 78019662 1
19837405 78019662 1
322638688 78019662 1
304321790 78019662 1
104518517 215411682 1
10814042 215411682 1
371923186 215411682 1
322638688 215411682 1
46123918 215411682 1
22862620 215411682 1
28452279 215411682 1
144942878 215411682 1
322549346 215411682 1
312658372 215411682 1
11587032 215411682 1
6294502 215411682 1
304321790 215411682 1
21518722 215411682 1
135274322 215411682 1
16950676 215411682 1
18449501 215411682 1
85370909 215411682 1
18539902 215411682 1
46850377 215411682 1
386170620 157410826 1
212555476 157410826 1
322549346 157410826 1
238633165 157410826 1
66682393 157410826 1
14409739 157410826 1
26586771 157410826 1
29110219 157410826 1
246357421 157410826 1
104518517 239444226 1
415438778 83344114 1
104518517 83344114 1
238586884 83344114 1
303259546 83344114 1
318475037 83344114 1
228774722 83344114 1
54605067 83344114 1
322549346 83344114 1
28452279 83344114 1
87471023 83344114 1
67430174 83344114 1
104518517 236487406 1
163063814 236487406 1
371923186 236487406 1
46123918 236487406 1
21518722 236487406 1
104192882 236487406 1
322549346 236487406 1
322638688 236487406 1
312658372 236487406 1
330904433 236487406 1
19837405 236487406 1
23577405 236487406 1
304321790 236487406 1
150256527 236487406 1
16950676 236487406 1
23359147 236487406 1
95224854 236487406 1
20584338 236487406 1
104518517 22983594 1
18449501 22983594 1
19594736 22983594 1
415438778 22983594 1
410258761 22983594 1
392146152 22983594 1
46123918 22983594 1
393461982 22983594 1
322549346 22983594 1
245434042 22983594 1
318475037 22983594 1
228774722 233555616 1
104518517 233555616 1
22684776 233555616 1
360540613 233555616 1
371923186 233555616 1
10814042 233555616 1
46123918 233555616 1
77989626 233555616 1
25333950 233555616 1
322549346 233555616 1
246723037 233555616 1
104192882 233555616 1
350484600 233555616 1
322638688 233555616 1
22862620 233555616 1
312658372 233555616 1
19837405 233555616 1
17691386 233555616 1
27885779 219007038 1
430934081 219007038 1
386170620 219007038 1
21518722 219007038 1
212555476 219007038 1
246357421 219007038 1
23577405 219007038 1
238633165 219007038 1
19777265 219007038 1
166888604 219007038 1
135274322 219007038 1
66682393 219007038 1
37536209 219007038 1
104518517 227338733 1
415438778 227338733 1
424999238 227338733 1
197095842 227338733 1
318475037 227338733 1
393382369 227338733 1
228774722 227338733 1
192341330 227338733 1
144942878 227338733 1
28452279 227338733 1
322549346 227338733 1
92521829 227338733 1
67430174 227338733 1
303259546 227338733 1
238316092 227338733 1
14409739 227338733 1
87471023 227338733 1
6244782 227338733 1
21518722 227338733 1
104518517 244026999 1
11587032 244026999 1
412181399 244026999 1
10814042 244026999 1
322638688 244026999 1
37536209 244026999 1
144942878 244026999 1
18449501 244026999 1
21518722 244026999 1
19837405 244026999 1
104192882 244026999 1
322549346 244026999 1
18539902 244026999 1
20584338 244026999 1
312658372 244026999 1
304321790 244026999 1
150256527 244026999 1
17691386 244026999 1
16950676 244026999 1
6751502 244026999 1
23577405 244026999 1
22378020 244026999 1
104518517 228673882 1
17691386 228673882 1
424999238 228673882 1
415438778 228673882 1
410258761 228673882 1
392146152 228673882 1
318475037 228673882 1
48380272 228673882 1
382027035 228673882 1
303259546 228673882 1
347778813 228673882 1
238316092 228673882 1
228774722 228673882 1
140393380 228673882 1
322549346 228673882 1
92521829 228673882 1
116785133 228673882 1
245434042 228673882 1
238633165 228673882 1
87471023 228673882 1
6300152 228673882 1
18449501 228673882 1
422817442 22186312 1
326441880 22186312 1
172749267 22186312 1
420627114 22186312 1
10814042 22186312 1
371923186 22186312 1
399032673 22186312 1
322549346 22186312 1
28452279 22186312 1
296787019 22186312 1
14409739 22186312 1
244154060 22186312 1
46850377 22186312 1
23577405 22186312 1
28364382 46850377 1
104518517 137363410 1
67430174 137363410 1
410258761 137363410 1
197095842 137363410 1
245434042 137363410 1
303259546 137363410 1
238316092 137363410 1
228774722 137363410 1
70205816 137363410 1
322549346 137363410 1
23577405 137363410 1
19964133 137363410 1
21401635 137363410 1
46850377 137363410 1
228769095 137363410 1
234825661 137363410 1
23359147 137363410 1
104518517 106866759 1
303259546 106866759 1
322549346 106866759 1
135274322 106866759 1
238316092 106866759 1
238586884 106866759 1
20517600 106866759 1
228769095 106866759 1
46850377 106866759 1
244745254 106866759 1
232243716 106866759 1
234825661 106866759 1
232242473 106866759 1
243134164 106866759 1
242471796 106866759 1
190810251 106866759 1
227990753 106866759 1
85370909 106866759 1
237376611 106866759 1
227431311 106866759 1
29466305 106866759 1
70205816 106866759 1
55174364 106866759 1
16627544 106866759 1
191865710 106866759 1
23359147 106866759 1
135877820 106866759 1
69568655 106866759 1
21401635 106866759 1
21518722 106866759 1
19964133 106866759 1
415438778 262322667 1
28452279 262322667 1
104518517 262322667 1
21643123 262322667 1
104217808 262322667 1
6244782 262322667 1
28364382 94835912 1
29110219 94835912 1
20517600 94835912 1
172749267 94835912 1
421067231 94835912 1
420627114 94835912 1
197897890 94835912 1
399032673 94835912 1
46123918 94835912 1
18449501 94835912 1
382027035 94835912 1
21927925 94835912 1
36351009 94835912 1
326441880 94835912 1
28452279 94835912 1
166888604 94835912 1
21480666 94835912 1
54605067 94835912 1
296787019 94835912 1
238586884 94835912 1
14409739 94835912 1
46850377 94835912 1
29110219 19530527 1
246357421 19530527 1
18818981 19530527 1
424999238 19530527 1
415438778 19530527 1
197095842 19530527 1
410258761 19530527 1
104518517 109986944 1
415438778 109986944 1
360540613 109986944 1
410258761 109986944 1
46123918 109986944 1
393461982 109986944 1
347778813 109986944 1
258136924 109986944 1
140393380 109986944 1
322549346 109986944 1
350484600 109986944 1
39472243 109986944 1
330904433 109986944 1
239555645 109986944 1
318475037 109986944 1
23577405 109986944 1
121098050 109986944 1
420627114 99560321 1
172749267 99560321 1
422817442 99560321 1
399032673 99560321 1
46123918 99560321 1
6294502 190987689 1
16627544 190987689 1
104518517 190987689 1
361335767 190987689 1
322549346 190987689 1
23359147 190987689 1
23577405 190987689 1
304321790 190987689 1
166888604 190987689 1
46850377 190987689 1
74979783 190987689 1
22684776 115924018 1
104518517 115924018 1
163063814 115924018 1
371923186 115924018 1
19533838 115924018 1
29110219 115924018 1
238316092 115924018 1
28452279 115924018 1
104192882 115924018 1
322549346 115924018 1
350484600 115924018 1
19837405 115924018 1
322638688 115924018 1
312658372 115924018 1
46123918 115924018 1
144942878 115924018 1
18449501 115924018 1
304321790 115924018 1
150256527 115924018 1
11587032 115924018 1
66682393 115924018 1
21518722 115924018 1
135274322 115924018 1
16950676 115924018 1
85370909 115924018 1
18539902 115924018 1
20584338 115924018 1
95224854 115924018 1
46850377 115924018 1
238586884 115924018 1
37536209 115924018 1
26586771 115924018 1
74979783 115924018 1
226985646 115924018 1
6294502 327886319 1
104518517 327886319 1
21480666 327886319 1
236912210 327886319 1
424999238 327886319 1
190810251 327886319 1
360540613 327886319 1
410258761 327886319 1
303259546 327886319 1
240465601 327886319 1
393461982 327886319 1
347778813 327886319 1
238316092 327886319 1
228774722 327886319 1
48380272 327886319 1
22378020 327886319 1
104518517 95658167 1
415438778 95658167 1
312658372 19735329 1
197095842 19735329 1
236912210 19735329 1
172749267 19735329 1
415438778 19735329 1
60663002 19735329 1
410258761 19735329 1
104518517 19735329 1
46123918 19735329 1
393461982 19735329 1
229015331 19735329 1
347778813 19735329 1
192341330 19735329 1
166888604 19735329 1
322549346 19735329 1
304321790 46123918 1
16627544 46123918 1
104518517 46123918 1
322638688 46123918 1
371923186 46123918 1
20517600 46123918 1
77989626 46123918 1
18449501 46123918 1
29466305 46123918 1
322549346 46123918 1
19964133 46123918 1
312658372 46123918 1
11587032 46123918 1
150256527 46123918 1
21518722 46123918 1
135274322 46123918 1
14409739 46123918 1
16950676 46123918 1
21480666 46123918 1
238633165 21811630 1
104518517 21811630 1
197095842 21811630 1
228774722 21811630 1
410258761 21811630 1
46123918 21811630 1
393461982 21811630 1
21643123 21811630 1
18449501 21811630 1
20517600 21811630 1
322549346 21811630 1
229015331 212284694 1
21518722 212284694 1
322549346 212284694 1
85370909 212284694 1
25298765 212284694 1
228769095 212284694 1
69568655 212284694 1
46850377 212284694 1
135274322 212284694 1
232243716 212284694 1
234825661 212284694 1
361335767 54172831 1
293536395 54172831 1
246357421 54172831 1
27885779 241298933 1
238633165 241298933 1
104518517 241298933 1
26586771 241298933 1
386170620 241298933 1
322549346 241298933 1
212555476 241298933 1
66682393 241298933 1
46850377 241298933 1
104518517 133219169 1
246357421 133219169 1
22684776 133219169 1
19594736 133219169 1
28364382 133219169 1
412181399 133219169 1
172749267 133219169 1
22862620 133219169 1
350484600 133219169 1
371923186 133219169 1
322638688 133219169 1
238316092 133219169 1
382027035 133219169 1
26586771 133219169 1
144942878 133219169 1
6300152 133219169 1
322549346 133219169 1
104518517 32845471 1
67430174 32845471 1
236912210 32845471 1
410258761 32845471 1
197095842 32845471 1
22862620 32845471 1
303259546 32845471 1
238316092 32845471 1
228774722 32845471 1
322549346 32845471 1
85370909 32845471 1
21518722 32845471 1
19964133 32845471 1
23359147 32845471 1
46850377 32845471 1
69568655 32845471 1
242373942 32845471 1
322638688 239862568 1
20584338 239862568 1
11587032 239862568 1
21480666 239862568 1
89952215 239862568 1
95224854 239862568 1
18539902 239862568 1
17691386 239862568 1
77989626 239862568 1
22862620 239862568 1
16627544 239862568 1
6300152 239862568 1
10814042 239862568 1
19533838 239862568 1
104192882 239862568 1
312658372 239862568 1
46850377 239862568 1
6751502 239862568 1
23577405 239862568 1
361335767 236377912 1
6300152 236377912 1
104518517 122713304 1
67430174 122713304 1
197095842 122713304 1
410258761 122713304 1
60663002 122713304 1
392146152 122713304 1
318475037 122713304 1
46123918 122713304 1
393461982 122713304 1
303259546 122713304 1
228774722 122713304 1
322549346 122713304 1
20517600 122713304 1
66682393 122713304 1
238316092 122713304 1
245434042 122713304 1
6244782 122713304 1
415438778 90059455 1
104518517 90059455 1
236912210 90059455 1
16627544 90059455 1
371923186 90059455 1
70205816 90059455 1
69568655 90059455 1
322549346 90059455 1
104192882 90059455 1
19837405 90059455 1
312658372 90059455 1
322638688 90059455 1
144942878 90059455 1
18449501 90059455 1
304321790 90059455 1
150256527 90059455 1
296787019 104192882 1
296787019 118999126 1
378668608 118999126 1
104518517 118999126 1
179230072 118999126 1
18818981 118999126 1
424999238 118999126 1
415438778 118999126 1
197095842 118999126 1
410258761 118999126 1
19964133 233919401 1
104518517 233919401 1
228774722 233919401 1
236912210 233919401 1
392146152 233919401 1
303259546 233919401 1
245434042 233919401 1
21518722 233919401 1
322549346 233919401 1
6244782 233919401 1
197095842 233919401 1
238316092 233919401 1
85370909 233919401 1
6300152 233919401 1
228769095 233919401 1
46850377 233919401 1
244156314 233919401 1
235243434 233919401 1
23359147 233919401 1
69568655 233919401 1
25298765 127331013 1
104518517 127331013 1
415438778 127331013 1
190810251 127331013 1
197095842 127331013 1
410258761 127331013 1
303259546 127331013 1
318475037 127331013 1
228774722 127331013 1
245434042 127331013 1
144942878 127331013 1
322549346 127331013 1
92521829 127331013 1
21518722 127331013 1
19964133 127331013 1
238316092 127331013 1
6244782 127331013 1
227431311 127331013 1
29466305 127331013 1
21480666 127331013 1
20517600 127331013 1
228769095 127331013 1
85370909 127331013 1
23359147 127331013 1
46850377 127331013 1
415438778 63680662 1
104518517 63680662 1
246585659 63680662 1
236912210 63680662 1
410258761 63680662 1
46123918 63680662 1
347778813 63680662 1
228774722 63680662 1
322549346 63680662 1
39472243 63680662 1
238316092 63680662 1
6244782 63680662 1
19964133 63680662 1
70205816 63680662 1
415438778 111338251 1
67430174 111338251 1
197095842 111338251 1
104518517 111338251 1
303259546 111338251 1
347778813 111338251 1
322549346 111338251 1
92521829 111338251 1
19964133 111338251 1
21518722 111338251 1
238316092 111338251 1
110670932 111338251 1
19777265 111338251 1
228769095 111338251 1
46850377 111338251 1
234825661 111338251 1
242471796 111338251 1
85370909 111338251 1
415438778 166102184 1
104518517 166102184 1
67430174 166102184 1
424999238 166102184 1
410258761 166102184 1
60663002 166102184 1
303259546 166102184 1
318475037 166102184 1
347778813 166102184 1
238316092 166102184 1
229015331 166102184 1
228774722 166102184 1
39472243 166102184 1
21518722 166102184 1
166888604 166102184 1
322549346 166102184 1
26586771 166102184 1
227431311 166102184 1
21643123 166102184 1
19777265 166102184 1
6300152 166102184 1
6244782 166102184 1
23577405 166102184 1
104518517 198846028 1
6244782 198846028 1
236912210 198846028 1
46123918 198846028 1
322549346 198846028 1
85370909 198846028 1
23577405 198846028 1
67430174 198846028 1
234825661 198846028 1
242471796 198846028 1
21518722 198846028 1
240465601 198846028 1
69568655 198846028 1
144131076 198846028 1
234077156 198846028 1
21480666 26228880 1
23577405 26228880 1
104518517 19777265 1
350484600 19777265 1
415438778 19777265 1
60663002 19777265 1
392146152 19777265 1
18818981 19777265 1
166888604 19777265 1
104518517 249347954 1
104217808 249347954 1
16627544 249347954 1
393382369 249347954 1
116547221 249347954 1
21518722 249347954 1
322549346 249347954 1
104518517 23781227 1
21480666 23781227 1
430934081 23781227 1
371923186 23781227 1
46123918 23781227 1
22684776 23781227 1
144942878 23781227 1
21518722 23781227 1
104192882 23781227 1
322549346 23781227 1
6300152 23781227 1
312658372 23781227 1
19837405 23781227 1
11587032 23781227 1
25333950 23781227 1
18449501 23781227 1
135274322 23781227 1
270286972 23781227 1
37536209 23781227 1
104518517 20586381 1
228774722 20586381 1
415438778 20586381 1
236912210 20586381 1
393461982 20586381 1
347778813 20586381 1
322549346 20586381 1
238633165 20586381 1
19777265 20586381 1
238316092 20586381 1
19964133 20586381 1
228769095 20586381 1
104518517 67268150 1
172749267 67268150 1
421067231 67268150 1
399032673 67268150 1
46123918 67268150 1
36351009 67268150 1
28452279 67268150 1
322549346 67268150 1
238633165 67268150 1
296787019 67268150 1
135274322 67268150 1
54605067 67268150 1
14409739 67268150 1
104518517 18304985 1
415438778 18304985 1
67430174 18304985 1
303259546 18304985 1
410258761 18304985 1
60663002 18304985 1
48380272 18304985 1
29110219 18304985 1
238316092 18304985 1
29466305 18304985 1
322549346 18304985 1
350484600 18304985 1
116785133 18304985 1
21643123 18304985 1
238633165 18304985 1
19777265 18304985 1
6244782 18304985 1
318475037 18304985 1
19964133 18304985 1
39472243 18304985 1
228769095 18304985 1
85370909 18304985 1
242471796 18304985 1
23359147 18304985 1
69568655 18304985 1
21518722 18304985 1
30443497 18304985 1
25298765 18304985 1
6300152 18304985 1
18016160 18304985 1
312658372 33507131 1
371923186 33507131 1
360540613 33507131 1
304321790 33507131 1
46123918 33507131 1
322638688 33507131 1
238633165 33507131 1
18449501 33507131 1
19777265 33507131 1
150256527 33507131 1
25333950 33507131 1
23577405 33507131 1
135274322 33507131 1
37011115 33507131 1
21518722 33507131 1
6244782 33507131 1
104518517 236108605 1
19533838 236108605 1
20584338 236108605 1
386170620 236108605 1
371923186 236108605 1
10814042 236108605 1
20517600 236108605 1
312658372 236108605 1
28452279 236108605 1
16950676 236108605 1
21518722 236108605 1
11587032 236108605 1
77989626 236108605 1
322638688 236108605 1
104192882 236108605 1
19837405 236108605 1
46123918 236108605 1
238633165 236108605 1
144942878 236108605 1
19777265 236108605 1
135274322 236108605 1
18449501 236108605 1
37536209 236108605 1
104518517 75995713 1
415438778 75995713 1
371923186 75995713 1
227431311 75995713 1
6300152 75995713 1
29110219 75995713 1
21518722 75995713 1
322549346 75995713 1
350484600 75995713 1
322638688 75995713 1
312658372 75995713 1
77989626 75995713 1
46123918 75995713 1
19837405 75995713 1
144942878 75995713 1
18449501 75995713 1
304321790 75995713 1
22684776 75995713 1
150256527 75995713 1
25333950 75995713 1
135274322 75995713 1
16950676 75995713 1
37536209 75995713 1
23577405 262199169 1
85370909 262199169 1
104518517 238158030 1
11587032 238158030 1
18449501 238158030 1
371923186 238158030 1
46123918 238158030 1
304321790 238158030 1
240465601 238158030 1
77989626 238158030 1
19837405 238158030 1
322549346 238158030 1
104192882 238158030 1
322638688 238158030 1
312658372 238158030 1
6294502 238158030 1
20517600 238158030 1
17691386 238158030 1
37536209 238158030 1
16950676 238158030 1
21518722 238158030 1
135274322 238158030 1
21480666 238158030 1
46850377 238158030 1
6751502 238158030 1
21245586 238158030 1
231942475 238158030 1
412181399 39019643 1
19533838 39019643 1
410258761 39019643 1
10814042 39019643 1
371923186 39019643 1
58040765 39019643 1
23359147 39019643 1
46123918 39019643 1
322638688 39019643 1
19837405 39019643 1
21518722 39019643 1
350484600 39019643 1
312658372 39019643 1
304321790 39019643 1
19777265 39019643 1
23577405 39019643 1
28452279 39019643 1
150256527 39019643 1
18539902 39019643 1
11587032 39019643 1
135274322 39019643 1
16950676 39019643 1
22862620 39019643 1
18449501 39019643 1
21480666 39019643 1
85370909 39019643 1
37011115 39019643 1
6294502 39019643 1
231942475 39019643 1
37536209 39019643 1
95224854 39019643 1
163063814 24600451 1
6300152 24600451 1
28452279 24600451 1
322549346 24600451 1
54605067 24600451 1
296787019 24600451 1
14409739 24600451 1
229650437 24600451 1
19594736 24600451 1
104518517 22498248 1
415438778 22498248 1
392146152 22498248 1
48380272 22498248 1
393461982 22498248 1
322549346 22498248 1
140393380 22498248 1
318475037 22498248 1
121098050 22498248 1
66682393 22498248 1
238633165 48667895 1
246585659 48667895 1
27885779 48667895 1
26586771 48667895 1
386170620 48667895 1
212555476 48667895 1
322549346 48667895 1
246357421 48667895 1
66682393 48667895 1
27885779 219454029 1
28452279 219454029 1
238633165 219454029 1
430934081 219454029 1
58040765 219454029 1
60663002 219454029 1
46123918 219454029 1
77989626 219454029 1
386170620 219454029 1
212555476 219454029 1
322549346 219454029 1
246357421 219454029 1
77184360 6751502 1
6751502 77184360 1
84546428 77184360 1
144942878 77184360 1
66682393 77184360 1
77184360 77995220 1
77184360 77986665 1
135877820 77184360 1
77184360 78019662 1
74979783 77184360 1
21518722 77184360 1
19777265 77184360 1
202678255 77184360 1
262322667 77184360 1
233555616 77184360 1
104192882 77184360 1
231942475 77184360 1
120117254 77184360 1
46850377 77184360 1
46123918 77184360 1
23577405 77184360 1
6751502 84546428 1
84546428 6751502 1
6751502 144942878 1
144942878 6751502 1
66682393 6751502 1
6751502 95658167 1
6751502 77995220 1
6751502 80267704 1
6751502 77986665 1
135877820 6751502 1
18016160 6751502 1
6751502 116422140 1
6751502 215411682 1
6751502 78019662 1
6751502 115924018 1
6751502 236487406 1
6751502 74979783 1
74979783 6751502 1
6751502 116559835 1
6751502 39325505 1
21518722 6751502 1
19777265 6751502 1
6751502 39019643 1
6751502 75995713 1
6751502 103817716 1
6751502 33507131 1
6751502 202678255 1
202678255 6751502 1
6751502 22026991 1
262322667 6751502 1
6751502 133219169 1
6751502 191085626 1
6751502 233555616 1
233555616 6751502 1
6751502 90059455 1
6751502 104192882 1
104192882 6751502 1
6751502 236108605 1
6751502 231942475 1
231942475 6751502 1
6751502 120117254 1
120117254 6751502 1
6751502 46850377 1
46850377 6751502 1
6751502 46123918 1
46123918 6751502 1
6751502 23781227 1
6751502 23577405 1
23577405 6751502 1
6751502 83344114 1
84546428 144942878 1
84546428 66682393 1
66682393 84546428 1
84546428 77995220 1
84546428 80267704 1
84546428 77986665 1
84546428 18016160 1
84546428 116422140 1
84546428 78019662 1
84546428 118999126 1
84546428 135514272 1
84546428 74979783 1
74979783 84546428 1
84546428 116559835 1
84546428 39325505 1
21518722 84546428 1
84546428 19735329 1
19777265 84546428 1
84546428 75995713 1
84546428 33507131 1
84546428 22026991 1
84546428 133219169 1
84546428 90059455 1
84546428 36806703 1
84546428 104192882 1
231942475 84546428 1
84546428 120117254 1
46850377 84546428 1
84546428 46123918 1
46123918 84546428 1
84546428 23577405 1
23577405 84546428 1
144942878 77986665 1
144942878 19652551 1
144942878 74979783 1
74979783 144942878 1
21518722 144942878 1
19777265 144942878 1
202678255 144942878 1
144942878 233555616 1
144942878 36806703 1
144942878 231942475 1
231942475 144942878 1
144942878 120117254 1
46850377 144942878 1
66682393 68690605 1
66682393 118999126 1
66682393 19652551 1
66682393 135514272 1
66682393 148872468 1
66682393 19530527 1
66682393 21117425 1
19777265 66682393 1
66682393 82645739 1
66682393 22628924 1
66682393 219454029 1
66682393 36806703 1
46850377 66682393 1
66682393 23577405 1
23577405 66682393 1
135877820 95658167 1
18016160 95658167 1
19652551 95658167 1
21518722 95658167 1
19777265 95658167 1
104192882 95658167 1
46850377 95658167 1
46123918 95658167 1
23577405 95658167 1
135877820 22498248 1
18016160 22498248 1
21518722 22498248 1
19777265 22498248 1
46850377 22498248 1
18016160 29163101 1
19777265 29163101 1
135877820 77995220 1
18016160 77995220 1
74979783 77995220 1
21518722 77995220 1
19777265 77995220 1
231942475 77995220 1
46850377 77995220 1
23577405 77995220 1
135877820 80267704 1
74979783 80267704 1
231942475 80267704 1
46850377 80267704 1
135877820 77986665 1
74979783 77986665 1
21518722 77986665 1
104192882 77986665 1
231942475 77986665 1
120117254 77986665 1
46850377 77986665 1
98420900 135877820 1
135877820 98420900 1
98420900 18016160 1
98420900 118999126 1
98420900 135514272 1
98420900 19530527 1
98420900 104578228 1
98420900 21518722 1
21518722 98420900 1
98420900 111338251 1
98420900 19735329 1
98420900 21440665 1
98420900 153563285 1
98420900 103817716 1
98420900 122713304 1
98420900 22983594 1
135877820 18016160 1
135877820 116422140 1
135877820 67268150 1
135877820 78019662 1
135877820 118999126 1
135877820 109986944 1
135877820 19652551 1
135877820 99560321 1
135877820 135514272 1
135877820 32922034 1
135877820 19530527 1
135877820 74979783 1
74979783 135877820 1
135877820 104578228 1
135877820 21117425 1
135877820 94835912 1
135877820 39325505 1
135877820 21518722 1
21518722 135877820 1
135877820 111338251 1
135877820 19735329 1
135877820 21440665 1
135877820 21811630 1
135877820 75995713 1
135877820 20586381 1
135877820 103817716 1
135877820 82645739 1
135877820 122713304 1
135877820 33507131 1
135877820 22026991 1
135877820 90059455 1
135877820 36806703 1
135877820 26228880 1
135877820 104192882 1
135877820 63680662 1
135877820 120117254 1
120117254 135877820 1
46850377 135877820 1
135877820 22983594 1
135877820 23577405 1
135877820 20511634 1
135877820 83344114 1
18016160 19530527 1
18016160 74979783 1
18016160 21117425 1
18016160 21518722 1
21518722 18016160 1
18016160 19735329 1
19777265 18016160 1
18016160 21440665 1
18016160 103817716 1
202678255 18016160 1
18016160 22026991 1
262322667 18016160 1
104192882 18016160 1
18016160 120117254 1
120117254 18016160 1
46850377 18016160 1
46123918 18016160 1
18016160 23577405 1
23577405 18016160 1
18016160 20511634 1
74979783 116422140 1
104192882 116422140 1
46850377 116422140 1
46123918 116422140 1
21518722 228673882 1
19777265 228673882 1
46850377 228673882 1
94835912 67268150 1
21518722 67268150 1
104192882 67268150 1
46850377 67268150 1
74979783 215411682 1
104192882 215411682 1
239862568 215411682 1
21518722 68690605 1
46850377 68690605 1
23577405 68690605 1
74979783 78019662 1
21518722 78019662 1
19777265 78019662 1
104192882 78019662 1
231942475 78019662 1
46850377 78019662 1
21518722 118999126 1
19777265 118999126 1
262322667 118999126 1
104192882 118999126 1
46850377 118999126 1
46123918 118999126 1
23577405 118999126 1
231942475 115924018 1
239862568 115924018 1
74979783 236487406 1
46850377 236487406 1
239862568 236487406 1
21518722 109986944 1
19777265 109986944 1
104192882 109986944 1
46850377 109986944 1
23577405 127331013 1
237826875 19652551 1
21518722 19652551 1
19652551 19777265 1
19777265 19652551 1
104192882 19652551 1
231942475 19652551 1
46850377 19652551 1
46123918 19652551 1
19652551 23577405 1
23577405 19652551 1
19652551 83344114 1
19777265 227338733 1
46850377 227338733 1
94835912 99560321 1
21518722 99560321 1
46850377 99560321 1
23577405 99560321 1
21518722 135514272 1
19777265 135514272 1
262322667 135514272 1
104192882 135514272 1
46850377 135514272 1
46123918 135514272 1
23577405 135514272 1
21518722 324588341 1
19777265 324588341 1
104192882 324588341 1
23577405 324588341 1
21518722 237826875 1
237826875 19735329 1
19777265 237826875 1
237826875 239444226 1
46850377 237826875 1
46123918 237826875 1
237826875 23577405 1
23577405 237826875 1
21518722 148872468 1
46850377 148872468 1
23577405 148872468 1
74979783 19530527 1
21518722 19530527 1
19777265 19530527 1
104192882 19530527 1
46850377 19530527 1
46123918 19530527 1
23577405 19530527 1
74979783 104578228 1
74979783 116559835 1
74979783 39325505 1
21518722 74979783 1
74979783 19735329 1
74979783 21811630 1
74979783 75995713 1
74979783 122713304 1
74979783 33507131 1
74979783 202678255 1
202678255 74979783 1
74979783 22026991 1
74979783 133219169 1
74979783 191085626 1
74979783 90059455 1
74979783 36806703 1
104192882 74979783 1
74979783 231942475 1
231942475 74979783 1
74979783 63680662 1
74979783 120117254 1
120117254 74979783 1
74979783 46850377 1
46850377 74979783 1
74979783 23781227 1
23577405 74979783 1
74979783 83344114 1
21518722 104578228 1
19777265 104578228 1
46850377 229466877 1
21518722 21117425 1
46850377 21117425 1
231942475 116559835 1
46850377 116559835 1
23577405 116559835 1
94835912 22186312 1
94835912 46850377 1
21518722 39325505 1
19777265 39325505 1
202678255 39325505 1
104192882 39325505 1
46850377 39325505 1
23577405 39325505 1
21518722 248801998 1
19777265 248801998 1
46850377 248801998 1
46123918 248801998 1
23577405 248801998 1
21518722 19735329 1
21518722 19777265 1
19777265 21518722 1
21518722 21440665 1
21518722 21811630 1
21518722 20586381 1
21518722 153563285 1
21518722 103817716 1
21518722 54172831 1
21518722 122713304 1
21518722 22026991 1
21518722 262322667 1
21518722 327886319 1
21518722 22628924 1
21518722 219454029 1
21518722 239444226 1
21518722 233555616 1
21518722 90059455 1
21518722 36806703 1
21518722 211231464 1
21518722 104192882 1
104192882 21518722 1
21518722 63680662 1
21518722 236377912 1
21518722 120117254 1
21518722 46850377 1
46850377 21518722 1
46123918 21518722 1
21518722 22983594 1
21518722 23577405 1
23577405 21518722 1
21518722 20511634 1
19777265 19735329 1
104192882 19735329 1
120117254 19735329 1
46850377 19735329 1
23577405 19735329 1
19777265 21811630 1
19777265 153563285 1
19777265 262322667 1
19777265 22628924 1
19777265 36806703 1
19777265 104192882 1
104192882 19777265 1
19777265 231942475 1
19777265 46850377 1
46850377 19777265 1
19777265 22983594 1
19777265 23577405 1
23577405 19777265 1
19777265 83344114 1
46850377 21440665 1
46850377 21811630 1
104192882 39019643 1
233555616 75995713 1
104192882 75995713 1
231942475 75995713 1
120117254 75995713 1
46850377 75995713 1
239862568 75995713 1
23577405 75995713 1
46850377 20586381 1
262322667 153563285 1
46850377 153563285 1
23577405 153563285 1
46850377 103817716 1
104192882 54172831 1
46850377 54172831 1
46123918 54172831 1
23577405 54172831 1
46850377 82645739 1
23577405 82645739 1
46850377 122713304 1
202678255 33507131 1
104192882 33507131 1
46850377 33507131 1
202678255 22026991 1
202678255 90059455 1
202678255 36806703 1
104192882 22026991 1
46850377 22026991 1
262322667 239444226 1
46850377 262322667 1
23577405 262322667 1
104192882 22628924 1
46850377 22628924 1
46123918 22628924 1
23577405 22628924 1
46850377 219454029 1
23577405 219454029 1
233555616 133219169 1
104192882 133219169 1
231942475 133219169 1
120117254 133219169 1
46850377 133219169 1
46123918 133219169 1
23577405 133219169 1
46850377 191085626 1
104192882 239444226 1
46850377 239444226 1
46123918 239444226 1
233555616 90059455 1
233555616 120117254 1
46850377 233555616 1
23577405 233555616 1
120117254 90059455 1
46850377 90059455 1
46123918 90059455 1
23577405 90059455 1
104192882 36806703 1
46850377 36806703 1
46123918 36806703 1
23577405 36806703 1
46850377 211231464 1
46850377 26228880 1
231942475 104192882 1
104192882 120117254 1
104192882 46850377 1
46123918 104192882 1
104192882 23577405 1
23577405 104192882 1
104192882 20511634 1
231942475 236108605 1
46850377 236108605 1
23577405 236108605 1
231942475 120117254 1
231942475 46850377 1
46850377 231942475 1
239862568 231942475 1
46850377 63680662 1
46850377 236377912 1
23577405 236377912 1
46850377 120117254 1
46123918 120117254 1
120117254 23577405 1
23577405 120117254 1
46850377 46123918 1
46850377 22983594 1
23577405 46850377 1
46850377 219007038 1
46850377 20511634 1
46850377 83344114 1
239862568 22983594 1
46123918 23577405 1
23577405 22983594 1
23577405 83344114 1
116547221 239444226 1
116547221 14409739 1
237376611 324588341 1
237376611 19735329 1
237376611 19964133 1
237376611 21518722 1
237376611 20511634 1
237376611 135877820 1
237376611 21811630 1
237376611 94069743 1
237376611 63680662 1
237376611 22983594 1
237376611 118999126 1
237376611 228770219 1
237376611 135514272 1
237376611 229466877 1
77989626 76951150 1
77989626 237826875 1
19964133 22862620 1
19964133 239555645 1
19964133 322549346 1
232242473 242471796 1
234077156 232233165 1
234077156 327886319 1
234077156 322549346 1
234077156 21811630 1
92521829 324588341 1
92521829 228769095 1
92521829 88647325 1
92521829 229015331 1
95884790 235243434 1
95884790 83344114 1
95884790 232243716 1
95884790 243149702 1
95884790 243177419 1
95884790 243134164 1
95884790 229466877 1
95884790 228774722 1
95884790 228673882 1
95884790 19530527 1
240624439 18016160 1
240624439 229466877 1
240624439 25298765 1
240624439 109986944 1
121375039 22005625 1
110670932 229015331 1
110670932 324588341 1
110670932 240624439 1
110670932 21811630 1
110670932 21117425 1
110670932 19964133 1
110670932 21643123 1
110670932 18016160 1
228774722 235965948 1
228774722 244026999 1
228774722 115924018 1
39472243 382027035 1
81844092 19594736 1
87471023 92521829 1
32845471 19964133 1
312658372 77989626 1
104518517 110670932 1
55174364 234077156 1
104518517 95884790 1
120117254 23781227 1
231942475 246723037 1
231942475 239862568 1
18016160 415438778 1
80267704 6290752 1
80267704 371923186 1
144942878 70170285 1
84546428 231942475 1
84546428 19530527 1
110711910 104518517 1
110711910 233919401 1
110711910 137363410 1
110711910 29163101 1
110711910 327886319 1
110711910 245434042 1
36034936 6244782 1
21117425 233555616 1
21117425 70205816 1
21117425 327886319 1
98420900 228673882 1
20511634 67430174 1
20511634 109986944 1
20511634 63680662 1
20511634 327886319 1
78019662 115924018 1
78019662 233555616 1
233555616 32845471 1
233555616 169088826 1
219007038 18818981 1
227338733 236912210 1
244026999 70170285 1
244026999 246723037 1
94835912 246820781 1
19530527 244156314 1
19530527 242795908 1
19530527 237794265 1
19530527 166102184 1
19530527 245434042 1
19530527 90364806 1
99560321 36034936 1
190987689 28776227 1
95658167 39325505 1
95658167 28776227 1
95658167 14409739 1
95658167 36034936 1
54172831 116547221 1
32845471 84546428 1
32845471 63680662 1
32845471 78026748 1
32845471 233555616 1
32845471 240624439 1
32845471 242791873 1
32845471 234077156 1
32845471 229466877 1
32845471 111338251 1
32845471 237376611 1
32845471 76951150 1
239862568 21315916 1
239862568 304321790 1
122713304 6244782 1
63680662 120117254 1
23781227 19837405 1
23781227 120117254 1
67268150 233555616 1
75995713 242804165 1
22628924 386170620 1
262199169 66682393 1
262199169 20511634 1
262199169 135274322 1
39019643 36034936 1
39019643 90059455 1
39019643 83344114 1
22498248 415438778 1
22498248 104518517 1
19533838 120117254 1
70170285 231942475 1
22862620 231942475 1
22862620 116422140 1
70170285 191085626 1
77989626 191085626 1
70170285 80267704 1
245434042 237826875 1
70170285 144942878 1
70170285 84546428 1
55174364 110711910 1
16627544 253184868 1
116547221 253184868 1
70170285 202678255 1
22862620 77995220 1
55174364 168669206 1
70170285 116559835 1
70170285 135877820 1
60663002 98420900 1
70170285 215411682 1
245434042 83344114 1
197095842 83344114 1
70170285 236487406 1
16627544 236487406 1
70170285 233555616 1
70170285 244026999 1
22862620 244026999 1
55174364 244026999 1
22862620 228673882 1
69568655 137363410 1
55174364 137363410 1
116547221 190987689 1
70170285 115924018 1
22862620 115924018 1
70170285 46123918 1
304321790 239862568 1
70170285 239862568 1
77989626 90059455 1
392146152 127331013 1
245434042 63680662 1
70170285 26228880 1
245434042 19777265 1
84546428 249347954 1
69568655 20586381 1
190810251 18304985 1
55174364 18304985 1
70170285 236108605 1
70170285 238158030 1
22862620 238158030 1
70170285 39019643 1
20511634 29163101 1
84546428 233919401 1
233555616 67268150 1
84546428 135877820 1
233555616 20586381 1
84546428 23781227 1
233555616 249347954 1
233555616 238158030 1
233555616 21117425 1
84546428 82645739 1
32845471 21117425 1
144942878 83344114 1
19777265 74979783 1
19777265 239862568 1
239862568 19777265 1
144942878 237826875 1
239862568 18016160 1
84546428 236377912 1
239862568 191085626 1
32845471 137363410 1
135274322 322549346 1
135274322 95658167 1
135274322 262199169 1
135274322 144302254 1
135274322 19837405 1
135274322 150256527 1
135274322 375036621 1
135274322 234077156 1
135274322 21440665 1
135274322 262322667 1
135274322 237794265 1
135274322 104187193 1
135274322 232242473 1
135274322 236377912 1
135274322 233555616 1
135274322 237376611 1
135274322 99560321 1
135274322 114007914 1
135274322 239444226 1
135274322 83344114 1
135274322 68690605 1
135274322 237826875 1
135274322 211231464 1
135274322 144942878 1
23359147 228774722 1
23359147 415438778 1
23359147 213229979 1
23359147 327886319 1
23359147 350484600 1
23359147 226631830 1
23359147 324588341 1
322549346 77184360 1
322549346 39325505 1
322549346 36806703 1
322549346 90364806 1
322549346 78021401 1
322549346 232242473 1
322549346 392146152 1
322549346 246966794 1
322549346 16627544 1
322549346 242795908 1
322549346 393461982 1
322549346 54172831 1
322549346 104192882 1
322549346 234825661 1
322549346 234688647 1
322549346 22628924 1
322549346 120117254 1
322549346 227990753 1
322549346 22005625 1
322549346 21401635 1
322549346 28452279 1
322549346 21518722 1
322549346 245434042 1
322549346 21629133 1
322549346 327886319 1
322549346 81844092 1
322549346 424999238 1
322549346 19964133 1
322549346 236377912 1
322549346 237794265 1
322549346 110670932 1
322549346 29466305 1
322549346 235965948 1
322549346 226631830 1
322549346 324588341 1
322549346 242455623 1
322549346 212555476 1
322549346 191865710 1
322549346 30443497 1
322549346 242804165 1
322549346 229015331 1
322549346 10814042 1
322549346 28776227 1
322549346 236912210 1
322549346 25298765 1
322549346 19777265 1
322549346 128593925 1
322549346 21315916 1
322549346 192341330 1
322549346 135514272 1
322549346 11587032 1
322549346 85370909 1
322549346 181303066 1
322549346 74979783 1
322549346 36351009 1
322549346 87471023 1
322549346 243134164 1
322549346 114007914 1
322549346 239444226 1
322549346 262322667 1
322549346 95658167 1
322549346 22862620 1
322549346 39472243 1
322549346 203484133 1
322549346 92521829 1
322549346 18016160 1
322549346 67430174 1
322549346 240624439 1
322549346 237376611 1
322549346 19594736 1
322549346 93026497 1
322549346 88647325 1
322549346 77989626 1
322549346 234077156 1
322549346 46850377 1
322549346 19530527 1
322549346 95884790 1
322549346 242373942 1
322549346 228769095 1
322549346 25333950 1
322549346 6294502 1
322549346 21643123 1
322549346 228774722 1
322549346 6751502 1
322549346 68690605 1
322549346 69568655 1
322549346 197897890 1
322549346 78026748 1
322549346 118999126 1
322549346 6300152 1
322549346 121375039 1
322549346 243149702 1
322549346 37536209 1
322549346 70205816 1
322549346 76951150 1
322549346 135274322 1
322549346 248801998 1
322549346 19652551 1
322549346 237788848 1
322549346 89952215 1
322549346 18539902 1
322549346 19533838 1
322549346 116547221 1
322549346 22684776 1
322549346 228770219 1
322549346 153563285 1
322549346 29110219 1
322549346 148872468 1
322549346 246723037 1
322549346 23359147 1
322549346 150981180 1
322549346 244745254 1
322549346 223950593 1
322549346 23577405 1
322549346 36315404 1
322549346 232233165 1
322549346 17691386 1
322549346 94069743 1
245434042 235965948 1
245434042 238316092 1
245434042 77184360 1
245434042 226631830 1
245434042 18016160 1
245434042 67430174 1
245434042 179230072 1
245434042 324588341 1
245434042 232242473 1
245434042 240624439 1
245434042 191865710 1
245434042 22924705 1
245434042 237376611 1
245434042 30443497 1
245434042 88647325 1
245434042 242804165 1
245434042 227338733 1
245434042 234077156 1
245434042 303259546 1
245434042 46850377 1
245434042 229015331 1
245434042 106866759 1
245434042 393461982 1
245434042 415438778 1
245434042 109986944 1
245434042 19530527 1
245434042 236912210 1
245434042 19735329 1
245434042 372827446 1
245434042 21811630 1
245434042 95884790 1
245434042 32845471 1
245434042 25298765 1
245434042 242373942 1
245434042 111338251 1
245434042 55174364 1
245434042 228770219 1
245434042 234825661 1
245434042 231816917 1
245434042 382027035 1
245434042 121098050 1
245434042 243632271 1
245434042 228769095 1
245434042 192341330 1
245434042 227990753 1
245434042 153563285 1
245434042 135514272 1
245434042 104578228 1
245434042 243177419 1
245434042 144942878 1
245434042 21643123 1
245434042 228774722 1
245434042 21117425 1
245434042 36034936 1
245434042 85370909 1
245434042 238586884 1
245434042 21440665 1
245434042 168669206 1
245434042 74979783 1
245434042 98420900 1
245434042 20511634 1
245434042 87471023 1
245434042 243134164 1
245434042 239444226 1
245434042 23359147 1
245434042 21629133 1
245434042 242471796 1
245434042 322549346 1
245434042 262322667 1
245434042 347778813 1
245434042 327886319 1
245434042 19964133 1
245434042 69568655 1
245434042 212284694 1
245434042 235243434 1
245434042 232233165 1
245434042 118999126 1
245434042 39472243 1
245434042 6300152 1
245434042 166102184 1
245434042 243149702 1
245434042 94069743 1
245434042 110670932 1
245434042 18304985 1
245434042 92521829 1
245434042 29466305 1
245434042 144302254 1
245434042 70205816 1
245434042 22498248 1
258136924 226631830 1
258136924 18016160 1
258136924 227431311 1
258136924 110711910 1
258136924 237376611 1
258136924 239787466 1
258136924 242804165 1
258136924 227338733 1
258136924 234077156 1
258136924 229015331 1
258136924 137363410 1
258136924 19530527 1
258136924 236912210 1
258136924 19735329 1
258136924 21811630 1
258136924 32845471 1
258136924 95884790 1
258136924 111338251 1
258136924 104518517 1
258136924 19777265 1
258136924 20586381 1
258136924 234825661 1
258136924 67268150 1
258136924 75995713 1
258136924 238158030 1
258136924 120117254 1
258136924 192341330 1
258136924 153563285 1
258136924 135514272 1
258136924 104578228 1
258136924 21643123 1
258136924 228774722 1
258136924 21117425 1
258136924 21440665 1
258136924 168669206 1
258136924 21518722 1
258136924 135877820 1
258136924 245434042 1
258136924 98420900 1
258136924 20511634 1
258136924 87471023 1
258136924 243134164 1
258136924 239444226 1
258136924 22983594 1
258136924 228673882 1
258136924 262322667 1
258136924 327886319 1
258136924 19964133 1
258136924 122713304 1
258136924 118999126 1
258136924 316306021 1
258136924 233919401 1
258136924 39472243 1
258136924 63680662 1
258136924 127331013 1
258136924 166102184 1
258136924 198846028 1
258136924 60663002 1
258136924 243149702 1
258136924 94069743 1
258136924 240465601 1
258136924 18304985 1
258136924 92521829 1
258136924 29466305 1
258136924 70205816 1
258136924 22498248 1
54605067 18016160 1
54605067 524423189 1
54605067 237376611 1
54605067 19594736 1
54605067 148702848 1
54605067 22186312 1
54605067 46850377 1
54605067 163466066 1
54605067 99560321 1
54605067 229650437 1
54605067 14409739 1
54605067 342888740 1
54605067 243632271 1
54605067 22005625 1
54605067 25333950 1
54605067 28452279 1
54605067 6294502 1
54605067 296787019 1
54605067 330904433 1
54605067 81844092 1
54605067 28364382 1
54605067 211231464 1
54605067 21927925 1
54605067 172749267 1
54605067 213229979 1
54605067 249719099 1
54605067 516729176 1
54605067 25298765 1
54605067 19777265 1
54605067 29110219 1
54605067 85370909 1
54605067 36351009 1
54605067 114007914 1
54605067 22378020 1
54605067 95658167 1
54605067 36315404 1
54605067 92521829 1
237788848 135877820 1
237788848 118999126 1
229015331 227338733 1
229015331 191085626 1
229015331 228673882 1
229015331 235965948 1
229015331 109986944 1
229015331 19530527 1
229015331 153563285 1
229015331 327886319 1
229015331 18016160 1
229015331 104578228 1
229015331 19964133 1
229015331 69568655 1
229015331 67430174 1
229015331 122713304 1
229015331 118999126 1
229015331 232242473 1
229015331 240624439 1
229015331 110670932 1
229015331 21518722 1
229015331 228770219 1
229015331 20511634 1
229015331 87471023 1
229015331 239787466 1
229015331 239444226 1
219480393 361335767 1
219480393 36806703 1
219480393 236377912 1
219480393 237487471 1
219480393 270850017 1
219480393 385326089 1
116785133 231942475 1
116785133 77184360 1
116785133 18016160 1
116785133 227431311 1
116785133 80267704 1
116785133 232242473 1
116785133 191865710 1
116785133 215411682 1
116785133 412181399 1
116785133 246966794 1
116785133 21811630 1
116785133 6290752 1
116785133 23781227 1
116785133 67268150 1
116785133 120117254 1
116785133 116422140 1
116785133 82645739 1
116785133 350484600 1
116785133 135514272 1
116785133 144942878 1
116785133 84546428 1
116785133 29110219 1
116785133 77995220 1
116785133 11587032 1
116785133 6306972 1
116785133 6751502 1
116785133 135877820 1
116785133 74979783 1
116785133 150256527 1
116785133 233555616 1
116785133 23359147 1
116785133 16950676 1
116785133 78026748 1
116785133 118999126 1
116785133 322638688 1
116785133 63680662 1
116785133 39019643 1
304321790 135274322 1
304321790 120117254 1
304321790 77986665 1
304321790 25333950 1
304321790 77184360 1
304321790 39325505 1
304321790 37011115 1
304321790 6294502 1
304321790 144942878 1
304321790 84546428 1
304321790 77995220 1
304321790 11587032 1
304321790 6751502 1
304321790 89952215 1
304321790 74979783 1
304321790 18539902 1
304321790 150256527 1
304321790 20584338 1
304321790 246723037 1
304321790 233555616 1
304321790 77989626 1
304321790 19533838 1
304321790 99560321 1
304321790 19735329 1
304321790 16950676 1
304321790 18449501 1
304321790 133219169 1
304321790 22862620 1
304321790 232233165 1
304321790 104192882 1
304321790 78026748 1
304321790 322638688 1
304321790 6290752 1
304321790 95224854 1
304321790 17691386 1
304321790 37536209 1
304321790 236108605 1
304321790 76951150 1
496338650 237826875 1
496338650 148872468 1
496338650 270850017 1
496338650 19837405 1
496338650 212555476 1
496338650 236912210 1
496338650 68690605 1
496338650 197897890 1
496338650 14409739 1
496338650 27885779 1
496338650 26586771 1
496338650 22628924 1
496338650 48667895 1
496338650 219454029 1
228774722 135274322 1
228774722 231942475 1
228774722 191085626 1
228774722 229466877 1
228774722 21480666 1
228774722 226631830 1
228774722 29163101 1
228774722 18016160 1
228774722 248801998 1
228774722 227431311 1
228774722 19652551 1
228774722 80267704 1
228774722 237826875 1
228774722 67430174 1
228774722 179230072 1
228774722 90364806 1
228774722 324588341 1
228774722 253184868 1
228774722 232242473 1
228774722 240624439 1
228774722 533004742 1
228774722 232243716 1
228774722 190810251 1
228774722 237376611 1
228774722 242804165 1
228774722 88647325 1
228774722 242795908 1
228774722 234077156 1
228774722 303259546 1
228774722 229015331 1
228774722 106866759 1
228774722 19530527 1
228774722 109986944 1
228774722 236912210 1
228774722 190987689 1
228774722 19735329 1
228774722 116547221 1
228774722 372827446 1
228774722 133219169 1
228774722 95884790 1
228774722 104192882 1
228774722 25298765 1
228774722 242373942 1
228774722 239555645 1
228774722 111338251 1
228774722 228770219 1
228774722 128593925 1
228774722 234825661 1
228774722 234688647 1
228774722 121098050 1
228774722 382027035 1
228774722 75995713 1
228774722 21315916 1
228774722 238158030 1
228774722 24600451 1
228774722 228769095 1
228774722 120117254 1
228774722 258136924 1
228774722 192341330 1
228774722 77986665 1
228774722 227990753 1
228774722 153563285 1
228774722 135514272 1
228774722 243177419 1
228774722 144942878 1
228774722 21643123 1
228774722 84546428 1
228774722 36034936 1
228774722 85370909 1
228774722 238586884 1
228774722 21440665 1
228774722 6751502 1
228774722 21518722 1
228774722 245434042 1
228774722 74979783 1
228774722 98420900 1
228774722 87471023 1
228774722 243134164 1
228774722 78019662 1
228774722 239444226 1
228774722 246723037 1
228774722 236487406 1
228774722 326441880 1
228774722 22983594 1
228774722 23359147 1
228774722 322549346 1
228774722 347778813 1
228774722 19964133 1
228774722 23577405 1
228774722 69568655 1
228774722 197897890 1
228774722 232233165 1
228774722 90059455 1
228774722 78026748 1
228774722 118999126 1
228774722 316306021 1
228774722 39472243 1
228774722 237794265 1
228774722 6300152 1
228774722 198846028 1
228774722 243149702 1
228774722 94069743 1
228774722 197095842 1
228774722 249347954 1
228774722 110670932 1
228774722 203484133 1
228774722 18304985 1
228774722 92521829 1
228774722 29466305 1
228774722 304321790 1
228774722 70205816 1
228774722 22498248 1
228774722 76951150 1
246357421 77184360 1
246357421 232242473 1
246357421 104192882 1
246357421 27885779 1
246357421 6290752 1
246357421 385326089 1
246357421 22628924 1
246357421 350484600 1
246357421 616139585 1
246357421 224291356 1
246357421 236377912 1
246357421 456156740 1
246357421 21480666 1
246357421 270850017 1
246357421 212555476 1
246357421 28776227 1
246357421 238633165 1
246357421 116785133 1
246357421 82645739 1
246357421 21117425 1
246357421 40747039 1
246357421 74979783 1
246357421 239444226 1
246357421 22862620 1
246357421 19594736 1
246357421 6294502 1
246357421 6751502 1
246357421 68690605 1
246357421 78026748 1
246357421 375036621 1
246357421 227431311 1
246357421 430934081 1
246357421 244026999 1
246357421 361335767 1
246357421 66682393 1
246357421 29110219 1
246357421 148872468 1
246357421 150256527 1
246357421 23359147 1
246357421 26586771 1
246357421 17691386 1
246357421 124849627 1
456156740 191085626 1
456156740 77184360 1
456156740 29163101 1
456156740 226631830 1
456156740 18016160 1
456156740 248801998 1
456156740 36806703 1
456156740 67430174 1
456156740 110711910 1
456156740 253184868 1
456156740 78021401 1
456156740 232242473 1
456156740 240624439 1
456156740 533004742 1
456156740 237376611 1
456156740 239787466 1
456156740 215411682 1
456156740 227338733 1
456156740 234077156 1
456156740 303259546 1
456156740 229015331 1
456156740 137363410 1
456156740 106866759 1
456156740 19530527 1
456156740 109986944 1
456156740 19735329 1
456156740 372827446 1
456156740 21811630 1
456156740 54172831 1
456156740 104192882 1
456156740 25298765 1
456156740 242373942 1
456156740 111338251 1
456156740 20586381 1
456156740 234825661 1
456156740 67268150 1
456156740 231816917 1
456156740 121098050 1
456156740 75995713 1
456156740 228769095 1
456156740 22005625 1
456156740 153563285 1
456156740 135514272 1
456156740 242791873 1
456156740 104578228 1
456156740 21643123 1
456156740 144942878 1
456156740 202678255 1
456156740 77995220 1
456156740 21117425 1
456156740 36034936 1
456156740 85370909 1
456156740 148872468 1
456156740 238586884 1
456156740 21440665 1
456156740 6751502 1
456156740 168669206 1
456156740 21518722 1
456156740 135877820 1
456156740 245434042 1
456156740 98420900 1
456156740 20511634 1
456156740 87471023 1
456156740 114007914 1
456156740 78019662 1
456156740 239444226 1
456156740 83344114 1
456156740 22983594 1
456156740 23359147 1
456156740 228673882 1
456156740 81844092 1
456156740 68690605 1
456156740 19964133 1
456156740 23577405 1
456156740 69568655 1
456156740 235243434 1
456156740 236377912 1
456156740 232233165 1
456156740 118999126 1
456156740 39472243 1
456156740 237794265 1
456156740 127331013 1
456156740 63680662 1
456156740 6300152 1
456156740 166102184 1
456156740 94069743 1
456156740 110670932 1
456156740 18304985 1
456156740 92521829 1
456156740 29466305 1
456156740 70205816 1
456156740 22498248 1
29110219 77184360 1
29110219 18016160 1
29110219 237826875 1
29110219 190810251 1
29110219 19594736 1
29110219 16627544 1
29110219 148702848 1
29110219 22186312 1
29110219 46850377 1
29110219 99560321 1
29110219 14409739 1
29110219 6290752 1
29110219 20586381 1
29110219 67268150 1
29110219 120117254 1
29110219 22005625 1
29110219 25333950 1
29110219 350484600 1
29110219 6294502 1
29110219 195697781 1
29110219 6751502 1
29110219 83344114 1
29110219 81844092 1
29110219 78026748 1
29110219 118999126 1
29110219 6300152 1
29110219 76951150 1
29110219 21480666 1
29110219 227431311 1
29110219 211231464 1
29110219 172749267 1
29110219 191865710 1
29110219 213229979 1
29110219 361335767 1
29110219 109986944 1
29110219 28776227 1
29110219 133219169 1
29110219 116785133 1
29110219 21315916 1
29110219 153563285 1
29110219 246357421 1
29110219 66682393 1
29110219 54605067 1
29110219 11587032 1
29110219 148872468 1
29110219 114007914 1
29110219 150256527 1
29110219 239444226 1
29110219 233555616 1
29110219 23359147 1
29110219 22378020 1
29110219 16950676 1
29110219 39472243 1
29110219 33507131 1
85370909 90364806 1
85370909 232243716 1
85370909 190810251 1
85370909 22186312 1
85370909 21811630 1
85370909 54172831 1
85370909 239862568 1
85370909 23781227 1
85370909 312625958 1
85370909 75995713 1
85370909 120117254 1
85370909 77986665 1
85370909 22005625 1
85370909 21401635 1
85370909 21440665 1
85370909 245434042 1
85370909 22983594 1
85370909 242471796 1
85370909 46123918 1
85370909 424999238 1
85370909 122713304 1
85370909 110670932 1
85370909 21480666 1
85370909 226631830 1
85370909 48380272 1
85370909 212555476 1
85370909 30443497 1
85370909 242804165 1
85370909 229015331 1
85370909 10814042 1
85370909 109986944 1
85370909 28776227 1
85370909 236912210 1
85370909 19777265 1
85370909 382027035 1
85370909 116785133 1
85370909 82645739 1
85370909 84546428 1
85370909 54605067 1
85370909 87471023 1
85370909 243134164 1
85370909 262322667 1
85370909 95658167 1
85370909 63680662 1
85370909 26228880 1
85370909 92521829 1
85370909 33507131 1
85370909 67430174 1
85370909 179230072 1
85370909 19837405 1
85370909 237376611 1
85370909 19594736 1
85370909 412181399 1
85370909 77989626 1
85370909 234077156 1
85370909 46850377 1
85370909 137363410 1
85370909 19530527 1
85370909 95884790 1
85370909 229650437 1
85370909 14409739 1
85370909 239555645 1
85370909 228769095 1
85370909 25333950 1
85370909 104578228 1
85370909 83344114 1
85370909 236487406 1
85370909 68690605 1
85370909 197897890 1
85370909 6300152 1
85370909 37536209 1
85370909 240465601 1
85370909 22498248 1
85370909 135274322 1
85370909 6244782 1
85370909 248801998 1
85370909 19652551 1
85370909 242484816 1
85370909 103817716 1
85370909 415438778 1
85370909 19533838 1
85370909 190987689 1
85370909 163929486 1
85370909 153563285 1
85370909 20511634 1
85370909 23359147 1
85370909 244745254 1
85370909 23577405 1
85370909 166102184 1
85370909 17691386 1
85370909 229466877 1
85370909 238316092 1
85370909 77184360 1
85370909 39325505 1
85370909 36806703 1
85370909 410258761 1
85370909 237826875 1
85370909 21565240 1
85370909 78021401 1
85370909 232242473 1
85370909 392146152 1
85370909 140393380 1
85370909 16627544 1
85370909 226898857 1
85370909 393461982 1
85370909 19735329 1
85370909 104192882 1
85370909 6290752 1
85370909 20586381 1
85370909 234825661 1
85370909 67268150 1
85370909 234688647 1
85370909 121098050 1
85370909 22628924 1
85370909 227990753 1
85370909 350484600 1
85370909 144942878 1
85370909 195697781 1
85370909 238586884 1
85370909 21518722 1
85370909 78019662 1
85370909 21629133 1
85370909 228673882 1
85370909 327886319 1
85370909 19964133 1
85370909 236377912 1
85370909 197095842 1
85370909 29466305 1
85370909 235965948 1
85370909 456156740 1
85370909 211231464 1
85370909 324588341 1
85370909 533004742 1
85370909 191865710 1
85370909 227338733 1
85370909 318475037 1
85370909 25298765 1
85370909 21315916 1
85370909 192341330 1
85370909 116422140 1
85370909 135514272 1
85370909 243177419 1
85370909 11587032 1
85370909 21117425 1
85370909 135877820 1
85370909 74979783 1
85370909 114007914 1
85370909 239444226 1
85370909 16950676 1
85370909 235243434 1
85370909 22862620 1
85370909 39472243 1
85370909 237487471 1
85370909 231942475 1
85370909 191085626 1
85370909 18016160 1
85370909 80267704 1
85370909 240624439 1
85370909 88647325 1
85370909 303259546 1
85370909 99560321 1
85370909 372827446 1
85370909 242373942 1
85370909 243632271 1
85370909 6294502 1
85370909 21643123 1
85370909 228774722 1
85370909 6751502 1
85370909 322549346 1
85370909 347778813 1
85370909 69568655 1
85370909 90059455 1
85370909 78026748 1
85370909 118999126 1
85370909 316306021 1
85370909 243149702 1
85370909 144302254 1
85370909 70205816 1
85370909 76951150 1
85370909 227431311 1
85370909 89952215 1
85370909 22924705 1
85370909 18539902 1
85370909 166888604 1
85370909 144131076 1
85370909 104518517 1
85370909 55174364 1
85370909 228770219 1
85370909 231816917 1
85370909 22026991 1
85370909 29110219 1
85370909 77995220 1
85370909 36034936 1
85370909 148872468 1
85370909 150256527 1
85370909 233555616 1
85370909 18449501 1
85370909 223950593 1
85370909 232233165 1
85370909 94069743 1
415438778 231942475 1
415438778 18016160 1
415438778 190810251 1
415438778 237376611 1
415438778 16627544 1
415438778 99560321 1
415438778 372827446 1
415438778 6290752 1
415438778 239555645 1
415438778 22005625 1
415438778 350484600 1
415438778 6294502 1
415438778 21643123 1
415438778 245434042 1
415438778 327886319 1
415438778 19964133 1
415438778 69568655 1
415438778 6300152 1
415438778 197095842 1
415438778 29466305 1
415438778 76951150 1
415438778 21480666 1
415438778 226631830 1
415438778 227431311 1
415438778 32922034 1
415438778 191865710 1
415438778 30443497 1
415438778 28776227 1
415438778 104518517 1
415438778 116785133 1
415438778 21315916 1
415438778 135514272 1
415438778 29110219 1
415438778 85370909 1
415438778 98420900 1
415438778 87471023 1
415438778 243134164 1
415438778 150256527 1
415438778 23359147 1
415438778 16950676 1
415438778 39472243 1
239555645 18016160 1
239555645 21643123 1
239555645 85370909 1
239555645 227338733 1
239555645 303259546 1
239555645 137363410 1
239555645 415438778 1
239555645 19530527 1
239555645 327886319 1
239555645 19735329 1
239555645 19964133 1
239555645 69568655 1
239555645 144131076 1
239555645 39472243 1
239555645 6300152 1
239555645 19777265 1
239555645 20586381 1
198799377 21480666 1
198799377 21643123 1
198799377 21440665 1
198799377 21518722 1
198799377 98420900 1
198799377 234077156 1
198799377 19530527 1
198799377 118999126 1
198799377 144131076 1
198799377 197095842 1
227431311 235965948 1
227431311 18016160 1
227431311 179230072 1
227431311 324588341 1
227431311 190810251 1
227431311 237376611 1
227431311 30443497 1
227431311 239787466 1
227431311 46850377 1
227431311 415438778 1
227431311 19530527 1
227431311 372827446 1
227431311 21811630 1
227431311 25298765 1
227431311 144131076 1
227431311 6290752 1
227431311 239555645 1
227431311 135514272 1
227431311 246357421 1
227431311 104578228 1
227431311 21643123 1
227431311 29110219 1
227431311 228774722 1
227431311 238586884 1
227431311 21518722 1
227431311 135877820 1
227431311 20511634 1
227431311 87471023 1
227431311 22983594 1
227431311 23359147 1
227431311 242471796 1
227431311 69568655 1
227431311 39472243 1
227431311 63680662 1
227431311 94069743 1
227431311 29466305 1
227431311 70205816 1
243632271 21480666 1
243632271 77184360 1
243632271 18016160 1
243632271 39325505 1
243632271 36806703 1
243632271 19652551 1
243632271 211231464 1
243632271 19594736 1
243632271 16627544 1
243632271 19530527 1
243632271 99560321 1
243632271 19735329 1
243632271 244154060 1
243632271 67268150 1
243632271 21315916 1
243632271 77986665 1
243632271 22005625 1
243632271 153563285 1
243632271 135514272 1
243632271 6751502 1
243632271 21518722 1
243632271 135877820 1
243632271 74979783 1
243632271 114007914 1
243632271 83344114 1
243632271 22983594 1
243632271 19964133 1
243632271 23577405 1
243632271 118999126 1
243632271 39472243 1
243632271 18304985 1
192341330 120117254 1
192341330 242804165 1
192341330 258136924 1
192341330 228673882 1
192341330 229015331 1
192341330 235965948 1
192341330 137363410 1
192341330 229466877 1
192341330 19530527 1
192341330 109986944 1
192341330 236912210 1
192341330 226631830 1
192341330 18016160 1
192341330 327886319 1
192341330 135514272 1
192341330 104578228 1
192341330 19964133 1
192341330 223950593 1
192341330 69568655 1
192341330 197897890 1
192341330 32845471 1
192341330 95884790 1
192341330 122713304 1
192341330 110711910 1
192341330 324588341 1
192341330 118999126 1
192341330 233919401 1
192341330 577034468 1
192341330 21117425 1
192341330 85370909 1
192341330 232242473 1
192341330 63680662 1
192341330 111338251 1
192341330 21518722 1
192341330 245434042 1
192341330 98420900 1
192341330 87471023 1
192341330 243134164 1
192341330 239787466 1
192341330 92521829 1
192341330 234688647 1
192341330 238158030 1
28364382 21480666 1
28364382 77184360 1
28364382 32922034 1
28364382 211231464 1
28364382 21927925 1
28364382 19594736 1
28364382 213229979 1
28364382 22186312 1
28364382 166888604 1
28364382 244154060 1
28364382 14409739 1
28364382 104192882 1
28364382 67268150 1
28364382 22005625 1
28364382 296787019 1
28364382 54605067 1
28364382 330904433 1
28364382 20511634 1
28364382 87471023 1
28364382 114007914 1
28364382 239444226 1
28364382 81844092 1
28364382 197897890 1
293536395 496338650 1
293536395 248801998 1
293536395 36806703 1
293536395 270850017 1
293536395 239444226 1
293536395 361335767 1
293536395 190987689 1
293536395 68690605 1
293536395 23577405 1
293536395 133219169 1
293536395 236377912 1
293536395 249347954 1
293536395 385326089 1
293536395 128593925 1
18449501 77184360 1
18449501 39325505 1
18449501 237826875 1
18449501 78021401 1
18449501 371923186 1
18449501 20584338 1
18449501 54172831 1
18449501 239862568 1
18449501 104192882 1
18449501 45611369 1
18449501 6290752 1
18449501 120117254 1
18449501 350484600 1
18449501 21245586 1
18449501 144942878 1
18449501 163063814 1
18449501 21518722 1
18449501 78019662 1
18449501 21629133 1
18449501 236377912 1
18449501 95224854 1
18449501 29466305 1
18449501 304321790 1
18449501 10814042 1
18449501 109986944 1
18449501 382027035 1
18449501 116785133 1
18449501 116422140 1
18449501 82645739 1
18449501 312658372 1
18449501 84546428 1
18449501 11587032 1
18449501 21117425 1
18449501 85370909 1
18449501 116559835 1
18449501 74979783 1
18449501 36351009 1
18449501 239444226 1
18449501 219007038 1
18449501 16950676 1
18449501 22862620 1
18449501 203484133 1
18449501 231942475 1
18449501 240624439 1
18449501 19837405 1
18449501 88647325 1
18449501 77989626 1
18449501 58040765 1
18449501 372827446 1
18449501 111338251 1
18449501 360540613 1
18449501 169088826 1
18449501 25333950 1
18449501 37011115 1
18449501 6294502 1
18449501 6751502 1
18449501 226985646 1
18449501 83344114 1
18449501 236487406 1
18449501 78026748 1
18449501 37536209 1
18449501 144302254 1
18449501 76951150 1
18449501 135274322 1
18449501 248801998 1
18449501 270286972 1
18449501 89952215 1
18449501 18539902 1
18449501 19533838 1
18449501 22684776 1
18449501 133219169 1
18449501 70170285 1
18449501 166888604 1
18449501 153563285 1
18449501 22026991 1
18449501 242791873 1
18449501 77995220 1
18449501 20511634 1
18449501 150256527 1
18449501 246723037 1
18449501 233555616 1
18449501 23577405 1
18449501 322638688 1
18449501 26586771 1
18449501 17691386 1
6300152 229466877 1
6300152 238316092 1
6300152 77184360 1
6300152 39325505 1
6300152 36806703 1
6300152 410258761 1
6300152 237826875 1
6300152 21565240 1
6300152 90364806 1
6300152 392146152 1
6300152 140393380 1
6300152 215411682 1
6300152 16627544 1
6300152 94303891 1
6300152 393461982 1
6300152 19735329 1
6300152 21811630 1
6300152 32845471 1
6300152 104192882 1
6300152 20586381 1
6300152 234825661 1
6300152 312625958 1
6300152 120117254 1
6300152 22005625 1
6300152 21401635 1
6300152 21440665 1
6300152 21518722 1
6300152 78019662 1
6300152 22983594 1
6300152 327886319 1
6300152 19964133 1
6300152 122713304 1
6300152 197095842 1
6300152 110670932 1
6300152 29466305 1
6300152 235965948 1
6300152 456156740 1
6300152 21480666 1
6300152 29163101 1
6300152 226631830 1
6300152 324588341 1
6300152 191865710 1
6300152 30443497 1
6300152 229015331 1
6300152 109986944 1
6300152 28776227 1
6300152 318475037 1
6300152 25298765 1
6300152 19777265 1
6300152 21315916 1
6300152 258136924 1
6300152 135514272 1
6300152 11587032 1
6300152 21117425 1
6300152 85370909 1
6300152 168669206 1
6300152 135877820 1
6300152 74979783 1
6300152 87471023 1
6300152 219007038 1
6300152 262322667 1
6300152 95658167 1
6300152 16950676 1
6300152 22862620 1
6300152 39472243 1
6300152 63680662 1
6300152 26228880 1
6300152 92521829 1
6300152 33507131 1
6300152 18016160 1
6300152 67430174 1
6300152 179230072 1
6300152 240624439 1
6300152 19837405 1
6300152 93026497 1
6300152 412181399 1
6300152 88647325 1
6300152 234077156 1
6300152 303259546 1
6300152 46850377 1
6300152 19530527 1
6300152 99560321 1
6300152 372827446 1
6300152 229650437 1
6300152 239555645 1
6300152 111338251 1
6300152 25333950 1
6300152 104578228 1
6300152 6294502 1
6300152 21643123 1
6300152 228774722 1
6300152 322549346 1
6300152 347778813 1
6300152 68690605 1
6300152 69568655 1
6300152 118999126 1
6300152 240465601 1
6300152 70205816 1
6300152 22498248 1
6300152 227431311 1
6300152 103817716 1
6300152 18539902 1
6300152 415438778 1
6300152 19533838 1
6300152 144131076 1
6300152 55174364 1
6300152 104518517 1
6300152 231816917 1
6300152 153563285 1
6300152 29110219 1
6300152 20511634 1
6300152 233555616 1
6300152 23359147 1
6300152 244745254 1
6300152 223950593 1
6300152 23577405 1
6300152 26586771 1
6300152 127331013 1
6300152 60663002 1
6300152 17691386 1
6300152 94069743 1
6300152 219454029 1
87471023 19735329 1
110670932 231942475 1
110670932 235965948 1
110670932 229466877 1
110670932 238316092 1
110670932 77184360 1
110670932 29163101 1
110670932 226631830 1
110670932 248801998 1
110670932 39325505 1
110670932 237788848 1
110670932 67430174 1
110670932 253184868 1
110670932 232242473 1
110670932 191865710 1
110670932 190810251 1
110670932 237376611 1
110670932 19594736 1
110670932 242804165 1
110670932 88647325 1
110670932 77989626 1
110670932 227338733 1
110670932 234077156 1
110670932 244026999 1
110670932 137363410 1
110670932 106866759 1
110670932 393461982 1
110670932 19530527 1
110670932 109986944 1
110670932 236912210 1
110670932 190987689 1
110670932 115924018 1
110670932 19735329 1
110670932 372827446 1
110670932 95884790 1
110670932 32845471 1
110670932 247041300 1
110670932 228770219 1
110670932 128593925 1
110670932 20586381 1
110670932 234825661 1
110670932 67268150 1
110670932 48667895 1
110670932 228769095 1
110670932 120117254 1
110670932 192341330 1
110670932 77986665 1
110670932 153563285 1
110670932 242791873 1
110670932 228774722 1
110670932 36034936 1
110670932 21440665 1
110670932 6751502 1
110670932 21518722 1
110670932 245434042 1
110670932 74979783 1
110670932 20511634 1
110670932 87471023 1
110670932 239444226 1
110670932 246723037 1
110670932 83344114 1
110670932 22983594 1
110670932 23359147 1
110670932 228673882 1
110670932 322549346 1
110670932 327886319 1
110670932 68690605 1
110670932 244745254 1
110670932 223950593 1
110670932 23577405 1
110670932 69568655 1
110670932 212284694 1
110670932 197897890 1
110670932 122713304 1
110670932 232233165 1
110670932 118999126 1
110670932 233919401 1
110670932 39472243 1
110670932 63680662 1
110670932 127331013 1
110670932 6300152 1
110670932 166102184 1
110670932 121375039 1
110670932 243149702 1
110670932 94069743 1
110670932 249347954 1
110670932 18304985 1
110670932 92521829 1
110670932 29466305 1
110670932 70205816 1
110670932 22498248 1
60663002 77184360 1
60663002 18016160 1
60663002 39325505 1
60663002 67430174 1
60663002 237376611 1
60663002 93026497 1
60663002 16627544 1
60663002 234077156 1
60663002 19530527 1
60663002 239555645 1
60663002 21643123 1
60663002 6751502 1
60663002 21440665 1
60663002 21518722 1
60663002 22983594 1
60663002 228673882 1
60663002 19964133 1
60663002 69568655 1
60663002 118999126 1
60663002 6300152 1
60663002 70205816 1
60663002 21480666 1
60663002 378668608 1
60663002 198799377 1
60663002 109986944 1
60663002 144131076 1
60663002 22026991 1
60663002 135514272 1
60663002 74979783 1
60663002 36351009 1
60663002 87471023 1
60663002 23359147 1
60663002 23577405 1
60663002 124849627 1
60663002 92521829 1
81844092 114007914 1
81844092 627403720 1
81844092 330904433 1
181303066 69568655 1
346630615 135514272 1
346630615 39325505 1
346630615 239444226 1
135274322 116422140 1
135274322 58040765 1
135274322 524423189 1
135274322 22924705 1
14409739 163466066 1
14409739 21811630 1
14409739 27885779 1
14409739 120117254 1
14409739 22005625 1
14409739 21440665 1
14409739 81844092 1
14409739 21480666 1
14409739 127424923 1
14409739 212555476 1
14409739 109986944 1
14409739 82645739 1
14409739 84546428 1
14409739 54605067 1
14409739 36351009 1
14409739 20517600 1
14409739 219007038 1
14409739 95658167 1
14409739 19594736 1
14409739 46850377 1
14409739 19530527 1
14409739 244154060 1
14409739 229650437 1
14409739 68690605 1
14409739 121375039 1
14409739 246820781 1
14409739 19652551 1
14409739 21927925 1
14409739 172749267 1
14409739 213229979 1
14409739 116547221 1
14409739 153563285 1
14409739 66682393 1
14409739 23577405 1
14409739 36315404 1
14409739 26586771 1
14409739 39325505 1
14409739 36806703 1
14409739 237826875 1
14409739 16627544 1
14409739 148702848 1
14409739 19735329 1
14409739 104192882 1
14409739 22628924 1
14409739 28452279 1
14409739 66811109 1
14409739 21518722 1
14409739 19964133 1
14409739 28364382 1
14409739 29466305 1
14409739 211231464 1
14409739 249719099 1
14409739 25298765 1
14409739 21315916 1
14409739 135514272 1
14409739 21117425 1
14409739 114007914 1
14409739 239444226 1
14409739 39472243 1
14409739 18016160 1
14409739 99560321 1
14409739 243632271 1
14409739 6294502 1
14409739 69568655 1
14409739 118999126 1
14409739 76951150 1
14409739 29110219 1
14409739 148872468 1
14409739 22378020 1
14409739 124849627 1
226631830 228769095 1
226631830 258136924 1
226631830 192341330 1
226631830 227990753 1
226631830 235965948 1
226631830 229466877 1
226631830 21401635 1
226631830 456156740 1
226631830 153563285 1
226631830 77184360 1
226631830 18016160 1
226631830 135514272 1
226631830 242791873 1
226631830 104578228 1
226631830 237788848 1
226631830 110711910 1
226631830 90364806 1
226631830 324588341 1
226631830 228774722 1
226631830 21117425 1
226631830 85370909 1
226631830 232242473 1
226631830 21440665 1
226631830 168669206 1
226631830 240624439 1
226631830 21518722 1
226631830 135877820 1
226631830 245434042 1
226631830 98420900 1
226631830 20511634 1
226631830 87471023 1
226631830 243134164 1
226631830 237376611 1
226631830 239787466 1
226631830 83344114 1
226631830 22983594 1
226631830 242804165 1
226631830 242795908 1
226631830 23359147 1
226631830 227338733 1
226631830 234077156 1
226631830 228673882 1
226631830 229015331 1
226631830 137363410 1
226631830 106866759 1
226631830 19530527 1
226631830 109986944 1
226631830 236912210 1
226631830 190987689 1
226631830 327886319 1
226631830 19735329 1
226631830 19964133 1
226631830 223950593 1
226631830 69568655 1
226631830 212284694 1
226631830 21811630 1
226631830 32845471 1
226631830 95884790 1
226631830 122713304 1
226631830 232233165 1
226631830 104192882 1
226631830 118999126 1
226631830 316306021 1
226631830 233919401 1
226631830 242373942 1
226631830 127331013 1
226631830 63680662 1
226631830 111338251 1
226631830 166102184 1
226631830 198846028 1
226631830 243149702 1
226631830 94069743 1
226631830 19777265 1
226631830 110670932 1
226631830 228770219 1
226631830 234825661 1
226631830 18304985 1
226631830 92521829 1
226631830 29466305 1
226631830 234688647 1
226631830 70205816 1
228770219 19530527 1
76951150 6751502 1
76951150 74979783 1
392146152 21811630 1
392146152 120117254 1
392146152 22005625 1
392146152 21480666 1
392146152 29163101 1
392146152 226631830 1
392146152 109986944 1
392146152 236912210 1
392146152 20517600 1
392146152 262322667 1
392146152 95658167 1
392146152 63680662 1
392146152 92521829 1
392146152 33507131 1
392146152 39019643 1
392146152 19594736 1
392146152 93026497 1
392146152 234077156 1
392146152 19530527 1
392146152 228769095 1
392146152 83344114 1
392146152 6300152 1
392146152 242791873 1
392146152 66682393 1
392146152 23359147 1
392146152 23577405 1
392146152 229466877 1
392146152 39325505 1
392146152 36806703 1
392146152 237826875 1
392146152 232242473 1
392146152 16627544 1
392146152 20586381 1
392146152 67268150 1
392146152 327886319 1
392146152 19964133 1
392146152 29466305 1
392146152 116422140 1
392146152 135514272 1
392146152 85370909 1
392146152 239444226 1
392146152 18016160 1
392146152 21643123 1
392146152 322549346 1
392146152 69568655 1
392146152 90059455 1
392146152 118999126 1
392146152 76951150 1
392146152 32922034 1
392146152 22924705 1
392146152 22026991 1
243149702 121098050 1
243149702 19530527 1
243149702 69568655 1
243149702 135877820 1
243149702 21440665 1
243149702 231816917 1
243149702 135514272 1
243149702 67430174 1
378668608 153563285 1
378668608 135514272 1
378668608 104578228 1
378668608 67430174 1
378668608 232242473 1
378668608 21440665 1
378668608 533004742 1
378668608 93026497 1
378668608 228673882 1
378668608 322549346 1
378668608 19530527 1
378668608 69568655 1
378668608 237794265 1
378668608 37536209 1
378668608 29466305 1
25333950 135274322 1
25333950 231942475 1
25333950 77184360 1
25333950 39325505 1
25333950 80267704 1
25333950 270286972 1
25333950 89952215 1
25333950 18539902 1
25333950 215411682 1
25333950 412181399 1
25333950 16627544 1
25333950 10814042 1
25333950 104192882 1
25333950 45611369 1
25333950 6290752 1
25333950 169088826 1
25333950 116785133 1
25333950 120117254 1
25333950 77986665 1
25333950 350484600 1
25333950 22026991 1
25333950 6294502 1
25333950 84546428 1
25333950 54605067 1
25333950 11587032 1
25333950 6751502 1
25333950 116559835 1
25333950 74979783 1
25333950 150256527 1
25333950 16950676 1
25333950 17691386 1
25333950 39019643 1
516729176 432054563 1
516729176 399032673 1
516729176 32922034 1
516729176 211231464 1
516729176 172749267 1
516729176 195697781 1
516729176 330904433 1
516729176 524423189 1
516729176 36351009 1
516729176 114007914 1
516729176 19594736 1
516729176 213229979 1
516729176 249719099 1
516729176 22186312 1
516729176 94835912 1
516729176 99560321 1
516729176 197897890 1
516729176 244154060 1
516729176 36315404 1
516729176 14409739 1
516729176 23781227 1
516729176 67268150 1
516729176 246820781 1
516729176 243632271 1
516729176 24600451 1
172749267 135514272 1
172749267 29110219 1
172749267 54605067 1
172749267 627403720 1
172749267 524423189 1
172749267 114007914 1
172749267 19594736 1
172749267 239444226 1
172749267 249719099 1
172749267 81844092 1
172749267 244154060 1
172749267 246820781 1
702562776 191085626 1
702562776 84546428 1
702562776 150256527 1
702562776 233555616 1
702562776 32845471 1
702562776 90059455 1
40747039 127424923 1
40747039 237826875 1
40747039 212555476 1
40747039 54172831 1
40747039 27885779 1
40747039 238633165 1
40747039 22628924 1
40747039 246357421 1
40747039 66682393 1
40747039 239444226 1
40747039 219007038 1
40747039 26586771 1
40747039 219454029 1
243177419 121098050 1
243177419 19530527 1
243177419 232233165 1
243177419 69568655 1
243177419 135877820 1
243177419 29466305 1
243177419 22983594 1
243177419 135514272 1
243177419 22498248 1
243177419 67430174 1
19837405 135274322 1
19837405 77184360 1
19837405 39325505 1
19837405 89952215 1
19837405 191865710 1
19837405 18539902 1
19837405 20584338 1
19837405 77989626 1
19837405 10814042 1
19837405 19533838 1
19837405 22684776 1
19837405 133219169 1
19837405 104192882 1
19837405 45611369 1
19837405 6290752 1
19837405 169088826 1
19837405 116785133 1
19837405 120117254 1
19837405 25333950 1
19837405 6294502 1
19837405 104187193 1
19837405 144942878 1
19837405 84546428 1
19837405 11587032 1
19837405 6751502 1
19837405 226985646 1
19837405 74979783 1
19837405 150256527 1
19837405 23359147 1
19837405 262322667 1
19837405 16950676 1
19837405 18449501 1
19837405 22862620 1
19837405 78026748 1
19837405 322638688 1
19837405 95224854 1
19837405 17691386 1
19837405 37536209 1
19837405 203484133 1
19837405 304321790 1
19837405 76951150 1
25310399 36806703 1
25310399 219480393 1
25310399 270850017 1
25310399 385326089 1
36351009 19594736 1
36351009 93026497 1
36351009 198799377 1
36351009 22186312 1
36351009 19735329 1
36351009 14409739 1
36351009 24600451 1
36351009 21643123 1
36351009 84546428 1
36351009 11587032 1
36351009 195697781 1
36351009 66811109 1
36351009 21518722 1
36351009 114007914 1
36351009 326441880 1
36351009 22378020 1
36351009 23577405 1
36351009 36315404 1
36351009 6300152 1
36351009 124849627 1
22924705 48380272 1
22924705 39019643 1
232243716 228769095 1
232243716 88647325 1
232243716 63680662 1
232243716 127331013 1
232243716 228673882 1
232243716 243149702 1
232243716 19530527 1
232243716 109986944 1
232243716 94069743 1
232243716 135514272 1
232243716 227431311 1
232243716 20511634 1
232243716 243134164 1
232243716 244745254 1
232243716 243177419 1
232243716 234825661 1
232243716 92521829 1
232243716 95884790 1
232243716 232233165 1
232243716 144131076 1
232243716 228774722 1
243134164 227338733 1
243134164 234077156 1
243134164 228673882 1
243134164 238316092 1
243134164 19530527 1
243134164 109986944 1
243134164 153563285 1
243134164 18016160 1
243134164 135514272 1
243134164 227431311 1
243134164 19964133 1
243134164 69568655 1
243134164 21811630 1
243134164 67430174 1
243134164 39472243 1
243134164 63680662 1
243134164 166102184 1
243134164 94069743 1
243134164 21518722 1
243134164 135877820 1
243134164 20511634 1
243134164 87471023 1
243134164 92521829 1
243134164 22983594 1
243134164 22498248 1
94303891 21480666 1
94303891 18016160 1
94303891 19530527 1
94303891 21401635 1
94303891 239444226 1
94303891 83344114 1
94303891 68690605 1
18539902 231942475 1
18539902 19837405 1
18539902 89952215 1
18539902 20584338 1
18539902 10814042 1
18539902 19533838 1
18539902 133219169 1
18539902 70170285 1
18539902 104192882 1
18539902 45611369 1
18539902 23781227 1
18539902 75995713 1
18539902 120117254 1
18539902 116422140 1
18539902 25333950 1
18539902 28452279 1
18539902 21245586 1
18539902 37011115 1
18539902 6294502 1
18539902 312658372 1
18539902 144942878 1
18539902 84546428 1
18539902 11587032 1
18539902 163063814 1
18539902 6751502 1
18539902 116559835 1
18539902 74979783 1
18539902 150256527 1
18539902 233555616 1
18539902 16950676 1
18539902 18449501 1
18539902 22862620 1
18539902 90059455 1
18539902 78026748 1
18539902 322638688 1
18539902 95224854 1
18539902 17691386 1
18539902 37536209 1
18539902 304321790 1
242373942 21117425 1
242373942 21440665 1
242373942 6300152 1
242373942 19530527 1
242373942 153563285 1
242373942 21518722 1
242373942 77184360 1
242373942 21480666 1
242373942 135877820 1
242373942 18016160 1
242373942 19735329 1
242373942 20511634 1
242373942 135514272 1
242373942 19964133 1
242373942 69568655 1
242373942 21811630 1
242373942 29466305 1
242373942 21643123 1
242373942 118999126 1
242373942 22983594 1
242373942 22498248 1
19594736 22186312 1
19594736 163466066 1
19594736 342888740 1
19594736 22005625 1
19594736 81844092 1
19594736 579303202 1
19594736 627403720 1
19594736 19777265 1
19594736 54605067 1
19594736 36351009 1
19594736 95658167 1
19594736 39019643 1
19594736 399032673 1
19594736 46850377 1
19594736 94835912 1
19594736 244154060 1
19594736 229650437 1
19594736 14409739 1
19594736 360540613 1
19594736 430714461 1
19594736 197897890 1
19594736 246820781 1
19594736 103817716 1
19594736 21927925 1
19594736 172749267 1
19594736 213229979 1
19594736 153563285 1
19594736 504372104 1
19594736 326441880 1
19594736 23577405 1
19594736 36315404 1
19594736 237826875 1
19594736 148702848 1
19594736 420627114 1
19594736 104192882 1
19594736 67268150 1
19594736 28452279 1
19594736 195697781 1
19594736 330904433 1
19594736 228673882 1
19594736 248901045 1
19594736 211231464 1
19594736 324588341 1
19594736 249719099 1
19594736 516729176 1
19594736 128593925 1
19594736 21315916 1
19594736 135514272 1
19594736 18818981 1
19594736 114007914 1
19594736 239444226 1
19594736 422817442 1
19594736 562111567 1
19594736 236108605 1
19594736 240624439 1
19594736 524423189 1
19594736 99560321 1
19594736 372827446 1
19594736 243632271 1
19594736 432054563 1
19594736 296787019 1
19594736 421067231 1
19594736 32922034 1
19594736 29110219 1
19594736 233555616 1
19594736 22378020 1
19594736 262199169 1
20517600 20584338 1
20517600 54172831 1
20517600 239862568 1
20517600 21480666 1
20517600 212555476 1
20517600 19777265 1
20517600 84546428 1
20517600 262322667 1
20517600 19530527 1
20517600 6244782 1
20517600 237826875 1
20517600 16627544 1
20517600 19735329 1
20517600 32845471 1
20517600 28452279 1
20517600 19964133 1
20517600 25298765 1
20517600 74979783 1
20517600 239444226 1
20517600 22862620 1
20517600 39472243 1
20517600 18016160 1
20517600 118999126 1
20517600 18539902 1
246585659 21480666 1
246585659 19652551 1
246585659 237826875 1
246585659 16627544 1
246585659 104217808 1
246585659 190987689 1
246585659 21315916 1
246585659 22005625 1
6244782 77184360 1
6244782 39325505 1
6244782 36806703 1
6244782 237826875 1
6244782 232242473 1
6244782 20584338 1
6244782 16627544 1
6244782 19735329 1
6244782 21811630 1
6244782 54172831 1
6244782 75995713 1
6244782 238158030 1
6244782 120117254 1
6244782 77986665 1
6244782 227990753 1
6244782 22005625 1
6244782 238586884 1
6244782 21440665 1
6244782 21518722 1
6244782 245434042 1
6244782 78019662 1
6244782 22983594 1
6244782 228673882 1
6244782 242471796 1
6244782 327886319 1
6244782 46123918 1
6244782 19964133 1
6244782 236377912 1
6244782 197095842 1
6244782 235965948 1
6244782 21480666 1
6244782 324588341 1
6244782 270850017 1
6244782 191865710 1
6244782 229015331 1
6244782 109986944 1
6244782 28776227 1
6244782 25298765 1
6244782 21315916 1
6244782 192341330 1
6244782 135514272 1
6244782 243177419 1
6244782 84546428 1
6244782 21117425 1
6244782 85370909 1
6244782 135877820 1
6244782 74979783 1
6244782 87471023 1
6244782 243134164 1
6244782 239444226 1
6244782 20517600 1
6244782 95658167 1
6244782 22862620 1
6244782 92521829 1
6244782 231942475 1
6244782 18016160 1
6244782 179230072 1
6244782 240624439 1
6244782 19837405 1
6244782 237376611 1
6244782 93026497 1
6244782 88647325 1
6244782 77989626 1
6244782 234077156 1
6244782 19530527 1
6244782 99560321 1
6244782 95884790 1
6244782 242373942 1
6244782 111338251 1
6244782 228769095 1
6244782 21643123 1
6244782 157410826 1
6244782 68690605 1
6244782 69568655 1
6244782 90059455 1
6244782 78026748 1
6244782 118999126 1
6244782 6300152 1
6244782 243149702 1
6244782 70205816 1
6244782 76951150 1
6244782 135274322 1
6244782 248801998 1
6244782 227431311 1
6244782 18539902 1
6244782 213229979 1
6244782 116547221 1
6244782 133219169 1
6244782 153563285 1
6244782 29110219 1
6244782 77995220 1
6244782 148872468 1
6244782 20511634 1
6244782 23359147 1
6244782 23577405 1
6244782 232233165 1
412181399 135274322 1
412181399 231942475 1
412181399 191085626 1
412181399 229466877 1
412181399 624645567 1
412181399 77184360 1
412181399 18016160 1
412181399 248801998 1
412181399 39325505 1
412181399 36806703 1
412181399 19652551 1
412181399 103817716 1
412181399 78021401 1
412181399 232242473 1
412181399 240624439 1
412181399 191865710 1
412181399 19594736 1
412181399 215411682 1
412181399 88647325 1
412181399 227338733 1
412181399 10814042 1
412181399 109986944 1
412181399 19530527 1
412181399 99560321 1
412181399 115924018 1
412181399 22684776 1
412181399 21811630 1
412181399 54172831 1
412181399 104192882 1
412181399 14409739 1
412181399 45611369 1
412181399 19777265 1
412181399 23781227 1
412181399 20586381 1
412181399 67268150 1
412181399 75995713 1
412181399 22628924 1
412181399 238158030 1
412181399 120117254 1
412181399 116422140 1
412181399 77986665 1
412181399 82645739 1
412181399 22005625 1
412181399 25333950 1
412181399 153563285 1
412181399 22026991 1
412181399 135514272 1
412181399 6294502 1
412181399 144942878 1
412181399 29110219 1
412181399 77995220 1
412181399 11587032 1
412181399 36034936 1
412181399 6306972 1
412181399 148872468 1
412181399 85370909 1
412181399 238586884 1
412181399 6751502 1
412181399 21440665 1
412181399 168669206 1
412181399 116559835 1
412181399 21518722 1
412181399 135877820 1
412181399 74979783 1
412181399 20511634 1
412181399 87471023 1
412181399 114007914 1
412181399 78019662 1
412181399 246723037 1
412181399 236487406 1
412181399 22983594 1
412181399 219007038 1
412181399 262322667 1
412181399 327886319 1
412181399 95658167 1
412181399 46123918 1
412181399 68690605 1
412181399 16950676 1
412181399 23577405 1
412181399 22862620 1
412181399 90059455 1
412181399 78026748 1
412181399 118999126 1
412181399 322638688 1
412181399 26586771 1
412181399 127331013 1
412181399 63680662 1
412181399 6300152 1
412181399 166102184 1
412181399 121375039 1
412181399 17691386 1
412181399 94069743 1
412181399 110670932 1
412181399 37536209 1
412181399 33507131 1
412181399 29466305 1
412181399 236108605 1
412181399 22498248 1
624645567 135274322 1
624645567 120117254 1
624645567 77989626 1
624645567 231942475 1
624645567 116422140 1
624645567 6751502 1
624645567 191085626 1
624645567 244026999 1
624645567 77986665 1
624645567 19837405 1
624645567 116559835 1
624645567 77184360 1
624645567 115924018 1
624645567 46123918 1
624645567 74979783 1
624645567 23781227 1
624645567 39325505 1
624645567 78019662 1
624645567 215411682 1
624645567 104187193 1
624645567 33507131 1
624645567 236108605 1
624645567 246723037 1
624645567 412181399 1
624645567 144942878 1
624645567 144302254 1
624645567 239862568 1
624645567 84546428 1
624645567 270286972 1
624645567 75995713 1
624645567 304321790 1
624645567 90059455 1
624645567 236487406 1
624645567 78026748 1
624645567 78021401 1
624645567 39019643 1
624645567 202678255 1
624645567 77995220 1
624645567 76951150 1
533004742 229466877 1
533004742 77184360 1
533004742 39325505 1
533004742 36806703 1
533004742 237826875 1
533004742 21565240 1
533004742 90364806 1
533004742 78021401 1
533004742 232242473 1
533004742 215411682 1
533004742 16627544 1
533004742 393461982 1
533004742 115924018 1
533004742 19735329 1
533004742 21811630 1
533004742 54172831 1
533004742 32845471 1
533004742 104192882 1
533004742 385326089 1
533004742 23781227 1
533004742 20586381 1
533004742 234825661 1
533004742 67268150 1
533004742 234688647 1
533004742 75995713 1
533004742 238158030 1
533004742 120117254 1
533004742 77986665 1
533004742 22005625 1
533004742 144942878 1
533004742 195697781 1
533004742 6306972 1
533004742 238586884 1
533004742 330904433 1
533004742 21518722 1
533004742 245434042 1
533004742 78019662 1
533004742 22983594 1
533004742 228673882 1
533004742 242471796 1
533004742 327886319 1
533004742 81844092 1
533004742 19964133 1
533004742 236377912 1
533004742 122713304 1
533004742 197095842 1
533004742 110670932 1
533004742 29466305 1
533004742 235965948 1
533004742 456156740 1
533004742 21480666 1
533004742 29163101 1
533004742 226631830 1
533004742 324588341 1
533004742 191865710 1
533004742 242804165 1
533004742 227338733 1
533004742 229015331 1
533004742 10814042 1
533004742 109986944 1
533004742 116785133 1
533004742 21315916 1
533004742 192341330 1
533004742 82645739 1
533004742 135514272 1
533004742 84546428 1
533004742 202678255 1
533004742 21117425 1
533004742 85370909 1
533004742 168669206 1
533004742 116559835 1
533004742 135877820 1
533004742 74979783 1
533004742 87471023 1
533004742 243134164 1
533004742 239444226 1
533004742 262322667 1
533004742 95658167 1
533004742 39472243 1
533004742 63680662 1
533004742 92521829 1
533004742 33507131 1
533004742 236108605 1
533004742 39019643 1
533004742 231942475 1
533004742 191085626 1
533004742 18016160 1
533004742 80267704 1
533004742 67430174 1
533004742 110711910 1
533004742 240624439 1
533004742 237376611 1
533004742 88647325 1
533004742 77989626 1
533004742 234077156 1
533004742 303259546 1
533004742 46850377 1
533004742 137363410 1
533004742 106866759 1
533004742 19530527 1
533004742 99560321 1
533004742 372827446 1
533004742 95884790 1
533004742 111338251 1
533004742 243632271 1
533004742 228769095 1
533004742 104578228 1
533004742 21643123 1
533004742 228774722 1
533004742 430714461 1
533004742 6751502 1
533004742 83344114 1
533004742 236487406 1
533004742 322549346 1
533004742 347778813 1
533004742 68690605 1
533004742 69568655 1
533004742 197897890 1
533004742 90059455 1
533004742 78026748 1
533004742 118999126 1
533004742 316306021 1
533004742 121375039 1
533004742 243149702 1
533004742 18304985 1
533004742 70205816 1
533004742 22498248 1
533004742 76951150 1
533004742 6244782 1
533004742 248801998 1
533004742 227431311 1
533004742 19652551 1
533004742 32922034 1
533004742 378668608 1
533004742 103817716 1
533004742 253184868 1
533004742 239787466 1
533004742 244026999 1
533004742 190987689 1
533004742 133219169 1
533004742 577034468 1
533004742 228770219 1
533004742 153563285 1
533004742 242791873 1
533004742 29110219 1
533004742 77995220 1
533004742 36034936 1
533004742 148872468 1
533004742 98420900 1
533004742 20511634 1
533004742 233555616 1
533004742 23577405 1
533004742 232233165 1
533004742 233919401 1
533004742 127331013 1
533004742 166102184 1
533004742 94069743 1
533004742 249347954 1
533004742 219454029 1
242795908 19530527 1
242795908 21518722 1
242795908 69568655 1
242795908 135877820 1
116547221 361335767 1
116547221 19530527 1
116547221 21480666 1
116547221 248801998 1
116547221 36806703 1
116547221 19652551 1
116547221 237826875 1
116547221 66682393 1
116547221 54172831 1
116547221 236377912 1
116547221 6751502 1
116547221 121375039 1
116547221 385326089 1
116547221 128593925 1
116547221 19594736 1
116547221 20517600 1
227990753 69568655 1
227990753 21440665 1
227990753 111338251 1
227990753 21811630 1
227990753 67430174 1
227990753 19530527 1
227990753 153563285 1
227990753 21518722 1
227990753 18016160 1
227990753 135514272 1
238586884 232242473 1
238586884 242795908 1
238586884 21811630 1
238586884 104192882 1
238586884 234825661 1
238586884 22005625 1
238586884 21401635 1
238586884 22983594 1
238586884 228673882 1
238586884 242471796 1
238586884 46123918 1
238586884 424999238 1
238586884 19964133 1
238586884 122713304 1
238586884 29466305 1
238586884 21480666 1
238586884 226631830 1
238586884 48380272 1
238586884 324588341 1
238586884 242455623 1
238586884 191865710 1
238586884 227338733 1
238586884 109986944 1
238586884 236912210 1
238586884 25298765 1
238586884 19777265 1
238586884 135514272 1
238586884 243177419 1
238586884 85370909 1
238586884 135877820 1
238586884 74979783 1
238586884 243134164 1
238586884 239444226 1
238586884 244156314 1
238586884 39472243 1
238586884 18016160 1
238586884 67430174 1
238586884 179230072 1
238586884 237376611 1
238586884 77989626 1
238586884 234077156 1
238586884 303259546 1
238586884 46850377 1
238586884 19530527 1
238586884 372827446 1
238586884 242373942 1
238586884 243632271 1
238586884 69568655 1
238586884 118999126 1
238586884 6300152 1
238586884 243149702 1
238586884 70205816 1
238586884 22498248 1
238586884 76951150 1
238586884 135274322 1
238586884 6244782 1
238586884 227431311 1
238586884 237788848 1
238586884 22924705 1
238586884 133219169 1
238586884 144131076 1
238586884 577034468 1
238586884 55174364 1
238586884 231816917 1
238586884 153563285 1
238586884 77995220 1
238586884 36034936 1
238586884 23359147 1
238586884 166102184 1
197897890 496338650 1
197897890 228769095 1
197897890 120117254 1
197897890 192341330 1
197897890 231942475 1
197897890 432054563 1
197897890 104578228 1
197897890 6294502 1
197897890 237826875 1
197897890 32922034 1
197897890 84546428 1
197897890 110711910 1
197897890 228774722 1
197897890 172749267 1
197897890 21117425 1
197897890 168669206 1
197897890 116559835 1
197897890 533004742 1
197897890 524423189 1
197897890 21518722 1
197897890 74979783 1
197897890 36351009 1
197897890 114007914 1
197897890 19594736 1
197897890 239787466 1
197897890 215411682 1
197897890 239444226 1
197897890 246966794 1
197897890 236487406 1
197897890 233555616 1
197897890 228673882 1
197897890 137363410 1
197897890 322549346 1
197897890 99560321 1
197897890 236912210 1
197897890 241298933 1
197897890 133219169 1
197897890 244154060 1
197897890 516729176 1
197897890 122713304 1
197897890 28364382 1
197897890 14409739 1
197897890 233919401 1
197897890 19777265 1
197897890 249347954 1
197897890 110670932 1
197897890 23781227 1
197897890 128593925 1
197897890 20586381 1
197897890 234825661 1
197897890 67268150 1
197897890 92521829 1
197897890 75995713 1
197897890 238158030 1
197897890 243632271 1
197897890 24600451 1
197897890 219454029 1
70205816 6244782 1
70205816 21401635 1
70205816 153563285 1
70205816 29163101 1
70205816 18016160 1
70205816 135514272 1
70205816 227431311 1
70205816 104578228 1
70205816 67430174 1
70205816 21565240 1
70205816 103817716 1
70205816 324588341 1
70205816 21117425 1
70205816 85370909 1
70205816 232242473 1
70205816 238586884 1
70205816 21440665 1
70205816 21518722 1
70205816 135877820 1
70205816 74979783 1
70205816 93026497 1
70205816 22983594 1
70205816 23359147 1
70205816 393461982 1
70205816 19530527 1
70205816 109986944 1
70205816 327886319 1
70205816 19735329 1
70205816 19964133 1
70205816 69568655 1
70205816 122713304 1
70205816 25298765 1
70205816 118999126 1
70205816 144131076 1
70205816 39472243 1
70205816 6300152 1
70205816 247041300 1
70205816 60663002 1
70205816 104518517 1
70205816 29466305 1
70205816 22498248 1
226985646 135274322 1
226985646 120117254 1
226985646 231942475 1
226985646 116422140 1
226985646 191085626 1
226985646 77986665 1
226985646 25333950 1
226985646 77184360 1
226985646 22026991 1
226985646 21245586 1
226985646 39325505 1
226985646 37011115 1
226985646 6294502 1
226985646 80267704 1
226985646 144942878 1
226985646 84546428 1
226985646 78021401 1
226985646 77995220 1
226985646 11587032 1
226985646 6751502 1
226985646 116559835 1
226985646 89952215 1
226985646 74979783 1
226985646 18539902 1
226985646 215411682 1
226985646 78019662 1
226985646 20584338 1
226985646 236487406 1
226985646 233555616 1
226985646 77989626 1
226985646 10814042 1
226985646 19533838 1
226985646 46123918 1
226985646 16950676 1
226985646 22684776 1
226985646 23577405 1
226985646 133219169 1
226985646 22862620 1
226985646 90059455 1
226985646 104192882 1
226985646 78026748 1
226985646 45611369 1
226985646 95224854 1
226985646 17691386 1
226985646 37536209 1
226985646 23781227 1
226985646 33507131 1
226985646 236108605 1
226985646 75995713 1
226985646 39019643 1
226985646 76951150 1
244745254 232243716 1
244745254 88647325 1
244745254 19530527 1
244745254 94069743 1
244745254 30443497 1
244745254 63680662 1
244745254 127331013 1
244745254 243177419 1
244745254 92521829 1
94069743 19530527 1
94069743 69568655 1
94069743 67430174 1
229431792 82645739 1
229431792 375036621 1
229431792 36806703 1
229431792 148872468 1
229431792 212555476 1
229431792 157410826 1
229431792 46850377 1
229431792 68690605 1
229431792 224291356 1
229431792 22628924 1
229431792 48667895 1
432054563 229466877 1
432054563 399032673 1
432054563 80267704 1
432054563 237826875 1
432054563 78021401 1
432054563 232242473 1
432054563 524423189 1
432054563 19594736 1
432054563 215411682 1
432054563 88647325 1
432054563 77989626 1
432054563 234077156 1
432054563 22186312 1
432054563 46850377 1
432054563 137363410 1
432054563 163466066 1
432054563 94835912 1
432054563 99560321 1
432054563 115924018 1
432054563 420627114 1
432054563 19735329 1
432054563 21811630 1
432054563 54172831 1
432054563 32845471 1
432054563 244154060 1
432054563 239862568 1
432054563 14409739 1
432054563 242373942 1
432054563 385326089 1
432054563 23781227 1
432054563 234825661 1
432054563 67268150 1
432054563 75995713 1
432054563 238158030 1
432054563 243632271 1
432054563 228769095 1
432054563 77986665 1
432054563 22005625 1
432054563 144942878 1
432054563 296787019 1
432054563 228774722 1
432054563 195697781 1
432054563 330904433 1
432054563 21518722 1
432054563 83344114 1
432054563 236487406 1
432054563 22983594 1
432054563 228673882 1
432054563 421067231 1
432054563 327886319 1
432054563 46123918 1
432054563 81844092 1
432054563 241298933 1
432054563 197897890 1
432054563 236377912 1
432054563 90059455 1
432054563 118999126 1
432054563 110670932 1
432054563 246820781 1
432054563 579303202 1
432054563 248801998 1
432054563 32922034 1
432054563 211231464 1
432054563 253184868 1
432054563 172749267 1
432054563 533004742 1
432054563 239787466 1
432054563 213229979 1
432054563 249719099 1
432054563 109986944 1
432054563 236912210 1
432054563 190987689 1
432054563 516729176 1
432054563 228770219 1
432054563 128593925 1
432054563 24600451 1
432054563 153563285 1
432054563 135514272 1
432054563 242791873 1
432054563 504372104 1
432054563 21117425 1
432054563 168669206 1
432054563 116559835 1
432054563 135877820 1
432054563 98420900 1
432054563 87471023 1
432054563 243134164 1
432054563 114007914 1
432054563 326441880 1
432054563 233555616 1
432054563 95658167 1
432054563 232233165 1
432054563 233919401 1
432054563 127331013 1
432054563 249347954 1
432054563 203484133 1
432054563 92521829 1
144131076 229466877 1
144131076 21480666 1
144131076 18016160 1
144131076 227431311 1
144131076 67430174 1
144131076 232243716 1
144131076 93026497 1
144131076 198799377 1
144131076 19530527 1
144131076 109986944 1
144131076 318475037 1
144131076 19735329 1
144131076 21811630 1
144131076 25298765 1
144131076 153563285 1
144131076 135514272 1
144131076 104578228 1
144131076 21643123 1
144131076 21117425 1
144131076 238586884 1
144131076 21440665 1
144131076 21518722 1
144131076 135877820 1
144131076 20511634 1
144131076 22983594 1
144131076 23359147 1
144131076 242471796 1
144131076 19964133 1
144131076 69568655 1
144131076 122713304 1
144131076 118999126 1
144131076 39472243 1
144131076 6300152 1
144131076 240465601 1
144131076 92521829 1
19964133 410258761 1
19964133 36806703 1
19964133 237826875 1
19964133 21565240 1
19964133 90364806 1
19964133 190810251 1
19964133 246966794 1
19964133 226898857 1
19964133 393461982 1
19964133 19735329 1
19964133 21811630 1
19964133 104192882 1
19964133 234825661 1
19964133 121098050 1
19964133 22005625 1
19964133 21401635 1
19964133 238586884 1
19964133 21440665 1
19964133 21518722 1
19964133 245434042 1
19964133 22983594 1
19964133 228673882 1
19964133 242471796 1
19964133 327886319 1
19964133 424999238 1
19964133 122713304 1
19964133 197095842 1
19964133 110670932 1
19964133 29466305 1
19964133 235965948 1
19964133 456156740 1
19964133 21480666 1
19964133 226631830 1
19964133 324588341 1
19964133 191865710 1
19964133 30443497 1
19964133 242804165 1
19964133 227338733 1
19964133 229015331 1
19964133 109986944 1
19964133 28776227 1
19964133 236912210 1
19964133 25298765 1
19964133 19777265 1
19964133 192341330 1
19964133 135514272 1
19964133 21117425 1
19964133 85370909 1
19964133 135877820 1
19964133 87471023 1
19964133 243134164 1
19964133 239444226 1
19964133 219007038 1
19964133 262322667 1
19964133 95658167 1
19964133 235243434 1
19964133 39472243 1
19964133 92521829 1
19964133 191085626 1
19964133 18016160 1
19964133 67430174 1
19964133 179230072 1
19964133 240624439 1
19964133 237376611 1
19964133 93026497 1
19964133 234077156 1
19964133 303259546 1
19964133 19530527 1
19964133 372827446 1
19964133 95884790 1
19964133 243632271 1
19964133 104578228 1
19964133 21643123 1
19964133 228774722 1
19964133 83344114 1
19964133 347778813 1
19964133 69568655 1
19964133 118999126 1
19964133 316306021 1
19964133 6300152 1
19964133 243149702 1
19964133 70205816 1
19964133 22498248 1
19964133 6244782 1
19964133 248801998 1
19964133 227431311 1
19964133 242484816 1
19964133 378668608 1
19964133 415438778 1
19964133 144131076 1
19964133 577034468 1
19964133 55174364 1
19964133 104518517 1
19964133 153563285 1
19964133 23359147 1
19964133 23577405 1
19964133 232233165 1
19964133 166102184 1
19964133 60663002 1
19964133 94069743 1
21565240 21117425 1
21565240 55174364 1
21565240 30443497 1
21565240 21518722 1
21565240 6300152 1
21565240 135514272 1
92521829 229466877 1
92521829 18016160 1
92521829 67430174 1
92521829 21565240 1
92521829 179230072 1
92521829 90364806 1
92521829 232242473 1
92521829 237376611 1
92521829 234077156 1
92521829 303259546 1
92521829 46850377 1
92521829 19530527 1
92521829 99560321 1
92521829 19735329 1
92521829 372827446 1
92521829 32845471 1
92521829 242373942 1
92521829 20586381 1
92521829 234825661 1
92521829 21643123 1
92521829 21518722 1
92521829 83344114 1
92521829 22983594 1
92521829 347778813 1
92521829 327886319 1
92521829 69568655 1
92521829 316306021 1
92521829 118999126 1
92521829 110670932 1
92521829 29466305 1
92521829 70205816 1
92521829 76951150 1
92521829 21480666 1
92521829 226631830 1
92521829 227431311 1
92521829 533004742 1
92521829 242804165 1
92521829 28776227 1
92521829 192341330 1
92521829 153563285 1
92521829 135514272 1
92521829 242791873 1
92521829 54605067 1
92521829 21117425 1
92521829 85370909 1
92521829 135877820 1
92521829 98420900 1
92521829 20511634 1
92521829 87471023 1
92521829 233555616 1
92521829 262322667 1
92521829 95658167 1
92521829 232233165 1
92521829 63680662 1
92521829 166102184 1
92521829 26228880 1
92521829 94069743 1
92521829 39019643 1
524423189 22186312 1
524423189 81844092 1
524423189 504372104 1
524423189 32922034 1
524423189 211231464 1
524423189 296787019 1
524423189 422817442 1
524423189 19777265 1
524423189 330904433 1
524423189 562111567 1
524423189 114007914 1
524423189 19594736 1
524423189 67268150 1
39472243 228769095 1
39472243 258136924 1
39472243 229466877 1
39472243 153563285 1
39472243 18016160 1
39472243 135514272 1
39472243 227431311 1
39472243 104578228 1
39472243 179230072 1
39472243 21117425 1
39472243 168669206 1
39472243 21518722 1
39472243 135877820 1
39472243 245434042 1
39472243 98420900 1
39472243 87471023 1
39472243 237376611 1
39472243 93026497 1
39472243 22983594 1
39472243 23359147 1
39472243 234077156 1
39472243 228673882 1
39472243 19530527 1
39472243 327886319 1
39472243 19735329 1
39472243 19964133 1
39472243 69568655 1
39472243 372827446 1
39472243 122713304 1
39472243 25298765 1
39472243 118999126 1
39472243 239555645 1
39472243 111338251 1
39472243 110670932 1
39472243 20586381 1
39472243 29466305 1
39472243 70205816 1
191865710 6244782 1
191865710 120117254 1
191865710 116422140 1
191865710 77986665 1
191865710 22005625 1
191865710 21480666 1
191865710 77184360 1
191865710 29163101 1
191865710 22026991 1
191865710 18016160 1
191865710 135514272 1
191865710 36806703 1
191865710 104578228 1
191865710 80267704 1
191865710 21643123 1
191865710 67430174 1
191865710 84546428 1
191865710 103817716 1
191865710 77995220 1
191865710 11587032 1
191865710 21117425 1
191865710 6306972 1
191865710 21440665 1
191865710 21518722 1
191865710 135877820 1
191865710 74979783 1
191865710 87471023 1
191865710 18539902 1
191865710 19594736 1
191865710 78019662 1
191865710 16627544 1
191865710 22983594 1
191865710 23359147 1
191865710 21629133 1
191865710 109986944 1
191865710 19530527 1
191865710 19735329 1
191865710 19964133 1
191865710 23577405 1
191865710 69568655 1
191865710 21811630 1
191865710 90059455 1
191865710 78026748 1
191865710 25298765 1
191865710 118999126 1
191865710 39472243 1
191865710 63680662 1
191865710 111338251 1
191865710 6300152 1
191865710 33507131 1
191865710 29466305 1
191865710 116785133 1
191865710 75995713 1
191865710 21315916 1
191865710 22498248 1
191865710 76951150 1
21643123 237826875 1
21643123 21565240 1
21643123 392146152 1
21643123 226898857 1
21643123 19735329 1
21643123 32845471 1
21643123 104192882 1
21643123 21440665 1
21643123 22983594 1
21643123 424999238 1
21643123 19964133 1
21643123 122713304 1
21643123 237794265 1
21643123 197095842 1
21643123 29466305 1
21643123 21480666 1
21643123 30443497 1
21643123 198799377 1
21643123 227338733 1
21643123 109986944 1
21643123 25298765 1
21643123 19777265 1
21643123 192341330 1
21643123 84546428 1
21643123 85370909 1
21643123 36351009 1
21643123 87471023 1
21643123 243134164 1
21643123 114007914 1
21643123 239444226 1
21643123 235243434 1
21643123 92521829 1
21643123 18016160 1
21643123 67430174 1
21643123 237376611 1
21643123 93026497 1
21643123 234077156 1
21643123 137363410 1
21643123 58040765 1
21643123 19530527 1
21643123 239555645 1
21643123 360540613 1
21643123 347778813 1
21643123 118999126 1
21643123 6300152 1
21643123 6244782 1
21643123 248801998 1
21643123 227431311 1
21643123 378668608 1
21643123 415438778 1
21643123 144131076 1
21643123 98420900 1
21643123 20511634 1
21643123 23359147 1
21643123 60663002 1
21643123 124849627 1
21643123 219454029 1
316306021 258136924 1
316306021 229466877 1
316306021 29163101 1
316306021 226631830 1
316306021 18016160 1
316306021 135514272 1
316306021 228774722 1
316306021 21117425 1
316306021 240624439 1
316306021 21518722 1
316306021 87471023 1
316306021 237376611 1
316306021 239787466 1
316306021 215411682 1
316306021 233555616 1
316306021 393461982 1
316306021 109986944 1
316306021 19530527 1
316306021 19735329 1
316306021 19964133 1
316306021 69568655 1
316306021 118999126 1
316306021 233919401 1
316306021 111338251 1
316306021 19777265 1
316306021 20586381 1
316306021 92521829 1
316306021 231816917 1
316306021 22498248 1
242365407 19530527 1
242365407 135514272 1
242365407 227431311 1
242365407 69568655 1
242365407 21811630 1
242365407 118999126 1
242365407 237376611 1
242365407 22983594 1
386170620 496338650 1
386170620 148872468 1
386170620 212555476 1
386170620 375036621 1
386170620 68690605 1
386170620 39325505 1
386170620 224291356 1
386170620 430934081 1
386170620 22628924 1
246966794 120117254 1
246966794 249719099 1
246966794 77989626 1
246966794 21480666 1
246966794 46123918 1
246966794 23577405 1
246966794 133219169 1
246966794 84546428 1
246966794 22862620 1
246966794 6751502 1
246966794 74979783 1
246966794 78019662 1
197095842 6244782 1
197095842 226631830 1
197095842 18016160 1
197095842 227431311 1
197095842 21565240 1
197095842 179230072 1
197095842 533004742 1
197095842 93026497 1
197095842 198799377 1
197095842 94303891 1
197095842 229015331 1
197095842 415438778 1
197095842 109986944 1
197095842 190987689 1
197095842 22684776 1
197095842 25298765 1
197095842 239555645 1
197095842 242365407 1
197095842 21401635 1
197095842 21643123 1
197095842 228774722 1
197095842 85370909 1
197095842 21518722 1
197095842 20511634 1
197095842 87471023 1
197095842 23359147 1
197095842 228673882 1
197095842 327886319 1
197095842 19964133 1
197095842 39472243 1
197095842 6300152 1
197095842 166102184 1
197095842 240465601 1
197095842 18304985 1
197095842 29466305 1
16950676 231942475 1
16950676 77184360 1
16950676 39325505 1
16950676 19837405 1
16950676 20584338 1
16950676 412181399 1
16950676 45611369 1
16950676 6290752 1
16950676 169088826 1
16950676 120117254 1
16950676 77986665 1
16950676 25333950 1
16950676 350484600 1
16950676 6294502 1
16950676 6751502 1
16950676 226985646 1
16950676 90059455 1
16950676 95224854 1
16950676 37536209 1
16950676 76951150 1
16950676 135274322 1
16950676 89952215 1
16950676 18539902 1
16950676 10814042 1
16950676 19533838 1
16950676 415438778 1
16950676 22684776 1
16950676 70170285 1
16950676 116785133 1
16950676 116422140 1
16950676 312658372 1
16950676 84546428 1
16950676 29110219 1
16950676 77995220 1
16950676 11587032 1
16950676 74979783 1
16950676 150256527 1
16950676 246723037 1
16950676 233555616 1
16950676 23359147 1
16950676 18449501 1
16950676 22862620 1
16950676 17691386 1
16950676 33507131 1
393461982 77184360 1
393461982 90364806 1
393461982 140393380 1
393461982 215411682 1
393461982 234825661 1
393461982 120117254 1
393461982 245434042 1
393461982 228673882 1
393461982 242471796 1
393461982 19964133 1
393461982 110670932 1
393461982 29466305 1
393461982 21480666 1
393461982 533004742 1
393461982 229015331 1
393461982 318475037 1
393461982 135514272 1
393461982 85370909 1
393461982 135877820 1
393461982 87471023 1
393461982 239444226 1
393461982 39472243 1
393461982 39019643 1
393461982 18016160 1
393461982 179230072 1
393461982 110711910 1
393461982 240624439 1
393461982 237376611 1
393461982 46850377 1
393461982 19530527 1
393461982 372827446 1
393461982 95884790 1
393461982 104578228 1
393461982 322549346 1
393461982 69568655 1
393461982 316306021 1
393461982 118999126 1
393461982 6300152 1
393461982 70205816 1
393461982 76951150 1
393461982 196551540 1
393461982 237788848 1
393461982 577034468 1
393461982 104518517 1
393461982 231816917 1
393461982 153563285 1
393461982 36034936 1
393461982 212284694 1
382027035 232242473 1
382027035 18016160 1
382027035 135514272 1
382027035 69568655 1
382027035 324588341 1
128593925 120117254 1
37536209 231942475 1
37536209 77184360 1
37536209 39325505 1
37536209 36806703 1
37536209 80267704 1
37536209 237826875 1
37536209 78021401 1
37536209 19837405 1
37536209 237376611 1
37536209 371923186 1
37536209 215411682 1
37536209 20584338 1
37536209 93026497 1
37536209 412181399 1
37536209 16627544 1
37536209 77989626 1
37536209 46850377 1
37536209 106866759 1
37536209 54172831 1
37536209 239862568 1
37536209 104192882 1
37536209 45611369 1
37536209 6290752 1
37536209 111338251 1
37536209 385326089 1
37536209 169088826 1
37536209 120117254 1
37536209 77986665 1
37536209 22005625 1
37536209 25333950 1
37536209 21245586 1
37536209 37011115 1
37536209 6294502 1
37536209 144942878 1
37536209 195697781 1
37536209 6751502 1
37536209 21440665 1
37536209 226985646 1
37536209 330904433 1
37536209 21518722 1
37536209 78019662 1
37536209 83344114 1
37536209 236487406 1
37536209 21629133 1
37536209 322549346 1
37536209 327886319 1
37536209 46123918 1
37536209 68690605 1
37536209 78026748 1
37536209 144302254 1
37536209 304321790 1
37536209 76951150 1
37536209 135274322 1
37536209 21480666 1
37536209 248801998 1
37536209 227431311 1
37536209 32922034 1
37536209 89952215 1
37536209 191865710 1
37536209 18539902 1
37536209 10814042 1
37536209 19533838 1
37536209 22684776 1
37536209 133219169 1
37536209 70170285 1
37536209 116785133 1
37536209 192341330 1
37536209 116422140 1
37536209 22026991 1
37536209 312658372 1
37536209 84546428 1
37536209 29110219 1
37536209 77995220 1
37536209 11587032 1
37536209 21117425 1
37536209 116559835 1
37536209 135877820 1
37536209 74979783 1
37536209 114007914 1
37536209 150256527 1
37536209 239444226 1
37536209 233555616 1
37536209 262322667 1
37536209 16950676 1
37536209 18449501 1
37536209 23577405 1
37536209 22862620 1
37536209 322638688 1
37536209 63680662 1
37536209 17691386 1
37536209 94069743 1
37536209 33507131 1
37536209 219454029 1
237794265 19530527 1
237794265 118999126 1
237794265 135514272 1
237794265 87471023 1
237794265 21643123 1
66811109 19594736 1
66811109 32922034 1
25298765 238316092 1
25298765 237826875 1
25298765 16627544 1
25298765 19735329 1
25298765 21811630 1
25298765 32845471 1
25298765 21401635 1
25298765 144942878 1
25298765 238586884 1
25298765 21518722 1
25298765 245434042 1
25298765 22983594 1
25298765 228673882 1
25298765 327886319 1
25298765 19964133 1
25298765 197095842 1
25298765 48380272 1
25298765 191865710 1
25298765 30443497 1
25298765 229015331 1
25298765 109986944 1
25298765 247041300 1
25298765 54605067 1
25298765 21117425 1
25298765 85370909 1
25298765 87471023 1
25298765 239444226 1
25298765 20517600 1
25298765 262322667 1
25298765 95658167 1
25298765 39472243 1
25298765 92521829 1
25298765 18016160 1
25298765 179230072 1
25298765 110711910 1
25298765 93026497 1
25298765 19530527 1
25298765 372827446 1
25298765 14409739 1
25298765 239555645 1
25298765 111338251 1
25298765 21643123 1
25298765 228774722 1
25298765 322549346 1
25298765 69568655 1
25298765 118999126 1
25298765 6300152 1
25298765 6244782 1
25298765 248801998 1
25298765 227431311 1
25298765 239787466 1
25298765 55174364 1
25298765 153563285 1
25298765 36034936 1
25298765 20511634 1
25298765 23359147 1
25298765 23577405 1
25298765 166102184 1
25298765 17691386 1
93026497 23359147 1
93026497 19530527 1
93026497 135514272 1
93026497 67430174 1
93026497 21643123 1
93026497 324588341 1
93026497 21518722 1
93026497 240465601 1
568256634 21117425 1
568256634 19530527 1
568256634 232242473 1
568256634 372827446 1
568256634 228673882 1
568256634 67430174 1
424999238 238316092 1
424999238 135514272 1
424999238 67430174 1
424999238 21643123 1
424999238 85370909 1
424999238 232242473 1
424999238 238586884 1
424999238 240624439 1
424999238 237376611 1
424999238 226898857 1
424999238 234077156 1
424999238 242471796 1
424999238 322549346 1
424999238 236912210 1
424999238 19735329 1
424999238 19964133 1
424999238 69568655 1
424999238 95884790 1
424999238 104192882 1
424999238 6300152 1
424999238 20586381 1
424999238 234825661 1
424999238 92521829 1
424999238 121098050 1
424999238 70205816 1
424999238 22498248 1
249719099 19594736 1
36315404 19594736 1
238633165 77184360 1
238633165 39325505 1
238633165 36806703 1
238633165 237826875 1
238633165 54172831 1
238633165 104192882 1
238633165 27885779 1
238633165 22628924 1
238633165 22005625 1
238633165 22983594 1
238633165 21629133 1
238633165 81844092 1
238633165 224291356 1
238633165 21480666 1
238633165 127424923 1
238633165 212555476 1
238633165 878580698 1
238633165 19777265 1
238633165 82645739 1
238633165 135514272 1
238633165 84546428 1
238633165 40747039 1
238633165 74979783 1
238633165 114007914 1
238633165 239444226 1
238633165 262322667 1
238633165 95658167 1
238633165 237376611 1
238633165 19594736 1
238633165 19530527 1
238633165 99560321 1
238633165 6751502 1
238633165 68690605 1
238633165 78026748 1
238633165 118999126 1
238633165 144302254 1
238633165 76951150 1
238633165 375036621 1
238633165 248801998 1
238633165 227431311 1
238633165 19652551 1
238633165 430934081 1
238633165 153563285 1
238633165 66682393 1
238633165 219297099 1
238633165 148872468 1
238633165 23577405 1
238633165 26586771 1
256198747 21480666 1
29466305 238316092 1
29466305 77184360 1
29466305 78021401 1
29466305 232242473 1
29466305 140393380 1
29466305 16627544 1
29466305 19735329 1
29466305 21811630 1
29466305 104192882 1
29466305 234825661 1
29466305 67268150 1
29466305 121098050 1
29466305 77986665 1
29466305 22005625 1
29466305 238586884 1
29466305 21440665 1
29466305 21518722 1
29466305 78019662 1
29466305 22983594 1
29466305 228673882 1
29466305 242471796 1
29466305 327886319 1
29466305 19964133 1
29466305 122713304 1
29466305 110670932 1
29466305 21480666 1
29466305 29163101 1
29466305 48380272 1
29466305 324588341 1
29466305 242455623 1
29466305 191865710 1
29466305 227338733 1
29466305 109986944 1
29466305 236912210 1
29466305 21315916 1
29466305 135514272 1
29466305 243177419 1
29466305 21117425 1
29466305 85370909 1
29466305 168669206 1
29466305 135877820 1
29466305 74979783 1
29466305 87471023 1
29466305 39472243 1
29466305 63680662 1
29466305 92521829 1
29466305 18016160 1
29466305 67430174 1
29466305 240624439 1
29466305 88647325 1
29466305 77989626 1
29466305 46850377 1
29466305 19530527 1
29466305 14409739 1
29466305 242373942 1
29466305 228769095 1
29466305 104578228 1
29466305 21643123 1
29466305 6751502 1
29466305 69568655 1
29466305 90059455 1
29466305 118999126 1
29466305 6300152 1
29466305 240465601 1
29466305 70205816 1
29466305 22498248 1
29466305 227431311 1
29466305 103817716 1
29466305 55174364 1
29466305 153563285 1
29466305 77995220 1
29466305 20511634 1
29466305 23359147 1
29466305 18449501 1
29466305 23577405 1
29466305 166102184 1
29466305 94069743 1
242471796 229466877 1
242471796 238316092 1
242471796 153563285 1
242471796 18016160 1
242471796 135514272 1
242471796 227431311 1
242471796 67430174 1
242471796 21643123 1
242471796 179230072 1
242471796 21117425 1
242471796 232242473 1
242471796 85370909 1
242471796 21440665 1
242471796 240624439 1
242471796 21518722 1
242471796 135877820 1
242471796 191865710 1
242471796 20511634 1
242471796 87471023 1
242471796 190810251 1
242471796 237376611 1
242471796 30443497 1
242471796 226898857 1
242471796 22983594 1
242471796 23359147 1
242471796 227338733 1
242471796 228673882 1
242471796 109986944 1
242471796 19530527 1
242471796 19735329 1
242471796 19964133 1
242471796 69568655 1
242471796 21811630 1
242471796 122713304 1
242471796 104192882 1
242471796 118999126 1
242471796 144131076 1
242471796 39472243 1
242471796 63680662 1
242471796 6300152 1
242471796 166102184 1
242471796 94069743 1
242471796 110670932 1
242471796 20586381 1
242471796 92521829 1
242471796 29466305 1
242471796 121098050 1
242471796 70205816 1
242471796 22498248 1
17691386 77184360 1
17691386 39325505 1
17691386 36806703 1
17691386 78021401 1
17691386 371923186 1
17691386 215411682 1
17691386 20584338 1
17691386 115924018 1
17691386 19735329 1
17691386 104192882 1
17691386 45611369 1
17691386 6290752 1
17691386 23781227 1
17691386 75995713 1
17691386 120117254 1
17691386 77986665 1
17691386 350484600 1
17691386 21245586 1
17691386 144942878 1
17691386 163063814 1
17691386 78019662 1
17691386 21629133 1
17691386 46123918 1
17691386 236377912 1
17691386 95224854 1
17691386 304321790 1
17691386 21480666 1
17691386 270850017 1
17691386 10814042 1
17691386 116785133 1
17691386 116422140 1
17691386 312658372 1
17691386 84546428 1
17691386 11587032 1
17691386 85370909 1
17691386 74979783 1
17691386 16950676 1
17691386 22862620 1
17691386 39472243 1
17691386 203484133 1
17691386 33507131 1
17691386 236108605 1
17691386 39019643 1
17691386 231942475 1
17691386 191085626 1
17691386 18016160 1
17691386 80267704 1
17691386 19837405 1
17691386 412181399 1
17691386 77989626 1
17691386 58040765 1
17691386 95884790 1
17691386 360540613 1
17691386 169088826 1
17691386 25333950 1
17691386 37011115 1
17691386 6294502 1
17691386 6751502 1
17691386 83344114 1
17691386 236487406 1
17691386 90059455 1
17691386 78026748 1
17691386 37536209 1
17691386 76951150 1
17691386 135274322 1
17691386 270286972 1
17691386 89952215 1
17691386 18539902 1
17691386 104217808 1
17691386 361335767 1
17691386 22684776 1
17691386 133219169 1
17691386 70170285 1
17691386 22026991 1
17691386 104187193 1
17691386 77995220 1
17691386 150256527 1
17691386 150981180 1
17691386 18449501 1
17691386 23577405 1
17691386 322638688 1
78026748 77989626 1
78026748 77184360 1
78026748 6751502 1
78026748 78019662 1
78026748 77986665 1
78026748 78021401 1
78026748 77995220 1
78026748 76951150 1
246820781 21480666 1
246820781 23577405 1
246820781 19594736 1
350484600 135274322 1
350484600 77184360 1
350484600 39325505 1
350484600 89952215 1
350484600 190810251 1
350484600 16627544 1
350484600 213229979 1
350484600 99560321 1
350484600 28776227 1
350484600 19735329 1
350484600 6290752 1
350484600 116785133 1
350484600 120117254 1
350484600 22005625 1
350484600 6294502 1
350484600 144942878 1
350484600 29110219 1
350484600 6751502 1
350484600 74979783 1
350484600 150256527 1
350484600 95658167 1
350484600 16950676 1
350484600 18449501 1
350484600 78026748 1
114007914 399032673 1
114007914 237826875 1
114007914 524423189 1
114007914 19594736 1
114007914 148702848 1
114007914 22186312 1
114007914 46850377 1
114007914 163466066 1
114007914 94835912 1
114007914 99560321 1
114007914 420627114 1
114007914 244154060 1
114007914 229650437 1
114007914 14409739 1
114007914 342888740 1
114007914 67268150 1
114007914 243632271 1
114007914 432054563 1
114007914 22005625 1
114007914 28452279 1
114007914 296787019 1
114007914 430714461 1
114007914 195697781 1
114007914 330904433 1
114007914 83344114 1
114007914 421067231 1
114007914 81844092 1
114007914 197897890 1
114007914 28364382 1
114007914 246820781 1
114007914 579303202 1
114007914 32922034 1
114007914 211231464 1
114007914 172749267 1
114007914 627403720 1
114007914 213229979 1
114007914 516729176 1
114007914 24600451 1
114007914 504372104 1
114007914 29110219 1
114007914 54605067 1
114007914 36351009 1
114007914 326441880 1
114007914 262322667 1
114007914 95658167 1
114007914 23577405 1
114007914 422817442 1
114007914 562111567 1
114007914 92521829 1
114007914 39019643 1
244156314 127331013 1
244156314 229466877 1
244156314 19530527 1
244156314 21518722 1
244156314 135877820 1
244156314 135514272 1
244156314 69568655 1
244156314 21811630 1
244156314 122713304 1
244156314 324588341 1
244156314 22983594 1
58040765 77184360 1
58040765 18016160 1
58040765 371923186 1
58040765 19594736 1
58040765 20584338 1
58040765 19530527 1
58040765 104192882 1
58040765 22628924 1
58040765 22005625 1
58040765 21643123 1
58040765 21518722 1
58040765 19964133 1
58040765 118999126 1
58040765 237794265 1
58040765 135274322 1
58040765 21480666 1
58040765 248801998 1
58040765 11587032 1
58040765 74979783 1
58040765 239444226 1
58040765 18449501 1
58040765 17691386 1
577034468 228769095 1
577034468 242804165 1
577034468 88647325 1
577034468 23359147 1
577034468 192341330 1
577034468 227338733 1
577034468 234077156 1
577034468 303259546 1
577034468 227990753 1
577034468 228673882 1
577034468 235965948 1
577034468 229015331 1
577034468 137363410 1
577034468 106866759 1
577034468 22005625 1
577034468 229466877 1
577034468 393461982 1
577034468 19530527 1
577034468 109986944 1
577034468 347778813 1
577034468 153563285 1
577034468 236912210 1
577034468 77184360 1
577034468 29163101 1
577034468 226631830 1
577034468 18016160 1
577034468 327886319 1
577034468 19735329 1
577034468 135514272 1
577034468 242791873 1
577034468 19964133 1
577034468 104578228 1
577034468 69568655 1
577034468 372827446 1
577034468 21811630 1
577034468 95884790 1
577034468 32845471 1
577034468 67430174 1
577034468 21643123 1
577034468 122713304 1
577034468 232233165 1
577034468 110711910 1
577034468 324588341 1
577034468 118999126 1
577034468 233919401 1
577034468 228774722 1
577034468 39472243 1
577034468 242373942 1
577034468 21117425 1
577034468 232242473 1
577034468 238586884 1
577034468 127331013 1
577034468 63680662 1
577034468 21440665 1
577034468 111338251 1
577034468 168669206 1
577034468 166102184 1
577034468 243149702 1
577034468 94069743 1
577034468 533004742 1
577034468 110670932 1
577034468 21518722 1
577034468 135877820 1
577034468 20511634 1
577034468 228770219 1
577034468 87471023 1
577034468 243134164 1
577034468 237376611 1
577034468 20586381 1
577034468 239787466 1
577034468 234825661 1
577034468 203484133 1
577034468 18304985 1
577034468 29466305 1
577034468 121098050 1
577034468 70205816 1
577034468 22983594 1
242804165 229015331 1
242804165 19530527 1
242804165 21518722 1
242804165 25298765 1
242804165 19735329 1
77989626 135274322 1
77989626 21480666 1
77989626 77184360 1
77989626 39325505 1
77989626 19652551 1
77989626 78021401 1
77989626 19837405 1
77989626 524423189 1
77989626 89952215 1
77989626 20584338 1
77989626 88647325 1
77989626 10814042 1
77989626 190987689 1
77989626 133219169 1
77989626 70170285 1
77989626 104192882 1
77989626 104518517 1
77989626 19777265 1
77989626 169088826 1
77989626 116422140 1
77989626 77986665 1
77989626 153563285 1
77989626 37011115 1
77989626 6294502 1
77989626 84546428 1
77989626 77995220 1
77989626 11587032 1
77989626 6751502 1
77989626 135877820 1
77989626 74979783 1
77989626 36351009 1
77989626 87471023 1
77989626 78019662 1
77989626 239444226 1
77989626 236487406 1
77989626 21629133 1
77989626 322549346 1
77989626 262322667 1
77989626 78026748 1
77989626 118999126 1
77989626 322638688 1
77989626 95224854 1
77989626 17691386 1
150256527 135274322 1
150256527 77184360 1
150256527 18016160 1
150256527 36806703 1
150256527 78021401 1
150256527 19837405 1
150256527 18539902 1
150256527 371923186 1
150256527 19594736 1
150256527 215411682 1
150256527 20584338 1
150256527 16627544 1
150256527 77989626 1
150256527 10814042 1
150256527 19533838 1
150256527 415438778 1
150256527 28776227 1
150256527 190987689 1
150256527 19735329 1
150256527 133219169 1
150256527 70170285 1
150256527 104192882 1
150256527 45611369 1
150256527 6290752 1
150256527 169088826 1
150256527 23781227 1
150256527 116785133 1
150256527 238158030 1
150256527 120117254 1
150256527 22005625 1
150256527 25333950 1
150256527 350484600 1
150256527 6294502 1
150256527 144942878 1
150256527 84546428 1
150256527 29110219 1
150256527 77995220 1
150256527 11587032 1
150256527 85370909 1
150256527 163063814 1
150256527 6751502 1
150256527 226985646 1
150256527 116559835 1
150256527 74979783 1
150256527 78019662 1
150256527 239444226 1
150256527 246723037 1
150256527 233555616 1
150256527 21629133 1
150256527 262322667 1
150256527 16950676 1
150256527 18449501 1
150256527 23577405 1
150256527 22862620 1
150256527 78026748 1
150256527 95224854 1
150256527 17691386 1
150256527 37536209 1
150256527 236108605 1
150256527 304321790 1
150256527 76951150 1
6294502 77184360 1
6294502 39325505 1
6294502 237826875 1
6294502 232242473 1
6294502 16627544 1
6294502 19735329 1
6294502 32845471 1
6294502 104192882 1
6294502 6290752 1
6294502 385326089 1
6294502 23781227 1
6294502 75995713 1
6294502 120117254 1
6294502 22005625 1
6294502 350484600 1
6294502 144942878 1
6294502 6306972 1
6294502 19964133 1
6294502 236377912 1
6294502 304321790 1
6294502 21480666 1
6294502 324588341 1
6294502 10814042 1
6294502 109986944 1
6294502 28776227 1
6294502 128593925 1
6294502 116422140 1
6294502 82645739 1
6294502 135514272 1
6294502 84546428 1
6294502 11587032 1
6294502 116559835 1
6294502 74979783 1
6294502 239444226 1
6294502 262322667 1
6294502 95658167 1
6294502 16950676 1
6294502 22862620 1
6294502 63680662 1
6294502 92521829 1
6294502 33507131 1
6294502 236108605 1
6294502 231942475 1
6294502 191085626 1
6294502 18016160 1
6294502 77989626 1
6294502 46850377 1
6294502 137363410 1
6294502 19530527 1
6294502 99560321 1
6294502 14409739 1
6294502 239555645 1
6294502 25333950 1
6294502 6751502 1
6294502 83344114 1
6294502 236487406 1
6294502 197897890 1
6294502 90059455 1
6294502 316306021 1
6294502 18304985 1
6294502 76951150 1
6294502 248801998 1
6294502 227431311 1
6294502 89952215 1
6294502 213229979 1
6294502 361335767 1
6294502 104217808 1
6294502 415438778 1
6294502 133219169 1
6294502 246357421 1
6294502 242791873 1
6294502 29110219 1
6294502 77995220 1
6294502 148872468 1
6294502 150256527 1
6294502 23359147 1
6294502 18449501 1
6294502 23577405 1
6294502 232233165 1
6294502 17691386 1
28452279 20584338 1
28452279 21811630 1
28452279 54172831 1
28452279 385326089 1
28452279 23781227 1
28452279 77986665 1
28452279 22005625 1
28452279 21440665 1
28452279 22983594 1
28452279 81844092 1
28452279 21480666 1
28452279 109986944 1
28452279 28776227 1
28452279 82645739 1
28452279 54605067 1
28452279 36351009 1
28452279 20517600 1
28452279 237376611 1
28452279 19594736 1
28452279 77989626 1
28452279 46850377 1
28452279 14409739 1
28452279 111338251 1
28452279 48667895 1
28452279 68690605 1
28452279 197897890 1
28452279 121375039 1
28452279 248801998 1
28452279 19652551 1
28452279 103817716 1
28452279 21927925 1
28452279 172749267 1
28452279 190987689 1
28452279 116547221 1
28452279 133219169 1
28452279 66682393 1
28452279 23577405 1
28452279 322638688 1
28452279 77184360 1
28452279 39325505 1
28452279 36806703 1
28452279 237826875 1
28452279 16627544 1
28452279 19735329 1
28452279 104192882 1
28452279 350484600 1
28452279 195697781 1
28452279 6306972 1
28452279 66811109 1
28452279 21518722 1
28452279 78019662 1
28452279 21629133 1
28452279 327886319 1
28452279 19964133 1
28452279 236377912 1
28452279 248901045 1
28452279 249719099 1
28452279 516729176 1
28452279 21315916 1
28452279 116422140 1
28452279 135514272 1
28452279 11587032 1
28452279 21117425 1
28452279 135877820 1
28452279 114007914 1
28452279 239444226 1
28452279 231942475 1
28452279 18016160 1
28452279 524423189 1
28452279 88647325 1
28452279 99560321 1
28452279 243632271 1
28452279 21643123 1
28452279 6751502 1
28452279 90059455 1
28452279 78026748 1
28452279 118999126 1
28452279 76951150 1
28452279 32922034 1
28452279 253184868 1
28452279 22924705 1
28452279 18539902 1
28452279 166888604 1
28452279 577034468 1
28452279 29110219 1
28452279 77995220 1
28452279 233555616 1
28452279 22378020 1
430714461 248901045 1
430714461 22186312 1
430714461 627403720 1
430714461 579303202 1
430714461 524423189 1
430714461 330904433 1
430714461 81844092 1
430714461 114007914 1
430714461 19594736 1
430714461 504372104 1
430714461 67268150 1
430714461 32922034 1
430714461 21811630 1
430714461 246820781 1
430714461 516729176 1
430714461 342888740 1
430714461 172749267 1
231816917 69568655 1
231816917 67430174 1
231816917 243149702 1
231816917 19530527 1
90364806 229466877 1
90364806 77184360 1
90364806 18016160 1
90364806 39325505 1
90364806 110711910 1
90364806 232242473 1
90364806 240624439 1
90364806 237376611 1
90364806 88647325 1
90364806 242795908 1
90364806 77989626 1
90364806 234077156 1
90364806 303259546 1
90364806 137363410 1
90364806 393461982 1
90364806 19530527 1
90364806 19735329 1
90364806 372827446 1
90364806 21811630 1
90364806 95884790 1
90364806 32845471 1
90364806 104192882 1
90364806 242373942 1
90364806 111338251 1
90364806 360540613 1
90364806 20586381 1
90364806 234825661 1
90364806 234688647 1
90364806 228769095 1
90364806 227990753 1
90364806 104578228 1
90364806 144942878 1
90364806 228774722 1
90364806 21440665 1
90364806 6751502 1
90364806 21518722 1
90364806 245434042 1
90364806 83344114 1
90364806 22983594 1
90364806 228673882 1
90364806 322549346 1
90364806 327886319 1
90364806 19964133 1
90364806 69568655 1
90364806 197897890 1
90364806 241298933 1
90364806 78026748 1
90364806 118999126 1
90364806 110670932 1
90364806 18304985 1
90364806 29466305 1
90364806 304321790 1
90364806 70205816 1
90364806 22498248 1
90364806 76951150 1
90364806 29163101 1
90364806 226631830 1
90364806 324588341 1
90364806 533004742 1
90364806 239787466 1
90364806 242804165 1
90364806 227338733 1
90364806 244026999 1
90364806 229015331 1
90364806 109986944 1
90364806 236912210 1
90364806 190987689 1
90364806 104518517 1
90364806 228770219 1
90364806 128593925 1
90364806 192341330 1
90364806 116422140 1
90364806 153563285 1
90364806 135514272 1
90364806 242791873 1
90364806 243177419 1
90364806 77995220 1
90364806 202678255 1
90364806 21117425 1
90364806 36034936 1
90364806 135877820 1
90364806 74979783 1
90364806 98420900 1
90364806 20511634 1
90364806 87471023 1
90364806 243134164 1
90364806 246723037 1
90364806 233555616 1
90364806 262322667 1
90364806 223950593 1
90364806 212284694 1
90364806 232233165 1
90364806 233919401 1
90364806 63680662 1
90364806 127331013 1
90364806 166102184 1
90364806 198846028 1
90364806 26228880 1
90364806 94069743 1
90364806 92521829 1
90364806 33507131 1
90364806 262199169 1
228769095 227990753 1
228769095 235965948 1
228769095 238316092 1
228769095 21401635 1
228769095 153563285 1
228769095 21480666 1
228769095 226631830 1
228769095 18016160 1
228769095 135514272 1
228769095 227431311 1
228769095 243177419 1
228769095 21643123 1
228769095 179230072 1
228769095 228774722 1
228769095 21117425 1
228769095 85370909 1
228769095 238586884 1
228769095 6751502 1
228769095 21440665 1
228769095 240624439 1
228769095 140393380 1
228769095 21518722 1
228769095 135877820 1
228769095 191865710 1
228769095 20511634 1
228769095 87471023 1
228769095 232243716 1
228769095 243134164 1
228769095 237376611 1
228769095 30443497 1
228769095 19594736 1
228769095 83344114 1
228769095 22983594 1
228769095 23359147 1
228769095 227338733 1
228769095 228673882 1
228769095 229015331 1
228769095 19530527 1
228769095 109986944 1
228769095 19735329 1
228769095 19964133 1
228769095 69568655 1
228769095 21811630 1
228769095 122713304 1
228769095 232233165 1
228769095 118999126 1
228769095 25298765 1
228769095 144131076 1
228769095 242373942 1
228769095 39472243 1
228769095 239555645 1
228769095 63680662 1
228769095 6300152 1
228769095 55174364 1
228769095 104518517 1
228769095 243149702 1
228769095 94069743 1
228769095 110670932 1
228769095 240465601 1
228769095 234825661 1
228769095 92521829 1
228769095 231816917 1
228769095 29466305 1
228769095 234688647 1
228769095 242365407 1
228769095 70205816 1
228769095 22628924 1
228769095 22498248 1
385326089 293536395 1
385326089 361335767 1
385326089 190987689 1
385326089 116547221 1
385326089 219480393 1
385326089 54172831 1
385326089 236377912 1
237487471 248801998 1
237487471 36806703 1
237487471 253184868 1
237487471 270850017 1
237487471 219480393 1
237487471 361335767 1
237487471 236377912 1
240465601 21480666 1
240465601 77184360 1
240465601 67430174 1
240465601 324588341 1
240465601 392146152 1
240465601 239787466 1
240465601 93026497 1
240465601 198799377 1
240465601 88647325 1
240465601 234077156 1
240465601 229015331 1
240465601 19530527 1
240465601 133219169 1
240465601 95884790 1
240465601 144131076 1
240465601 234825661 1
240465601 21315916 1
240465601 258136924 1
240465601 82645739 1
240465601 22005625 1
240465601 153563285 1
240465601 135514272 1
240465601 144942878 1
240465601 21643123 1
240465601 21117425 1
240465601 21440665 1
240465601 21518722 1
240465601 74979783 1
240465601 87471023 1
240465601 114007914 1
240465601 347778813 1
240465601 69568655 1
240465601 118999126 1
240465601 237794265 1
240465601 63680662 1
240465601 6300152 1
240465601 94069743 1
240465601 92521829 1
240465601 29466305 1
240465601 76951150 1
232233165 19530527 1
232233165 69568655 1
232233165 324588341 1
22378020 21480666 1
22378020 36806703 1
22378020 179230072 1
22378020 324588341 1
22378020 19594736 1
22378020 46850377 1
22378020 94835912 1
22378020 99560321 1
22378020 133219169 1
22378020 14409739 1
22378020 104518517 1
22378020 385326089 1
22378020 382027035 1
22378020 22005625 1
22378020 153563285 1
22378020 29110219 1
22378020 23577405 1
22378020 39472243 1
410258761 192341330 1
410258761 18016160 1
410258761 135514272 1
410258761 36806703 1
410258761 6294502 1
410258761 21643123 1
410258761 67430174 1
410258761 232242473 1
410258761 85370909 1
410258761 87471023 1
410258761 190810251 1
410258761 237376611 1
410258761 23359147 1
410258761 234077156 1
410258761 393461982 1
410258761 19964133 1
410258761 69568655 1
410258761 232233165 1
410258761 39472243 1
410258761 6300152 1
410258761 29466305 1
410258761 70205816 1
48380272 21480666 1
48380272 77184360 1
48380272 29163101 1
48380272 18016160 1
48380272 19652551 1
48380272 103817716 1
48380272 240624439 1
48380272 22924705 1
48380272 232243716 1
48380272 18539902 1
48380272 19594736 1
48380272 16627544 1
48380272 242804165 1
48380272 88647325 1
48380272 106866759 1
48380272 19530527 1
48380272 99560321 1
48380272 19735329 1
48380272 104192882 1
48380272 25298765 1
48380272 247041300 1
48380272 55174364 1
48380272 19777265 1
48380272 116785133 1
48380272 21315916 1
48380272 22005625 1
48380272 21401635 1
48380272 153563285 1
48380272 28452279 1
48380272 135514272 1
48380272 36034936 1
48380272 85370909 1
48380272 238586884 1
48380272 21440665 1
48380272 21518722 1
48380272 135877820 1
48380272 20511634 1
48380272 83344114 1
48380272 22983594 1
48380272 68690605 1
48380272 19964133 1
48380272 23577405 1
48380272 122713304 1
48380272 232233165 1
48380272 118999126 1
48380272 39472243 1
48380272 63680662 1
48380272 127331013 1
48380272 243149702 1
48380272 94069743 1
48380272 29466305 1
244154060 21480666 1
244154060 19594736 1
244154060 46850377 1
244154060 99560321 1
244154060 67268150 1
244154060 243632271 1
244154060 22005625 1
244154060 114007914 1
244154060 81844092 1
244154060 23577405 1
244154060 197897890 1
244154060 36315404 1
237376611 121098050 1
237376611 21117425 1
237376611 19530527 1
237376611 227338733 1
237376611 69568655 1
237376611 227431311 1
237376611 67430174 1
23359147 229466877 1
23359147 238316092 1
23359147 39325505 1
23359147 36806703 1
23359147 237826875 1
23359147 190810251 1
23359147 16627544 1
23359147 19735329 1
23359147 21811630 1
23359147 54172831 1
23359147 104192882 1
23359147 6290752 1
23359147 20586381 1
23359147 234825661 1
23359147 75995713 1
23359147 120117254 1
23359147 22005625 1
23359147 21401635 1
23359147 195697781 1
23359147 6306972 1
23359147 238586884 1
23359147 21440665 1
23359147 21518722 1
23359147 22983594 1
23359147 228673882 1
23359147 242471796 1
23359147 81844092 1
23359147 19964133 1
23359147 122713304 1
23359147 237794265 1
23359147 110670932 1
23359147 29466305 1
23359147 235965948 1
23359147 21480666 1
23359147 29163101 1
23359147 191865710 1
23359147 227338733 1
23359147 229015331 1
23359147 109986944 1
23359147 28776227 1
23359147 25298765 1
23359147 19777265 1
23359147 116785133 1
23359147 21315916 1
23359147 82645739 1
23359147 135514272 1
23359147 84546428 1
23359147 11587032 1
23359147 21117425 1
23359147 85370909 1
23359147 168669206 1
23359147 74979783 1
23359147 87471023 1
23359147 243134164 1
23359147 239444226 1
23359147 219007038 1
23359147 262322667 1
23359147 95658167 1
23359147 16950676 1
23359147 39472243 1
23359147 63680662 1
23359147 18016160 1
23359147 67430174 1
23359147 179230072 1
23359147 240624439 1
23359147 19837405 1
23359147 237376611 1
23359147 19594736 1
23359147 93026497 1
23359147 88647325 1
23359147 46850377 1
23359147 19530527 1
23359147 99560321 1
23359147 372827446 1
23359147 95884790 1
23359147 229650437 1
23359147 239555645 1
23359147 111338251 1
23359147 104578228 1
23359147 6294502 1
23359147 21643123 1
23359147 83344114 1
23359147 69568655 1
23359147 90059455 1
23359147 118999126 1
23359147 6300152 1
23359147 70205816 1
23359147 22498248 1
23359147 248801998 1
23359147 227431311 1
23359147 103817716 1
23359147 133219169 1
23359147 144131076 1
23359147 104518517 1
23359147 228770219 1
23359147 153563285 1
23359147 246357421 1
23359147 29110219 1
23359147 77995220 1
23359147 148872468 1
23359147 98420900 1
23359147 20511634 1
23359147 23577405 1
23359147 198846028 1
23359147 60663002 1
23359147 17691386 1
179230072 229466877 1
179230072 238316092 1
179230072 18016160 1
179230072 410258761 1
179230072 67430174 1
179230072 110711910 1
179230072 90364806 1
179230072 232242473 1
179230072 240624439 1
179230072 392146152 1
179230072 232243716 1
179230072 190810251 1
179230072 237376611 1
179230072 93026497 1
179230072 226898857 1
179230072 88647325 1
179230072 234077156 1
179230072 303259546 1
179230072 137363410 1
179230072 106866759 1
179230072 393461982 1
179230072 19530527 1
179230072 19735329 1
179230072 372827446 1
179230072 32845471 1
179230072 95884790 1
179230072 242373942 1
179230072 239555645 1
179230072 111338251 1
179230072 20586381 1
179230072 234825661 1
179230072 121098050 1
179230072 242365407 1
179230072 228769095 1
179230072 227990753 1
179230072 21401635 1
179230072 568256634 1
179230072 104578228 1
179230072 21643123 1
179230072 228774722 1
179230072 238586884 1
179230072 21440665 1
179230072 245434042 1
179230072 22983594 1
179230072 228673882 1
179230072 242471796 1
179230072 322549346 1
179230072 347778813 1
179230072 327886319 1
179230072 424999238 1
179230072 19964133 1
179230072 69568655 1
179230072 122713304 1
179230072 237794265 1
179230072 6300152 1
179230072 243149702 1
179230072 197095842 1
179230072 110670932 1
179230072 18304985 1
179230072 29466305 1
179230072 70205816 1
179230072 22498248 1
179230072 6244782 1
179230072 235965948 1
179230072 226631830 1
179230072 227431311 1
179230072 48380272 1
179230072 242484816 1
179230072 191865710 1
179230072 30443497 1
179230072 239787466 1
179230072 242804165 1
179230072 227338733 1
179230072 229015331 1
179230072 415438778 1
179230072 109986944 1
179230072 236912210 1
179230072 318475037 1
179230072 25298765 1
179230072 144131076 1
179230072 247041300 1
179230072 104518517 1
179230072 55174364 1
179230072 192341330 1
179230072 153563285 1
179230072 135514272 1
179230072 242791873 1
179230072 243177419 1
179230072 21117425 1
179230072 36034936 1
179230072 85370909 1
179230072 168669206 1
179230072 181303066 1
179230072 135877820 1
179230072 98420900 1
179230072 20511634 1
179230072 87471023 1
179230072 243134164 1
179230072 23359147 1
179230072 22378020 1
179230072 244745254 1
179230072 223950593 1
179230072 235243434 1
179230072 232233165 1
179230072 233919401 1
179230072 39472243 1
179230072 63680662 1
179230072 127331013 1
179230072 94069743 1
179230072 92521829 1
179230072 262199169 1
223950593 77184360 1
223950593 135514272 1
223950593 103817716 1
223950593 21117425 1
223950593 140393380 1
223950593 21518722 1
223950593 20511634 1
223950593 19530527 1
223950593 69568655 1
212555476 127424923 1
212555476 430934081 1
212555476 54172831 1
212555476 27885779 1
212555476 238633165 1
212555476 396060099 1
212555476 22628924 1
212555476 496338650 1
212555476 82645739 1
212555476 246357421 1
212555476 386170620 1
212555476 66682393 1
212555476 148872468 1
212555476 40747039 1
212555476 68690605 1
212555476 224291356 1
212555476 26586771 1
212555476 229431792 1
212555476 124849627 1
330904433 18016160 1
330904433 399032673 1
330904433 524423189 1
330904433 19594736 1
330904433 148702848 1
330904433 22186312 1
330904433 94835912 1
330904433 19530527 1
330904433 99560321 1
330904433 420627114 1
330904433 19735329 1
330904433 21811630 1
330904433 229650437 1
330904433 14409739 1
330904433 234825661 1
330904433 67268150 1
330904433 75995713 1
330904433 104578228 1
330904433 296787019 1
330904433 163063814 1
330904433 21518722 1
330904433 22983594 1
330904433 228673882 1
330904433 421067231 1
330904433 81844092 1
330904433 19964133 1
330904433 37536209 1
330904433 579303202 1
330904433 32922034 1
330904433 172749267 1
330904433 133219169 1
330904433 70170285 1
330904433 516729176 1
330904433 55174364 1
330904433 19777265 1
330904433 24600451 1
330904433 153563285 1
330904433 135514272 1
330904433 504372104 1
330904433 54605067 1
330904433 135877820 1
330904433 74979783 1
330904433 36351009 1
330904433 114007914 1
330904433 239444226 1
330904433 422817442 1
330904433 36315404 1
330904433 562111567 1
235965948 21117425 1
235965948 227338733 1
235965948 63680662 1
235965948 21440665 1
235965948 228673882 1
235965948 6300152 1
235965948 19530527 1
235965948 20511634 1
235965948 227431311 1
235965948 135514272 1
235965948 19964133 1
235965948 21811630 1
235965948 67430174 1
235965948 144131076 1
235965948 22498248 1
236912210 88647325 1
236912210 234077156 1
236912210 303259546 1
236912210 229015331 1
236912210 135514272 1
236912210 23577405 1
236912210 21811630 1
236912210 228774722 1
236912210 94069743 1
236912210 135877820 1
236912210 245434042 1
236912210 203484133 1
236912210 29466305 1
236912210 22983594 1
21401635 153563285 1
21401635 77184360 1
21401635 18016160 1
21401635 135514272 1
21401635 237826875 1
21401635 21440665 1
21401635 240624439 1
21401635 83344114 1
21401635 22983594 1
21401635 23359147 1
21401635 94303891 1
21401635 228673882 1
21401635 19530527 1
21401635 109986944 1
21401635 19735329 1
21401635 19964133 1
21401635 197095842 1
393382369 21629133 1
393382369 127331013 1
393382369 229015331 1
393382369 240624439 1
393382369 94069743 1
393382369 19530527 1
393382369 110670932 1
393382369 153563285 1
393382369 90364806 1
393382369 135877820 1
234077156 153563285 1
234077156 104578228 1
234077156 312658372 1
234077156 21643123 1
234077156 67430174 1
234077156 110711910 1
234077156 90364806 1
234077156 228774722 1
234077156 21518722 1
234077156 135877820 1
234077156 198799377 1
234077156 347778813 1
234077156 236912210 1
234077156 69568655 1
234077156 25298765 1
234077156 118999126 1
234077156 577034468 1
234077156 166102184 1
95884790 239444226 1
78021401 77989626 1
78021401 77184360 1
78021401 6751502 1
78021401 78019662 1
78021401 77986665 1
78021401 77995220 1
78021401 76951150 1
240624439 19530527 1
240624439 127331013 1
240624439 21811630 1
240624439 22983594 1
240624439 135514272 1
235243434 229466877 1
235243434 19530527 1
235243434 18016160 1
235243434 135514272 1
235243434 19964133 1
235243434 69568655 1
235243434 95884790 1
235243434 234825661 1
232242473 22005625 1
232242473 229466877 1
232242473 238316092 1
232242473 153563285 1
232242473 21480666 1
232242473 18016160 1
232242473 227431311 1
232242473 135514272 1
232242473 39325505 1
232242473 179230072 1
232242473 77995220 1
232242473 21117425 1
232242473 6751502 1
232242473 240624439 1
232242473 135877820 1
232242473 191865710 1
232242473 190810251 1
232242473 237376611 1
232242473 19594736 1
232242473 22983594 1
232242473 88647325 1
232242473 227338733 1
232242473 228673882 1
232242473 19530527 1
232242473 19735329 1
232242473 68690605 1
232242473 21811630 1
232242473 118999126 1
232242473 144131076 1
232242473 127331013 1
232242473 94069743 1
232242473 110670932 1
232242473 234825661 1
232242473 29466305 1
232242473 121098050 1
232242473 76951150 1
55174364 77184360 1
55174364 39325505 1
55174364 36806703 1
55174364 237826875 1
55174364 21565240 1
55174364 232242473 1
55174364 16627544 1
55174364 115924018 1
55174364 19735329 1
55174364 21811630 1
55174364 104192882 1
55174364 234825661 1
55174364 121098050 1
55174364 22005625 1
55174364 238586884 1
55174364 21440665 1
55174364 330904433 1
55174364 21518722 1
55174364 245434042 1
55174364 78019662 1
55174364 22983594 1
55174364 228673882 1
55174364 327886319 1
55174364 46123918 1
55174364 81844092 1
55174364 19964133 1
55174364 122713304 1
55174364 110670932 1
55174364 29466305 1
55174364 29163101 1
55174364 226631830 1
55174364 48380272 1
55174364 324588341 1
55174364 30443497 1
55174364 227338733 1
55174364 109986944 1
55174364 25298765 1
55174364 21315916 1
55174364 24600451 1
55174364 135514272 1
55174364 21117425 1
55174364 85370909 1
55174364 135877820 1
55174364 87471023 1
55174364 239444226 1
55174364 22862620 1
55174364 39472243 1
55174364 63680662 1
55174364 18016160 1
55174364 67430174 1
55174364 179230072 1
55174364 237376611 1
55174364 19594736 1
55174364 46850377 1
55174364 19530527 1
55174364 372827446 1
55174364 111338251 1
55174364 228769095 1
55174364 25333950 1
55174364 21643123 1
55174364 6751502 1
55174364 83344114 1
55174364 69568655 1
55174364 118999126 1
55174364 6300152 1
55174364 121375039 1
55174364 37536209 1
55174364 240465601 1
55174364 22498248 1
55174364 135274322 1
55174364 104518517 1
55174364 153563285 1
55174364 36034936 1
55174364 20511634 1
55174364 23359147 1
55174364 23577405 1
55174364 127331013 1
55174364 60663002 1
55174364 94069743 1
247041300 25333950 1
247041300 153563285 1
247041300 18016160 1
247041300 135514272 1
247041300 227431311 1
247041300 48380272 1
247041300 179230072 1
247041300 21117425 1
247041300 240624439 1
247041300 21518722 1
247041300 191865710 1
247041300 87471023 1
247041300 237376611 1
247041300 93026497 1
247041300 227338733 1
247041300 228673882 1
247041300 19530527 1
247041300 109986944 1
247041300 327886319 1
247041300 19735329 1
247041300 69568655 1
247041300 21811630 1
247041300 25298765 1
247041300 118999126 1
247041300 144131076 1
247041300 39472243 1
247041300 239555645 1
247041300 166102184 1
247041300 19777265 1
247041300 110670932 1
247041300 70205816 1
19533838 135274322 1
19533838 77184360 1
19533838 21480666 1
19533838 19652551 1
19533838 80267704 1
19533838 78021401 1
19533838 18539902 1
19533838 215411682 1
19533838 20584338 1
19533838 77989626 1
19533838 244026999 1
19533838 28776227 1
19533838 19735329 1
19533838 133219169 1
19533838 70170285 1
19533838 104192882 1
19533838 23781227 1
19533838 75995713 1
19533838 238158030 1
19533838 77986665 1
19533838 25333950 1
19533838 350484600 1
19533838 22026991 1
19533838 37011115 1
19533838 6294502 1
19533838 312658372 1
19533838 144942878 1
19533838 6751502 1
19533838 74979783 1
19533838 236487406 1
19533838 233555616 1
19533838 46123918 1
19533838 16950676 1
19533838 23577405 1
19533838 22862620 1
19533838 78026748 1
19533838 322638688 1
19533838 17691386 1
19533838 37536209 1
19533838 33507131 1
19533838 144302254 1
19533838 76951150 1
21927925 21480666 1
21927925 248801998 1
21927925 36806703 1
21927925 237826875 1
21927925 32922034 1
21927925 172749267 1
21927925 524423189 1
21927925 19594736 1
21927925 46850377 1
21927925 19533838 1
21927925 109986944 1
21927925 99560321 1
21927925 420627114 1
21927925 516729176 1
21927925 229650437 1
21927925 14409739 1
21927925 67268150 1
21927925 24600451 1
21927925 192341330 1
21927925 22005625 1
21927925 28452279 1
21927925 504372104 1
21927925 296787019 1
21927925 29110219 1
21927925 54605067 1
21927925 430714461 1
21927925 21117425 1
21927925 21440665 1
21927925 116559835 1
21927925 36351009 1
21927925 87471023 1
21927925 114007914 1
21927925 239444226 1
21927925 22378020 1
21927925 197897890 1
21927925 422817442 1
21927925 28364382 1
21927925 118999126 1
270286972 18449501 1
270286972 23577405 1
270286972 78019662 1
270286972 17691386 1
270286972 90364806 1
30443497 18016160 1
30443497 227431311 1
30443497 237826875 1
30443497 67430174 1
30443497 21565240 1
30443497 415438778 1
30443497 19530527 1
30443497 109986944 1
30443497 19735329 1
30443497 21811630 1
30443497 166888604 1
30443497 104192882 1
30443497 25298765 1
30443497 239555645 1
30443497 20586381 1
30443497 21401635 1
30443497 153563285 1
30443497 135514272 1
30443497 21643123 1
30443497 84546428 1
30443497 21117425 1
30443497 21440665 1
30443497 21518722 1
30443497 74979783 1
30443497 20511634 1
30443497 23359147 1
30443497 19964133 1
30443497 69568655 1
30443497 122713304 1
30443497 118999126 1
30443497 39472243 1
30443497 6300152 1
30443497 29466305 1
30443497 22498248 1
360540613 120117254 1
360540613 77184360 1
360540613 18016160 1
360540613 135514272 1
360540613 39325505 1
360540613 36806703 1
360540613 237826875 1
360540613 270286972 1
360540613 6751502 1
360540613 21518722 1
360540613 20511634 1
360540613 239444226 1
360540613 88647325 1
360540613 262322667 1
360540613 19530527 1
360540613 99560321 1
360540613 190987689 1
360540613 95658167 1
360540613 68690605 1
360540613 90059455 1
360540613 104192882 1
360540613 118999126 1
360540613 95224854 1
360540613 111338251 1
360540613 19777265 1
360540613 76951150 1
234825661 228769095 1
234825661 231942475 1
234825661 227990753 1
234825661 235965948 1
234825661 229466877 1
234825661 153563285 1
234825661 77184360 1
234825661 226631830 1
234825661 18016160 1
234825661 227431311 1
234825661 135514272 1
234825661 39325505 1
234825661 6294502 1
234825661 243177419 1
234825661 179230072 1
234825661 228774722 1
234825661 172749267 1
234825661 21117425 1
234825661 195697781 1
234825661 232242473 1
234825661 85370909 1
234825661 238586884 1
234825661 6751502 1
234825661 21440665 1
234825661 240624439 1
234825661 21518722 1
234825661 135877820 1
234825661 191865710 1
234825661 22924705 1
234825661 20511634 1
234825661 87471023 1
234825661 243134164 1
234825661 232243716 1
234825661 190810251 1
234825661 237376611 1
234825661 30443497 1
234825661 19594736 1
234825661 239444226 1
234825661 83344114 1
234825661 16627544 1
234825661 236487406 1
234825661 22983594 1
234825661 233555616 1
234825661 227338733 1
234825661 228673882 1
234825661 229015331 1
234825661 19530527 1
234825661 109986944 1
234825661 28776227 1
234825661 19735329 1
234825661 68690605 1
234825661 19964133 1
234825661 69568655 1
234825661 21811630 1
234825661 232233165 1
234825661 25298765 1
234825661 118999126 1
234825661 144131076 1
234825661 237794265 1
234825661 239555645 1
234825661 127331013 1
234825661 63680662 1
234825661 6300152 1
234825661 166102184 1
234825661 55174364 1
234825661 104518517 1
234825661 243149702 1
234825661 94069743 1
234825661 110670932 1
234825661 228770219 1
234825661 20586381 1
234825661 240465601 1
234825661 92521829 1
234825661 231816917 1
234825661 29466305 1
234825661 234688647 1
234825661 22498248 1
246723037 120117254 1
246723037 116422140 1
246723037 10814042 1
246723037 144302254 1
246723037 77184360 1
246723037 104192882 1
246723037 89952215 1
246723037 39325505 1
361335767 25310399 1
361335767 248801998 1
361335767 36806703 1
361335767 237826875 1
361335767 253184868 1
361335767 219480393 1
361335767 10814042 1
361335767 28776227 1
361335767 133219169 1
361335767 19777265 1
361335767 385326089 1
361335767 22628924 1
361335767 293536395 1
361335767 22005625 1
361335767 148872468 1
361335767 262322667 1
361335767 68690605 1
361335767 237487471 1
430934081 350484600 1
430934081 246357421 1
430934081 54172831 1
430934081 236377912 1
430934081 78026748 1
430934081 26586771 1
430934081 148872468 1
430934081 238633165 1
430934081 385326089 1
430934081 78019662 1
430934081 239444226 1
234688647 135514272 1
11587032 77184360 1
11587032 18016160 1
11587032 39325505 1
11587032 78021401 1
11587032 19837405 1
11587032 232243716 1
11587032 237376611 1
11587032 371923186 1
11587032 20584338 1
11587032 16627544 1
11587032 77989626 1
11587032 46850377 1
11587032 58040765 1
11587032 104192882 1
11587032 6290752 1
11587032 169088826 1
11587032 67268150 1
11587032 75995713 1
11587032 120117254 1
11587032 25333950 1
11587032 350484600 1
11587032 37011115 1
11587032 6294502 1
11587032 144942878 1
11587032 163063814 1
11587032 6751502 1
11587032 226985646 1
11587032 78019662 1
11587032 83344114 1
11587032 236487406 1
11587032 21629133 1
11587032 228673882 1
11587032 322549346 1
11587032 90059455 1
11587032 78026748 1
11587032 95224854 1
11587032 37536209 1
11587032 18304985 1
11587032 144302254 1
11587032 304321790 1
11587032 22498248 1
11587032 76951150 1
11587032 135274322 1
11587032 21480666 1
11587032 375036621 1
11587032 227431311 1
11587032 270286972 1
11587032 324588341 1
11587032 89952215 1
11587032 18539902 1
11587032 10814042 1
11587032 19533838 1
11587032 28776227 1
11587032 22684776 1
11587032 133219169 1
11587032 166888604 1
11587032 19777265 1
11587032 116785133 1
11587032 116422140 1
11587032 22026991 1
11587032 135514272 1
11587032 312658372 1
11587032 84546428 1
11587032 77995220 1
11587032 74979783 1
11587032 87471023 1
11587032 150256527 1
11587032 239444226 1
11587032 246723037 1
11587032 233555616 1
11587032 95658167 1
11587032 16950676 1
11587032 18449501 1
11587032 23577405 1
11587032 22862620 1
11587032 322638688 1
11587032 26228880 1
11587032 17691386 1
11587032 33507131 1
347778813 22005625 1
347778813 77184360 1
347778813 18016160 1
347778813 135514272 1
347778813 242791873 1
347778813 67430174 1
347778813 21643123 1
347778813 228774722 1
347778813 232242473 1
347778813 6751502 1
347778813 240624439 1
347778813 533004742 1
347778813 74979783 1
347778813 87471023 1
347778813 237376611 1
347778813 239787466 1
347778813 239444226 1
347778813 88647325 1
347778813 249719099 1
347778813 227338733 1
347778813 234077156 1
347778813 137363410 1
347778813 106866759 1
347778813 19530527 1
347778813 19964133 1
347778813 69568655 1
347778813 21811630 1
347778813 32845471 1
347778813 122713304 1
347778813 232233165 1
347778813 118999126 1
347778813 39472243 1
347778813 237794265 1
347778813 127331013 1
347778813 6300152 1
347778813 243149702 1
347778813 228770219 1
347778813 92521829 1
347778813 29466305 1
347778813 144302254 1
347778813 76951150 1
242484816 19964133 1
242484816 69568655 1
242484816 21811630 1
242484816 240624439 1
242484816 19530527 1
242484816 19735329 1
242484816 22983594 1
67430174 322549346 1
19530527 322549346 1
372827446 322549346 1
104192882 322549346 1
111338251 322549346 1
21440665 322549346 1
21518722 322549346 1
69568655 322549346 1
18304985 322549346 1
166888604 322549346 1
36034936 322549346 1
67430174 245434042 1
303259546 245434042 1
372827446 245434042 1
111338251 245434042 1
75995713 245434042 1
104578228 245434042 1
144942878 245434042 1
21440665 245434042 1
21518722 245434042 1
69568655 245434042 1
18304985 245434042 1
211231464 245434042 1
104518517 245434042 1
36034936 245434042 1
98420900 245434042 1
239787466 258136924 1
137363410 258136924 1
32845471 258136924 1
111338251 258136924 1
104518517 258136924 1
75995713 258136924 1
104578228 258136924 1
21440665 258136924 1
98420900 258136924 1
20511634 258136924 1
69568655 258136924 1
63680662 258136924 1
399032673 54605067 1
148702848 54605067 1
22186312 54605067 1
163466066 54605067 1
94835912 54605067 1
420627114 54605067 1
372827446 54605067 1
229650437 54605067 1
342888740 54605067 1
296787019 54605067 1
421067231 54605067 1
944693640 54605067 1
627403720 54605067 1
213229979 54605067 1
166888604 54605067 1
19777265 54605067 1
504372104 54605067 1
23577405 54605067 1
422817442 54605067 1
562111567 54605067 1
36034936 237788848 1
372827446 237788848 1
19777265 237788848 1
238316092 229015331 1
110711910 229015331 1
303259546 229015331 1
46850377 229015331 1
372827446 229015331 1
111338251 229015331 1
75995713 229015331 1
104578228 229015331 1
21440665 229015331 1
228673882 229015331 1
69568655 229015331 1
18304985 229015331 1
239787466 229015331 1
104518517 229015331 1
36034936 229015331 1
20511634 229015331 1
239444226 229015331 1
233555616 229015331 1
27885779 219480393 1
75995713 219480393 1
616139585 219480393 1
21518722 219480393 1
21480666 219480393 1
239444226 219480393 1
23577405 219480393 1
231942475 116785133 1
371923186 116785133 1
20584338 116785133 1
244026999 116785133 1
46850377 116785133 1
372827446 116785133 1
70170285 116785133 1
239862568 116785133 1
6290752 116785133 1
312658372 116785133 1
144942878 116785133 1
84546428 116785133 1
202678255 116785133 1
6751502 116785133 1
21518722 116785133 1
74979783 116785133 1
233555616 116785133 1
46123918 116785133 1
322638688 116785133 1
95224854 116785133 1
191085626 304321790 1
371923186 304321790 1
215411682 304321790 1
20584338 304321790 1
10814042 304321790 1
133219169 304321790 1
70170285 304321790 1
104192882 304321790 1
6290752 304321790 1
312658372 304321790 1
144942878 304321790 1
36034936 304321790 1
21518722 304321790 1
22862620 304321790 1
322638688 304321790 1
95224854 304321790 1
237826875 496338650 1
27885779 496338650 1
22628924 496338650 1
616139585 496338650 1
68690605 496338650 1
18304985 496338650 1
190987689 496338650 1
219297099 496338650 1
219007038 496338650 1
26586771 496338650 1
219454029 496338650 1
231942475 228774722 1
238316092 228774722 1
18016160 228774722 1
80267704 228774722 1
67430174 228774722 1
110711910 228774722 1
303259546 228774722 1
46850377 228774722 1
115924018 228774722 1
372827446 228774722 1
32845471 228774722 1
111338251 228774722 1
75995713 228774722 1
104578228 228774722 1
21440665 228774722 1
236487406 228774722 1
22983594 228774722 1
69568655 228774722 1
18304985 228774722 1
21480666 228774722 1
190987689 228774722 1
318475037 228774722 1
104518517 228774722 1
36034936 228774722 1
135877820 228774722 1
326441880 228774722 1
166102184 228774722 1
27885779 246357421 1
22628924 246357421 1
616139585 246357421 1
6751502 246357421 1
224291356 246357421 1
82645739 246357421 1
239444226 246357421 1
26586771 246357421 1
104578228 456156740 1
67430174 456156740 1
110711910 456156740 1
202678255 456156740 1
21440665 456156740 1
135877820 456156740 1
98420900 456156740 1
239787466 456156740 1
137363410 456156740 1
19530527 456156740 1
318475037 456156740 1
372827446 456156740 1
69568655 456156740 1
21811630 456156740 1
22498248 456156740 1
399032673 29110219 1
190810251 29110219 1
16627544 29110219 1
148702848 29110219 1
22186312 29110219 1
46850377 29110219 1
94835912 29110219 1
420627114 29110219 1
372827446 29110219 1
6290752 29110219 1
67268150 29110219 1
296787019 29110219 1
6751502 29110219 1
21480666 29110219 1
32922034 29110219 1
944693640 29110219 1
242455623 29110219 1
627403720 29110219 1
213229979 29110219 1
504372104 29110219 1
66682393 29110219 1
239444226 29110219 1
422817442 29110219 1
562111567 29110219 1
238316092 85370909 1
121098050 85370909 1
21440665 85370909 1
21518722 85370909 1
878580698 85370909 1
318475037 85370909 1
19777265 85370909 1
135877820 85370909 1
74979783 85370909 1
231942475 85370909 1
18016160 85370909 1
67430174 85370909 1
303259546 85370909 1
46850377 85370909 1
372827446 85370909 1
229650437 85370909 1
111338251 85370909 1
69568655 85370909 1
166888604 85370909 1
104518517 85370909 1
36034936 85370909 1
23577405 85370909 1
231942475 415438778 1
21480666 415438778 1
190810251 415438778 1
16627544 415438778 1
372827446 415438778 1
6290752 415438778 1
104518517 415438778 1
104578228 415438778 1
98420900 415438778 1
233555616 415438778 1
69568655 415438778 1
422817442 415438778 1
67430174 239555645 1
303259546 239555645 1
46850377 239555645 1
137363410 239555645 1
372827446 239555645 1
19777265 239555645 1
69568655 239555645 1
21480666 198799377 1
21440665 198799377 1
98420900 198799377 1
19530527 198799377 1
69568655 198799377 1
238316092 227431311 1
67430174 227431311 1
190810251 227431311 1
16627544 227431311 1
303259546 227431311 1
46850377 227431311 1
372827446 227431311 1
104192882 227431311 1
6290752 227431311 1
111338251 227431311 1
67268150 227431311 1
21440665 227431311 1
21518722 227431311 1
46123918 227431311 1
69568655 227431311 1
239787466 227431311 1
166888604 227431311 1
19777265 227431311 1
36034936 227431311 1
20511634 227431311 1
233555616 227431311 1
422817442 227431311 1
16627544 243632271 1
22186312 243632271 1
46850377 243632271 1
372827446 243632271 1
296787019 243632271 1
21480666 243632271 1
32922034 243632271 1
211231464 243632271 1
504372104 243632271 1
202678255 243632271 1
36034936 243632271 1
23577405 243632271 1
422817442 243632271 1
562111567 243632271 1
39019643 243632271 1
238316092 192341330 1
67430174 192341330 1
110711910 192341330 1
303259546 192341330 1
46850377 192341330 1
372827446 192341330 1
32845471 192341330 1
111338251 192341330 1
75995713 192341330 1
104578228 192341330 1
21440665 192341330 1
236487406 192341330 1
228673882 192341330 1
69568655 192341330 1
18304985 192341330 1
239787466 192341330 1
104518517 192341330 1
36034936 192341330 1
98420900 192341330 1
63680662 192341330 1
21480666 28364382 1
399032673 28364382 1
627403720 28364382 1
213229979 28364382 1
46850377 28364382 1
67268150 28364382 1
504372104 28364382 1
296787019 28364382 1
422817442 28364382 1
562111567 28364382 1
253184868 293536395 1
231942475 18449501 1
191085626 18449501 1
371923186 18449501 1
20584338 18449501 1
372827446 18449501 1
239862568 18449501 1
104192882 18449501 1
45611369 18449501 1
6290752 18449501 1
21245586 18449501 1
37011115 18449501 1
163063814 18449501 1
6751502 18449501 1
21518722 18449501 1
95224854 18449501 1
10814042 18449501 1
22684776 18449501 1
70170285 18449501 1
312658372 18449501 1
23577405 18449501 1
22862620 18449501 1
322638688 18449501 1
26586771 18449501 1
238316092 6300152 1
140393380 6300152 1
226898857 6300152 1
32845471 6300152 1
312625958 6300152 1
21518722 6300152 1
318475037 6300152 1
19777265 6300152 1
74979783 6300152 1
18016160 6300152 1
67430174 6300152 1
303259546 6300152 1
46850377 6300152 1
372827446 6300152 1
229650437 6300152 1
104578228 6300152 1
69568655 6300152 1
104518517 6300152 1
98420900 6300152 1
233555616 6300152 1
23577405 6300152 1
26586771 6300152 1
75995713 87471023 1
21440665 87471023 1
19777265 87471023 1
67430174 87471023 1
46850377 87471023 1
111338251 87471023 1
18304985 87471023 1
98420900 87471023 1
23577405 87471023 1
238316092 87471023 1
140393380 87471023 1
32845471 87471023 1
21518722 87471023 1
318475037 87471023 1
135877820 87471023 1
422817442 87471023 1
191085626 87471023 1
303259546 87471023 1
372827446 87471023 1
69568655 87471023 1
166888604 87471023 1
104518517 87471023 1
36034936 87471023 1
229466877 110670932 1
238316092 110670932 1
190810251 110670932 1
16627544 110670932 1
46850377 110670932 1
137363410 110670932 1
372827446 110670932 1
32845471 110670932 1
111338251 110670932 1
75995713 110670932 1
21440665 110670932 1
21518722 110670932 1
69568655 110670932 1
18304985 110670932 1
22498248 110670932 1
21480666 110670932 1
318475037 110670932 1
26586771 110670932 1
166102184 110670932 1
21480666 60663002 1
67430174 60663002 1
19530527 60663002 1
21440665 60663002 1
21518722 60663002 1
98420900 60663002 1
69568655 60663002 1
148702848 81844092 1
163466066 81844092 1
21518722 81844092 1
944693640 81844092 1
627403720 81844092 1
135877820 81844092 1
422817442 81844092 1
562111567 81844092 1
399032673 81844092 1
46850377 81844092 1
372827446 81844092 1
296787019 81844092 1
504372104 81844092 1
140393380 181303066 1
46850377 181303066 1
23577405 181303066 1
22862620 181303066 1
16627544 346630615 1
213229979 346630615 1
237826875 135274322 1
371923186 135274322 1
104192882 135274322 1
23781227 135274322 1
144942878 135274322 1
21518722 135274322 1
46123918 135274322 1
95224854 135274322 1
21480666 135274322 1
10814042 135274322 1
312658372 135274322 1
18818981 135274322 1
135877820 135274322 1
74979783 135274322 1
22862620 135274322 1
231942475 135274322 1
191085626 135274322 1
80267704 135274322 1
46850377 135274322 1
372827446 135274322 1
37011115 135274322 1
6751502 135274322 1
69568655 135274322 1
89952215 135274322 1
22684776 135274322 1
70170285 135274322 1
166888604 135274322 1
104518517 135274322 1
36034936 135274322 1
98420900 135274322 1
23577405 135274322 1
322638688 135274322 1
190810251 14409739 1
148702848 14409739 1
163466066 14409739 1
104192882 14409739 1
21440665 14409739 1
21518722 14409739 1
21480666 14409739 1
944693640 14409739 1
627403720 14409739 1
262322667 14409739 1
422817442 14409739 1
562111567 14409739 1
399032673 14409739 1
94835912 14409739 1
99560321 14409739 1
229650437 14409739 1
296787019 14409739 1
69568655 14409739 1
18304985 14409739 1
19652551 14409739 1
32922034 14409739 1
213229979 14409739 1
504372104 14409739 1
66682393 14409739 1
23577405 14409739 1
229466877 226631830 1
238316092 226631830 1
110711910 226631830 1
303259546 226631830 1
46850377 226631830 1
372827446 226631830 1
32845471 226631830 1
111338251 226631830 1
75995713 226631830 1
104578228 226631830 1
21440665 226631830 1
21518722 226631830 1
228673882 226631830 1
69568655 226631830 1
18304985 226631830 1
22498248 226631830 1
190987689 226631830 1
104518517 226631830 1
19777265 226631830 1
36034936 226631830 1
110711910 228770219 1
239787466 228770219 1
16627544 228770219 1
878580698 228770219 1
303259546 228770219 1
46850377 228770219 1
318475037 228770219 1
372827446 228770219 1
32845471 228770219 1
111338251 228770219 1
104518517 228770219 1
75995713 228770219 1
104578228 228770219 1
36034936 228770219 1
98420900 228770219 1
233555616 228770219 1
228673882 228770219 1
69568655 228770219 1
45611369 76951150 1
111338251 76951150 1
22498248 76951150 1
22684776 76951150 1
70170285 76951150 1
238316092 76951150 1
371923186 76951150 1
104192882 76951150 1
163063814 76951150 1
228673882 76951150 1
74979783 76951150 1
231942475 76951150 1
372827446 76951150 1
89952215 76951150 1
104518517 76951150 1
36034936 76951150 1
20584338 76951150 1
95224854 76951150 1
10814042 76951150 1
19777265 76951150 1
84546428 76951150 1
39019643 76951150 1
46850377 76951150 1
169088826 76951150 1
322638688 76951150 1
77184360 76951150 1
16627544 76951150 1
21518722 76951150 1
312658372 76951150 1
135877820 76951150 1
422817442 76951150 1
22862620 76951150 1
37011115 76951150 1
6751502 76951150 1
21480666 392146152 1
19530527 392146152 1
104578228 392146152 1
21440665 392146152 1
135877820 392146152 1
69568655 392146152 1
238316092 243149702 1
18016160 243149702 1
104578228 243149702 1
67430174 243149702 1
110711910 243149702 1
36034936 243149702 1
21440665 243149702 1
303259546 243149702 1
46850377 243149702 1
137363410 243149702 1
69568655 243149702 1
372827446 243149702 1
32845471 243149702 1
104518517 243149702 1
121098050 243149702 1
238158030 243149702 1
19530527 378668608 1
104578228 378668608 1
67430174 378668608 1
21440665 378668608 1
231942475 25333950 1
371923186 25333950 1
20584338 25333950 1
16627544 25333950 1
239862568 25333950 1
104192882 25333950 1
6290752 25333950 1
169088826 25333950 1
144942878 25333950 1
6751502 25333950 1
95224854 25333950 1
18304985 25333950 1
89952215 25333950 1
878580698 25333950 1
10814042 25333950 1
70170285 25333950 1
312658372 25333950 1
84546428 25333950 1
74979783 25333950 1
422817442 25333950 1
39019643 25333950 1
399032673 516729176 1
148702848 516729176 1
213229979 516729176 1
22186312 516729176 1
94835912 516729176 1
229650437 516729176 1
67268150 516729176 1
504372104 516729176 1
296787019 516729176 1
326441880 516729176 1
421067231 516729176 1
422817442 516729176 1
562111567 516729176 1
399032673 172749267 1
22186312 172749267 1
46850377 172749267 1
94835912 172749267 1
99560321 172749267 1
67268150 172749267 1
75995713 172749267 1
296787019 172749267 1
18304985 172749267 1
579303202 172749267 1
211231464 172749267 1
944693640 172749267 1
627403720 172749267 1
504372104 172749267 1
239444226 172749267 1
422817442 172749267 1
22862620 172749267 1
562111567 172749267 1
191085626 702562776 1
32845471 702562776 1
233555616 702562776 1
616139585 40747039 1
26586771 40747039 1
67430174 243177419 1
239787466 243177419 1
46850377 243177419 1
137363410 243177419 1
372827446 243177419 1
121098050 243177419 1
104578228 243177419 1
69568655 243177419 1
39325505 19837405 1
215411682 19837405 1
20584338 19837405 1
46850377 19837405 1
372827446 19837405 1
104192882 19837405 1
144942878 19837405 1
6751502 19837405 1
95224854 19837405 1
18304985 19837405 1
10814042 19837405 1
22684776 19837405 1
133219169 19837405 1
70170285 19837405 1
19777265 19837405 1
312658372 19837405 1
84546428 19837405 1
22862620 19837405 1
322638688 19837405 1
127424923 25310399 1
26586771 25310399 1
36806703 25310399 1
150981180 25310399 1
399032673 36351009 1
148702848 36351009 1
46850377 36351009 1
420627114 36351009 1
372827446 36351009 1
229650437 36351009 1
296787019 36351009 1
21518722 36351009 1
21480666 36351009 1
627403720 36351009 1
213229979 36351009 1
504372104 36351009 1
326441880 36351009 1
422817442 36351009 1
562111567 36351009 1
219454029 36351009 1
202678255 22924705 1
36034936 22924705 1
46850377 22924705 1
75995713 22924705 1
46850377 232243716 1
238316092 232243716 1
318475037 232243716 1
372827446 232243716 1
6290752 232243716 1
104518517 232243716 1
21518722 232243716 1
21480666 243134164 1
67430174 243134164 1
110711910 243134164 1
303259546 243134164 1
137363410 243134164 1
318475037 243134164 1
372827446 243134164 1
111338251 243134164 1
104518517 243134164 1
75995713 243134164 1
104578228 243134164 1
144942878 243134164 1
36034936 243134164 1
21518722 243134164 1
98420900 243134164 1
69568655 243134164 1
18304985 243134164 1
137363410 94303891 1
19530527 94303891 1
231942475 18539902 1
371923186 18539902 1
20584338 18539902 1
104192882 18539902 1
45611369 18539902 1
169088826 18539902 1
144942878 18539902 1
163063814 18539902 1
6751502 18539902 1
46123918 18539902 1
95224854 18539902 1
89952215 18539902 1
10814042 18539902 1
22684776 18539902 1
70170285 18539902 1
166888604 18539902 1
312658372 18539902 1
84546428 18539902 1
74979783 18539902 1
23577405 18539902 1
22862620 18539902 1
322638688 18539902 1
238316092 242373942 1
226898857 242373942 1
137363410 242373942 1
372827446 242373942 1
21440665 242373942 1
69568655 242373942 1
22498248 242373942 1
239787466 242373942 1
318475037 242373942 1
104518517 242373942 1
342888740 19594736 1
21440665 19594736 1
46123918 19594736 1
579303202 19594736 1
627403720 19594736 1
262322667 19594736 1
229650437 19594736 1
111338251 19594736 1
18304985 19594736 1
504372104 19594736 1
66682393 19594736 1
326441880 19594736 1
371923186 19594736 1
420627114 19594736 1
944693640 19594736 1
562111567 19594736 1
372827446 19594736 1
421067231 19594736 1
399032673 19594736 1
213229979 19594736 1
21518722 19594736 1
878580698 19594736 1
18818981 19594736 1
422817442 19594736 1
296787019 19594736 1
166888604 19594736 1
233555616 19594736 1
20584338 20517600 1
21480666 20517600 1
46850377 20517600 1
66682393 20517600 1
23577405 20517600 1
16627544 20517600 1
32845471 20517600 1
104192882 20517600 1
166888604 20517600 1
233555616 20517600 1
21480666 246585659 1
16627544 246585659 1
46850377 246585659 1
104217808 246585659 1
229650437 246585659 1
231942475 6244782 1
19530527 6244782 1
75995713 6244782 1
84546428 6244782 1
21440665 6244782 1
21518722 6244782 1
23577405 6244782 1
69568655 6244782 1
231942475 412181399 1
116422140 412181399 1
10814042 412181399 1
22862620 412181399 1
322638688 412181399 1
19777265 412181399 1
135877820 412181399 1
20511634 412181399 1
75995713 412181399 1
120117254 624645567 1
191085626 624645567 1
244026999 624645567 1
115924018 624645567 1
84546428 624645567 1
90059455 624645567 1
202678255 624645567 1
89952215 624645567 1
74979783 624645567 1
23781227 624645567 1
215411682 624645567 1
39019643 624645567 1
21480666 533004742 1
67430174 533004742 1
110711910 533004742 1
239787466 533004742 1
215411682 533004742 1
244026999 533004742 1
137363410 533004742 1
10814042 533004742 1
19530527 533004742 1
115924018 533004742 1
32845471 533004742 1
111338251 533004742 1
75995713 533004742 1
104578228 533004742 1
77995220 533004742 1
202678255 533004742 1
36034936 533004742 1
21518722 533004742 1
135877820 533004742 1
74979783 533004742 1
236487406 533004742 1
233555616 533004742 1
69568655 533004742 1
39019643 533004742 1
238316092 242795908 1
104578228 242795908 1
69568655 242795908 1
21518722 242795908 1
21518722 116547221 1
21480666 116547221 1
239444226 116547221 1
372827446 116547221 1
6751502 116547221 1
18304985 116547221 1
248801998 116547221 1
66682393 116547221 1
238316092 227990753 1
67430174 227990753 1
303259546 227990753 1
46850377 227990753 1
137363410 227990753 1
111338251 227990753 1
104518517 227990753 1
36034936 227990753 1
21440665 227990753 1
21518722 227990753 1
69568655 227990753 1
67430174 238586884 1
303259546 238586884 1
46850377 238586884 1
94835912 238586884 1
372827446 238586884 1
104578228 238586884 1
21440665 238586884 1
21518722 238586884 1
46123918 238586884 1
69568655 238586884 1
104518517 238586884 1
19777265 238586884 1
36034936 238586884 1
399032673 197897890 1
22186312 197897890 1
137363410 197897890 1
94835912 197897890 1
99560321 197897890 1
372827446 197897890 1
111338251 197897890 1
75995713 197897890 1
296787019 197897890 1
421067231 197897890 1
69568655 197897890 1
18304985 197897890 1
944693640 197897890 1
627403720 197897890 1
19777265 197897890 1
504372104 197897890 1
84546428 197897890 1
21117425 197897890 1
233555616 197897890 1
422817442 197897890 1
562111567 197897890 1
219454029 197897890 1
238316092 70205816 1
67430174 70205816 1
110711910 70205816 1
140393380 70205816 1
303259546 70205816 1
372827446 70205816 1
32845471 70205816 1
111338251 70205816 1
75995713 70205816 1
21440665 70205816 1
21518722 70205816 1
228673882 70205816 1
69568655 70205816 1
18304985 70205816 1
22498248 70205816 1
318475037 70205816 1
104518517 70205816 1
84546428 70205816 1
36034936 70205816 1
168669206 70205816 1
135877820 70205816 1
74979783 70205816 1
20511634 70205816 1
231942475 226985646 1
46850377 226985646 1
70170285 226985646 1
104192882 226985646 1
312658372 226985646 1
6751502 226985646 1
74979783 226985646 1
46123918 226985646 1
23577405 226985646 1
95224854 226985646 1
46850377 244745254 1
372827446 244745254 1
238316092 94069743 1
67430174 94069743 1
110711910 94069743 1
46850377 94069743 1
372827446 94069743 1
111338251 94069743 1
75995713 94069743 1
21440665 94069743 1
21518722 94069743 1
46123918 94069743 1
69568655 94069743 1
18304985 94069743 1
242455623 94069743 1
318475037 94069743 1
104518517 94069743 1
36034936 94069743 1
22628924 229431792 1
82645739 229431792 1
66682393 229431792 1
219297099 229431792 1
616139585 229431792 1
26586771 229431792 1
917581650 229431792 1
18304985 229431792 1
579303202 432054563 1
504372104 432054563 1
21518722 432054563 1
326441880 432054563 1
213229979 432054563 1
421067231 432054563 1
94835912 432054563 1
99560321 432054563 1
420627114 432054563 1
67268150 432054563 1
39019643 432054563 1
238316092 144131076 1
67430174 144131076 1
226898857 144131076 1
46850377 144131076 1
372827446 144131076 1
21440665 144131076 1
21518722 144131076 1
69568655 144131076 1
318475037 144131076 1
135877820 144131076 1
190810251 19964133 1
75995713 19964133 1
21480666 19964133 1
39019643 19964133 1
67430174 19964133 1
46850377 19964133 1
111338251 19964133 1
18304985 19964133 1
98420900 19964133 1
23577405 19964133 1
238316092 19964133 1
371923186 19964133 1
104192882 19964133 1
121098050 19964133 1
21518722 19964133 1
318475037 19964133 1
135877820 19964133 1
22862620 19964133 1
18016160 19964133 1
110711910 19964133 1
303259546 19964133 1
372827446 19964133 1
69568655 19964133 1
104518517 19964133 1
32845471 21565240 1
166102184 21565240 1
21518722 21565240 1
238316092 92521829 1
226898857 92521829 1
16627544 92521829 1
32845471 92521829 1
21440665 92521829 1
228673882 92521829 1
21480666 92521829 1
318475037 92521829 1
19777265 92521829 1
63680662 92521829 1
26228880 92521829 1
39019643 92521829 1
18016160 92521829 1
67430174 92521829 1
303259546 92521829 1
372827446 92521829 1
111338251 92521829 1
104578228 92521829 1
69568655 92521829 1
18304985 92521829 1
22498248 92521829 1
104518517 92521829 1
36034936 92521829 1
233555616 92521829 1
371923186 144302254 1
115924018 144302254 1
21518722 144302254 1
878580698 144302254 1
202678255 144302254 1
231942475 144302254 1
191085626 144302254 1
18016160 144302254 1
46850377 144302254 1
229650437 144302254 1
133219169 144302254 1
104518517 144302254 1
233555616 144302254 1
399032673 524423189 1
32922034 524423189 1
211231464 524423189 1
944693640 524423189 1
627403720 524423189 1
215411682 524423189 1
22186312 524423189 1
94835912 524423189 1
229650437 524423189 1
111338251 524423189 1
67268150 524423189 1
504372104 524423189 1
296787019 524423189 1
421067231 524423189 1
422817442 524423189 1
562111567 524423189 1
219454029 524423189 1
238316092 39472243 1
140393380 39472243 1
190810251 39472243 1
75995713 39472243 1
21440665 39472243 1
21518722 39472243 1
318475037 39472243 1
422817442 39472243 1
67430174 39472243 1
303259546 39472243 1
46850377 39472243 1
99560321 39472243 1
372827446 39472243 1
111338251 39472243 1
69568655 39472243 1
166888604 39472243 1
104518517 39472243 1
98420900 39472243 1
20511634 39472243 1
233555616 39472243 1
219454029 39472243 1
238316092 191865710 1
67430174 191865710 1
190810251 191865710 1
16627544 191865710 1
303259546 191865710 1
46850377 191865710 1
372827446 191865710 1
239862568 191865710 1
6290752 191865710 1
104578228 191865710 1
21440665 191865710 1
21518722 191865710 1
69568655 191865710 1
21480666 191865710 1
318475037 191865710 1
104518517 191865710 1
74979783 191865710 1
23577405 191865710 1
46123918 21643123 1
21480666 21643123 1
262322667 21643123 1
67430174 21643123 1
66682393 21643123 1
98420900 21643123 1
23577405 21643123 1
238316092 21643123 1
140393380 21643123 1
16627544 21643123 1
226898857 21643123 1
32845471 21643123 1
104192882 21643123 1
21518722 21643123 1
318475037 21643123 1
135877820 21643123 1
18016160 21643123 1
372827446 21643123 1
296787019 21643123 1
69568655 21643123 1
166888604 21643123 1
36034936 21643123 1
239787466 316306021 1
215411682 316306021 1
109986944 316306021 1
19530527 316306021 1
372827446 316306021 1
111338251 316306021 1
19777265 316306021 1
98420900 316306021 1
69568655 316306021 1
22498248 316306021 1
238316092 242365407 1
69568655 242365407 1
396060099 386170620 1
616139585 386170620 1
68690605 386170620 1
26586771 386170620 1
219454029 386170620 1
144942878 246966794 1
36034936 246966794 1
6751502 246966794 1
74979783 246966794 1
23577405 246966794 1
372827446 246966794 1
133219169 246966794 1
23781227 246966794 1
75995713 246966794 1
18016160 197095842 1
19530527 197095842 1
32845471 197095842 1
111338251 197095842 1
75995713 197095842 1
166102184 197095842 1
371923186 16950676 1
20584338 16950676 1
104192882 16950676 1
45611369 16950676 1
6290752 16950676 1
144942878 16950676 1
163063814 16950676 1
46123918 16950676 1
95224854 16950676 1
21480666 16950676 1
10814042 16950676 1
312658372 16950676 1
22862620 16950676 1
231942475 16950676 1
372827446 16950676 1
37011115 16950676 1
6751502 16950676 1
89952215 16950676 1
70170285 16950676 1
233555616 16950676 1
23577405 16950676 1
67430174 393461982 1
110711910 393461982 1
215411682 393461982 1
303259546 393461982 1
19530527 393461982 1
372827446 393461982 1
104578228 393461982 1
21440665 393461982 1
69568655 393461982 1
21480666 393461982 1
318475037 393461982 1
104518517 393461982 1
36034936 393461982 1
135877820 393461982 1
39019643 393461982 1
238316092 382027035 1
69568655 382027035 1
26586771 382027035 1
104518517 382027035 1
248801998 128593925 1
253184868 128593925 1
372827446 128593925 1
75995713 128593925 1
239444226 128593925 1
233555616 128593925 1
422817442 128593925 1
21480666 37536209 1
67430174 37536209 1
20584338 37536209 1
133219169 37536209 1
70170285 37536209 1
104192882 37536209 1
23781227 37536209 1
6751502 37536209 1
21518722 37536209 1
74979783 37536209 1
69568655 37536209 1
22862620 37536209 1
322638688 37536209 1
39019643 37536209 1
18016160 237794265 1
67430174 237794265 1
104578228 237794265 1
36034936 237794265 1
21518722 237794265 1
18304985 237794265 1
504372104 66811109 1
238316092 25298765 1
16627544 25298765 1
21518722 25298765 1
19777265 25298765 1
135877820 25298765 1
110711910 25298765 1
372827446 25298765 1
111338251 25298765 1
69568655 25298765 1
36034936 25298765 1
23577405 25298765 1
18016160 93026497 1
67430174 93026497 1
19530527 93026497 1
372827446 93026497 1
32845471 93026497 1
21440665 93026497 1
21518722 93026497 1
69568655 93026497 1
21480666 93026497 1
135877820 93026497 1
219454029 93026497 1
372827446 568256634 1
19530527 568256634 1
229466877 88647325 1
238316092 88647325 1
110711910 88647325 1
303259546 88647325 1
46850377 88647325 1
137363410 88647325 1
372827446 88647325 1
111338251 88647325 1
21518722 88647325 1
228673882 88647325 1
69568655 88647325 1
103817716 88647325 1
239787466 88647325 1
104518517 88647325 1
168669206 88647325 1
22862620 88647325 1
19530527 424999238 1
69568655 424999238 1
67430174 424999238 1
21440665 424999238 1
135877820 424999238 1
67268150 249719099 1
504372104 249719099 1
422817442 249719099 1
421067231 36315404 1
504372104 36315404 1
296787019 36315404 1
322638688 36315404 1
36034936 36315404 1
18304985 36315404 1
27885779 238633165 1
22628924 238633165 1
48667895 238633165 1
616139585 238633165 1
523319035 238633165 1
127424923 238633165 1
878580698 238633165 1
19777265 238633165 1
66682393 238633165 1
26586771 238633165 1
18818981 256198747 1
238316092 29466305 1
140393380 29466305 1
16627544 29466305 1
121098050 29466305 1
75995713 29466305 1
21518722 29466305 1
46123918 29466305 1
122713304 29466305 1
21480666 29466305 1
242455623 29466305 1
318475037 29466305 1
135877820 29466305 1
422817442 29466305 1
67430174 29466305 1
110711910 29466305 1
303259546 29466305 1
46850377 29466305 1
372827446 29466305 1
111338251 29466305 1
69568655 29466305 1
104518517 29466305 1
98420900 29466305 1
233555616 29466305 1
23577405 29466305 1
238316092 242471796 1
67430174 242471796 1
36034936 242471796 1
21440665 242471796 1
21518722 242471796 1
190810251 242471796 1
46850377 242471796 1
69568655 242471796 1
372827446 242471796 1
121098050 242471796 1
75995713 242471796 1
20584338 17691386 1
45611369 17691386 1
120117254 17691386 1
21245586 17691386 1
46123918 17691386 1
95224854 17691386 1
270850017 17691386 1
10814042 17691386 1
202678255 17691386 1
39019643 17691386 1
46850377 17691386 1
169088826 17691386 1
22684776 17691386 1
70170285 17691386 1
23577405 17691386 1
322638688 17691386 1
26586771 17691386 1
371923186 17691386 1
104192882 17691386 1
6290752 17691386 1
144942878 17691386 1
163063814 17691386 1
224291356 17691386 1
312658372 17691386 1
74979783 17691386 1
22862620 17691386 1
231942475 17691386 1
372827446 17691386 1
37011115 17691386 1
6751502 17691386 1
89952215 17691386 1
238316092 78026748 1
77184360 78026748 1
371923186 78026748 1
20584338 78026748 1
104192882 78026748 1
144942878 78026748 1
163063814 78026748 1
21518722 78026748 1
46123918 78026748 1
95224854 78026748 1
21480666 78026748 1
242455623 78026748 1
10814042 78026748 1
312658372 78026748 1
84546428 78026748 1
135877820 78026748 1
74979783 78026748 1
422817442 78026748 1
231942475 78026748 1
46850377 78026748 1
372827446 78026748 1
169088826 78026748 1
37011115 78026748 1
6751502 78026748 1
18304985 78026748 1
89952215 78026748 1
22684776 78026748 1
70170285 78026748 1
104518517 78026748 1
322638688 78026748 1
579303202 246820781 1
399032673 246820781 1
504372104 246820781 1
296787019 246820781 1
627403720 246820781 1
23577405 246820781 1
18304985 246820781 1
190810251 350484600 1
371923186 350484600 1
16627544 350484600 1
239862568 350484600 1
104192882 350484600 1
45611369 350484600 1
6290752 350484600 1
144942878 350484600 1
95224854 350484600 1
21480666 350484600 1
10814042 350484600 1
28776227 350484600 1
312658372 350484600 1
22862620 350484600 1
372827446 350484600 1
19652551 350484600 1
213229979 350484600 1
322638688 350484600 1
342888740 114007914 1
21440665 114007914 1
579303202 114007914 1
21480666 114007914 1
627403720 114007914 1
19777265 114007914 1
84546428 114007914 1
399032673 114007914 1
46850377 114007914 1
94835912 114007914 1
229650437 114007914 1
111338251 114007914 1
213229979 114007914 1
504372104 114007914 1
326441880 114007914 1
219454029 114007914 1
148702848 114007914 1
420627114 114007914 1
21518722 114007914 1
944693640 114007914 1
422817442 114007914 1
562111567 114007914 1
99560321 114007914 1
372827446 114007914 1
296787019 114007914 1
421067231 114007914 1
104578228 244156314 1
67430174 244156314 1
69568655 244156314 1
104518517 244156314 1
21480666 58040765 1
371923186 58040765 1
20584338 58040765 1
6751502 58040765 1
21518722 58040765 1
219454029 58040765 1
104578228 577034468 1
67430174 577034468 1
110711910 577034468 1
21440665 577034468 1
21518722 577034468 1
135877820 577034468 1
239787466 577034468 1
22983594 577034468 1
137363410 577034468 1
19530527 577034468 1
372827446 577034468 1
69568655 577034468 1
122713304 577034468 1
19777265 577034468 1
229466877 242804165 1
238316092 242804165 1
239787466 242804165 1
303259546 242804165 1
372827446 242804165 1
111338251 242804165 1
104518517 242804165 1
23781227 242804165 1
36034936 242804165 1
228673882 242804165 1
69568655 242804165 1
18304985 242804165 1
190810251 77989626 1
20584338 77989626 1
21440665 77989626 1
46123918 77989626 1
95224854 77989626 1
21480666 77989626 1
10814042 77989626 1
84546428 77989626 1
39019643 77989626 1
46850377 77989626 1
111338251 77989626 1
169088826 77989626 1
104578228 77989626 1
190987689 77989626 1
22684776 77989626 1
70170285 77989626 1
23577405 77989626 1
322638688 77989626 1
26586771 77989626 1
77184360 77989626 1
371923186 77989626 1
16627544 77989626 1
32845471 77989626 1
104192882 77989626 1
6290752 77989626 1
144942878 77989626 1
135877820 77989626 1
74979783 77989626 1
422817442 77989626 1
22862620 77989626 1
231942475 77989626 1
191085626 77989626 1
372827446 77989626 1
37011115 77989626 1
6751502 77989626 1
89952215 77989626 1
239787466 77989626 1
104518517 77989626 1
36034936 77989626 1
191085626 150256527 1
371923186 150256527 1
20584338 150256527 1
46850377 150256527 1
372827446 150256527 1
104192882 150256527 1
6290752 150256527 1
23781227 150256527 1
163063814 150256527 1
95224854 150256527 1
10814042 150256527 1
70170285 150256527 1
312658372 150256527 1
23577405 150256527 1
22862620 150256527 1
39325505 6294502 1
371923186 6294502 1
20584338 6294502 1
16627544 6294502 1
32845471 6294502 1
239862568 6294502 1
104192882 6294502 1
6290752 6294502 1
120117254 6294502 1
144942878 6294502 1
21518722 6294502 1
46123918 6294502 1
95224854 6294502 1
10814042 6294502 1
312658372 6294502 1
84546428 6294502 1
202678255 6294502 1
74979783 6294502 1
239444226 6294502 1
22862620 6294502 1
231942475 6294502 1
191085626 6294502 1
46850377 6294502 1
372827446 6294502 1
37011115 6294502 1
6751502 6294502 1
69568655 6294502 1
18304985 6294502 1
89952215 6294502 1
213229979 6294502 1
104217808 6294502 1
22684776 6294502 1
70170285 6294502 1
36034936 6294502 1
23577405 6294502 1
322638688 6294502 1
20584338 28452279 1
16627544 28452279 1
46850377 28452279 1
420627114 28452279 1
104192882 28452279 1
296787019 28452279 1
21440665 28452279 1
421067231 28452279 1
21480666 28452279 1
32922034 28452279 1
166888604 28452279 1
504372104 28452279 1
239444226 28452279 1
233555616 28452279 1
23577405 28452279 1
422817442 28452279 1
322638688 28452279 1
562111567 28452279 1
22186312 430714461 1
504372104 430714461 1
32922034 430714461 1
627403720 430714461 1
67430174 231816917 1
46850377 231816917 1
69568655 231816917 1
372827446 231816917 1
110711910 90364806 1
137363410 90364806 1
372827446 90364806 1
111338251 90364806 1
21440665 90364806 1
21518722 90364806 1
69568655 90364806 1
18304985 90364806 1
239787466 90364806 1
104518517 90364806 1
202678255 90364806 1
36034936 90364806 1
98420900 90364806 1
20511634 90364806 1
233555616 90364806 1
26228880 90364806 1
238316092 228769095 1
67430174 228769095 1
110711910 228769095 1
303259546 228769095 1
46850377 228769095 1
372827446 228769095 1
32845471 228769095 1
111338251 228769095 1
75995713 228769095 1
21440665 228769095 1
21518722 228769095 1
69568655 228769095 1
18304985 228769095 1
22498248 228769095 1
239787466 228769095 1
104518517 228769095 1
36034936 228769095 1
54172831 385326089 1
27885779 385326089 1
270850017 385326089 1
84546428 385326089 1
18304985 385326089 1
248801998 385326089 1
219454029 385326089 1
236377912 385326089 1
18818981 385326089 1
233555616 385326089 1
616139585 237487471 1
238316092 240465601 1
67430174 240465601 1
21440665 240465601 1
21518722 240465601 1
69568655 240465601 1
372827446 240465601 1
238316092 232233165 1
110711910 232233165 1
303259546 232233165 1
46850377 232233165 1
372827446 232233165 1
32845471 232233165 1
111338251 232233165 1
75995713 232233165 1
104578228 232233165 1
144942878 232233165 1
21518722 232233165 1
22983594 232233165 1
228673882 232233165 1
69568655 232233165 1
18304985 232233165 1
104518517 232233165 1
32922034 22378020 1
94835912 22378020 1
229650437 22378020 1
104518517 22378020 1
504372104 22378020 1
296787019 22378020 1
23577405 22378020 1
562111567 22378020 1
104578228 410258761 1
67430174 410258761 1
21440665 410258761 1
19530527 410258761 1
69568655 410258761 1
104518517 410258761 1
21440665 48380272 1
579303202 244154060 1
21480666 244154060 1
399032673 244154060 1
627403720 244154060 1
46850377 244154060 1
163466066 244154060 1
67268150 244154060 1
504372104 244154060 1
296787019 244154060 1
23577405 244154060 1
26586771 244154060 1
562111567 244154060 1
75995713 237376611 1
21440665 237376611 1
21480666 237376611 1
29163101 237376611 1
67430174 237376611 1
46850377 237376611 1
111338251 237376611 1
18304985 237376611 1
238316092 237376611 1
140393380 237376611 1
215411682 237376611 1
226898857 237376611 1
104192882 237376611 1
6290752 237376611 1
121098050 237376611 1
21518722 237376611 1
228673882 237376611 1
318475037 237376611 1
21117425 237376611 1
422817442 237376611 1
303259546 237376611 1
372827446 237376611 1
69568655 237376611 1
104518517 237376611 1
36034936 237376611 1
238316092 23359147 1
18016160 23359147 1
67430174 23359147 1
140393380 23359147 1
190810251 23359147 1
16627544 23359147 1
303259546 23359147 1
46850377 23359147 1
372827446 23359147 1
32845471 23359147 1
104192882 23359147 1
6290752 23359147 1
111338251 23359147 1
104578228 23359147 1
21518722 23359147 1
69568655 23359147 1
239787466 23359147 1
213229979 23359147 1
318475037 23359147 1
104518517 23359147 1
135877820 23359147 1
98420900 23359147 1
23577405 23359147 1
238316092 179230072 1
110711910 179230072 1
239787466 179230072 1
46850377 179230072 1
137363410 179230072 1
318475037 179230072 1
372827446 179230072 1
111338251 179230072 1
104518517 179230072 1
104578228 179230072 1
36034936 179230072 1
21440665 179230072 1
98420900 179230072 1
69568655 179230072 1
22498248 179230072 1
67430174 223950593 1
140393380 223950593 1
239787466 223950593 1
46850377 223950593 1
372827446 223950593 1
104518517 223950593 1
75995713 223950593 1
36034936 223950593 1
21518722 223950593 1
69568655 223950593 1
27885779 212555476 1
396060099 212555476 1
616139585 212555476 1
21480666 212555476 1
127424923 212555476 1
878580698 212555476 1
46850377 212555476 1
372827446 212555476 1
48667895 212555476 1
66682393 212555476 1
23577405 212555476 1
26586771 212555476 1
124849627 212555476 1
399032673 330904433 1
32922034 330904433 1
944693640 330904433 1
627403720 330904433 1
148702848 330904433 1
22186312 330904433 1
163466066 330904433 1
94835912 330904433 1
99560321 330904433 1
420627114 330904433 1
372827446 330904433 1
229650437 330904433 1
19777265 330904433 1
75995713 330904433 1
504372104 330904433 1
296787019 330904433 1
21440665 330904433 1
135877820 330904433 1
239444226 330904433 1
421067231 330904433 1
422817442 330904433 1
562111567 330904433 1
238316092 235965948 1
67430174 235965948 1
239787466 235965948 1
303259546 235965948 1
46850377 235965948 1
137363410 235965948 1
115924018 235965948 1
372827446 235965948 1
32845471 235965948 1
111338251 235965948 1
104518517 235965948 1
75995713 235965948 1
104578228 235965948 1
36034936 235965948 1
21440665 235965948 1
21518722 235965948 1
22983594 235965948 1
69568655 235965948 1
122713304 235965948 1
18304985 235965948 1
238316092 236912210 1
110711910 236912210 1
303259546 236912210 1
372827446 236912210 1
111338251 236912210 1
23781227 236912210 1
75995713 236912210 1
228673882 236912210 1
69568655 236912210 1
18304985 236912210 1
22498248 236912210 1
239787466 236912210 1
318475037 236912210 1
104518517 236912210 1
36034936 236912210 1
140393380 21401635 1
46850377 21401635 1
21440665 21401635 1
23577405 21401635 1
69568655 21401635 1
19530527 393382369 1
238316092 234077156 1
67430174 234077156 1
110711910 234077156 1
46850377 234077156 1
372827446 234077156 1
111338251 234077156 1
75995713 234077156 1
21440665 234077156 1
21518722 234077156 1
22983594 234077156 1
46123918 234077156 1
69568655 234077156 1
18304985 234077156 1
318475037 234077156 1
104518517 234077156 1
312658372 234077156 1
36034936 234077156 1
20511634 234077156 1
233555616 234077156 1
238316092 95884790 1
110711910 95884790 1
303259546 95884790 1
46850377 95884790 1
137363410 95884790 1
372827446 95884790 1
32845471 95884790 1
111338251 95884790 1
75995713 95884790 1
104578228 95884790 1
21518722 95884790 1
228673882 95884790 1
69568655 95884790 1
18304985 95884790 1
22498248 95884790 1
36034936 95884790 1
98420900 95884790 1
233555616 95884790 1
77184360 78021401 1
371923186 78021401 1
20584338 78021401 1
16627544 78021401 1
104192882 78021401 1
6290752 78021401 1
46123918 78021401 1
95224854 78021401 1
21480666 78021401 1
10814042 78021401 1
312658372 78021401 1
84546428 78021401 1
135877820 78021401 1
74979783 78021401 1
39019643 78021401 1
231942475 78021401 1
46850377 78021401 1
372827446 78021401 1
169088826 78021401 1
37011115 78021401 1
6751502 78021401 1
18304985 78021401 1
89952215 78021401 1
239787466 78021401 1
104217808 78021401 1
22684776 78021401 1
70170285 78021401 1
104518517 78021401 1
238316092 240624439 1
163466066 240624439 1
21440665 240624439 1
21518722 240624439 1
10814042 240624439 1
318475037 240624439 1
19777265 240624439 1
84546428 240624439 1
168669206 240624439 1
67430174 240624439 1
110711910 240624439 1
303259546 240624439 1
46850377 240624439 1
372827446 240624439 1
111338251 240624439 1
69568655 240624439 1
18304985 240624439 1
22498248 240624439 1
239787466 240624439 1
104518517 240624439 1
36034936 240624439 1
233555616 240624439 1
238316092 235243434 1
67430174 235243434 1
303259546 235243434 1
318475037 235243434 1
69568655 235243434 1
372827446 235243434 1
229466877 232242473 1
238316092 232242473 1
16627544 232242473 1
239862568 232242473 1
121098050 232242473 1
75995713 232242473 1
21440665 232242473 1
21518722 232242473 1
228673882 232242473 1
10814042 232242473 1
318475037 232242473 1
19777265 232242473 1
67430174 232242473 1
303259546 232242473 1
46850377 232242473 1
372827446 232242473 1
111338251 232242473 1
104578228 232242473 1
69568655 232242473 1
18304985 232242473 1
22498248 232242473 1
213229979 232242473 1
104518517 232242473 1
98420900 232242473 1
67430174 55174364 1
372827446 55174364 1
104518517 55174364 1
36034936 55174364 1
21440665 55174364 1
21518722 55174364 1
46123918 55174364 1
69568655 55174364 1
21518722 247041300 1
878580698 247041300 1
19530527 247041300 1
69568655 247041300 1
19777265 247041300 1
77184360 19533838 1
20584338 19533838 1
104192882 19533838 1
144942878 19533838 1
6751502 19533838 1
95224854 19533838 1
21480666 19533838 1
89952215 19533838 1
10814042 19533838 1
70170285 19533838 1
312658372 19533838 1
74979783 19533838 1
23577405 19533838 1
322638688 19533838 1
32922034 21927925 1
420627114 21927925 1
166888604 21927925 1
229650437 21927925 1
104192882 21927925 1
504372104 21927925 1
296787019 21927925 1
21440665 21927925 1
422817442 21927925 1
78019662 270286972 1
115924018 270286972 1
22862620 270286972 1
95224854 270286972 1
39019643 270286972 1
238316092 30443497 1
18016160 30443497 1
67430174 30443497 1
303259546 30443497 1
372827446 30443497 1
21518722 30443497 1
69568655 30443497 1
239787466 30443497 1
318475037 30443497 1
166888604 30443497 1
36034936 30443497 1
74979783 30443497 1
23577405 30443497 1
191085626 360540613 1
39325505 360540613 1
140393380 360540613 1
371923186 360540613 1
99560321 360540613 1
104192882 360540613 1
111338251 360540613 1
120117254 360540613 1
95224854 360540613 1
248801998 360540613 1
10814042 360540613 1
190987689 360540613 1
133219169 360540613 1
18818981 360540613 1
231942475 234825661 1
238316092 234825661 1
16627544 234825661 1
46850377 234825661 1
372827446 234825661 1
32845471 234825661 1
111338251 234825661 1
121098050 234825661 1
75995713 234825661 1
104578228 234825661 1
21440665 234825661 1
21518722 234825661 1
69568655 234825661 1
22498248 234825661 1
239787466 234825661 1
318475037 234825661 1
104518517 234825661 1
46850377 104187193 1
22862620 104187193 1
322638688 104187193 1
36034936 104187193 1
6751502 104187193 1
39019643 104187193 1
80267704 246723037 1
20584338 246723037 1
10814042 246723037 1
115924018 246723037 1
372827446 246723037 1
133219169 246723037 1
70170285 246723037 1
104192882 246723037 1
111338251 246723037 1
104518517 246723037 1
75995713 246723037 1
238158030 246723037 1
37011115 246723037 1
312658372 246723037 1
144942878 246723037 1
84546428 246723037 1
36034936 246723037 1
6751502 246723037 1
21518722 246723037 1
46123918 246723037 1
22862620 246723037 1
18304985 246723037 1
39019643 246723037 1
36806703 361335767 1
54172831 361335767 1
236377912 361335767 1
239444226 361335767 1
372827446 361335767 1
18304985 361335767 1
248801998 361335767 1
229650437 430934081 1
27885779 430934081 1
396060099 430934081 1
22628924 430934081 1
48667895 430934081 1
82645739 430934081 1
616139585 430934081 1
26586771 430934081 1
917581650 430934081 1
18304985 430934081 1
18016160 234688647 1
36034936 234688647 1
21518722 234688647 1
98420900 234688647 1
215411682 234688647 1
372827446 234688647 1
18304985 234688647 1
371923186 11587032 1
20584338 11587032 1
16627544 11587032 1
6290752 11587032 1
67268150 11587032 1
144942878 11587032 1
163063814 11587032 1
21440665 11587032 1
21518722 11587032 1
46123918 11587032 1
95224854 11587032 1
21480666 11587032 1
10814042 11587032 1
312658372 11587032 1
84546428 11587032 1
202678255 11587032 1
135877820 11587032 1
74979783 11587032 1
239444226 11587032 1
22862620 11587032 1
26228880 11587032 1
46850377 11587032 1
372827446 11587032 1
37011115 11587032 1
6751502 11587032 1
19652551 11587032 1
89952215 11587032 1
70170285 11587032 1
166888604 11587032 1
233555616 11587032 1
23577405 11587032 1
322638688 11587032 1
21480666 347778813 1
67430174 347778813 1
110711910 347778813 1
190810251 347778813 1
239787466 347778813 1
303259546 347778813 1
19530527 347778813 1
111338251 347778813 1
21440665 347778813 1
74979783 347778813 1
69568655 347778813 1
18304985 347778813 1
69568655 242484816 1
191085626 120117254 1
191085626 231942475 1
191085626 116422140 1
191085626 244026999 1
191085626 262322667 1
191085626 77184360 1
191085626 46123918 1
191085626 237826875 1
191085626 70170285 1
191085626 144942878 1
191085626 239862568 1
191085626 90059455 1
191085626 33507131 1
191085626 75995713 1
191085626 238158030 1
191085626 39019643 1
191085626 233555616 1
104578228 77986665 1
104578228 229466877 1
104578228 21480666 1
104578228 242791873 1
104578228 296787019 1
104578228 36034936 1
104578228 140393380 1
104578228 83344114 1
104578228 303259546 1
104578228 137363410 1
104578228 46123918 1
104578228 69568655 1
104578228 372827446 1
104578228 212284694 1
104578228 21811630 1
104578228 166102184 1
104578228 198846028 1
104578228 104518517 1
104578228 19777265 1
104578228 67268150 1
104578228 18304985 1
104578228 75995713 1
21518722 22005625 1
21518722 95224854 1
21518722 21480666 1
21518722 28776227 1
21518722 24600451 1
21518722 67430174 1
21518722 229650437 1
21518722 133219169 1
21518722 238316092 1
21518722 16627544 1
21518722 21629133 1
21518722 21315916 1
21518722 22862620 1
21518722 372827446 1
21518722 69568655 1
21518722 89952215 1
21518722 166888604 1
21518722 124849627 1
39325505 120117254 1
39325505 84546428 1
39325505 239862568 1
39325505 322638688 1
39325505 6290752 1
39325505 19777265 1
39325505 371923186 1
39325505 33507131 1
39325505 236108605 1
239862568 22005625 1
239862568 237826875 1
239862568 144942878 1
239862568 253184868 1
239862568 21117425 1
239862568 262322667 1
239862568 99560321 1
239862568 28776227 1
239862568 95658167 1
239862568 23781227 1
239862568 22628924 1
18304985 231942475 1
18304985 191085626 1
18304985 21480666 1
18304985 77184360 1
18304985 29163101 1
18304985 248801998 1
18304985 39325505 1
18304985 36806703 1
18304985 19652551 1
18304985 237826875 1
18304985 80267704 1
18304985 32922034 1
18304985 110711910 1
18304985 103817716 1
18304985 253184868 1
18304985 270850017 1
18304985 239787466 1
18304985 215411682 1
18304985 244026999 1
18304985 46850377 1
18304985 137363410 1
18304985 106866759 1
18304985 109986944 1
18304985 99560321 1
18304985 115924018 1
18304985 190987689 1
18304985 133219169 1
18304985 104192882 1
18304985 27885779 1
18304985 111338251 1
18304985 20586381 1
18304985 75995713 1
18304985 21315916 1
18304985 22628924 1
18304985 238158030 1
18304985 24600451 1
18304985 48667895 1
18304985 116422140 1
18304985 77986665 1
18304985 82645739 1
18304985 153563285 1
18304985 22026991 1
18304985 135514272 1
18304985 104578228 1
18304985 66682393 1
18304985 84546428 1
18304985 219297099 1
18304985 202678255 1
18304985 77995220 1
18304985 36034936 1
18304985 21117425 1
18304985 195697781 1
18304985 148872468 1
18304985 6751502 1
18304985 116559835 1
18304985 98420900 1
18304985 74979783 1
18304985 20511634 1
18304985 239444226 1
18304985 83344114 1
18304985 236487406 1
18304985 233555616 1
18304985 219007038 1
18304985 228673882 1
18304985 327886319 1
18304985 68690605 1
18304985 23577405 1
18304985 241298933 1
18304985 236377912 1
18304985 122713304 1
18304985 22862620 1
18304985 90059455 1
18304985 233919401 1
18304985 127331013 1
18304985 33507131 1
18304985 39019643 1
18304985 22498248 1
20586381 32845471 1
95658167 77986665 1
95658167 18818981 1
95658167 20511634 1
95658167 23781227 1
116422140 68690605 1
116422140 70170285 1
116422140 211231464 1
116422140 26228880 1
116422140 22628924 1
190987689 18016160 1
190987689 19652551 1
190987689 236487406 1
190987689 233555616 1
190987689 150981180 1
190987689 109986944 1
190987689 95224854 1
190987689 111338251 1
190987689 21315916 1
248801998 262322667 1
248801998 237826875 1
248801998 236377912 1
248801998 104192882 1
248801998 253184868 1
248801998 121375039 1
248801998 19777265 1
248801998 249347954 1
248801998 239444226 1
21117425 190810251 1
21117425 95658167 1
21117425 32845471 1
21117425 118999126 1
21117425 39019643 1
21440665 21811630 1
21440665 239862568 1
21440665 75995713 1
21440665 22005625 1
21440665 22983594 1
21440665 46123918 1
21440665 122713304 1
21440665 21480666 1
21440665 29163101 1
21440665 270850017 1
21440665 109986944 1
21440665 19777265 1
21440665 24600451 1
21440665 84546428 1
21440665 262322667 1
21440665 63680662 1
21440665 26228880 1
21440665 46850377 1
21440665 137363410 1
21440665 111338251 1
21440665 68690605 1
21440665 248801998 1
21440665 103817716 1
21440665 153563285 1
21440665 242791873 1
21440665 98420900 1
21440665 23577405 1
21440665 127331013 1
21440665 166102184 1
21440665 198846028 1
21440665 229466877 1
21440665 238316092 1
21440665 39325505 1
21440665 36806703 1
21440665 237826875 1
21440665 140393380 1
21440665 226898857 1
21440665 115924018 1
21440665 32845471 1
21440665 20586381 1
21440665 121098050 1
21440665 22628924 1
21440665 228673882 1
21440665 327886319 1
21440665 324588341 1
21440665 227338733 1
21440665 318475037 1
21440665 168669206 1
21440665 135877820 1
21440665 74979783 1
21440665 239444226 1
21440665 110711910 1
21440665 303259546 1
21440665 372827446 1
21440665 69568655 1
21440665 239787466 1
21440665 104518517 1
21440665 22026991 1
21440665 77995220 1
21440665 36034936 1
21440665 148872468 1
19735329 109986944 1
19735329 19530527 1
19735329 32845471 1
19735329 118999126 1
23577405 26586771 1
23577405 89952215 1
23577405 20584338 1
23577405 27885779 1
23577405 10814042 1
23577405 104217808 1
23577405 166888604 1
33507131 166102184 1
33507131 19777265 1
18016160 21480666 1
18016160 19594736 1
18016160 16627544 1
18016160 239862568 1
18016160 104518517 1
18016160 22005625 1
18016160 262199169 1
233555616 20584338 1
233555616 6290752 1
233555616 122713304 1
233555616 227338733 1
233555616 24600451 1
233555616 312658372 1
233555616 67430174 1
233555616 110711910 1
233555616 99560321 1
233555616 372827446 1
233555616 111338251 1
233555616 37011115 1
233555616 83344114 1
233555616 18304985 1
233555616 22498248 1
233555616 103817716 1
233555616 253184868 1
233555616 239787466 1
233555616 70170285 1
233555616 36034936 1
233555616 148872468 1
233555616 166102184 1
233555616 198846028 1
227338733 109986944 1
66682393 20584338 1
66682393 27885779 1
66682393 22005625 1
66682393 224291356 1
66682393 21480666 1
66682393 127424923 1
66682393 26586771 1
238158030 127331013 1
238158030 111338251 1
236377912 150981180 1
236377912 54172831 1
236377912 253184868 1
236377912 270850017 1
244026999 191085626 1
244026999 37011115 1
253184868 190987689 1
253184868 237826875 1
253184868 239444226 1
253184868 236377912 1
253184868 90059455 1
253184868 233555616 1
166102184 110711910 1
166102184 137363410 1
166102184 327886319 1
166102184 63680662 1
166102184 127331013 1
239787466 120117254 1
239787466 21440665 1
239787466 236487406 1
239787466 233555616 1
239787466 95658167 1
239787466 372827446 1
239787466 32845471 1
239787466 233919401 1
239787466 63680662 1
239787466 111338251 1
239787466 198846028 1
239787466 312625958 1
239787466 121098050 1
239787466 39019643 1
137363410 229466877 1
137363410 20586381 1
137363410 18304985 1
137363410 29163101 1
137363410 104518517 1
137363410 19777265 1
137363410 84546428 1
137363410 168669206 1
137363410 116559835 1
137363410 98420900 1
137363410 233919401 1
137363410 198846028 1
137363410 39019643 1
32845471 191085626 1
32845471 29163101 1
32845471 239787466 1
32845471 215411682 1
32845471 227338733 1
32845471 109986944 1
32845471 104518517 1
32845471 19777265 1
32845471 104578228 1
32845471 98420900 1
32845471 228673882 1
32845471 327886319 1
32845471 233919401 1
32845471 166102184 1
32845471 198846028 1
26228880 116422140 1
26228880 166102184 1
202678255 89952215 1
202678255 371923186 1
202678255 20584338 1
202678255 10814042 1
202678255 372827446 1
202678255 45611369 1
202678255 36034936 1
202678255 95658167 1
202678255 203484133 1
19652551 21480666 1
19652551 190987689 1
19652551 21315916 1
19652551 36034936 1
19652551 22005625 1
19652551 28776227 1
19652551 104217808 1
19652551 16627544 1
19652551 69568655 1
68690605 48667895 1
68690605 219454029 1
110711910 244026999 1
110711910 303259546 1
110711910 229466877 1
110711910 109986944 1
110711910 19735329 1
110711910 69568655 1
110711910 372827446 1
110711910 21811630 1
110711910 32845471 1
110711910 122713304 1
110711910 324588341 1
110711910 36034936 1
110711910 127331013 1
110711910 63680662 1
110711910 21440665 1
110711910 111338251 1
110711910 168669206 1
110711910 166102184 1
110711910 20511634 1
110711910 20586381 1
110711910 18304985 1
110711910 239444226 1
110711910 22983594 1
110711910 22498248 1
82645739 616139585 1
104192882 229650437 1
104192882 70170285 1
104192882 163063814 1
104192882 20584338 1
104192882 21245586 1
104192882 28776227 1
104192882 169088826 1
104192882 322638688 1
104192882 312658372 1
104192882 37011115 1
104192882 166888604 1
67268150 211231464 1
67268150 213229979 1
67268150 46850377 1
67268150 111338251 1
67268150 75995713 1
67268150 422817442 1
67268150 562111567 1
67268150 219454029 1
231942475 20584338 1
231942475 303259546 1
231942475 6290752 1
231942475 21245586 1
231942475 37011115 1
231942475 163063814 1
231942475 21629133 1
231942475 95224854 1
231942475 18304985 1
231942475 211231464 1
231942475 89952215 1
231942475 10814042 1
231942475 70170285 1
231942475 22862620 1
228673882 36034936 1
228673882 242791873 1
228673882 20586381 1
228673882 111338251 1
228673882 137363410 1
228673882 229466877 1
228673882 83344114 1
228673882 22628924 1
228673882 238158030 1
228673882 77995220 1
228673882 68690605 1
219007038 32922034 1
219007038 19735329 1
219007038 18304985 1
19530527 67430174 1
19530527 226898857 1
19530527 318475037 1
19530527 372827446 1
19530527 19777265 1
6751502 19530527 1
6751502 70170285 1
6751502 169088826 1
6751502 6290752 1
6751502 166888604 1
84546428 191085626 1
84546428 20584338 1
84546428 6290752 1
84546428 111338251 1
84546428 22005625 1
84546428 21245586 1
84546428 95224854 1
84546428 89952215 1
84546428 10814042 1
84546428 104518517 1
84546428 22862620 1
98420900 21480666 1
98420900 67430174 1
98420900 137363410 1
98420900 372827446 1
98420900 32845471 1
98420900 20586381 1
98420900 116559835 1
98420900 262322667 1
144942878 239862568 1
144942878 163063814 1
144942878 10814042 1
144942878 28776227 1
144942878 312658372 1
144942878 22862620 1
144942878 203484133 1
144942878 37011115 1
144942878 89952215 1
144942878 198846028 1
111338251 231942475 1
111338251 191085626 1
111338251 229466877 1
111338251 77184360 1
111338251 67430174 1
111338251 110711910 1
111338251 303259546 1
111338251 22186312 1
111338251 137363410 1
111338251 106866759 1
111338251 99560321 1
111338251 115924018 1
111338251 372827446 1
111338251 21811630 1
111338251 32845471 1
111338251 104192882 1
111338251 20586381 1
111338251 67268150 1
111338251 75995713 1
111338251 120117254 1
111338251 77986665 1
111338251 104578228 1
111338251 144942878 1
111338251 6306972 1
111338251 21440665 1
111338251 6751502 1
111338251 21518722 1
111338251 78019662 1
111338251 83344114 1
111338251 22983594 1
111338251 228673882 1
111338251 327886319 1
111338251 69568655 1
111338251 122713304 1
111338251 90059455 1
111338251 118999126 1
111338251 18304985 1
111338251 22498248 1
111338251 29163101 1
111338251 239787466 1
111338251 227338733 1
111338251 109986944 1
111338251 190987689 1
111338251 19777265 1
111338251 21315916 1
111338251 24600451 1
111338251 116422140 1
111338251 153563285 1
111338251 242791873 1
111338251 84546428 1
111338251 77995220 1
111338251 21117425 1
111338251 36034936 1
111338251 148872468 1
111338251 168669206 1
111338251 135877820 1
111338251 20511634 1
111338251 239444226 1
111338251 95658167 1
111338251 233919401 1
111338251 63680662 1
111338251 127331013 1
111338251 166102184 1
111338251 249347954 1
111338251 203484133 1
77995220 22498248 1
120117254 21480666 1
120117254 20584338 1
29163101 22983594 1
77986665 231942475 1
77986665 244026999 1
77986665 115924018 1
77986665 95658167 1
77986665 46123918 1
77986665 84546428 1
77986665 95224854 1
77986665 75995713 1
77986665 238158030 1
77986665 39019643 1
90059455 18016160 1
90059455 95658167 1
90059455 23781227 1
90059455 39019643 1
168669206 109986944 1
168669206 327886319 1
168669206 118999126 1
236108605 236487406 1
236108605 244026999 1
236108605 262199169 1
22186312 579303202 1
22186312 77995220 1
22186312 627403720 1
22186312 239444226 1
22186312 213229979 1
22186312 262322667 1
22186312 422817442 1
135877820 16627544 1
135877820 226898857 1
135877820 303259546 1
135877820 372827446 1
135877820 312625958 1
135877820 121098050 1
135877820 22005625 1
135877820 21629133 1
135877820 69568655 1
135877820 236377912 1
135877820 21480666 1
135877820 89952215 1
135877820 10814042 1
135877820 28776227 1
135877820 19777265 1
135877820 21315916 1
135877820 36034936 1
135877820 116559835 1
239444226 237826875 1
239444226 54172831 1
239444226 104192882 1
239444226 22983594 1
239444226 21480666 1
239444226 18818981 1
239444226 262322667 1
239444226 236108605 1
239444226 18016160 1
239444226 94835912 1
239444226 99560321 1
239444226 111338251 1
239444226 48667895 1
239444226 68690605 1
239444226 121375039 1
239444226 18304985 1
239444226 248801998 1
239444226 253184868 1
239444226 213229979 1
239444226 190987689 1
239444226 66682393 1
239444226 219297099 1
239444226 36034936 1
239444226 20511634 1
239444226 233555616 1
239444226 249347954 1
54172831 23577405 1
20511634 137363410 1
20511634 46123918 1
20511634 32922034 1
20511634 122713304 1
20511634 90059455 1
20511634 110711910 1
20511634 103817716 1
20511634 77995220 1
20511634 202678255 1
20511634 6306972 1
20511634 74979783 1
23781227 39325505 1
23781227 215411682 1
23781227 244026999 1
23781227 19735329 1
23781227 239862568 1
23781227 19777265 1
23781227 169088826 1
23781227 144942878 1
23781227 78019662 1
23781227 203484133 1
23781227 39019643 1
39019643 237826875 1
39019643 371923186 1
39019643 239787466 1
39019643 20584338 1
39019643 137363410 1
39019643 99560321 1
39019643 190987689 1
39019643 19735329 1
39019643 22684776 1
39019643 70170285 1
39019643 32845471 1
39019643 45611369 1
39019643 111338251 1
39019643 23781227 1
39019643 21117425 1
39019643 163063814 1
39019643 6751502 1
39019643 239444226 1
39019643 236487406 1
39019643 127331013 1
39019643 203484133 1
36034936 191085626 1
36034936 229466877 1
36034936 238316092 1
36034936 36806703 1
36034936 237826875 1
36034936 67430174 1
36034936 110711910 1
36034936 140393380 1
36034936 303259546 1
36034936 46850377 1
36034936 137363410 1
36034936 106866759 1
36034936 99560321 1
36034936 115924018 1
36034936 372827446 1
36034936 20586381 1
36034936 67268150 1
36034936 75995713 1
36034936 120117254 1
36034936 77986665 1
36034936 195697781 1
36034936 21440665 1
36034936 83344114 1
36034936 236487406 1
36034936 327886319 1
36034936 68690605 1
36034936 90059455 1
36034936 29163101 1
36034936 32922034 1
36034936 324588341 1
36034936 227338733 1
36034936 244026999 1
36034936 190987689 1
36034936 133219169 1
36034936 24600451 1
36034936 82645739 1
36034936 202678255 1
36034936 77995220 1
36034936 21117425 1
36034936 148872468 1
36034936 168669206 1
36034936 239444226 1
36034936 233555616 1
36034936 262322667 1
36034936 212284694 1
36034936 233919401 1
36034936 322638688 1
36034936 127331013 1
36034936 63680662 1
36034936 166102184 1
36034936 249347954 1
36034936 236108605 1
36034936 39019643 1
63680662 69568655 1
63680662 372827446 1
63680662 32845471 1
63680662 144942878 1
63680662 166102184 1
270850017 10814042 1
270850017 28776227 1
270850017 18016160 1
270850017 89952215 1
103817716 153563285 1
78019662 211231464 1
78019662 111338251 1
78019662 238158030 1
46850377 190810251 1
46850377 20584338 1
46850377 22005625 1
46850377 21480666 1
46850377 127424923 1
46850377 10814042 1
46850377 28776227 1
46850377 67430174 1
46850377 19594736 1
46850377 229650437 1
46850377 121375039 1
46850377 213229979 1
46850377 104217808 1
46850377 26586771 1
46850377 16627544 1
46850377 21629133 1
46850377 21315916 1
46850377 22862620 1
46850377 203484133 1
46850377 69568655 1
46850377 196551540 1
46850377 89952215 1
46850377 104518517 1
46850377 124849627 1
229466877 137363410 1
219454029 248801998 1
219454029 39325505 1
219454029 127424923 1
219454029 215411682 1
219454029 19530527 1
219454029 190987689 1
219454029 133219169 1
219454029 67268150 1
219454029 84546428 1
219454029 236377912 1
219454029 26586771 1
262322667 16627544 1
262322667 239862568 1
262322667 22005625 1
262322667 46123918 1
22498248 196551540 1
22498248 22005625 1
22498248 77184360 1
22498248 21480666 1
22498248 39325505 1
22498248 242791873 1
22498248 110711910 1
22498248 77995220 1
22498248 270850017 1
22498248 239444226 1
22498248 83344114 1
22498248 233555616 1
22498248 137363410 1
22498248 109986944 1
22498248 46123918 1
22498248 19735329 1
22498248 23577405 1
22498248 372827446 1
22498248 239862568 1
22498248 233919401 1
22498248 111338251 1
22498248 26228880 1
22498248 20586381 1
22498248 18304985 1
22498248 75995713 1
48667895 82645739 1
48667895 6306972 1
48667895 239444226 1
48667895 83344114 1
48667895 115924018 1
48667895 95658167 1
48667895 68690605 1
36806703 236377912 1
19777265 67430174 1
19777265 371923186 1
19777265 19594736 1
19777265 215411682 1
19777265 16627544 1
19777265 137363410 1
19777265 372827446 1
19777265 229650437 1
19777265 22005625 1
19777265 95224854 1
19777265 21480666 1
19777265 253184868 1
19777265 10814042 1
19777265 190987689 1
19777265 21315916 1
19777265 148872468 1
19777265 22862620 1
22983594 127331013 1
22983594 228673882 1
22983594 137363410 1
22983594 121375039 1
22983594 110711910 1
22983594 115924018 1
22983594 233919401 1
211231464 231942475 1
211231464 228673882 1
211231464 75995713 1
211231464 103817716 1
94835912 148702848 1
94835912 562111567 1
94835912 19594736 1
94835912 229650437 1
94835912 296787019 1
94835912 326441880 1
80267704 70170285 1
80267704 45611369 1
80267704 18304985 1
22628924 104192882 1
22628924 396060099 1
22628924 616139585 1
22628924 224291356 1
22628924 375036621 1
22628924 878580698 1
22628924 26586771 1
22628924 124849627 1
215411682 19735329 1
215411682 248801998 1
215411682 21811630 1
215411682 32845471 1
215411682 77995220 1
215411682 23781227 1
215411682 239444226 1
46123918 16627544 1
46123918 239862568 1
46123918 169088826 1
46123918 22005625 1
46123918 21440665 1
46123918 21629133 1
46123918 95224854 1
46123918 21480666 1
46123918 270850017 1
46123918 89952215 1
46123918 10814042 1
46123918 28776227 1
46123918 21315916 1
46123918 22862620 1
46123918 166102184 1
133219169 371923186 1
133219169 219007038 1
133219169 236377912 1
133219169 322638688 1
237826875 99560321 1
237826875 104192882 1
237826875 21518722 1
237826875 83344114 1
237826875 190987689 1
237826875 21117425 1
237826875 148872468 1
237826875 262322667 1
236487406 21117425 1
236487406 191085626 1
236487406 82645739 1
236487406 137363410 1
236487406 262322667 1
236487406 29163101 1
236487406 95658167 1
236487406 104578228 1
236487406 20586381 1
236487406 239787466 1
236487406 238158030 1
236487406 39019643 1
74979783 20584338 1
74979783 45611369 1
74979783 21245586 1
74979783 10814042 1
74979783 28776227 1
74979783 19594736 1
74979783 169088826 1
74979783 22684776 1
74979783 70170285 1
74979783 21518722 1
74979783 21629133 1
74979783 21315916 1
74979783 22862620 1
74979783 37011115 1
74979783 89952215 1
115924018 37011115 1
115924018 312658372 1
115924018 36034936 1
115924018 148872468 1
115924018 22983594 1
115924018 244026999 1
115924018 228673882 1
115924018 190987689 1
115924018 327886319 1
115924018 32845471 1
115924018 70170285 1
115924018 239862568 1
115924018 45611369 1
115924018 6290752 1
115924018 18304985 1
233919401 226898857 1
99560321 228673882 1
99560321 19530527 1
99560321 19735329 1
99560321 422817442 1
99560321 195697781 1
99560321 19777265 1
99560321 39019643 1
99560321 233555616 1
262199169 18016160 1
262199169 219007038 1
262199169 95658167 1
262199169 19777265 1
262199169 33507131 1
262199169 236108605 1
75995713 371923186 1
75995713 137363410 1
75995713 106866759 1
75995713 94835912 1
75995713 99560321 1
75995713 21811630 1
75995713 239862568 1
75995713 45611369 1
75995713 111338251 1
75995713 20586381 1
75995713 67268150 1
75995713 104578228 1
75995713 195697781 1
75995713 21440665 1
75995713 46123918 1
75995713 122713304 1
75995713 18304985 1
75995713 22498248 1
75995713 29163101 1
75995713 211231464 1
75995713 270850017 1
75995713 227338733 1
75995713 70170285 1
75995713 104518517 1
75995713 24600451 1
75995713 82645739 1
75995713 153563285 1
75995713 242791873 1
75995713 312658372 1
75995713 36034936 1
75995713 148872468 1
75995713 135877820 1
75995713 98420900 1
75995713 239444226 1
75995713 422817442 1
75995713 233919401 1
75995713 322638688 1
75995713 127331013 1
75995713 166102184 1
75995713 249347954 1
32922034 213229979 1
32922034 32845471 1
32922034 229650437 1
32922034 22005625 1
32922034 421067231 1
32922034 422817442 1
32922034 166102184 1
32922034 121375039 1
219297099 239444226 1
148872468 219454029 1
242455623 77986665 1
242455623 78019662 1
242455623 21811630 1
242455623 133219169 1
242455623 75995713 1
242455623 19530527 1
242455623 22862620 1
242455623 21518722 1
242455623 104192882 1
242455623 103817716 1
242455623 135877820 1
242455623 22983594 1
242455623 74979783 1
242455623 135514272 1
18818981 18016160 1
18818981 19652551 1
18818981 46850377 1
18818981 104192882 1
18818981 135514272 1
18818981 239444226 1
18818981 219007038 1
18818981 262322667 1
18818981 95658167 1
18818981 23577405 1
150981180 36806703 1
121375039 21480666 1
20584338 203484133 1
372827446 203484133 1
322638688 203484133 1
104217808 150981180 1
21480666 21629133 1
10814042 21629133 1
322638688 21629133 1
372827446 121375039 1
21480666 121375039 1
104518517 121375039 1
6290752 231942475 1
6290752 191085626 1
6290752 18016160 1
6290752 39325505 1
6290752 36806703 1
6290752 237826875 1
6290752 215411682 1
6290752 16627544 1
6290752 148702848 1
6290752 99560321 1
6290752 115924018 1
6290752 32845471 1
6290752 104192882 1
6290752 45611369 1
6290752 75995713 1
6290752 238158030 1
6290752 144942878 1
6290752 6751502 1
6290752 21518722 1
6290752 78019662 1
6290752 83344114 1
6290752 68690605 1
6290752 90059455 1
6290752 248801998 1
6290752 89952215 1
6290752 213229979 1
6290752 10814042 1
6290752 28776227 1
6290752 133219169 1
6290752 116422140 1
6290752 153563285 1
6290752 312658372 1
6290752 84546428 1
6290752 77995220 1
6290752 21117425 1
6290752 116559835 1
6290752 239444226 1
6290752 233555616 1
6290752 262322667 1
6290752 23577405 1
6290752 22862620 1
6290752 322638688 1
6290752 33507131 1
6290752 236108605 1
6290752 39019643 1
20584338 77184360 1
20584338 39325505 1
20584338 371923186 1
20584338 104192882 1
20584338 45611369 1
20584338 6290752 1
20584338 23781227 1
20584338 75995713 1
20584338 238158030 1
20584338 120117254 1
20584338 21245586 1
20584338 163063814 1
20584338 78019662 1
20584338 46123918 1
20584338 95224854 1
20584338 10814042 1
20584338 116422140 1
20584338 312658372 1
20584338 84546428 1
20584338 202678255 1
20584338 74979783 1
20584338 22862620 1
20584338 33507131 1
20584338 39019643 1
20584338 231942475 1
20584338 80267704 1
20584338 169088826 1
20584338 37011115 1
20584338 6751502 1
20584338 89952215 1
20584338 22684776 1
20584338 133219169 1
20584338 70170285 1
20584338 22026991 1
20584338 66682393 1
20584338 77995220 1
20584338 233555616 1
20584338 322638688 1
22862620 39325505 1
22862620 36806703 1
22862620 20584338 1
22862620 104192882 1
22862620 6290752 1
22862620 75995713 1
22862620 22005625 1
22862620 78019662 1
22862620 46123918 1
22862620 95224854 1
22862620 21480666 1
22862620 10814042 1
22862620 28776227 1
22862620 19777265 1
22862620 84546428 1
22862620 74979783 1
22862620 33507131 1
22862620 236108605 1
22862620 6751502 1
22862620 236487406 1
22862620 90059455 1
22862620 89952215 1
22862620 22026991 1
22862620 23577405 1
322638688 77184360 1
322638688 39325505 1
322638688 89952215 1
322638688 371923186 1
322638688 10814042 1
322638688 22684776 1
322638688 70170285 1
322638688 104192882 1
322638688 6290752 1
322638688 19777265 1
322638688 120117254 1
322638688 135514272 1
322638688 37011115 1
322638688 312658372 1
322638688 144942878 1
322638688 84546428 1
322638688 36034936 1
322638688 163063814 1
322638688 6751502 1
322638688 74979783 1
322638688 262322667 1
322638688 95658167 1
322638688 23577405 1
322638688 95224854 1
371923186 6290752 1
16627544 6290752 1
148702848 6290752 1
372827446 6290752 1
45611369 6290752 1
163063814 6290752 1
95224854 6290752 1
89952215 6290752 1
10814042 6290752 1
312658372 6290752 1
422817442 6290752 1
371923186 20584338 1
169088826 20584338 1
37011115 20584338 1
163063814 20584338 1
6751502 20584338 1
95224854 20584338 1
89952215 20584338 1
10814042 20584338 1
22684776 20584338 1
70170285 20584338 1
312658372 20584338 1
238316092 22862620 1
371923186 22862620 1
104192882 22862620 1
95224854 22862620 1
10814042 22862620 1
312658372 22862620 1
372827446 22862620 1
6751502 22862620 1
69568655 22862620 1
89952215 22862620 1
70170285 22862620 1
89952215 322638688 1
371923186 322638688 1
10814042 322638688 1
70170285 322638688 1
37011115 322638688 1
312658372 322638688 1
163063814 322638688 1
95224854 322638688 1
89952215 231942475 1
89952215 77184360 1
89952215 21480666 1
89952215 39325505 1
89952215 80267704 1
89952215 16627544 1
89952215 10814042 1
89952215 115924018 1
89952215 22684776 1
89952215 133219169 1
89952215 32845471 1
89952215 70170285 1
89952215 104192882 1
89952215 45611369 1
89952215 169088826 1
89952215 23781227 1
89952215 75995713 1
89952215 120117254 1
89952215 116422140 1
89952215 77986665 1
89952215 22026991 1
89952215 21245586 1
89952215 37011115 1
89952215 144942878 1
89952215 84546428 1
89952215 77995220 1
89952215 163063814 1
89952215 6751502 1
89952215 135877820 1
89952215 74979783 1
89952215 78019662 1
89952215 95658167 1
89952215 46123918 1
89952215 23577405 1
89952215 90059455 1
89952215 95224854 1
89952215 33507131 1
89952215 39019643 1
16627544 54172831 1
16627544 75995713 1
16627544 120117254 1
16627544 77986665 1
16627544 22005625 1
16627544 21440665 1
16627544 122713304 1
16627544 95224854 1
16627544 21480666 1
16627544 29163101 1
16627544 10814042 1
16627544 28776227 1
16627544 19777265 1
16627544 262322667 1
16627544 95658167 1
16627544 63680662 1
16627544 46850377 1
16627544 104578228 1
16627544 83344114 1
16627544 248801998 1
16627544 19652551 1
16627544 103817716 1
16627544 213229979 1
16627544 104217808 1
16627544 23577405 1
16627544 26586771 1
16627544 77184360 1
16627544 39325505 1
16627544 237826875 1
16627544 371923186 1
16627544 19735329 1
16627544 104192882 1
16627544 20586381 1
16627544 228673882 1
16627544 236377912 1
16627544 21315916 1
16627544 135514272 1
16627544 74979783 1
16627544 236108605 1
16627544 18016160 1
16627544 99560321 1
16627544 69568655 1
16627544 118999126 1
28776227 248801998 1
28776227 23577405 1
21480666 262322667 1
21480666 63680662 1
21480666 67430174 1
21480666 18304985 1
21480666 22498248 1
21480666 248801998 1
21480666 190987689 1
21480666 22684776 1
21480666 66682393 1
21480666 219454029 1
21480666 237826875 1
21480666 371923186 1
21480666 67268150 1
21480666 228673882 1
21480666 372827446 1
21480666 249347954 1
21480666 21811630 1
21480666 19777265 1
21480666 82645739 1
21480666 46850377 1
21480666 236487406 1
21480666 68690605 1
21480666 378219674 1
21480666 213229979 1
21480666 153563285 1
21480666 77184360 1
21480666 20586381 1
21480666 195697781 1
21480666 78019662 1
21480666 236377912 1
21480666 312658372 1
21480666 239444226 1
21480666 422817442 1
21480666 191085626 1
21480666 296787019 1
21480666 69568655 1
21480666 166888604 1
21480666 148872468 1
10814042 77184360 1
10814042 39325505 1
10814042 371923186 1
10814042 16627544 1
10814042 115924018 1
10814042 19735329 1
10814042 21811630 1
10814042 104192882 1
10814042 45611369 1
10814042 23781227 1
10814042 75995713 1
10814042 22628924 1
10814042 238158030 1
10814042 120117254 1
10814042 77986665 1
10814042 21245586 1
10814042 144942878 1
10814042 163063814 1
10814042 21518722 1
10814042 78019662 1
10814042 22983594 1
10814042 46123918 1
10814042 95224854 1
10814042 21480666 1
10814042 28776227 1
10814042 19777265 1
10814042 116422140 1
10814042 135514272 1
10814042 312658372 1
10814042 84546428 1
10814042 21117425 1
10814042 135877820 1
10814042 74979783 1
10814042 95658167 1
10814042 33507131 1
10814042 231942475 1
10814042 191085626 1
10814042 18016160 1
10814042 80267704 1
10814042 19530527 1
10814042 169088826 1
10814042 37011115 1
10814042 6751502 1
10814042 236487406 1
10814042 69568655 1
10814042 90059455 1
10814042 248801998 1
10814042 19652551 1
10814042 89952215 1
10814042 22684776 1
10814042 133219169 1
10814042 70170285 1
10814042 22026991 1
10814042 242791873 1
10814042 77995220 1
10814042 148872468 1
10814042 23577405 1
22005625 21480666 1
22005625 19652551 1
22005625 16627544 1
22005625 104217808 1
22005625 21315916 1
21315916 22005625 1
21315916 21480666 1
21315916 19652551 1
21315916 16627544 1
21315916 28776227 1
371923186 89952215 1
104192882 89952215 1
163063814 89952215 1
95224854 89952215 1
312658372 89952215 1
169088826 89952215 1
37011115 89952215 1
6751502 89952215 1
70170285 89952215 1
45611369 16627544 1
21480666 16627544 1
23577405 16627544 1
26586771 16627544 1
104192882 16627544 1
372827446 16627544 1
95224854 16627544 1
213229979 16627544 1
104217808 16627544 1
312658372 16627544 1
166888604 16627544 1
190810251 28776227 1
21480666 28776227 1
104217808 28776227 1
23577405 28776227 1
22684776 21480666 1
238316092 21480666 1
140393380 21480666 1
371923186 21480666 1
372827446 21480666 1
213229979 21480666 1
312658372 21480666 1
422817442 21480666 1
296787019 21480666 1
371923186 10814042 1
104192882 10814042 1
45611369 10814042 1
21245586 10814042 1
163063814 10814042 1
95224854 10814042 1
21480666 10814042 1
312658372 10814042 1
372827446 10814042 1
229650437 10814042 1
169088826 10814042 1
37011115 10814042 1
6751502 10814042 1
69568655 10814042 1
70170285 10814042 1
22684776 22005625 1
372827446 22005625 1
213229979 22005625 1
422817442 22005625 1
303259546 22005625 1
166888604 22005625 1
21480666 21315916 1
23577405 21315916 1
238316092 21315916 1
371923186 21315916 1
104192882 21315916 1
372827446 21315916 1
104518517 21315916 1
104217808 21315916 1
422817442 21315916 1
69568655 21315916 1
166888604 21315916 1
40747039 82645739 1
40747039 68690605 1
40747039 36806703 1
40747039 236377912 1
40747039 219297099 1
40747039 148872468 1
40747039 48667895 1
124849627 375036621 1
124849627 68690605 1
124849627 396060099 1
124849627 157410826 1
124849627 22628924 1
22684776 191085626 1
22684776 262322667 1
22684776 77184360 1
22684776 190987689 1
22684776 80267704 1
22684776 144942878 1
22684776 84546428 1
22684776 118999126 1
22684776 202678255 1
22684776 6751502 1
22684776 26228880 1
22684776 74979783 1
22684776 33507131 1
22684776 239444226 1
22684776 236487406 1
22684776 39019643 1
22684776 22983594 1
104217808 54172831 1
104217808 104192882 1
104217808 22005625 1
104217808 78019662 1
104217808 21480666 1
104217808 46850377 1
104217808 236487406 1
104217808 248801998 1
104217808 19652551 1
104217808 23577405 1
127424923 124849627 1
372827446 124849627 1
27885779 124849627 1
396060099 124849627 1
26586771 124849627 1
70170285 22684776 1
95224854 22684776 1
21480666 104217808 1
372827446 196551540 1
6294502 624645567 1
127424923 82645739 1
127424923 21480666 1
127424923 36806703 1
127424923 66682393 1
127424923 219297099 1
127424923 148872468 1
127424923 68690605 1
127424923 224291356 1
127424923 27885779 1
127424923 26586771 1
127424923 22628924 1
26586771 36806703 1
26586771 19735329 1
26586771 21811630 1
26586771 54172831 1
26586771 27885779 1
26586771 22628924 1
26586771 120117254 1
26586771 22005625 1
26586771 21440665 1
26586771 224291356 1
26586771 127424923 1
26586771 324588341 1
26586771 82645739 1
26586771 135514272 1
26586771 219007038 1
26586771 26228880 1
26586771 80267704 1
26586771 19594736 1
26586771 46850377 1
26586771 19530527 1
26586771 6751502 1
26586771 68690605 1
26586771 90059455 1
26586771 375036621 1
26586771 19652551 1
26586771 166888604 1
26586771 66682393 1
26586771 219297099 1
26586771 77995220 1
26586771 148872468 1
26586771 23577405 1
26586771 219454029 1
27885779 77184360 1
27885779 36806703 1
27885779 237826875 1
27885779 22628924 1
27885779 6751502 1
27885779 68690605 1
27885779 224291356 1
27885779 21480666 1
27885779 375036621 1
27885779 19652551 1
27885779 82645739 1
27885779 66682393 1
27885779 219297099 1
27885779 148872468 1
27885779 262322667 1
27885779 23577405 1
27885779 26586771 1
45611369 26586771 1
616139585 26586771 1
224291356 26586771 1
878580698 26586771 1
878580698 27885779 1
140393380 19530527 1
140393380 153563285 1
140393380 18016160 1
140393380 135514272 1
140393380 104578228 1
140393380 69568655 1
140393380 21811630 1
140393380 67430174 1
140393380 324588341 1
140393380 111338251 1
140393380 19777265 1
140393380 21518722 1
140393380 20511634 1
140393380 121098050 1
140393380 22983594 1
148702848 579303202 1
148702848 399032673 1
148702848 32922034 1
148702848 211231464 1
148702848 627403720 1
148702848 19594736 1
148702848 22186312 1
148702848 163466066 1
148702848 94835912 1
148702848 99560321 1
148702848 420627114 1
148702848 229650437 1
148702848 67268150 1
148702848 504372104 1
148702848 296787019 1
148702848 326441880 1
148702848 422817442 1
148702848 562111567 1
420627114 399032673 1
420627114 504372104 1
420627114 32922034 1
420627114 296787019 1
420627114 195697781 1
420627114 148702848 1
420627114 326441880 1
420627114 421067231 1
420627114 422817442 1
420627114 229650437 1
420627114 562111567 1
420627114 67268150 1
224291356 82645739 1
224291356 77184360 1
224291356 219297099 1
579303202 22186312 1
579303202 421067231 1
579303202 94835912 1
579303202 99560321 1
579303202 504372104 1
579303202 32922034 1
579303202 67268150 1
579303202 296787019 1
579303202 148702848 1
579303202 326441880 1
579303202 342888740 1
627403720 399032673 1
627403720 148702848 1
627403720 22186312 1
627403720 46850377 1
627403720 163466066 1
627403720 94835912 1
627403720 99560321 1
627403720 420627114 1
627403720 342888740 1
627403720 67268150 1
627403720 296787019 1
627403720 195697781 1
627403720 421067231 1
627403720 211231464 1
627403720 24600451 1
627403720 504372104 1
627403720 326441880 1
627403720 422817442 1
627403720 562111567 1
6290752 385326089 1
54172831 36806703 1
33507131 6290752 1
75995713 393461982 1
504372104 46850377 1
238316092 46850377 1
562111567 46850377 1
372827446 46850377 1
399032673 46850377 1
213229979 46850377 1
422817442 46850377 1
372827446 236487406 1
37011115 236487406 1
422817442 236487406 1
372827446 166102184 1
69568655 166102184 1
226898857 327886319 1
318475037 327886319 1
67430174 327886319 1
372827446 327886319 1
69568655 327886319 1
372827446 98420900 1
372827446 242791873 1
318475037 242791873 1
372827446 18304985 1
229650437 262322667 1
371923186 262322667 1
372827446 262322667 1
399032673 262322667 1
166888604 262322667 1
190810251 22983594 1
21480666 22983594 1
67430174 22983594 1
238316092 22983594 1
121098050 22983594 1
312658372 22983594 1
372827446 22983594 1
69568655 22983594 1
190810251 19735329 1
95224854 19735329 1
21480666 19735329 1
67430174 19735329 1
213229979 19735329 1
238316092 19735329 1
371923186 19735329 1
226898857 19735329 1
121098050 19735329 1
303259546 19735329 1
372827446 19735329 1
69568655 19735329 1
372827446 80267704 1
45611369 80267704 1
169088826 80267704 1
37011115 80267704 1
95224854 80267704 1
422817442 80267704 1
371923186 32845471 1
372827446 32845471 1
318475037 32845471 1
163466066 19652551 1
70170285 19652551 1
371923186 19652551 1
372827446 19652551 1
312658372 19652551 1
422817442 19652551 1
69568655 19652551 1
166888604 19652551 1
238316092 18016160 1
371923186 18016160 1
121098050 18016160 1
372827446 18016160 1
104518517 18016160 1
878580698 18016160 1
318475037 18016160 1
312658372 18016160 1
422817442 18016160 1
303259546 18016160 1
166888604 18016160 1
45611369 74979783 1
21480666 74979783 1
70170285 74979783 1
238316092 74979783 1
371923186 74979783 1
372827446 74979783 1
21245586 74979783 1
95224854 74979783 1
169088826 74979783 1
878580698 74979783 1
312658372 74979783 1
422817442 74979783 1
37011115 74979783 1
296787019 74979783 1
616139585 54172831 1
372827446 54172831 1
372827446 253184868 1
318475037 106866759 1
372827446 106866759 1
372827446 241298933 1
917581650 241298933 1
372827446 238158030 1
37011115 238158030 1
95224854 238158030 1
45611369 133219169 1
163063814 133219169 1
95224854 133219169 1
312658372 133219169 1
372827446 133219169 1
37011115 133219169 1
70170285 133219169 1
371923186 6751502 1
372827446 6751502 1
878580698 6751502 1
312658372 6751502 1
422817442 6751502 1
37011115 6751502 1
166888604 6751502 1
371923186 190987689 1
303259546 190987689 1
372827446 190987689 1
95224854 190987689 1
312658372 190987689 1
67430174 21440665 1
238316092 21440665 1
121098050 21440665 1
372827446 21440665 1
69568655 21440665 1
372827446 236108605 1
45611369 236108605 1
95224854 236108605 1
45611369 84546428 1
95224854 84546428 1
312658372 84546428 1
372827446 84546428 1
37011115 84546428 1
45611369 144942878 1
163063814 144942878 1
95224854 144942878 1
372827446 144942878 1
37011115 144942878 1
238316092 109986944 1
67430174 109986944 1
303259546 109986944 1
372827446 109986944 1
69568655 109986944 1
616139585 82645739 1
878580698 82645739 1
372827446 82645739 1
917581650 82645739 1
372827446 63680662 1
69568655 63680662 1
422817442 63680662 1
67430174 104578228 1
372827446 104578228 1
21480666 104578228 1
372827446 39019643 1
45611369 39019643 1
163063814 39019643 1
372827446 249347954 1
37011115 249347954 1
616139585 249347954 1
37011115 116559835 1
95224854 116559835 1
372827446 239787466 1
616139585 236377912 1
878580698 236377912 1
372827446 236377912 1
67430174 36034936 1
372827446 36034936 1
399032673 195697781 1
372827446 195697781 1
213229979 195697781 1
504372104 195697781 1
422817442 195697781 1
562111567 195697781 1
372827446 137363410 1
342888740 237826875 1
371923186 237826875 1
372827446 237826875 1
95224854 237826875 1
312658372 237826875 1
422817442 237826875 1
69568655 237826875 1
163466066 99560321 1
342888740 99560321 1
21480666 99560321 1
229650437 99560321 1
504372104 99560321 1
326441880 99560321 1
371923186 99560321 1
944693640 99560321 1
562111567 99560321 1
296787019 99560321 1
312625958 22498248 1
67430174 22498248 1
372827446 22498248 1
69568655 22498248 1
229650437 103817716 1
238316092 103817716 1
422817442 103817716 1
372827446 103817716 1
372827446 270850017 1
372827446 122713304 1
69568655 122713304 1
226898857 227338733 1
372827446 227338733 1
69568655 227338733 1
229650437 39325505 1
371923186 39325505 1
372827446 39325505 1
312658372 39325505 1
422817442 39325505 1
69568655 39325505 1
166888604 39325505 1
504372104 211231464 1
944693640 211231464 1
562111567 211231464 1
372827446 211231464 1
296787019 211231464 1
229650437 248801998 1
371923186 248801998 1
372827446 248801998 1
69568655 248801998 1
166888604 248801998 1
372827446 244026999 1
37011115 244026999 1
163466066 32922034 1
372827446 32922034 1
944693640 32922034 1
213229979 32922034 1
504372104 32922034 1
326441880 32922034 1
422817442 32922034 1
562111567 32922034 1
21245586 77986665 1
163063814 77986665 1
95224854 77986665 1
303259546 77986665 1
372827446 77986665 1
169088826 77986665 1
37011115 77986665 1
70170285 77986665 1
238316092 77995220 1
45611369 77995220 1
95224854 77995220 1
21480666 77995220 1
312658372 77995220 1
303259546 77995220 1
372827446 77995220 1
169088826 77995220 1
37011115 77995220 1
69568655 77995220 1
70170285 77995220 1
67430174 229466877 1
372827446 229466877 1
104518517 229466877 1
371923186 262199169 1
372827446 262199169 1
372827446 198846028 1
378219674 375036621 1
396060099 375036621 1
372827446 375036621 1
229650437 21811630 1
238316092 21811630 1
312658372 21811630 1
422817442 21811630 1
372827446 21811630 1
69568655 21811630 1
166888604 21811630 1
163466066 94835912 1
372827446 94835912 1
229650437 94835912 1
944693640 94835912 1
504372104 94835912 1
422817442 94835912 1
562111567 94835912 1
372827446 23781227 1
169088826 23781227 1
37011115 23781227 1
163063814 23781227 1
95224854 23781227 1
70170285 23781227 1
45611369 33507131 1
163063814 33507131 1
95224854 33507131 1
21480666 33507131 1
422817442 33507131 1
69568655 33507131 1
70170285 33507131 1
95224854 22026991 1
312658372 22026991 1
303259546 22026991 1
372827446 22026991 1
169088826 22026991 1
37011115 22026991 1
69568655 22026991 1
70170285 22026991 1
318475037 20586381 1
67430174 20586381 1
372827446 20586381 1
163063814 116422140 1
95224854 116422140 1
303259546 116422140 1
372827446 116422140 1
169088826 116422140 1
37011115 116422140 1
70170285 116422140 1
372827446 191085626 1
45611369 191085626 1
37011115 191085626 1
95224854 191085626 1
372827446 95658167 1
312658372 95658167 1
69568655 95658167 1
166888604 95658167 1
163466066 83344114 1
504372104 83344114 1
372827446 83344114 1
69568655 83344114 1
372827446 202678255 1
45611369 202678255 1
45611369 231942475 1
21245586 231942475 1
163063814 231942475 1
95224854 231942475 1
422817442 231942475 1
303259546 231942475 1
372827446 231942475 1
37011115 231942475 1
372827446 48667895 1
396060099 48667895 1
616139585 48667895 1
523319035 48667895 1
229650437 19530527 1
371923186 19530527 1
226898857 19530527 1
121098050 19530527 1
372827446 19530527 1
213229979 19530527 1
878580698 19530527 1
318475037 19530527 1
422817442 19530527 1
303259546 19530527 1
69568655 19530527 1
166888604 19530527 1
372827446 239444226 1
422817442 239444226 1
213229979 67268150 1
504372104 67268150 1
326441880 67268150 1
944693640 67268150 1
422817442 67268150 1
562111567 67268150 1
303259546 67268150 1
372827446 67268150 1
70170285 36806703 1
372827446 36806703 1
422817442 36806703 1
45611369 104192882 1
371923186 104192882 1
372827446 104192882 1
422817442 104192882 1
372827446 46123918 1
37011115 46123918 1
163063814 46123918 1
95224854 46123918 1
67430174 233919401 1
226898857 233919401 1
372827446 233919401 1
318475037 233919401 1
238316092 78019662 1
45611369 78019662 1
95224854 78019662 1
372827446 78019662 1
169088826 78019662 1
37011115 78019662 1
70170285 78019662 1
371923186 239862568 1
372827446 239862568 1
45611369 239862568 1
372827446 168669206 1
67430174 21117425 1
238316092 21117425 1
226898857 21117425 1
121098050 21117425 1
318475037 21117425 1
422817442 21117425 1
303259546 21117425 1
372827446 21117425 1
69568655 21117425 1
67430174 153563285 1
238316092 153563285 1
371923186 153563285 1
226898857 153563285 1
121098050 153563285 1
372827446 153563285 1
312625958 153563285 1
29163101 153563285 1
303259546 153563285 1
69568655 153563285 1
166888604 153563285 1
190810251 21518722 1
95224854 21518722 1
21480666 21518722 1
67430174 21518722 1
238316092 21518722 1
371923186 21518722 1
318475037 21518722 1
372827446 21518722 1
69568655 21518722 1
166888604 21518722 1
226898857 228673882 1
67430174 228673882 1
372827446 228673882 1
69568655 228673882 1
303259546 212284694 1
372827446 212284694 1
372827446 215411682 1
45611369 215411682 1
37011115 215411682 1
95224854 215411682 1
95224854 19777265 1
67430174 19777265 1
371923186 19777265 1
422817442 19777265 1
372827446 19777265 1
69568655 19777265 1
396060099 66682393 1
616139585 66682393 1
372827446 66682393 1
372827446 110711910 1
163466066 22186312 1
372827446 22186312 1
229650437 22186312 1
342888740 22186312 1
944693640 22186312 1
878580698 22186312 1
504372104 22186312 1
562111567 22186312 1
372827446 135514272 1
878580698 135514272 1
422817442 135514272 1
372827446 115924018 1
45611369 115924018 1
37011115 115924018 1
372827446 219007038 1
396060099 219007038 1
523319035 219007038 1
822980144 219007038 1
917581650 219007038 1
45611369 120117254 1
21480666 120117254 1
70170285 120117254 1
371923186 120117254 1
163063814 120117254 1
372827446 120117254 1
95224854 120117254 1
169088826 120117254 1
312658372 120117254 1
422817442 120117254 1
37011115 120117254 1
69568655 120117254 1
166888604 120117254 1
163063814 75995713 1
95224854 75995713 1
422817442 75995713 1
372827446 75995713 1
37011115 75995713 1
70170285 75995713 1
878580698 219297099 1
372827446 219297099 1
396060099 219297099 1
616139585 219297099 1
396060099 219454029 1
616139585 219454029 1
372827446 219454029 1
67430174 127331013 1
69568655 127331013 1
917581650 22628924 1
616139585 22628924 1
523319035 22628924 1
878580698 22628924 1
303259546 22628924 1
371923186 6306972 1
372827446 6306972 1
21480666 6306972 1
372827446 157410826 1
163063814 233555616 1
95224854 233555616 1
422817442 233555616 1
67430174 233555616 1
372827446 233555616 1
37011115 233555616 1
21480666 20511634 1
312658372 20511634 1
422817442 20511634 1
372827446 20511634 1
69568655 20511634 1
238316092 77184360 1
371923186 77184360 1
372827446 77184360 1
190810251 77184360 1
878580698 77184360 1
312658372 77184360 1
422817442 77184360 1
303259546 77184360 1
166888604 77184360 1
45611369 90059455 1
163063814 90059455 1
95224854 90059455 1
21480666 90059455 1
422817442 90059455 1
169088826 90059455 1
37011115 90059455 1
70170285 90059455 1
238316092 118999126 1
371923186 118999126 1
226898857 118999126 1
121098050 118999126 1
372827446 118999126 1
213229979 118999126 1
318475037 118999126 1
312658372 118999126 1
422817442 118999126 1
303259546 118999126 1
166888604 118999126 1
372827446 29163101 1
45611369 68690605 1
229650437 68690605 1
917581650 68690605 1
396060099 68690605 1
616139585 68690605 1
523319035 68690605 1
372827446 68690605 1
878580698 68690605 1
372827446 24600451 1
504372104 24600451 1
421067231 24600451 1
422817442 24600451 1
562111567 24600451 1
312625958 111338251 1
21480666 111338251 1
318475037 111338251 1
372827446 111338251 1
69568655 111338251 1
372827446 23577405 1
213229979 23577405 1
312658372 23577405 1
422817442 23577405 1
312625958 135877820 1
67430174 135877820 1
372827446 135877820 1
69568655 135877820 1
917581650 148872468 1
396060099 148872468 1
616139585 148872468 1
523319035 148872468 1
372827446 148872468 1
878580698 148872468 1
378219674 324588341 1
378219674 46850377 1
378219674 23577405 1
378219674 166888604 1
378219674 104192882 1
166888604 21480666 1
166888604 46850377 1
166888604 378219674 1
166888604 23577405 1
166888604 104192882 1
166888604 324588341 1
166888604 135514272 1
166888604 239444226 1
238316092 378219674 1
372827446 378219674 1
190810251 22005625 1
190810251 21480666 1
190810251 18016160 1
190810251 36806703 1
190810251 213229979 1
213229979 18016160 1
213229979 190810251 1
213229979 504372104 1
213229979 296787019 1
213229979 239444226 1
213229979 562111567 1
238316092 190810251 1
69568655 190810251 1
504372104 213229979 1
296787019 213229979 1
562111567 213229979 1
69568655 238316092 1
69568655 140393380 1
69568655 226898857 1
69568655 312625958 1
69568655 121098050 1
69568655 22628924 1
69568655 22005625 1
69568655 21480666 1
69568655 324588341 1
69568655 318475037 1
69568655 135514272 1
69568655 18016160 1
69568655 67430174 1
69568655 303259546 1
69568655 46850377 1
69568655 372827446 1
69568655 6751502 1
69568655 118999126 1
69568655 104518517 1
69568655 23577405 1
238316092 69568655 1
371923186 69568655 1
226898857 69568655 1
312625958 69568655 1
121098050 69568655 1
878580698 69568655 1
318475037 69568655 1
422817442 69568655 1
67430174 69568655 1
303259546 69568655 1
372827446 69568655 1
104518517 69568655 1
312658372 371923186 1
312658372 70170285 1
312658372 104192882 1
312658372 45611369 1
312658372 169088826 1
312658372 37011115 1
312658372 163063814 1
312658372 95224854 1
399032673 579303202 1
399032673 504372104 1
399032673 296787019 1
399032673 627403720 1
399032673 148702848 1
399032673 326441880 1
399032673 421067231 1
399032673 163466066 1
399032673 420627114 1
399032673 422817442 1
399032673 342888740 1
399032673 562111567 1
296787019 399032673 1
296787019 148702848 1
296787019 46850377 1
296787019 163466066 1
296787019 420627114 1
296787019 229650437 1
296787019 342888740 1
296787019 421067231 1
296787019 579303202 1
296787019 627403720 1
296787019 504372104 1
296787019 326441880 1
296787019 422817442 1
296787019 562111567 1
421067231 579303202 1
421067231 399032673 1
421067231 504372104 1
421067231 296787019 1
421067231 944693640 1
421067231 627403720 1
421067231 148702848 1
421067231 326441880 1
421067231 163466066 1
421067231 420627114 1
421067231 422817442 1
421067231 342888740 1
421067231 562111567 1
326441880 579303202 1
326441880 399032673 1
326441880 504372104 1
326441880 296787019 1
326441880 627403720 1
326441880 148702848 1
326441880 46850377 1
326441880 421067231 1
326441880 420627114 1
326441880 372827446 1
326441880 422817442 1
326441880 229650437 1
326441880 562111567 1
163466066 22005625 1
163466066 296787019 1
163466066 19594736 1
163466066 148702848 1
163466066 46850377 1
95224854 77184360 1
95224854 39325505 1
95224854 371923186 1
95224854 104192882 1
95224854 45611369 1
95224854 21245586 1
95224854 163063814 1
95224854 21480666 1
95224854 312658372 1
95224854 169088826 1
95224854 37011115 1
95224854 6751502 1
95224854 70170285 1
95224854 23577405 1
67430174 238316092 1
67430174 18016160 1
67430174 140393380 1
67430174 226898857 1
67430174 303259546 1
67430174 19530527 1
67430174 372827446 1
67430174 312625958 1
67430174 121098050 1
67430174 22005625 1
67430174 118999126 1
67430174 21480666 1
67430174 318475037 1
67430174 104518517 1
67430174 23577405 1
238316092 140393380 1
303259546 140393380 1
318475037 140393380 1
372827446 140393380 1
312625958 140393380 1
372827446 238316092 1
372827446 67430174 1
372827446 371923186 1
372827446 226898857 1
372827446 303259546 1
372827446 163466066 1
372827446 45611369 1
372827446 312625958 1
372827446 121098050 1
372827446 163063814 1
372827446 95224854 1
372827446 318475037 1
372827446 104518517 1
372827446 312658372 1
372827446 822980144 1
372827446 326441880 1
372827446 422817442 1
37011115 77184360 1
37011115 39325505 1
37011115 104192882 1
37011115 45611369 1
37011115 95224854 1
37011115 169088826 1
37011115 371923186 1
504372104 148702848 1
430714461 148702848 1
944693640 148702848 1
422817442 148702848 1
229650437 148702848 1
562111567 148702848 1
504372104 420627114 1
944693640 420627114 1
422817442 420627114 1
229650437 420627114 1
562111567 420627114 1
239444226 36351009 1
239444226 234825661 1
94303891 137363410 1
94303891 197095842 1
24600451 23577405 1
20517600 944693640 1
702562776 231942475 1
702562776 21480666 1
702562776 39325505 1
702562776 37011115 1
702562776 6294502 1
702562776 312658372 1
702562776 144942878 1
702562776 202678255 1
702562776 11587032 1
702562776 371923186 1
702562776 23577405 1
702562776 133219169 1
702562776 19777265 1
702562776 75995713 1
702562776 39019643 1
137363410 114007914 1
137363410 229015331 1
137363410 262322667 1
137363410 21643123 1
137363410 39472243 1
244026999 236108605 1
213229979 99560321 1
213229979 81844092 1
213229979 172749267 1
213229979 163466066 1
10814042 270286972 1
258136924 83344114 1
430714461 944693640 1
430714461 249719099 1
430714461 21927925 1
430714461 421067231 1
77989626 32845471 1
75995713 456156740 1
75995713 702562776 1
21440665 120117254 1
21440665 233919401 1
330904433 6306972 1
330904433 46850377 1
330904433 21480666 1
330904433 23577405 1
330904433 326441880 1
27885779 239444226 1
27885779 89952215 1
27885779 39325505 1
21643123 372827446 1
172749267 330904433 1
172749267 197897890 1
19594736 944693640 1
40747039 229431792 1
90059455 371923186 1
90059455 45611369 1
179230072 258136924 1
179230072 456156740 1
179230072 577034468 1
67268150 342888740 1
67268150 243632271 1
322638688 238586884 1
239862568 84546428 1
21518722 378668608 1
21518722 190987689 1
144942878 702562776 1
246357421 11587032 1
19533838 304321790 1
22378020 114007914 1
22378020 262322667 1
202678255 702562776 1
228774722 36806703 1
228774722 19777265 1
228774722 19594736 1
228774722 215411682 1
228774722 46123918 1
99560321 213229979 1
21480666 702562776 1
21480666 330904433 1
219454029 6290752 1
219454029 432054563 1
219454029 231942475 1
219454029 361335767 1
219454029 21480666 1
219454029 241298933 1
219454029 157410826 1
219454029 144942878 1
219454029 219297099 1
90364806 39472243 1
114007914 18016160 1
114007914 19652551 1
18016160 67268150 1
92521829 21440665 1
84546428 944693640 1
84546428 48667895 1
39325505 10814042 1
190987689 21518722 1
36351009 239444226 1
36351009 172749267 1
239555645 197095842 1
432054563 262322667 1
432054563 148702848 1
432054563 54605067 1
432054563 219454029 1
6244782 20586381 1
6244782 234825661 1
39019643 360540613 1
197095842 116422140 1
11587032 360540613 1
19777265 702562776 1
944693640 104192882 1
238316092 324588341 1
944693640 20517600 1
944693640 213229979 1
944693640 516729176 1
229650437 16950676 1
944693640 430714461 1
944693640 46850377 1
579303202 54605067 1
326441880 330904433 1
396060099 82645739 1
944693640 262322667 1
944693640 66682393 1
229650437 67268150 1
229650437 29110219 1
944693640 22378020 1
396060099 93026497 1
944693640 116547221 1
229650437 46123918 1
944693640 84546428 1
944693640 122713304 1
944693640 36351009 1
944693640 243632271 1
396060099 496338650 1
133219169 270286972 1
6300152 238586884 1
6300152 577034468 1
6300152 322638688 1
19777265 236912210 1
258136924 393461982 1
258136924 533004742 1
258136924 347778813 1
258136924 238586884 1
258136924 22924705 1
77986665 236487406 1
77986665 239787466 1
77986665 191085626 1
77986665 202678255 1
77986665 233555616 1
219297099 133219169 1
238633165 496338650 1
238633165 246357421 1
238633165 386170620 1
238633165 229431792 1
516729176 944693640 1
516729176 54605067 1
516729176 430714461 1
137363410 347778813 1
239444226 39019643 1
39325505 95224854 1
231942475 702562776 1
231942475 219454029 1
150256527 239862568 1
150256527 109986944 1
236912210 21117425 1
236912210 23359147 1
236912210 21440665 1
236912210 137363410 1
236912210 19777265 1
236912210 21518722 1
236912210 18016160 1
236912210 239787466 1
236912210 122713304 1
236912210 22498248 1
6244782 372827446 1
6244782 116559835 1
219454029 27885779 1
219454029 120117254 1
23781227 10814042 1
236377912 133219169 1
342888740 67268150 1
944693640 74979783 1
878580698 246357421 1
944693640 46123918 1
944693640 239444226 1
944693640 6244782 1
944693640 23577405 1
430714461 211231464 1
169088826 77184360 1
169088826 21480666 1
169088826 21245586 1
169088826 39325505 1
169088826 37011115 1
169088826 104192882 1
169088826 45611369 1
169088826 95224854 1
169088826 163063814 1
169088826 6751502 1
229650437 46850377 1
229650437 54172831 1
229650437 104192882 1
229650437 22005625 1
229650437 296787019 1
229650437 421067231 1
229650437 118999126 1
229650437 21480666 1
229650437 135514272 1
229650437 504372104 1
229650437 239444226 1
229650437 326441880 1
229650437 23577405 1
229650437 422817442 1
229650437 562111567 1
318475037 238316092 1
318475037 67430174 1
318475037 226898857 1
318475037 303259546 1
318475037 372827446 1
318475037 104192882 1
318475037 312625958 1
318475037 121098050 1
318475037 135514272 1
420627114 944693640 1
45611369 77184360 1
45611369 39325505 1
45611369 37011115 1
45611369 312658372 1
45611369 163063814 1
45611369 6751502 1
45611369 371923186 1
45611369 372827446 1
45611369 70170285 1
45611369 95224854 1
523319035 224291356 1
523319035 396060099 1
579303202 944693640 1
226898857 238316092 1
226898857 318475037 1
226898857 135514272 1
226898857 372827446 1
226898857 67430174 1
226898857 312625958 1
616139585 224291356 1
616139585 422817442 1
616139585 523319035 1
616139585 396060099 1
878580698 496338650 1
878580698 224291356 1
878580698 523319035 1
878580698 822980144 1
878580698 48667895 1
70170285 77184360 1
70170285 39325505 1
70170285 37011115 1
70170285 312658372 1
70170285 163063814 1
70170285 6751502 1
70170285 104192882 1
70170285 45611369 1
70170285 95224854 1
70170285 169088826 1
148702848 432054563 1
148702848 430714461 1
371923186 372827446 1
371923186 45611369 1
371923186 169088826 1
371923186 37011115 1
371923186 312658372 1
371923186 163063814 1
371923186 239444226 1
371923186 95224854 1
422817442 371923186 1
422817442 163466066 1
422817442 342888740 1
422817442 616139585 1
422817442 579303202 1
422817442 627403720 1
422817442 562111567 1
422817442 399032673 1
422817442 372827446 1
422817442 296787019 1
422817442 421067231 1
422817442 504372104 1
422817442 326441880 1
21245586 95224854 1
21245586 6751502 1
21245586 77184360 1
21245586 37011115 1
21245586 104192882 1
326441880 944693640 1
312625958 67430174 1
312625958 121098050 1
312625958 226898857 1
917581650 375036621 1
917581650 224291356 1
917581650 219297099 1
917581650 616139585 1
917581650 48667895 1
396060099 67430174 1
396060099 238633165 1
396060099 22628924 1
396060099 616139585 1
396060099 523319035 1
396060099 229431792 1
163063814 77184360 1
163063814 39325505 1
163063814 70170285 1
163063814 104192882 1
163063814 45611369 1
163063814 169088826 1
163063814 37011115 1
163063814 312658372 1
163063814 6751502 1
163063814 23577405 1
163063814 95224854 1
303259546 238316092 1
303259546 135514272 1
303259546 67430174 1
303259546 226898857 1
303259546 318475037 1
303259546 372827446 1
303259546 104192882 1
303259546 104518517 1
303259546 312625958 1
303259546 121098050 1
562111567 399032673 1
562111567 504372104 1
562111567 296787019 1
562111567 944693640 1
562111567 627403720 1
562111567 326441880 1
562111567 421067231 1
562111567 163466066 1
562111567 422817442 1
562111567 229650437 1
562111567 342888740 1
121098050 238316092 1
121098050 135514272 1
121098050 67430174 1
504372104 163466066 1
504372104 342888740 1
504372104 579303202 1
504372104 944693640 1
504372104 627403720 1
504372104 239444226 1
504372104 422817442 1
504372104 562111567 1
504372104 399032673 1
504372104 229650437 1
504372104 296787019 1
504372104 421067231 1
504372104 326441880 1
342888740 579303202 1
342888740 504372104 1
342888740 296787019 1
342888740 944693640 1
342888740 627403720 1
342888740 421067231 1
342888740 422817442 1
238316092 36806703 1
238316092 67430174 1
238316092 226898857 1
238316092 303259546 1
238316092 19530527 1
238316092 318475037 1
238316092 104192882 1
238316092 104518517 1
238316092 121098050 1
238316092 22005625 1
238316092 135514272 1
238316092 239444226 1
238316092 23577405 1
944693640 579303202 1
944693640 399032673 1
944693640 21927925 1
944693640 627403720 1
944693640 163466066 1
944693640 342888740 1
944693640 22628924 1
944693640 504372104 1
944693640 296787019 1
944693640 326441880 1
944693640 421067231 1
944693640 422817442 1
944693640 562111567 1
296787019 944693640 1
822980144 224291356 1
822980144 371923186 1
822980144 372827446 1
144942878 169088826 1
104518517 67430174 1
23577405 229650437 1
6751502 45611369 1
6751502 21245586 1
104192882 95224854 1
21480666 95224854 1
6751502 95224854 1
6751502 37011115 1
104518517 372827446 1
104518517 303259546 1
22498248 303259546 1
104518517 238316092 1
21927925 944693640 1
702562776 104192882 1
702562776 10814042 1
110711910 258136924 1
20584338 144942878 1
239555645 227431311 1
92521829 109986944 1
239862568 6290752 1
239862568 17691386 1
22498248 120117254 1
22498248 231942475 1
22498248 77986665 1
22498248 227431311 1
22498248 80267704 1
22498248 144942878 1
22498248 253184868 1
22498248 36034936 1
22498248 148872468 1
22498248 6751502 1
22498248 245434042 1
22498248 98420900 1
22498248 19594736 1
22498248 78019662 1
22498248 215411682 1
22498248 16627544 1
22498248 236487406 1
22498248 115924018 1
22498248 68690605 1
22498248 32845471 1
22498248 90059455 1
22498248 104192882 1
22498248 25298765 1
22498248 19777265 1
22498248 33507131 1
22498248 21315916 1
22498248 39019643 1
22498248 243632271 1
81844092 99560321 1
81844092 32922034 1
21440665 219007038 1
21440665 39019643 1
236108605 150256527 1
20511634 236108605 1
237826875 144942878 1
22628924 11587032 1
150256527 19777265 1
150256527 20511634 1
77989626 114007914 1
87471023 32845471 1
197897890 22186312 1
197897890 46850377 1
197897890 262322667 1
197897890 109986944 1
197897890 19735329 1
197897890 248801998 1
197897890 68690605 1
197897890 32845471 1
197897890 144942878 1
197897890 253184868 1
197897890 118999126 1
197897890 195697781 1
197897890 19837405 1
197897890 48667895 1
114007914 77989626 1
219454029 6306972 1
74979783 18449501 1
74979783 20586381 1
144942878 20584338 1
6244782 17691386 1
28452279 144942878 1
28452279 75995713 1
270286972 84546428 1
270286972 6751502 1
270286972 16950676 1
270286972 11587032 1
270286972 144942878 1
239444226 293536395 1
239444226 33507131 1
22862620 120117254 1
22862620 20517600 1
36034936 84546428 1
20517600 253184868 1
29110219 231942475 1
29110219 87471023 1
60663002 21117425 1
396060099 36806703 1
21440665 496338650 1
496338650 54172831 1
496338650 238633165 1
378668608 303259546 1
378668608 318475037 1
396060099 878580698 1
396060099 246357421 1
396060099 224291356 1
396060099 37011115 1
396060099 27885779 1
396060099 26586771 1
396060099 917581650 1
396060099 21518722 1
228774722 99560321 1
296787019 432054563 1
296787019 77986665 1
296787019 22005625 1
296787019 19530527 1
296787019 6751502 1
296787019 21440665 1
296787019 19777265 1
944693640 432054563 1
432054563 944693640 1
432054563 496338650 1
432054563 19533838 1
29110219 77986665 1
29110219 144942878 1
148872468 496338650 1
25298765 22498248 1
82645739 496338650 1
82645739 238633165 1
82645739 396060099 1
21927925 144942878 1
114007914 135514272 1
114007914 944693640 1
114007914 21315916 1
54605067 432054563 1
75995713 28452279 1
236108605 702562776 1
104578228 242804165 1
104578228 223950593 1
104578228 237788848 1
104578228 32845471 1
104578228 110670932 1
104578228 77184360 1
104578228 316306021 1
179230072 60663002 1
179230072 378668608 1
6300152 192341330 1
6300152 28364382 1
60663002 179230072 1
60663002 144942878 1
219454029 229431792 1
219454029 87471023 1
702562776 135274322 1
702562776 116422140 1
702562776 77986665 1
702562776 115924018 1
702562776 54172831 1
702562776 77995220 1
702562776 6751502 1
702562776 360540613 1
702562776 89952215 1
702562776 87471023 1
702562776 236108605 1
111338251 18449501 1
213229979 944693640 1
213229979 22186312 1
28452279 144302254 1
48380272 179230072 1
6244782 198799377 1
6244782 144942878 1
22498248 77989626 1
22498248 99560321 1
22498248 190987689 1
22498248 133219169 1
22498248 211231464 1
22498248 114007914 1
22498248 312625958 1
22498248 236108605 1
22498248 226898857 1
22498248 238158030 1
227431311 22498248 1
144942878 21117425 1
144942878 270286972 1
144942878 28452279 1
616139585 917581650 1
393461982 258136924 1
229431792 878580698 1
229431792 219297099 1
27885779 396060099 1
246357421 229431792 1
21927925 432054563 1
39019643 229015331 1
144942878 21811630 1
6244782 6294502 1
6244782 236108605 1
6244782 39019643 1
944693640 244026999 1
32922034 54605067 1
432054563 39019643 1
432054563 21927925 1
21117425 153563285 1
6244782 6751502 1
219454029 430934081 1
45611369 11587032 1
11587032 45611369 1
168669206 153563285 1
213229979 94835912 1
213229979 95658167 1
917581650 396060099 1
172749267 103817716 1
104192882 22005625 1
104192882 21480666 1
21480666 104192882 1
6244782 32845471 1
22498248 11587032 1
219007038 21117425 1
21117425 219007038 1
21117425 415438778 1
40747039 396060099 1
40747039 386170620 1
40747039 430934081 1
246357421 496338650 1
246357421 386170620 1
19964133 258136924 1
19964133 533004742 1
432054563 627403720 1
227431311 6294502 1
627403720 944693640 1
627403720 432054563 1
133219169 412181399 1
944693640 231942475 1
944693640 237826875 1
944693640 239787466 1
944693640 111338251 1
944693640 75995713 1
944693640 22005625 1
944693640 21440665 1
944693640 98420900 1
944693640 233555616 1
144942878 322638688 1
127331013 67430174 1
28452279 19777265 1
68690605 430934081 1
229431792 430934081 1
360540613 84546428 1
360540613 77995220 1
28776227 191865710 1
18016160 33507131 1
6244782 322549346 1
6244782 10814042 1
6244782 347778813 1
6244782 236912210 1
6244782 226631830 1
6244782 16950676 1
6244782 239862568 1
6244782 202678255 1
6244782 11587032 1
6244782 239555645 1
6244782 249347954 1
6244782 23781227 1
6244782 116785133 1
6244782 304321790 1
66682393 231942475 1
6290752 6306972 1
239862568 20584338 1
137363410 496338650 1
39325505 89952215 1
39325505 11587032 1
11587032 228774722 1
702562776 21643123 1
702562776 239444226 1
702562776 219007038 1
702562776 262322667 1
702562776 20586381 1
378668608 179230072 1
396060099 40747039 1
396060099 6751502 1
396060099 19530527 1
396060099 69568655 1
396060099 54172831 1
396060099 241298933 1
67268150 6306972 1
