# Supplementary material for: Dynamic guided metric representation learning for multi-view clustering
Source: PeerJ Comput Sci. 2022 Mar 8;8:e922. doi: 10.7717/peerj-cs.922 (PMC9044235; doi:10.7717/peerj-cs.922)
Supplement: Supplemental Information 2 [file peerj-cs-08-922-s002.zip › football/politicsie/politicsie-lists500.features]

29954258
42140271
36262852
43184174
35022629
33627122
54418793
21722967
18973895
69439719
37328773
1742568
41241457
78458776
34536431
34604600
10169209
6971819
51517074
55918437
35431066
4889144
33828086
34176959
37520112
41739289
36065901
7783152
10474175
8175868
5215262
72863756
69121481
46069057
55145119
69121645
532873
14448460
13721044
55911611
37171234
8798777
57518414
34271436
30454599
5786992
70834135
64375898
33251538
68306119
36261115
59895899
63943639
70218588
37013468
78833685
60727886
63837869
36787823
36817201
54417596
77755522
78065589
56513930
34989333
45254344
26018030
33604848
35583075
43192073
34596762
36291731
75614531
64020568
53590565
68944155
5244727
54882480
33898165
59408976
65198867
62588842
34605299
16660272
2301002
55254501
78066401
31332487
60825232
49183999
36432677
16441531
36823571
16209797
36817047
35535280
41526348
37317659
49183607
8533731
62162229
58082882
62441481
78454540
2125869
61228324
72793988
47032522
59021661
40654476
5463189
57692551
8741260
7397055
35473854
5943476
73785743
80419723
34345377
82814308
933247
80417782
35109990
34535734
68116391
33744180
47087789
35977219
36064805
55977744
34541107
63942172
69121703
78848065
55986446
50538760
68633813
52847176
48823204
7512159
69123077
79318298
35243438
8771532
45403679
10783070
45154593
50777412
36391182
42200226
80486907
40266608
35147017
62955505
9973517
10265739
21268562
75224600
81463009
23543044
2108959
69166871
24368525
2459400
10633614
54726351
37224245
31347819
54283968
67925818
61405136
21707848
81375706
19536762
9877432
42800272
25921281
2155858
32234866
69444789
464850
69471515
36290879
6782258
35033391
4386633
5554331
8950297
21688047
21637395
33126694
81773121
14754462
12675212
54438776
1938368
42732182
82046239
33063270
36616307
19913674
9306196
19044769
32766114
35425375
7243232
19612511
7962798
7889260
6475099
42871485
49905232
49366319
47693073
34326347
1978171
35113076
1134339
8520840
16070339
16511988
7474061
30163402
15917047
10179265
78423510
34856366
62292235
7963692
37293046
36820738
36872840
6077861
25620069
47026412
53592939
7559927
21769619
34243890
30881589
66340536
2710289
4888079
40186248
30988541
53593365
35061672
48977253
12944135
11088353
8292542
26302769
69563842
34255918
36308554
80268560
34853655
19150468
81392536
62327951
33944693
9657858
41340096
25225782
20646638
19814091
32667547
765999
81044658
7551396
8684283
18106258
4191819
4215497
5183498
34991411
20600436
5026273
8700517
32676165
13891181
50358299
9469864
2828665
40103471
5026257
12098814
2306685
29336652
34571515
35687134
36306915
30442637
22054463
30902306
55910710
35939265
42882704
23688507
9978049
8589065
45027400
62488633
10235008
24778490
13470432
10479969
79177369
61493657
34425843
493701
22510123
35131814
4300250
52200627
20782710
10169008
33366480
23843010
10965223
3806570
17322378
46513600
16970314
4508332
36508780
13113463
5849298
12053831
67945579
8911629
11884422
72760822
34382443
550794
72227887
45157075
10097070
6423020
42829008
16360372
20679348
35261647
41371835
30776708
8787553
4741633
9868921
10838503
11422084
26305456
34645386
36391194
23169317
14132558
20520064
20530596
7982413
13332387
34609471
469861
21312388
35796624
19912740
35216757
22379763
26178803
1063618
8478178
14018764
17720122
36945364
23088432
26052807
12056983
7817169
34054497
33810375
17464040
36432819
55300406
41323
21264497
18613940
62984926
8364704
45163491
14522868
6876606
9562266
62985378
31618070
6835434
19357283
23844715
67709645
5344508
36690149
37419977
1125275
49062744
17226531
24990606
34755647
56348486
33179140
23739600
8533775
71972280
53034224
14017242
35162853
1817542
7628599
30397234
13877995
21312162
2554590
19014065
13468636
34535445
63633826
36974423
36904052
8612399
16640146
15780939
9362673
21782520
23043911
59421241
3796882
36170349
34542261
8338286
17167591
58689173
8226250
13315546
8749788
13876338
8640955
20476530
13654443
10267083
82444266
18087745
79660980
20129099
2331922
7840522
35060828
22754447
35060824
9493011
11105288
7840767
41943423
49327088
35464246
7783770
2301052
30184668
5079047
6573516
13986371
32847407
49221868
52463
36473482
21423894
21926986
1162832
4918776
34353696
6892494
32236856
33134056
8099421
30594508
849299
80801802
58841088
34270739
53516240
5846826
12519953
1627276
18843829
33832036
23706981
36297899
9441992
14448665
68859191
65027903
2675383
9702448
55637405
37152235
45644366
35463987
44113109
18973785
7840842
74203270
37004392
17294995
23288547
21927255
21268499
8731031
59409649
35033560
49564817
18107694
67266416
45335408
33573667
50394270
22938591
36154028
34681188
36585028
79880872
67100563
35389465
14034473
64332304
72893494
1657423
64195310
69121586
64062363
60786559
34166059
41699582
50369639
50014885
81949372
37242222
58684696
54226341
50918631
9720533
56545048
35197983
66727441
10928273
58885465
8589223
17777894
34897128
1065819
55353735
55974338
44866322
56572458
55642660
55744790
47092219
61260466
56148665
56554948
57693280
57470294
56779003
58642188
55585851
57421997
55720640
55633795
55735352
59631118
56042435
78762242
55730495
56493773
30390806
56755205
34009379
55566053
56083789
16291399
55564937
55657995
44623483
78438476
35197652
47295513
23278141
22714997
19005707
37219920
15309456
7840880
4888100
23275812
9965712
17322205
34852586
8533879
44806860
58329813
45154526
5384363
36708900
34353863
26172698
72053977
1977583
43798268
66539696
6868604
58831890
23039647
34492396
60781009
1054676
65450584
62985209
48247814
25336577
33260381
3828184
74862498
15634373
54285062
20935945
33659578
40459675
34635271
1202763
22325658
33548564
54376510
44964660
75056505
30240186
21268538
21939939
1755681
82224025
37082897
4157670
8925284
58049228
19079777
51503861
12356000
33765605
7765850
36253461
3804363
6999045
36808137
25556711
8232677
1776570
1649854
66818981
40094387
70120245
78488698
74056655
33733489
21601408
34254174
49865469
7629154
35034981
61115475
19168347
47452848
34853275
20705252
13031677
30873426
12603878
32914816
8408162
34564697
55013254
2303871
1048642
68525628
8130241
4889028
51405075
35315221
59407847
35033764
24776684
35037780
4538533
11495466
43836045
43604536
11881399
55039805
35062704
34129315
7255599
77737562
18409817
1945257
4729065
22228
34909125
53994216
30512544
22207
53686097
24986564
45000208
34033831
64373761
2303870
60826321
50583331
50583300
70229313
73052549
37003015
69445131
33826652
2675370
7840511
49418207
21268635
33693081
69121776
13898713
70898462
80267209
80292709
53516075
74720343
8749546
35038171
81001405
36433186
45470445
61058257
69121733
8533635
53105184
53104500
36741313
49800168
35587316
10961241
60701283
80903970
51855422
52142518
55989080
48965843
50702587
58153993
47748193
51459291
66042545
55563440
31322117
55759052
8558256
77997311
69122492
63889220
55424553
69457102
81322875
58286140
81658511
71529549
70190735
21268523
35538937
35464416
36762529
36067159
78405499
9988554
59874840
56106490
77313216
73318611
80958965
58772434
13316974
78627866
78402268
73434931
82059736
34840065
35206996
33626555
35834388
71444104
119676
72942025
53804490
67379461
34276598
50882322
1586379
36389687
36433117
22298684
25486269
81159494
77488793
35024988
34460605
35314604
14415522
35034730
34426885
74940964
58003178
5143808
69524416
73446890
80273573
15758952
18152
15092412
73212715
7001088
34614186
35109333
10664573
60395504
34980569
10764849
10297708
40068296
74621579
11451490
72554646
2623051
3334046
35412601
13586049
41415488
4215509
41369052
53297180
34523308
9621563
4408783
6480964
31544711
34747849
48532140
73822006
4458404
2650757
30750286
36391170
601272
45719805
78979312
43337271
62259793
53994173
36205324
69121306
30596796
49961971
2845338
57909737
430319
2675396
36434702
56214271
34114233
34088469
4475680
35199255
36246537
34949897
64039488
54241943
81096666
46123252
68858619
35252797
21269460
58073206
66604888
34250887
75728150
42140154
48091375
18087762
34961882
55340546
49443457
553351
62558558
16554196
15747385
56667953
54203860
69457082
35185062
35579993
1165189
61161678
62345910
2244326
14803786
3752707
1991512
69958524
61768757
32430999
40186823
32776243
20354298
35193085
58049599
14476605
49752198
57578096
36551611
35181822
33123744
34319066
66575187
2118496
55911700
77216286
54377018
11895979
25397835
35712130
24671
15340599
58334241
55391168
52496968
36491201
75337254
66151352
6589283
59257375
9516945
40302075
62819632
35245007
63936058
59107395
48319709
73318630
73214227
69180490
75223095
14238647
78365320
78011253
77997425
78052808
15555405
7238095
72098008
68722950
58142166
57980260
71480153
76591300
36759896
14965362
119649
11099788
54858474
48247786
45185138
631724
70413664
30991790
30455318
78306092
59258022
10235301
35108774
34096367
78978795
77113897
50894926
15486482
35947459
1133497
48495660
4667699
44789031
1064430
31045622
1132037
65141323
656652
66660350
33693055
44616920
81353921
60601099
56270069
14394169
21393444
34008805
26089674
20433378
35113300
79784539
22844968
41641758
35177574
35616715
30574545
50942991
6229888
62671043
23687455
77986489
554339
35586980
54381237
65786036
66051461
46849826
11175960
11175989
1019372
21268479
56081624
34547801
37386980
68685701
8642064
53008938
73423908
36478110
34512690
17376634
6598351
