# Supplementary material for: Dynamic guided metric representation learning for multi-view clustering
Source: PeerJ Comput Sci. 2022 Mar 8;8:e922. doi: 10.7717/peerj-cs.922 (PMC9044235; doi:10.7717/peerj-cs.922)
Supplement: Supplemental Information 2 [file peerj-cs-08-922-s002.zip › football/politicsie/politicsie-mentions.mtx]

348 348 6318
6244782 122713304 8
6244782 22862620 4
6244782 21518722 3
6244782 28452279 1
6244782 133219169 2
6244782 239444226 4
6244782 21643123 5
6244782 84546428 17
6244782 120117254 5
6244782 18304985 2
6244782 262322667 4
6244782 93026497 2
6244782 18539902 6
6244782 66682393 4
6244782 22684776 1
6244782 172749267 1
6244782 21480666 6
6244782 39472243 2
6244782 20517600 17
6244782 87471023 1
6244782 94835912 1
6244782 219454029 1
6244782 135274322 3
6244782 21440665 1
6244782 109986944 1
6244782 21315916 1
6244782 69568655 1
6244782 248801998 1
6244782 23359147 1
6244782 212555476 1
6244782 21117425 1
6244782 21811630 2
6244782 6751502 2
6244782 48667895 1
6244782 54172831 4
6244782 75995713 1
6244782 111338251 1
6244782 28776227 2
6244782 6300152 1
6244782 360540613 1
6290752 120117254 14
6290752 6294502 34
6290752 6751502 12
6290752 133219169 3
6290752 16950676 3
6290752 17691386 23
6290752 116785133 1
6290752 227431311 8
6290752 350484600 2
6290752 84546428 4
6290752 89952215 1
6290752 104192882 2
6290752 11587032 3
6290752 148702848 3
6290752 415438778 7
6290752 10814042 1
6290752 95224854 1
6290752 322638688 1
6290752 262322667 4
6290752 29110219 1
6290752 111338251 1
6290752 39325505 7
6290752 312658372 2
6290752 22862620 1
6290752 21117425 4
6290752 236108605 3
6290752 385326089 2
6290752 215411682 2
6290752 18449501 1
6290752 39472243 1
6290752 99560321 2
6290752 22628924 1
6290752 702562776 1
6290752 144942878 5
6294502 84546428 109
6294502 39325505 11
6294502 19530527 1
6294502 23359147 10
6294502 6751502 8
6294502 133219169 6
6294502 19735329 8
6294502 95658167 17
6294502 120117254 9
6294502 33507131 7
6294502 17691386 22
6294502 6290752 78
6294502 16950676 35
6294502 29110219 37
6294502 39019643 1
6294502 21480666 1
6294502 104217808 15
6294502 144942878 1
6294502 23577405 2
6294502 75995713 1
6294502 109986944 7
6294502 19777265 1
6294502 10814042 1
6294502 104192882 29
6294502 238158030 2
6294502 150256527 2
6294502 350484600 5
6294502 77995220 1
6294502 21117425 1
6294502 28776227 3
6294502 371923186 1
6294502 415438778 15
6294502 246357421 1
6294502 239444226 1
6294502 227431311 2
6294502 89952215 1
6294502 316306021 1
6294502 237826875 2
6294502 215411682 1
6294502 99560321 1
6294502 76951150 1
6294502 94835912 11
6294502 262322667 2
6294502 135274322 1
6300152 39472243 9
6300152 23359147 54
6300152 19964133 5
6300152 21811630 2
6300152 19735329 17
6300152 21480666 8
6300152 229650437 1
6300152 87471023 2
6300152 18016160 11
6300152 19530527 19
6300152 118999126 2
6300152 21643123 32
6300152 144131076 1
6300152 135514272 16
6300152 227338733 1
6300152 120117254 3
6300152 153563285 1
6300152 122713304 6
6300152 6751502 1
6300152 85370909 7
6300152 228770219 1
6300152 98420900 1
6300152 21117425 11
6300152 6294502 4
6300152 70205816 1
6300152 23577405 6
6300152 48380272 1
6300152 239555645 4
6300152 29110219 1
6300152 6306972 1
6300152 219007038 50
6300152 75995713 1
6300152 262322667 6
6300152 25298765 3
6300152 127331013 3
6300152 22498248 7
6300152 166102184 3
6300152 20511634 2
6300152 19777265 10
6300152 219454029 1
6300152 18304985 1
6300152 22862620 3
6300152 236487406 1
6300152 231942475 1
6300152 327886319 1
6300152 110670932 7
6300152 63680662 4
6300152 21440665 4
6300152 104192882 2
6300152 104578228 2
6300152 410258761 1
6300152 60663002 1
6300152 197095842 9
6300152 415438778 1
6300152 104518517 2
6300152 21518722 1
6300152 347778813 3
6300152 456156740 1
6300152 69568655 2
6300152 392146152 1
6300152 372827446 1
6300152 109986944 2
6300152 26586771 1
6300152 20517600 1
6300152 32845471 1
6300152 54172831 1
6300152 111338251 2
6300152 19533838 2
6300152 6244782 1
6306972 239444226 1
6751502 10814042 43
6751502 144942878 10
6751502 133219169 8
6751502 17691386 9
6751502 11587032 41
6751502 77986665 26
6751502 90059455 61
6751502 120117254 99
6751502 116785133 2
6751502 33507131 23
6751502 89952215 16
6751502 22862620 4
6751502 74979783 9
6751502 95224854 5
6751502 37536209 2
6751502 202678255 8
6751502 25333950 1
6751502 19533838 5
6751502 20584338 5
6751502 21245586 1
6751502 78019662 39
6751502 39325505 24
6751502 22026991 2
6751502 84546428 58
6751502 19652551 1
6751502 224291356 1
6751502 76951150 1
6751502 95658167 2
6751502 135274322 15
6751502 77184360 25
6751502 39019643 9
6751502 219454029 1
6751502 23781227 42
6751502 231942475 12
6751502 6294502 2
6751502 70170285 3
6751502 77995220 12
6751502 226985646 2
6751502 116559835 12
6751502 77989626 10
6751502 116422140 13
6751502 150256527 2
6751502 191085626 9
6751502 19530527 6
6751502 233555616 44
6751502 228770219 1
6751502 104187193 2
6751502 238158030 18
6751502 244026999 5
6751502 236487406 13
6751502 215411682 10
6751502 304321790 10
6751502 312658372 17
6751502 115924018 12
6751502 46123918 18
6751502 104192882 27
6751502 75995713 4
6751502 237826875 1
6751502 109986944 1
6751502 19837405 1
6751502 239862568 5
6751502 58040765 6
6751502 6290752 3
6751502 236108605 5
6751502 322638688 22
6751502 21629133 2
6751502 19777265 1
6751502 371923186 3
6751502 37011115 2
6751502 19594736 1
6751502 246723037 1
10814042 6751502 142
10814042 17691386 18
10814042 19652551 1
10814042 21245586 1
10814042 89952215 15
10814042 6294502 10
10814042 22862620 6
10814042 95224854 10
10814042 144942878 5
10814042 133219169 11
10814042 135274322 5
10814042 120117254 38
10814042 46123918 4
10814042 22026991 2
10814042 74979783 3
10814042 169088826 6
10814042 77989626 4
10814042 37011115 20
10814042 371923186 17
10814042 232242473 1
10814042 239862568 1
10814042 350484600 2
10814042 227431311 1
10814042 39019643 1
10814042 11587032 33
10814042 233555616 27
10814042 39325505 34
10814042 6290752 14
10814042 45611369 9
10814042 33507131 3
10814042 78019662 6
10814042 322638688 6
10814042 76951150 1
10814042 77986665 2
10814042 84546428 5
10814042 163063814 2
10814042 215411682 2
10814042 18449501 5
10814042 28452279 1
10814042 23781227 6
10814042 116559835 2
10814042 22186312 1
10814042 69568655 1
10814042 312658372 1
10814042 90059455 7
10814042 19777265 1
10814042 116422140 1
10814042 360540613 1
10814042 270286972 1
10814042 236108605 1
10814042 144302254 1
10814042 231942475 1
10814042 19533838 1
10814042 75995713 2
10814042 19594736 1
10814042 77995220 1
11587032 77995220 42
11587032 17691386 6
11587032 21643123 1
11587032 39325505 8
11587032 84546428 3
11587032 22862620 5
11587032 104192882 83
11587032 19837405 2
11587032 39019643 2
11587032 46850377 2
11587032 166888604 2
11587032 133219169 4
11587032 238158030 5
11587032 46123918 5
11587032 322638688 15
11587032 135274322 1
11587032 144942878 1
11587032 19777265 4
11587032 6294502 1
11587032 371923186 1
11587032 22026991 1
11587032 6751502 20
11587032 350484600 3
11587032 21629133 1
11587032 89952215 13
11587032 304321790 2
11587032 244026999 1
11587032 75995713 4
11587032 191085626 1
11587032 25333950 2
11587032 18449501 1
11587032 120117254 2
11587032 236487406 1
11587032 233555616 11
11587032 95224854 5
11587032 10814042 16
11587032 78019662 1
11587032 77184360 1
11587032 6290752 3
11587032 95658167 2
11587032 19533838 1
11587032 150256527 1
11587032 270286972 1
11587032 239862568 2
14409739 22186312 2
14409739 99560321 1
14409739 243632271 1
14409739 19777265 2
14409739 262322667 2
16627544 19594736 1
16627544 28776227 1
16627544 21480666 10
16627544 6294502 1
16627544 28452279 1
16627544 23577405 2
16627544 22005625 6
16627544 20586381 1
16627544 135514272 1
16627544 118999126 1
16627544 19652551 9
16627544 21315916 4
16627544 104217808 3
16627544 350484600 5
16627544 19735329 1
16627544 375036621 1
16627544 104192882 1
16627544 262322667 3
16627544 116422140 1
16627544 232242473 2
16627544 21643123 1
16627544 246585659 1
16627544 20584338 1
16627544 415438778 4
16627544 19530527 1
16627544 21440665 1
16627544 19777265 1
16950676 6294502 23
16950676 120117254 3
16950676 84546428 8
16950676 6290752 3
16950676 233555616 2
16950676 39325505 2
16950676 18449501 1
16950676 25333950 1
16950676 150256527 2
16950676 17691386 2
16950676 135274322 1
16950676 144942878 2
16950676 133219169 2
16950676 238158030 1
16950676 350484600 2
16950676 104192882 14
16950676 11587032 1
16950676 75995713 1
16950676 39019643 1
16950676 95224854 1
17691386 23577405 1
17691386 133219169 20
17691386 11587032 3
17691386 6294502 13
17691386 135274322 19
17691386 20584338 3
17691386 70170285 1
17691386 203484133 1
17691386 350484600 7
17691386 10814042 14
17691386 231942475 4
17691386 6290752 26
17691386 115924018 5
17691386 84546428 10
17691386 232242473 1
17691386 144942878 8
17691386 22862620 2
17691386 150256527 1
17691386 23781227 2
17691386 46123918 1
17691386 6751502 8
17691386 312658372 1
17691386 120117254 8
17691386 6306972 1
17691386 246357421 9
17691386 39472243 6
17691386 18449501 7
17691386 25333950 1
17691386 18539902 4
17691386 39325505 1
17691386 95224854 4
17691386 322638688 1
17691386 25298765 1
17691386 244026999 1
17691386 77986665 1
17691386 21480666 2
17691386 239862568 3
17691386 109986944 4
17691386 236108605 3
17691386 262322667 1
17691386 33507131 2
17691386 270286972 1
17691386 37536209 1
17691386 104217808 1
17691386 19594736 1
17691386 361335767 1
17691386 80267704 5
17691386 75995713 1
17691386 360540613 1
17691386 116785133 1
17691386 19533838 1
17691386 78026748 1
18016160 21643123 31
18016160 19735329 18
18016160 20511634 6
18016160 21518722 7
18016160 120117254 5
18016160 122713304 3
18016160 25298765 1
18016160 39472243 3
18016160 29110219 1
18016160 21811630 1
18016160 95658167 4
18016160 93026497 1
18016160 84546428 1
18016160 20586381 1
18016160 19964133 7
18016160 28452279 1
18016160 6294502 2
18016160 227431311 1
18016160 74979783 2
18016160 6300152 4
18016160 229466877 1
18016160 99560321 1
18016160 78019662 1
18016160 19777265 5
18016160 415438778 4
18016160 228774722 1
18016160 90059455 1
18016160 219007038 1
18016160 496338650 1
18016160 110670932 1
18016160 228673882 1
18016160 237794265 1
18016160 75995713 1
18016160 109986944 1
18016160 76951150 1
18016160 135514272 1
18016160 19530527 4
18016160 118999126 1
18016160 21117425 4
18016160 39325505 2
18016160 6751502 1
18016160 70205816 1
18016160 23359147 2
18016160 114007914 1
18304985 18016160 1
18304985 19735329 3
18304985 262322667 2
18304985 21518722 4
18304985 19777265 1
18304985 21643123 2
18304985 6244782 1
18304985 87471023 3
18304985 135274322 4
18304985 39472243 3
18304985 19964133 1
18304985 239555645 2
18304985 21117425 1
18449501 74979783 3
18449501 17691386 17
18449501 133219169 15
18449501 10814042 3
18449501 22862620 3
18449501 6751502 5
18449501 84546428 1
18449501 116422140 1
18449501 78019662 1
18449501 77989626 1
18449501 78026748 1
18449501 233555616 1
18449501 16950676 1
18449501 215411682 1
18449501 304321790 1
18449501 25333950 1
18449501 104192882 8
18449501 18539902 1
18449501 6294502 1
18449501 94835912 1
18449501 375036621 1
18449501 144942878 3
18449501 75995713 1
18449501 23781227 1
18449501 231942475 1
18449501 25310399 1
18449501 95224854 4
18539902 19533838 18
18539902 17691386 21
18539902 21480666 4
18539902 33507131 2
18539902 74979783 1
18539902 20584338 9
18539902 133219169 2
18539902 120117254 6
18539902 18016160 1
18539902 84546428 8
18539902 22862620 10
18539902 116559835 1
18539902 18449501 2
18539902 144942878 3
18539902 135274322 3
18539902 6294502 1
18539902 77995220 2
18539902 104192882 14
18539902 37011115 2
18539902 25333950 2
18539902 322638688 3
18539902 6751502 11
18539902 20517600 11
18539902 215411682 1
18539902 6244782 4
18539902 153563285 1
18539902 304321790 2
18539902 244026999 7
18539902 236377912 1
18539902 68690605 1
18539902 23781227 2
18539902 239862568 1
18539902 37536209 1
18539902 39019643 1
18539902 202678255 1
18539902 90059455 1
18539902 28452279 2
18818981 19777265 4
18818981 95658167 3
18818981 360540613 2
18818981 236108605 1
18818981 239444226 1
19530527 22983594 2
19530527 18016160 107
19530527 227431311 23
19530527 19735329 37
19530527 135514272 227
19530527 232242473 7
19530527 229466877 43
19530527 237376611 49
19530527 153563285 8
19530527 6300152 3
19530527 19964133 8
19530527 88647325 1
19530527 244745254 1
19530527 135877820 12
19530527 238586884 2
19530527 29163101 6
19530527 104578228 4
19530527 144131076 1
19530527 212284694 1
19530527 243134164 1
19530527 243149702 1
19530527 21518722 34
19530527 118999126 82
19530527 198846028 1
19530527 98420900 16
19530527 236912210 2
19530527 95884790 4
19530527 39472243 30
19530527 232233165 3
19530527 191865710 1
19530527 240624439 29
19530527 227338733 15
19530527 83344114 3
19530527 232243716 1
19530527 109986944 20
19530527 228673882 28
19530527 179230072 3
19530527 228770219 1
19530527 20586381 12
19530527 231816917 1
19530527 181303066 1
19530527 223950593 2
19530527 237788848 1
19530527 20511634 4
19530527 242471796 1
19530527 243177419 1
19530527 106866759 2
19530527 226631830 17
19530527 228774722 7
19530527 137363410 21
19530527 87471023 13
19530527 227990753 2
19530527 242484816 1
19530527 94069743 1
19530527 70205816 11
19530527 234825661 4
19530527 228769095 1
19530527 242365407 1
19530527 242373942 4
19530527 163929486 1
19530527 63680662 11
19530527 21811630 2
19530527 127331013 3
19530527 168669206 3
19530527 29466305 3
19530527 122713304 20
19530527 229015331 7
19530527 22924705 2
19530527 242804165 2
19530527 110711910 2
19530527 6751502 6
19530527 21117425 74
19530527 236377912 1
19530527 327886319 15
19530527 382027035 4
19530527 110670932 8
19530527 347778813 1
19530527 36034936 3
19530527 316306021 11
19530527 18304985 5
19530527 32845471 28
19530527 233919401 16
19530527 245434042 9
19530527 22498248 12
19530527 166102184 7
19530527 242791873 1
19530527 239787466 13
19530527 415438778 6
19530527 19777265 30
19530527 22628924 2
19530527 372827446 6
19530527 303259546 2
19530527 23359147 2
19530527 69568655 120
19530527 21440665 18
19530527 237794265 3
19530527 67430174 4
19530527 21643123 7
19530527 60663002 1
19530527 90364806 3
19530527 577034468 4
19530527 234077156 1
19530527 92521829 12
19530527 456156740 1
19530527 93026497 5
19530527 393382369 2
19530527 239555645 2
19530527 322549346 4
19530527 360540613 1
19530527 244156314 2
19530527 258136924 31
19530527 192341330 6
19530527 253184868 1
19530527 393461982 1
19530527 90059455 1
19530527 198799377 1
19530527 111338251 155
19530527 85370909 1
19530527 19594736 1
19530527 410258761 1
19530527 21565240 1
19530527 28452279 1
19530527 10814042 2
19530527 22186312 2
19530527 25298765 1
19530527 121098050 2
19530527 318475037 1
19530527 392146152 1
19533838 17691386 20
19533838 18539902 12
19533838 6751502 29
19533838 74979783 3
19533838 16627544 1
19533838 21315916 2
19533838 21480666 5
19533838 133219169 3
19533838 33507131 1
19533838 6294502 3
19533838 19594736 4
19533838 202678255 1
19533838 135514272 2
19533838 20584338 6
19533838 19652551 17
19533838 144942878 27
19533838 20511634 1
19533838 16950676 2
19533838 236487406 2
19533838 239444226 2
19533838 231942475 4
19533838 90059455 1
19533838 75995713 2
19533838 22862620 4
19533838 116559835 1
19533838 239862568 1
19533838 77986665 2
19533838 115924018 1
19533838 135274322 5
19533838 236108605 3
19533838 120117254 7
19533838 25333950 1
19533838 421067231 1
19533838 215411682 1
19533838 66682393 1
19533838 37536209 1
19533838 6300152 1
19533838 23781227 1
19533838 19530527 1
19533838 244026999 1
19533838 39019643 1
19594736 243632271 8
19594736 80267704 2
19594736 237826875 1
19594736 67268150 97
19594736 32845471 2
19594736 99560321 85
19594736 94835912 31
19594736 326441880 1
19594736 29110219 7
19594736 32922034 55
19594736 22186312 28
19594736 148702848 3
19594736 39325505 2
19594736 231942475 1
19594736 197897890 55
19594736 195697781 12
19594736 172749267 97
19594736 133219169 2
19594736 120117254 2
19594736 19777265 2
19594736 114007914 100
19594736 6751502 7
19594736 90059455 2
19594736 148872468 1
19594736 516729176 7
19594736 77184360 1
19594736 524423189 50
19594736 213229979 3
19594736 562111567 1
19594736 54605067 11
19594736 296787019 1
19594736 330904433 6
19594736 244154060 3
19594736 249719099 3
19594736 63680662 1
19594736 579303202 3
19594736 36351009 1
19594736 234825661 1
19594736 430714461 1
19594736 81844092 10
19594736 111338251 1
19594736 432054563 6
19594736 21927925 2
19594736 19530527 2
19594736 227431311 1
19594736 504372104 1
19594736 226631830 1
19594736 18016160 1
19594736 14409739 1
19594736 211231464 5
19652551 16627544 108
19652551 6751502 11
19652551 21480666 94
19652551 22005625 96
19652551 10814042 1
19652551 21315916 95
19652551 17691386 3
19652551 74979783 5
19652551 104217808 7
19652551 26586771 1
19652551 21811630 1
19652551 19735329 1
19652551 246585659 2
19652551 39325505 1
19652551 19594736 1
19652551 190987689 2
19735329 39472243 20
19735329 21643123 6
19735329 18016160 13
19735329 135514272 7
19735329 30443497 1
19735329 23359147 76
19735329 98420900 1
19735329 21480666 7
19735329 122713304 8
19735329 74979783 6
19735329 6294502 12
19735329 25298765 1
19735329 17691386 2
19735329 120117254 4
19735329 21811630 3
19735329 21518722 16
19735329 190810251 15
19735329 22005625 1
19735329 48380272 1
19735329 20586381 3
19735329 85370909 2
19735329 104578228 1
19735329 144131076 3
19735329 95658167 4
19735329 109986944 6
19735329 237376611 1
19735329 26586771 1
19735329 227431311 1
19735329 239555645 4
19735329 239444226 4
19735329 21117425 9
19735329 19530527 3
19735329 166102184 5
19735329 66682393 1
19735329 135877820 1
19735329 90059455 3
19735329 231942475 1
19735329 243134164 1
19735329 18304985 2
19735329 238158030 1
19735329 6300152 3
19735329 19964133 2
19735329 16627544 1
19735329 84546428 4
19735329 19777265 2
19735329 371923186 2
19735329 219454029 2
19735329 350484600 1
19735329 77995220 1
19735329 236377912 1
19735329 20511634 1
19735329 197095842 2
19735329 118999126 2
19735329 69568655 1
19777265 236108605 15
19777265 135274322 4
19777265 22498248 1
19777265 6300152 5
19777265 110670932 1
19777265 21643123 1
19777265 18818981 11
19777265 95658167 76
19777265 249347954 2
19777265 33507131 13
19777265 21518722 10
19777265 11587032 1
19777265 18016160 10
19777265 89952215 2
19777265 22628924 7
19777265 415438778 3
19777265 36034936 10
19777265 360540613 30
19777265 77989626 2
19777265 74979783 2
19777265 66682393 5
19777265 90059455 2
19777265 109986944 1
19777265 166102184 1
19777265 233555616 2
19777265 190987689 2
19777265 237826875 7
19777265 253184868 1
19777265 39325505 13
19777265 99560321 5
19777265 20511634 2
19777265 19530527 15
19777265 238158030 1
19777265 322638688 10
19777265 262322667 19
19777265 121375039 1
19777265 228673882 2
19777265 327886319 1
19777265 21811630 5
19777265 85370909 1
19777265 21117425 15
19777265 39472243 1
19777265 115924018 2
19777265 246820781 1
19777265 32922034 3
19777265 32845471 5
19777265 14409739 9
19777265 312658372 1
19777265 54172831 1
19777265 238633165 4
19777265 350484600 5
19777265 69568655 20
19777265 84546428 6
19777265 227338733 4
19777265 68690605 1
19777265 144942878 2
19777265 239444226 1
19777265 191085626 3
19777265 21480666 2
19777265 120117254 4
19777265 76951150 1
19777265 262199169 1
19777265 322549346 4
19777265 239555645 3
19777265 19735329 1
19777265 20517600 6
19777265 135514272 1
19777265 67268150 1
19777265 77995220 1
19777265 16627544 2
19777265 148872468 1
19777265 111338251 39
19777265 330904433 8
19777265 19594736 5
19777265 372827446 6
19777265 316306021 1
19777265 6751502 1
19777265 19964133 2
19777265 144302254 1
19777265 258136924 5
19777265 25298765 1
19777265 20586381 1
19777265 92521829 1
19777265 87471023 3
19777265 133219169 1
19777265 361335767 1
19777265 54605067 1
19777265 202678255 2
19777265 270286972 1
19777265 21440665 1
19777265 17691386 1
19837405 120117254 7
19837405 144942878 23
19837405 16950676 2
19837405 262322667 14
19837405 116547221 1
19837405 77986665 3
19837405 104192882 4
19837405 135274322 12
19837405 236108605 4
19837405 233555616 1
19837405 244026999 2
19837405 6751502 1
19837405 17691386 4
19837405 133219169 2
19837405 22628924 1
19837405 20584338 1
19837405 116422140 1
19837405 238158030 7
19837405 237826875 1
19837405 77995220 1
19837405 322638688 1
19837405 90059455 1
19837405 80267704 1
19837405 10814042 1
19837405 19533838 4
19837405 11587032 1
19837405 22862620 1
19837405 215411682 1
19837405 39019643 1
19964133 21643123 17
19964133 21518722 10
19964133 28452279 10
19964133 122713304 17
19964133 39472243 20
19964133 30443497 3
19964133 85370909 2
19964133 18016160 12
19964133 70205816 9
19964133 6300152 3
19964133 191865710 2
19964133 46850377 4
19964133 135514272 1
19964133 19530527 8
19964133 229466877 2
19964133 227338733 2
19964133 22862620 4
19964133 166102184 1
19964133 87471023 7
19964133 98420900 2
19964133 21811630 2
19964133 23359147 9
19964133 18304985 4
19964133 245434042 2
19964133 137363410 1
19964133 19777265 7
19964133 19735329 5
19964133 21117425 14
19964133 110670932 1
19964133 29466305 1
19964133 25298765 1
19964133 327886319 1
19964133 21480666 5
19964133 84546428 7
19964133 20586381 2
19964133 135877820 1
19964133 135274322 1
19964133 120117254 1
19964133 104518517 1
19964133 197095842 5
19964133 243632271 1
19964133 239555645 8
19964133 228673882 1
19964133 372827446 1
19964133 26586771 1
19964133 60663002 1
19964133 239444226 1
19964133 258136924 1
19964133 20511634 1
19964133 226631830 1
19964133 21565240 2
19964133 32845471 1
20511634 168669206 1
20511634 18016160 8
20511634 21518722 1
20511634 19735329 3
20511634 23577405 3
20511634 6300152 4
20511634 19964133 5
20511634 21117425 7
20511634 6306972 1
20511634 21480666 2
20511634 236108605 1
20511634 21811630 4
20511634 95658167 12
20511634 239787466 2
20511634 87471023 2
20511634 135514272 2
20511634 23359147 1
20511634 21643123 2
20511634 39325505 1
20511634 19777265 1
20511634 77989626 1
20511634 92521829 1
20511634 33507131 1
20511634 18304985 1
20511634 39472243 1
20511634 63680662 1
20511634 109986944 2
20511634 21440665 1
20511634 55174364 1
20511634 392146152 1
20511634 46850377 1
20511634 84546428 2
20511634 135274322 3
20511634 85370909 1
20511634 19530527 6
20511634 118999126 1
20511634 90059455 1
20511634 239444226 1
20511634 22498248 1
20511634 69568655 1
20511634 111338251 1
20511634 150256527 1
20517600 19594736 2
20517600 66682393 16
20517600 237826875 8
20517600 228673882 1
20517600 122713304 3
20517600 16627544 1
20517600 20584338 18
20517600 84546428 9
20517600 239444226 5
20517600 262322667 2
20517600 6244782 7
20517600 19777265 5
20517600 6751502 1
20517600 10814042 2
20517600 39472243 1
20517600 19530527 6
20517600 18539902 3
20517600 248801998 1
20517600 21480666 4
20517600 32845471 2
20517600 28452279 4
20517600 77184360 1
20517600 46123918 2
20517600 74979783 1
20517600 22862620 4
20517600 144942878 1
20517600 231942475 2
20584338 19533838 6
20584338 6751502 30
20584338 10814042 6
20584338 6294502 3
20584338 21643123 1
20584338 17691386 17
20584338 22026991 2
20584338 39325505 1
20584338 95224854 2
20584338 89952215 1
20584338 133219169 9
20584338 19594736 2
20584338 22862620 7
20584338 77995220 2
20584338 66682393 39
20584338 115924018 1
20584338 76951150 1
20584338 84546428 14
20584338 104192882 56
20584338 20517600 62
20584338 18539902 7
20584338 75995713 2
20584338 80267704 2
20584338 231942475 4
20584338 116547221 1
20584338 23577405 1
20584338 122713304 7
20584338 120117254 6
20584338 46850377 1
20584338 371923186 1
20584338 90059455 2
20584338 244026999 1
20584338 22628924 1
20584338 236108605 1
20584338 116559835 1
20584338 11587032 2
20584338 412181399 1
20584338 46123918 4
20584338 77184360 1
20584338 312658372 1
20584338 33507131 1
20584338 116422140 1
20584338 16627544 1
20584338 77989626 1
20584338 144942878 1
20584338 78026748 1
20584338 78021401 1
20586381 6751502 1
20586381 135514272 9
20586381 19735329 3
20586381 122713304 2
20586381 18016160 1
20586381 19530527 21
20586381 46850377 2
20586381 39019643 2
20586381 21480666 3
20586381 350484600 1
20586381 69568655 3
20586381 223950593 1
20586381 21518722 1
20586381 166102184 1
20586381 21643123 1
20586381 93026497 1
20586381 21117425 1
20586381 21440665 1
20586381 327886319 1
20586381 258136924 1
20586381 74979783 1
21117425 19735329 12
21117425 23359147 8
21117425 21518722 5
21117425 39472243 1
21117425 19530527 132
21117425 22983594 1
21117425 118999126 14
21117425 6300152 2
21117425 166102184 4
21117425 135514272 21
21117425 137363410 1
21117425 109986944 2
21117425 87471023 1
21117425 327886319 3
21117425 28452279 1
21117425 66682393 2
21117425 18016160 23
21117425 25298765 10
21117425 67430174 10
21117425 231942475 1
21117425 95884790 1
21117425 219454029 2
21117425 20586381 2
21117425 69568655 38
21117425 312625958 1
21117425 237376611 5
21117425 242791873 1
21117425 32845471 6
21117425 223950593 1
21117425 19964133 1
21117425 21440665 1
21117425 347778813 1
21117425 63680662 1
21117425 239787466 1
21117425 245434042 1
21117425 240624439 3
21117425 577034468 1
21117425 70205816 8
21117425 6751502 2
21117425 236377912 1
21117425 30443497 1
21117425 95658167 1
21117425 239555645 7
21117425 227431311 2
21117425 77989626 1
21117425 19777265 6
21117425 242373942 1
21117425 524423189 1
21117425 111338251 31
21117425 32922034 2
21117425 239444226 1
21117425 624645567 1
21117425 99560321 1
21117425 120117254 1
21117425 144942878 1
21245586 6751502 99
21245586 37011115 7
21245586 10814042 13
21245586 74979783 11
21245586 17691386 15
21245586 77986665 14
21245586 21643123 1
21245586 118999126 1
21245586 33507131 1
21245586 135514272 1
21245586 95224854 1
21245586 120117254 1
21245586 84546428 1
21245586 231942475 2
21245586 104192882 6
21245586 238158030 4
21315916 16627544 15
21315916 19652551 8
21315916 22005625 12
21315916 21480666 17
21315916 78026748 1
21315916 22628924 1
21315916 17691386 1
21401635 21518722 4
21401635 94303891 3
21401635 21440665 1
21401635 18016160 3
21401635 19735329 2
21401635 23359147 2
21401635 19530527 2
21401635 77184360 1
21401635 21117425 4
21401635 21643123 2
21401635 197095842 4
21401635 137363410 2
21440665 21643123 2
21440665 21518722 1
21440665 46123918 2
21440665 19530527 4
21440665 122713304 3
21440665 29466305 1
21440665 135514272 2
21440665 21117425 1
21440665 90364806 1
21440665 98420900 1
21440665 229466877 1
21440665 67430174 2
21440665 22498248 3
21440665 18016160 3
21440665 118999126 1
21440665 262322667 2
21440665 93026497 1
21480666 95658167 1
21480666 237826875 17
21480666 239444226 4
21480666 48667895 1
21480666 21518722 4
21480666 16627544 5
21480666 23577405 3
21480666 236108605 1
21480666 46850377 1
21480666 22005625 27
21480666 19652551 29
21480666 120117254 1
21480666 20511634 1
21480666 21643123 1
21480666 21315916 15
21480666 19964133 8
21480666 135274322 44
21480666 19533838 16
21480666 39325505 1
21480666 29110219 1
21480666 20586381 3
21480666 350484600 1
21480666 6244782 2
21480666 58040765 1
21480666 60663002 1
21480666 54172831 1
21480666 19777265 1
21480666 26586771 7
21480666 28452279 2
21480666 198799377 1
21480666 262322667 2
21480666 32922034 4
21480666 23781227 1
21480666 17691386 5
21480666 36806703 3
21480666 66682393 22
21480666 20517600 2
21480666 6751502 1
21480666 93026497 1
21480666 144942878 4
21518722 227431311 4
21518722 21643123 23
21518722 21480666 6
21518722 39472243 6
21518722 93026497 23
21518722 122713304 9
21518722 87471023 6
21518722 144131076 1
21518722 135514272 6
21518722 19530527 16
21518722 85370909 2
21518722 74979783 3
21518722 120117254 10
21518722 19735329 19
21518722 190810251 2
21518722 84546428 15
21518722 19594736 3
21518722 104578228 1
21518722 191865710 1
21518722 327886319 1
21518722 137363410 3
21518722 238158030 3
21518722 19777265 11
21518722 20586381 5
21518722 239787466 1
21518722 23577405 1
21518722 219454029 12
21518722 98420900 1
21518722 18016160 4
21518722 21440665 2
21518722 135877820 1
21518722 19964133 5
21518722 21117425 9
21518722 118999126 11
21518722 32922034 4
21518722 135274322 5
21518722 262322667 15
21518722 115924018 1
21518722 237826875 2
21518722 39325505 2
21518722 144942878 2
21518722 110670932 2
21518722 104518517 2
21518722 239555645 3
21518722 6300152 1
21518722 77986665 2
21518722 21811630 1
21518722 67430174 5
21518722 60663002 2
21518722 229466877 1
21518722 77989626 1
21518722 90059455 2
21518722 233555616 3
21518722 36351009 7
21518722 69568655 4
21518722 198799377 7
21518722 23359147 1
21518722 192341330 2
21518722 22862620 1
21518722 32845471 5
21518722 70205816 8
21518722 78019662 1
21518722 6244782 1
21518722 109986944 2
21518722 524423189 1
21518722 95224854 1
21518722 121375039 1
21518722 197897890 1
21518722 322549346 2
21518722 94835912 4
21518722 239444226 6
21518722 215411682 1
21518722 228774722 2
21518722 258136924 1
21518722 111338251 9
21518722 432054563 5
21518722 121098050 1
21518722 95884790 1
21518722 21565240 2
21565240 6300152 1
21565240 19530527 1
21565240 111338251 1
21643123 93026497 59
21643123 18016160 3
21643123 19777265 8
21643123 21518722 10
21643123 109986944 5
21643123 58040765 17
21643123 262322667 6
21643123 135514272 13
21643123 135274322 6
21643123 19964133 8
21643123 39472243 1
21643123 110670932 2
21643123 6300152 3
21643123 67430174 15
21643123 60663002 19
21643123 415438778 7
21643123 19735329 2
21643123 239555645 13
21643123 19530527 9
21643123 23359147 3
21643123 87471023 2
21643123 144131076 1
21643123 84546428 9
21643123 20511634 1
21643123 21811630 1
21643123 95658167 4
21643123 219454029 15
21643123 6244782 2
21643123 74979783 1
21643123 378668608 1
21643123 245434042 1
21643123 456156740 1
21643123 36351009 16
21643123 98420900 2
21643123 198799377 8
21643123 122713304 4
21643123 95884790 2
21643123 120117254 1
21643123 21480666 1
21643123 21440665 3
21643123 118999126 5
21643123 233555616 2
21643123 20586381 1
21643123 393461982 1
21643123 124849627 1
21643123 197095842 1
21643123 239787466 1
21643123 227338733 2
21643123 137363410 3
21643123 68690605 1
21643123 237794265 2
21643123 227431311 2
21643123 239444226 1
21643123 179230072 1
21643123 121098050 1
21811630 54172831 1
21811630 19530527 16
21811630 135514272 5
21811630 85370909 1
21811630 19735329 1
21811630 84546428 1
21811630 262322667 3
21811630 239787466 1
21811630 18016160 1
21811630 456156740 1
21811630 21518722 1
21811630 6300152 1
21811630 19777265 1
21811630 118999126 1
21811630 25298765 1
21811630 87471023 1
21811630 6244782 1
21927925 116559835 1
21927925 39472243 1
21927925 46850377 7
21927925 120117254 1
21927925 296787019 2
21927925 28452279 2
21927925 19594736 5
21927925 46123918 1
21927925 21440665 1
21927925 6751502 1
21927925 22186312 1
21927925 524423189 1
21927925 229650437 1
21927925 32922034 6
21927925 36351009 1
21927925 239862568 1
21927925 19533838 1
21927925 14409739 1
21927925 87471023 2
21927925 114007914 3
21927925 144942878 1
21927925 94835912 1
22005625 21480666 1
22005625 16627544 4
22005625 350484600 4
22005625 74979783 10
22005625 19652551 17
22005625 21315916 3
22005625 104217808 1
22005625 54172831 1
22005625 236377912 1
22005625 262322667 3
22005625 191085626 1
22005625 237826875 1
22005625 19594736 2
22005625 89952215 2
22005625 32845471 2
22005625 22628924 1
22005625 144942878 1
22186312 36351009 1
22186312 19594736 35
22186312 94835912 4
22186312 399032673 2
22186312 99560321 9
22186312 28452279 1
22186312 54605067 1
22186312 24600451 1
22186312 524423189 2
22186312 67268150 1
22186312 197897890 2
22186312 114007914 1
22186312 172749267 1
22186312 330904433 1
22186312 32922034 1
22378020 19594736 36
22378020 39472243 15
22378020 99560321 5
22378020 19530527 2
22378020 94835912 50
22378020 23577405 2
22378020 46850377 6
22378020 327886319 1
22378020 29110219 10
22378020 179230072 10
22378020 21480666 3
22378020 6751502 2
22378020 133219169 1
22378020 239444226 1
22378020 22005625 1
22378020 19777265 2
22378020 14409739 3
22378020 120117254 1
22378020 21643123 1
22378020 153563285 1
22378020 104518517 1
22378020 54172831 1
22378020 36351009 1
22378020 20584338 1
22378020 77184360 1
22378020 262322667 2
22378020 32922034 1
22378020 114007914 1
22498248 135514272 2
22498248 19530527 14
22498248 166102184 4
22498248 29466305 2
22498248 20511634 3
22498248 238586884 1
22498248 382027035 1
22498248 23781227 1
22498248 19777265 1
22498248 316306021 1
22498248 415438778 1
22498248 239862568 1
22498248 270850017 1
22498248 21440665 4
22498248 39472243 1
22498248 90364806 1
22498248 233919401 1
22498248 69568655 3
22498248 109986944 1
22498248 232233165 1
22498248 118999126 1
22498248 135877820 1
22498248 229466877 1
22628924 68690605 46
22628924 148872468 37
22628924 212555476 18
22628924 82645739 6
22628924 66682393 25
22628924 219454029 27
22628924 26586771 15
22628924 219007038 19
22628924 6751502 5
22628924 19530527 1
22628924 386170620 2
22628924 48667895 21
22628924 496338650 4
22628924 246357421 1
22628924 238633165 2
22628924 228673882 1
22628924 27885779 2
22628924 350484600 1
22628924 19777265 1
22628924 229431792 1
22628924 258136924 1
22628924 95884790 1
22628924 78026748 1
22628924 19594736 1
22628924 219297099 1
22684776 231942475 1
22684776 135274322 1
22684776 21480666 3
22684776 120117254 3
22684776 84546428 2
22684776 74979783 5
22684776 78019662 1
22684776 6751502 1
22684776 80267704 1
22684776 144942878 2
22684776 262322667 1
22684776 17691386 1
22684776 6294502 1
22684776 385326089 1
22862620 20584338 13
22862620 84546428 15
22862620 120117254 6
22862620 6751502 43
22862620 6294502 1
22862620 18016160 1
22862620 19533838 1
22862620 77184360 2
22862620 90059455 3
22862620 191085626 1
22862620 74979783 2
22862620 18539902 9
22862620 238158030 1
22862620 23359147 1
22862620 11587032 4
22862620 39019643 2
22862620 270286972 1
22862620 104187193 1
22862620 39325505 6
22862620 19837405 1
22862620 135274322 2
22862620 236108605 6
22862620 33507131 2
22862620 17691386 4
22862620 116559835 5
22862620 19964133 3
22862620 77995220 2
22862620 219454029 1
22862620 10814042 9
22862620 304321790 1
22862620 104192882 39
22862620 21480666 2
22862620 133219169 5
22862620 66682393 30
22862620 95658167 1
22862620 327886319 1
22862620 215411682 1
22862620 46850377 3
22862620 46123918 2
22862620 77986665 3
22862620 26586771 2
22862620 23781227 2
22862620 375036621 1
22862620 20511634 3
22862620 78019662 1
22862620 36806703 3
22862620 144942878 8
22862620 237487471 1
22862620 172749267 1
22862620 350484600 5
22862620 244026999 1
22862620 22628924 1
22862620 19777265 2
22862620 116422140 1
22862620 89952215 2
22862620 228673882 1
22862620 88647325 1
22862620 60663002 1
22862620 246723037 1
22862620 239862568 1
22862620 76951150 1
22862620 20517600 4
22983594 21518722 2
22983594 168669206 1
22983594 39472243 1
22983594 85370909 1
23359147 135514272 17
23359147 19735329 102
23359147 39472243 16
23359147 122713304 10
23359147 6294502 32
23359147 6300152 15
23359147 21518722 3
23359147 120117254 13
23359147 29110219 14
23359147 21643123 4
23359147 190810251 8
23359147 19964133 8
23359147 18016160 11
23359147 118999126 4
23359147 93026497 3
23359147 17691386 6
23359147 22983594 1
23359147 116785133 5
23359147 21480666 2
23359147 87471023 3
23359147 21811630 1
23359147 19530527 15
23359147 212284694 1
23359147 30443497 1
23359147 25298765 1
23359147 6751502 3
23359147 21117425 5
23359147 227431311 7
23359147 382027035 1
23359147 16950676 2
23359147 239555645 8
23359147 104192882 1
23359147 19594736 3
23359147 109986944 1
23359147 77995220 1
23359147 104518517 1
23359147 350484600 2
23359147 22628924 1
23359147 95884790 1
23359147 270850017 2
23359147 69568655 7
23359147 20586381 2
23359147 191865710 1
23359147 197095842 1
23359147 137363410 1
23359147 213229979 1
23359147 111338251 3
23359147 229466877 1
23359147 246357421 1
23577405 95658167 1
23577405 375036621 1
23577405 46850377 1
23781227 23577405 1
23781227 104192882 43
23781227 238158030 3
23781227 77986665 5
23781227 120117254 8
23781227 17691386 5
23781227 46850377 1
23781227 6751502 34
23781227 144942878 6
23781227 133219169 4
23781227 236108605 2
23781227 95658167 4
23781227 74979783 1
23781227 90059455 5
23781227 22862620 4
23781227 116559835 2
23781227 75995713 1
23781227 215411682 2
23781227 246585659 3
23781227 25333950 1
23781227 350484600 1
23781227 84546428 1
23781227 22983594 2
23781227 244156314 1
23781227 516729176 1
23781227 244026999 1
23781227 21480666 1
23781227 322638688 4
23781227 10814042 1
23781227 37536209 3
24600451 19594736 2
24600451 330904433 7
25298765 21565240 1
25298765 21643123 4
25298765 21518722 8
25298765 19964133 1
25298765 17691386 4
25298765 39472243 28
25298765 21480666 2
25298765 20511634 1
25298765 22983594 1
25298765 19735329 2
25298765 18016160 2
25298765 191865710 1
25298765 30443497 6
25298765 19594736 1
25298765 19530527 5
25298765 19652551 1
25298765 6751502 1
25298765 22628924 1
25298765 166102184 1
25298765 16627544 2
25298765 70205816 1
25298765 23359147 2
25298765 87471023 1
25298765 237826875 5
25298765 262322667 11
25298765 93026497 1
25298765 23577405 1
25298765 227431311 2
25298765 46850377 2
25298765 21117425 9
25298765 239862568 1
25298765 245434042 4
25298765 20517600 2
25298765 239444226 2
25298765 83344114 1
25298765 39325505 1
25298765 19777265 2
25298765 118999126 1
25298765 54605067 1
25298765 21811630 1
25298765 258136924 1
25298765 111338251 2
25310399 385326089 5
25310399 270850017 3
25310399 36806703 4
25310399 18016160 1
25333950 6751502 2
25333950 77184360 1
25333950 95658167 1
25333950 104192882 1
25333950 75995713 2
25333950 116559835 2
25333950 11587032 2
25333950 23781227 1
25333950 18539902 1
25333950 116785133 1
25333950 270286972 1
25333950 111338251 1
25333950 10814042 1
25333950 39325505 1
26228880 135514272 1
26228880 46123918 1
26228880 21440665 1
26586771 6751502 5
26586771 219454029 4
26586771 68690605 97
26586771 22628924 176
26586771 66682393 15
26586771 219007038 20
26586771 120117254 7
26586771 212555476 24
26586771 219297099 30
26586771 224291356 2
26586771 118999126 1
26586771 17691386 4
26586771 19530527 7
26586771 19594736 13
26586771 74979783 2
26586771 231942475 4
26586771 202678255 1
26586771 166888604 5
26586771 21811630 1
26586771 21643123 3
26586771 22005625 3
26586771 21480666 7
26586771 82645739 3
26586771 238633165 1
26586771 27885779 2
26586771 54172831 4
26586771 16627544 1
26586771 262322667 1
26586771 67268150 1
26586771 375036621 128
26586771 22378020 1
26586771 104192882 8
26586771 327886319 3
26586771 46850377 16
26586771 23577405 1
26586771 240624439 2
26586771 242791873 1
26586771 109986944 1
26586771 229431792 3
26586771 48667895 9
26586771 22862620 3
26586771 87471023 1
26586771 77184360 1
26586771 39472243 1
26586771 124849627 1
26586771 133219169 3
26586771 148872468 4
26586771 19652551 4
26586771 246357421 2
26586771 233555616 2
26586771 253184868 1
26586771 90059455 1
26586771 32845471 2
26586771 19964133 3
26586771 135514272 2
26586771 63680662 1
26586771 239444226 1
26586771 249347954 1
26586771 32922034 2
26586771 78026748 1
26586771 114007914 3
26586771 386170620 2
26586771 22186312 1
26586771 396060099 1
26586771 496338650 2
26586771 430934081 1
27885779 22628924 66
27885779 219454029 8
27885779 212555476 20
27885779 148872468 8
27885779 375036621 4
27885779 66682393 6
27885779 68690605 14
27885779 219007038 2
27885779 26586771 10
27885779 48667895 2
27885779 496338650 6
27885779 6751502 5
27885779 262322667 1
27885779 361335767 1
27885779 18016160 1
27885779 19777265 3
27885779 135514272 3
27885779 21480666 1
27885779 32845471 1
27885779 238633165 3
27885779 19594736 1
27885779 219297099 1
28364382 133219169 2
28364382 19594736 2
28364382 114007914 1
28364382 87471023 1
28364382 94835912 1
28452279 21480666 8
28452279 148872468 2
28452279 19964133 4
28452279 211231464 2
28452279 16627544 1
28452279 39325505 2
28452279 81844092 1
28452279 46850377 15
28452279 237826875 10
28452279 11587032 2
28452279 6751502 2
28452279 77184360 2
28452279 239444226 9
28452279 18539902 3
28452279 54172831 2
28452279 327886319 2
28452279 23577405 1
28452279 94835912 10
28452279 166888604 1
28452279 39472243 1
28452279 378219674 1
28452279 22005625 1
28452279 19594736 24
28452279 229650437 1
28452279 375036621 1
28452279 262322667 5
28452279 296787019 1
28452279 21117425 8
28452279 231942475 3
28452279 326441880 1
28452279 99560321 2
28452279 67268150 5
28452279 22378020 2
28452279 197897890 2
28452279 29110219 5
28452279 32922034 26
28452279 421067231 1
28452279 19530527 2
28452279 18016160 3
28452279 135274322 8
28452279 385326089 1
28452279 39019643 2
28452279 78019662 5
28452279 20584338 2
28452279 172749267 2
28452279 22628924 1
28452279 36351009 2
28452279 248801998 1
28452279 76951150 1
28452279 120117254 2
28452279 66682393 2
28452279 83344114 1
28452279 21440665 1
28452279 21811630 3
28452279 524423189 1
28452279 215411682 1
28452279 20517600 6
28452279 114007914 9
28452279 233555616 1
28452279 516729176 1
28452279 77989626 3
28452279 10814042 2
28452279 22186312 2
28452279 69568655 1
28452279 87471023 1
28452279 54605067 1
28452279 14409739 1
28452279 253184868 1
28452279 144942878 3
28452279 236108605 1
28776227 19735329 1
28776227 21643123 1
28776227 16627544 1
28776227 248801998 1
28776227 46850377 2
28776227 240624439 1
28776227 77184360 1
28776227 104192882 2
28776227 23577405 5
28776227 6294502 2
28776227 415438778 1
28776227 95658167 1
28776227 350484600 2
28776227 6751502 1
28776227 19777265 1
28776227 18016160 1
28776227 6244782 1
29110219 19594736 20
29110219 6294502 39
29110219 21480666 8
29110219 67268150 2
29110219 39472243 13
29110219 133219169 4
29110219 23359147 17
29110219 120117254 7
29110219 18016160 3
29110219 16627544 1
29110219 190810251 4
29110219 296787019 1
29110219 94835912 8
29110219 46850377 6
29110219 20511634 1
29110219 16950676 1
29110219 22005625 4
29110219 32922034 5
29110219 6751502 14
29110219 21117425 1
29110219 237826875 1
29110219 246357421 9
29110219 166888604 2
29110219 104192882 3
29110219 23577405 2
29110219 375036621 1
29110219 378219674 1
29110219 99560321 3
29110219 22378020 2
29110219 197897890 1
29110219 28452279 3
29110219 172749267 2
29110219 233555616 3
29110219 76951150 1
29110219 19530527 3
29110219 118999126 1
29110219 248801998 2
29110219 350484600 1
29110219 415438778 1
29110219 239444226 3
29110219 227431311 2
29110219 20517600 1
29110219 6290752 2
29110219 78026748 1
29110219 6244782 1
29110219 116785133 1
29110219 219297099 1
29110219 36351009 1
29110219 84546428 1
29110219 144942878 1
29110219 87471023 1
29110219 231942475 1
29110219 114007914 1
29466305 135514272 3
29466305 19530527 5
29466305 127331013 1
29466305 39472243 1
29466305 110670932 1
29466305 18304985 1
29466305 104192882 1
29466305 69568655 2
30443497 19530527 6
30443497 19735329 1
30443497 39472243 23
30443497 21643123 8
30443497 18016160 2
30443497 153563285 2
30443497 23577405 1
30443497 25298765 7
30443497 120117254 1
30443497 6300152 4
30443497 19964133 6
30443497 85370909 1
30443497 135514272 1
30443497 23359147 1
30443497 84546428 3
30443497 239555645 1
30443497 21811630 1
30443497 166888604 2
30443497 21518722 1
30443497 76951150 1
30443497 415438778 1
30443497 262322667 1
30443497 18304985 1
30443497 20586381 4
30443497 237826875 1
30443497 21117425 1
30443497 245434042 1
30443497 109986944 1
30443497 29466305 1
30443497 19777265 5
30443497 118999126 1
30443497 93026497 1
30443497 21440665 1
30443497 95224854 3
32845471 18016160 4
32845471 153563285 3
32845471 32922034 7
32845471 236108605 1
32845471 23781227 1
32845471 262322667 3
32845471 19530527 53
32845471 6751502 1
32845471 19964133 8
32845471 84546428 3
32845471 104518517 4
32845471 74979783 1
32845471 19735329 3
32845471 90059455 1
32845471 228673882 1
32845471 21117425 11
32845471 118999126 4
32845471 26586771 1
32845471 87471023 8
32845471 21518722 9
32845471 195697781 1
32845471 327886319 2
32845471 237794265 1
32845471 67430174 2
32845471 69568655 5
32845471 135514272 2
32845471 233919401 1
32845471 226631830 1
32845471 227338733 2
32845471 93026497 1
32845471 137363410 3
32845471 235965948 1
32845471 702562776 3
32845471 19777265 8
32845471 21643123 1
32845471 39472243 1
32845471 303259546 1
32845471 120117254 1
32845471 197095842 1
32845471 244156314 1
32845471 115924018 1
32845471 98420900 2
32845471 524423189 2
32845471 19594736 3
32845471 111338251 15
32845471 258136924 3
32845471 229466877 2
32845471 63680662 3
32845471 229015331 2
32845471 20517600 3
32845471 70205816 4
32845471 95884790 2
32845471 78026748 1
32845471 22005625 1
32845471 89952215 1
32845471 22628924 1
32845471 20586381 1
32845471 6300152 1
32845471 21565240 3
32922034 262322667 3
32922034 17691386 1
32922034 19594736 49
32922034 94835912 17
32922034 22628924 1
32922034 144942878 3
32922034 99560321 9
32922034 21518722 3
32922034 90059455 4
32922034 148872468 1
32922034 6751502 6
32922034 29110219 3
32922034 120117254 1
32922034 39019643 2
32922034 135274322 4
32922034 28452279 11
32922034 229650437 1
32922034 67268150 2
32922034 114007914 20
32922034 22186312 2
32922034 22005625 1
32922034 21927925 2
32922034 524423189 4
32922034 14409739 2
32922034 32845471 10
32922034 249719099 1
32922034 19777265 3
32922034 360540613 1
32922034 23577405 1
32922034 421067231 2
32922034 21480666 1
32922034 33507131 2
32922034 21117425 3
32922034 372827446 2
32922034 18016160 1
32922034 63680662 1
32922034 195697781 1
32922034 229015331 1
32922034 172749267 2
32922034 39325505 1
32922034 135514272 1
32922034 26586771 1
33507131 6751502 23
33507131 6294502 12
33507131 21480666 5
33507131 19594736 2
33507131 39325505 16
33507131 120117254 15
33507131 84546428 10
33507131 236377912 1
33507131 10814042 2
33507131 77184360 2
33507131 90059455 1
33507131 74979783 5
33507131 202678255 2
33507131 135274322 4
33507131 39019643 3
33507131 17691386 3
33507131 89952215 15
33507131 95658167 8
33507131 104192882 9
33507131 133219169 1
33507131 16950676 2
33507131 23781227 2
33507131 20511634 2
33507131 19777265 11
33507131 371923186 1
33507131 20517600 1
33507131 99560321 1
33507131 36034936 1
33507131 212555476 1
33507131 26228880 1
33507131 22862620 1
33507131 19530527 1
33507131 322638688 1
33507131 118999126 1
33507131 69568655 1
33507131 11587032 1
36034936 17691386 2
36034936 6751502 2
36034936 19530527 7
36034936 19777265 8
36034936 99560321 2
36034936 95658167 2
36034936 39325505 5
36034936 20511634 1
36034936 33507131 2
36034936 19964133 1
36034936 135274322 1
36034936 26228880 2
36034936 32845471 1
36034936 118999126 1
36034936 69568655 2
36034936 262322667 1
36034936 148872468 1
36034936 21117425 1
36034936 21643123 1
36034936 111338251 2
36034936 92521829 1
36034936 18304985 1
36034936 18539902 1
36034936 232242473 1
36351009 21643123 26
36351009 21518722 8
36351009 46850377 4
36351009 19594736 4
36351009 21315916 1
36351009 504372104 2
36351009 94835912 4
36351009 237826875 1
36351009 120117254 1
36351009 28452279 2
36351009 172749267 3
36351009 32922034 4
36351009 249719099 1
36351009 421067231 1
36351009 219454029 4
36351009 67268150 6
36351009 93026497 2
36351009 60663002 4
36351009 258136924 1
36351009 22186312 4
36351009 21927925 2
36351009 124849627 1
36351009 20517600 1
36351009 198799377 3
36351009 144942878 2
36351009 114007914 3
36351009 6751502 1
36351009 19964133 1
36806703 25310399 7
36806703 19652551 1
36806703 22005625 5
36806703 219480393 1
36806703 270850017 54
36806703 22862620 1
36806703 228673882 1
36806703 58040765 1
36806703 361335767 1
36806703 6751502 1
37011115 77986665 12
37011115 6751502 17
37011115 135274322 1
37011115 33507131 1
37011115 10814042 40
37011115 18539902 1
37011115 104192882 6
37011115 133219169 4
37011115 46123918 2
37011115 233555616 4
37011115 84546428 3
37011115 77989626 6
37011115 116422140 1
37011115 74979783 2
37011115 215411682 1
37011115 89952215 4
37011115 371923186 2
37011115 11587032 4
37011115 95224854 2
37011115 169088826 1
37011115 45611369 1
37011115 120117254 5
37011115 39325505 1
37011115 191085626 1
37011115 19530527 2
37011115 90059455 2
37011115 75995713 1
37011115 144942878 2
37536209 21480666 26
37536209 6751502 30
37536209 74979783 4
37536209 6294502 3
37536209 19533838 5
37536209 17691386 15
37536209 120117254 8
37536209 10814042 6
37536209 77995220 2
37536209 77986665 31
37536209 78019662 1
37536209 21518722 3
37536209 22862620 6
37536209 68690605 1
37536209 33507131 1
37536209 135274322 13
37536209 19530527 2
37536209 219454029 3
37536209 239444226 2
37536209 144942878 4
37536209 11587032 3
37536209 104192882 5
37536209 23781227 4
37536209 238158030 5
37536209 46850377 1
37536209 37011115 2
37536209 19837405 1
37536209 236108605 4
37536209 89952215 1
37536209 18449501 2
37536209 133219169 1
37536209 215411682 2
37536209 25333950 1
37536209 18539902 3
37536209 231942475 2
37536209 244026999 2
37536209 262322667 1
37536209 39019643 1
37536209 84546428 2
37536209 137363410 1
37536209 412181399 1
37536209 77989626 2
37536209 20584338 1
37536209 150256527 1
39019643 6751502 17
39019643 39325505 3
39019643 202678255 4
39019643 84546428 6
39019643 135274322 40
39019643 6294502 2
39019643 33507131 6
39019643 74979783 2
39019643 116785133 1
39019643 89952215 6
39019643 120117254 2
39019643 22862620 1
39019643 20586381 1
39019643 262322667 20
39019643 77995220 2
39019643 238158030 11
39019643 19777265 20
39019643 236108605 8
39019643 18304985 3
39019643 322638688 8
39019643 244026999 4
39019643 11587032 4
39019643 104192882 5
39019643 20511634 1
39019643 18539902 1
39019643 133219169 3
39019643 237826875 1
39019643 77986665 2
39019643 82645739 1
39019643 109986944 1
39019643 115924018 1
39019643 248801998 1
39019643 6306972 1
39019643 195697781 1
39019643 360540613 1
39019643 19530527 1
39019643 28452279 2
39019643 78019662 1
39019643 58040765 2
39019643 19837405 1
39019643 90059455 2
39019643 219480393 1
39019643 22684776 1
39019643 67268150 2
39019643 215411682 1
39019643 77184360 1
39019643 350484600 2
39019643 16950676 1
39019643 75995713 1
39019643 99560321 1
39019643 54172831 1
39019643 19533838 1
39325505 120117254 8
39325505 371923186 3
39325505 6751502 12
39325505 89952215 2
39325505 20584338 1
39325505 191085626 2
39325505 19777265 5
39325505 322638688 2
39325505 33507131 6
39325505 236108605 1
39325505 75995713 1
39325505 95224854 1
39325505 624645567 1
39325505 304321790 1
39325505 6294502 2
39325505 385326089 1
39325505 239862568 1
39325505 270286972 1
39325505 84546428 3
39325505 415438778 1
39325505 6290752 2
39325505 21117425 1
39325505 215411682 1
39325505 10814042 1
39325505 249347954 1
39472243 19777265 8
39472243 262322667 3
39472243 87471023 14
39472243 19530527 61
39472243 19964133 6
39472243 239555645 7
39472243 19735329 9
39472243 23359147 9
39472243 227431311 8
39472243 382027035 12
39472243 109986944 10
39472243 21518722 9
39472243 70205816 5
39472243 98420900 5
39472243 104192882 1
39472243 93026497 3
39472243 21643123 2
39472243 30443497 2
39472243 135274322 3
39472243 245434042 4
39472243 25298765 2
39472243 327886319 7
39472243 197095842 1
39472243 18016160 5
39472243 18304985 4
39472243 179230072 4
39472243 243177419 1
39472243 22378020 5
39472243 29110219 3
39472243 248801998 1
39472243 110670932 1
39472243 228673882 1
39472243 231942475 1
39472243 229466877 1
39472243 118999126 3
39472243 17691386 5
39472243 135514272 8
39472243 69568655 6
39472243 16627544 1
39472243 115924018 1
39472243 258136924 8
39472243 166102184 1
39472243 20586381 4
39472243 153563285 2
39472243 21117425 1
39472243 32845471 1
39472243 54172831 3
39472243 6300152 2
39472243 270850017 2
39472243 137363410 2
39472243 372827446 4
39472243 111338251 2
39472243 104578228 1
39472243 236108605 1
39472243 21811630 1
40747039 18016160 2
40747039 238158030 2
40747039 212555476 14
40747039 22628924 14
40747039 6751502 2
40747039 386170620 1
40747039 54172831 4
40747039 236377912 1
40747039 219454029 2
40747039 238633165 1
40747039 68690605 5
40747039 26586771 6
40747039 237826875 2
40747039 246357421 1
40747039 148872468 3
40747039 496338650 1
40747039 228673882 1
40747039 219297099 2
40747039 48667895 1
40747039 66682393 3
45611369 10814042 14
45611369 17691386 2
45611369 6751502 5
45611369 95224854 1
45611369 11587032 4
45611369 233555616 4
45611369 371923186 2
45611369 18449501 2
45611369 120117254 1
45611369 99560321 1
45611369 6294502 1
45611369 78019662 3
45611369 169088826 1
45611369 270286972 2
45611369 231942475 1
45611369 144942878 1
45611369 39325505 1
46123918 84546428 12
46123918 270850017 1
46123918 78019662 19
46123918 104192882 11
46123918 133219169 2
46123918 23781227 2
46123918 39325505 2
46123918 120117254 6
46123918 39019643 1
46123918 144942878 3
46123918 77986665 10
46123918 90059455 3
46123918 17691386 2
46123918 11587032 6
46123918 37011115 2
46123918 74979783 5
46123918 76951150 1
46123918 116559835 6
46123918 10814042 3
46123918 39472243 1
46123918 238158030 21
46123918 116422140 1
46123918 95658167 1
46123918 22026991 1
46123918 26228880 2
46123918 6751502 32
46123918 20584338 3
46123918 18016160 1
46123918 21440665 4
46123918 135274322 3
46123918 77989626 3
46123918 22862620 1
46123918 36806703 1
46123918 233555616 1
46123918 115924018 1
46123918 95224854 1
46123918 22498248 1
46123918 239862568 1
46123918 87471023 1
46850377 21480666 1
46850377 19735329 1
46850377 19652551 1
46850377 135877820 1
46850377 19594736 1
46850377 82645739 1
46850377 6751502 1
46850377 21518722 1
46850377 18016160 1
46850377 21811630 1
46850377 78019662 1
46850377 90059455 1
46850377 243632271 2
46850377 226985646 1
46850377 77986665 1
46850377 120117254 1
46850377 234825661 1
46850377 227338733 1
46850377 168669206 1
46850377 104578228 1
46850377 19964133 2
46850377 103817716 1
46850377 74979783 1
46850377 228673882 1
46850377 29466305 1
46850377 87471023 1
46850377 78021401 1
46850377 77995220 1
46850377 78026748 1
46850377 77989626 1
46850377 106866759 1
46850377 109986944 1
46850377 22983594 1
46850377 228774722 1
46850377 243177419 1
46850377 243149702 1
46850377 110711910 1
46850377 127331013 1
46850377 63680662 1
46850377 20511634 1
46850377 39325505 1
46850377 16627544 1
46850377 20586381 2
46850377 68690605 1
46850377 231942475 1
46850377 229015331 1
46850377 237376611 1
46850377 228770219 1
46850377 22924705 1
46850377 240624439 1
46850377 232242473 1
46850377 22005625 1
46850377 21315916 1
46850377 236487406 1
46850377 19777265 1
46850377 23577405 2
46850377 166888604 2
46850377 104192882 2
46850377 21643123 1
46850377 20517600 4
46850377 375036621 1
46850377 21927925 1
48380272 19735329 1
48380272 28452279 2
48380272 135514272 1
48667895 21480666 2
48667895 22628924 4
48667895 124849627 1
48667895 219454029 4
48667895 386170620 1
48667895 219007038 3
48667895 66682393 2
48667895 135274322 1
48667895 238633165 2
48667895 26586771 6
48667895 231942475 1
48667895 234825661 1
48667895 40747039 1
48667895 212555476 4
48667895 496338650 1
48667895 228673882 1
48667895 68690605 2
54172831 236108605 5
54172831 237826875 21
54172831 238158030 1
54172831 262322667 3
54172831 190987689 7
54172831 66682393 1
54172831 219454029 1
54172831 385326089 4
54172831 253184868 10
54172831 21518722 1
54172831 144942878 1
54172831 239444226 17
54172831 236377912 3
54172831 248801998 8
54172831 68690605 7
54172831 74979783 1
54172831 121375039 4
54172831 120117254 2
54172831 22005625 3
54172831 135274322 2
54172831 39472243 5
54172831 84546428 1
54172831 361335767 2
54172831 116547221 1
54172831 249347954 1
54172831 128593925 1
54172831 33507131 1
54172831 197095842 1
54172831 202678255 1
54172831 6244782 6
54172831 19530527 1
54172831 36806703 1
54172831 293536395 1
54172831 19594736 1
54172831 60663002 1
54172831 127331013 1
54172831 246357421 5
54605067 19594736 25
54605067 94835912 1
54605067 19777265 1
54605067 67268150 2
54605067 22186312 1
54605067 172749267 1
54605067 114007914 2
54605067 326441880 1
54605067 421067231 1
54605067 504372104 1
54605067 144942878 2
54605067 92521829 1
54605067 227338733 1
55174364 20511634 5
55174364 19530527 1
55174364 245434042 1
55174364 21518722 1
55174364 23359147 2
55174364 109986944 1
55174364 21811630 1
55174364 39472243 2
55174364 21643123 1
58040765 135274322 136
58040765 17691386 6
58040765 21643123 21
58040765 39019643 5
58040765 21480666 7
58040765 77986665 5
58040765 237794265 1
58040765 19594736 2
58040765 246820781 1
58040765 19964133 3
58040765 6751502 35
58040765 11587032 2
58040765 33507131 1
58040765 21117425 2
58040765 236108605 1
58040765 6244782 1
58040765 74979783 1
58040765 120117254 3
58040765 219454029 11
58040765 6306972 3
58040765 37536209 1
58040765 19735329 1
58040765 93026497 1
58040765 36806703 1
58040765 66682393 1
58040765 20584338 1
58040765 244026999 1
60663002 21643123 11
60663002 219454029 2
60663002 21480666 2
60663002 19964133 1
60663002 21117425 1
60663002 36351009 3
63680662 82645739 1
63680662 21518722 1
63680662 243177419 1
63680662 144942878 2
63680662 120117254 2
63680662 19530527 1
63680662 347778813 1
63680662 98420900 1
66682393 20517600 92
66682393 26586771 11
66682393 212555476 18
66682393 20584338 56
66682393 122713304 42
66682393 116547221 1
66682393 219007038 11
66682393 219454029 46
66682393 74979783 1
66682393 262322667 5
66682393 22862620 32
66682393 22628924 28
66682393 21643123 5
66682393 124849627 2
66682393 68690605 11
66682393 233555616 1
66682393 90059455 2
66682393 95658167 3
66682393 46850377 1
66682393 6751502 11
66682393 6244782 3
66682393 115924018 2
66682393 135274322 147
66682393 84546428 43
66682393 19964133 2
66682393 21117425 4
66682393 228673882 1
66682393 21480666 14
66682393 19777265 7
66682393 99560321 2
66682393 219297099 2
66682393 237826875 1
66682393 19837405 2
66682393 6306972 1
66682393 32922034 2
66682393 94835912 1
66682393 18016160 5
66682393 239444226 6
66682393 32845471 1
66682393 19530527 1
66682393 120117254 2
66682393 39325505 1
66682393 39019643 2
66682393 496338650 1
66682393 215411682 1
66682393 385326089 4
66682393 270286972 1
66682393 36315404 1
66682393 36034936 1
66682393 22005625 1
66682393 93026497 1
66682393 148872468 2
66682393 153563285 1
66682393 229015331 1
66682393 10814042 1
66682393 48667895 1
66682393 27885779 1
66682393 28452279 1
66682393 238633165 1
66811109 624645567 1
66811109 21117425 1
66811109 19594736 1
67268150 22186312 3
67268150 19594736 35
67268150 19777265 9
67268150 120117254 1
67268150 84546428 4
67268150 77986665 1
67268150 74979783 2
67268150 135274322 10
67268150 95658167 3
67268150 94835912 2
67268150 233555616 1
67268150 237826875 1
67268150 342888740 1
67268150 231942475 1
67268150 28452279 1
67268150 330904433 1
67268150 504372104 1
67268150 516729176 1
67268150 99560321 3
67268150 32922034 1
67268150 197897890 1
67268150 39019643 1
67268150 562111567 1
67268150 243632271 1
67268150 36351009 7
67268150 21117425 1
67268150 87471023 1
67268150 118999126 1
67268150 219454029 1
67268150 249719099 2
67268150 114007914 10
67268150 81844092 2
67268150 213229979 1
67430174 19530527 27
67430174 135514272 2
67430174 118999126 8
67430174 21643123 12
67430174 166102184 3
67430174 21518722 8
67430174 18016160 7
67430174 22498248 2
67430174 21117425 15
67430174 303259546 3
67430174 98420900 1
67430174 87471023 3
67430174 19735329 5
67430174 104578228 1
67430174 121098050 1
67430174 23359147 4
67430174 228774722 1
67430174 327886319 1
67430174 153563285 3
67430174 237376611 1
67430174 69568655 51
67430174 39472243 4
67430174 372827446 4
67430174 20511634 2
67430174 237794265 1
67430174 70205816 1
67430174 137363410 1
67430174 19964133 2
67430174 228673882 3
67430174 30443497 1
67430174 577034468 2
67430174 122713304 4
67430174 21440665 4
67430174 229466877 1
67430174 135877820 1
67430174 144942878 1
67430174 115924018 1
67430174 238158030 1
67430174 229015331 1
67430174 393382369 1
67430174 19777265 1
67430174 60663002 2
67430174 93026497 7
67430174 227431311 1
67430174 192341330 2
67430174 322549346 2
67430174 109986944 2
67430174 6751502 1
67430174 396060099 1
68690605 22628924 56
68690605 219297099 2
68690605 212555476 11
68690605 26586771 19
68690605 219454029 4
68690605 6751502 2
68690605 375036621 6
68690605 87471023 1
68690605 104192882 1
68690605 148872468 5
68690605 66682393 2
68690605 48667895 1
68690605 237826875 1
68690605 496338650 5
68690605 21518722 1
68690605 27885779 2
68690605 360540613 2
68690605 17691386 1
68690605 95884790 1
68690605 253184868 1
68690605 246357421 1
68690605 144942878 1
69568655 67430174 35
69568655 21643123 6
69568655 21518722 7
69568655 18016160 37
69568655 135514272 70
69568655 19530527 146
69568655 23359147 9
69568655 21440665 6
69568655 21811630 1
69568655 226898857 1
69568655 6300152 4
69568655 382027035 1
69568655 227431311 1
69568655 98420900 2
69568655 312625958 3
69568655 87471023 20
69568655 227990753 1
69568655 166102184 6
69568655 19964133 2
69568655 21117425 35
69568655 20511634 1
69568655 137363410 4
69568655 239555645 3
69568655 327886319 3
69568655 19735329 5
69568655 118999126 42
69568655 20586381 1
69568655 372827446 25
69568655 303259546 14
69568655 22628924 1
69568655 95884790 2
69568655 109986944 10
69568655 122713304 4
69568655 228673882 5
69568655 226631830 4
69568655 121098050 4
69568655 153563285 2
69568655 237794265 3
69568655 223950593 1
69568655 347778813 1
69568655 233919401 1
69568655 577034468 3
69568655 237376611 9
69568655 227338733 6
69568655 322549346 2
69568655 63680662 1
69568655 238316092 1
69568655 240624439 3
69568655 19777265 33
69568655 39472243 4
69568655 95658167 1
69568655 39325505 2
69568655 168669206 1
69568655 32845471 1
69568655 192341330 8
69568655 111338251 74
69568655 229466877 6
69568655 198846028 1
69568655 456156740 1
69568655 92521829 7
69568655 18304985 1
69568655 36034936 1
69568655 120117254 1
69568655 318475037 3
69568655 258136924 4
69568655 10814042 1
69568655 22186312 1
70170285 33507131 1
70170285 6751502 11
70170285 246966794 1
70170285 150256527 1
70170285 244026999 1
70170285 19530527 1
70205816 135514272 2
70205816 39472243 1
70205816 104578228 1
70205816 21811630 1
70205816 19964133 3
70205816 327886319 8
70205816 109986944 3
70205816 122713304 3
70205816 135877820 1
70205816 98420900 1
70205816 19530527 7
70205816 110670932 1
70205816 69568655 4
70205816 6751502 1
70205816 18016160 1
70205816 21117425 6
70205816 67268150 1
70205816 118999126 4
70205816 20586381 2
70205816 237376611 1
70205816 227431311 1
70205816 21518722 4
70205816 111338251 4
70205816 232242473 1
70205816 6244782 1
70205816 21565240 2
70205816 32845471 1
74979783 77986665 4
74979783 116785133 1
74979783 19735329 2
74979783 122713304 4
74979783 6751502 3
74979783 18016160 1
74979783 33507131 1
74979783 262322667 2
74979783 144942878 2
74979783 120117254 4
74979783 26586771 1
74979783 371923186 1
74979783 84546428 6
74979783 16627544 2
74979783 67268150 3
74979783 66682393 1
74979783 22005625 1
74979783 246585659 3
74979783 20586381 1
74979783 270286972 1
75995713 6751502 30
75995713 10814042 1
75995713 23359147 9
75995713 109986944 1
75995713 76951150 3
75995713 18016160 3
75995713 77184360 2
75995713 39472243 1
75995713 236487406 2
75995713 144942878 4
75995713 133219169 5
75995713 33507131 1
75995713 95224854 3
75995713 17691386 1
75995713 236108605 1
75995713 84546428 2
75995713 16950676 2
75995713 104192882 15
75995713 23781227 2
75995713 39019643 1
75995713 262322667 1
75995713 11587032 3
75995713 116559835 1
75995713 135274322 1
75995713 19735329 1
75995713 322638688 1
75995713 21518722 1
75995713 415438778 1
75995713 249347954 1
75995713 116422140 1
75995713 120117254 1
75995713 233555616 1
75995713 25333950 1
75995713 330904433 1
75995713 39325505 1
77184360 10814042 1
77184360 19735329 1
77184360 29110219 1
77184360 6751502 6
77184360 135274322 1
77184360 33507131 2
77184360 202678255 1
77184360 133219169 1
77184360 84546428 1
77986665 74979783 3
77986665 17691386 1
77986665 78019662 1
77986665 6751502 14
77986665 89952215 2
77986665 244026999 2
77986665 33507131 1
77986665 238158030 10
77986665 104192882 2
77986665 23781227 3
77986665 19837405 3
77986665 144942878 6
77986665 21518722 2
77986665 135274322 1
77986665 157410826 1
77986665 227990753 1
77986665 95658167 6
77986665 46123918 3
77986665 37536209 2
77986665 36806703 1
77986665 19594736 1
77986665 95224854 4
77986665 22862620 1
77986665 77989626 1
77986665 10814042 2
77986665 16627544 1
77986665 16950676 1
77986665 231942475 1
77986665 37011115 1
77986665 215411682 1
77986665 322638688 2
77986665 163063814 1
77986665 75995713 1
77989626 11587032 1
77995220 11587032 10
77995220 17691386 6
77995220 16950676 1
77995220 22862620 3
77995220 22005625 1
77995220 6751502 3
77995220 10814042 2
77995220 236487406 1
77995220 104192882 26
77995220 84546428 2
77995220 89952215 2
77995220 116785133 1
77995220 236108605 1
77995220 19837405 1
77995220 322638688 1
77995220 21315916 1
77995220 87471023 1
78019662 39325505 2
78019662 77986665 2
78019662 95224854 4
78019662 6751502 89
78019662 135274322 1
78019662 6294502 1
78019662 17691386 1
78019662 104192882 19
78019662 116559835 2
78019662 77995220 1
78019662 46123918 17
78019662 115924018 1
78019662 28452279 3
78019662 10814042 4
78019662 45611369 3
78019662 270286972 2
78019662 233555616 1
80267704 26586771 1
80267704 104192882 2
80267704 133219169 1
82645739 46850377 1
82645739 22628924 4
82645739 219297099 1
82645739 219454029 1
82645739 26586771 1
83344114 135514272 1
83344114 19530527 2
84546428 120117254 52
84546428 104192882 43
84546428 6751502 112
84546428 21643123 11
84546428 6294502 59
84546428 20584338 20
84546428 11587032 4
84546428 133219169 20
84546428 233555616 16
84546428 19777265 17
84546428 116559835 2
84546428 74979783 11
84546428 322638688 8
84546428 90059455 11
84546428 23781227 5
84546428 20517600 42
84546428 350484600 4
84546428 17691386 20
84546428 215411682 11
84546428 122713304 14
84546428 77986665 3
84546428 144942878 26
84546428 236108605 5
84546428 10814042 4
84546428 19735329 5
84546428 39325505 9
84546428 33507131 2
84546428 89952215 11
84546428 16950676 4
84546428 95658167 3
84546428 238158030 6
84546428 77184360 2
84546428 109986944 9
84546428 46123918 13
84546428 21518722 10
84546428 19964133 1
84546428 66682393 20
84546428 67268150 4
84546428 19837405 2
84546428 6244782 22
84546428 37011115 2
84546428 135274322 4
84546428 21117425 3
84546428 32845471 4
84546428 20586381 2
84546428 20511634 1
84546428 116422140 3
84546428 6290752 12
84546428 231942475 3
84546428 304321790 1
84546428 236487406 1
84546428 77995220 1
84546428 22862620 7
84546428 78019662 1
84546428 115924018 5
84546428 239444226 1
84546428 360540613 1
84546428 77989626 1
84546428 75995713 1
84546428 19594736 1
84546428 137363410 4
84546428 25333950 1
84546428 18539902 1
84546428 190987689 1
84546428 95224854 2
84546428 624645567 1
84546428 262322667 2
84546428 54172831 2
84546428 18016160 1
84546428 28452279 1
84546428 244156314 1
84546428 270286972 2
84546428 116547221 2
84546428 21811630 1
85370909 20511634 2
85370909 6751502 3
85370909 22983594 3
85370909 135514272 5
85370909 19530527 16
85370909 25298765 4
85370909 21518722 6
85370909 118999126 1
85370909 153563285 1
85370909 109986944 1
85370909 21811630 7
85370909 39472243 5
85370909 240624439 1
85370909 212555476 1
85370909 87471023 3
85370909 227338733 1
85370909 19594736 1
85370909 70205816 1
85370909 135274322 1
85370909 127331013 2
85370909 33507131 1
85370909 83344114 1
85370909 234825661 2
85370909 6294502 1
85370909 23359147 1
85370909 237487471 1
85370909 148872468 1
85370909 21117425 1
85370909 239555645 1
85370909 19777265 2
85370909 98420900 2
85370909 19735329 2
85370909 17691386 1
85370909 122713304 2
85370909 21643123 3
85370909 25333950 1
85370909 18539902 1
85370909 19964133 1
85370909 75995713 1
85370909 20586381 1
85370909 327886319 1
85370909 95224854 1
85370909 67430174 1
87471023 39472243 6
87471023 19530527 24
87471023 237826875 1
87471023 19964133 2
87471023 239444226 2
87471023 236108605 3
87471023 19735329 2
87471023 21117425 1
87471023 237376611 1
87471023 227431311 1
87471023 122713304 2
87471023 137363410 2
87471023 227338733 1
87471023 114007914 1
87471023 144942878 1
87471023 21518722 1
87471023 135514272 3
87471023 18016160 2
87471023 166102184 1
87471023 386170620 1
87471023 197095842 1
87471023 23577405 1
87471023 32845471 3
87471023 67268150 1
87471023 109986944 1
87471023 69568655 2
87471023 111338251 5
87471023 242365407 1
87471023 77995220 1
89952215 6751502 29
89952215 19594736 1
89952215 19652551 1
89952215 10814042 9
89952215 39325505 22
89952215 120117254 5
89952215 33507131 15
89952215 6294502 5
89952215 78019662 4
89952215 77989626 6
89952215 39019643 4
89952215 231942475 2
89952215 246723037 3
89952215 84546428 9
89952215 16950676 3
89952215 304321790 2
89952215 19777265 4
89952215 92521829 1
89952215 227990753 1
89952215 36034936 1
89952215 20511634 1
89952215 135274322 1
89952215 77986665 3
89952215 114007914 1
89952215 148872468 1
89952215 37011115 3
89952215 133219169 1
89952215 46123918 4
89952215 74979783 1
89952215 11587032 12
89952215 322638688 4
89952215 95658167 3
89952215 169088826 1
89952215 239862568 4
89952215 77184360 1
89952215 90059455 1
89952215 95224854 3
89952215 6290752 1
89952215 22862620 1
90059455 17691386 2
90059455 6294502 1
90059455 133219169 3
90059455 84546428 5
90059455 116422140 2
90059455 23781227 3
90059455 6751502 46
90059455 19652551 1
90059455 89952215 1
90059455 75995713 3
90059455 48667895 1
90059455 120117254 1
90059455 233555616 1
90059455 22628924 2
90059455 148872468 2
90059455 191085626 1
90059455 39325505 1
90059455 249719099 1
90059455 135274322 1
90059455 244026999 1
90059455 19530527 1
90059455 10814042 2
90059455 236108605 1
90059455 11587032 1
90059455 322638688 1
90059455 95658167 1
90059455 18016160 1
90059455 46123918 1
90364806 21117425 4
90364806 233919401 1
90364806 327886319 2
90364806 18016160 3
90364806 19530527 26
90364806 118999126 2
90364806 239444226 1
90364806 227990753 1
90364806 67268150 1
90364806 135514272 5
90364806 69568655 10
90364806 22498248 2
90364806 33507131 1
90364806 22684776 1
90364806 110670932 2
90364806 111338251 16
90364806 19777265 1
90364806 67430174 2
90364806 87471023 3
90364806 6300152 1
90364806 120117254 1
90364806 6751502 1
92521829 19530527 2
92521829 111338251 5
92521829 21117425 1
93026497 21643123 86
93026497 21518722 30
93026497 23359147 9
93026497 67430174 10
93026497 19530527 9
93026497 18016160 1
93026497 87471023 1
93026497 21480666 3
93026497 39472243 1
93026497 166888604 2
93026497 122713304 1
93026497 240465601 1
93026497 6244782 1
93026497 124849627 1
93026497 36351009 1
93026497 60663002 3
93026497 70205816 1
93026497 227431311 2
93026497 219454029 1
93026497 197095842 1
93026497 58040765 1
93026497 396060099 1
94303891 153563285 1
94303891 19530527 3
94835912 19594736 45
94835912 22378020 4
94835912 46850377 1
94835912 99560321 6
94835912 32922034 17
94835912 296787019 1
94835912 133219169 2
94835912 10814042 1
94835912 39325505 2
94835912 231942475 1
94835912 67268150 6
94835912 197897890 4
94835912 29110219 6
94835912 28452279 3
94835912 6244782 1
94835912 77184360 3
94835912 66682393 2
94835912 87471023 1
94835912 330904433 4
94835912 327886319 1
94835912 14409739 1
94835912 114007914 12
94835912 22628924 4
94835912 25310399 3
94835912 36806703 1
94835912 22186312 3
94835912 195697781 2
94835912 172749267 2
94835912 20584338 1
94835912 179230072 2
94835912 135274322 1
94835912 81844092 1
94835912 248901045 1
94835912 36351009 1
94835912 211231464 1
94835912 21518722 5
94835912 422817442 2
94835912 6294502 9
94835912 19735329 1
94835912 6751502 3
94835912 144942878 1
94835912 21117425 4
94835912 19530527 1
94835912 120117254 1
95224854 6751502 47
95224854 10814042 20
95224854 90059455 12
95224854 77986665 6
95224854 17691386 8
95224854 16627544 1
95224854 39325505 7
95224854 89952215 8
95224854 6294502 4
95224854 33507131 2
95224854 77184360 1
95224854 75995713 5
95224854 84546428 3
95224854 120117254 10
95224854 233555616 14
95224854 76951150 1
95224854 104192882 3
95224854 133219169 4
95224854 350484600 2
95224854 16950676 3
95224854 163063814 1
95224854 312658372 1
95224854 371923186 2
95224854 21518722 3
95224854 239862568 2
95224854 322638688 1
95224854 11587032 7
95224854 236487406 1
95224854 99560321 5
95224854 144942878 3
95224854 270286972 1
95224854 191085626 1
95224854 115924018 1
95224854 37011115 5
95224854 77989626 1
95224854 46123918 3
95224854 6290752 3
95224854 150256527 1
95224854 18449501 5
95224854 78019662 2
95224854 45611369 1
95224854 85370909 2
95224854 30443497 1
95224854 231942475 1
95658167 135274322 2
95658167 190987689 2
95658167 350484600 3
95658167 54172831 6
95658167 19777265 64
95658167 18818981 5
95658167 74979783 1
95658167 36034936 2
95658167 262322667 10
95658167 28776227 7
95658167 33507131 2
95658167 322638688 2
95658167 360540613 9
95658167 120117254 3
95658167 39325505 5
95658167 6294502 2
95658167 77986665 6
95658167 23781227 2
95658167 227990753 1
95658167 236108605 3
95658167 14409739 1
95658167 84546428 1
95658167 19530527 1
95658167 6751502 3
95658167 18304985 1
95658167 23577405 1
95658167 21117425 1
95658167 238158030 1
95658167 144942878 3
95658167 20511634 1
95658167 66682393 1
95658167 11587032 1
95658167 77995220 1
95658167 133219169 1
95658167 78026748 1
95658167 80267704 1
95658167 78021401 1
95658167 213229979 1
95884790 135514272 2
95884790 153563285 2
95884790 19530527 4
95884790 239444226 1
98420900 135514272 6
98420900 21518722 8
98420900 19735329 2
98420900 21643123 7
98420900 39472243 4
98420900 103817716 1
98420900 23359147 1
98420900 21480666 1
98420900 22983594 1
98420900 198799377 3
98420900 118999126 7
98420900 135274322 2
98420900 19964133 1
98420900 122713304 2
98420900 109986944 3
98420900 327886319 2
98420900 382027035 2
98420900 25298765 1
98420900 87471023 3
98420900 115924018 1
98420900 238158030 2
98420900 104578228 2
98420900 19777265 6
98420900 104518517 1
98420900 21117425 9
98420900 95884790 1
98420900 19530527 17
98420900 245434042 3
98420900 69568655 9
98420900 166102184 1
98420900 67430174 1
98420900 237376611 1
98420900 456156740 1
98420900 32845471 3
98420900 137363410 1
98420900 239444226 1
98420900 21440665 2
98420900 229466877 1
98420900 111338251 4
98420900 262322667 1
98420900 236912210 1
98420900 67268150 1
99560321 19594736 32
99560321 18016160 1
99560321 6751502 4
99560321 94835912 3
99560321 135274322 19
99560321 22005625 3
99560321 10814042 1
99560321 219297099 3
99560321 22186312 4
99560321 19777265 8
99560321 77986665 1
99560321 32922034 6
99560321 233555616 3
99560321 350484600 3
99560321 67268150 4
99560321 262322667 2
99560321 360540613 1
99560321 23577405 1
99560321 238158030 3
99560321 39325505 2
99560321 16627544 1
99560321 14409739 2
99560321 95224854 3
99560321 29110219 2
99560321 120117254 2
99560321 6294502 3
99560321 229015331 1
99560321 504372104 1
99560321 111338251 1
99560321 342888740 1
99560321 197897890 1
99560321 114007914 1
104192882 39325505 2
104192882 6751502 10
104192882 120117254 10
104192882 236108605 2
104192882 17691386 11
104192882 20517600 1
104192882 77995220 11
104192882 22862620 3
104192882 11587032 6
104192882 19837405 1
104192882 304321790 3
104192882 84546428 8
104192882 144942878 3
104192882 16950676 2
104192882 233555616 3
104192882 133219169 4
104192882 115924018 6
104192882 215411682 1
104192882 322638688 3
104192882 37011115 6
104192882 20584338 5
104192882 10814042 1
104192882 78019662 1
104192882 75995713 5
104192882 312658372 6
104192882 116559835 1
104192882 80267704 1
104192882 6294502 2
104192882 23781227 3
104192882 238158030 1
104192882 21643123 1
104192882 77986665 1
104217808 19652551 79
104217808 16627544 31
104217808 21480666 7
104217808 22005625 44
104217808 21315916 7
104217808 28776227 3
104217808 19530527 3
104217808 135514272 2
104217808 82645739 2
104217808 17691386 4
104217808 6300152 1
104217808 94835912 1
104217808 23577405 6
104217808 6294502 22
104217808 232242473 1
104217808 150981180 1
104217808 236487406 1
104217808 229466877 1
104217808 104192882 3
104217808 6306972 1
104217808 46850377 3
104217808 135274322 1
104217808 20511634 1
104217808 6751502 2
104217808 166888604 1
104217808 246585659 5
104217808 95658167 1
104217808 262322667 29
104217808 415438778 1
104217808 22684776 1
104217808 74979783 1
104217808 361335767 2
104217808 249347954 1
104217808 75995713 1
104217808 18016160 1
104217808 109986944 1
104217808 76951150 1
104217808 350484600 8
104217808 219007038 1
104217808 219297099 1
104217808 144942878 6
104518517 87471023 2
104518517 228774722 1
104518517 19530527 1
104518517 22498248 1
104518517 21117425 2
104518517 39472243 2
104518517 135274322 1
104518517 228673882 1
104518517 227338733 1
104578228 70205816 1
104578228 135514272 3
104578228 19530527 5
104578228 229466877 1
104578228 111338251 2
106866759 21643123 4
106866759 18016160 1
106866759 6300152 1
106866759 135877820 1
109986944 29110219 1
109986944 21643123 4
109986944 39325505 1
109986944 46850377 1
109986944 18016160 7
109986944 19530527 2
109986944 19735329 3
109986944 122713304 1
109986944 70205816 1
109986944 327886319 1
109986944 382027035 5
109986944 258136924 1
109986944 137363410 2
109986944 135514272 2
109986944 242791873 1
109986944 120117254 1
109986944 239555645 1
109986944 23359147 1
109986944 22005625 1
109986944 350484600 2
109986944 415438778 2
109986944 6294502 2
109986944 21117425 1
109986944 39472243 3
109986944 228673882 1
109986944 118999126 2
109986944 192341330 2
109986944 69568655 2
109986944 87471023 1
109986944 17691386 1
109986944 21518722 2
109986944 238158030 1
109986944 84546428 3
109986944 456156740 1
110670932 21518722 4
110670932 6300152 3
110670932 135514272 4
110670932 63680662 2
110670932 229015331 2
110670932 36034936 1
110670932 231942475 1
110670932 228673882 3
110670932 32845471 1
110670932 19530527 28
110670932 18016160 2
110670932 109986944 2
110670932 118999126 5
110670932 69568655 6
110670932 233919401 1
110670932 39472243 1
110670932 19735329 2
110670932 22498248 1
110670932 229466877 2
110670932 122713304 1
110670932 111338251 8
110670932 19777265 1
110670932 318475037 1
110670932 39325505 1
110711910 135514272 2
110711910 229466877 1
110711910 19530527 3
111338251 18539902 1
111338251 95658167 1
111338251 135514272 11
111338251 19530527 109
111338251 19735329 2
111338251 21518722 4
111338251 118999126 3
111338251 18016160 5
111338251 69568655 60
111338251 21117425 19
111338251 109986944 2
111338251 232233165 1
111338251 240624439 5
111338251 360540613 1
111338251 227431311 1
111338251 25298765 2
111338251 30443497 1
111338251 190987689 1
111338251 226631830 6
111338251 32845471 1
111338251 372827446 5
111338251 19777265 4
111338251 322549346 3
111338251 67430174 3
111338251 258136924 13
111338251 227338733 5
111338251 229466877 7
111338251 393461982 1
111338251 29163101 1
111338251 110711910 1
111338251 228774722 2
111338251 137363410 1
111338251 239787466 1
111338251 6751502 2
111338251 92521829 4
111338251 179230072 1
111338251 229015331 1
111338251 226898857 1
111338251 90364806 1
111338251 87471023 8
111338251 78019662 1
111338251 20511634 2
111338251 83344114 1
111338251 577034468 1
111338251 23359147 1
111338251 624645567 1
111338251 39472243 1
111338251 121098050 1
111338251 318475037 2
111338251 120117254 1
111338251 231942475 1
114007914 32922034 1
114007914 19594736 10
114007914 22186312 2
114007914 67268150 3
114007914 95658167 1
114007914 227431311 1
114007914 197897890 3
114007914 36351009 1
114007914 18016160 1
114007914 219454029 1
114007914 6751502 1
114007914 172749267 1
114007914 944693640 1
115924018 133219169 3
115924018 17691386 7
115924018 120117254 2
115924018 6751502 4
115924018 76951150 1
115924018 104192882 14
115924018 144942878 1
115924018 23781227 1
115924018 19777265 2
115924018 116422140 1
115924018 66682393 1
115924018 78026748 1
115924018 75995713 2
115924018 231942475 1
115924018 135274322 1
115924018 84546428 1
115924018 244156314 1
115924018 32845471 1
116422140 6751502 9
116422140 133219169 1
116422140 46123918 1
116422140 104192882 3
116422140 20584338 1
116422140 78019662 1
116547221 20584338 1
116547221 236377912 2
116547221 36806703 2
116559835 84546428 2
116559835 6751502 8
116559835 28776227 1
116559835 212555476 1
116559835 19594736 1
116559835 77986665 1
116559835 23781227 1
116559835 17691386 1
116559835 236108605 1
116559835 135274322 2
116785133 120117254 11
116785133 74979783 2
116785133 23359147 3
116785133 6751502 2
116785133 227431311 1
116785133 78026748 2
116785133 77184360 1
116785133 11587032 5
116785133 29110219 2
116785133 39019643 1
116785133 77995220 2
116785133 16950676 3
116785133 233555616 2
116785133 144942878 3
116785133 21811630 1
116785133 23781227 1
116785133 116422140 1
116785133 236108605 1
116785133 350484600 2
116785133 19964133 1
116785133 412181399 1
116785133 6290752 1
118999126 21643123 1
118999126 166102184 2
118999126 237376611 1
118999126 67430174 1
118999126 144131076 2
118999126 77986665 1
118999126 21480666 1
118999126 74979783 1
118999126 23577405 1
118999126 19530527 2
118999126 135514272 1
118999126 21518722 1
118999126 70205816 1
118999126 6751502 1
118999126 231942475 1
118999126 21440665 1
120117254 133219169 8
120117254 84546428 16
120117254 148872468 3
120117254 68690605 2
120117254 33507131 4
120117254 10814042 5
120117254 90059455 8
120117254 23359147 1
120117254 6751502 55
120117254 6290752 81
120117254 215411682 12
120117254 11587032 5
120117254 75995713 4
120117254 312658372 38
120117254 95224854 4
120117254 26586771 1
120117254 233555616 9
120117254 16950676 2
120117254 104192882 36
120117254 262322667 2
120117254 116785133 2
120117254 350484600 2
120117254 95658167 5
120117254 80267704 1
120117254 21518722 2
120117254 166888604 1
120117254 78026748 1
120117254 304321790 2
120117254 77995220 1
120117254 39325505 13
120117254 109986944 2
120117254 89952215 8
120117254 19777265 2
120117254 22026991 1
120117254 115924018 3
120117254 6306972 2
120117254 163063814 1
120117254 360540613 1
120117254 135274322 2
120117254 23781227 5
120117254 237826875 1
120117254 116422140 1
120117254 77184360 4
120117254 237376611 1
120117254 99560321 2
120117254 104187193 1
120117254 116559835 1
120117254 236487406 1
120117254 95884790 1
120117254 624645567 2
120117254 191085626 2
120117254 270286972 2
120117254 6294502 3
120117254 17691386 1
120117254 236108605 2
120117254 6244782 1
120117254 77986665 2
120117254 111338251 5
120117254 239444226 1
120117254 172749267 1
120117254 69568655 1
121098050 234825661 1
121098050 29466305 1
121098050 21117425 9
122713304 18016160 12
122713304 21518722 37
122713304 21643123 8
122713304 19735329 12
122713304 23359147 13
122713304 135877820 3
122713304 19530527 43
122713304 39472243 6
122713304 84546428 60
122713304 118999126 10
122713304 19964133 14
122713304 74979783 9
122713304 6300152 1
122713304 135514272 9
122713304 6751502 1
122713304 66682393 42
122713304 116547221 4
122713304 6294502 1
122713304 98420900 5
122713304 104578228 1
122713304 109986944 2
122713304 20584338 5
122713304 327886319 5
122713304 20586381 8
122713304 87471023 6
122713304 238158030 3
122713304 20517600 10
122713304 21117425 11
122713304 93026497 3
122713304 63680662 1
122713304 25298765 1
122713304 21440665 12
122713304 215411682 1
122713304 104192882 1
122713304 116559835 1
122713304 29466305 2
122713304 104518517 1
122713304 6244782 9
122713304 244026999 1
122713304 95884790 1
122713304 166102184 6
122713304 69568655 3
122713304 239444226 5
122713304 237376611 1
122713304 137363410 3
122713304 70205816 1
122713304 242373942 1
122713304 111338251 2
122713304 229466877 1
122713304 32845471 1
124849627 93026497 1
124849627 36351009 1
124849627 386170620 1
124849627 219454029 2
124849627 22628924 3
127331013 228673882 1
127331013 19530527 30
127331013 166102184 1
127331013 135514272 6
127331013 153563285 1
127331013 19735329 1
127331013 21811630 1
127331013 137363410 1
127424923 212555476 2
127424923 22628924 1
133219169 17691386 17
133219169 29110219 4
133219169 22862620 3
133219169 16950676 2
133219169 77995220 1
133219169 10814042 12
133219169 120117254 2
133219169 21480666 1
133219169 19533838 2
133219169 39472243 1
133219169 6294502 1
133219169 89952215 2
133219169 6244782 2
133219169 219297099 6
133219169 84546428 6
133219169 135274322 1
133219169 18449501 4
133219169 18539902 1
133219169 20584338 2
133219169 215411682 1
133219169 144942878 3
133219169 75995713 1
133219169 244026999 2
133219169 104192882 2
133219169 90059455 1
133219169 322638688 1
133219169 236108605 2
133219169 231942475 1
133219169 115924018 1
133219169 39019643 1
133219169 37011115 1
133219169 11587032 1
133219169 246357421 5
133219169 19777265 1
133219169 239862568 1
133219169 95224854 1
133219169 95884790 1
133219169 77184360 2
133219169 36806703 1
133219169 6751502 3
133219169 39325505 2
133219169 94835912 1
133219169 6290752 1
135274322 11587032 1
135274322 39019643 7
135274322 219454029 114
135274322 236377912 6
135274322 66682393 46
135274322 58040765 32
135274322 6751502 33
135274322 262322667 3
135274322 17691386 22
135274322 253184868 4
135274322 6244782 2
135274322 133219169 25
135274322 19735329 1
135274322 21643123 4
135274322 219297099 11
135274322 67268150 3
135274322 330904433 3
135274322 48667895 1
135274322 21518722 1
135274322 95658167 3
135274322 120117254 2
135274322 115924018 1
135274322 46850377 1
135274322 19533838 1
135274322 99560321 24
135274322 238158030 4
135274322 14409739 4
135274322 19530527 3
135274322 68690605 1
135274322 239444226 5
135274322 19777265 2
135274322 236108605 7
135274322 39325505 1
135274322 54172831 8
135274322 19594736 17
135274322 524423189 1
135274322 116559835 1
135274322 32922034 1
135274322 6294502 1
135274322 114007914 4
135274322 21480666 1
135274322 496338650 1
135514272 19530527 22
135514272 98420900 2
135514272 19735329 5
135514272 21643123 2
135514272 39472243 1
135514272 21518722 1
135514272 118999126 2
135514272 87471023 1
135877820 19735329 3
135877820 21518722 2
135877820 46850377 1
135877820 135514272 9
135877820 19530527 7
135877820 74979783 1
135877820 232242473 1
135877820 238586884 2
135877820 39472243 1
135877820 19964133 1
135877820 246966794 2
135877820 29163101 2
135877820 249719099 3
135877820 70205816 2
135877820 228673882 1
135877820 21117425 2
135877820 236377912 1
135877820 227338733 1
135877820 327886319 1
135877820 234825661 1
135877820 179230072 1
135877820 228774722 1
135877820 75995713 1
135877820 18016160 1
137363410 135514272 4
137363410 327886319 1
137363410 21518722 2
137363410 122713304 1
137363410 382027035 1
137363410 109986944 1
137363410 118999126 4
137363410 19530527 6
137363410 166102184 1
137363410 197095842 5
137363410 226631830 1
137363410 228774722 2
137363410 18016160 1
137363410 84546428 3
137363410 6751502 2
137363410 21643123 1
137363410 135877820 1
137363410 228673882 1
137363410 111338251 3
137363410 245434042 1
140393380 19530527 10
140393380 240624439 1
140393380 21811630 1
140393380 135514272 1
140393380 181303066 1
140393380 21518722 1
144131076 19735329 2
144131076 21643123 5
144131076 227431311 1
144131076 21518722 1
144131076 104578228 1
144131076 118999126 1
144942878 6294502 7
144942878 74979783 5
144942878 75995713 13
144942878 233555616 9
144942878 17691386 16
144942878 77986665 22
144942878 115924018 7
144942878 76951150 1
144942878 238158030 28
144942878 84546428 20
144942878 90059455 7
144942878 120117254 23
144942878 19837405 11
144942878 11587032 4
144942878 19777265 7
144942878 77184360 1
144942878 236108605 34
144942878 16950676 1
144942878 116785133 2
144942878 6751502 63
144942878 104192882 26
144942878 350484600 3
144942878 10814042 7
144942878 18539902 2
144942878 89952215 3
144942878 133219169 12
144942878 19594736 4
144942878 135274322 22
144942878 219297099 4
144942878 116422140 5
144942878 77995220 4
144942878 23577405 1
144942878 237826875 1
144942878 262322667 6
144942878 46850377 1
144942878 116559835 10
144942878 78019662 2
144942878 23781227 16
144942878 25333950 6
144942878 382027035 1
144942878 18449501 5
144942878 95658167 4
144942878 68690605 1
144942878 63680662 2
144942878 82645739 1
144942878 19533838 20
144942878 244026999 12
144942878 20517600 1
144942878 22862620 7
144942878 304321790 5
144942878 77989626 1
144942878 80267704 1
144942878 20584338 1
144942878 231942475 4
144942878 6290752 2
144942878 32922034 1
144942878 58040765 2
144942878 104518517 1
144942878 239862568 7
144942878 87471023 2
144942878 191085626 2
144942878 148872468 1
144942878 36806703 1
144942878 270850017 1
144942878 21518722 1
144942878 46123918 2
144942878 322549346 6
144942878 312658372 2
144942878 33507131 2
144942878 386170620 2
144942878 95224854 4
144942878 39325505 1
144942878 98420900 1
144942878 215411682 8
144942878 239444226 4
144942878 228774722 1
144942878 111338251 2
144942878 270286972 1
144942878 163063814 1
144942878 322638688 2
144942878 21117425 2
144942878 246966794 1
144942878 37011115 1
144942878 219007038 3
144942878 40747039 1
144942878 104217808 5
144942878 150256527 2
144942878 371923186 1
148702848 19594736 22
148702848 326441880 10
148702848 420627114 15
148702848 99560321 2
148702848 421067231 1
148702848 6290752 2
148702848 114007914 1
148872468 22628924 12
148872468 68690605 5
148872468 21480666 1
148872468 135877820 1
148872468 82645739 3
148872468 33507131 1
148872468 219454029 2
148872468 239444226 1
148872468 54172831 1
148872468 347778813 1
148872468 99560321 1
148872468 190987689 1
148872468 39325505 1
148872468 19594736 1
148872468 496338650 2
148872468 95884790 1
148872468 135514272 1
148872468 27885779 1
150256527 6751502 13
150256527 350484600 2
150256527 6294502 2
150256527 415438778 1
150256527 11587032 1
150256527 46123918 1
150256527 144942878 1
157410826 148872468 2
157410826 224291356 6
157410826 219454029 1
157410826 26586771 1
157410826 212555476 2
157410826 219297099 2
157410826 22628924 3
163063814 90059455 2
163063814 17691386 1
163466066 22186312 3
163466066 19594736 10
163466066 19652551 1
163466066 99560321 3
163466066 240624439 1
163466066 6751502 1
166102184 25298765 1
166102184 118999126 3
166102184 18016160 1
166102184 22628924 1
166102184 19964133 2
166102184 21117425 2
166102184 19735329 4
166102184 122713304 3
166102184 6300152 1
166102184 318475037 1
166102184 18304985 1
166102184 21518722 1
166102184 33507131 1
166102184 87471023 2
166102184 39472243 1
166888604 30443497 1
166888604 21811630 1
166888604 104192882 1
168669206 19530527 5
168669206 237376611 1
169088826 6751502 34
169088826 10814042 42
169088826 78019662 2
169088826 39325505 9
169088826 17691386 4
169088826 133219169 6
169088826 120117254 13
169088826 89952215 4
169088826 19533838 1
169088826 77995220 4
169088826 90059455 2
169088826 23781227 8
169088826 77184360 2
169088826 20584338 5
169088826 25333950 1
169088826 84546428 4
169088826 231942475 1
169088826 18449501 1
169088826 144942878 5
169088826 22862620 2
169088826 104192882 28
169088826 236108605 1
169088826 33507131 1
169088826 37011115 2
169088826 238158030 2
169088826 215411682 1
169088826 46123918 1
169088826 75995713 1
169088826 371923186 1
169088826 11587032 11
169088826 95224854 3
169088826 45611369 5
169088826 233555616 4
169088826 6290752 1
169088826 6294502 1
169088826 304321790 1
172749267 19594736 30
172749267 191085626 1
172749267 239444226 1
172749267 81844092 3
172749267 114007914 4
172749267 944693640 1
179230072 22378020 13
179230072 23577405 1
179230072 19594736 3
179230072 6751502 1
179230072 39472243 4
179230072 98420900 1
179230072 104518517 4
179230072 237376611 2
179230072 227431311 3
179230072 110670932 1
179230072 93026497 1
179230072 118999126 1
179230072 109986944 1
179230072 168669206 1
179230072 69568655 1
179230072 19530527 2
179230072 248801998 1
179230072 21643123 1
179230072 74979783 1
179230072 21401635 1
179230072 21440665 1
179230072 94835912 2
179230072 20586381 1
179230072 415438778 3
179230072 144942878 1
190810251 23359147 10
190810251 39472243 7
190810251 21518722 5
190810251 19735329 4
190810251 29110219 3
190810251 21480666 2
190810251 415438778 2
190810251 110670932 1
190810251 21117425 1
190987689 23577405 1
190987689 385326089 2
190987689 237826875 7
190987689 253184868 1
190987689 74979783 1
190987689 239444226 1
190987689 248801998 1
191085626 6751502 6
191085626 19652551 1
191085626 231942475 1
191085626 22862620 1
191085626 77986665 1
191085626 39325505 1
191085626 104192882 1
191085626 17691386 2
191085626 227338733 1
191865710 39472243 2
192341330 19530527 7
192341330 118999126 4
192341330 228673882 1
192341330 109986944 2
192341330 456156740 1
192341330 69568655 1
192341330 410258761 1
192341330 226631830 1
195697781 19594736 3
195697781 237826875 1
195697781 39019643 1
197095842 19964133 6
197095842 39472243 3
197095842 19530527 8
197095842 226631830 5
197095842 198799377 11
197095842 6300152 9
197095842 21643123 5
197095842 109986944 2
197095842 228774722 5
197095842 21117425 4
197095842 18016160 3
197095842 23359147 3
197095842 93026497 3
197095842 137363410 18
197095842 227431311 1
197095842 54172831 2
197095842 87471023 3
197095842 94303891 11
197095842 32845471 1
197095842 360540613 1
197095842 111338251 2
197095842 21401635 5
197095842 239555645 4
197095842 190987689 2
197095842 415438778 2
197095842 179230072 2
197897890 19594736 2
197897890 114007914 1
198799377 98420900 5
198799377 118999126 4
198799377 240624439 1
198799377 21518722 8
198799377 19530527 6
198799377 197095842 12
198799377 21643123 5
198799377 21440665 11
198799377 21480666 5
198799377 60663002 1
198799377 322549346 1
198799377 93026497 4
198799377 36351009 2
198799377 229466877 2
198799377 69568655 2
198799377 237376611 1
198799377 67268150 1
198799377 238158030 1
198799377 32845471 1
198799377 144942878 1
198799377 392146152 1
198846028 21643123 1
202678255 33507131 4
202678255 74979783 2
202678255 144942878 6
202678255 17691386 1
202678255 19533838 3
202678255 10814042 4
202678255 6751502 25
202678255 84546428 1
202678255 120117254 1
202678255 39019643 3
202678255 135274322 4
202678255 104192882 7
202678255 115924018 2
202678255 244026999 3
202678255 116559835 1
202678255 133219169 1
202678255 236108605 17
202678255 39325505 1
202678255 18016160 1
202678255 304321790 1
202678255 90059455 1
202678255 322638688 1
202678255 371923186 1
202678255 37011115 1
202678255 238158030 1
202678255 231942475 1
211231464 19594736 1
211231464 94835912 2
211231464 262322667 1
211231464 36806703 1
211231464 330904433 1
211231464 32922034 1
211231464 28452279 2
211231464 577034468 1
212284694 19530527 33
212284694 135514272 6
212284694 22983594 1
212284694 21811630 1
212555476 148872468 14
212555476 66682393 12
212555476 27885779 3
212555476 22628924 54
212555476 224291356 3
212555476 127424923 1
212555476 219454029 33
212555476 6751502 5
212555476 82645739 1
212555476 238633165 2
212555476 120117254 2
212555476 26586771 23
212555476 219297099 12
212555476 68690605 21
212555476 19594736 2
212555476 54172831 2
212555476 375036621 32
212555476 124849627 10
212555476 144942878 1
212555476 48667895 9
212555476 19530527 1
212555476 219007038 2
212555476 496338650 4
212555476 386170620 1
212555476 229431792 5
212555476 361335767 1
212555476 40747039 2
212555476 246357421 2
212555476 32922034 1
212555476 430934081 3
212555476 133219169 1
213229979 19594736 4
213229979 6751502 2
213229979 350484600 2
213229979 16627544 1
213229979 239444226 7
213229979 29110219 2
213229979 114007914 1
213229979 172749267 1
213229979 95658167 1
215411682 144942878 1
215411682 6751502 11
215411682 120117254 7
215411682 74979783 1
215411682 233555616 2
215411682 95658167 1
215411682 84546428 3
215411682 22862620 1
215411682 104192882 5
215411682 135274322 2
215411682 133219169 4
215411682 39019643 1
215411682 90059455 2
215411682 219454029 1
215411682 75995713 1
215411682 191085626 1
215411682 236108605 1
215411682 316306021 4
215411682 393461982 1
219007038 26586771 14
219007038 135274322 4
219007038 6300152 5
219007038 19777265 1
219007038 375036621 1
219007038 66682393 3
219007038 22628924 6
219007038 219454029 8
219007038 496338650 2
219007038 262322667 2
219007038 68690605 12
219007038 212555476 1
219007038 95658167 2
219007038 237826875 1
219007038 148872468 1
219007038 238633165 1
219007038 6751502 1
219007038 99560321 1
219007038 18818981 1
219007038 360540613 1
219297099 22628924 36
219297099 82645739 2
219297099 148872468 8
219297099 68690605 8
219297099 224291356 1
219297099 77995220 1
219297099 6751502 5
219297099 375036621 2
219297099 87471023 1
219297099 26586771 8
219297099 66682393 3
219297099 48667895 1
219297099 212555476 5
219297099 219454029 1
219297099 133219169 5
219297099 77184360 1
219297099 99560321 3
219297099 19594736 3
219297099 135274322 8
219297099 246357421 1
219454029 68690605 9
219454029 22628924 31
219454029 21643123 35
219454029 212555476 12
219454029 135274322 242
219454029 66682393 35
219454029 219007038 9
219454029 237794265 1
219454029 19594736 13
219454029 22862620 1
219454029 120117254 1
219454029 375036621 8
219454029 327886319 1
219454029 219297099 12
219454029 21518722 6
219454029 233555616 1
219454029 396060099 7
219454029 19735329 2
219454029 99560321 11
219454029 496338650 2
219454029 322549346 3
219454029 238158030 1
219454029 21117425 2
219454029 58040765 2
219454029 6751502 5
219454029 246357421 1
219454029 239444226 1
219454029 148872468 2
219454029 215411682 2
219454029 36351009 3
219454029 93026497 4
219454029 197897890 1
219454029 26586771 1
219454029 67268150 1
219454029 19530527 3
219454029 48667895 1
219454029 114007914 1
219454029 39472243 1
219480393 237487471 2
219480393 270850017 1
224291356 22628924 4
224291356 6751502 8
224291356 82645739 5
224291356 68690605 5
224291356 148872468 11
224291356 219297099 25
224291356 29110219 1
224291356 21480666 1
224291356 120117254 1
224291356 17691386 1
224291356 219007038 1
224291356 19652551 1
224291356 26586771 2
224291356 212555476 1
224291356 133219169 2
226631830 135514272 5
226631830 21811630 1
226631830 19530527 6
226631830 95884790 1
226631830 23359147 2
226631830 19735329 1
226631830 197095842 1
226631830 228774722 1
226631830 137363410 1
226631830 245434042 2
226631830 316306021 1
226631830 18016160 1
226631830 69568655 1
226631830 122713304 1
226631830 111338251 4
226631830 19777265 2
226631830 229466877 1
226631830 21440665 1
226631830 236912210 1
226631830 197897890 1
226898857 19530527 200
226898857 237376611 4
226898857 69568655 62
226898857 118999126 9
226898857 21440665 1
226898857 18016160 10
226898857 228673882 3
226898857 233919401 28
226898857 21117425 18
226898857 245434042 2
226898857 393461982 1
226898857 23359147 1
226898857 110670932 1
226898857 135514272 27
226898857 22498248 3
226898857 67430174 6
226898857 229466877 3
226898857 21643123 7
226898857 312625958 2
226898857 21518722 4
226898857 32845471 3
226898857 244156314 1
226898857 258136924 4
226898857 322549346 2
226898857 39472243 2
226898857 18304985 3
226898857 29163101 1
226898857 20511634 1
226898857 229015331 1
226898857 226631830 1
226898857 63680662 3
226898857 137363410 5
226898857 135877820 2
226898857 227431311 2
226898857 240624439 2
226898857 327886319 2
226898857 234825661 1
226898857 70205816 2
226898857 109986944 2
226898857 372827446 9
226898857 19735329 2
226898857 303259546 2
226898857 179230072 1
226898857 111338251 8
226898857 228774722 1
226898857 19777265 10
227338733 135514272 2
227338733 239555645 1
227431311 21643123 9
227431311 21518722 5
227431311 144131076 2
227431311 39472243 9
227431311 21811630 2
227431311 18016160 1
227431311 135514272 2
227431311 237376611 1
227431311 23359147 4
227431311 70205816 2
227431311 6290752 16
227431311 415438778 3
227431311 6294502 2
227431311 179230072 2
227431311 120117254 2
227431311 197095842 1
227431311 93026497 1
227431311 21117425 1
227431311 350484600 1
227431311 19530527 3
227431311 29110219 1
227990753 135514272 3
227990753 19530527 16
227990753 153563285 1
228673882 135514272 2
228673882 19530527 2
228673882 18016160 2
228673882 109986944 2
228673882 69568655 1
228673882 19964133 1
228673882 118999126 1
228770219 135514272 2
228770219 19530527 2
228774722 135514272 6
228774722 19530527 35
228774722 237376611 2
228774722 63680662 1
228774722 327886319 1
228774722 77995220 2
228774722 219007038 1
228774722 18016160 6
228774722 496338650 1
228774722 20511634 1
228774722 21117425 5
228774722 21518722 3
228774722 19735329 2
228774722 122713304 2
228774722 23359147 1
228774722 347778813 1
228774722 233919401 1
228774722 19964133 2
228774722 69568655 6
228774722 118999126 1
228774722 223950593 1
228774722 144302254 1
228774722 226631830 4
228774722 137363410 4
228774722 197095842 4
228774722 39472243 1
228774722 111338251 12
228774722 372827446 1
228774722 135877820 1
228774722 75995713 1
228774722 229466877 1
228774722 36806703 1
229015331 135514272 1
229015331 19530527 20
229015331 69568655 6
229015331 111338251 9
229015331 21117425 2
229015331 19777265 1
229015331 63680662 1
229431792 375036621 1
229431792 219297099 1
229431792 66682393 3
229431792 22628924 6
229431792 6751502 1
229431792 148872468 1
229431792 68690605 2
229431792 21117425 1
229466877 19530527 4
229466877 227338733 1
229466877 240624439 1
229466877 18016160 2
229466877 179230072 2
229466877 135514272 1
229466877 168669206 1
229466877 19964133 1
229650437 21811630 4
229650437 19777265 1
229650437 262322667 1
229650437 46850377 2
229650437 104192882 1
229650437 32922034 2
229650437 504372104 4
229650437 524423189 3
229650437 22186312 3
229650437 330904433 3
231816917 19530527 2
231816917 229466877 1
231816917 135514272 3
231942475 6294502 4
231942475 17691386 18
231942475 95884790 8
231942475 46850377 1
231942475 6751502 19
231942475 18449501 18
231942475 39019643 3
231942475 19735329 3
231942475 19777265 1
231942475 10814042 1
231942475 262322667 11
231942475 77184360 8
231942475 75995713 3
231942475 244026999 1
231942475 133219169 1
231942475 104192882 2
231942475 21643123 2
231942475 19533838 3
231942475 19594736 2
231942475 39325505 2
231942475 371923186 2
231942475 22684776 1
231942475 237826875 1
231942475 135274322 4
231942475 215411682 3
231942475 20517600 8
231942475 89952215 1
231942475 22026991 1
231942475 238158030 10
231942475 33507131 1
231942475 115924018 4
231942475 191085626 3
231942475 84546428 3
231942475 135514272 1
231942475 110670932 1
231942475 21117425 1
231942475 19530527 5
231942475 236912210 2
231942475 46123918 1
231942475 21315916 12
231942475 37536209 1
231942475 227338733 1
231942475 120117254 4
231942475 236108605 1
231942475 26586771 6
231942475 144942878 2
231942475 45611369 1
231942475 6290752 6
232233165 135514272 2
232242473 135514272 3
232242473 19530527 2
232243716 135514272 2
232243716 109986944 2
232243716 153563285 1
233555616 231942475 3
233555616 120117254 22
233555616 133219169 5
233555616 116785133 5
233555616 16950676 2
233555616 21480666 1
233555616 84546428 7
233555616 75995713 1
233555616 77995220 4
233555616 77184360 2
233555616 215411682 2
233555616 144942878 1
233555616 89952215 1
233555616 327886319 3
233555616 6294502 2
233555616 262322667 1
233555616 6751502 43
233555616 104192882 16
233555616 78019662 1
233555616 244026999 1
233555616 322638688 1
233555616 350484600 2
233555616 66682393 1
233555616 135274322 1
233555616 95224854 1
233555616 19533838 1
233555616 246357421 1
233555616 29110219 3
233555616 90059455 2
233555616 360540613 1
233555616 116559835 4
233555616 67268150 1
233555616 23781227 1
233555616 39472243 1
233555616 21518722 3
233555616 77986665 1
233555616 10814042 3
233555616 11587032 4
233555616 19777265 1
233919401 19530527 40
233919401 22498248 12
233919401 228774722 4
233919401 23359147 2
233919401 99560321 1
233919401 95884790 1
233919401 135514272 5
233919401 69568655 4
233919401 21117425 2
233919401 118999126 4
233919401 226898857 1
234077156 19530527 4
234077156 118999126 2
234077156 166102184 1
234688647 135514272 2
234825661 135514272 3
234825661 21518722 1
235243434 135514272 3
235243434 19530527 6
235243434 18016160 1
235965948 19530527 1
236108605 104192882 36
236108605 120117254 14
236108605 75995713 4
236108605 238158030 11
236108605 202678255 10
236108605 133219169 8
236108605 20511634 3
236108605 144942878 21
236108605 77995220 3
236108605 135274322 14
236108605 28776227 15
236108605 10814042 8
236108605 20584338 6
236108605 17691386 8
236108605 90059455 1
236108605 115924018 2
236108605 116559835 3
236108605 16950676 1
236108605 19777265 26
236108605 87471023 15
236108605 54172831 8
236108605 11587032 5
236108605 77986665 2
236108605 233555616 3
236108605 84546428 5
236108605 22862620 5
236108605 46850377 2
236108605 23781227 6
236108605 95658167 12
236108605 6751502 20
236108605 19652551 3
236108605 32922034 2
236108605 39019643 5
236108605 371923186 1
236108605 237826875 2
236108605 195697781 1
236108605 231942475 4
236108605 262322667 26
236108605 239862568 16
236108605 327886319 1
236108605 22005625 2
236108605 304321790 1
236108605 238633165 1
236108605 104518517 3
236108605 77989626 1
236108605 19837405 2
236108605 6294502 2
236108605 19594736 2
236108605 39325505 2
236108605 212555476 1
236108605 248801998 1
236108605 23577405 1
236108605 118999126 1
236108605 21315916 1
236108605 77184360 1
236108605 89952215 1
236108605 116422140 3
236108605 236377912 1
236108605 36806703 1
236108605 32845471 1
236108605 81844092 2
236108605 166102184 1
236108605 78021401 1
236108605 258136924 1
236108605 19530527 2
236108605 19735329 1
236108605 67268150 1
236108605 270286972 1
236108605 99560321 2
236108605 153563285 1
236108605 215411682 1
236108605 361335767 1
236108605 148872468 1
236108605 190987689 2
236108605 111338251 2
236108605 6290752 1
236108605 312658372 1
236108605 239444226 1
236108605 150256527 1
236108605 78026748 1
236108605 40747039 1
236377912 237487471 9
236377912 22983594 1
236377912 135274322 3
236377912 23577405 2
236377912 385326089 2
236377912 54172831 1
236377912 248801998 1
236377912 116547221 1
236377912 219480393 3
236377912 190987689 1
236377912 361335767 1
236377912 270850017 1
236377912 360540613 1
236487406 6751502 11
236487406 22026991 1
236487406 116785133 2
236487406 10814042 1
236487406 6294502 2
236487406 17691386 4
236487406 133219169 2
236487406 33507131 1
236487406 84546428 1
236487406 39325505 1
236487406 77995220 1
237487471 219480393 13
237487471 236377912 218
237487471 22005625 1
237487471 39325505 1
237487471 18016160 1
237487471 85370909 1
237487471 270850017 3
237487471 6751502 2
237487471 109986944 1
237487471 22862620 2
237487471 144942878 2
237487471 135274322 1
237487471 116547221 1
237487471 361335767 8
237487471 77986665 1
237487471 82645739 1
237487471 36806703 2
237487471 253184868 2
237487471 248801998 1
237487471 120117254 3
237487471 25310399 1
237487471 242791873 1
237487471 17691386 1
237487471 54172831 1
237487471 133219169 1
237788848 135514272 2
237794265 135514272 2
237794265 21811630 1
237826875 110711910 1
237826875 19735329 1
237826875 83344114 2
237826875 148872468 1
237826875 231942475 1
237826875 19777265 1
237826875 262322667 2
237826875 74979783 2
237826875 190987689 9
237826875 238158030 3
237826875 239444226 2
237826875 21480666 5
237826875 54172831 4
237826875 385326089 1
237826875 116547221 1
237826875 248801998 1
237826875 39325505 1
237826875 76951150 1
237826875 21518722 2
237826875 246357421 2
237826875 144942878 2
238158030 236108605 17
238158030 231942475 27
238158030 120117254 18
238158030 21518722 8
238158030 262322667 3
238158030 233555616 3
238158030 144942878 27
238158030 19594736 7
238158030 84546428 21
238158030 244026999 19
238158030 36806703 20
238158030 6751502 80
238158030 39019643 12
238158030 80267704 1
238158030 21480666 8
238158030 116559835 9
238158030 16950676 2
238158030 19735329 1
238158030 6294502 2
238158030 22862620 4
238158030 21811630 1
238158030 239787466 1
238158030 270850017 3
238158030 135274322 10
238158030 98420900 4
238158030 77986665 16
238158030 77995220 5
238158030 19837405 6
238158030 104192882 29
238158030 46123918 32
238158030 215411682 14
238158030 133219169 1
238158030 74979783 4
238158030 21643123 1
238158030 54172831 1
238158030 11587032 15
238158030 46850377 1
238158030 33507131 5
238158030 23781227 7
238158030 17691386 3
238158030 19652551 1
238158030 10814042 2
238158030 77184360 3
238158030 90059455 14
238158030 237826875 3
238158030 78019662 8
238158030 68690605 7
238158030 202678255 10
238158030 219454029 1
238158030 6290752 2
238158030 18016160 1
238158030 66682393 1
238158030 322638688 30
238158030 239444226 21
238158030 89952215 3
238158030 304321790 2
238158030 77989626 2
238158030 99560321 3
238158030 258136924 5
238158030 40747039 1
238158030 115924018 3
238158030 116422140 2
238158030 19530527 4
238158030 19777265 2
238158030 95658167 2
238158030 37536209 3
238158030 39325505 1
238158030 191085626 1
238158030 122713304 1
238158030 312658372 1
238158030 20517600 1
238158030 28452279 1
238158030 350484600 2
238158030 524423189 1
238158030 109986944 1
238158030 75995713 2
238158030 36034936 1
238158030 111338251 6
238158030 22628924 2
238158030 32922034 1
238158030 22005625 1
238158030 118999126 1
238158030 190987689 1
238158030 18539902 1
238158030 70205816 1
238158030 19533838 1
238316092 19530527 33
238316092 135514272 3
238316092 54172831 1
238316092 382027035 2
238316092 46850377 1
238316092 69568655 1
238586884 19530527 2
238586884 237376611 1
238586884 240624439 1
238633165 68690605 3
238633165 375036621 1
238633165 236108605 3
238633165 22628924 5
238633165 19777265 1
238633165 212555476 2
238633165 66682393 6
238633165 20517600 1
238633165 26586771 1
238633165 48667895 1
238633165 219007038 1
238633165 219297099 1
239444226 28452279 1
239444226 385326089 1
239444226 213229979 1
239444226 237826875 1
239444226 227338733 1
239555645 227338733 9
239555645 19530527 17
239555645 39472243 17
239555645 21643123 20
239555645 19777265 6
239555645 21518722 3
239555645 87471023 2
239555645 23359147 6
239555645 19735329 7
239555645 109986944 7
239555645 85370909 4
239555645 21117425 13
239555645 18016160 9
239555645 19594736 1
239555645 19964133 4
239555645 32922034 1
239555645 25298765 1
239555645 32845471 1
239555645 69568655 6
239555645 239444226 2
239555645 18304985 1
239555645 415438778 2
239555645 227431311 2
239555645 6300152 5
239555645 229466877 1
239555645 122713304 1
239555645 93026497 1
239555645 372827446 1
239555645 303259546 1
239555645 197095842 1
239555645 137363410 1
239555645 120117254 1
239555645 496338650 1
239787466 135514272 4
239787466 21811630 2
239787466 19530527 19
239787466 84546428 1
239787466 77184360 1
239787466 77989626 1
239787466 118999126 1
239787466 21117425 2
239787466 18016160 1
239787466 229466877 1
239787466 69568655 2
239787466 227338733 1
239787466 111338251 2
239862568 104192882 4
239862568 90059455 3
239862568 22026991 7
239862568 26228880 1
239862568 166102184 1
239862568 120117254 2
239862568 6751502 14
239862568 78019662 1
239862568 11587032 3
239862568 89952215 9
239862568 236108605 3
239862568 18016160 1
239862568 144942878 7
239862568 312658372 1
239862568 10814042 1
239862568 624645567 2
239862568 95224854 2
239862568 133219169 1
239862568 80267704 1
239862568 39325505 2
239862568 6294502 1
239862568 17691386 2
239862568 16627544 1
239862568 262322667 2
239862568 6290752 1
240465601 258136924 1
240465601 98420900 1
240465601 111338251 1
240465601 25298765 1
241298933 22628924 7
241298933 68690605 1
242365407 262322667 1
242365407 19530527 1
242365407 239787466 1
242365407 111338251 1
242365407 87471023 1
242373942 135514272 1
242791873 135514272 2
242791873 242373942 1
242804165 135514272 2
243134164 135514272 6
243134164 19530527 1
243177419 135514272 2
243632271 19594736 6
243632271 10814042 1
244026999 33507131 2
244026999 6751502 7
244026999 18539902 5
244026999 77986665 2
244026999 22862620 1
244026999 77184360 1
244026999 238158030 8
244026999 304321790 1
244026999 17691386 3
244026999 6294502 1
244026999 39019643 1
244026999 133219169 4
244026999 104192882 4
244026999 10814042 1
244026999 233555616 1
244026999 231942475 1
244026999 23781227 2
244026999 116422140 2
244026999 135274322 1
244026999 19837405 1
244026999 144942878 1
244026999 89952215 1
244026999 11587032 1
244026999 46123918 1
244026999 120117254 1
244026999 116559835 2
244156314 19530527 1
244745254 135514272 1
245434042 19530527 9
245434042 135514272 2
245434042 25298765 2
245434042 30443497 1
245434042 135274322 1
245434042 18304985 1
245434042 66682393 1
245434042 236377912 1
245434042 95884790 1
245434042 39472243 1
245434042 98420900 1
245434042 166102184 2
245434042 23359147 1
245434042 229015331 1
245434042 110711910 1
245434042 21117425 1
245434042 69568655 2
245434042 118999126 1
245434042 372827446 1
245434042 322549346 1
245434042 21518722 1
245434042 32845471 1
246357421 19594736 11
246357421 74979783 1
246357421 219454029 13
246357421 233555616 1
246357421 22862620 1
246357421 19530527 9
246357421 244026999 3
246357421 212555476 10
246357421 22628924 25
246357421 18016160 2
246357421 6751502 41
246357421 17691386 13
246357421 19777265 1
246357421 219007038 1
246357421 20517600 3
246357421 66682393 9
246357421 94835912 1
246357421 68690605 17
246357421 21315916 1
246357421 21480666 2
246357421 237826875 6
246357421 150256527 1
246357421 231942475 1
246357421 124849627 2
246357421 133219169 7
246357421 148872468 3
246357421 26586771 6
246357421 90059455 2
246357421 270850017 2
246357421 21117425 5
246357421 48667895 5
246357421 27885779 1
246357421 99560321 2
246357421 6290752 1
246357421 135514272 1
246357421 39325505 1
246357421 236377912 2
246357421 54172831 11
246357421 239444226 8
246357421 29110219 4
246357421 40747039 1
246357421 421067231 1
246357421 111338251 1
246357421 219297099 1
246357421 36351009 1
246357421 23359147 1
246357421 238633165 1
246357421 215411682 2
246357421 224291356 1
246357421 361335767 1
246585659 22005625 18
246585659 19652551 26
246585659 21480666 11
246585659 237826875 2
246585659 166888604 1
246585659 16627544 4
246585659 104217808 2
246585659 74979783 3
246585659 22983594 1
246585659 21315916 8
246585659 23781227 2
246723037 39325505 1
246820781 19594736 1
246966794 84546428 1
246966794 17691386 1
246966794 6751502 1
247041300 227431311 1
247041300 87471023 1
247041300 19530527 2
247041300 18016160 1
248801998 135274322 1
248801998 54172831 3
248801998 39472243 1
248801998 385326089 1
248801998 237826875 1
248801998 116547221 1
248801998 361335767 1
249347954 190987689 4
249347954 237826875 4
249347954 128593925 2
249347954 239444226 2
249347954 237487471 1
249347954 253184868 2
249347954 75995713 1
249347954 248801998 1
249347954 54172831 1
249347954 385326089 4
249347954 36806703 1
249347954 361335767 1
249347954 236377912 1
253184868 293536395 2
253184868 135274322 1
253184868 249347954 1
253184868 90059455 1
253184868 246723037 1
253184868 54172831 5
253184868 239444226 3
253184868 236377912 1
258136924 198846028 2
258136924 327886319 1
258136924 20586381 2
258136924 109986944 1
258136924 21117425 1
258136924 6751502 1
258136924 238158030 1
258136924 239444226 4
258136924 19530527 5
258136924 39472243 2
258136924 111338251 2
258136924 21440665 3
258136924 21518722 1
258136924 32845471 1
258136924 19777265 1
262199169 262322667 1
262199169 19777265 1
262322667 19837405 3
262322667 21643123 7
262322667 19777265 17
262322667 21518722 3
262322667 39019643 11
262322667 144942878 4
262322667 87471023 2
262322667 104518517 14
262322667 20517600 1
262322667 21811630 5
262322667 95658167 6
262322667 135274322 3
262322667 322638688 1
262322667 236108605 11
262322667 32845471 3
262322667 237826875 7
262322667 18016160 2
262322667 28452279 11
262322667 22498248 1
262322667 19594736 4
262322667 202678255 1
262322667 322549346 1
262322667 23577405 1
262322667 104217808 18
262322667 244026999 1
262322667 22005625 3
262322667 231942475 2
262322667 14409739 2
262322667 25298765 1
262322667 16627544 3
262322667 48667895 1
262322667 239862568 2
262322667 6290752 5
262322667 120117254 1
270850017 36806703 16
270850017 17691386 1
270850017 219480393 3
270850017 25310399 1
270850017 238158030 5
270850017 22862620 1
270850017 46123918 1
270850017 361335767 3
270850017 120117254 1
270850017 68690605 1
270850017 236377912 2
270850017 6751502 1
293536395 253184868 24
293536395 262322667 1
293536395 237826875 5
293536395 36806703 3
293536395 28776227 1
293536395 54172831 14
293536395 239444226 6
293536395 19530527 1
293536395 21440665 1
293536395 21480666 1
293536395 68690605 2
293536395 496338650 1
293536395 236377912 1
293536395 385326089 1
296787019 19594736 47
296787019 114007914 4
296787019 148702848 2
296787019 29110219 1
296787019 22186312 8
296787019 87471023 1
296787019 94835912 2
296787019 95658167 1
296787019 21927925 3
296787019 32922034 2
296787019 524423189 6
296787019 219454029 1
296787019 504372104 5
296787019 36351009 2
296787019 342888740 4
296787019 579303202 1
296787019 67268150 2
296787019 326441880 1
296787019 944693640 1
296787019 54605067 1
296787019 6751502 1
303259546 21440665 1
303259546 19530527 3
303259546 67430174 2
303259546 87471023 1
303259546 21117425 2
303259546 372827446 1
303259546 19735329 2
303259546 69568655 1
303259546 228673882 1
304321790 39325505 1
304321790 6751502 3
304321790 80267704 1
304321790 89952215 1
304321790 104192882 2
304321790 133219169 2
304321790 116422140 1
312625958 19530527 28
312625958 67430174 2
312625958 318475037 1
312625958 22498248 3
312625958 23359147 1
312625958 69568655 72
312625958 18016160 2
312625958 327886319 1
312625958 118999126 4
312625958 110670932 1
312625958 233919401 1
312625958 228673882 1
312625958 21117425 1
312625958 137363410 1
312625958 135514272 3
312625958 245434042 1
312625958 90364806 1
312625958 87471023 1
312625958 372827446 1
312625958 135877820 1
312625958 393382369 1
312625958 111338251 2
312658372 120117254 118
312658372 6751502 47
312658372 104192882 13
312658372 46123918 1
312658372 215411682 1
312658372 6290752 22
312658372 133219169 1
312658372 115924018 2
312658372 78019662 1
312658372 89952215 3
312658372 77184360 2
312658372 33507131 1
312658372 84546428 2
312658372 17691386 1
312658372 233555616 1
312658372 6294502 1
312658372 74979783 1
312658372 10814042 6
316306021 233555616 2
316306021 19530527 7
316306021 118999126 2
316306021 69568655 5
316306021 21117425 1
316306021 21518722 1
316306021 20586381 3
316306021 237376611 1
316306021 19777265 2
316306021 234825661 1
316306021 215411682 6
316306021 258136924 1
316306021 18016160 1
316306021 111338251 4
316306021 87471023 1
318475037 166102184 2
318475037 23359147 1
318475037 6300152 3
318475037 110670932 3
318475037 22498248 1
318475037 18304985 2
318475037 19964133 2
318475037 69568655 8
318475037 135514272 1
318475037 67430174 1
318475037 111338251 8
318475037 63680662 3
318475037 21117425 2
318475037 19530527 1
318475037 109986944 1
322549346 144942878 2
322638688 95658167 12
322638688 19837405 7
322638688 17691386 1
322638688 39019643 2
322638688 19777265 17
322638688 84546428 5
322638688 77995220 15
322638688 6751502 84
322638688 312658372 1
322638688 89952215 10
322638688 135274322 4
322638688 74979783 2
322638688 104192882 83
322638688 133219169 4
322638688 11587032 34
322638688 166888604 2
322638688 46850377 2
322638688 23577405 2
322638688 78019662 3
322638688 46123918 1
322638688 236108605 2
322638688 39325505 9
322638688 215411682 2
322638688 77986665 2
322638688 237826875 1
322638688 270286972 2
322638688 202678255 1
322638688 238158030 6
322638688 116559835 1
322638688 33507131 2
322638688 22026991 1
322638688 77989626 1
322638688 233555616 4
322638688 19533838 1
322638688 21629133 6
322638688 135514272 1
322638688 75995713 1
322638688 95224854 1
322638688 94069743 1
322638688 6290752 1
322638688 231942475 1
322638688 10814042 1
322638688 144942878 2
322638688 111338251 1
322638688 23781227 1
324588341 39472243 2
324588341 382027035 5
324588341 21518722 2
324588341 227431311 1
324588341 242791873 1
324588341 90364806 1
324588341 239555645 2
324588341 316306021 1
324588341 135514272 21
324588341 20511634 1
324588341 23359147 2
324588341 109986944 5
324588341 63680662 3
324588341 19964133 1
324588341 110670932 1
324588341 21117425 6
324588341 137363410 2
324588341 19735329 2
324588341 87471023 5
324588341 166102184 1
324588341 258136924 3
324588341 98420900 1
324588341 347778813 3
324588341 118999126 1
324588341 21440665 1
324588341 234077156 1
324588341 36034936 2
324588341 245434042 1
324588341 110711910 2
324588341 168669206 1
324588341 104578228 1
324588341 122713304 1
324588341 229015331 1
324588341 228673882 2
324588341 240624439 1
324588341 237376611 1
324588341 232233165 1
324588341 18016160 2
324588341 303259546 1
324588341 104192882 1
324588341 18304985 2
326441880 19594736 8
326441880 148702848 14
326441880 20517600 2
326441880 420627114 14
327886319 109986944 6
327886319 70205816 12
327886319 20586381 1
327886319 21117425 6
327886319 118999126 2
327886319 39472243 8
327886319 87471023 5
327886319 63680662 1
327886319 21518722 2
327886319 137363410 3
327886319 233555616 2
327886319 122713304 4
327886319 135877820 3
327886319 120117254 1
327886319 237376611 1
327886319 29466305 1
327886319 19964133 2
327886319 19530527 14
327886319 382027035 1
327886319 393461982 1
327886319 98420900 1
327886319 228673882 1
327886319 240624439 1
327886319 18016160 1
327886319 95884790 1
327886319 135514272 1
327886319 245434042 1
327886319 25298765 1
327886319 234825661 1
327886319 69568655 2
327886319 111338251 2
330904433 19594736 2
330904433 24600451 20
330904433 524423189 1
330904433 229650437 1
330904433 22186312 1
330904433 504372104 1
342888740 99560321 22
342888740 19594736 8
342888740 504372104 16
342888740 296787019 10
342888740 627403720 4
342888740 163466066 4
342888740 579303202 6
342888740 81844092 6
342888740 22186312 5
342888740 14409739 1
342888740 94835912 4
342888740 114007914 7
342888740 195697781 1
342888740 562111567 1
342888740 32922034 1
342888740 421067231 1
342888740 944693640 1
347778813 19964133 1
347778813 109986944 3
347778813 95884790 1
347778813 135514272 2
347778813 19530527 4
347778813 21117425 3
347778813 67430174 3
347778813 18016160 1
347778813 118999126 3
347778813 20586381 1
347778813 227338733 1
347778813 327886319 1
347778813 21440665 2
347778813 226631830 1
347778813 21643123 2
347778813 111338251 1
347778813 258136924 1
350484600 16950676 2
350484600 150256527 3
350484600 6294502 1
350484600 120117254 3
350484600 104192882 1
350484600 133219169 1
350484600 19735329 1
350484600 135514272 1
350484600 16627544 4
350484600 116422140 2
350484600 415438778 1
350484600 17691386 3
350484600 22005625 2
350484600 19777265 2
350484600 262322667 1
350484600 99560321 1
350484600 28776227 1
350484600 116785133 1
350484600 95658167 1
350484600 6290752 1
350484600 6751502 1
350484600 213229979 1
360540613 104192882 2
360540613 116559835 1
360540613 68690605 2
360540613 95658167 2
360540613 19777265 1
361335767 270850017 31
361335767 36806703 28
361335767 237487471 1
361335767 82645739 6
361335767 236487406 1
361335767 385326089 30
361335767 190987689 6
361335767 54172831 5
361335767 236377912 11
361335767 219480393 33
361335767 248801998 2
361335767 74979783 1
361335767 17691386 1
361335767 90059455 1
361335767 23781227 1
361335767 231942475 1
361335767 246820781 1
361335767 116422140 1
361335767 6751502 6
361335767 89952215 1
361335767 144942878 1
361335767 116547221 1
361335767 253184868 2
361335767 128593925 1
361335767 121375039 1
361335767 19735329 1
361335767 293536395 2
361335767 215411682 1
361335767 249347954 1
371923186 104192882 2
371923186 77989626 1
371923186 109986944 1
371923186 16950676 1
371923186 77995220 1
371923186 89952215 1
371923186 133219169 1
371923186 17691386 2
371923186 16627544 1
371923186 6294502 2
371923186 33507131 1
371923186 75995713 2
371923186 22005625 1
371923186 19735329 3
371923186 21315916 1
371923186 19652551 1
371923186 11587032 3
371923186 74979783 1
371923186 77986665 1
371923186 116422140 1
371923186 90059455 4
371923186 6751502 3
371923186 231942475 3
371923186 10814042 5
371923186 22026991 2
371923186 37011115 2
371923186 39325505 7
371923186 372827446 3
371923186 95224854 1
371923186 45611369 1
372827446 39472243 20
372827446 98420900 1
372827446 21518722 1
372827446 20511634 1
372827446 19735329 4
372827446 21117425 2
372827446 19530527 10
372827446 22498248 1
372827446 303259546 17
372827446 393461982 1
372827446 19964133 2
372827446 318475037 4
372827446 238316092 1
372827446 85370909 1
372827446 135877820 1
372827446 239555645 1
372827446 67430174 6
372827446 18016160 8
372827446 227431311 1
372827446 36034936 1
372827446 6300152 1
372827446 109986944 3
372827446 23359147 2
372827446 371923186 6
372827446 20586381 1
372827446 135514272 2
372827446 228673882 2
372827446 32845471 3
372827446 95224854 1
372827446 69568655 44
372827446 239787466 1
372827446 322549346 1
372827446 192341330 1
372827446 67268150 1
372827446 22005625 1
372827446 19594736 1
372827446 19652551 1
372827446 577034468 1
372827446 227338733 2
372827446 19777265 4
372827446 111338251 5
372827446 822980144 1
375036621 26586771 2
375036621 386170620 1
375036621 219297099 1
375036621 219454029 1
375036621 212555476 1
375036621 104192882 1
378668608 60663002 2
378668608 21643123 2
378668608 21518722 2
378668608 69568655 1
378668608 148872468 1
382027035 19530527 1
382027035 258136924 1
382027035 109986944 1
382027035 237376611 1
385326089 237487471 1
385326089 36806703 4
385326089 361335767 9
385326089 54172831 2
385326089 148872468 2
385326089 25310399 1
385326089 18016160 1
385326089 219480393 3
385326089 236377912 1
386170620 375036621 5
386170620 22628924 34
386170620 48667895 4
386170620 219454029 6
386170620 157410826 1
386170620 219007038 4
386170620 68690605 4
386170620 212555476 4
386170620 19837405 1
386170620 26586771 1
386170620 66682393 8
386170620 82645739 1
386170620 133219169 2
386170620 17691386 1
386170620 6751502 2
386170620 361335767 2
386170620 496338650 1
386170620 120117254 1
386170620 172749267 1
386170620 148872468 3
386170620 248901045 1
386170620 19594736 1
392146152 21518722 1
392146152 20517600 4
392146152 20511634 1
392146152 21643123 1
392146152 21440665 1
393461982 95884790 1
393461982 135514272 1
393461982 19530527 3
393461982 21117425 1
393461982 69568655 3
393461982 111338251 1
396060099 22628924 17
396060099 219454029 4
396060099 212555476 2
396060099 148872468 3
396060099 386170620 1
396060099 6751502 1
396060099 67430174 1
396060099 93026497 1
396060099 68690605 1
396060099 48667895 1
396060099 496338650 1
396060099 124849627 1
396060099 523319035 1
399032673 22186312 11
399032673 330904433 1
399032673 67268150 1
399032673 99560321 1
399032673 19594736 4
399032673 211231464 1
412181399 236108605 1
412181399 144942878 1
415438778 262322667 2
415438778 227431311 12
415438778 18016160 10
415438778 19594736 1
415438778 19777265 5
415438778 23359147 7
415438778 190810251 1
415438778 29110219 2
415438778 109986944 6
415438778 350484600 2
415438778 87471023 2
415438778 150256527 4
415438778 6294502 10
415438778 21643123 4
415438778 239555645 3
415438778 19530527 4
415438778 39472243 3
415438778 20517600 1
415438778 28776227 2
415438778 16950676 5
415438778 20586381 1
415438778 69568655 2
415438778 118999126 1
415438778 75995713 1
415438778 16627544 6
415438778 237826875 2
415438778 6290752 8
415438778 111338251 2
415438778 85370909 1
415438778 372827446 1
415438778 21117425 1
415438778 39325505 1
415438778 245434042 1
415438778 179230072 2
415438778 239444226 2
420627114 19594736 4
420627114 148702848 11
420627114 326441880 4
420627114 99560321 1
420627114 67268150 1
420627114 24600451 1
420627114 330904433 1
421067231 29110219 1
421067231 504372104 2
421067231 67268150 1
421067231 330904433 2
421067231 562111567 1
421067231 19594736 4
421067231 32922034 3
421067231 524423189 2
421067231 94835912 1
421067231 114007914 3
421067231 21927925 1
421067231 81844092 1
422817442 22186312 20
422817442 19594736 28
422817442 114007914 13
422817442 94835912 4
422817442 99560321 8
422817442 172749267 1
422817442 67268150 1
422817442 330904433 1
422817442 524423189 1
422817442 6751502 1
422817442 432054563 1
424999238 21440665 1
424999238 69568655 1
430714461 19594736 1
430714461 21811630 1
430714461 233919401 1
430714461 330904433 1
430934081 82645739 3
430934081 246357421 1
430934081 22628924 3
430934081 219454029 2
430934081 21518722 1
430934081 114007914 1
430934081 66682393 1
430934081 148872468 3
430934081 93026497 1
430934081 212555476 1
430934081 68690605 3
430934081 19594736 1
430934081 219007038 1
430934081 233555616 1
432054563 54172831 1
432054563 19594736 5
432054563 114007914 2
432054563 239787466 1
432054563 110670932 1
432054563 67268150 1
432054563 87471023 2
432054563 21518722 3
456156740 69568655 1
456156740 19530527 1
496338650 22628924 9
496338650 99560321 1
496338650 190987689 1
496338650 29163101 1
496338650 212555476 1
496338650 197897890 1
496338650 26586771 1
496338650 68690605 4
496338650 148872468 1
496338650 293536395 1
496338650 54172831 1
496338650 135274322 1
496338650 19530527 1
496338650 6751502 1
496338650 120117254 1
496338650 27885779 2
496338650 430934081 1
504372104 19594736 106
504372104 67268150 10
504372104 99560321 5
504372104 32922034 4
504372104 22186312 37
504372104 516729176 1
504372104 94835912 1
504372104 172749267 4
504372104 229650437 16
504372104 421067231 6
504372104 135274322 1
504372104 330904433 17
504372104 562111567 15
504372104 524423189 14
504372104 579303202 12
504372104 342888740 14
504372104 399032673 14
504372104 239787466 1
504372104 296787019 13
504372104 326441880 16
504372104 114007914 5
504372104 54605067 5
504372104 81844092 4
504372104 197897890 2
504372104 14409739 1
516729176 19594736 56
516729176 67268150 5
516729176 195697781 1
516729176 32922034 2
516729176 524423189 4
516729176 21927925 1
516729176 211231464 1
516729176 248901045 1
516729176 118999126 1
516729176 197897890 1
516729176 22186312 5
516729176 236108605 1
516729176 22983594 2
516729176 23781227 2
516729176 244156314 2
516729176 36351009 1
516729176 99560321 2
516729176 116559835 1
516729176 6751502 1
516729176 430714461 1
516729176 114007914 1
516729176 172749267 1
516729176 94835912 1
523319035 22628924 1
524423189 32922034 3
524423189 19594736 7
524423189 114007914 1
533004742 106866759 3
533004742 77995220 1
533004742 14409739 1
533004742 322549346 1
533004742 21518722 1
562111567 67268150 8
562111567 243632271 5
562111567 21643123 1
562111567 19594736 10
562111567 296787019 1
562111567 18304985 1
562111567 195697781 1
562111567 32922034 3
562111567 504372104 1
562111567 524423189 1
562111567 421067231 4
562111567 330904433 1
562111567 81844092 3
562111567 22186312 3
562111567 420627114 1
562111567 148702848 1
562111567 114007914 6
562111567 68690605 1
562111567 94835912 2
562111567 422817442 1
562111567 342888740 1
568256634 153563285 1
579303202 172749267 1
579303202 19594736 32
579303202 342888740 8
579303202 94835912 3
579303202 22186312 2
579303202 32922034 2
579303202 99560321 4
579303202 627403720 2
579303202 504372104 8
579303202 296787019 5
579303202 524423189 1
579303202 163466066 1
579303202 114007914 8
579303202 54605067 1
579303202 326441880 1
616139585 22628924 15
616139585 219007038 1
616139585 229431792 1
616139585 68690605 6
616139585 48667895 2
616139585 19530527 1
616139585 6751502 1
627403720 67268150 1
627403720 19594736 3
627403720 238158030 1
627403720 524423189 1
627403720 258136924 1
627403720 14409739 1
702562776 32845471 3
702562776 120117254 1
702562776 237826875 1
702562776 6290752 2
822980144 22628924 2
822980144 371923186 2
822980144 372827446 2
878580698 22628924 1
917581650 22628924 7
917581650 68690605 3
917581650 219297099 1
917581650 19594736 1
917581650 148872468 1
917581650 212555476 1
944693640 19594736 21
944693640 114007914 12
944693640 36351009 1
944693640 197897890 2
944693640 29110219 1
944693640 20517600 1
944693640 211231464 1
944693640 120117254 1
944693640 6751502 4
944693640 386170620 1
944693640 239444226 2
944693640 172749267 2
944693640 231942475 1
944693640 163466066 1
944693640 144942878 3
944693640 54605067 1
944693640 92521829 1
944693640 227338733 1
944693640 14409739 1
944693640 66682393 1
