# Supplementary material for: Dynamic guided metric representation learning for multi-view clustering
Source: PeerJ Comput Sci. 2022 Mar 8;8:e922. doi: 10.7717/peerj-cs.922 (PMC9044235; doi:10.7717/peerj-cs.922)
Supplement: Supplemental Information 2 [file peerj-cs-08-922-s002.zip › football/politicsie/politicsie-listmerged500.features]

seanad24
members24thseanad
senators
politicians
parties
labour
oireachtas
members
politics
seanad
24th
howtoelectmorewomen
ireland
irish
dailsenators
tds
news
politicscouncilsgov
ireann
candidates
plp
candidate
list
party
ge11
corkcandidates
general
election
2011
ge
gecandidates2011
candidates#ge11
degang
senedd
tweeters
cork
conversationlist
irishpolitics
reps
corkireland
councillors
official
accounts
current
éireann
twitter
null
public
representatives
dáil
eireann
31st
elected
feb
odd
specific
political
10
follow
260
nearby
officials
tweeting
various
td
people
talking
kinda
local
country
running
#ge11
elections
added
2010
whichever
happen
small
number
british
mps
random
potential
useful
complete
groupings
individuals
parliaments
sympathisers
politicans
wider
area
dynamic
rebuilt
daily
republic
constantly
updated
groups
find
contacts
gael
ffall
fftds
dail31
slrg
pols
31
dail
currently
sitting
analysis
galway
female
electionindependents
politico
@galwaytweets
city
based
peeps
account
polataíocht
gaeilge
labourire
labourtds
advocacy
interesting
irelandcomment
postge11
noncommercial
dmw
dublin
gilmores
crowd
ngos
working
effect
social
change
young
comments
commentary
parliament
february
25th
following
@dublinobserver
includes
councilors
meps
missing
politicos
world
cycling
group
affairs
election2011
irishge11dublinsouth
int
eresting
sort
views
south
ge2011
journos
carlow
kilkenny
pr
fg
fgtds
national
aras11
@alanfarrell
minus
protected
presidential
journalists
media
bloggers
influencers
west
15
trinity
fgers
government
blanch
castleknock
gov
finegael
ire
international
definitely
blueshirt
college
past
present
figures
full
team
ministers
getting
fianna
fáil
executive
branches
constitutional
convention
#ccven
ccven
regular
commentators
list1
sp
foreign
united
left
alliance
cwi
cit
charity
opinion
socialist
related
union
radicals
dudes
progressive
socialists
politician
activism
org
europeannews
irishpoliticalparties
partidos
paises
countries
best
blogs
newspapers
before
profit
good
revolution
activists
discussions
thanks
voices
movement
northern
committee
organisations
updates
socialism
america
companies
websites
idiots
mainly
women
interest
ntnewslist
irishnewspolitics
euref
paulsgetthemlist
dailtds
uk
dewimmin
finance
politic
biz
main
dáil31
economics
business
politicsge11
generalelection2011
irishpoliticians
rv353
irishelection2011
sources
irelandcurrentaffairs
stuff
politik
info
policital
econom
irishnews
parliamentarian
politicscurrentaffairs
china
currentaffairs
persons
politiciansie
nuacht
polly
tix
chop
twitters
ptweets
polaiteoir
sliochtnaheireann
irishpoliticos
ppl
paddies
#euref
fiscal
compact
treaty
including
neutral
economists
oíreachtas
celebrities
outlets
reporters
twitterati
ultimate
teachta
dála
knowledge
power
corrupts
mind
games
streams
worldwide
rendezvous353
tweetings
relating
date
25
stories
mix
economos
commentatos
economy
academics
live
roi
uup
lower
house
losers
agencies
sexy
celebs
contributors
everything
bods
innda
eamo
joan
burton
moment
ronseal
collection
trade
activities
democraticsocialists
socialdemocrats
twibbon
finds
#talk
talk
right
honourable
favstar
list11
neil
nonfootball
green
entrepreneurs
topirishtweeters
top
mbb
douglas
april2011
cag
pol
greens
irlpol
leaders
greenelectiontweets
orgs
budget
online
breakingire
eco
outside
ep
nerdy
nama
types
dub
europe
corkpeople
environment
events
folks
eupolitician
peopleincork
daoine
mumhan
sinn
fein
fail
hacks
life
economypoliticsstartup
cearta
politicks
intelist
friends
gp
greenpolitics
comedians
vip
followers
europeangreens
globalgreens1
@storyfulshane
irishnewssources
favorite
created
help
democracy
home
abroad
profottballers
bag
environs
energy
april
worth
tweeple
something
protect
elements
tweetin
away
want
know
politically
connected
folk
junkies
sustainability
living
european
share
followed
supporters
truth
involved
munster
write
feeds
cool
irelandbased
lots
cycle
sorts
ways
1st
global
lists
north
kildare
fael
flesh
excluded
businesses
list7
peace
clare
ierland
ignoring
tfmr
quesiton
dept
blue
shirt
changing
europa
markets
dublinsecandidates
east
october2010
epp
aboutmayo
luminaries
lawyers
against
abortion
law
ignore
question
pain
causes
interested
disability
development
issues
ministries
05
12
2012
council
support
importance
understated
opinions
inputs
vote
event
valentine
unitarian
church
d2
southeast
constituency
institutions
member
press
teams
inthemaking
october
goings
continent
independents
household
tax
campaign
wexford
technical
busy
breaking
football
thuigim
sunnysoutheast
independent
loch
garman
ar
joint
follows
think
knows
least
roots
sf32
governments
шиннфейн
nonni
#aras11
race
aras
aras11candidates
presidentialcampaign
aras2011candidates
áras
prez
hopefuls
11
mlas
fulltime
féin
addresses
mp
declared
50
familiar
faces
beyond
things
takes
place
27th
correspondents
kinds
eire
contesting
cllrs
recommended
clontarftwitter
dcc
central
county
borough
town
clontarf
clubs
amenities
shout
adding
list20
education
ca
irl
arts
dun
laoghaire
dundrum
tcdsenate2011
academia
students
tcd
eclectic
level
dlr
genuine
misc
newsandviews
twittering
speakers
mna
politicsissexy
locals
motivation
senate
seats
nice
quirky
delicious
wicked
hold
forth
estate
society
girrils
tae
sangwidges
discussion
sf
tipperary
@jjconeill
suggested
additions
obvious
gaps
tá
fhios
agam
links
gaeilgeoiri
real
canada
radio
ula
labourmovementireland
tdheads
politiciansparties
localpols
europaparlamentet
europemep
devileire
mep
politiciansresponsible
eupoliticians
deputeseuropeens
sites
pobal
generated
love
books
similarly
aligned
join
prime
politburo
great
crooks
ping
ceterum
mirror
policy
cooperation
faves
key
capacities
disaster
struck
german
english
speaking
rights
greenpartyspokespeople
breakingnews
èire
politicalparties
irishtimeselection
irishpoliticalpartys
genelec11
irishcrisis
crew
environmental
personal
politcal
family
music
politicsireland
building
partyfeeds
nonprofits
twitterers
politicalish
tech
earth
organizations
spokespeople
monde
governing
bodies
políticos
mundo
university
visit
climate
knowitalls
future
land
part
health
similar
research
networks
chambers
failed
teachers
economic
debate
wicklowtds
disciplines
commerce
networking
dublinnortheast
drogheda
list15
ucc
socities
student
societies
limerick
regional
firedministers
mid
region
constituencies
caught
donegal
staff
oireacthas
tipperarytweeps
rte
probably
tipp
bluieshirt
sligonorthleitrim2011
irishmeps
worldirishbreaking
august2011
antifianna
@europarl_en
exhaustive
suggestions
welcome
20092014
worldirish
influential
@kencurtin
borrowed
heavily
august
feed
apparently
longfordwestmeath
lwmdebate
keys
player
longford
westmeath
coming
pollies
fellow
foodies
writers
freedom
flotilla
gaza
aid
second
information
stay
human
flotilla2
break
siege
assholes
localtweeters
ne
candiates
update
irishinterest
sinnfein
selfdetermination1
heroes
weather
traffic
transport
teh
tv
web
midwest
feminism
retweeters
labour3
brightest
emerald
isle
engaged
kindly
retweeted
list14
dublinsccandidates
dsc
sth
ctrl
clllrs
feel
relevant
drimnagh
list3
nujukirljour
20
friday
500
list6
community
wicklow
core
tbrady
kevin
fiannafail
irlanda
éire
nipolitics
politicscentreleft
poltical
politicialparties
cunts
mayo
politika
places
relations
oriented
noise
nation
halfarsed
attempt
understand
opinon
lista
twitteros
interesantes
política
irlandesa
listen
voters
common
typical
fucking
midlands
athlone
peoples
waterford
selfupdating
filtered
waterfordrelated
spatial
planners
dunlaoghaire
emigrant
first
craic
active
bunch
aware
expressing
voting
youth
candidatesge11
dublincentralcandidates
partners
nuts
mental
hot
yfg
children
nyci
#crref
crref
list19
sucess
work
polictics
aras2011
tvradiopressprsvips
february2011
informational
cavan
former
shows
#welcometotwitter
welcometotwitter
380
broadcasters
prs
stars
vips
heads
kildaretweeters
fisheries
list4
ngo
entertainment
organizaciones
reform
movements
film
dubw11
byelection
octobert
gpf
irishcampaigners
frontbench
#dubsc
dubsc
#ge2011
funny
mayotoday
june
strany
january2011
design
january
hangers
artists
galleries
art
ham
users
associated
add
committe
culture
gaeltacht
aul
sod
shops
sligo
indpoliticans
dungarvantweeters
list13
roscommon
leitrim
trim
leftish
meath
constiuency
parlamentari
europee
eupolitics
pse
epn
parlliament
famous
hell
mish
mash
stakeholders
making
legal
services
kingdom
scotland
ag
utterings
hades
list18
dcu
tally
irishgeneral
financeeconomics
mayotalk
gaa
agus
chatters
game
equality
clonmel
connections
favourites
walks
verify
walk
list8
louth
choices
won
going
fav2
ukpolitics
read
rep
words
chums
ilf
#clt
clt
#ilfndi
ilfndi
@ndi
shop
forum
2013
military
diplomats
tourism
europeansocialists
laoisoffaly
professionals
dentists
dublinnorthge11
doctors
tweetingcllrs
growing
releaes
fans
commissioners
journalist
alumni
authorities
chapters
sunny
june2011
propeople
ed
particularly
belonging
monaghan
duh
