# Supplementary material for: Dynamic guided metric representation learning for multi-view clustering
Source: PeerJ Comput Sci. 2022 Mar 8;8:e922. doi: 10.7717/peerj-cs.922 (PMC9044235; doi:10.7717/peerj-cs.922)
Supplement: Supplemental Information 2 [file peerj-cs-08-922-s002.zip › football/politicsuk/politicsuk.ids]

14284260
622426905
21746513
277496722
14758838
127619354
309587728
457060718
50714939
415449314
22639961
121127090
831250927
80021045
222477026
516688031
18096679
496278040
43312141
81367969
102107018
80968760
593650130
105838665
18451281
110767433
22031058
311986618
19589280
45158266
479644360
417975170
19858924
193313425
15580900
130092487
52412027
386776248
331178901
118711934
155892458
106397932
36672211
6364652
312758175
275228841
77224096
60738400
222419520
93860818
225857392
143739561
20132840
373442908
432396682
376161322
209029473
187632184
130154450
108600854
22388326
168592013
81857654
18099795
87733460
106115066
328634628
810372954
631874663
19177609
871469846
92498317
14146330
86192099
221355288
475884318
118984824
217148014
77981490
77808680
15157283
54515428
131970620
14937936
20688804
38281180
33300246
93880122
131517399
201226827
776022362
111411358
408663015
162472533
554602188
353688428
66444899
110391388
19977759
34374472
20226550
110459587
407741330
68198984
27212119
32965648
277499481
245849058
215206530
125270251
16884084
90646214
191807697
437518507
78702900
40238442
18627119
385936104
253490735
166598394
100520303
6058852
297967419
34244239
436576452
109585815
46609085
144791011
104845115
102084479
903616850
429751008
377319290
115643685
331021368
55059675
94701778
249709671
222762589
20148039
368314502
14104027
315283542
211525589
388954439
240202308
105880024
948015937
173065787
568174146
14561015
19295262
121762421
124152473
132170123
357805905
19087569
261782937
144929619
16708655
80943076
82093305
49682880
58836363
219330249
368312542
466501865
250091875
68659708
804596460
14933304
227023883
36664451
303707744
28087982
158315486
103065157
616277319
269788397
101262304
61733092
153810216
927480949
38886883
19058678
300872531
18632946
106150560
260824465
124170781
131926473
78562045
932446861
550076077
462856853
44548822
77188973
123346524
31373289
102958885
609096352
20424362
15133808
164226176
422184091
72341341
318951712
77240489
388250401
66774405
24157360
58922682
393947529
65357102
276868661
130508206
21666641
72883916
393436815
22499765
117449724
88974929
19825835
258834854
11564602
830775721
25097735
24727170
107722321
32522100
242943134
468356212
154943205
427031173
15010349
399365200
61781260
20356313
133236916
219976700
62613162
482866177
20995648
28543847
85110055
21744895
34343954
95194160
389443487
389434876
134738764
617016144
224655400
19397942
101797813
17723460
119074643
35305401
296312085
56999787
270926830
903985238
90432690
460401829
21291109
156992643
255998767
125312818
113043462
806388620
26584956
397160160
169864622
76650839
815306454
21713090
728039018
26796376
19758148
20856796
108905591
192935794
23452598
245745762
19619404
580749365
237700394
117777690
32439211
198912426
326184301
5715682
408454349
397229449
200700960
288723364
120720108
17298241
55253731
22159580
606306570
58821256
202205134
15453062
481120639
19018381
20600229
34654362
388299335
111013369
499781930
84563846
114704539
488386309
328576792
624746312
60585651
48988168
219298196
124312153
15672615
14567982
142003449
532351874
23749162
41901500
21736214
24211594
188332701
100260784
108935576
236953412
141636742
143212610
454866285
383238347
558445037
14197060
333330899
494828691
79167671
85809236
42374586
130085607
14395178
354911386
18020612
387054267
153914621
191111643
19973305
837683683
25091518
35781487
118429508
859731314
101712079
64396655
259215762
131120978
453169903
85302744
595553662
112398730
70796349
357472615
223552246
108587399
15048694
173089105
608932775
166694631
532241033
95646830
27850283
20589545
16970757
296288685
295807687
124270074
20622055
15484198
54351001
250311545
80812413
122994639
20992801
32369044
22282116
24734991
117783032
386476845
103879974
47916280
97452095
14190551
407859240
113585486
77220402
185183285
180013616
759067032
82406734
50303152
66078636
77234984
34940114
474991141
196054196
236395049
80802900
79974944
91786287
21408041
105800463
14621024
107254637
75896448
143779403
