# Supplementary material for: Dynamic guided metric representation learning for multi-view clustering
Source: PeerJ Comput Sci. 2022 Mar 8;8:e922. doi: 10.7717/peerj-cs.922 (PMC9044235; doi:10.7717/peerj-cs.922)
Supplement: Supplemental Information 2 [file peerj-cs-08-922-s002.zip › football/politicsuk/politicsuk-tweets500.mtx]

19868 419 608614
0 14284260 2.0000
0 222477026 1.0000
0 166598394 5.0000
0 77240489 1.0000
0 19825835 1.0000
0 16970757 10.0000
1 14284260 2.0000
1 222477026 1.0000
1 166598394 5.0000
1 77240489 1.0000
1 19825835 1.0000
1 16970757 10.0000
2 14284260 3.0000
2 622426905 7.0000
2 21746513 2.0000
2 14758838 1.0000
2 127619354 6.0000
2 457060718 2.0000
2 50714939 3.0000
2 415449314 2.0000
2 22639961 3.0000
2 121127090 2.0000
2 80021045 9.0000
2 18096679 1.0000
2 496278040 1.0000
2 81367969 2.0000
2 102107018 5.0000
2 80968760 1.0000
2 593650130 4.0000
2 105838665 3.0000
2 311986618 2.0000
2 19589280 4.0000
2 479644360 6.0000
2 193313425 3.0000
2 15580900 9.0000
2 130092487 4.0000
2 331178901 2.0000
2 118711934 6.0000
2 155892458 2.0000
2 106397932 1.0000
2 6364652 6.0000
2 312758175 7.0000
2 77224096 2.0000
2 60738400 5.0000
2 225857392 1.0000
2 143739561 4.0000
2 20132840 2.0000
2 373442908 7.0000
2 432396682 3.0000
2 376161322 2.0000
2 209029473 3.0000
2 130154450 2.0000
2 22388326 2.0000
2 168592013 3.0000
2 81857654 1.0000
2 18099795 7.0000
2 106115066 2.0000
2 328634628 3.0000
2 810372954 2.0000
2 19177609 2.0000
2 871469846 1.0000
2 92498317 3.0000
2 14146330 7.0000
2 86192099 1.0000
2 475884318 6.0000
2 118984824 2.0000
2 217148014 4.0000
2 77981490 2.0000
2 77808680 1.0000
2 15157283 1.0000
2 54515428 1.0000
2 131970620 2.0000
2 14937936 2.0000
2 38281180 1.0000
2 93880122 1.0000
2 201226827 2.0000
2 111411358 1.0000
2 408663015 1.0000
2 162472533 1.0000
2 554602188 1.0000
2 353688428 3.0000
2 66444899 3.0000
2 110391388 2.0000
2 19977759 3.0000
2 34374472 1.0000
2 20226550 1.0000
2 407741330 6.0000
2 27212119 2.0000
2 32965648 4.0000
2 277499481 2.0000
2 245849058 6.0000
2 215206530 2.0000
2 125270251 3.0000
2 191807697 2.0000
2 78702900 7.0000
2 40238442 4.0000
2 18627119 6.0000
2 385936104 2.0000
2 253490735 5.0000
2 166598394 4.0000
2 6058852 2.0000
2 297967419 1.0000
2 34244239 2.0000
2 46609085 1.0000
2 903616850 1.0000
2 377319290 6.0000
2 115643685 2.0000
2 331021368 1.0000
2 55059675 13.0000
2 94701778 4.0000
2 249709671 5.0000
2 222762589 1.0000
2 20148039 11.0000
2 368314502 1.0000
2 14104027 5.0000
2 388954439 6.0000
2 240202308 3.0000
2 105880024 7.0000
2 568174146 2.0000
2 14561015 2.0000
2 19295262 12.0000
2 121762421 3.0000
2 132170123 2.0000
2 357805905 1.0000
2 261782937 10.0000
2 144929619 2.0000
2 16708655 12.0000
2 80943076 5.0000
2 82093305 2.0000
2 49682880 1.0000
2 58836363 4.0000
2 466501865 1.0000
2 250091875 8.0000
2 68659708 3.0000
2 14933304 7.0000
2 227023883 3.0000
2 36664451 1.0000
2 303707744 2.0000
2 28087982 7.0000
2 158315486 2.0000
2 61733092 6.0000
2 153810216 2.0000
2 19058678 2.0000
2 300872531 9.0000
2 18632946 1.0000
2 106150560 2.0000
2 260824465 3.0000
2 124170781 1.0000
2 131926473 4.0000
2 78562045 8.0000
2 550076077 2.0000
2 462856853 3.0000
2 44548822 2.0000
2 77188973 2.0000
2 31373289 8.0000
2 102958885 3.0000
2 609096352 2.0000
2 20424362 7.0000
2 15133808 2.0000
2 164226176 2.0000
2 422184091 4.0000
2 318951712 6.0000
2 77240489 1.0000
2 388250401 2.0000
2 58922682 5.0000
2 393947529 4.0000
2 276868661 2.0000
2 21666641 7.0000
2 72883916 6.0000
2 393436815 1.0000
2 22499765 2.0000
2 88974929 4.0000
2 19825835 1.0000
2 11564602 1.0000
2 830775721 1.0000
2 24727170 1.0000
2 107722321 2.0000
2 32522100 6.0000
2 242943134 2.0000
2 468356212 1.0000
2 154943205 7.0000
2 15010349 2.0000
2 399365200 3.0000
2 61781260 1.0000
2 20356313 4.0000
2 133236916 3.0000
2 219976700 2.0000
2 62613162 6.0000
2 482866177 1.0000
2 20995648 6.0000
2 28543847 6.0000
2 21744895 5.0000
2 95194160 4.0000
2 389443487 2.0000
2 389434876 15.0000
2 617016144 7.0000
2 19397942 3.0000
2 101797813 1.0000
2 17723460 5.0000
2 119074643 3.0000
2 35305401 25.0000
2 56999787 1.0000
2 270926830 3.0000
2 90432690 9.0000
2 460401829 1.0000
2 156992643 5.0000
2 125312818 4.0000
2 806388620 1.0000
2 26584956 3.0000
2 169864622 6.0000
2 76650839 5.0000
2 21713090 3.0000
2 728039018 3.0000
2 26796376 1.0000
2 19758148 2.0000
2 20856796 2.0000
2 192935794 2.0000
2 245745762 4.0000
2 19619404 1.0000
2 580749365 10.0000
2 237700394 1.0000
2 117777690 4.0000
2 32439211 8.0000
2 198912426 6.0000
2 5715682 5.0000
2 408454349 6.0000
2 397229449 2.0000
2 200700960 3.0000
2 288723364 5.0000
2 120720108 3.0000
2 55253731 1.0000
2 22159580 2.0000
2 58821256 5.0000
2 15453062 1.0000
2 19018381 5.0000
2 20600229 2.0000
2 388299335 1.0000
2 111013369 1.0000
2 84563846 1.0000
2 114704539 1.0000
2 624746312 2.0000
2 48988168 3.0000
2 219298196 8.0000
2 124312153 1.0000
2 15672615 1.0000
2 14567982 5.0000
2 23749162 3.0000
2 41901500 5.0000
2 24211594 6.0000
2 188332701 5.0000
2 100260784 3.0000
2 143212610 2.0000
2 454866285 6.0000
2 383238347 2.0000
2 558445037 1.0000
2 14197060 8.0000
2 333330899 4.0000
2 494828691 1.0000
2 79167671 7.0000
2 42374586 2.0000
2 130085607 2.0000
2 14395178 1.0000
2 354911386 3.0000
2 18020612 6.0000
2 387054267 2.0000
2 191111643 1.0000
2 19973305 9.0000
2 837683683 2.0000
2 25091518 3.0000
2 35781487 7.0000
2 118429508 2.0000
2 101712079 2.0000
2 64396655 11.0000
2 259215762 6.0000
2 85302744 2.0000
2 112398730 1.0000
2 70796349 7.0000
2 357472615 5.0000
2 223552246 1.0000
2 108587399 5.0000
2 15048694 4.0000
2 173089105 3.0000
2 166694631 2.0000
2 95646830 11.0000
2 27850283 3.0000
2 20589545 4.0000
2 16970757 1.0000
2 295807687 2.0000
2 124270074 5.0000
2 20622055 1.0000
2 15484198 3.0000
2 54351001 1.0000
2 250311545 1.0000
2 80812413 2.0000
2 20992801 2.0000
2 32369044 2.0000
2 22282116 2.0000
2 24734991 4.0000
2 117783032 2.0000
2 386476845 1.0000
2 103879974 1.0000
2 14190551 2.0000
2 113585486 21.0000
2 77220402 4.0000
2 185183285 1.0000
2 180013616 1.0000
2 759067032 1.0000
2 82406734 1.0000
2 50303152 4.0000
2 66078636 1.0000
2 77234984 14.0000
2 34940114 3.0000
2 196054196 3.0000
2 80802900 28.0000
2 79974944 4.0000
2 91786287 11.0000
2 21408041 5.0000
2 105800463 2.0000
2 14621024 3.0000
2 75896448 3.0000
2 143779403 5.0000
3 14284260 1.0000
3 24157360 1.0000
3 56999787 1.0000
3 387054267 1.0000
3 113585486 1.0000
3 21408041 2.0000
4 14284260 1.0000
4 50714939 1.0000
4 121127090 2.0000
4 168592013 1.0000
4 92498317 1.0000
4 475884318 2.0000
4 118984824 1.0000
4 33300246 1.0000
4 408663015 1.0000
4 66444899 3.0000
4 385936104 1.0000
4 166598394 1.0000
4 14104027 1.0000
4 158315486 1.0000
4 20424362 1.0000
4 276868661 1.0000
4 21666641 1.0000
4 90432690 1.0000
4 156992643 1.0000
4 19758148 1.0000
4 20856796 1.0000
4 19619404 1.0000
4 55253731 1.0000
4 34654362 2.0000
4 383238347 1.0000
4 558445037 2.0000
4 14395178 1.0000
4 112398730 2.0000
4 20622055 1.0000
5 14284260 2.0000
5 622426905 1.0000
5 21746513 5.0000
5 277496722 2.0000
5 14758838 3.0000
5 127619354 1.0000
5 457060718 2.0000
5 50714939 2.0000
5 415449314 3.0000
5 22639961 7.0000
5 121127090 2.0000
5 80021045 2.0000
5 222477026 2.0000
5 516688031 2.0000
5 18096679 6.0000
5 496278040 2.0000
5 81367969 2.0000
5 593650130 1.0000
5 105838665 2.0000
5 19589280 1.0000
5 479644360 2.0000
5 193313425 1.0000
5 15580900 2.0000
5 130092487 3.0000
5 331178901 4.0000
5 155892458 2.0000
5 6364652 3.0000
5 312758175 1.0000
5 60738400 2.0000
5 93860818 1.0000
5 225857392 3.0000
5 143739561 1.0000
5 373442908 11.0000
5 432396682 3.0000
5 376161322 1.0000
5 187632184 2.0000
5 130154450 1.0000
5 22388326 2.0000
5 81857654 6.0000
5 18099795 3.0000
5 106115066 1.0000
5 328634628 1.0000
5 810372954 6.0000
5 19177609 2.0000
5 92498317 2.0000
5 14146330 2.0000
5 221355288 1.0000
5 475884318 1.0000
5 118984824 2.0000
5 217148014 2.0000
5 77981490 2.0000
5 77808680 2.0000
5 15157283 5.0000
5 54515428 4.0000
5 131970620 3.0000
5 38281180 1.0000
5 33300246 2.0000
5 93880122 5.0000
5 131517399 1.0000
5 111411358 3.0000
5 408663015 1.0000
5 162472533 6.0000
5 554602188 2.0000
5 353688428 5.0000
5 66444899 6.0000
5 110391388 1.0000
5 19977759 1.0000
5 34374472 1.0000
5 20226550 2.0000
5 407741330 1.0000
5 27212119 4.0000
5 32965648 3.0000
5 245849058 2.0000
5 215206530 1.0000
5 125270251 3.0000
5 16884084 3.0000
5 191807697 3.0000
5 78702900 4.0000
5 40238442 1.0000
5 18627119 1.0000
5 253490735 2.0000
5 166598394 5.0000
5 297967419 2.0000
5 34244239 4.0000
5 436576452 5.0000
5 46609085 6.0000
5 102084479 2.0000
5 377319290 1.0000
5 115643685 2.0000
5 331021368 3.0000
5 55059675 2.0000
5 94701778 4.0000
5 249709671 1.0000
5 222762589 2.0000
5 20148039 1.0000
5 14104027 4.0000
5 388954439 3.0000
5 240202308 1.0000
5 105880024 3.0000
5 173065787 2.0000
5 568174146 1.0000
5 14561015 2.0000
5 121762421 1.0000
5 357805905 3.0000
5 261782937 3.0000
5 144929619 8.0000
5 80943076 6.0000
5 82093305 1.0000
5 58836363 9.0000
5 219330249 3.0000
5 368312542 1.0000
5 250091875 2.0000
5 68659708 1.0000
5 14933304 1.0000
5 227023883 5.0000
5 303707744 1.0000
5 28087982 1.0000
5 158315486 1.0000
5 616277319 1.0000
5 269788397 3.0000
5 101262304 2.0000
5 61733092 3.0000
5 153810216 2.0000
5 19058678 5.0000
5 300872531 1.0000
5 18632946 3.0000
5 106150560 1.0000
5 260824465 4.0000
5 131926473 4.0000
5 78562045 3.0000
5 550076077 1.0000
5 462856853 2.0000
5 44548822 3.0000
5 123346524 1.0000
5 31373289 3.0000
5 609096352 1.0000
5 20424362 1.0000
5 15133808 1.0000
5 164226176 2.0000
5 72341341 2.0000
5 318951712 1.0000
5 77240489 7.0000
5 388250401 2.0000
5 66774405 1.0000
5 24157360 5.0000
5 58922682 1.0000
5 276868661 3.0000
5 21666641 1.0000
5 393436815 1.0000
5 88974929 2.0000
5 19825835 4.0000
5 258834854 2.0000
5 11564602 4.0000
5 25097735 2.0000
5 24727170 17.0000
5 107722321 1.0000
5 32522100 11.0000
5 154943205 8.0000
5 427031173 1.0000
5 15010349 1.0000
5 399365200 1.0000
5 20356313 1.0000
5 219976700 2.0000
5 62613162 2.0000
5 20995648 5.0000
5 21744895 1.0000
5 95194160 2.0000
5 389434876 1.0000
5 617016144 2.0000
5 224655400 1.0000
5 17723460 4.0000
5 119074643 1.0000
5 35305401 3.0000
5 90432690 2.0000
5 125312818 1.0000
5 806388620 1.0000
5 26584956 3.0000
5 169864622 4.0000
5 76650839 4.0000
5 815306454 2.0000
5 21713090 3.0000
5 26796376 4.0000
5 19758148 4.0000
5 192935794 1.0000
5 245745762 1.0000
5 19619404 2.0000
5 580749365 3.0000
5 237700394 1.0000
5 32439211 2.0000
5 198912426 3.0000
5 5715682 2.0000
5 408454349 2.0000
5 397229449 2.0000
5 200700960 1.0000
5 288723364 2.0000
5 120720108 7.0000
5 17298241 1.0000
5 55253731 4.0000
5 22159580 8.0000
5 19018381 2.0000
5 388299335 1.0000
5 111013369 1.0000
5 499781930 3.0000
5 84563846 3.0000
5 328576792 2.0000
5 624746312 1.0000
5 48988168 2.0000
5 219298196 6.0000
5 15672615 1.0000
5 14567982 5.0000
5 532351874 1.0000
5 23749162 1.0000
5 21736214 3.0000
5 24211594 3.0000
5 143212610 3.0000
5 454866285 2.0000
5 383238347 3.0000
5 558445037 2.0000
5 14197060 3.0000
5 333330899 2.0000
5 79167671 4.0000
5 85809236 1.0000
5 14395178 1.0000
5 354911386 2.0000
5 18020612 3.0000
5 387054267 2.0000
5 191111643 1.0000
5 19973305 1.0000
5 25091518 4.0000
5 35781487 1.0000
5 101712079 5.0000
5 64396655 4.0000
5 259215762 6.0000
5 131120978 1.0000
5 85302744 1.0000
5 223552246 2.0000
5 108587399 6.0000
5 15048694 1.0000
5 173089105 4.0000
5 166694631 3.0000
5 27850283 1.0000
5 16970757 1.0000
5 15484198 1.0000
5 54351001 3.0000
5 80812413 7.0000
5 122994639 1.0000
5 20992801 1.0000
5 32369044 3.0000
5 24734991 1.0000
5 386476845 3.0000
5 47916280 1.0000
5 14190551 5.0000
5 113585486 4.0000
5 77220402 1.0000
5 185183285 2.0000
5 180013616 4.0000
5 50303152 4.0000
5 66078636 2.0000
5 474991141 1.0000
5 196054196 2.0000
5 80802900 5.0000
5 79974944 3.0000
5 21408041 2.0000
5 105800463 5.0000
5 14621024 2.0000
5 107254637 4.0000
5 75896448 3.0000
5 143779403 9.0000
6 14284260 2.0000
6 622426905 1.0000
6 21746513 2.0000
6 14758838 1.0000
6 127619354 1.0000
6 50714939 2.0000
6 415449314 4.0000
6 22639961 3.0000
6 121127090 6.0000
6 831250927 2.0000
6 516688031 2.0000
6 18096679 1.0000
6 496278040 2.0000
6 81367969 1.0000
6 102107018 2.0000
6 80968760 2.0000
6 105838665 1.0000
6 311986618 1.0000
6 19589280 5.0000
6 479644360 1.0000
6 417975170 3.0000
6 19858924 1.0000
6 193313425 2.0000
6 15580900 2.0000
6 130092487 2.0000
6 52412027 139.0000
6 386776248 2.0000
6 118711934 2.0000
6 155892458 1.0000
6 106397932 1.0000
6 36672211 2.0000
6 6364652 1.0000
6 60738400 2.0000
6 222419520 1.0000
6 93860818 2.0000
6 225857392 3.0000
6 143739561 1.0000
6 373442908 2.0000
6 432396682 2.0000
6 376161322 1.0000
6 209029473 1.0000
6 187632184 1.0000
6 130154450 3.0000
6 108600854 1.0000
6 22388326 1.0000
6 168592013 1.0000
6 81857654 62.0000
6 18099795 1.0000
6 106115066 1.0000
6 810372954 1.0000
6 631874663 1.0000
6 19177609 2.0000
6 92498317 2.0000
6 14146330 4.0000
6 475884318 3.0000
6 118984824 2.0000
6 217148014 1.0000
6 77808680 1.0000
6 15157283 7.0000
6 54515428 1.0000
6 131970620 5.0000
6 14937936 1.0000
6 38281180 1.0000
6 33300246 1.0000
6 131517399 4.0000
6 201226827 1.0000
6 408663015 4.0000
6 162472533 1.0000
6 554602188 2.0000
6 353688428 2.0000
6 66444899 1.0000
6 19977759 1.0000
6 34374472 1.0000
6 20226550 293.0000
6 407741330 2.0000
6 68198984 1.0000
6 27212119 1.0000
6 277499481 2.0000
6 215206530 1.0000
6 125270251 3.0000
6 191807697 2.0000
6 40238442 1.0000
6 18627119 4.0000
6 385936104 2.0000
6 253490735 1.0000
6 166598394 1.0000
6 6058852 7.0000
6 297967419 1.0000
6 34244239 6.0000
6 46609085 1.0000
6 144791011 1.0000
6 104845115 1.0000
6 102084479 11.0000
6 903616850 1.0000
6 429751008 6.0000
6 377319290 2.0000
6 115643685 3.0000
6 331021368 2.0000
6 55059675 4.0000
6 94701778 2.0000
6 249709671 1.0000
6 388954439 3.0000
6 240202308 1.0000
6 105880024 2.0000
6 568174146 1.0000
6 19295262 1.0000
6 121762421 1.0000
6 132170123 1.0000
6 357805905 1.0000
6 144929619 2.0000
6 80943076 1.0000
6 82093305 2.0000
6 49682880 1.0000
6 58836363 1.0000
6 219330249 3.0000
6 368312542 1.0000
6 250091875 1.0000
6 68659708 1.0000
6 14933304 1.0000
6 227023883 1.0000
6 36664451 2.0000
6 303707744 2.0000
6 28087982 1.0000
6 158315486 3.0000
6 269788397 4.0000
6 61733092 1.0000
6 927480949 1.0000
6 38886883 3.0000
6 300872531 2.0000
6 18632946 2.0000
6 106150560 3.0000
6 131926473 1.0000
6 78562045 2.0000
6 44548822 1.0000
6 123346524 1.0000
6 102958885 2.0000
6 20424362 3.0000
6 15133808 1.0000
6 164226176 2.0000
6 318951712 1.0000
6 388250401 1.0000
6 66774405 33.0000
6 24157360 3.0000
6 393436815 4.0000
6 22499765 1.0000
6 88974929 3.0000
6 258834854 2.0000
6 11564602 2.0000
6 25097735 4.0000
6 24727170 2.0000
6 107722321 2.0000
6 32522100 1.0000
6 154943205 1.0000
6 15010349 5.0000
6 61781260 2.0000
6 133236916 4.0000
6 219976700 1.0000
6 62613162 3.0000
6 482866177 3.0000
6 20995648 2.0000
6 28543847 1.0000
6 85110055 4.0000
6 21744895 2.0000
6 389443487 1.0000
6 389434876 10.0000
6 617016144 3.0000
6 224655400 1.0000
6 19397942 2.0000
6 119074643 1.0000
6 903985238 6.0000
6 90432690 1.0000
6 460401829 1.0000
6 255998767 6.0000
6 125312818 2.0000
6 26584956 3.0000
6 169864622 4.0000
6 76650839 1.0000
6 815306454 1.0000
6 21713090 2.0000
6 728039018 3.0000
6 26796376 3.0000
6 19758148 2.0000
6 20856796 1.0000
6 192935794 2.0000
6 245745762 5.0000
6 19619404 1.0000
6 580749365 1.0000
6 237700394 5.0000
6 32439211 1.0000
6 198912426 3.0000
6 408454349 5.0000
6 200700960 1.0000
6 120720108 4.0000
6 55253731 2.0000
6 22159580 2.0000
6 606306570 1.0000
6 58821256 2.0000
6 15453062 2.0000
6 20600229 1.0000
6 388299335 2.0000
6 111013369 1.0000
6 84563846 3.0000
6 328576792 1.0000
6 48988168 9.0000
6 219298196 1.0000
6 124312153 65.0000
6 15672615 5.0000
6 14567982 1.0000
6 532351874 3.0000
6 23749162 1.0000
6 21736214 1.0000
6 24211594 1.0000
6 188332701 1.0000
6 100260784 1.0000
6 454866285 1.0000
6 383238347 3.0000
6 14197060 1.0000
6 333330899 1.0000
6 494828691 1.0000
6 14395178 1.0000
6 354911386 3.0000
6 18020612 2.0000
6 387054267 1.0000
6 191111643 1.0000
6 19973305 1.0000
6 25091518 2.0000
6 35781487 1.0000
6 101712079 1.0000
6 64396655 2.0000
6 259215762 2.0000
6 85302744 1.0000
6 112398730 7.0000
6 70796349 4.0000
6 223552246 1.0000
6 108587399 3.0000
6 15048694 1.0000
6 173089105 1.0000
6 608932775 1.0000
6 532241033 1.0000
6 95646830 3.0000
6 16970757 1.0000
6 296288685 2.0000
6 295807687 5.0000
6 54351001 1.0000
6 250311545 3.0000
6 122994639 5.0000
6 20992801 1.0000
6 22282116 2.0000
6 14190551 1.0000
6 113585486 3.0000
6 185183285 2.0000
6 180013616 4.0000
6 759067032 1.0000
6 50303152 1.0000
6 77234984 3.0000
6 34940114 2.0000
6 79974944 3.0000
6 91786287 1.0000
6 21408041 8.0000
6 105800463 1.0000
6 14621024 1.0000
6 75896448 1.0000
6 143779403 1.0000
7 14284260 1.0000
7 21746513 3.0000
7 457060718 1.0000
7 121127090 2.0000
7 18096679 2.0000
7 60738400 2.0000
7 373442908 2.0000
7 187632184 1.0000
7 810372954 2.0000
7 14146330 1.0000
7 475884318 1.0000
7 33300246 1.0000
7 201226827 1.0000
7 111411358 1.0000
7 353688428 1.0000
7 32965648 1.0000
7 90646214 1.0000
7 6058852 4.0000
7 331021368 1.0000
7 55059675 2.0000
7 20148039 1.0000
7 144929619 1.0000
7 16708655 1.0000
7 58836363 1.0000
7 250091875 2.0000
7 550076077 1.0000
7 66774405 1.0000
7 22499765 1.0000
7 88974929 1.0000
7 11564602 1.0000
7 15010349 2.0000
7 62613162 5.0000
7 35305401 1.0000
7 397160160 3.0000
7 76650839 1.0000
7 20856796 1.0000
7 192935794 1.0000
7 245745762 1.0000
7 5715682 1.0000
7 34654362 1.0000
7 558445037 2.0000
7 494828691 1.0000
7 19973305 1.0000
7 25091518 1.0000
7 35781487 2.0000
7 70796349 1.0000
7 108587399 1.0000
7 173089105 1.0000
7 295807687 2.0000
7 22282116 1.0000
7 24734991 2.0000
7 50303152 2.0000
8 14284260 1.0000
8 121127090 1.0000
8 373442908 1.0000
8 19177609 1.0000
8 92498317 5.0000
8 68198984 1.0000
8 94701778 1.0000
8 68659708 3.0000
8 158315486 1.0000
8 11564602 3.0000
8 21291109 1.0000
8 397229449 1.0000
8 84563846 1.0000
8 357472615 1.0000
8 95646830 1.0000
9 14284260 1.0000
9 373442908 1.0000
9 68198984 1.0000
9 94701778 1.0000
9 153810216 1.0000
9 21291109 1.0000
9 397229449 1.0000
9 357472615 1.0000
10 14284260 10.0000
10 21746513 2.0000
10 277496722 1.0000
10 14758838 10.0000
10 127619354 4.0000
10 50714939 4.0000
10 22639961 2.0000
10 121127090 8.0000
10 222477026 2.0000
10 516688031 6.0000
10 18096679 8.0000
10 496278040 5.0000
10 81367969 3.0000
10 102107018 3.0000
10 80968760 1.0000
10 593650130 2.0000
10 105838665 3.0000
10 110767433 4.0000
10 311986618 2.0000
10 19589280 2.0000
10 479644360 3.0000
10 417975170 87.0000
10 193313425 1.0000
10 15580900 6.0000
10 386776248 2.0000
10 331178901 11.0000
10 118711934 2.0000
10 155892458 3.0000
10 106397932 1.0000
10 6364652 3.0000
10 312758175 3.0000
10 275228841 3.0000
10 77224096 2.0000
10 60738400 3.0000
10 222419520 1.0000
10 93860818 9.0000
10 225857392 4.0000
10 143739561 3.0000
10 373442908 3.0000
10 432396682 4.0000
10 209029473 2.0000
10 187632184 89.0000
10 130154450 4.0000
10 108600854 4.0000
10 168592013 4.0000
10 81857654 2.0000
10 18099795 2.0000
10 106115066 3.0000
10 328634628 1.0000
10 810372954 5.0000
10 19177609 4.0000
10 92498317 1.0000
10 86192099 2.0000
10 475884318 3.0000
10 118984824 5.0000
10 217148014 7.0000
10 77981490 2.0000
10 77808680 2.0000
10 15157283 3.0000
10 54515428 1.0000
10 131970620 6.0000
10 38281180 1.0000
10 33300246 3.0000
10 93880122 14.0000
10 131517399 5.0000
10 201226827 1.0000
10 111411358 1.0000
10 408663015 6.0000
10 353688428 2.0000
10 66444899 1.0000
10 20226550 5.0000
10 407741330 1.0000
10 68198984 2.0000
10 27212119 2.0000
10 32965648 1.0000
10 277499481 1.0000
10 245849058 1.0000
10 215206530 3.0000
10 125270251 7.0000
10 16884084 6.0000
10 90646214 2.0000
10 191807697 1.0000
10 437518507 2.0000
10 78702900 4.0000
10 40238442 4.0000
10 385936104 3.0000
10 253490735 7.0000
10 166598394 2.0000
10 6058852 2.0000
10 297967419 3.0000
10 34244239 3.0000
10 436576452 2.0000
10 46609085 5.0000
10 104845115 2.0000
10 102084479 1.0000
10 903616850 1.0000
10 429751008 1.0000
10 377319290 1.0000
10 115643685 1.0000
10 331021368 3.0000
10 55059675 3.0000
10 94701778 6.0000
10 249709671 2.0000
10 20148039 9.0000
10 14104027 2.0000
10 211525589 1.0000
10 388954439 1.0000
10 240202308 2.0000
10 105880024 2.0000
10 173065787 3.0000
10 568174146 4.0000
10 19295262 1.0000
10 121762421 4.0000
10 132170123 3.0000
10 357805905 5.0000
10 19087569 4.0000
10 261782937 3.0000
10 144929619 9.0000
10 16708655 7.0000
10 80943076 2.0000
10 82093305 1.0000
10 49682880 2.0000
10 219330249 2.0000
10 368312542 11.0000
10 466501865 3.0000
10 804596460 1.0000
10 14933304 1.0000
10 227023883 2.0000
10 36664451 1.0000
10 303707744 5.0000
10 28087982 2.0000
10 158315486 3.0000
10 103065157 2.0000
10 269788397 1.0000
10 61733092 1.0000
10 153810216 3.0000
10 927480949 2.0000
10 38886883 1.0000
10 19058678 5.0000
10 300872531 1.0000
10 18632946 1.0000
10 106150560 1.0000
10 260824465 2.0000
10 124170781 5.0000
10 131926473 7.0000
10 78562045 2.0000
10 462856853 1.0000
10 44548822 10.0000
10 77188973 5.0000
10 31373289 6.0000
10 102958885 2.0000
10 609096352 1.0000
10 20424362 6.0000
10 15133808 1.0000
10 164226176 2.0000
10 422184091 3.0000
10 72341341 3.0000
10 318951712 1.0000
10 77240489 1.0000
10 388250401 2.0000
10 66774405 5.0000
10 58922682 5.0000
10 65357102 1.0000
10 21666641 4.0000
10 72883916 5.0000
10 393436815 3.0000
10 88974929 9.0000
10 19825835 2.0000
10 258834854 2.0000
10 11564602 9.0000
10 830775721 3.0000
10 25097735 2.0000
10 24727170 2.0000
10 107722321 3.0000
10 32522100 6.0000
10 242943134 1.0000
10 154943205 5.0000
10 15010349 4.0000
10 61781260 3.0000
10 20356313 3.0000
10 133236916 1.0000
10 219976700 4.0000
10 62613162 5.0000
10 482866177 2.0000
10 28543847 3.0000
10 85110055 3.0000
10 21744895 2.0000
10 34343954 1.0000
10 95194160 3.0000
10 389443487 2.0000
10 389434876 2.0000
10 617016144 1.0000
10 224655400 1.0000
10 19397942 1.0000
10 17723460 1.0000
10 56999787 1.0000
10 270926830 1.0000
10 903985238 1.0000
10 90432690 5.0000
10 156992643 2.0000
10 255998767 2.0000
10 125312818 1.0000
10 806388620 3.0000
10 26584956 8.0000
10 397160160 3.0000
10 169864622 3.0000
10 76650839 1.0000
10 815306454 4.0000
10 21713090 2.0000
10 728039018 2.0000
10 26796376 7.0000
10 19758148 11.0000
10 192935794 2.0000
10 19619404 5.0000
10 580749365 5.0000
10 237700394 2.0000
10 117777690 4.0000
10 32439211 3.0000
10 198912426 1.0000
10 326184301 1.0000
10 5715682 3.0000
10 408454349 1.0000
10 397229449 5.0000
10 200700960 4.0000
10 288723364 9.0000
10 120720108 1.0000
10 17298241 1.0000
10 55253731 6.0000
10 606306570 4.0000
10 58821256 1.0000
10 15453062 6.0000
10 481120639 1.0000
10 19018381 4.0000
10 20600229 3.0000
10 34654362 3.0000
10 388299335 2.0000
10 111013369 2.0000
10 499781930 1.0000
10 84563846 4.0000
10 488386309 1.0000
10 328576792 13.0000
10 624746312 1.0000
10 48988168 2.0000
10 219298196 1.0000
10 124312153 9.0000
10 15672615 6.0000
10 14567982 4.0000
10 532351874 3.0000
10 23749162 1.0000
10 41901500 4.0000
10 21736214 2.0000
10 24211594 1.0000
10 188332701 3.0000
10 236953412 5.0000
10 143212610 5.0000
10 454866285 2.0000
10 383238347 7.0000
10 558445037 2.0000
10 14197060 6.0000
10 333330899 3.0000
10 79167671 1.0000
10 14395178 11.0000
10 354911386 2.0000
10 387054267 1.0000
10 191111643 2.0000
10 19973305 3.0000
10 35781487 2.0000
10 118429508 5.0000
10 859731314 1.0000
10 101712079 6.0000
10 64396655 7.0000
10 259215762 3.0000
10 131120978 1.0000
10 453169903 1.0000
10 85302744 14.0000
10 112398730 24.0000
10 70796349 2.0000
10 357472615 6.0000
10 223552246 11.0000
10 108587399 3.0000
10 15048694 1.0000
10 173089105 1.0000
10 608932775 3.0000
10 95646830 3.0000
10 27850283 4.0000
10 20589545 3.0000
10 16970757 1.0000
10 296288685 2.0000
10 295807687 6.0000
10 124270074 4.0000
10 20622055 1.0000
10 15484198 6.0000
10 54351001 5.0000
10 250311545 5.0000
10 122994639 5.0000
10 20992801 5.0000
10 32369044 5.0000
10 22282116 1.0000
10 24734991 4.0000
10 117783032 1.0000
10 103879974 4.0000
10 47916280 1.0000
10 14190551 9.0000
10 113585486 2.0000
10 77220402 3.0000
10 185183285 5.0000
10 180013616 1.0000
10 50303152 10.0000
10 66078636 2.0000
10 77234984 2.0000
10 34940114 7.0000
10 474991141 9.0000
10 196054196 7.0000
10 91786287 1.0000
10 21408041 3.0000
10 105800463 3.0000
10 14621024 2.0000
10 107254637 12.0000
10 75896448 3.0000
10 143779403 3.0000
11 14284260 6.0000
11 622426905 4.0000
11 21746513 10.0000
11 277496722 11.0000
11 14758838 24.0000
11 309587728 5.0000
11 457060718 6.0000
11 50714939 7.0000
11 415449314 6.0000
11 22639961 21.0000
11 121127090 28.0000
11 80021045 8.0000
11 222477026 5.0000
11 516688031 4.0000
11 18096679 50.0000
11 496278040 44.0000
11 81367969 24.0000
11 102107018 14.0000
11 80968760 2.0000
11 593650130 11.0000
11 105838665 14.0000
11 110767433 2.0000
11 22031058 2.0000
11 311986618 25.0000
11 19589280 13.0000
11 479644360 22.0000
11 417975170 21.0000
11 193313425 2.0000
11 15580900 11.0000
11 130092487 12.0000
11 52412027 8.0000
11 386776248 9.0000
11 331178901 7.0000
11 155892458 22.0000
11 106397932 18.0000
11 6364652 15.0000
11 312758175 3.0000
11 275228841 10.0000
11 77224096 2.0000
11 60738400 31.0000
11 93860818 13.0000
11 225857392 14.0000
11 143739561 7.0000
11 373442908 15.0000
11 432396682 6.0000
11 376161322 7.0000
11 209029473 8.0000
11 187632184 7.0000
11 130154450 10.0000
11 108600854 5.0000
11 22388326 5.0000
11 168592013 8.0000
11 81857654 22.0000
11 18099795 9.0000
11 106115066 15.0000
11 328634628 8.0000
11 810372954 19.0000
11 631874663 2.0000
11 19177609 23.0000
11 871469846 5.0000
11 92498317 8.0000
11 14146330 7.0000
11 86192099 7.0000
11 221355288 4.0000
11 475884318 8.0000
11 118984824 18.0000
11 217148014 12.0000
11 77981490 22.0000
11 77808680 13.0000
11 15157283 16.0000
11 54515428 15.0000
11 131970620 16.0000
11 14937936 2.0000
11 38281180 3.0000
11 33300246 20.0000
11 93880122 49.0000
11 131517399 7.0000
11 201226827 19.0000
11 776022362 1.0000
11 111411358 4.0000
11 408663015 2.0000
11 162472533 10.0000
11 554602188 15.0000
11 353688428 9.0000
11 66444899 18.0000
11 110391388 8.0000
11 19977759 4.0000
11 34374472 6.0000
11 20226550 9.0000
11 407741330 7.0000
11 68198984 15.0000
11 27212119 4.0000
11 32965648 24.0000
11 277499481 10.0000
11 245849058 21.0000
11 215206530 21.0000
11 125270251 22.0000
11 16884084 2.0000
11 90646214 9.0000
11 191807697 4.0000
11 437518507 1.0000
11 78702900 3.0000
11 40238442 16.0000
11 18627119 2.0000
11 385936104 6.0000
11 253490735 61.0000
11 166598394 3.0000
11 100520303 2.0000
11 6058852 28.0000
11 297967419 27.0000
11 34244239 5.0000
11 436576452 1.0000
11 109585815 1.0000
11 46609085 21.0000
11 144791011 4.0000
11 104845115 12.0000
11 102084479 15.0000
11 903616850 26.0000
11 429751008 3.0000
11 377319290 16.0000
11 115643685 23.0000
11 331021368 10.0000
11 55059675 16.0000
11 94701778 7.0000
11 249709671 9.0000
11 222762589 43.0000
11 20148039 10.0000
11 14104027 5.0000
11 211525589 6.0000
11 388954439 14.0000
11 240202308 12.0000
11 105880024 4.0000
11 948015937 1.0000
11 173065787 9.0000
11 568174146 5.0000
11 14561015 26.0000
11 19295262 13.0000
11 121762421 26.0000
11 124152473 1.0000
11 132170123 8.0000
11 357805905 9.0000
11 19087569 10.0000
11 261782937 5.0000
11 144929619 16.0000
11 16708655 16.0000
11 80943076 8.0000
11 82093305 17.0000
11 49682880 11.0000
11 219330249 10.0000
11 368312542 10.0000
11 466501865 38.0000
11 250091875 13.0000
11 68659708 13.0000
11 804596460 6.0000
11 14933304 15.0000
11 227023883 9.0000
11 36664451 1.0000
11 303707744 11.0000
11 28087982 13.0000
11 158315486 14.0000
11 103065157 4.0000
11 269788397 13.0000
11 101262304 4.0000
11 61733092 6.0000
11 153810216 7.0000
11 927480949 1.0000
11 38886883 4.0000
11 19058678 10.0000
11 300872531 9.0000
11 18632946 7.0000
11 106150560 12.0000
11 260824465 4.0000
11 124170781 4.0000
11 131926473 31.0000
11 78562045 7.0000
11 932446861 5.0000
11 550076077 6.0000
11 462856853 14.0000
11 44548822 18.0000
11 77188973 11.0000
11 123346524 2.0000
11 31373289 33.0000
11 102958885 11.0000
11 609096352 3.0000
11 20424362 5.0000
11 15133808 3.0000
11 164226176 7.0000
11 422184091 4.0000
11 72341341 8.0000
11 318951712 1.0000
11 77240489 9.0000
11 388250401 6.0000
11 66774405 18.0000
11 24157360 10.0000
11 58922682 15.0000
11 393947529 8.0000
11 65357102 16.0000
11 276868661 10.0000
11 21666641 21.0000
11 72883916 9.0000
11 393436815 6.0000
11 22499765 4.0000
11 117449724 3.0000
11 88974929 10.0000
11 19825835 14.0000
11 258834854 1.0000
11 11564602 14.0000
11 830775721 7.0000
11 25097735 21.0000
11 24727170 6.0000
11 107722321 19.0000
11 32522100 9.0000
11 242943134 5.0000
11 468356212 2.0000
11 154943205 10.0000
11 427031173 1.0000
11 15010349 9.0000
11 399365200 22.0000
11 61781260 12.0000
11 20356313 10.0000
11 133236916 5.0000
11 219976700 19.0000
11 62613162 8.0000
11 482866177 8.0000
11 20995648 6.0000
11 28543847 8.0000
11 85110055 9.0000
11 21744895 2.0000
11 34343954 1.0000
11 95194160 11.0000
11 389443487 6.0000
11 389434876 7.0000
11 617016144 7.0000
11 224655400 2.0000
11 19397942 14.0000
11 101797813 3.0000
11 17723460 11.0000
11 119074643 24.0000
11 35305401 7.0000
11 296312085 8.0000
11 56999787 4.0000
11 270926830 1.0000
11 903985238 53.0000
11 90432690 10.0000
11 460401829 8.0000
11 21291109 1.0000
11 156992643 10.0000
11 255998767 15.0000
11 125312818 8.0000
11 806388620 1.0000
11 26584956 15.0000
11 397160160 4.0000
11 169864622 9.0000
11 76650839 12.0000
11 815306454 14.0000
11 21713090 10.0000
11 728039018 15.0000
11 26796376 6.0000
11 19758148 5.0000
11 20856796 10.0000
11 192935794 7.0000
11 23452598 6.0000
11 245745762 6.0000
11 19619404 33.0000
11 580749365 15.0000
11 237700394 10.0000
11 117777690 12.0000
11 32439211 4.0000
11 198912426 17.0000
11 5715682 13.0000
11 408454349 8.0000
11 397229449 13.0000
11 200700960 9.0000
11 288723364 68.0000
11 120720108 4.0000
11 55253731 24.0000
11 22159580 10.0000
11 606306570 5.0000
11 58821256 15.0000
11 202205134 2.0000
11 15453062 8.0000
11 481120639 2.0000
11 19018381 4.0000
11 20600229 8.0000
11 34654362 7.0000
11 388299335 10.0000
11 111013369 2.0000
11 499781930 5.0000
11 84563846 64.0000
11 488386309 4.0000
11 328576792 12.0000
11 624746312 10.0000
11 60585651 1.0000
11 48988168 21.0000
11 219298196 34.0000
11 124312153 6.0000
11 15672615 22.0000
11 14567982 6.0000
11 532351874 1.0000
11 23749162 5.0000
11 41901500 6.0000
11 21736214 34.0000
11 24211594 11.0000
11 188332701 24.0000
11 100260784 19.0000
11 108935576 1.0000
11 236953412 2.0000
11 143212610 6.0000
11 454866285 37.0000
11 383238347 12.0000
11 558445037 5.0000
11 14197060 7.0000
11 333330899 13.0000
11 494828691 5.0000
11 85809236 1.0000
11 42374586 1.0000
11 130085607 1.0000
11 14395178 3.0000
11 354911386 15.0000
11 18020612 8.0000
11 387054267 4.0000
11 191111643 11.0000
11 19973305 1.0000
11 837683683 1.0000
11 25091518 13.0000
11 35781487 8.0000
11 118429508 5.0000
11 859731314 1.0000
11 101712079 87.0000
11 64396655 26.0000
11 259215762 17.0000
11 131120978 2.0000
11 85302744 14.0000
11 595553662 1.0000
11 112398730 22.0000
11 70796349 26.0000
11 357472615 11.0000
11 223552246 18.0000
11 108587399 12.0000
11 15048694 6.0000
11 173089105 4.0000
11 608932775 3.0000
11 166694631 5.0000
11 532241033 3.0000
11 95646830 11.0000
11 27850283 8.0000
11 20589545 9.0000
11 296288685 1.0000
11 295807687 11.0000
11 124270074 6.0000
11 20622055 11.0000
11 15484198 17.0000
11 54351001 8.0000
11 250311545 18.0000
11 80812413 3.0000
11 122994639 111.0000
11 20992801 15.0000
11 32369044 8.0000
11 22282116 2.0000
11 24734991 5.0000
11 117783032 11.0000
11 386476845 32.0000
11 103879974 6.0000
11 47916280 5.0000
11 97452095 3.0000
11 14190551 3.0000
11 113585486 25.0000
11 77220402 34.0000
11 185183285 17.0000
11 180013616 29.0000
11 759067032 1.0000
11 82406734 7.0000
11 50303152 11.0000
11 66078636 9.0000
11 77234984 12.0000
11 34940114 12.0000
11 474991141 4.0000
11 196054196 18.0000
11 80802900 22.0000
11 79974944 18.0000
11 91786287 6.0000
11 21408041 4.0000
11 105800463 7.0000
11 14621024 5.0000
11 107254637 34.0000
11 75896448 10.0000
11 143779403 2.0000
12 14284260 6.0000
12 622426905 8.0000
12 21746513 6.0000
12 277496722 3.0000
12 14758838 3.0000
12 127619354 4.0000
12 309587728 2.0000
12 457060718 8.0000
12 50714939 11.0000
12 415449314 2.0000
12 22639961 4.0000
12 121127090 5.0000
12 80021045 11.0000
12 222477026 1.0000
12 516688031 3.0000
12 18096679 3.0000
12 81367969 7.0000
12 102107018 3.0000
12 80968760 2.0000
12 593650130 7.0000
12 105838665 10.0000
12 110767433 1.0000
12 311986618 4.0000
12 19589280 4.0000
12 45158266 1.0000
12 479644360 2.0000
12 417975170 1.0000
12 19858924 2.0000
12 193313425 16.0000
12 15580900 4.0000
12 130092487 5.0000
12 52412027 3.0000
12 386776248 2.0000
12 331178901 5.0000
12 118711934 5.0000
12 155892458 4.0000
12 106397932 4.0000
12 6364652 5.0000
12 312758175 9.0000
12 275228841 12.0000
12 60738400 6.0000
12 222419520 1.0000
12 93860818 3.0000
12 225857392 4.0000
12 143739561 5.0000
12 20132840 1.0000
12 373442908 3.0000
12 432396682 5.0000
12 376161322 1.0000
12 209029473 10.0000
12 187632184 5.0000
12 130154450 3.0000
12 22388326 2.0000
12 168592013 3.0000
12 18099795 3.0000
12 106115066 2.0000
12 328634628 4.0000
12 810372954 4.0000
12 631874663 2.0000
12 19177609 4.0000
12 871469846 2.0000
12 92498317 3.0000
12 14146330 5.0000
12 86192099 4.0000
12 475884318 3.0000
12 118984824 6.0000
12 217148014 11.0000
12 77981490 3.0000
12 77808680 2.0000
12 54515428 3.0000
12 131970620 1.0000
12 14937936 6.0000
12 20688804 2.0000
12 38281180 1.0000
12 33300246 2.0000
12 93880122 2.0000
12 131517399 6.0000
12 201226827 9.0000
12 111411358 2.0000
12 408663015 1.0000
12 162472533 5.0000
12 554602188 9.0000
12 353688428 1.0000
12 66444899 5.0000
12 110391388 1.0000
12 19977759 2.0000
12 34374472 10.0000
12 20226550 2.0000
12 407741330 9.0000
12 68198984 3.0000
12 27212119 6.0000
12 32965648 5.0000
12 277499481 12.0000
12 245849058 6.0000
12 215206530 2.0000
12 125270251 1.0000
12 16884084 6.0000
12 90646214 1.0000
12 191807697 2.0000
12 437518507 2.0000
12 78702900 4.0000
12 40238442 4.0000
12 18627119 6.0000
12 385936104 3.0000
12 253490735 19.0000
12 166598394 4.0000
12 6058852 2.0000
12 297967419 3.0000
12 34244239 6.0000
12 436576452 1.0000
12 109585815 3.0000
12 46609085 4.0000
12 144791011 1.0000
12 104845115 1.0000
12 903616850 1.0000
12 115643685 4.0000
12 331021368 7.0000
12 55059675 7.0000
12 94701778 1.0000
12 249709671 4.0000
12 222762589 4.0000
12 20148039 5.0000
12 14104027 2.0000
12 211525589 1.0000
12 388954439 5.0000
12 240202308 8.0000
12 105880024 2.0000
12 948015937 2.0000
12 173065787 3.0000
12 568174146 5.0000
12 14561015 2.0000
12 19295262 6.0000
12 121762421 1.0000
12 132170123 2.0000
12 357805905 3.0000
12 19087569 3.0000
12 261782937 9.0000
12 144929619 10.0000
12 16708655 4.0000
12 80943076 3.0000
12 82093305 3.0000
12 49682880 3.0000
12 58836363 9.0000
12 219330249 7.0000
12 368312542 2.0000
12 466501865 10.0000
12 250091875 7.0000
12 804596460 2.0000
12 14933304 12.0000
12 227023883 1.0000
12 36664451 3.0000
12 303707744 3.0000
12 28087982 1.0000
12 616277319 1.0000
12 269788397 3.0000
12 101262304 2.0000
12 61733092 5.0000
12 153810216 9.0000
12 38886883 2.0000
12 19058678 10.0000
12 300872531 4.0000
12 18632946 4.0000
12 106150560 3.0000
12 260824465 4.0000
12 124170781 3.0000
12 131926473 6.0000
12 78562045 12.0000
12 550076077 3.0000
12 462856853 4.0000
12 44548822 8.0000
12 77188973 5.0000
12 123346524 3.0000
12 31373289 9.0000
12 102958885 1.0000
12 609096352 3.0000
12 20424362 2.0000
12 15133808 3.0000
12 164226176 3.0000
12 422184091 4.0000
12 72341341 3.0000
12 318951712 5.0000
12 77240489 7.0000
12 388250401 3.0000
12 66774405 5.0000
12 24157360 8.0000
12 58922682 3.0000
12 393947529 6.0000
12 65357102 3.0000
12 276868661 2.0000
12 21666641 10.0000
12 72883916 1.0000
12 393436815 1.0000
12 22499765 2.0000
12 117449724 2.0000
12 88974929 4.0000
12 19825835 1.0000
12 258834854 3.0000
12 11564602 2.0000
12 830775721 3.0000
12 25097735 2.0000
12 24727170 13.0000
12 107722321 4.0000
12 32522100 6.0000
12 242943134 8.0000
12 468356212 1.0000
12 154943205 8.0000
12 427031173 1.0000
12 15010349 7.0000
12 61781260 16.0000
12 20356313 9.0000
12 133236916 3.0000
12 219976700 5.0000
12 62613162 5.0000
12 482866177 1.0000
12 20995648 2.0000
12 28543847 5.0000
12 21744895 12.0000
12 95194160 4.0000
12 389443487 1.0000
12 389434876 5.0000
12 617016144 13.0000
12 19397942 10.0000
12 101797813 1.0000
12 17723460 5.0000
12 119074643 4.0000
12 35305401 5.0000
12 296312085 2.0000
12 56999787 1.0000
12 270926830 4.0000
12 903985238 4.0000
12 90432690 7.0000
12 460401829 8.0000
12 21291109 2.0000
12 156992643 6.0000
12 255998767 3.0000
12 125312818 10.0000
12 806388620 1.0000
12 26584956 5.0000
12 169864622 1.0000
12 76650839 5.0000
12 815306454 3.0000
12 21713090 7.0000
12 728039018 2.0000
12 26796376 7.0000
12 19758148 23.0000
12 20856796 2.0000
12 192935794 4.0000
12 23452598 14.0000
12 245745762 6.0000
12 19619404 2.0000
12 580749365 6.0000
12 117777690 8.0000
12 32439211 4.0000
12 198912426 4.0000
12 5715682 2.0000
12 397229449 1.0000
12 200700960 2.0000
12 288723364 4.0000
12 120720108 1.0000
12 55253731 2.0000
12 22159580 3.0000
12 606306570 1.0000
12 58821256 1.0000
12 15453062 3.0000
12 19018381 1.0000
12 20600229 4.0000
12 34654362 2.0000
12 84563846 5.0000
12 114704539 1.0000
12 328576792 4.0000
12 624746312 9.0000
12 48988168 7.0000
12 219298196 4.0000
12 124312153 1.0000
12 15672615 11.0000
12 14567982 5.0000
12 532351874 1.0000
12 23749162 3.0000
12 41901500 5.0000
12 21736214 2.0000
12 24211594 3.0000
12 188332701 10.0000
12 100260784 7.0000
12 236953412 4.0000
12 143212610 7.0000
12 454866285 4.0000
12 383238347 7.0000
12 558445037 5.0000
12 14197060 3.0000
12 333330899 8.0000
12 494828691 4.0000
12 79167671 5.0000
12 42374586 2.0000
12 130085607 4.0000
12 14395178 4.0000
12 354911386 2.0000
12 18020612 4.0000
12 191111643 5.0000
12 19973305 36.0000
12 25091518 7.0000
12 35781487 2.0000
12 118429508 4.0000
12 101712079 2.0000
12 64396655 11.0000
12 259215762 3.0000
12 131120978 4.0000
12 85302744 8.0000
12 595553662 1.0000
12 112398730 4.0000
12 70796349 2.0000
12 357472615 2.0000
12 223552246 2.0000
12 108587399 12.0000
12 15048694 5.0000
12 173089105 5.0000
12 532241033 1.0000
12 95646830 8.0000
12 27850283 3.0000
12 20589545 6.0000
12 16970757 9.0000
12 296288685 1.0000
12 295807687 9.0000
12 124270074 15.0000
12 20622055 7.0000
12 15484198 8.0000
12 54351001 21.0000
12 250311545 10.0000
12 80812413 4.0000
12 122994639 2.0000
12 20992801 4.0000
12 32369044 8.0000
12 24734991 6.0000
12 117783032 2.0000
12 386476845 4.0000
12 103879974 4.0000
12 47916280 1.0000
12 97452095 1.0000
12 14190551 10.0000
12 113585486 7.0000
12 77220402 1.0000
12 185183285 2.0000
12 180013616 8.0000
12 82406734 2.0000
12 50303152 6.0000
12 66078636 5.0000
12 77234984 1.0000
12 34940114 4.0000
12 196054196 3.0000
12 80802900 7.0000
12 79974944 1.0000
12 91786287 8.0000
12 21408041 3.0000
12 105800463 2.0000
12 14621024 2.0000
12 75896448 5.0000
12 143779403 3.0000
13 14284260 1.0000
13 121127090 1.0000
13 311986618 1.0000
13 479644360 1.0000
13 106397932 2.0000
13 93860818 1.0000
13 20132840 1.0000
13 130154450 1.0000
13 168592013 1.0000
13 15157283 1.0000
13 110391388 1.0000
13 68198984 1.0000
13 277499481 1.0000
13 18627119 1.0000
13 253490735 1.0000
13 104845115 1.0000
13 903616850 1.0000
13 132170123 1.0000
13 58836363 2.0000
13 219330249 1.0000
13 36664451 1.0000
13 19058678 1.0000
13 124170781 3.0000
13 44548822 1.0000
13 72341341 1.0000
13 258834854 2.0000
13 830775721 1.0000
13 61781260 2.0000
13 482866177 1.0000
13 19397942 2.0000
13 119074643 1.0000
13 21291109 1.0000
13 26584956 1.0000
13 815306454 1.0000
13 728039018 1.0000
13 26796376 1.0000
13 23452598 3.0000
13 454866285 1.0000
13 14197060 1.0000
13 130085607 1.0000
13 124270074 1.0000
13 15484198 1.0000
13 80812413 3.0000
13 122994639 5.0000
13 32369044 1.0000
13 113585486 1.0000
13 180013616 2.0000
13 196054196 1.0000
14 14284260 14.0000
14 622426905 5.0000
14 21746513 7.0000
14 277496722 3.0000
14 14758838 4.0000
14 127619354 25.0000
14 457060718 15.0000
14 50714939 25.0000
14 415449314 1.0000
14 22639961 4.0000
14 121127090 9.0000
14 831250927 2.0000
14 80021045 12.0000
14 222477026 17.0000
14 516688031 1.0000
14 496278040 1.0000
14 81367969 15.0000
14 102107018 2.0000
14 80968760 2.0000
14 593650130 13.0000
14 105838665 10.0000
14 311986618 7.0000
14 19589280 13.0000
14 45158266 3.0000
14 479644360 1.0000
14 417975170 2.0000
14 19858924 2.0000
14 193313425 53.0000
14 15580900 11.0000
14 130092487 3.0000
14 52412027 5.0000
14 386776248 2.0000
14 331178901 18.0000
14 118711934 15.0000
14 155892458 18.0000
14 106397932 3.0000
14 6364652 2.0000
14 312758175 9.0000
14 275228841 17.0000
14 77224096 1.0000
14 60738400 2.0000
14 222419520 3.0000
14 93860818 17.0000
14 225857392 3.0000
14 143739561 6.0000
14 20132840 2.0000
14 373442908 1.0000
14 432396682 19.0000
14 209029473 10.0000
14 187632184 4.0000
14 130154450 1.0000
14 108600854 3.0000
14 22388326 5.0000
14 168592013 6.0000
14 81857654 2.0000
14 18099795 4.0000
14 106115066 13.0000
14 810372954 6.0000
14 631874663 4.0000
14 19177609 9.0000
14 14146330 3.0000
14 86192099 1.0000
14 221355288 1.0000
14 475884318 4.0000
14 118984824 13.0000
14 217148014 8.0000
14 77981490 12.0000
14 15157283 4.0000
14 54515428 3.0000
14 131970620 15.0000
14 14937936 1.0000
14 33300246 5.0000
14 93880122 11.0000
14 131517399 46.0000
14 201226827 3.0000
14 776022362 3.0000
14 111411358 1.0000
14 408663015 4.0000
14 162472533 11.0000
14 554602188 13.0000
14 353688428 8.0000
14 66444899 3.0000
14 34374472 13.0000
14 20226550 4.0000
14 407741330 1.0000
14 32965648 2.0000
14 277499481 2.0000
14 245849058 3.0000
14 215206530 3.0000
14 125270251 11.0000
14 16884084 31.0000
14 90646214 4.0000
14 191807697 1.0000
14 437518507 1.0000
14 78702900 5.0000
14 40238442 5.0000
14 18627119 8.0000
14 385936104 6.0000
14 253490735 32.0000
14 166598394 8.0000
14 297967419 1.0000
14 34244239 39.0000
14 46609085 13.0000
14 144791011 3.0000
14 104845115 1.0000
14 102084479 7.0000
14 903616850 7.0000
14 429751008 2.0000
14 115643685 9.0000
14 331021368 3.0000
14 55059675 1.0000
14 94701778 4.0000
14 249709671 5.0000
14 222762589 1.0000
14 20148039 11.0000
14 368314502 3.0000
14 14104027 7.0000
14 388954439 6.0000
14 240202308 4.0000
14 105880024 4.0000
14 948015937 4.0000
14 173065787 9.0000
14 568174146 3.0000
14 14561015 4.0000
14 19295262 6.0000
14 121762421 12.0000
14 132170123 9.0000
14 357805905 4.0000
14 19087569 13.0000
14 261782937 10.0000
14 80943076 4.0000
14 82093305 11.0000
14 49682880 6.0000
14 58836363 6.0000
14 219330249 2.0000
14 368312542 7.0000
14 466501865 3.0000
14 250091875 6.0000
14 68659708 2.0000
14 14933304 6.0000
14 227023883 5.0000
14 36664451 7.0000
14 303707744 4.0000
14 28087982 1.0000
14 158315486 10.0000
14 103065157 5.0000
14 101262304 1.0000
14 61733092 6.0000
14 153810216 9.0000
14 927480949 3.0000
14 38886883 3.0000
14 19058678 19.0000
14 300872531 12.0000
14 18632946 5.0000
14 106150560 6.0000
14 124170781 10.0000
14 131926473 6.0000
14 78562045 5.0000
14 550076077 1.0000
14 462856853 3.0000
14 44548822 5.0000
14 77188973 6.0000
14 123346524 2.0000
14 31373289 2.0000
14 102958885 3.0000
14 609096352 4.0000
14 20424362 21.0000
14 15133808 1.0000
14 164226176 5.0000
14 422184091 7.0000
14 72341341 6.0000
14 318951712 16.0000
14 77240489 6.0000
14 388250401 8.0000
14 66774405 4.0000
14 24157360 6.0000
14 58922682 19.0000
14 393947529 3.0000
14 65357102 1.0000
14 276868661 23.0000
14 21666641 18.0000
14 393436815 1.0000
14 22499765 1.0000
14 88974929 5.0000
14 19825835 1.0000
14 258834854 3.0000
14 11564602 6.0000
14 830775721 1.0000
14 25097735 8.0000
14 24727170 3.0000
14 32522100 8.0000
14 242943134 6.0000
14 154943205 19.0000
14 15010349 4.0000
14 399365200 7.0000
14 61781260 13.0000
14 20356313 21.0000
14 133236916 2.0000
14 219976700 3.0000
14 62613162 10.0000
14 20995648 2.0000
14 28543847 24.0000
14 85110055 2.0000
14 21744895 2.0000
14 389443487 1.0000
14 389434876 12.0000
14 617016144 1.0000
14 224655400 1.0000
14 19397942 17.0000
14 17723460 31.0000
14 119074643 1.0000
14 35305401 5.0000
14 296312085 3.0000
14 56999787 7.0000
14 270926830 1.0000
14 903985238 2.0000
14 90432690 19.0000
14 460401829 10.0000
14 156992643 25.0000
14 255998767 5.0000
14 125312818 1.0000
14 806388620 1.0000
14 26584956 5.0000
14 397160160 4.0000
14 169864622 6.0000
14 76650839 10.0000
14 815306454 19.0000
14 21713090 5.0000
14 728039018 5.0000
14 26796376 37.0000
14 19758148 49.0000
14 20856796 3.0000
14 192935794 11.0000
14 23452598 1.0000
14 245745762 12.0000
14 19619404 16.0000
14 580749365 12.0000
14 237700394 1.0000
14 117777690 8.0000
14 32439211 11.0000
14 198912426 11.0000
14 326184301 1.0000
14 5715682 4.0000
14 408454349 2.0000
14 397229449 4.0000
14 288723364 2.0000
14 120720108 2.0000
14 55253731 4.0000
14 22159580 3.0000
14 606306570 10.0000
14 58821256 8.0000
14 15453062 11.0000
14 481120639 2.0000
14 19018381 5.0000
14 20600229 1.0000
14 34654362 37.0000
14 388299335 1.0000
14 111013369 1.0000
14 499781930 4.0000
14 84563846 6.0000
14 328576792 2.0000
14 624746312 19.0000
14 60585651 2.0000
14 48988168 4.0000
14 124312153 8.0000
14 15672615 9.0000
14 14567982 5.0000
14 142003449 2.0000
14 532351874 1.0000
14 23749162 5.0000
14 41901500 10.0000
14 24211594 4.0000
14 188332701 25.0000
14 100260784 2.0000
14 143212610 16.0000
14 454866285 3.0000
14 383238347 6.0000
14 558445037 3.0000
14 14197060 6.0000
14 333330899 3.0000
14 494828691 1.0000
14 85809236 5.0000
14 130085607 2.0000
14 14395178 3.0000
14 18020612 16.0000
14 387054267 1.0000
14 191111643 16.0000
14 19973305 30.0000
14 25091518 14.0000
14 35781487 18.0000
14 118429508 6.0000
14 859731314 3.0000
14 101712079 3.0000
14 64396655 2.0000
14 259215762 8.0000
14 85302744 5.0000
14 112398730 2.0000
14 70796349 3.0000
14 357472615 9.0000
14 223552246 20.0000
14 108587399 7.0000
14 15048694 8.0000
14 173089105 2.0000
14 608932775 2.0000
14 95646830 8.0000
14 27850283 31.0000
14 20589545 12.0000
14 16970757 21.0000
14 295807687 4.0000
14 124270074 6.0000
14 20622055 6.0000
14 15484198 5.0000
14 54351001 43.0000
14 250311545 4.0000
14 80812413 34.0000
14 20992801 11.0000
14 32369044 4.0000
14 24734991 12.0000
14 117783032 1.0000
14 103879974 6.0000
14 14190551 20.0000
14 113585486 5.0000
14 77220402 1.0000
14 185183285 19.0000
14 180013616 21.0000
14 50303152 5.0000
14 66078636 2.0000
14 77234984 5.0000
14 34940114 16.0000
14 196054196 1.0000
14 79974944 2.0000
14 91786287 4.0000
14 21408041 3.0000
14 105800463 3.0000
14 14621024 6.0000
14 107254637 6.0000
14 75896448 2.0000
14 143779403 4.0000
15 14284260 5.0000
15 622426905 6.0000
15 21746513 3.0000
15 127619354 3.0000
15 457060718 1.0000
15 50714939 2.0000
15 415449314 2.0000
15 22639961 2.0000
15 831250927 1.0000
15 80021045 7.0000
15 222477026 1.0000
15 516688031 2.0000
15 496278040 3.0000
15 81367969 1.0000
15 102107018 1.0000
15 593650130 1.0000
15 110767433 2.0000
15 311986618 2.0000
15 19589280 9.0000
15 479644360 2.0000
15 193313425 1.0000
15 15580900 3.0000
15 331178901 1.0000
15 118711934 3.0000
15 106397932 2.0000
15 6364652 3.0000
15 77224096 1.0000
15 60738400 3.0000
15 93860818 2.0000
15 225857392 2.0000
15 143739561 1.0000
15 432396682 3.0000
15 376161322 1.0000
15 187632184 2.0000
15 130154450 2.0000
15 108600854 2.0000
15 168592013 1.0000
15 18099795 2.0000
15 106115066 2.0000
15 328634628 4.0000
15 810372954 1.0000
15 631874663 2.0000
15 19177609 2.0000
15 14146330 2.0000
15 86192099 1.0000
15 475884318 2.0000
15 118984824 1.0000
15 217148014 4.0000
15 77981490 1.0000
15 38281180 4.0000
15 93880122 1.0000
15 131517399 2.0000
15 201226827 1.0000
15 111411358 1.0000
15 408663015 2.0000
15 162472533 1.0000
15 353688428 3.0000
15 66444899 1.0000
15 110391388 2.0000
15 19977759 4.0000
15 34374472 4.0000
15 407741330 4.0000
15 68198984 15.0000
15 27212119 2.0000
15 32965648 1.0000
15 277499481 2.0000
15 215206530 4.0000
15 16884084 1.0000
15 191807697 1.0000
15 78702900 2.0000
15 40238442 2.0000
15 18627119 3.0000
15 385936104 1.0000
15 253490735 5.0000
15 166598394 1.0000
15 6058852 4.0000
15 297967419 3.0000
15 46609085 1.0000
15 104845115 1.0000
15 903616850 2.0000
15 377319290 2.0000
15 331021368 3.0000
15 55059675 1.0000
15 94701778 7.0000
15 249709671 2.0000
15 222762589 1.0000
15 20148039 5.0000
15 368314502 1.0000
15 14104027 1.0000
15 388954439 3.0000
15 240202308 2.0000
15 105880024 4.0000
15 948015937 1.0000
15 173065787 1.0000
15 568174146 1.0000
15 14561015 1.0000
15 19295262 9.0000
15 132170123 1.0000
15 261782937 3.0000
15 144929619 5.0000
15 16708655 3.0000
15 80943076 2.0000
15 82093305 1.0000
15 49682880 1.0000
15 58836363 3.0000
15 368312542 2.0000
15 466501865 3.0000
15 68659708 2.0000
15 804596460 1.0000
15 14933304 2.0000
15 227023883 1.0000
15 36664451 1.0000
15 28087982 1.0000
15 158315486 3.0000
15 61733092 3.0000
15 153810216 2.0000
15 19058678 1.0000
15 18632946 2.0000
15 106150560 2.0000
15 260824465 2.0000
15 124170781 3.0000
15 131926473 1.0000
15 78562045 6.0000
15 462856853 3.0000
15 44548822 1.0000
15 77188973 5.0000
15 123346524 1.0000
15 31373289 2.0000
15 20424362 2.0000
15 15133808 4.0000
15 164226176 3.0000
15 422184091 1.0000
15 72341341 1.0000
15 318951712 1.0000
15 77240489 3.0000
15 66774405 3.0000
15 24157360 2.0000
15 58922682 1.0000
15 393947529 6.0000
15 21666641 37.0000
15 393436815 2.0000
15 22499765 1.0000
15 117449724 2.0000
15 88974929 1.0000
15 19825835 2.0000
15 258834854 1.0000
15 11564602 2.0000
15 25097735 1.0000
15 24727170 7.0000
15 107722321 3.0000
15 32522100 1.0000
15 242943134 1.0000
15 468356212 2.0000
15 154943205 3.0000
15 15010349 1.0000
15 61781260 4.0000
15 20356313 2.0000
15 219976700 1.0000
15 62613162 4.0000
15 20995648 2.0000
15 28543847 1.0000
15 21744895 4.0000
15 95194160 1.0000
15 389443487 1.0000
15 389434876 1.0000
15 617016144 6.0000
15 224655400 1.0000
15 19397942 3.0000
15 101797813 1.0000
15 17723460 1.0000
15 119074643 2.0000
15 35305401 8.0000
15 296312085 1.0000
15 903985238 3.0000
15 460401829 2.0000
15 156992643 2.0000
15 255998767 2.0000
15 125312818 5.0000
15 26584956 5.0000
15 169864622 3.0000
15 21713090 2.0000
15 728039018 4.0000
15 26796376 3.0000
15 19758148 2.0000
15 20856796 4.0000
15 192935794 3.0000
15 245745762 6.0000
15 580749365 2.0000
15 32439211 1.0000
15 198912426 3.0000
15 5715682 2.0000
15 408454349 3.0000
15 397229449 1.0000
15 200700960 2.0000
15 288723364 5.0000
15 120720108 1.0000
15 58821256 1.0000
15 481120639 1.0000
15 19018381 6.0000
15 34654362 1.0000
15 388299335 1.0000
15 488386309 1.0000
15 624746312 1.0000
15 48988168 1.0000
15 124312153 5.0000
15 15672615 4.0000
15 14567982 2.0000
15 532351874 1.0000
15 23749162 1.0000
15 188332701 1.0000
15 100260784 1.0000
15 143212610 3.0000
15 454866285 1.0000
15 383238347 1.0000
15 14197060 1.0000
15 333330899 5.0000
15 130085607 1.0000
15 14395178 15.0000
15 354911386 3.0000
15 18020612 1.0000
15 191111643 1.0000
15 19973305 2.0000
15 101712079 3.0000
15 64396655 1.0000
15 259215762 1.0000
15 85302744 2.0000
15 70796349 3.0000
15 357472615 3.0000
15 108587399 2.0000
15 173089105 4.0000
15 608932775 1.0000
15 532241033 1.0000
15 95646830 3.0000
15 20589545 3.0000
15 295807687 2.0000
15 124270074 2.0000
15 20622055 1.0000
15 15484198 2.0000
15 250311545 2.0000
15 80812413 3.0000
15 122994639 3.0000
15 20992801 1.0000
15 32369044 1.0000
15 22282116 1.0000
15 24734991 4.0000
15 117783032 12.0000
15 103879974 2.0000
15 14190551 6.0000
15 113585486 8.0000
15 77220402 1.0000
15 185183285 1.0000
15 180013616 1.0000
15 50303152 1.0000
15 34940114 2.0000
15 196054196 9.0000
15 80802900 5.0000
15 79974944 1.0000
15 91786287 5.0000
15 21408041 1.0000
15 105800463 1.0000
15 14621024 3.0000
15 107254637 1.0000
15 75896448 1.0000
15 143779403 1.0000
16 14284260 1.0000
16 21746513 1.0000
16 127619354 2.0000
16 457060718 2.0000
16 121127090 2.0000
16 81367969 2.0000
16 593650130 1.0000
16 105838665 1.0000
16 193313425 1.0000
16 15580900 1.0000
16 118711934 1.0000
16 6364652 1.0000
16 93860818 1.0000
16 225857392 2.0000
16 373442908 2.0000
16 432396682 1.0000
16 376161322 2.0000
16 209029473 1.0000
16 187632184 1.0000
16 22388326 4.0000
16 18099795 1.0000
16 810372954 1.0000
16 14146330 5.0000
16 118984824 1.0000
16 131517399 3.0000
16 111411358 1.0000
16 162472533 3.0000
16 19977759 1.0000
16 68198984 2.0000
16 40238442 1.0000
16 18627119 3.0000
16 6058852 1.0000
16 297967419 1.0000
16 46609085 1.0000
16 115643685 1.0000
16 249709671 2.0000
16 20148039 1.0000
16 388954439 1.0000
16 105880024 2.0000
16 14561015 1.0000
16 16708655 1.0000
16 80943076 1.0000
16 466501865 1.0000
16 250091875 1.0000
16 227023883 2.0000
16 28087982 1.0000
16 269788397 1.0000
16 61733092 1.0000
16 153810216 3.0000
16 19058678 1.0000
16 106150560 1.0000
16 131926473 1.0000
16 462856853 2.0000
16 77188973 1.0000
16 20424362 3.0000
16 164226176 6.0000
16 72341341 1.0000
16 318951712 1.0000
16 65357102 1.0000
16 276868661 1.0000
16 393436815 2.0000
16 88974929 1.0000
16 24727170 4.0000
16 20995648 1.0000
16 21744895 1.0000
16 95194160 1.0000
16 389443487 1.0000
16 389434876 3.0000
16 617016144 1.0000
16 17723460 1.0000
16 35305401 8.0000
16 90432690 1.0000
16 26584956 2.0000
16 21713090 3.0000
16 19758148 1.0000
16 192935794 1.0000
16 245745762 2.0000
16 580749365 13.0000
16 237700394 1.0000
16 117777690 1.0000
16 32439211 4.0000
16 397229449 3.0000
16 120720108 1.0000
16 58821256 1.0000
16 19018381 1.0000
16 20600229 1.0000
16 114704539 1.0000
16 624746312 2.0000
16 14567982 1.0000
16 23749162 3.0000
16 41901500 2.0000
16 24211594 1.0000
16 383238347 1.0000
16 558445037 2.0000
16 130085607 1.0000
16 18020612 1.0000
16 387054267 1.0000
16 191111643 1.0000
16 19973305 1.0000
16 25091518 3.0000
16 118429508 1.0000
16 259215762 5.0000
16 357472615 1.0000
16 95646830 2.0000
16 27850283 2.0000
16 16970757 1.0000
16 20622055 3.0000
16 54351001 2.0000
16 80812413 1.0000
16 20992801 2.0000
16 24734991 1.0000
16 386476845 1.0000
16 14190551 1.0000
16 50303152 1.0000
16 34940114 1.0000
16 79974944 1.0000
16 105800463 1.0000
16 14621024 1.0000
16 143779403 3.0000
17 14284260 2.0000
17 622426905 2.0000
17 21746513 1.0000
17 457060718 3.0000
17 415449314 2.0000
17 22639961 1.0000
17 121127090 1.0000
17 80021045 1.0000
17 496278040 1.0000
17 81367969 2.0000
17 19589280 2.0000
17 479644360 1.0000
17 193313425 1.0000
17 15580900 1.0000
17 130092487 1.0000
17 386776248 1.0000
17 118711934 2.0000
17 6364652 1.0000
17 93860818 2.0000
17 143739561 2.0000
17 432396682 1.0000
17 130154450 1.0000
17 22388326 1.0000
17 18099795 1.0000
17 106115066 1.0000
17 328634628 1.0000
17 92498317 1.0000
17 14146330 2.0000
17 77981490 1.0000
17 77808680 1.0000
17 162472533 5.0000
17 353688428 2.0000
17 27212119 2.0000
17 32965648 1.0000
17 277499481 1.0000
17 245849058 1.0000
17 215206530 1.0000
17 40238442 2.0000
17 18627119 1.0000
17 253490735 1.0000
17 297967419 1.0000
17 115643685 4.0000
17 55059675 1.0000
17 249709671 2.0000
17 240202308 1.0000
17 568174146 1.0000
17 121762421 2.0000
17 261782937 4.0000
17 80943076 1.0000
17 49682880 2.0000
17 58836363 1.0000
17 14933304 2.0000
17 227023883 2.0000
17 158315486 1.0000
17 61733092 3.0000
17 19058678 1.0000
17 300872531 1.0000
17 18632946 1.0000
17 78562045 1.0000
17 462856853 1.0000
17 164226176 1.0000
17 107722321 1.0000
17 61781260 2.0000
17 20356313 1.0000
17 219976700 1.0000
17 20995648 1.0000
17 389443487 2.0000
17 19397942 1.0000
17 17723460 2.0000
17 35305401 2.0000
17 270926830 4.0000
17 90432690 1.0000
17 125312818 2.0000
17 26584956 3.0000
17 21713090 2.0000
17 728039018 1.0000
17 26796376 2.0000
17 20856796 1.0000
17 245745762 1.0000
17 19619404 1.0000
17 32439211 2.0000
17 198912426 1.0000
17 408454349 1.0000
17 120720108 1.0000
17 55253731 1.0000
17 58821256 1.0000
17 19018381 1.0000
17 34654362 1.0000
17 111013369 1.0000
17 15672615 1.0000
17 532351874 1.0000
17 188332701 1.0000
17 454866285 3.0000
17 333330899 2.0000
17 42374586 1.0000
17 18020612 1.0000
17 191111643 1.0000
17 19973305 1.0000
17 25091518 1.0000
17 101712079 2.0000
17 64396655 1.0000
17 259215762 2.0000
17 108587399 1.0000
17 15048694 1.0000
17 95646830 1.0000
17 27850283 1.0000
17 20589545 1.0000
17 16970757 1.0000
17 20622055 2.0000
17 15484198 1.0000
17 54351001 3.0000
17 32369044 2.0000
17 24734991 4.0000
17 180013616 1.0000
17 105800463 1.0000
17 75896448 1.0000
17 143779403 1.0000
18 14284260 38.0000
18 622426905 90.0000
18 21746513 12.0000
18 277496722 12.0000
18 14758838 20.0000
18 127619354 31.0000
18 309587728 5.0000
18 457060718 20.0000
18 50714939 19.0000
18 415449314 48.0000
18 22639961 22.0000
18 121127090 35.0000
18 831250927 11.0000
18 80021045 14.0000
18 222477026 43.0000
18 516688031 2.0000
18 18096679 37.0000
18 496278040 21.0000
18 81367969 14.0000
18 102107018 3.0000
18 80968760 16.0000
18 593650130 22.0000
18 105838665 24.0000
18 110767433 22.0000
18 22031058 3.0000
18 311986618 27.0000
18 19589280 44.0000
18 45158266 5.0000
18 479644360 39.0000
18 417975170 21.0000
18 19858924 24.0000
18 193313425 24.0000
18 15580900 16.0000
18 130092487 28.0000
18 52412027 34.0000
18 386776248 53.0000
18 331178901 55.0000
18 118711934 50.0000
18 155892458 37.0000
18 106397932 4.0000
18 36672211 1.0000
18 6364652 26.0000
18 312758175 30.0000
18 275228841 12.0000
18 77224096 15.0000
18 60738400 40.0000
18 222419520 12.0000
18 93860818 35.0000
18 225857392 14.0000
18 143739561 45.0000
18 20132840 4.0000
18 373442908 31.0000
18 432396682 11.0000
18 376161322 33.0000
18 209029473 24.0000
18 187632184 12.0000
18 130154450 28.0000
18 108600854 6.0000
18 22388326 6.0000
18 168592013 25.0000
18 81857654 5.0000
18 18099795 10.0000
18 106115066 31.0000
18 328634628 40.0000
18 810372954 44.0000
18 631874663 22.0000
18 19177609 19.0000
18 871469846 4.0000
18 92498317 31.0000
18 14146330 11.0000
18 86192099 5.0000
18 475884318 40.0000
18 118984824 25.0000
18 217148014 24.0000
18 77981490 13.0000
18 77808680 33.0000
18 15157283 19.0000
18 54515428 53.0000
18 131970620 18.0000
18 14937936 16.0000
18 20688804 2.0000
18 38281180 12.0000
18 33300246 31.0000
18 93880122 13.0000
18 131517399 44.0000
18 201226827 19.0000
18 776022362 13.0000
18 111411358 24.0000
18 408663015 33.0000
18 162472533 19.0000
18 554602188 41.0000
18 353688428 32.0000
18 66444899 13.0000
18 110391388 5.0000
18 19977759 47.0000
18 34374472 56.0000
18 20226550 11.0000
18 110459587 4.0000
18 407741330 41.0000
18 68198984 39.0000
18 27212119 34.0000
18 32965648 51.0000
18 277499481 10.0000
18 245849058 42.0000
18 215206530 59.0000
18 125270251 20.0000
18 16884084 67.0000
18 90646214 12.0000
18 191807697 21.0000
18 437518507 2.0000
18 78702900 22.0000
18 40238442 20.0000
18 18627119 60.0000
18 385936104 56.0000
18 253490735 6.0000
18 166598394 28.0000
18 6058852 12.0000
18 297967419 35.0000
18 34244239 37.0000
18 436576452 13.0000
18 109585815 1.0000
18 46609085 7.0000
18 144791011 10.0000
18 104845115 11.0000
18 102084479 8.0000
18 903616850 8.0000
18 429751008 2.0000
18 377319290 62.0000
18 115643685 33.0000
18 331021368 47.0000
18 55059675 21.0000
18 94701778 23.0000
18 249709671 69.0000
18 222762589 10.0000
18 20148039 33.0000
18 368314502 15.0000
18 14104027 24.0000
18 211525589 4.0000
18 388954439 50.0000
18 240202308 44.0000
18 105880024 17.0000
18 948015937 20.0000
18 173065787 26.0000
18 568174146 21.0000
18 14561015 42.0000
18 19295262 32.0000
18 121762421 10.0000
18 124152473 3.0000
18 132170123 4.0000
18 357805905 2.0000
18 19087569 26.0000
18 261782937 33.0000
18 144929619 54.0000
18 16708655 31.0000
18 80943076 12.0000
18 82093305 57.0000
18 49682880 12.0000
18 58836363 20.0000
18 219330249 20.0000
18 368312542 22.0000
18 466501865 56.0000
18 250091875 11.0000
18 68659708 16.0000
18 14933304 13.0000
18 227023883 38.0000
18 36664451 37.0000
18 303707744 5.0000
18 28087982 23.0000
18 158315486 28.0000
18 103065157 6.0000
18 269788397 13.0000
18 101262304 3.0000
18 61733092 39.0000
18 153810216 20.0000
18 927480949 32.0000
18 38886883 15.0000
18 19058678 8.0000
18 300872531 47.0000
18 18632946 29.0000
18 106150560 29.0000
18 260824465 13.0000
18 124170781 37.0000
18 131926473 17.0000
18 78562045 30.0000
18 932446861 4.0000
18 550076077 2.0000
18 462856853 41.0000
18 44548822 60.0000
18 77188973 80.0000
18 123346524 6.0000
18 31373289 32.0000
18 102958885 12.0000
18 609096352 15.0000
18 20424362 42.0000
18 15133808 18.0000
18 164226176 20.0000
18 422184091 13.0000
18 72341341 21.0000
18 318951712 41.0000
18 77240489 4.0000
18 388250401 19.0000
18 66774405 18.0000
18 24157360 11.0000
18 58922682 4.0000
18 393947529 23.0000
18 65357102 20.0000
18 276868661 25.0000
18 21666641 32.0000
18 72883916 2.0000
18 393436815 22.0000
18 22499765 12.0000
18 117449724 8.0000
18 88974929 60.0000
18 19825835 22.0000
18 258834854 21.0000
18 11564602 30.0000
18 830775721 15.0000
18 25097735 12.0000
18 24727170 62.0000
18 107722321 10.0000
18 32522100 34.0000
18 242943134 15.0000
18 468356212 9.0000
18 154943205 17.0000
18 427031173 1.0000
18 15010349 20.0000
18 399365200 13.0000
18 61781260 47.0000
18 20356313 8.0000
18 133236916 14.0000
18 219976700 35.0000
18 62613162 15.0000
18 482866177 5.0000
18 20995648 3.0000
18 28543847 40.0000
18 85110055 2.0000
18 21744895 56.0000
18 34343954 2.0000
18 95194160 19.0000
18 389443487 3.0000
18 389434876 52.0000
18 134738764 18.0000
18 617016144 24.0000
18 224655400 13.0000
18 19397942 40.0000
18 101797813 23.0000
18 17723460 9.0000
18 119074643 9.0000
18 35305401 24.0000
18 296312085 7.0000
18 56999787 2.0000
18 270926830 18.0000
18 903985238 13.0000
18 90432690 59.0000
18 460401829 18.0000
18 21291109 4.0000
18 156992643 16.0000
18 255998767 27.0000
18 125312818 17.0000
18 806388620 3.0000
18 26584956 27.0000
18 397160160 13.0000
18 169864622 24.0000
18 76650839 19.0000
18 815306454 23.0000
18 21713090 27.0000
18 728039018 64.0000
18 26796376 26.0000
18 19758148 19.0000
18 20856796 14.0000
18 192935794 24.0000
18 23452598 7.0000
18 245745762 34.0000
18 19619404 51.0000
18 580749365 40.0000
18 237700394 17.0000
18 117777690 50.0000
18 32439211 16.0000
18 198912426 17.0000
18 326184301 5.0000
18 5715682 3.0000
18 408454349 48.0000
18 397229449 10.0000
18 200700960 38.0000
18 288723364 75.0000
18 120720108 8.0000
18 55253731 22.0000
18 22159580 12.0000
18 606306570 20.0000
18 58821256 8.0000
18 15453062 28.0000
18 481120639 9.0000
18 19018381 38.0000
18 20600229 23.0000
18 34654362 49.0000
18 388299335 41.0000
18 111013369 26.0000
18 499781930 43.0000
18 84563846 25.0000
18 114704539 3.0000
18 488386309 10.0000
18 328576792 45.0000
18 624746312 17.0000
18 60585651 1.0000
18 48988168 19.0000
18 219298196 10.0000
18 124312153 19.0000
18 15672615 38.0000
18 14567982 3.0000
18 142003449 1.0000
18 532351874 9.0000
18 23749162 48.0000
18 41901500 21.0000
18 21736214 2.0000
18 24211594 10.0000
18 188332701 55.0000
18 100260784 16.0000
18 108935576 6.0000
18 143212610 15.0000
18 454866285 29.0000
18 383238347 38.0000
18 558445037 54.0000
18 14197060 13.0000
18 333330899 17.0000
18 494828691 27.0000
18 79167671 3.0000
18 85809236 11.0000
18 42374586 5.0000
18 130085607 28.0000
18 14395178 39.0000
18 354911386 22.0000
18 18020612 44.0000
18 387054267 39.0000
18 191111643 13.0000
18 19973305 50.0000
18 837683683 1.0000
18 25091518 45.0000
18 35781487 60.0000
18 118429508 16.0000
18 859731314 4.0000
18 101712079 44.0000
18 64396655 35.0000
18 259215762 13.0000
18 131120978 7.0000
18 453169903 2.0000
18 85302744 85.0000
18 595553662 2.0000
18 112398730 59.0000
18 70796349 47.0000
18 357472615 42.0000
18 223552246 28.0000
18 108587399 24.0000
18 15048694 27.0000
18 173089105 61.0000
18 166694631 8.0000
18 532241033 10.0000
18 95646830 31.0000
18 27850283 38.0000
18 20589545 18.0000
18 16970757 20.0000
18 296288685 4.0000
18 295807687 50.0000
18 124270074 43.0000
18 20622055 25.0000
18 15484198 20.0000
18 54351001 21.0000
18 250311545 68.0000
18 80812413 37.0000
18 122994639 14.0000
18 20992801 28.0000
18 32369044 43.0000
18 22282116 14.0000
18 24734991 37.0000
18 117783032 10.0000
18 386476845 21.0000
18 103879974 12.0000
18 47916280 10.0000
18 97452095 2.0000
18 14190551 22.0000
18 407859240 2.0000
18 113585486 17.0000
18 77220402 16.0000
18 185183285 19.0000
18 180013616 25.0000
18 759067032 4.0000
18 82406734 5.0000
18 50303152 49.0000
18 66078636 11.0000
18 77234984 26.0000
18 34940114 41.0000
18 474991141 1.0000
18 196054196 17.0000
18 80802900 53.0000
18 79974944 31.0000
18 91786287 12.0000
18 21408041 23.0000
18 105800463 17.0000
18 14621024 57.0000
18 107254637 16.0000
18 75896448 51.0000
18 143779403 14.0000
19 14284260 1.0000
19 622426905 2.0000
19 21746513 1.0000
19 277496722 4.0000
19 22639961 14.0000
19 121127090 2.0000
19 831250927 1.0000
19 80021045 2.0000
19 496278040 2.0000
19 81367969 2.0000
19 593650130 2.0000
19 105838665 3.0000
19 18451281 3.0000
19 110767433 1.0000
19 19589280 5.0000
19 331178901 2.0000
19 106397932 3.0000
19 6364652 2.0000
19 275228841 1.0000
19 93860818 1.0000
19 143739561 2.0000
19 373442908 3.0000
19 130154450 1.0000
19 108600854 2.0000
19 22388326 1.0000
19 81857654 1.0000
19 106115066 3.0000
19 328634628 1.0000
19 19177609 1.0000
19 871469846 3.0000
19 14146330 1.0000
19 475884318 1.0000
19 118984824 1.0000
19 77981490 1.0000
19 77808680 1.0000
19 15157283 1.0000
19 131970620 3.0000
19 14937936 1.0000
19 131517399 1.0000
19 201226827 1.0000
19 162472533 2.0000
19 353688428 5.0000
19 19977759 5.0000
19 110459587 1.0000
19 407741330 1.0000
19 27212119 1.0000
19 277499481 1.0000
19 215206530 2.0000
19 125270251 1.0000
19 78702900 2.0000
19 18627119 5.0000
19 385936104 1.0000
19 253490735 1.0000
19 6058852 1.0000
19 46609085 1.0000
19 102084479 8.0000
19 377319290 4.0000
19 115643685 9.0000
19 331021368 2.0000
19 55059675 1.0000
19 94701778 1.0000
19 20148039 2.0000
19 368314502 1.0000
19 14104027 1.0000
19 388954439 5.0000
19 105880024 1.0000
19 568174146 1.0000
19 19295262 1.0000
19 121762421 5.0000
19 357805905 1.0000
19 19087569 3.0000
19 261782937 3.0000
19 80943076 3.0000
19 82093305 2.0000
19 49682880 3.0000
19 219330249 1.0000
19 250091875 1.0000
19 68659708 2.0000
19 227023883 1.0000
19 36664451 1.0000
19 158315486 1.0000
19 269788397 2.0000
19 61733092 2.0000
19 927480949 2.0000
19 300872531 1.0000
19 106150560 1.0000
19 260824465 2.0000
19 78562045 1.0000
19 44548822 2.0000
19 77188973 4.0000
19 31373289 1.0000
19 609096352 1.0000
19 15133808 1.0000
19 422184091 1.0000
19 72341341 2.0000
19 318951712 1.0000
19 66774405 2.0000
19 24157360 1.0000
19 393947529 1.0000
19 21666641 1.0000
19 393436815 3.0000
19 88974929 1.0000
19 19825835 1.0000
19 258834854 1.0000
19 11564602 1.0000
19 830775721 1.0000
19 25097735 1.0000
19 107722321 2.0000
19 32522100 1.0000
19 242943134 12.0000
19 154943205 1.0000
19 61781260 2.0000
19 20356313 1.0000
19 133236916 1.0000
19 28543847 1.0000
19 21744895 2.0000
19 95194160 1.0000
19 19397942 1.0000
19 101797813 1.0000
19 270926830 6.0000
19 90432690 2.0000
19 255998767 1.0000
19 26584956 3.0000
19 815306454 7.0000
19 728039018 3.0000
19 26796376 3.0000
19 192935794 2.0000
19 23452598 1.0000
19 245745762 2.0000
19 19619404 2.0000
19 580749365 2.0000
19 32439211 2.0000
19 408454349 4.0000
19 397229449 4.0000
19 200700960 1.0000
19 288723364 1.0000
19 120720108 3.0000
19 55253731 2.0000
19 58821256 2.0000
19 388299335 1.0000
19 111013369 1.0000
19 624746312 1.0000
19 48988168 2.0000
19 219298196 1.0000
19 15672615 6.0000
19 532351874 2.0000
19 24211594 1.0000
19 454866285 3.0000
19 383238347 2.0000
19 558445037 2.0000
19 494828691 1.0000
19 18020612 2.0000
19 387054267 4.0000
19 25091518 5.0000
19 118429508 2.0000
19 64396655 1.0000
19 259215762 1.0000
19 453169903 2.0000
19 85302744 3.0000
19 70796349 6.0000
19 223552246 2.0000
19 108587399 1.0000
19 27850283 1.0000
19 20589545 1.0000
19 295807687 1.0000
19 20622055 1.0000
19 54351001 1.0000
19 24734991 4.0000
19 386476845 2.0000
19 113585486 1.0000
19 185183285 5.0000
19 66078636 16.0000
19 77234984 1.0000
19 34940114 1.0000
19 196054196 1.0000
19 79974944 2.0000
19 21408041 2.0000
19 14621024 21.0000
19 75896448 1.0000
19 143779403 27.0000
20 14284260 1.0000
20 21746513 2.0000
20 50714939 1.0000
20 415449314 1.0000
20 80968760 1.0000
20 105838665 2.0000
20 479644360 6.0000
20 15580900 1.0000
20 52412027 1.0000
20 275228841 1.0000
20 77224096 1.0000
20 373442908 4.0000
20 376161322 1.0000
20 130154450 2.0000
20 106115066 1.0000
20 810372954 2.0000
20 14146330 1.0000
20 77808680 1.0000
20 33300246 2.0000
20 111411358 1.0000
20 68198984 1.0000
20 27212119 1.0000
20 385936104 1.0000
20 297967419 1.0000
20 34244239 1.0000
20 436576452 1.0000
20 115643685 1.0000
20 55059675 2.0000
20 249709671 1.0000
20 222762589 3.0000
20 357805905 2.0000
20 144929619 1.0000
20 219330249 2.0000
20 368312542 1.0000
20 28087982 1.0000
20 927480949 1.0000
20 300872531 1.0000
20 15133808 1.0000
20 72341341 1.0000
20 318951712 2.0000
20 24157360 1.0000
20 393947529 1.0000
20 72883916 17.0000
20 11564602 2.0000
20 61781260 1.0000
20 133236916 1.0000
20 219976700 2.0000
20 21744895 1.0000
20 95194160 1.0000
20 35305401 1.0000
20 270926830 1.0000
20 26584956 1.0000
20 815306454 2.0000
20 21713090 3.0000
20 192935794 7.0000
20 19619404 1.0000
20 580749365 2.0000
20 32439211 1.0000
20 200700960 1.0000
20 20600229 1.0000
20 34654362 1.0000
20 388299335 1.0000
20 124312153 122.0000
20 15672615 1.0000
20 14567982 2.0000
20 24211594 1.0000
20 333330899 1.0000
20 387054267 3.0000
20 25091518 2.0000
20 64396655 1.0000
20 85302744 1.0000
20 112398730 2.0000
20 223552246 5.0000
20 173089105 3.0000
20 20589545 4.0000
20 16970757 1.0000
20 250311545 1.0000
20 122994639 1.0000
20 180013616 5.0000
20 50303152 1.0000
20 66078636 3.0000
20 79974944 1.0000
20 91786287 1.0000
20 143779403 3.0000
21 14284260 1.0000
21 622426905 1.0000
21 14758838 2.0000
21 127619354 1.0000
21 309587728 1.0000
21 22639961 1.0000
21 18096679 1.0000
21 80968760 1.0000
21 105838665 1.0000
21 110767433 1.0000
21 19589280 1.0000
21 479644360 1.0000
21 417975170 1.0000
21 130092487 2.0000
21 52412027 1.0000
21 118711934 1.0000
21 106397932 2.0000
21 312758175 2.0000
21 143739561 1.0000
21 373442908 2.0000
21 432396682 2.0000
21 22388326 1.0000
21 168592013 1.0000
21 81857654 2.0000
21 328634628 3.0000
21 92498317 4.0000
21 14146330 1.0000
21 475884318 1.0000
21 118984824 1.0000
21 217148014 1.0000
21 54515428 2.0000
21 131970620 1.0000
21 33300246 2.0000
21 201226827 1.0000
21 353688428 1.0000
21 19977759 2.0000
21 34374472 1.0000
21 32965648 1.0000
21 125270251 1.0000
21 16884084 1.0000
21 90646214 3.0000
21 78702900 1.0000
21 40238442 1.0000
21 18627119 2.0000
21 6058852 2.0000
21 102084479 3.0000
21 377319290 1.0000
21 331021368 1.0000
21 94701778 1.0000
21 368314502 2.0000
21 388954439 3.0000
21 240202308 1.0000
21 105880024 1.0000
21 19295262 1.0000
21 121762421 3.0000
21 357805905 1.0000
21 19087569 1.0000
21 80943076 2.0000
21 82093305 1.0000
21 219330249 1.0000
21 368312542 1.0000
21 466501865 2.0000
21 250091875 2.0000
21 36664451 2.0000
21 103065157 1.0000
21 269788397 2.0000
21 106150560 2.0000
21 260824465 1.0000
21 131926473 2.0000
21 78562045 1.0000
21 462856853 1.0000
21 77188973 1.0000
21 102958885 1.0000
21 609096352 1.0000
21 20424362 1.0000
21 15133808 1.0000
21 72341341 1.0000
21 318951712 2.0000
21 77240489 2.0000
21 24157360 1.0000
21 58922682 1.0000
21 276868661 1.0000
21 21666641 2.0000
21 72883916 1.0000
21 19825835 1.0000
21 11564602 3.0000
21 242943134 1.0000
21 427031173 1.0000
21 399365200 1.0000
21 20356313 1.0000
21 28543847 1.0000
21 21744895 1.0000
21 95194160 1.0000
21 389443487 1.0000
21 389434876 2.0000
21 17723460 1.0000
21 35305401 2.0000
21 270926830 2.0000
21 460401829 1.0000
21 21291109 1.0000
21 156992643 1.0000
21 255998767 1.0000
21 125312818 3.0000
21 26796376 1.0000
21 19619404 1.0000
21 198912426 2.0000
21 5715682 1.0000
21 397229449 1.0000
21 200700960 2.0000
21 55253731 3.0000
21 22159580 1.0000
21 606306570 2.0000
21 58821256 1.0000
21 481120639 1.0000
21 19018381 2.0000
21 20600229 1.0000
21 34654362 1.0000
21 388299335 1.0000
21 111013369 1.0000
21 499781930 1.0000
21 328576792 1.0000
21 219298196 1.0000
21 14567982 1.0000
21 23749162 1.0000
21 24211594 1.0000
21 188332701 1.0000
21 143212610 1.0000
21 454866285 2.0000
21 383238347 1.0000
21 14197060 2.0000
21 333330899 1.0000
21 79167671 1.0000
21 42374586 1.0000
21 14395178 3.0000
21 387054267 1.0000
21 191111643 2.0000
21 25091518 2.0000
21 859731314 1.0000
21 101712079 1.0000
21 64396655 1.0000
21 112398730 1.0000
21 70796349 2.0000
21 223552246 1.0000
21 15048694 3.0000
21 173089105 1.0000
21 166694631 1.0000
21 27850283 1.0000
21 20589545 1.0000
21 16970757 1.0000
21 295807687 2.0000
21 80812413 2.0000
21 122994639 1.0000
21 20992801 1.0000
21 117783032 1.0000
21 386476845 1.0000
21 113585486 1.0000
21 77220402 1.0000
21 185183285 1.0000
21 180013616 2.0000
21 50303152 1.0000
21 80802900 2.0000
21 91786287 1.0000
21 105800463 1.0000
21 107254637 2.0000
21 143779403 3.0000
22 14284260 5.0000
22 622426905 4.0000
22 21746513 6.0000
22 277496722 11.0000
22 14758838 2.0000
22 127619354 10.0000
22 309587728 3.0000
22 457060718 4.0000
22 50714939 1.0000
22 415449314 16.0000
22 22639961 7.0000
22 121127090 3.0000
22 80021045 6.0000
22 222477026 6.0000
22 516688031 3.0000
22 18096679 4.0000
22 81367969 5.0000
22 102107018 1.0000
22 80968760 3.0000
22 593650130 2.0000
22 105838665 2.0000
22 110767433 2.0000
22 22031058 1.0000
22 311986618 18.0000
22 19589280 4.0000
22 45158266 7.0000
22 479644360 4.0000
22 417975170 4.0000
22 19858924 31.0000
22 193313425 9.0000
22 15580900 8.0000
22 130092487 5.0000
22 52412027 2.0000
22 386776248 7.0000
22 331178901 8.0000
22 118711934 8.0000
22 155892458 1.0000
22 106397932 3.0000
22 36672211 11.0000
22 6364652 2.0000
22 312758175 9.0000
22 275228841 4.0000
22 60738400 6.0000
22 222419520 3.0000
22 93860818 8.0000
22 225857392 3.0000
22 143739561 3.0000
22 373442908 19.0000
22 432396682 7.0000
22 376161322 3.0000
22 209029473 5.0000
22 187632184 2.0000
22 130154450 13.0000
22 22388326 8.0000
22 168592013 2.0000
22 81857654 1.0000
22 18099795 8.0000
22 106115066 3.0000
22 328634628 4.0000
22 810372954 2.0000
22 631874663 1.0000
22 19177609 6.0000
22 871469846 2.0000
22 92498317 4.0000
22 14146330 12.0000
22 221355288 1.0000
22 475884318 3.0000
22 118984824 7.0000
22 217148014 6.0000
22 77981490 4.0000
22 77808680 5.0000
22 15157283 2.0000
22 54515428 3.0000
22 131970620 5.0000
22 14937936 7.0000
22 20688804 3.0000
22 38281180 5.0000
22 33300246 8.0000
22 93880122 7.0000
22 131517399 4.0000
22 111411358 5.0000
22 162472533 6.0000
22 554602188 8.0000
22 353688428 6.0000
22 66444899 6.0000
22 110391388 1.0000
22 19977759 6.0000
22 34374472 1.0000
22 20226550 2.0000
22 110459587 1.0000
22 407741330 5.0000
22 68198984 6.0000
22 27212119 1.0000
22 32965648 8.0000
22 277499481 3.0000
22 245849058 3.0000
22 215206530 6.0000
22 125270251 9.0000
22 16884084 5.0000
22 90646214 3.0000
22 191807697 4.0000
22 78702900 4.0000
22 40238442 7.0000
22 18627119 4.0000
22 385936104 4.0000
22 253490735 4.0000
22 166598394 5.0000
22 6058852 2.0000
22 297967419 1.0000
22 34244239 6.0000
22 436576452 4.0000
22 109585815 1.0000
22 46609085 6.0000
22 144791011 2.0000
22 102084479 3.0000
22 377319290 8.0000
22 115643685 3.0000
22 331021368 7.0000
22 55059675 8.0000
22 94701778 4.0000
22 249709671 2.0000
22 222762589 7.0000
22 20148039 6.0000
22 368314502 3.0000
22 14104027 5.0000
22 211525589 2.0000
22 388954439 7.0000
22 240202308 1.0000
22 105880024 5.0000
22 173065787 11.0000
22 568174146 4.0000
22 14561015 1.0000
22 19295262 11.0000
22 121762421 5.0000
22 124152473 3.0000
22 132170123 5.0000
22 357805905 6.0000
22 19087569 19.0000
22 261782937 7.0000
22 144929619 3.0000
22 16708655 4.0000
22 80943076 13.0000
22 82093305 4.0000
22 49682880 3.0000
22 58836363 6.0000
22 219330249 2.0000
22 368312542 2.0000
22 466501865 3.0000
22 250091875 8.0000
22 68659708 5.0000
22 14933304 3.0000
22 36664451 2.0000
22 303707744 7.0000
22 28087982 12.0000
22 158315486 3.0000
22 101262304 2.0000
22 61733092 4.0000
22 153810216 8.0000
22 927480949 2.0000
22 38886883 2.0000
22 19058678 6.0000
22 300872531 3.0000
22 18632946 10.0000
22 106150560 7.0000
22 260824465 11.0000
22 124170781 5.0000
22 131926473 3.0000
22 78562045 6.0000
22 550076077 5.0000
22 462856853 9.0000
22 44548822 5.0000
22 77188973 6.0000
22 123346524 1.0000
22 31373289 2.0000
22 102958885 3.0000
22 609096352 1.0000
22 20424362 3.0000
22 15133808 3.0000
22 164226176 11.0000
22 422184091 7.0000
22 72341341 5.0000
22 318951712 10.0000
22 77240489 3.0000
22 388250401 6.0000
22 66774405 6.0000
22 24157360 4.0000
22 58922682 13.0000
22 393947529 4.0000
22 65357102 5.0000
22 276868661 21.0000
22 21666641 2.0000
22 393436815 5.0000
22 22499765 2.0000
22 117449724 1.0000
22 88974929 3.0000
22 19825835 12.0000
22 258834854 2.0000
22 11564602 3.0000
22 830775721 3.0000
22 25097735 11.0000
22 24727170 4.0000
22 107722321 7.0000
22 32522100 12.0000
22 242943134 4.0000
22 154943205 8.0000
22 427031173 1.0000
22 15010349 4.0000
22 399365200 13.0000
22 61781260 6.0000
22 20356313 4.0000
22 133236916 7.0000
22 219976700 9.0000
22 62613162 10.0000
22 482866177 1.0000
22 20995648 7.0000
22 28543847 6.0000
22 21744895 10.0000
22 95194160 12.0000
22 389443487 7.0000
22 389434876 5.0000
22 134738764 3.0000
22 617016144 3.0000
22 19397942 3.0000
22 101797813 3.0000
22 17723460 12.0000
22 119074643 3.0000
22 35305401 7.0000
22 296312085 1.0000
22 270926830 8.0000
22 903985238 1.0000
22 90432690 4.0000
22 460401829 2.0000
22 21291109 2.0000
22 156992643 4.0000
22 125312818 3.0000
22 26584956 7.0000
22 169864622 7.0000
22 76650839 3.0000
22 815306454 4.0000
22 21713090 3.0000
22 728039018 10.0000
22 26796376 12.0000
22 19758148 1.0000
22 20856796 9.0000
22 192935794 4.0000
22 23452598 13.0000
22 245745762 6.0000
22 19619404 5.0000
22 580749365 5.0000
22 237700394 4.0000
22 117777690 2.0000
22 32439211 14.0000
22 198912426 9.0000
22 5715682 3.0000
22 408454349 3.0000
22 397229449 6.0000
22 200700960 13.0000
22 288723364 12.0000
22 120720108 7.0000
22 55253731 3.0000
22 22159580 4.0000
22 606306570 3.0000
22 58821256 3.0000
22 15453062 6.0000
22 481120639 1.0000
22 19018381 9.0000
22 20600229 7.0000
22 34654362 6.0000
22 388299335 5.0000
22 111013369 4.0000
22 499781930 1.0000
22 84563846 1.0000
22 114704539 2.0000
22 328576792 5.0000
22 624746312 8.0000
22 60585651 1.0000
22 219298196 2.0000
22 124312153 7.0000
22 15672615 14.0000
22 14567982 7.0000
22 532351874 1.0000
22 23749162 5.0000
22 41901500 2.0000
22 21736214 9.0000
22 24211594 1.0000
22 188332701 9.0000
22 100260784 1.0000
22 236953412 2.0000
22 143212610 4.0000
22 454866285 13.0000
22 383238347 5.0000
22 558445037 7.0000
22 14197060 4.0000
22 333330899 10.0000
22 494828691 1.0000
22 79167671 11.0000
22 85809236 4.0000
22 42374586 4.0000
22 130085607 5.0000
22 14395178 6.0000
22 354911386 3.0000
22 18020612 20.0000
22 387054267 3.0000
22 191111643 2.0000
22 19973305 13.0000
22 837683683 1.0000
22 25091518 10.0000
22 35781487 3.0000
22 118429508 16.0000
22 859731314 1.0000
22 101712079 4.0000
22 64396655 8.0000
22 259215762 2.0000
22 85302744 3.0000
22 112398730 12.0000
22 70796349 3.0000
22 357472615 5.0000
22 223552246 3.0000
22 108587399 2.0000
22 15048694 5.0000
22 173089105 12.0000
22 166694631 5.0000
22 95646830 9.0000
22 27850283 3.0000
22 20589545 9.0000
22 16970757 6.0000
22 295807687 4.0000
22 124270074 6.0000
22 20622055 8.0000
22 15484198 5.0000
22 54351001 1.0000
22 250311545 3.0000
22 80812413 10.0000
22 122994639 2.0000
22 20992801 6.0000
22 32369044 2.0000
22 24734991 7.0000
22 117783032 2.0000
22 386476845 8.0000
22 103879974 6.0000
22 14190551 3.0000
22 113585486 6.0000
22 77220402 2.0000
22 185183285 2.0000
22 180013616 6.0000
22 759067032 2.0000
22 82406734 3.0000
22 50303152 6.0000
22 66078636 8.0000
22 77234984 5.0000
22 34940114 4.0000
22 196054196 4.0000
22 80802900 4.0000
22 79974944 5.0000
22 91786287 9.0000
22 21408041 3.0000
22 105800463 4.0000
22 14621024 2.0000
22 107254637 3.0000
22 75896448 5.0000
22 143779403 6.0000
23 14284260 1.0000
23 479644360 1.0000
23 33300246 1.0000
23 102084479 1.0000
23 82093305 1.0000
23 61733092 1.0000
23 318951712 1.0000
23 125312818 1.0000
23 15453062 1.0000
23 24211594 1.0000
23 20589545 1.0000
24 14284260 1.0000
24 622426905 2.0000
24 21746513 1.0000
24 277496722 1.0000
24 121127090 1.0000
24 81367969 1.0000
24 22031058 1.0000
24 331178901 1.0000
24 6364652 2.0000
24 77224096 1.0000
24 93860818 1.0000
24 143739561 1.0000
24 168592013 1.0000
24 18099795 2.0000
24 810372954 1.0000
24 14146330 1.0000
24 118984824 2.0000
24 77808680 1.0000
24 15157283 1.0000
24 33300246 1.0000
24 93880122 1.0000
24 34374472 1.0000
24 20226550 1.0000
24 78702900 2.0000
24 385936104 1.0000
24 34244239 1.0000
24 331021368 1.0000
24 55059675 2.0000
24 94701778 1.0000
24 20148039 1.0000
24 240202308 1.0000
24 261782937 1.0000
24 144929619 1.0000
24 250091875 1.0000
24 269788397 1.0000
24 153810216 1.0000
24 131926473 1.0000
24 164226176 1.0000
24 388250401 1.0000
24 11564602 2.0000
24 28543847 1.0000
24 389443487 1.0000
24 460401829 2.0000
24 255998767 1.0000
24 76650839 1.0000
24 19619404 2.0000
24 326184301 3.0000
24 5715682 1.0000
24 606306570 1.0000
24 20600229 2.0000
24 84563846 1.0000
24 48988168 1.0000
24 15672615 1.0000
24 14395178 1.0000
24 173089105 1.0000
24 166694631 1.0000
24 20622055 3.0000
24 122994639 1.0000
24 79974944 1.0000
25 14284260 1.0000
25 21746513 2.0000
25 277496722 2.0000
25 14758838 2.0000
25 127619354 1.0000
25 50714939 2.0000
25 415449314 1.0000
25 22639961 26.0000
25 831250927 1.0000
25 222477026 3.0000
25 516688031 1.0000
25 19589280 1.0000
25 479644360 2.0000
25 193313425 1.0000
25 130092487 1.0000
25 118711934 1.0000
25 36672211 1.0000
25 225857392 2.0000
25 143739561 3.0000
25 373442908 35.0000
25 432396682 1.0000
25 187632184 2.0000
25 130154450 2.0000
25 108600854 1.0000
25 22388326 1.0000
25 328634628 1.0000
25 631874663 1.0000
25 871469846 1.0000
25 86192099 3.0000
25 475884318 1.0000
25 15157283 1.0000
25 131970620 1.0000
25 38281180 2.0000
25 131517399 3.0000
25 776022362 3.0000
25 353688428 1.0000
25 66444899 2.0000
25 20226550 1.0000
25 68198984 6.0000
25 215206530 1.0000
25 16884084 1.0000
25 166598394 5.0000
25 6058852 7.0000
25 297967419 1.0000
25 46609085 2.0000
25 377319290 1.0000
25 55059675 1.0000
25 222762589 1.0000
25 388954439 1.0000
25 14561015 1.0000
25 132170123 1.0000
25 19087569 1.0000
25 16708655 1.0000
25 80943076 16.0000
25 219330249 2.0000
25 466501865 7.0000
25 68659708 2.0000
25 227023883 8.0000
25 158315486 1.0000
25 269788397 2.0000
25 61733092 1.0000
25 38886883 1.0000
25 300872531 1.0000
25 18632946 2.0000
25 260824465 1.0000
25 131926473 2.0000
25 550076077 1.0000
25 388250401 2.0000
25 58922682 7.0000
25 393947529 1.0000
25 276868661 1.0000
25 21666641 2.0000
25 72883916 2.0000
25 11564602 2.0000
25 25097735 2.0000
25 107722321 7.0000
25 32522100 2.0000
25 154943205 4.0000
25 482866177 7.0000
25 85110055 1.0000
25 95194160 2.0000
25 389443487 15.0000
25 134738764 1.0000
25 617016144 1.0000
25 19397942 1.0000
25 270926830 8.0000
25 460401829 3.0000
25 255998767 4.0000
25 26584956 1.0000
25 169864622 3.0000
25 815306454 2.0000
25 728039018 2.0000
25 26796376 1.0000
25 19758148 19.0000
25 20856796 1.0000
25 192935794 1.0000
25 245745762 1.0000
25 580749365 1.0000
25 198912426 2.0000
25 5715682 1.0000
25 200700960 1.0000
25 288723364 5.0000
25 22159580 5.0000
25 15453062 9.0000
25 481120639 1.0000
25 328576792 2.0000
25 124312153 1.0000
25 21736214 2.0000
25 188332701 7.0000
25 454866285 2.0000
25 383238347 1.0000
25 333330899 3.0000
25 42374586 1.0000
25 14395178 1.0000
25 191111643 1.0000
25 19973305 3.0000
25 25091518 1.0000
25 101712079 2.0000
25 64396655 1.0000
25 85302744 1.0000
25 357472615 1.0000
25 223552246 2.0000
25 15048694 2.0000
25 95646830 1.0000
25 124270074 2.0000
25 20622055 1.0000
25 15484198 1.0000
25 80812413 1.0000
25 22282116 1.0000
25 103879974 4.0000
25 77220402 3.0000
25 180013616 1.0000
25 759067032 1.0000
25 34940114 1.0000
25 196054196 4.0000
25 80802900 3.0000
25 91786287 1.0000
25 105800463 3.0000
25 107254637 2.0000
26 14284260 8.0000
26 622426905 1.0000
26 21746513 2.0000
26 277496722 1.0000
26 127619354 1.0000
26 457060718 5.0000
26 50714939 1.0000
26 22639961 2.0000
26 222477026 4.0000
26 18096679 2.0000
26 496278040 2.0000
26 593650130 1.0000
26 105838665 2.0000
26 110767433 5.0000
26 19589280 1.0000
26 479644360 1.0000
26 193313425 1.0000
26 52412027 1.0000
26 331178901 1.0000
26 118711934 1.0000
26 106397932 1.0000
26 6364652 1.0000
26 312758175 2.0000
26 60738400 3.0000
26 222419520 1.0000
26 225857392 3.0000
26 432396682 1.0000
26 209029473 1.0000
26 187632184 1.0000
26 130154450 3.0000
26 18099795 2.0000
26 328634628 2.0000
26 810372954 1.0000
26 19177609 1.0000
26 871469846 1.0000
26 92498317 1.0000
26 221355288 1.0000
26 475884318 1.0000
26 118984824 3.0000
26 77981490 1.0000
26 15157283 1.0000
26 54515428 1.0000
26 33300246 3.0000
26 93880122 3.0000
26 131517399 2.0000
26 408663015 1.0000
26 162472533 3.0000
26 554602188 2.0000
26 66444899 2.0000
26 20226550 1.0000
26 407741330 3.0000
26 27212119 2.0000
26 32965648 3.0000
26 277499481 1.0000
26 215206530 2.0000
26 125270251 1.0000
26 16884084 1.0000
26 90646214 1.0000
26 191807697 3.0000
26 78702900 1.0000
26 40238442 1.0000
26 253490735 1.0000
26 166598394 2.0000
26 6058852 3.0000
26 297967419 5.0000
26 436576452 1.0000
26 46609085 1.0000
26 102084479 1.0000
26 429751008 2.0000
26 115643685 2.0000
26 331021368 5.0000
26 55059675 3.0000
26 94701778 3.0000
26 249709671 2.0000
26 20148039 1.0000
26 14104027 2.0000
26 211525589 2.0000
26 388954439 2.0000
26 240202308 1.0000
26 105880024 1.0000
26 19295262 3.0000
26 132170123 2.0000
26 19087569 2.0000
26 261782937 1.0000
26 144929619 1.0000
26 16708655 5.0000
26 80943076 4.0000
26 58836363 1.0000
26 368312542 1.0000
26 250091875 1.0000
26 68659708 1.0000
26 14933304 3.0000
26 227023883 1.0000
26 36664451 1.0000
26 303707744 2.0000
26 28087982 2.0000
26 158315486 2.0000
26 269788397 1.0000
26 61733092 3.0000
26 927480949 2.0000
26 38886883 2.0000
26 19058678 2.0000
26 106150560 1.0000
26 260824465 3.0000
26 124170781 4.0000
26 131926473 2.0000
26 462856853 1.0000
26 44548822 3.0000
26 77188973 3.0000
26 123346524 2.0000
26 31373289 2.0000
26 15133808 1.0000
26 164226176 4.0000
26 72341341 2.0000
26 318951712 1.0000
26 388250401 1.0000
26 24157360 1.0000
26 58922682 1.0000
26 276868661 2.0000
26 21666641 1.0000
26 72883916 1.0000
26 88974929 2.0000
26 19825835 2.0000
26 11564602 4.0000
26 25097735 3.0000
26 24727170 1.0000
26 32522100 2.0000
26 468356212 1.0000
26 399365200 5.0000
26 61781260 3.0000
26 133236916 2.0000
26 219976700 2.0000
26 62613162 4.0000
26 28543847 1.0000
26 21744895 3.0000
26 95194160 2.0000
26 389443487 2.0000
26 389434876 4.0000
26 134738764 1.0000
26 617016144 2.0000
26 17723460 1.0000
26 35305401 2.0000
26 270926830 2.0000
26 90432690 1.0000
26 460401829 1.0000
26 21291109 1.0000
26 156992643 1.0000
26 255998767 1.0000
26 125312818 1.0000
26 26584956 2.0000
26 169864622 1.0000
26 815306454 2.0000
26 21713090 2.0000
26 728039018 4.0000
26 20856796 1.0000
26 23452598 4.0000
26 245745762 3.0000
26 580749365 8.0000
26 237700394 2.0000
26 117777690 1.0000
26 32439211 3.0000
26 198912426 4.0000
26 5715682 3.0000
26 408454349 2.0000
26 200700960 1.0000
26 288723364 1.0000
26 120720108 2.0000
26 55253731 5.0000
26 22159580 3.0000
26 15453062 3.0000
26 19018381 1.0000
26 20600229 3.0000
26 34654362 1.0000
26 388299335 1.0000
26 111013369 1.0000
26 499781930 1.0000
26 84563846 1.0000
26 15672615 7.0000
26 23749162 4.0000
26 41901500 2.0000
26 21736214 1.0000
26 188332701 1.0000
26 143212610 4.0000
26 454866285 5.0000
26 383238347 3.0000
26 333330899 1.0000
26 79167671 1.0000
26 42374586 2.0000
26 130085607 3.0000
26 14395178 1.0000
26 18020612 1.0000
26 387054267 1.0000
26 191111643 1.0000
26 19973305 1.0000
26 25091518 3.0000
26 35781487 4.0000
26 118429508 1.0000
26 64396655 3.0000
26 259215762 1.0000
26 112398730 1.0000
26 357472615 1.0000
26 223552246 2.0000
26 108587399 2.0000
26 15048694 3.0000
26 173089105 1.0000
26 95646830 1.0000
26 27850283 1.0000
26 16970757 1.0000
26 124270074 1.0000
26 250311545 4.0000
26 80812413 1.0000
26 20992801 2.0000
26 32369044 1.0000
26 22282116 2.0000
26 24734991 1.0000
26 185183285 1.0000
26 180013616 1.0000
26 50303152 3.0000
26 34940114 1.0000
26 196054196 1.0000
26 80802900 4.0000
26 79974944 2.0000
26 105800463 2.0000
26 14621024 1.0000
26 107254637 1.0000
26 143779403 1.0000
27 14284260 1.0000
27 21746513 2.0000
27 127619354 2.0000
27 479644360 1.0000
27 15580900 1.0000
27 6364652 1.0000
27 143739561 1.0000
27 373442908 3.0000
27 432396682 1.0000
27 22388326 2.0000
27 81857654 1.0000
27 14146330 1.0000
27 86192099 1.0000
27 221355288 1.0000
27 118984824 1.0000
27 77808680 1.0000
27 131517399 1.0000
27 162472533 1.0000
27 66444899 1.0000
27 277499481 2.0000
27 245849058 3.0000
27 78702900 4.0000
27 253490735 2.0000
27 166598394 1.0000
27 297967419 1.0000
27 46609085 4.0000
27 115643685 1.0000
27 249709671 2.0000
27 222762589 1.0000
27 20148039 1.0000
27 568174146 1.0000
27 121762421 2.0000
27 16708655 1.0000
27 58836363 2.0000
27 250091875 1.0000
27 14933304 2.0000
27 303707744 2.0000
27 28087982 1.0000
27 158315486 1.0000
27 61733092 1.0000
27 153810216 4.0000
27 19058678 2.0000
27 300872531 3.0000
27 106150560 1.0000
27 78562045 1.0000
27 77188973 1.0000
27 164226176 2.0000
27 422184091 1.0000
27 72341341 1.0000
27 77240489 2.0000
27 66774405 1.0000
27 24157360 2.0000
27 276868661 1.0000
27 117449724 1.0000
27 11564602 1.0000
27 107722321 1.0000
27 32522100 1.0000
27 242943134 1.0000
27 15010349 1.0000
27 399365200 1.0000
27 61781260 1.0000
27 133236916 1.0000
27 20995648 1.0000
27 21744895 1.0000
27 95194160 6.0000
27 389443487 1.0000
27 389434876 1.0000
27 101797813 1.0000
27 17723460 2.0000
27 35305401 1.0000
27 26584956 2.0000
27 192935794 1.0000
27 117777690 2.0000
27 22159580 2.0000
27 34654362 1.0000
27 84563846 7.0000
27 15672615 2.0000
27 14567982 2.0000
27 454866285 3.0000
27 18020612 3.0000
27 191111643 1.0000
27 19973305 1.0000
27 118429508 1.0000
27 64396655 1.0000
27 85302744 1.0000
27 108587399 1.0000
27 27850283 1.0000
27 54351001 2.0000
27 80812413 1.0000
27 32369044 1.0000
27 113585486 1.0000
27 77220402 1.0000
27 185183285 1.0000
27 66078636 1.0000
27 77234984 1.0000
27 79974944 1.0000
27 91786287 1.0000
27 21408041 1.0000
27 105800463 1.0000
27 143779403 2.0000
28 14284260 1.0000
28 277496722 1.0000
28 127619354 2.0000
28 50714939 1.0000
28 496278040 1.0000
28 80968760 1.0000
28 110767433 1.0000
28 52412027 2.0000
28 106397932 1.0000
28 373442908 1.0000
28 18099795 1.0000
28 14146330 1.0000
28 93880122 3.0000
28 131517399 1.0000
28 66444899 2.0000
28 407741330 1.0000
28 32965648 1.0000
28 245849058 1.0000
28 297967419 2.0000
28 331021368 2.0000
28 222762589 1.0000
28 568174146 1.0000
28 121762421 1.0000
28 250091875 2.0000
28 14933304 1.0000
28 153810216 1.0000
28 19058678 1.0000
28 260824465 2.0000
28 131926473 2.0000
28 31373289 1.0000
28 164226176 3.0000
28 72341341 1.0000
28 107722321 1.0000
28 154943205 1.0000
28 399365200 2.0000
28 61781260 2.0000
28 219976700 1.0000
28 21744895 1.0000
28 169864622 2.0000
28 76650839 1.0000
28 192935794 1.0000
28 481120639 1.0000
28 84563846 1.0000
28 15672615 2.0000
28 21736214 2.0000
28 24211594 1.0000
28 454866285 1.0000
28 35781487 1.0000
28 101712079 1.0000
28 259215762 1.0000
28 180013616 1.0000
28 105800463 1.0000
28 107254637 1.0000
29 14284260 1.0000
29 19177609 1.0000
29 249709671 1.0000
29 250091875 2.0000
29 300872531 1.0000
29 393436815 1.0000
29 242943134 1.0000
29 219976700 1.0000
29 17723460 1.0000
29 64396655 1.0000
30 14284260 2.0000
30 331021368 3.0000
30 14561015 1.0000
30 154943205 1.0000
30 41901500 1.0000
31 14284260 1.0000
31 622426905 1.0000
31 127619354 1.0000
31 457060718 1.0000
31 50714939 1.0000
31 831250927 1.0000
31 222477026 1.0000
31 496278040 1.0000
31 593650130 1.0000
31 105838665 1.0000
31 311986618 2.0000
31 19589280 1.0000
31 479644360 1.0000
31 15580900 1.0000
31 52412027 1.0000
31 118711934 1.0000
31 36672211 1.0000
31 6364652 1.0000
31 93860818 1.0000
31 143739561 1.0000
31 373442908 2.0000
31 432396682 1.0000
31 376161322 1.0000
31 209029473 2.0000
31 130154450 1.0000
31 168592013 1.0000
31 328634628 1.0000
31 19177609 1.0000
31 475884318 2.0000
31 118984824 1.0000
31 77981490 1.0000
31 77808680 1.0000
31 15157283 2.0000
31 131970620 1.0000
31 33300246 1.0000
31 201226827 1.0000
31 407741330 1.0000
31 68198984 1.0000
31 32965648 1.0000
31 215206530 3.0000
31 125270251 1.0000
31 191807697 1.0000
31 40238442 1.0000
31 18627119 1.0000
31 100520303 2.0000
31 6058852 2.0000
31 297967419 2.0000
31 903616850 1.0000
31 115643685 4.0000
31 94701778 1.0000
31 222762589 2.0000
31 20148039 1.0000
31 14104027 1.0000
31 388954439 2.0000
31 240202308 1.0000
31 19295262 2.0000
31 132170123 3.0000
31 357805905 2.0000
31 250091875 1.0000
31 14933304 1.0000
31 227023883 2.0000
31 36664451 2.0000
31 28087982 1.0000
31 103065157 1.0000
31 269788397 3.0000
31 19058678 1.0000
31 78562045 4.0000
31 462856853 1.0000
31 77188973 1.0000
31 102958885 1.0000
31 164226176 4.0000
31 388250401 3.0000
31 66774405 1.0000
31 65357102 1.0000
31 25097735 1.0000
31 24727170 1.0000
31 107722321 1.0000
31 32522100 3.0000
31 15010349 2.0000
31 399365200 2.0000
31 219976700 1.0000
31 389443487 2.0000
31 19397942 2.0000
31 17723460 1.0000
31 119074643 1.0000
31 35305401 1.0000
31 270926830 1.0000
31 903985238 3.0000
31 90432690 1.0000
31 460401829 1.0000
31 156992643 2.0000
31 255998767 1.0000
31 125312818 1.0000
31 76650839 1.0000
31 815306454 2.0000
31 728039018 3.0000
31 26796376 1.0000
31 19758148 1.0000
31 23452598 3.0000
31 19619404 1.0000
31 408454349 1.0000
31 397229449 1.0000
31 288723364 1.0000
31 15453062 1.0000
31 19018381 1.0000
31 388299335 1.0000
31 111013369 1.0000
31 60585651 2.0000
31 532351874 1.0000
31 24211594 3.0000
31 188332701 2.0000
31 383238347 1.0000
31 85809236 1.0000
31 42374586 1.0000
31 14395178 1.0000
31 354911386 2.0000
31 387054267 1.0000
31 191111643 1.0000
31 25091518 1.0000
31 64396655 1.0000
31 259215762 1.0000
31 85302744 2.0000
31 112398730 2.0000
31 70796349 2.0000
31 532241033 1.0000
31 95646830 3.0000
31 16970757 1.0000
31 295807687 1.0000
31 124270074 1.0000
31 122994639 5.0000
31 32369044 1.0000
31 103879974 2.0000
31 113585486 1.0000
31 66078636 1.0000
31 80802900 1.0000
31 91786287 1.0000
31 21408041 1.0000
31 75896448 1.0000
31 143779403 1.0000
32 14284260 3.0000
32 622426905 1.0000
32 277496722 1.0000
32 121127090 1.0000
32 516688031 1.0000
32 496278040 1.0000
32 311986618 1.0000
32 417975170 1.0000
32 52412027 1.0000
32 6364652 1.0000
32 373442908 1.0000
32 328634628 2.0000
32 810372954 3.0000
32 631874663 2.0000
32 77981490 1.0000
32 77808680 1.0000
32 54515428 5.0000
32 201226827 1.0000
32 162472533 8.0000
32 34374472 1.0000
32 20226550 1.0000
32 407741330 3.0000
32 191807697 1.0000
32 40238442 1.0000
32 46609085 1.0000
32 222762589 1.0000
32 20148039 1.0000
32 14104027 2.0000
32 261782937 13.0000
32 68659708 1.0000
32 227023883 2.0000
32 28087982 3.0000
32 19058678 1.0000
32 131926473 1.0000
32 164226176 1.0000
32 72341341 1.0000
32 58922682 2.0000
32 65357102 4.0000
32 276868661 1.0000
32 19825835 3.0000
32 11564602 4.0000
32 25097735 1.0000
32 32522100 2.0000
32 219976700 2.0000
32 389434876 6.0000
32 270926830 2.0000
32 90432690 1.0000
32 460401829 10.0000
32 156992643 4.0000
32 815306454 1.0000
32 19758148 2.0000
32 200700960 1.0000
32 111013369 1.0000
32 499781930 1.0000
32 124312153 1.0000
32 15672615 1.0000
32 188332701 1.0000
32 143212610 2.0000
32 354911386 1.0000
32 118429508 1.0000
32 259215762 2.0000
32 166694631 1.0000
32 295807687 1.0000
32 54351001 1.0000
32 122994639 1.0000
32 20992801 1.0000
32 91786287 1.0000
32 143779403 1.0000
33 14284260 2.0000
33 622426905 1.0000
33 277496722 1.0000
33 14758838 1.0000
33 127619354 3.0000
33 22639961 2.0000
33 831250927 1.0000
33 80021045 2.0000
33 222477026 1.0000
33 496278040 1.0000
33 81367969 1.0000
33 593650130 1.0000
33 105838665 1.0000
33 110767433 1.0000
33 19589280 1.0000
33 417975170 2.0000
33 19858924 2.0000
33 130092487 2.0000
33 6364652 2.0000
33 312758175 1.0000
33 275228841 1.0000
33 60738400 2.0000
33 93860818 3.0000
33 143739561 1.0000
33 373442908 2.0000
33 209029473 4.0000
33 130154450 1.0000
33 22388326 1.0000
33 168592013 1.0000
33 18099795 1.0000
33 328634628 2.0000
33 86192099 1.0000
33 221355288 1.0000
33 118984824 2.0000
33 77981490 1.0000
33 77808680 1.0000
33 15157283 1.0000
33 54515428 1.0000
33 131970620 2.0000
33 38281180 2.0000
33 33300246 2.0000
33 93880122 1.0000
33 408663015 2.0000
33 162472533 1.0000
33 554602188 2.0000
33 353688428 2.0000
33 19977759 1.0000
33 68198984 2.0000
33 27212119 3.0000
33 215206530 2.0000
33 125270251 1.0000
33 191807697 1.0000
33 78702900 5.0000
33 40238442 1.0000
33 18627119 1.0000
33 253490735 1.0000
33 297967419 1.0000
33 34244239 4.0000
33 102084479 2.0000
33 331021368 1.0000
33 55059675 1.0000
33 94701778 1.0000
33 222762589 2.0000
33 20148039 1.0000
33 14104027 1.0000
33 105880024 1.0000
33 568174146 1.0000
33 14561015 1.0000
33 121762421 1.0000
33 132170123 1.0000
33 19087569 1.0000
33 144929619 2.0000
33 80943076 1.0000
33 82093305 2.0000
33 49682880 4.0000
33 219330249 1.0000
33 466501865 1.0000
33 250091875 3.0000
33 68659708 2.0000
33 36664451 1.0000
33 28087982 4.0000
33 269788397 4.0000
33 61733092 1.0000
33 18632946 4.0000
33 260824465 3.0000
33 78562045 1.0000
33 462856853 5.0000
33 44548822 1.0000
33 77188973 2.0000
33 31373289 2.0000
33 164226176 1.0000
33 388250401 1.0000
33 24157360 2.0000
33 58922682 1.0000
33 393947529 1.0000
33 65357102 2.0000
33 276868661 1.0000
33 22499765 1.0000
33 19825835 1.0000
33 25097735 2.0000
33 24727170 1.0000
33 107722321 1.0000
33 32522100 2.0000
33 242943134 1.0000
33 154943205 1.0000
33 427031173 1.0000
33 20356313 3.0000
33 133236916 1.0000
33 28543847 1.0000
33 95194160 3.0000
33 134738764 1.0000
33 19397942 2.0000
33 101797813 1.0000
33 119074643 1.0000
33 270926830 2.0000
33 90432690 2.0000
33 460401829 1.0000
33 156992643 2.0000
33 125312818 1.0000
33 26584956 1.0000
33 815306454 2.0000
33 21713090 2.0000
33 728039018 1.0000
33 26796376 1.0000
33 192935794 2.0000
33 23452598 1.0000
33 245745762 4.0000
33 237700394 1.0000
33 117777690 2.0000
33 198912426 1.0000
33 5715682 2.0000
33 408454349 1.0000
33 200700960 2.0000
33 288723364 3.0000
33 55253731 1.0000
33 22159580 1.0000
33 58821256 1.0000
33 15453062 1.0000
33 20600229 1.0000
33 34654362 3.0000
33 388299335 2.0000
33 111013369 1.0000
33 624746312 5.0000
33 219298196 1.0000
33 124312153 1.0000
33 15672615 2.0000
33 14567982 4.0000
33 532351874 1.0000
33 23749162 2.0000
33 21736214 3.0000
33 24211594 1.0000
33 188332701 1.0000
33 108935576 1.0000
33 236953412 2.0000
33 143212610 3.0000
33 383238347 2.0000
33 79167671 1.0000
33 130085607 1.0000
33 354911386 1.0000
33 18020612 1.0000
33 191111643 4.0000
33 19973305 2.0000
33 25091518 1.0000
33 118429508 3.0000
33 101712079 1.0000
33 64396655 1.0000
33 259215762 2.0000
33 70796349 2.0000
33 223552246 3.0000
33 15048694 1.0000
33 173089105 1.0000
33 95646830 2.0000
33 20589545 1.0000
33 295807687 1.0000
33 124270074 3.0000
33 15484198 1.0000
33 54351001 1.0000
33 250311545 1.0000
33 80812413 3.0000
33 122994639 1.0000
33 20992801 2.0000
33 386476845 1.0000
33 113585486 1.0000
33 77220402 1.0000
33 185183285 1.0000
33 66078636 2.0000
33 77234984 1.0000
33 34940114 1.0000
33 196054196 1.0000
33 80802900 2.0000
33 79974944 1.0000
33 21408041 1.0000
33 105800463 1.0000
33 14621024 1.0000
33 107254637 1.0000
33 75896448 1.0000
34 14284260 1.0000
34 21746513 1.0000
34 14758838 1.0000
34 593650130 1.0000
34 479644360 1.0000
34 193313425 4.0000
34 331178901 1.0000
34 118711934 1.0000
34 155892458 1.0000
34 106397932 1.0000
34 6364652 1.0000
34 93860818 3.0000
34 373442908 1.0000
34 376161322 1.0000
34 15157283 1.0000
34 131970620 1.0000
34 353688428 3.0000
34 34374472 1.0000
34 407741330 1.0000
34 32965648 1.0000
34 191807697 1.0000
34 78702900 1.0000
34 166598394 1.0000
34 6058852 1.0000
34 104845115 1.0000
34 115643685 1.0000
34 55059675 1.0000
34 568174146 1.0000
34 14561015 1.0000
34 121762421 1.0000
34 132170123 1.0000
34 357805905 1.0000
34 16708655 3.0000
34 82093305 1.0000
34 49682880 3.0000
34 250091875 1.0000
34 68659708 1.0000
34 303707744 1.0000
34 28087982 1.0000
34 61733092 2.0000
34 300872531 1.0000
34 18632946 1.0000
34 260824465 3.0000
34 77188973 1.0000
34 31373289 1.0000
34 58922682 1.0000
34 65357102 1.0000
34 830775721 1.0000
34 25097735 3.0000
34 32522100 4.0000
34 61781260 3.0000
34 219976700 1.0000
34 19397942 5.0000
34 296312085 1.0000
34 26584956 2.0000
34 76650839 1.0000
34 23452598 1.0000
34 117777690 1.0000
34 408454349 1.0000
34 22159580 1.0000
34 20600229 1.0000
34 388299335 1.0000
34 111013369 2.0000
34 84563846 3.0000
34 48988168 1.0000
34 15672615 3.0000
34 21736214 2.0000
34 188332701 1.0000
34 454866285 2.0000
34 383238347 1.0000
34 354911386 2.0000
34 18020612 1.0000
34 85302744 1.0000
34 70796349 1.0000
34 15048694 1.0000
34 166694631 1.0000
34 20589545 2.0000
34 16970757 1.0000
34 15484198 4.0000
34 185183285 1.0000
34 180013616 1.0000
34 82406734 1.0000
34 66078636 3.0000
34 77234984 2.0000
34 21408041 1.0000
35 14284260 13.0000
35 622426905 7.0000
35 21746513 13.0000
35 277496722 7.0000
35 14758838 7.0000
35 127619354 9.0000
35 309587728 7.0000
35 457060718 10.0000
35 50714939 12.0000
35 415449314 6.0000
35 22639961 13.0000
35 121127090 10.0000
35 80021045 7.0000
35 222477026 11.0000
35 516688031 4.0000
35 18096679 3.0000
35 496278040 4.0000
35 81367969 11.0000
35 102107018 1.0000
35 80968760 2.0000
35 593650130 8.0000
35 105838665 6.0000
35 18451281 1.0000
35 110767433 14.0000
35 311986618 9.0000
35 19589280 13.0000
35 45158266 3.0000
35 479644360 13.0000
35 417975170 7.0000
35 19858924 2.0000
35 193313425 12.0000
35 15580900 13.0000
35 130092487 15.0000
35 52412027 4.0000
35 386776248 8.0000
35 331178901 12.0000
35 118711934 20.0000
35 155892458 9.0000
35 106397932 4.0000
35 36672211 9.0000
35 6364652 14.0000
35 312758175 21.0000
35 275228841 9.0000
35 77224096 1.0000
35 60738400 10.0000
35 222419520 2.0000
35 93860818 19.0000
35 225857392 14.0000
35 143739561 11.0000
35 20132840 4.0000
35 373442908 18.0000
35 432396682 11.0000
35 376161322 12.0000
35 209029473 9.0000
35 187632184 4.0000
35 130154450 13.0000
35 108600854 9.0000
35 22388326 10.0000
35 168592013 15.0000
35 81857654 3.0000
35 18099795 13.0000
35 106115066 6.0000
35 328634628 15.0000
35 810372954 19.0000
35 631874663 3.0000
35 19177609 8.0000
35 871469846 3.0000
35 92498317 9.0000
35 14146330 5.0000
35 86192099 6.0000
35 221355288 5.0000
35 475884318 4.0000
35 118984824 10.0000
35 217148014 9.0000
35 77981490 8.0000
35 77808680 12.0000
35 15157283 8.0000
35 54515428 13.0000
35 131970620 12.0000
35 14937936 3.0000
35 20688804 4.0000
35 38281180 3.0000
35 33300246 9.0000
35 93880122 7.0000
35 131517399 20.0000
35 201226827 5.0000
35 776022362 2.0000
35 111411358 4.0000
35 408663015 10.0000
35 162472533 13.0000
35 554602188 6.0000
35 353688428 13.0000
35 66444899 10.0000
35 19977759 5.0000
35 34374472 10.0000
35 20226550 6.0000
35 110459587 1.0000
35 407741330 11.0000
35 68198984 11.0000
35 27212119 9.0000
35 32965648 19.0000
35 277499481 8.0000
35 245849058 13.0000
35 215206530 8.0000
35 125270251 16.0000
35 16884084 9.0000
35 90646214 3.0000
35 191807697 10.0000
35 78702900 5.0000
35 40238442 12.0000
35 18627119 10.0000
35 385936104 16.0000
35 253490735 16.0000
35 166598394 13.0000
35 6058852 8.0000
35 297967419 13.0000
35 34244239 13.0000
35 436576452 3.0000
35 109585815 2.0000
35 46609085 10.0000
35 144791011 6.0000
35 104845115 3.0000
35 102084479 13.0000
35 903616850 2.0000
35 429751008 2.0000
35 377319290 12.0000
35 115643685 10.0000
35 331021368 15.0000
35 55059675 11.0000
35 94701778 14.0000
35 249709671 18.0000
35 222762589 11.0000
35 20148039 23.0000
35 368314502 7.0000
35 14104027 8.0000
35 211525589 4.0000
35 388954439 13.0000
35 240202308 7.0000
35 105880024 11.0000
35 948015937 5.0000
35 173065787 7.0000
35 568174146 10.0000
35 14561015 8.0000
35 19295262 15.0000
35 121762421 14.0000
35 124152473 1.0000
35 132170123 16.0000
35 357805905 26.0000
35 19087569 15.0000
35 261782937 12.0000
35 144929619 16.0000
35 16708655 11.0000
35 80943076 19.0000
35 82093305 11.0000
35 49682880 5.0000
35 58836363 13.0000
35 219330249 5.0000
35 368312542 5.0000
35 466501865 15.0000
35 250091875 11.0000
35 68659708 7.0000
35 804596460 1.0000
35 14933304 6.0000
35 227023883 17.0000
35 36664451 5.0000
35 303707744 13.0000
35 28087982 15.0000
35 158315486 6.0000
35 103065157 1.0000
35 616277319 3.0000
35 269788397 12.0000
35 101262304 8.0000
35 61733092 11.0000
35 153810216 5.0000
35 927480949 6.0000
35 38886883 10.0000
35 19058678 10.0000
35 300872531 10.0000
35 18632946 7.0000
35 106150560 13.0000
35 260824465 8.0000
35 124170781 7.0000
35 131926473 5.0000
35 78562045 14.0000
35 932446861 1.0000
35 550076077 4.0000
35 462856853 15.0000
35 44548822 20.0000
35 77188973 12.0000
35 123346524 1.0000
35 31373289 12.0000
35 102958885 10.0000
35 609096352 1.0000
35 20424362 18.0000
35 15133808 7.0000
35 164226176 9.0000
35 422184091 9.0000
35 72341341 15.0000
35 318951712 15.0000
35 77240489 4.0000
35 388250401 11.0000
35 66774405 8.0000
35 24157360 13.0000
35 58922682 8.0000
35 393947529 9.0000
35 65357102 6.0000
35 276868661 14.0000
35 21666641 12.0000
35 72883916 3.0000
35 393436815 6.0000
35 22499765 2.0000
35 117449724 4.0000
35 88974929 8.0000
35 19825835 14.0000
35 258834854 3.0000
35 11564602 13.0000
35 830775721 3.0000
35 25097735 14.0000
35 24727170 7.0000
35 107722321 9.0000
35 32522100 22.0000
35 242943134 9.0000
35 154943205 13.0000
35 15010349 8.0000
35 399365200 6.0000
35 61781260 15.0000
35 20356313 15.0000
35 133236916 8.0000
35 219976700 13.0000
35 62613162 11.0000
35 482866177 3.0000
35 20995648 4.0000
35 28543847 16.0000
35 85110055 2.0000
35 21744895 14.0000
35 95194160 13.0000
35 389443487 3.0000
35 389434876 20.0000
35 134738764 3.0000
35 617016144 8.0000
35 224655400 2.0000
35 19397942 14.0000
35 101797813 8.0000
35 17723460 9.0000
35 119074643 2.0000
35 35305401 8.0000
35 296312085 1.0000
35 56999787 3.0000
35 270926830 5.0000
35 903985238 7.0000
35 90432690 9.0000
35 460401829 13.0000
35 21291109 4.0000
35 156992643 9.0000
35 255998767 7.0000
35 125312818 9.0000
35 806388620 1.0000
35 26584956 10.0000
35 397160160 3.0000
35 169864622 5.0000
35 76650839 10.0000
35 815306454 7.0000
35 21713090 9.0000
35 728039018 10.0000
35 26796376 15.0000
35 19758148 3.0000
35 20856796 8.0000
35 192935794 15.0000
35 23452598 10.0000
35 245745762 10.0000
35 19619404 7.0000
35 580749365 9.0000
35 237700394 6.0000
35 117777690 21.0000
35 32439211 20.0000
35 198912426 12.0000
35 326184301 2.0000
35 5715682 8.0000
35 408454349 8.0000
35 397229449 6.0000
35 200700960 13.0000
35 288723364 7.0000
35 120720108 9.0000
35 55253731 7.0000
35 22159580 8.0000
35 606306570 6.0000
35 58821256 11.0000
35 202205134 1.0000
35 15453062 14.0000
35 19018381 18.0000
35 20600229 19.0000
35 34654362 7.0000
35 388299335 11.0000
35 111013369 10.0000
35 499781930 5.0000
35 84563846 21.0000
35 328576792 7.0000
35 624746312 7.0000
35 48988168 11.0000
35 219298196 10.0000
35 124312153 1.0000
35 15672615 10.0000
35 14567982 6.0000
35 532351874 4.0000
35 23749162 10.0000
35 41901500 11.0000
35 21736214 6.0000
35 24211594 10.0000
35 188332701 11.0000
35 100260784 9.0000
35 108935576 1.0000
35 236953412 1.0000
35 143212610 13.0000
35 454866285 12.0000
35 383238347 14.0000
35 558445037 10.0000
35 14197060 7.0000
35 333330899 15.0000
35 494828691 3.0000
35 79167671 15.0000
35 85809236 4.0000
35 42374586 5.0000
35 130085607 16.0000
35 14395178 11.0000
35 354911386 27.0000
35 18020612 17.0000
35 387054267 3.0000
35 191111643 10.0000
35 19973305 13.0000
35 837683683 2.0000
35 25091518 20.0000
35 35781487 8.0000
35 118429508 14.0000
35 101712079 12.0000
35 64396655 12.0000
35 259215762 11.0000
35 131120978 3.0000
35 453169903 1.0000
35 85302744 17.0000
35 595553662 1.0000
35 112398730 7.0000
35 70796349 16.0000
35 357472615 13.0000
35 223552246 16.0000
35 108587399 11.0000
35 15048694 16.0000
35 173089105 14.0000
35 608932775 1.0000
35 166694631 9.0000
35 532241033 6.0000
35 95646830 8.0000
35 27850283 12.0000
35 20589545 12.0000
35 16970757 9.0000
35 295807687 7.0000
35 124270074 12.0000
35 20622055 12.0000
35 15484198 9.0000
35 54351001 11.0000
35 250311545 10.0000
35 80812413 12.0000
35 122994639 8.0000
35 20992801 9.0000
35 32369044 5.0000
35 22282116 5.0000
35 24734991 14.0000
35 117783032 8.0000
35 386476845 15.0000
35 103879974 7.0000
35 47916280 4.0000
35 14190551 11.0000
35 113585486 9.0000
35 77220402 6.0000
35 185183285 13.0000
35 180013616 14.0000
35 759067032 1.0000
35 82406734 2.0000
35 50303152 7.0000
35 66078636 6.0000
35 77234984 4.0000
35 34940114 10.0000
35 474991141 1.0000
35 196054196 10.0000
35 80802900 18.0000
35 79974944 18.0000
35 91786287 7.0000
35 21408041 15.0000
35 105800463 16.0000
35 14621024 22.0000
35 107254637 10.0000
35 75896448 5.0000
35 143779403 16.0000
36 14284260 1.0000
36 22639961 1.0000
36 45158266 1.0000
36 253490735 1.0000
37 14284260 1.0000
37 457060718 1.0000
37 593650130 1.0000
37 479644360 1.0000
37 130092487 2.0000
37 52412027 1.0000
37 106397932 1.0000
37 225857392 1.0000
37 432396682 1.0000
37 130154450 1.0000
37 108600854 1.0000
37 22388326 1.0000
37 81857654 2.0000
37 475884318 2.0000
37 68198984 1.0000
37 32965648 5.0000
37 78702900 1.0000
37 40238442 2.0000
37 385936104 1.0000
37 166598394 2.0000
37 297967419 1.0000
37 104845115 1.0000
37 102084479 1.0000
37 377319290 1.0000
37 115643685 1.0000
37 94701778 1.0000
37 249709671 1.0000
37 222762589 2.0000
37 240202308 1.0000
37 14561015 1.0000
37 121762421 1.0000
37 132170123 1.0000
37 357805905 1.0000
37 144929619 1.0000
37 58836363 1.0000
37 250091875 1.0000
37 318951712 1.0000
37 117449724 1.0000
37 107722321 1.0000
37 32522100 2.0000
37 154943205 1.0000
37 61781260 5.0000
37 20356313 1.0000
37 95194160 2.0000
37 101797813 1.0000
37 460401829 1.0000
37 125312818 1.0000
37 26584956 1.0000
37 117777690 1.0000
37 5715682 1.0000
37 111013369 1.0000
37 84563846 4.0000
37 219298196 1.0000
37 124312153 1.0000
37 42374586 1.0000
37 14395178 1.0000
37 354911386 1.0000
37 25091518 2.0000
37 70796349 1.0000
37 223552246 2.0000
37 117783032 1.0000
37 386476845 1.0000
37 14190551 1.0000
37 113585486 1.0000
37 77220402 2.0000
38 14284260 12.0000
38 622426905 24.0000
38 21746513 3.0000
38 277496722 7.0000
38 14758838 10.0000
38 127619354 15.0000
38 309587728 4.0000
38 457060718 7.0000
38 50714939 5.0000
38 415449314 2.0000
38 22639961 9.0000
38 121127090 12.0000
38 831250927 2.0000
38 80021045 18.0000
38 222477026 13.0000
38 516688031 8.0000
38 18096679 8.0000
38 496278040 2.0000
38 81367969 5.0000
38 102107018 1.0000
38 80968760 10.0000
38 593650130 11.0000
38 105838665 10.0000
38 18451281 1.0000
38 110767433 13.0000
38 22031058 1.0000
38 311986618 21.0000
38 19589280 3.0000
38 45158266 3.0000
38 479644360 12.0000
38 417975170 11.0000
38 19858924 4.0000
38 193313425 2.0000
38 15580900 18.0000
38 130092487 9.0000
38 52412027 5.0000
38 386776248 30.0000
38 331178901 5.0000
38 118711934 4.0000
38 155892458 11.0000
38 106397932 11.0000
38 6364652 4.0000
38 312758175 16.0000
38 275228841 9.0000
38 77224096 3.0000
38 60738400 13.0000
38 222419520 1.0000
38 93860818 10.0000
38 225857392 13.0000
38 143739561 18.0000
38 373442908 9.0000
38 432396682 5.0000
38 376161322 6.0000
38 209029473 7.0000
38 187632184 1.0000
38 130154450 13.0000
38 108600854 4.0000
38 22388326 3.0000
38 168592013 13.0000
38 81857654 1.0000
38 18099795 5.0000
38 106115066 6.0000
38 328634628 12.0000
38 810372954 3.0000
38 631874663 5.0000
38 19177609 8.0000
38 871469846 1.0000
38 92498317 8.0000
38 14146330 4.0000
38 86192099 6.0000
38 475884318 4.0000
38 118984824 5.0000
38 217148014 7.0000
38 77981490 7.0000
38 77808680 8.0000
38 15157283 3.0000
38 54515428 8.0000
38 131970620 7.0000
38 14937936 6.0000
38 20688804 1.0000
38 38281180 7.0000
38 33300246 3.0000
38 93880122 5.0000
38 131517399 11.0000
38 201226827 4.0000
38 776022362 1.0000
38 111411358 7.0000
38 408663015 12.0000
38 162472533 9.0000
38 554602188 10.0000
38 353688428 4.0000
38 66444899 5.0000
38 110391388 5.0000
38 19977759 9.0000
38 34374472 11.0000
38 20226550 14.0000
38 110459587 2.0000
38 407741330 9.0000
38 68198984 17.0000
38 27212119 12.0000
38 32965648 6.0000
38 277499481 5.0000
38 245849058 10.0000
38 215206530 13.0000
38 125270251 4.0000
38 16884084 17.0000
38 90646214 5.0000
38 191807697 6.0000
38 78702900 7.0000
38 40238442 12.0000
38 18627119 8.0000
38 385936104 12.0000
38 253490735 5.0000
38 166598394 27.0000
38 6058852 15.0000
38 297967419 8.0000
38 34244239 12.0000
38 436576452 3.0000
38 46609085 3.0000
38 144791011 4.0000
38 104845115 5.0000
38 102084479 1.0000
38 903616850 1.0000
38 429751008 1.0000
38 377319290 8.0000
38 115643685 4.0000
38 331021368 22.0000
38 55059675 6.0000
38 94701778 10.0000
38 249709671 13.0000
38 222762589 3.0000
38 20148039 10.0000
38 368314502 6.0000
38 14104027 14.0000
38 211525589 5.0000
38 388954439 14.0000
38 240202308 7.0000
38 105880024 7.0000
38 948015937 4.0000
38 173065787 3.0000
38 568174146 7.0000
38 14561015 8.0000
38 19295262 14.0000
38 121762421 5.0000
38 124152473 1.0000
38 132170123 14.0000
38 357805905 2.0000
38 19087569 13.0000
38 261782937 9.0000
38 144929619 20.0000
38 16708655 7.0000
38 80943076 5.0000
38 82093305 14.0000
38 49682880 8.0000
38 58836363 5.0000
38 219330249 13.0000
38 368312542 14.0000
38 466501865 4.0000
38 250091875 5.0000
38 68659708 4.0000
38 804596460 1.0000
38 14933304 5.0000
38 227023883 6.0000
38 36664451 5.0000
38 303707744 1.0000
38 28087982 2.0000
38 158315486 6.0000
38 103065157 7.0000
38 616277319 3.0000
38 269788397 7.0000
38 101262304 1.0000
38 61733092 5.0000
38 153810216 5.0000
38 927480949 5.0000
38 38886883 4.0000
38 19058678 10.0000
38 300872531 6.0000
38 18632946 12.0000
38 106150560 9.0000
38 260824465 3.0000
38 124170781 2.0000
38 131926473 3.0000
38 78562045 11.0000
38 932446861 2.0000
38 462856853 12.0000
38 44548822 14.0000
38 77188973 8.0000
38 123346524 4.0000
38 31373289 3.0000
38 102958885 2.0000
38 609096352 2.0000
38 20424362 6.0000
38 15133808 4.0000
38 164226176 7.0000
38 422184091 8.0000
38 72341341 9.0000
38 318951712 10.0000
38 77240489 3.0000
38 388250401 3.0000
38 66774405 13.0000
38 24157360 3.0000
38 58922682 9.0000
38 393947529 21.0000
38 65357102 7.0000
38 276868661 2.0000
38 21666641 14.0000
38 72883916 8.0000
38 393436815 3.0000
38 22499765 2.0000
38 117449724 2.0000
38 88974929 3.0000
38 19825835 8.0000
38 258834854 3.0000
38 11564602 5.0000
38 830775721 4.0000
38 25097735 5.0000
38 24727170 48.0000
38 107722321 3.0000
38 242943134 10.0000
38 468356212 3.0000
38 154943205 15.0000
38 15010349 12.0000
38 399365200 8.0000
38 61781260 11.0000
38 20356313 11.0000
38 133236916 7.0000
38 219976700 18.0000
38 62613162 9.0000
38 482866177 2.0000
38 20995648 5.0000
38 28543847 9.0000
38 85110055 3.0000
38 21744895 10.0000
38 34343954 1.0000
38 95194160 5.0000
38 389443487 3.0000
38 389434876 15.0000
38 134738764 1.0000
38 617016144 6.0000
38 224655400 1.0000
38 19397942 8.0000
38 101797813 4.0000
38 17723460 2.0000
38 119074643 4.0000
38 35305401 14.0000
38 296312085 1.0000
38 56999787 2.0000
38 270926830 8.0000
38 903985238 6.0000
38 90432690 8.0000
38 460401829 8.0000
38 21291109 5.0000
38 156992643 4.0000
38 255998767 10.0000
38 125312818 11.0000
38 806388620 4.0000
38 26584956 4.0000
38 397160160 4.0000
38 169864622 6.0000
38 76650839 10.0000
38 815306454 11.0000
38 21713090 10.0000
38 728039018 10.0000
38 26796376 4.0000
38 19758148 7.0000
38 20856796 14.0000
38 192935794 11.0000
38 23452598 8.0000
38 245745762 1.0000
38 19619404 4.0000
38 580749365 22.0000
38 237700394 4.0000
38 117777690 6.0000
38 32439211 8.0000
38 198912426 11.0000
38 5715682 2.0000
38 408454349 12.0000
38 397229449 5.0000
38 200700960 11.0000
38 288723364 14.0000
38 120720108 12.0000
38 17298241 1.0000
38 55253731 10.0000
38 22159580 5.0000
38 606306570 2.0000
38 58821256 11.0000
38 15453062 3.0000
38 481120639 1.0000
38 19018381 14.0000
38 20600229 8.0000
38 34654362 7.0000
38 388299335 8.0000
38 111013369 6.0000
38 499781930 11.0000
38 488386309 4.0000
38 328576792 4.0000
38 624746312 5.0000
38 60585651 1.0000
38 48988168 3.0000
38 219298196 9.0000
38 124312153 15.0000
38 15672615 4.0000
38 14567982 3.0000
38 532351874 4.0000
38 23749162 21.0000
38 41901500 9.0000
38 21736214 3.0000
38 24211594 11.0000
38 188332701 6.0000
38 100260784 10.0000
38 236953412 5.0000
38 143212610 11.0000
38 454866285 12.0000
38 383238347 8.0000
38 558445037 25.0000
38 14197060 12.0000
38 333330899 19.0000
38 494828691 3.0000
38 79167671 1.0000
38 85809236 4.0000
38 42374586 1.0000
38 130085607 5.0000
38 14395178 15.0000
38 354911386 6.0000
38 18020612 15.0000
38 387054267 6.0000
38 191111643 2.0000
38 19973305 4.0000
38 25091518 7.0000
38 35781487 5.0000
38 118429508 9.0000
38 101712079 11.0000
38 64396655 10.0000
38 259215762 7.0000
38 131120978 6.0000
38 85302744 21.0000
38 112398730 12.0000
38 70796349 3.0000
38 357472615 7.0000
38 223552246 14.0000
38 108587399 6.0000
38 15048694 7.0000
38 173089105 10.0000
38 608932775 4.0000
38 166694631 6.0000
38 95646830 10.0000
38 27850283 11.0000
38 20589545 16.0000
38 16970757 9.0000
38 296288685 1.0000
38 295807687 13.0000
38 124270074 14.0000
38 20622055 4.0000
38 15484198 3.0000
38 54351001 6.0000
38 250311545 12.0000
38 80812413 1.0000
38 122994639 17.0000
38 20992801 5.0000
38 32369044 7.0000
38 22282116 4.0000
38 24734991 6.0000
38 117783032 8.0000
38 386476845 6.0000
38 103879974 11.0000
38 47916280 2.0000
38 97452095 3.0000
38 14190551 5.0000
38 113585486 10.0000
38 77220402 4.0000
38 185183285 3.0000
38 180013616 5.0000
38 82406734 5.0000
38 50303152 13.0000
38 66078636 10.0000
38 77234984 7.0000
38 34940114 11.0000
38 196054196 1.0000
38 80802900 13.0000
38 79974944 10.0000
38 91786287 6.0000
38 21408041 12.0000
38 105800463 9.0000
38 14621024 30.0000
38 107254637 9.0000
38 75896448 6.0000
38 143779403 15.0000
39 14284260 7.0000
39 622426905 11.0000
39 21746513 15.0000
39 277496722 5.0000
39 14758838 4.0000
39 127619354 1.0000
39 309587728 6.0000
39 457060718 8.0000
39 50714939 3.0000
39 415449314 24.0000
39 22639961 10.0000
39 121127090 6.0000
39 831250927 6.0000
39 80021045 1.0000
39 222477026 7.0000
39 516688031 1.0000
39 18096679 1.0000
39 496278040 4.0000
39 81367969 2.0000
39 102107018 3.0000
39 80968760 1.0000
39 593650130 6.0000
39 105838665 9.0000
39 110767433 16.0000
39 311986618 7.0000
39 45158266 1.0000
39 479644360 3.0000
39 417975170 1.0000
39 19858924 4.0000
39 193313425 1.0000
39 15580900 2.0000
39 130092487 6.0000
39 52412027 14.0000
39 386776248 6.0000
39 331178901 7.0000
39 118711934 2.0000
39 155892458 6.0000
39 6364652 16.0000
39 312758175 2.0000
39 275228841 2.0000
39 77224096 3.0000
39 60738400 5.0000
39 222419520 1.0000
39 93860818 16.0000
39 225857392 5.0000
39 143739561 11.0000
39 20132840 1.0000
39 373442908 23.0000
39 432396682 5.0000
39 376161322 2.0000
39 209029473 4.0000
39 187632184 2.0000
39 130154450 137.0000
39 108600854 1.0000
39 22388326 3.0000
39 168592013 7.0000
39 81857654 1.0000
39 18099795 3.0000
39 106115066 10.0000
39 328634628 86.0000
39 810372954 14.0000
39 19177609 8.0000
39 871469846 1.0000
39 92498317 20.0000
39 14146330 6.0000
39 86192099 3.0000
39 221355288 3.0000
39 475884318 3.0000
39 118984824 13.0000
39 217148014 9.0000
39 77808680 16.0000
39 15157283 3.0000
39 54515428 4.0000
39 131970620 5.0000
39 14937936 2.0000
39 38281180 1.0000
39 33300246 6.0000
39 93880122 7.0000
39 131517399 7.0000
39 201226827 2.0000
39 111411358 5.0000
39 408663015 9.0000
39 162472533 16.0000
39 554602188 8.0000
39 66444899 3.0000
39 110391388 3.0000
39 19977759 8.0000
39 34374472 4.0000
39 20226550 4.0000
39 110459587 2.0000
39 407741330 4.0000
39 68198984 7.0000
39 27212119 6.0000
39 32965648 2.0000
39 245849058 3.0000
39 215206530 2.0000
39 125270251 5.0000
39 16884084 3.0000
39 90646214 9.0000
39 191807697 18.0000
39 40238442 1.0000
39 18627119 7.0000
39 385936104 15.0000
39 253490735 4.0000
39 166598394 18.0000
39 6058852 13.0000
39 297967419 9.0000
39 34244239 19.0000
39 436576452 1.0000
39 46609085 4.0000
39 144791011 5.0000
39 104845115 4.0000
39 102084479 8.0000
39 429751008 6.0000
39 377319290 2.0000
39 331021368 8.0000
39 55059675 7.0000
39 94701778 8.0000
39 249709671 4.0000
39 222762589 2.0000
39 20148039 3.0000
39 14104027 9.0000
39 211525589 4.0000
39 388954439 1.0000
39 240202308 9.0000
39 948015937 1.0000
39 173065787 15.0000
39 568174146 1.0000
39 14561015 4.0000
39 19295262 11.0000
39 121762421 9.0000
39 132170123 29.0000
39 357805905 35.0000
39 19087569 7.0000
39 261782937 7.0000
39 144929619 2.0000
39 16708655 7.0000
39 80943076 8.0000
39 82093305 7.0000
39 49682880 2.0000
39 58836363 3.0000
39 219330249 2.0000
39 368312542 3.0000
39 466501865 2.0000
39 250091875 4.0000
39 68659708 25.0000
39 804596460 6.0000
39 14933304 1.0000
39 227023883 12.0000
39 36664451 3.0000
39 303707744 2.0000
39 28087982 9.0000
39 158315486 6.0000
39 103065157 3.0000
39 616277319 1.0000
39 269788397 16.0000
39 101262304 1.0000
39 61733092 2.0000
39 153810216 1.0000
39 927480949 2.0000
39 38886883 5.0000
39 19058678 27.0000
39 300872531 12.0000
39 18632946 8.0000
39 106150560 7.0000
39 260824465 5.0000
39 124170781 7.0000
39 131926473 5.0000
39 78562045 2.0000
39 550076077 9.0000
39 462856853 7.0000
39 44548822 5.0000
39 77188973 2.0000
39 31373289 6.0000
39 102958885 4.0000
39 609096352 1.0000
39 20424362 2.0000
39 15133808 1.0000
39 164226176 3.0000
39 422184091 9.0000
39 72341341 7.0000
39 318951712 4.0000
39 77240489 1.0000
39 388250401 2.0000
39 66774405 20.0000
39 24157360 6.0000
39 58922682 2.0000
39 393947529 1.0000
39 276868661 1.0000
39 21666641 10.0000
39 72883916 6.0000
39 393436815 4.0000
39 22499765 3.0000
39 117449724 3.0000
39 88974929 1.0000
39 258834854 4.0000
39 11564602 3.0000
39 25097735 9.0000
39 24727170 1.0000
39 107722321 5.0000
39 32522100 9.0000
39 242943134 3.0000
39 154943205 9.0000
39 15010349 2.0000
39 399365200 10.0000
39 61781260 17.0000
39 20356313 6.0000
39 219976700 35.0000
39 62613162 2.0000
39 482866177 7.0000
39 20995648 7.0000
39 85110055 4.0000
39 21744895 9.0000
39 34343954 1.0000
39 95194160 5.0000
39 389443487 3.0000
39 389434876 8.0000
39 134738764 1.0000
39 617016144 16.0000
39 224655400 1.0000
39 19397942 10.0000
39 101797813 4.0000
39 119074643 2.0000
39 35305401 4.0000
39 270926830 6.0000
39 90432690 33.0000
39 460401829 7.0000
39 21291109 3.0000
39 156992643 1.0000
39 255998767 2.0000
39 125312818 2.0000
39 806388620 2.0000
39 26584956 8.0000
39 397160160 2.0000
39 169864622 5.0000
39 815306454 4.0000
39 21713090 3.0000
39 728039018 10.0000
39 26796376 13.0000
39 19758148 4.0000
39 20856796 7.0000
39 192935794 20.0000
39 23452598 2.0000
39 245745762 3.0000
39 19619404 3.0000
39 580749365 10.0000
39 237700394 2.0000
39 117777690 1.0000
39 32439211 2.0000
39 198912426 2.0000
39 326184301 3.0000
39 5715682 8.0000
39 408454349 5.0000
39 397229449 4.0000
39 200700960 3.0000
39 288723364 1.0000
39 120720108 12.0000
39 55253731 9.0000
39 22159580 8.0000
39 606306570 7.0000
39 58821256 4.0000
39 15453062 2.0000
39 481120639 5.0000
39 19018381 6.0000
39 20600229 13.0000
39 34654362 7.0000
39 388299335 2.0000
39 111013369 147.0000
39 499781930 1.0000
39 84563846 13.0000
39 114704539 1.0000
39 488386309 1.0000
39 328576792 6.0000
39 624746312 5.0000
39 48988168 4.0000
39 219298196 3.0000
39 124312153 5.0000
39 15672615 3.0000
39 14567982 7.0000
39 532351874 3.0000
39 23749162 23.0000
39 41901500 4.0000
39 21736214 17.0000
39 24211594 9.0000
39 188332701 7.0000
39 100260784 5.0000
39 108935576 1.0000
39 236953412 1.0000
39 143212610 4.0000
39 454866285 8.0000
39 383238347 4.0000
39 558445037 11.0000
39 14197060 3.0000
39 333330899 1.0000
39 494828691 6.0000
39 79167671 1.0000
39 85809236 2.0000
39 130085607 4.0000
39 14395178 7.0000
39 354911386 9.0000
39 18020612 18.0000
39 387054267 19.0000
39 191111643 2.0000
39 19973305 1.0000
39 25091518 15.0000
39 35781487 4.0000
39 118429508 23.0000
39 859731314 1.0000
39 101712079 2.0000
39 64396655 17.0000
39 259215762 11.0000
39 131120978 1.0000
39 85302744 1.0000
39 70796349 13.0000
39 357472615 6.0000
39 223552246 30.0000
39 108587399 5.0000
39 15048694 13.0000
39 173089105 7.0000
39 608932775 2.0000
39 166694631 13.0000
39 95646830 2.0000
39 27850283 5.0000
39 20589545 16.0000
39 16970757 1.0000
39 296288685 8.0000
39 295807687 1.0000
39 124270074 10.0000
39 20622055 2.0000
39 15484198 4.0000
39 54351001 1.0000
39 250311545 2.0000
39 80812413 4.0000
39 20992801 1.0000
39 32369044 17.0000
39 24734991 6.0000
39 117783032 3.0000
39 386476845 1.0000
39 103879974 6.0000
39 47916280 1.0000
39 14190551 7.0000
39 113585486 2.0000
39 185183285 3.0000
39 180013616 4.0000
39 759067032 1.0000
39 50303152 8.0000
39 66078636 3.0000
39 77234984 3.0000
39 34940114 3.0000
39 196054196 1.0000
39 80802900 2.0000
39 79974944 11.0000
39 21408041 28.0000
39 105800463 4.0000
39 14621024 7.0000
39 75896448 4.0000
39 143779403 2.0000
40 14284260 3.0000
40 622426905 2.0000
40 277496722 1.0000
40 50714939 3.0000
40 22639961 1.0000
40 121127090 1.0000
40 496278040 3.0000
40 81367969 1.0000
40 102107018 3.0000
40 105838665 3.0000
40 311986618 2.0000
40 479644360 1.0000
40 130092487 3.0000
40 52412027 6.0000
40 118711934 3.0000
40 312758175 2.0000
40 275228841 1.0000
40 77224096 1.0000
40 60738400 2.0000
40 222419520 1.0000
40 432396682 3.0000
40 209029473 4.0000
40 130154450 1.0000
40 168592013 1.0000
40 18099795 1.0000
40 810372954 3.0000
40 475884318 1.0000
40 118984824 4.0000
40 77981490 2.0000
40 77808680 1.0000
40 15157283 1.0000
40 408663015 2.0000
40 554602188 20.0000
40 34374472 1.0000
40 20226550 7.0000
40 407741330 5.0000
40 32965648 1.0000
40 215206530 3.0000
40 16884084 6.0000
40 191807697 2.0000
40 40238442 1.0000
40 385936104 1.0000
40 253490735 2.0000
40 166598394 6.0000
40 297967419 2.0000
40 436576452 1.0000
40 102084479 1.0000
40 377319290 3.0000
40 115643685 4.0000
40 55059675 3.0000
40 20148039 2.0000
40 240202308 4.0000
40 14561015 1.0000
40 121762421 1.0000
40 144929619 6.0000
40 16708655 1.0000
40 80943076 1.0000
40 82093305 1.0000
40 219330249 1.0000
40 368312542 1.0000
40 466501865 2.0000
40 68659708 1.0000
40 36664451 3.0000
40 303707744 1.0000
40 616277319 1.0000
40 269788397 1.0000
40 61733092 1.0000
40 38886883 1.0000
40 106150560 1.0000
40 131926473 1.0000
40 78562045 1.0000
40 77188973 1.0000
40 31373289 1.0000
40 102958885 6.0000
40 609096352 3.0000
40 422184091 2.0000
40 72341341 2.0000
40 388250401 2.0000
40 24157360 1.0000
40 58922682 2.0000
40 276868661 1.0000
40 21666641 2.0000
40 88974929 5.0000
40 11564602 10.0000
40 25097735 1.0000
40 20356313 1.0000
40 219976700 1.0000
40 62613162 1.0000
40 482866177 4.0000
40 21744895 2.0000
40 95194160 1.0000
40 389443487 2.0000
40 389434876 4.0000
40 224655400 1.0000
40 119074643 1.0000
40 35305401 2.0000
40 255998767 3.0000
40 806388620 1.0000
40 169864622 1.0000
40 20856796 1.0000
40 23452598 1.0000
40 5715682 1.0000
40 288723364 3.0000
40 58821256 1.0000
40 19018381 1.0000
40 34654362 1.0000
40 111013369 2.0000
40 84563846 2.0000
40 124312153 1.0000
40 15672615 1.0000
40 24211594 1.0000
40 100260784 2.0000
40 108935576 1.0000
40 143212610 1.0000
40 383238347 3.0000
40 558445037 1.0000
40 14197060 3.0000
40 79167671 1.0000
40 42374586 2.0000
40 130085607 3.0000
40 354911386 2.0000
40 19973305 2.0000
40 25091518 1.0000
40 118429508 3.0000
40 101712079 1.0000
40 85302744 3.0000
40 112398730 1.0000
40 70796349 2.0000
40 357472615 2.0000
40 223552246 1.0000
40 173089105 1.0000
40 166694631 2.0000
40 20589545 1.0000
40 296288685 1.0000
40 15484198 2.0000
40 54351001 1.0000
40 250311545 3.0000
40 122994639 1.0000
40 103879974 3.0000
40 14190551 1.0000
40 113585486 3.0000
40 77220402 1.0000
40 180013616 2.0000
40 759067032 2.0000
40 77234984 2.0000
40 34940114 1.0000
40 196054196 1.0000
40 80802900 1.0000
40 91786287 1.0000
40 21408041 1.0000
40 105800463 1.0000
40 107254637 1.0000
41 14284260 1.0000
41 277496722 1.0000
41 14758838 9.0000
41 457060718 1.0000
41 50714939 1.0000
41 22639961 2.0000
41 831250927 1.0000
41 102107018 1.0000
41 593650130 2.0000
41 110767433 2.0000
41 417975170 2.0000
41 193313425 1.0000
41 130092487 4.0000
41 52412027 3.0000
41 36672211 1.0000
41 6364652 1.0000
41 275228841 1.0000
41 77224096 1.0000
41 60738400 1.0000
41 225857392 1.0000
41 130154450 1.0000
41 22388326 1.0000
41 168592013 1.0000
41 328634628 7.0000
41 810372954 3.0000
41 19177609 3.0000
41 871469846 1.0000
41 86192099 1.0000
41 221355288 1.0000
41 77981490 4.0000
41 77808680 1.0000
41 54515428 1.0000
41 38281180 1.0000
41 33300246 1.0000
41 111411358 1.0000
41 554602188 1.0000
41 353688428 1.0000
41 68198984 1.0000
41 32965648 1.0000
41 125270251 1.0000
41 191807697 1.0000
41 78702900 1.0000
41 18627119 1.0000
41 253490735 1.0000
41 34244239 1.0000
41 104845115 2.0000
41 249709671 1.0000
41 105880024 1.0000
41 948015937 2.0000
41 14561015 2.0000
41 357805905 3.0000
41 19087569 3.0000
41 261782937 1.0000
41 80943076 2.0000
41 58836363 1.0000
41 68659708 1.0000
41 227023883 2.0000
41 303707744 1.0000
41 103065157 1.0000
41 269788397 4.0000
41 101262304 1.0000
41 61733092 1.0000
41 19058678 1.0000
41 300872531 1.0000
41 462856853 3.0000
41 123346524 1.0000
41 31373289 1.0000
41 318951712 2.0000
41 388250401 1.0000
41 24727170 1.0000
41 107722321 2.0000
41 61781260 1.0000
41 20356313 1.0000
41 85110055 1.0000
41 95194160 1.0000
41 119074643 1.0000
41 35305401 1.0000
41 270926830 1.0000
41 21713090 1.0000
41 728039018 1.0000
41 26796376 3.0000
41 19758148 3.0000
41 20856796 1.0000
41 192935794 5.0000
41 19619404 1.0000
41 408454349 1.0000
41 22159580 1.0000
41 34654362 4.0000
41 219298196 1.0000
41 15672615 1.0000
41 21736214 1.0000
41 188332701 1.0000
41 236953412 4.0000
41 454866285 3.0000
41 558445037 2.0000
41 354911386 2.0000
41 35781487 1.0000
41 118429508 1.0000
41 101712079 1.0000
41 70796349 1.0000
41 223552246 4.0000
41 108587399 3.0000
41 166694631 2.0000
41 15484198 3.0000
41 80812413 1.0000
41 20992801 1.0000
41 32369044 1.0000
41 14190551 4.0000
41 185183285 1.0000
41 180013616 3.0000
41 77234984 1.0000
41 34940114 1.0000
41 474991141 1.0000
41 80802900 1.0000
41 79974944 1.0000
41 143779403 1.0000
42 14284260 10.0000
42 622426905 5.0000
42 21746513 5.0000
42 277496722 11.0000
42 14758838 5.0000
42 127619354 1.0000
42 309587728 2.0000
42 457060718 11.0000
42 50714939 4.0000
42 415449314 17.0000
42 22639961 4.0000
42 121127090 7.0000
42 831250927 2.0000
42 80021045 2.0000
42 222477026 9.0000
42 516688031 2.0000
42 18096679 1.0000
42 496278040 3.0000
42 81367969 7.0000
42 102107018 1.0000
42 593650130 5.0000
42 105838665 6.0000
42 110767433 2.0000
42 22031058 2.0000
42 311986618 4.0000
42 19589280 7.0000
42 45158266 3.0000
42 479644360 1.0000
42 193313425 1.0000
42 15580900 6.0000
42 130092487 3.0000
42 52412027 6.0000
42 386776248 5.0000
42 331178901 8.0000
42 118711934 10.0000
42 155892458 5.0000
42 106397932 4.0000
42 36672211 3.0000
42 6364652 8.0000
42 312758175 7.0000
42 275228841 12.0000
42 77224096 7.0000
42 60738400 5.0000
42 222419520 2.0000
42 93860818 7.0000
42 225857392 6.0000
42 143739561 9.0000
42 373442908 12.0000
42 432396682 5.0000
42 376161322 11.0000
42 209029473 6.0000
42 187632184 6.0000
42 130154450 13.0000
42 108600854 1.0000
42 22388326 5.0000
42 168592013 10.0000
42 81857654 12.0000
42 18099795 9.0000
42 106115066 2.0000
42 328634628 5.0000
42 810372954 3.0000
42 631874663 6.0000
42 19177609 7.0000
42 871469846 2.0000
42 92498317 5.0000
42 14146330 7.0000
42 86192099 2.0000
42 221355288 1.0000
42 475884318 9.0000
42 118984824 9.0000
42 217148014 2.0000
42 77981490 4.0000
42 77808680 14.0000
42 15157283 7.0000
42 54515428 5.0000
42 131970620 6.0000
42 20688804 1.0000
42 38281180 8.0000
42 33300246 6.0000
42 93880122 6.0000
42 131517399 3.0000
42 201226827 5.0000
42 776022362 1.0000
42 111411358 7.0000
42 408663015 5.0000
42 162472533 7.0000
42 554602188 2.0000
42 353688428 3.0000
42 66444899 6.0000
42 110391388 2.0000
42 34374472 5.0000
42 20226550 13.0000
42 407741330 8.0000
42 68198984 9.0000
42 27212119 2.0000
42 32965648 5.0000
42 277499481 3.0000
42 245849058 4.0000
42 215206530 10.0000
42 125270251 11.0000
42 16884084 2.0000
42 191807697 8.0000
42 78702900 5.0000
42 40238442 5.0000
42 18627119 6.0000
42 385936104 3.0000
42 253490735 16.0000
42 166598394 6.0000
42 6058852 23.0000
42 297967419 20.0000
42 436576452 5.0000
42 46609085 1.0000
42 144791011 3.0000
42 104845115 7.0000
42 102084479 3.0000
42 377319290 5.0000
42 115643685 2.0000
42 331021368 4.0000
42 55059675 8.0000
42 94701778 9.0000
42 249709671 4.0000
42 222762589 14.0000
42 20148039 2.0000
42 14104027 1.0000
42 388954439 7.0000
42 240202308 2.0000
42 105880024 6.0000
42 173065787 6.0000
42 568174146 1.0000
42 14561015 1.0000
42 19295262 4.0000
42 121762421 6.0000
42 132170123 18.0000
42 357805905 9.0000
42 19087569 4.0000
42 261782937 3.0000
42 144929619 2.0000
42 16708655 2.0000
42 80943076 6.0000
42 82093305 10.0000
42 49682880 9.0000
42 58836363 3.0000
42 219330249 5.0000
42 368312542 6.0000
42 250091875 1.0000
42 68659708 18.0000
42 804596460 2.0000
42 14933304 5.0000
42 227023883 7.0000
42 36664451 2.0000
42 303707744 8.0000
42 28087982 1.0000
42 158315486 3.0000
42 103065157 1.0000
42 269788397 12.0000
42 61733092 8.0000
42 153810216 9.0000
42 927480949 1.0000
42 38886883 3.0000
42 19058678 7.0000
42 300872531 4.0000
42 18632946 8.0000
42 106150560 17.0000
42 260824465 3.0000
42 124170781 1.0000
42 131926473 1.0000
42 78562045 9.0000
42 550076077 6.0000
42 462856853 7.0000
42 44548822 10.0000
42 77188973 5.0000
42 123346524 2.0000
42 31373289 3.0000
42 102958885 4.0000
42 609096352 1.0000
42 20424362 3.0000
42 15133808 3.0000
42 164226176 4.0000
42 422184091 3.0000
42 72341341 11.0000
42 318951712 3.0000
42 77240489 5.0000
42 388250401 5.0000
42 66774405 23.0000
42 24157360 6.0000
42 58922682 6.0000
42 393947529 2.0000
42 65357102 2.0000
42 276868661 10.0000
42 21666641 5.0000
42 72883916 9.0000
42 393436815 2.0000
42 88974929 2.0000
42 19825835 6.0000
42 258834854 2.0000
42 11564602 17.0000
42 830775721 3.0000
42 25097735 11.0000
42 24727170 11.0000
42 107722321 5.0000
42 32522100 5.0000
42 242943134 7.0000
42 468356212 1.0000
42 154943205 2.0000
42 427031173 1.0000
42 15010349 7.0000
42 399365200 8.0000
42 61781260 4.0000
42 20356313 2.0000
42 133236916 1.0000
42 219976700 5.0000
42 62613162 6.0000
42 482866177 4.0000
42 20995648 8.0000
42 28543847 8.0000
42 85110055 5.0000
42 21744895 2.0000
42 34343954 1.0000
42 95194160 9.0000
42 389443487 3.0000
42 389434876 5.0000
42 617016144 5.0000
42 224655400 1.0000
42 19397942 16.0000
42 101797813 1.0000
42 17723460 10.0000
42 119074643 2.0000
42 35305401 2.0000
42 296312085 7.0000
42 270926830 8.0000
42 903985238 2.0000
42 90432690 3.0000
42 460401829 11.0000
42 21291109 3.0000
42 156992643 11.0000
42 255998767 9.0000
42 125312818 8.0000
42 26584956 7.0000
42 397160160 2.0000
42 169864622 8.0000
42 76650839 5.0000
42 815306454 10.0000
42 21713090 5.0000
42 728039018 12.0000
42 26796376 7.0000
42 19758148 7.0000
42 20856796 5.0000
42 192935794 10.0000
42 23452598 1.0000
42 245745762 8.0000
42 19619404 7.0000
42 580749365 2.0000
42 237700394 3.0000
42 117777690 2.0000
42 32439211 4.0000
42 198912426 3.0000
42 5715682 9.0000
42 408454349 5.0000
42 397229449 5.0000
42 200700960 10.0000
42 288723364 2.0000
42 120720108 8.0000
42 55253731 2.0000
42 22159580 15.0000
42 606306570 1.0000
42 58821256 4.0000
42 202205134 1.0000
42 15453062 4.0000
42 481120639 7.0000
42 19018381 6.0000
42 20600229 10.0000
42 34654362 6.0000
42 388299335 5.0000
42 111013369 5.0000
42 84563846 29.0000
42 328576792 2.0000
42 624746312 4.0000
42 48988168 4.0000
42 219298196 8.0000
42 124312153 4.0000
42 15672615 13.0000
42 14567982 4.0000
42 142003449 1.0000
42 532351874 2.0000
42 23749162 3.0000
42 41901500 7.0000
42 21736214 7.0000
42 24211594 18.0000
42 188332701 7.0000
42 100260784 1.0000
42 108935576 1.0000
42 143212610 10.0000
42 454866285 9.0000
42 383238347 5.0000
42 558445037 1.0000
42 14197060 5.0000
42 333330899 2.0000
42 494828691 4.0000
42 79167671 6.0000
42 85809236 3.0000
42 42374586 1.0000
42 130085607 5.0000
42 14395178 11.0000
42 354911386 7.0000
42 18020612 1.0000
42 387054267 4.0000
42 191111643 2.0000
42 25091518 3.0000
42 35781487 3.0000
42 118429508 16.0000
42 859731314 12.0000
42 101712079 12.0000
42 64396655 17.0000
42 259215762 2.0000
42 453169903 1.0000
42 85302744 3.0000
42 595553662 1.0000
42 112398730 4.0000
42 70796349 6.0000
42 357472615 7.0000
42 223552246 6.0000
42 108587399 9.0000
42 15048694 7.0000
42 173089105 10.0000
42 166694631 4.0000
42 532241033 1.0000
42 95646830 8.0000
42 27850283 7.0000
42 20589545 3.0000
42 296288685 1.0000
42 295807687 3.0000
42 124270074 4.0000
42 20622055 3.0000
42 15484198 1.0000
42 54351001 3.0000
42 250311545 7.0000
42 80812413 1.0000
42 122994639 5.0000
42 20992801 6.0000
42 32369044 4.0000
42 22282116 1.0000
42 24734991 4.0000
42 386476845 3.0000
42 103879974 5.0000
42 47916280 3.0000
42 97452095 1.0000
42 14190551 1.0000
42 113585486 7.0000
42 77220402 1.0000
42 185183285 2.0000
42 180013616 12.0000
42 82406734 3.0000
42 50303152 3.0000
42 66078636 11.0000
42 77234984 12.0000
42 34940114 6.0000
42 474991141 8.0000
42 196054196 9.0000
42 80802900 13.0000
42 79974944 4.0000
42 91786287 5.0000
42 21408041 8.0000
42 105800463 11.0000
42 14621024 8.0000
42 107254637 4.0000
42 75896448 1.0000
42 143779403 3.0000
43 14284260 1.0000
43 622426905 2.0000
43 277496722 2.0000
43 14758838 1.0000
43 309587728 2.0000
43 50714939 1.0000
43 415449314 2.0000
43 22639961 4.0000
43 80021045 2.0000
43 222477026 1.0000
43 516688031 2.0000
43 496278040 4.0000
43 81367969 1.0000
43 102107018 2.0000
43 593650130 2.0000
43 110767433 3.0000
43 22031058 2.0000
43 311986618 3.0000
43 19589280 1.0000
43 417975170 2.0000
43 19858924 4.0000
43 52412027 7.0000
43 331178901 1.0000
43 118711934 1.0000
43 155892458 2.0000
43 106397932 1.0000
43 36672211 4.0000
43 6364652 3.0000
43 275228841 1.0000
43 77224096 1.0000
43 60738400 6.0000
43 222419520 1.0000
43 93860818 3.0000
43 225857392 1.0000
43 143739561 1.0000
43 373442908 3.0000
43 432396682 1.0000
43 209029473 2.0000
43 187632184 2.0000
43 130154450 2.0000
43 168592013 3.0000
43 106115066 5.0000
43 871469846 1.0000
43 92498317 3.0000
43 14146330 1.0000
43 475884318 3.0000
43 217148014 1.0000
43 77981490 1.0000
43 77808680 3.0000
43 15157283 1.0000
43 54515428 5.0000
43 14937936 2.0000
43 38281180 2.0000
43 33300246 2.0000
43 93880122 5.0000
43 131517399 2.0000
43 776022362 1.0000
43 162472533 3.0000
43 66444899 2.0000
43 110391388 1.0000
43 34374472 1.0000
43 20226550 3.0000
43 68198984 4.0000
43 27212119 1.0000
43 32965648 1.0000
43 245849058 1.0000
43 215206530 2.0000
43 16884084 1.0000
43 90646214 4.0000
43 191807697 2.0000
43 78702900 1.0000
43 40238442 2.0000
43 18627119 1.0000
43 166598394 4.0000
43 297967419 5.0000
43 34244239 1.0000
43 436576452 9.0000
43 144791011 1.0000
43 104845115 4.0000
43 903616850 1.0000
43 377319290 4.0000
43 115643685 2.0000
43 331021368 8.0000
43 55059675 2.0000
43 94701778 2.0000
43 14104027 1.0000
43 211525589 2.0000
43 388954439 2.0000
43 14561015 1.0000
43 121762421 1.0000
43 132170123 1.0000
43 19087569 1.0000
43 261782937 1.0000
43 80943076 1.0000
43 82093305 10.0000
43 58836363 1.0000
43 219330249 1.0000
43 466501865 10.0000
43 68659708 1.0000
43 804596460 1.0000
43 14933304 1.0000
43 36664451 6.0000
43 303707744 1.0000
43 158315486 4.0000
43 103065157 1.0000
43 269788397 3.0000
43 101262304 1.0000
43 61733092 1.0000
43 153810216 1.0000
43 38886883 1.0000
43 106150560 4.0000
43 124170781 2.0000
43 78562045 2.0000
43 462856853 5.0000
43 44548822 4.0000
43 123346524 1.0000
43 15133808 2.0000
43 72341341 7.0000
43 318951712 4.0000
43 388250401 1.0000
43 66774405 1.0000
43 276868661 2.0000
43 21666641 1.0000
43 88974929 1.0000
43 258834854 3.0000
43 11564602 4.0000
43 25097735 1.0000
43 24727170 12.0000
43 107722321 1.0000
43 32522100 1.0000
43 242943134 2.0000
43 468356212 1.0000
43 427031173 1.0000
43 15010349 2.0000
43 399365200 21.0000
43 61781260 2.0000
43 219976700 1.0000
43 482866177 1.0000
43 20995648 2.0000
43 21744895 4.0000
43 389443487 3.0000
43 389434876 4.0000
43 134738764 2.0000
43 617016144 3.0000
43 119074643 2.0000
43 56999787 2.0000
43 90432690 1.0000
43 21291109 1.0000
43 806388620 2.0000
43 76650839 1.0000
43 815306454 5.0000
43 26796376 4.0000
43 19758148 1.0000
43 20856796 1.0000
43 23452598 10.0000
43 19619404 7.0000
43 117777690 3.0000
43 32439211 1.0000
43 198912426 2.0000
43 5715682 1.0000
43 200700960 1.0000
43 288723364 1.0000
43 120720108 5.0000
43 55253731 1.0000
43 606306570 1.0000
43 58821256 2.0000
43 19018381 2.0000
43 20600229 2.0000
43 34654362 1.0000
43 388299335 1.0000
43 111013369 2.0000
43 84563846 1.0000
43 114704539 1.0000
43 328576792 3.0000
43 60585651 1.0000
43 48988168 1.0000
43 124312153 5.0000
43 15672615 4.0000
43 14567982 1.0000
43 41901500 1.0000
43 21736214 1.0000
43 188332701 3.0000
43 100260784 3.0000
43 143212610 5.0000
43 454866285 3.0000
43 383238347 1.0000
43 558445037 3.0000
43 14197060 1.0000
43 494828691 3.0000
43 79167671 1.0000
43 14395178 4.0000
43 354911386 1.0000
43 18020612 1.0000
43 19973305 1.0000
43 25091518 1.0000
43 35781487 1.0000
43 118429508 3.0000
43 101712079 1.0000
43 64396655 2.0000
43 259215762 1.0000
43 85302744 1.0000
43 112398730 2.0000
43 223552246 1.0000
43 108587399 1.0000
43 15048694 1.0000
43 173089105 2.0000
43 20589545 2.0000
43 20622055 1.0000
43 250311545 3.0000
43 80812413 1.0000
43 122994639 9.0000
43 32369044 3.0000
43 24734991 1.0000
43 117783032 2.0000
43 386476845 2.0000
43 77220402 1.0000
43 180013616 1.0000
43 66078636 3.0000
43 77234984 8.0000
43 34940114 2.0000
43 196054196 4.0000
43 79974944 2.0000
43 91786287 1.0000
43 21408041 3.0000
43 105800463 3.0000
43 14621024 6.0000
43 107254637 3.0000
44 14284260 1.0000
44 222477026 1.0000
44 417975170 3.0000
44 15157283 1.0000
44 94701778 2.0000
44 222762589 1.0000
44 19087569 1.0000
44 82093305 1.0000
44 26796376 1.0000
44 23452598 1.0000
44 84563846 1.0000
44 124312153 1.0000
44 118429508 1.0000
45 14284260 12.0000
45 622426905 2.0000
45 21746513 8.0000
45 277496722 6.0000
45 14758838 2.0000
45 127619354 12.0000
45 457060718 3.0000
45 50714939 3.0000
45 415449314 2.0000
45 22639961 2.0000
45 121127090 3.0000
45 831250927 1.0000
45 80021045 2.0000
45 516688031 3.0000
45 18096679 2.0000
45 496278040 2.0000
45 81367969 2.0000
45 102107018 3.0000
45 593650130 20.0000
45 105838665 14.0000
45 110767433 3.0000
45 22031058 1.0000
45 311986618 23.0000
45 19589280 1.0000
45 479644360 2.0000
45 417975170 5.0000
45 19858924 1.0000
45 193313425 1.0000
45 15580900 1.0000
45 130092487 4.0000
45 52412027 3.0000
45 386776248 6.0000
45 331178901 3.0000
45 155892458 7.0000
45 106397932 2.0000
45 6364652 1.0000
45 312758175 5.0000
45 275228841 2.0000
45 77224096 1.0000
45 60738400 2.0000
45 93860818 6.0000
45 225857392 10.0000
45 143739561 19.0000
45 373442908 5.0000
45 432396682 2.0000
45 376161322 2.0000
45 209029473 6.0000
45 187632184 1.0000
45 108600854 8.0000
45 22388326 1.0000
45 168592013 7.0000
45 81857654 1.0000
45 106115066 1.0000
45 328634628 11.0000
45 871469846 2.0000
45 92498317 14.0000
45 86192099 2.0000
45 221355288 3.0000
45 475884318 2.0000
45 118984824 3.0000
45 217148014 1.0000
45 77981490 1.0000
45 77808680 6.0000
45 15157283 1.0000
45 54515428 3.0000
45 131970620 8.0000
45 38281180 5.0000
45 33300246 1.0000
45 131517399 8.0000
45 111411358 3.0000
45 162472533 3.0000
45 554602188 11.0000
45 353688428 6.0000
45 110391388 2.0000
45 19977759 5.0000
45 34374472 8.0000
45 20226550 3.0000
45 110459587 3.0000
45 407741330 1.0000
45 68198984 4.0000
45 27212119 1.0000
45 277499481 2.0000
45 245849058 2.0000
45 215206530 11.0000
45 125270251 5.0000
45 16884084 3.0000
45 90646214 10.0000
45 191807697 1.0000
45 40238442 2.0000
45 18627119 5.0000
45 385936104 7.0000
45 253490735 2.0000
45 6058852 10.0000
45 297967419 9.0000
45 34244239 7.0000
45 46609085 2.0000
45 144791011 7.0000
45 104845115 1.0000
45 102084479 1.0000
45 377319290 1.0000
45 115643685 5.0000
45 94701778 54.0000
45 249709671 6.0000
45 20148039 2.0000
45 368314502 1.0000
45 14104027 2.0000
45 211525589 2.0000
45 388954439 8.0000
45 240202308 3.0000
45 105880024 2.0000
45 948015937 3.0000
45 173065787 2.0000
45 568174146 1.0000
45 14561015 13.0000
45 19295262 6.0000
45 121762421 1.0000
45 132170123 1.0000
45 357805905 5.0000
45 19087569 12.0000
45 261782937 1.0000
45 144929619 6.0000
45 16708655 14.0000
45 80943076 3.0000
45 49682880 5.0000
45 58836363 1.0000
45 219330249 8.0000
45 368312542 3.0000
45 466501865 1.0000
45 250091875 2.0000
45 68659708 8.0000
45 804596460 1.0000
45 14933304 3.0000
45 227023883 3.0000
45 36664451 3.0000
45 303707744 3.0000
45 158315486 6.0000
45 103065157 2.0000
45 101262304 8.0000
45 61733092 4.0000
45 153810216 8.0000
45 38886883 6.0000
45 19058678 4.0000
45 300872531 7.0000
45 18632946 2.0000
45 106150560 3.0000
45 260824465 2.0000
45 124170781 3.0000
45 131926473 4.0000
45 78562045 1.0000
45 550076077 1.0000
45 462856853 7.0000
45 44548822 10.0000
45 77188973 1.0000
45 123346524 2.0000
45 31373289 1.0000
45 102958885 1.0000
45 609096352 1.0000
45 20424362 31.0000
45 15133808 5.0000
45 164226176 3.0000
45 422184091 2.0000
45 72341341 13.0000
45 318951712 2.0000
45 77240489 1.0000
45 388250401 3.0000
45 66774405 6.0000
45 58922682 1.0000
45 393947529 1.0000
45 65357102 5.0000
45 21666641 7.0000
45 72883916 1.0000
45 393436815 3.0000
45 22499765 2.0000
45 88974929 4.0000
45 258834854 1.0000
45 11564602 6.0000
45 830775721 1.0000
45 24727170 7.0000
45 107722321 2.0000
45 32522100 1.0000
45 242943134 4.0000
45 468356212 1.0000
45 154943205 2.0000
45 15010349 12.0000
45 61781260 4.0000
45 20356313 3.0000
45 133236916 1.0000
45 219976700 2.0000
45 62613162 2.0000
45 20995648 2.0000
45 28543847 6.0000
45 85110055 1.0000
45 21744895 3.0000
45 95194160 2.0000
45 389443487 1.0000
45 389434876 3.0000
45 134738764 5.0000
45 19397942 7.0000
45 101797813 6.0000
45 17723460 1.0000
45 119074643 1.0000
45 35305401 4.0000
45 296312085 1.0000
45 56999787 2.0000
45 90432690 8.0000
45 460401829 7.0000
45 156992643 1.0000
45 255998767 4.0000
45 125312818 3.0000
45 806388620 1.0000
45 26584956 2.0000
45 397160160 1.0000
45 169864622 2.0000
45 76650839 5.0000
45 21713090 1.0000
45 728039018 5.0000
45 26796376 2.0000
45 19758148 1.0000
45 20856796 2.0000
45 23452598 6.0000
45 245745762 8.0000
45 19619404 12.0000
45 580749365 3.0000
45 237700394 3.0000
45 117777690 10.0000
45 32439211 1.0000
45 198912426 8.0000
45 326184301 1.0000
45 408454349 20.0000
45 397229449 5.0000
45 200700960 18.0000
45 288723364 3.0000
45 120720108 10.0000
45 55253731 3.0000
45 22159580 5.0000
45 606306570 3.0000
45 58821256 12.0000
45 19018381 4.0000
45 20600229 9.0000
45 34654362 15.0000
45 388299335 6.0000
45 111013369 2.0000
45 499781930 3.0000
45 84563846 2.0000
45 114704539 1.0000
45 328576792 2.0000
45 624746312 4.0000
45 60585651 5.0000
45 48988168 4.0000
45 219298196 1.0000
45 124312153 3.0000
45 15672615 2.0000
45 532351874 1.0000
45 23749162 3.0000
45 41901500 7.0000
45 188332701 6.0000
45 108935576 2.0000
45 236953412 1.0000
45 143212610 1.0000
45 454866285 2.0000
45 383238347 7.0000
45 558445037 55.0000
45 14197060 6.0000
45 333330899 1.0000
45 494828691 9.0000
45 85809236 2.0000
45 130085607 2.0000
45 14395178 11.0000
45 354911386 5.0000
45 18020612 9.0000
45 387054267 10.0000
45 191111643 2.0000
45 19973305 4.0000
45 25091518 4.0000
45 35781487 9.0000
45 118429508 6.0000
45 101712079 4.0000
45 64396655 13.0000
45 259215762 20.0000
45 85302744 7.0000
45 595553662 2.0000
45 70796349 8.0000
45 357472615 17.0000
45 223552246 3.0000
45 108587399 31.0000
45 15048694 1.0000
45 173089105 2.0000
45 608932775 1.0000
45 166694631 1.0000
45 95646830 1.0000
45 27850283 11.0000
45 20589545 6.0000
45 16970757 1.0000
45 295807687 1.0000
45 124270074 6.0000
45 15484198 2.0000
45 54351001 2.0000
45 250311545 6.0000
45 80812413 3.0000
45 122994639 2.0000
45 32369044 7.0000
45 22282116 1.0000
45 24734991 4.0000
45 386476845 5.0000
45 103879974 6.0000
45 14190551 2.0000
45 77220402 6.0000
45 185183285 1.0000
45 180013616 8.0000
45 82406734 1.0000
45 50303152 4.0000
45 66078636 5.0000
45 77234984 4.0000
45 34940114 9.0000
45 196054196 2.0000
45 80802900 1.0000
45 79974944 9.0000
45 91786287 1.0000
45 21408041 3.0000
45 105800463 7.0000
45 14621024 7.0000
45 107254637 4.0000
45 75896448 4.0000
46 14284260 9.0000
46 622426905 1.0000
46 277496722 2.0000
46 14758838 3.0000
46 127619354 2.0000
46 309587728 1.0000
46 457060718 3.0000
46 50714939 7.0000
46 121127090 8.0000
46 80021045 2.0000
46 222477026 4.0000
46 18096679 3.0000
46 496278040 1.0000
46 81367969 28.0000
46 102107018 1.0000
46 80968760 2.0000
46 105838665 20.0000
46 311986618 3.0000
46 19589280 4.0000
46 45158266 2.0000
46 479644360 1.0000
46 193313425 4.0000
46 130092487 16.0000
46 52412027 3.0000
46 386776248 1.0000
46 331178901 1.0000
46 155892458 1.0000
46 36672211 1.0000
46 312758175 4.0000
46 275228841 2.0000
46 93860818 5.0000
46 225857392 5.0000
46 143739561 1.0000
46 373442908 11.0000
46 432396682 3.0000
46 376161322 3.0000
46 209029473 3.0000
46 187632184 3.0000
46 130154450 12.0000
46 108600854 1.0000
46 81857654 1.0000
46 18099795 3.0000
46 106115066 6.0000
46 328634628 1.0000
46 19177609 2.0000
46 92498317 11.0000
46 14146330 1.0000
46 86192099 1.0000
46 475884318 2.0000
46 118984824 1.0000
46 217148014 1.0000
46 77981490 5.0000
46 15157283 24.0000
46 14937936 5.0000
46 20688804 46.0000
46 38281180 4.0000
46 33300246 1.0000
46 93880122 8.0000
46 131517399 5.0000
46 201226827 1.0000
46 408663015 1.0000
46 162472533 2.0000
46 554602188 3.0000
46 353688428 2.0000
46 66444899 5.0000
46 110391388 1.0000
46 34374472 3.0000
46 20226550 6.0000
46 68198984 3.0000
46 27212119 6.0000
46 32965648 1.0000
46 277499481 4.0000
46 215206530 6.0000
46 125270251 4.0000
46 16884084 4.0000
46 191807697 7.0000
46 40238442 1.0000
46 253490735 4.0000
46 166598394 2.0000
46 6058852 5.0000
46 297967419 2.0000
46 34244239 5.0000
46 436576452 8.0000
46 109585815 1.0000
46 46609085 5.0000
46 104845115 5.0000
46 102084479 88.0000
46 903616850 1.0000
46 429751008 3.0000
46 377319290 4.0000
46 331021368 1.0000
46 55059675 1.0000
46 94701778 9.0000
46 20148039 3.0000
46 388954439 1.0000
46 240202308 6.0000
46 105880024 9.0000
46 173065787 28.0000
46 568174146 4.0000
46 14561015 2.0000
46 19295262 1.0000
46 121762421 1.0000
46 132170123 4.0000
46 357805905 1.0000
46 19087569 6.0000
46 261782937 2.0000
46 144929619 3.0000
46 80943076 1.0000
46 82093305 4.0000
46 49682880 2.0000
46 58836363 5.0000
46 219330249 5.0000
46 368312542 1.0000
46 250091875 4.0000
46 68659708 2.0000
46 14933304 4.0000
46 227023883 2.0000
46 36664451 1.0000
46 303707744 1.0000
46 158315486 8.0000
46 269788397 3.0000
46 61733092 3.0000
46 153810216 1.0000
46 38886883 2.0000
46 19058678 1.0000
46 300872531 1.0000
46 18632946 1.0000
46 106150560 3.0000
46 260824465 2.0000
46 131926473 2.0000
46 78562045 3.0000
46 462856853 4.0000
46 44548822 4.0000
46 123346524 2.0000
46 31373289 3.0000
46 102958885 2.0000
46 609096352 1.0000
46 15133808 2.0000
46 164226176 2.0000
46 422184091 2.0000
46 72341341 1.0000
46 318951712 1.0000
46 77240489 3.0000
46 388250401 1.0000
46 66774405 2.0000
46 24157360 1.0000
46 58922682 1.0000
46 65357102 1.0000
46 276868661 3.0000
46 21666641 1.0000
46 72883916 2.0000
46 393436815 1.0000
46 117449724 2.0000
46 88974929 2.0000
46 19825835 5.0000
46 11564602 10.0000
46 830775721 4.0000
46 25097735 4.0000
46 24727170 1.0000
46 107722321 1.0000
46 32522100 1.0000
46 242943134 1.0000
46 154943205 5.0000
46 427031173 2.0000
46 15010349 4.0000
46 399365200 1.0000
46 61781260 3.0000
46 133236916 3.0000
46 219976700 3.0000
46 62613162 1.0000
46 482866177 1.0000
46 20995648 1.0000
46 28543847 2.0000
46 85110055 5.0000
46 21744895 3.0000
46 95194160 1.0000
46 389443487 3.0000
46 224655400 2.0000
46 19397942 2.0000
46 17723460 1.0000
46 119074643 1.0000
46 296312085 3.0000
46 270926830 1.0000
46 903985238 2.0000
46 90432690 9.0000
46 460401829 5.0000
46 21291109 2.0000
46 156992643 2.0000
46 255998767 2.0000
46 125312818 1.0000
46 806388620 1.0000
46 26584956 1.0000
46 169864622 1.0000
46 76650839 80.0000
46 815306454 5.0000
46 21713090 1.0000
46 728039018 1.0000
46 26796376 2.0000
46 19758148 4.0000
46 192935794 3.0000
46 23452598 2.0000
46 245745762 3.0000
46 19619404 3.0000
46 580749365 2.0000
46 237700394 1.0000
46 117777690 3.0000
46 198912426 1.0000
46 326184301 2.0000
46 5715682 2.0000
46 408454349 2.0000
46 397229449 2.0000
46 200700960 3.0000
46 288723364 1.0000
46 120720108 1.0000
46 17298241 1.0000
46 55253731 7.0000
46 22159580 3.0000
46 15453062 2.0000
46 19018381 3.0000
46 20600229 3.0000
46 34654362 3.0000
46 111013369 2.0000
46 499781930 2.0000
46 84563846 1.0000
46 328576792 3.0000
46 624746312 3.0000
46 48988168 2.0000
46 219298196 2.0000
46 124312153 6.0000
46 15672615 3.0000
46 14567982 3.0000
46 23749162 1.0000
46 41901500 1.0000
46 21736214 3.0000
46 24211594 4.0000
46 188332701 6.0000
46 100260784 1.0000
46 236953412 3.0000
46 143212610 1.0000
46 454866285 1.0000
46 383238347 2.0000
46 14197060 83.0000
46 333330899 1.0000
46 494828691 1.0000
46 79167671 5.0000
46 85809236 1.0000
46 130085607 1.0000
46 14395178 5.0000
46 18020612 3.0000
46 387054267 2.0000
46 191111643 3.0000
46 25091518 2.0000
46 35781487 1.0000
46 118429508 3.0000
46 859731314 1.0000
46 101712079 3.0000
46 64396655 5.0000
46 259215762 3.0000
46 131120978 1.0000
46 453169903 1.0000
46 85302744 7.0000
46 112398730 1.0000
46 357472615 2.0000
46 223552246 3.0000
46 108587399 5.0000
46 15048694 3.0000
46 173089105 4.0000
46 608932775 1.0000
46 95646830 4.0000
46 27850283 1.0000
46 20589545 1.0000
46 295807687 1.0000
46 124270074 3.0000
46 20622055 3.0000
46 15484198 5.0000
46 54351001 16.0000
46 250311545 3.0000
46 122994639 2.0000
46 20992801 23.0000
46 32369044 4.0000
46 22282116 2.0000
46 24734991 3.0000
46 386476845 4.0000
46 103879974 7.0000
46 47916280 1.0000
46 113585486 2.0000
46 77220402 3.0000
46 185183285 1.0000
46 180013616 4.0000
46 759067032 1.0000
46 82406734 2.0000
46 66078636 5.0000
46 34940114 1.0000
46 474991141 2.0000
46 196054196 3.0000
46 79974944 2.0000
46 21408041 45.0000
46 105800463 1.0000
46 14621024 3.0000
46 107254637 3.0000
46 75896448 7.0000
46 143779403 3.0000
47 14284260 4.0000
47 622426905 5.0000
47 21746513 5.0000
47 277496722 5.0000
47 14758838 1.0000
47 127619354 8.0000
47 309587728 4.0000
47 457060718 2.0000
47 50714939 8.0000
47 415449314 4.0000
47 22639961 5.0000
47 121127090 1.0000
47 831250927 1.0000
47 80021045 5.0000
47 222477026 2.0000
47 516688031 1.0000
47 496278040 5.0000
47 81367969 2.0000
47 80968760 2.0000
47 593650130 4.0000
47 105838665 4.0000
47 110767433 1.0000
47 311986618 2.0000
47 19589280 3.0000
47 45158266 1.0000
47 479644360 8.0000
47 417975170 7.0000
47 19858924 5.0000
47 193313425 8.0000
47 15580900 3.0000
47 130092487 7.0000
47 52412027 5.0000
47 386776248 1.0000
47 331178901 3.0000
47 118711934 6.0000
47 155892458 4.0000
47 106397932 3.0000
47 36672211 4.0000
47 6364652 2.0000
47 312758175 7.0000
47 275228841 5.0000
47 60738400 5.0000
47 222419520 1.0000
47 93860818 1.0000
47 225857392 4.0000
47 143739561 4.0000
47 20132840 1.0000
47 373442908 7.0000
47 432396682 5.0000
47 376161322 10.0000
47 209029473 5.0000
47 187632184 1.0000
47 130154450 10.0000
47 22388326 5.0000
47 168592013 10.0000
47 18099795 9.0000
47 106115066 6.0000
47 328634628 7.0000
47 810372954 3.0000
47 631874663 1.0000
47 19177609 3.0000
47 871469846 2.0000
47 92498317 2.0000
47 86192099 1.0000
47 221355288 1.0000
47 475884318 2.0000
47 118984824 4.0000
47 217148014 2.0000
47 77981490 5.0000
47 77808680 2.0000
47 54515428 6.0000
47 131970620 4.0000
47 14937936 2.0000
47 33300246 6.0000
47 93880122 10.0000
47 131517399 12.0000
47 201226827 2.0000
47 111411358 3.0000
47 408663015 2.0000
47 162472533 3.0000
47 554602188 7.0000
47 353688428 3.0000
47 66444899 3.0000
47 110391388 3.0000
47 19977759 1.0000
47 34374472 3.0000
47 20226550 1.0000
47 110459587 1.0000
47 407741330 1.0000
47 68198984 2.0000
47 27212119 1.0000
47 32965648 2.0000
47 277499481 4.0000
47 245849058 3.0000
47 215206530 2.0000
47 125270251 8.0000
47 16884084 4.0000
47 90646214 1.0000
47 191807697 1.0000
47 78702900 3.0000
47 40238442 3.0000
47 18627119 3.0000
47 385936104 5.0000
47 253490735 3.0000
47 166598394 5.0000
47 100520303 2.0000
47 6058852 9.0000
47 297967419 6.0000
47 34244239 4.0000
47 109585815 1.0000
47 46609085 5.0000
47 104845115 2.0000
47 102084479 1.0000
47 377319290 5.0000
47 115643685 4.0000
47 331021368 6.0000
47 55059675 5.0000
47 94701778 2.0000
47 249709671 6.0000
47 222762589 7.0000
47 20148039 2.0000
47 14104027 3.0000
47 211525589 2.0000
47 388954439 2.0000
47 240202308 3.0000
47 105880024 6.0000
47 948015937 2.0000
47 173065787 3.0000
47 568174146 2.0000
47 14561015 5.0000
47 19295262 4.0000
47 121762421 6.0000
47 124152473 1.0000
47 132170123 4.0000
47 357805905 6.0000
47 19087569 11.0000
47 261782937 11.0000
47 144929619 2.0000
47 16708655 4.0000
47 80943076 5.0000
47 82093305 3.0000
47 49682880 6.0000
47 58836363 7.0000
47 219330249 3.0000
47 368312542 2.0000
47 466501865 5.0000
47 250091875 6.0000
47 68659708 6.0000
47 804596460 2.0000
47 14933304 3.0000
47 227023883 6.0000
47 36664451 7.0000
47 303707744 2.0000
47 28087982 6.0000
47 158315486 1.0000
47 269788397 7.0000
47 101262304 1.0000
47 61733092 3.0000
47 153810216 3.0000
47 927480949 4.0000
47 38886883 1.0000
47 19058678 2.0000
47 300872531 3.0000
47 106150560 5.0000
47 260824465 2.0000
47 124170781 6.0000
47 131926473 4.0000
47 78562045 5.0000
47 550076077 1.0000
47 462856853 3.0000
47 44548822 3.0000
47 77188973 1.0000
47 31373289 4.0000
47 102958885 2.0000
47 609096352 4.0000
47 20424362 5.0000
47 164226176 9.0000
47 422184091 6.0000
47 72341341 3.0000
47 318951712 2.0000
47 77240489 3.0000
47 388250401 7.0000
47 66774405 4.0000
47 24157360 4.0000
47 58922682 2.0000
47 65357102 1.0000
47 276868661 3.0000
47 21666641 5.0000
47 72883916 6.0000
47 393436815 5.0000
47 22499765 3.0000
47 117449724 2.0000
47 19825835 8.0000
47 258834854 3.0000
47 11564602 7.0000
47 25097735 3.0000
47 24727170 4.0000
47 107722321 6.0000
47 32522100 9.0000
47 242943134 3.0000
47 468356212 1.0000
47 154943205 6.0000
47 15010349 5.0000
47 399365200 21.0000
47 61781260 5.0000
47 20356313 2.0000
47 219976700 5.0000
47 62613162 5.0000
47 482866177 1.0000
47 20995648 7.0000
47 28543847 3.0000
47 95194160 6.0000
47 389443487 2.0000
47 389434876 4.0000
47 617016144 11.0000
47 19397942 2.0000
47 101797813 1.0000
47 17723460 4.0000
47 35305401 4.0000
47 270926830 4.0000
47 903985238 4.0000
47 460401829 8.0000
47 21291109 3.0000
47 156992643 5.0000
47 255998767 3.0000
47 125312818 5.0000
47 26584956 3.0000
47 169864622 3.0000
47 76650839 5.0000
47 815306454 7.0000
47 21713090 1.0000
47 728039018 4.0000
47 26796376 8.0000
47 19758148 1.0000
47 20856796 3.0000
47 192935794 4.0000
47 245745762 4.0000
47 19619404 2.0000
47 580749365 3.0000
47 237700394 1.0000
47 117777690 5.0000
47 32439211 8.0000
47 198912426 4.0000
47 5715682 8.0000
47 408454349 3.0000
47 397229449 6.0000
47 200700960 2.0000
47 288723364 3.0000
47 120720108 7.0000
47 55253731 1.0000
47 22159580 10.0000
47 58821256 5.0000
47 15453062 5.0000
47 19018381 4.0000
47 20600229 7.0000
47 34654362 3.0000
47 388299335 3.0000
47 111013369 5.0000
47 499781930 1.0000
47 84563846 3.0000
47 328576792 1.0000
47 624746312 5.0000
47 48988168 4.0000
47 219298196 4.0000
47 124312153 2.0000
47 15672615 3.0000
47 14567982 4.0000
47 532351874 1.0000
47 23749162 1.0000
47 41901500 1.0000
47 21736214 4.0000
47 24211594 6.0000
47 188332701 4.0000
47 100260784 4.0000
47 143212610 2.0000
47 454866285 5.0000
47 383238347 4.0000
47 558445037 2.0000
47 14197060 3.0000
47 333330899 4.0000
47 494828691 3.0000
47 79167671 3.0000
47 85809236 4.0000
47 130085607 3.0000
47 14395178 4.0000
47 354911386 7.0000
47 18020612 5.0000
47 387054267 6.0000
47 191111643 3.0000
47 19973305 2.0000
47 837683683 1.0000
47 25091518 5.0000
47 35781487 3.0000
47 118429508 3.0000
47 101712079 3.0000
47 64396655 11.0000
47 259215762 3.0000
47 131120978 5.0000
47 112398730 7.0000
47 70796349 4.0000
47 357472615 5.0000
47 223552246 2.0000
47 108587399 8.0000
47 15048694 4.0000
47 173089105 2.0000
47 166694631 2.0000
47 95646830 5.0000
47 27850283 2.0000
47 20589545 4.0000
47 16970757 2.0000
47 296288685 1.0000
47 295807687 5.0000
47 124270074 7.0000
47 20622055 9.0000
47 54351001 2.0000
47 250311545 1.0000
47 80812413 10.0000
47 122994639 2.0000
47 20992801 3.0000
47 32369044 1.0000
47 22282116 2.0000
47 24734991 3.0000
47 117783032 1.0000
47 386476845 4.0000
47 103879974 3.0000
47 14190551 2.0000
47 113585486 5.0000
47 77220402 1.0000
47 185183285 6.0000
47 180013616 4.0000
47 82406734 11.0000
47 50303152 7.0000
47 66078636 3.0000
47 77234984 2.0000
47 34940114 9.0000
47 474991141 1.0000
47 196054196 8.0000
47 80802900 2.0000
47 79974944 5.0000
47 91786287 3.0000
47 21408041 9.0000
47 105800463 5.0000
47 14621024 5.0000
47 107254637 3.0000
47 75896448 4.0000
47 143779403 6.0000
48 14284260 1.0000
48 622426905 3.0000
48 127619354 3.0000
48 415449314 1.0000
48 22639961 1.0000
48 222477026 1.0000
48 496278040 2.0000
48 81367969 2.0000
48 102107018 1.0000
48 22031058 1.0000
48 311986618 2.0000
48 193313425 2.0000
48 15580900 1.0000
48 130092487 1.0000
48 52412027 2.0000
48 331178901 1.0000
48 118711934 1.0000
48 36672211 1.0000
48 312758175 2.0000
48 275228841 1.0000
48 93860818 1.0000
48 225857392 2.0000
48 143739561 1.0000
48 373442908 3.0000
48 376161322 2.0000
48 187632184 1.0000
48 130154450 1.0000
48 108600854 1.0000
48 22388326 1.0000
48 106115066 1.0000
48 328634628 2.0000
48 19177609 1.0000
48 871469846 1.0000
48 92498317 1.0000
48 118984824 6.0000
48 217148014 1.0000
48 77981490 2.0000
48 77808680 2.0000
48 54515428 2.0000
48 33300246 3.0000
48 93880122 2.0000
48 131517399 2.0000
48 111411358 1.0000
48 353688428 1.0000
48 19977759 2.0000
48 34374472 1.0000
48 20226550 2.0000
48 110459587 1.0000
48 407741330 3.0000
48 68198984 2.0000
48 27212119 1.0000
48 32965648 1.0000
48 215206530 1.0000
48 125270251 1.0000
48 16884084 3.0000
48 78702900 1.0000
48 40238442 1.0000
48 18627119 1.0000
48 253490735 1.0000
48 6058852 1.0000
48 297967419 1.0000
48 34244239 1.0000
48 46609085 1.0000
48 144791011 1.0000
48 903616850 3.0000
48 55059675 4.0000
48 94701778 1.0000
48 249709671 1.0000
48 222762589 4.0000
48 211525589 1.0000
48 388954439 4.0000
48 14561015 1.0000
48 357805905 1.0000
48 144929619 2.0000
48 80943076 1.0000
48 49682880 1.0000
48 58836363 1.0000
48 368312542 1.0000
48 68659708 1.0000
48 804596460 1.0000
48 14933304 1.0000
48 227023883 1.0000
48 36664451 1.0000
48 153810216 3.0000
48 19058678 1.0000
48 106150560 1.0000
48 260824465 2.0000
48 131926473 1.0000
48 550076077 1.0000
48 44548822 1.0000
48 77188973 1.0000
48 31373289 2.0000
48 102958885 2.0000
48 609096352 1.0000
48 20424362 1.0000
48 15133808 1.0000
48 164226176 1.0000
48 422184091 1.0000
48 72341341 1.0000
48 318951712 2.0000
48 24157360 1.0000
48 393947529 2.0000
48 65357102 1.0000
48 276868661 3.0000
48 21666641 1.0000
48 88974929 4.0000
48 19825835 1.0000
48 24727170 1.0000
48 242943134 1.0000
48 154943205 2.0000
48 61781260 1.0000
48 20356313 2.0000
48 219976700 1.0000
48 28543847 3.0000
48 21744895 1.0000
48 95194160 3.0000
48 389434876 1.0000
48 19397942 1.0000
48 101797813 2.0000
48 56999787 1.0000
48 21291109 1.0000
48 21713090 1.0000
48 728039018 1.0000
48 26796376 3.0000
48 23452598 3.0000
48 245745762 1.0000
48 19619404 1.0000
48 117777690 1.0000
48 32439211 2.0000
48 198912426 1.0000
48 5715682 2.0000
48 397229449 2.0000
48 58821256 1.0000
48 202205134 1.0000
48 15453062 1.0000
48 19018381 1.0000
48 20600229 1.0000
48 388299335 1.0000
48 499781930 2.0000
48 48988168 1.0000
48 15672615 3.0000
48 14567982 2.0000
48 23749162 2.0000
48 41901500 2.0000
48 21736214 1.0000
48 24211594 1.0000
48 188332701 1.0000
48 79167671 1.0000
48 14395178 1.0000
48 191111643 1.0000
48 19973305 3.0000
48 101712079 2.0000
48 259215762 2.0000
48 85302744 1.0000
48 112398730 1.0000
48 357472615 2.0000
48 108587399 1.0000
48 532241033 1.0000
48 20589545 1.0000
48 16970757 1.0000
48 295807687 1.0000
48 124270074 1.0000
48 15484198 1.0000
48 54351001 1.0000
48 80812413 3.0000
48 24734991 1.0000
48 386476845 1.0000
48 14190551 1.0000
48 113585486 1.0000
48 77220402 1.0000
48 180013616 1.0000
48 474991141 1.0000
48 196054196 1.0000
48 80802900 1.0000
48 79974944 2.0000
48 21408041 1.0000
48 105800463 1.0000
48 107254637 1.0000
48 143779403 5.0000
49 14284260 9.0000
49 622426905 16.0000
49 21746513 2.0000
49 277496722 1.0000
49 14758838 1.0000
49 127619354 15.0000
49 309587728 1.0000
49 457060718 5.0000
49 50714939 5.0000
49 415449314 8.0000
49 22639961 6.0000
49 121127090 10.0000
49 831250927 2.0000
49 80021045 2.0000
49 222477026 5.0000
49 516688031 3.0000
49 18096679 4.0000
49 496278040 5.0000
49 81367969 6.0000
49 102107018 3.0000
49 80968760 1.0000
49 593650130 2.0000
49 105838665 2.0000
49 110767433 2.0000
49 22031058 3.0000
49 311986618 5.0000
49 19589280 9.0000
49 45158266 2.0000
49 479644360 6.0000
49 417975170 4.0000
49 19858924 3.0000
49 193313425 9.0000
49 15580900 11.0000
49 130092487 6.0000
49 52412027 2.0000
49 386776248 6.0000
49 331178901 7.0000
49 118711934 6.0000
49 155892458 4.0000
49 106397932 3.0000
49 36672211 2.0000
49 6364652 3.0000
49 312758175 6.0000
49 275228841 7.0000
49 60738400 10.0000
49 222419520 4.0000
49 93860818 4.0000
49 225857392 9.0000
49 143739561 6.0000
49 373442908 12.0000
49 432396682 5.0000
49 376161322 7.0000
49 209029473 3.0000
49 187632184 1.0000
49 130154450 6.0000
49 108600854 6.0000
49 22388326 3.0000
49 168592013 3.0000
49 81857654 4.0000
49 18099795 3.0000
49 106115066 8.0000
49 328634628 4.0000
49 810372954 18.0000
49 19177609 3.0000
49 871469846 2.0000
49 92498317 2.0000
49 14146330 6.0000
49 86192099 3.0000
49 221355288 1.0000
49 475884318 2.0000
49 118984824 5.0000
49 217148014 4.0000
49 77981490 6.0000
49 77808680 10.0000
49 15157283 2.0000
49 54515428 7.0000
49 131970620 6.0000
49 14937936 2.0000
49 38281180 1.0000
49 33300246 13.0000
49 93880122 9.0000
49 131517399 7.0000
49 201226827 7.0000
49 776022362 1.0000
49 111411358 4.0000
49 408663015 4.0000
49 162472533 5.0000
49 554602188 7.0000
49 353688428 9.0000
49 66444899 1.0000
49 110391388 8.0000
49 19977759 5.0000
49 34374472 6.0000
49 20226550 11.0000
49 407741330 7.0000
49 68198984 5.0000
49 27212119 16.0000
49 32965648 6.0000
49 277499481 2.0000
49 245849058 3.0000
49 215206530 4.0000
49 125270251 8.0000
49 16884084 5.0000
49 90646214 1.0000
49 191807697 3.0000
49 78702900 14.0000
49 40238442 1.0000
49 18627119 1.0000
49 385936104 2.0000
49 253490735 7.0000
49 166598394 6.0000
49 6058852 4.0000
49 297967419 8.0000
49 34244239 5.0000
49 109585815 1.0000
49 46609085 5.0000
49 104845115 2.0000
49 102084479 3.0000
49 903616850 1.0000
49 429751008 1.0000
49 377319290 5.0000
49 115643685 10.0000
49 331021368 14.0000
49 55059675 10.0000
49 94701778 8.0000
49 249709671 5.0000
49 222762589 6.0000
49 20148039 5.0000
49 368314502 2.0000
49 14104027 4.0000
49 211525589 4.0000
49 388954439 1.0000
49 240202308 7.0000
49 105880024 5.0000
49 948015937 2.0000
49 173065787 7.0000
49 568174146 4.0000
49 14561015 5.0000
49 19295262 5.0000
49 121762421 10.0000
49 124152473 3.0000
49 132170123 1.0000
49 357805905 3.0000
49 19087569 6.0000
49 261782937 6.0000
49 144929619 37.0000
49 16708655 11.0000
49 80943076 3.0000
49 82093305 2.0000
49 49682880 4.0000
49 58836363 15.0000
49 219330249 4.0000
49 368312542 1.0000
49 466501865 4.0000
49 250091875 6.0000
49 68659708 5.0000
49 14933304 6.0000
49 227023883 11.0000
49 36664451 2.0000
49 303707744 4.0000
49 28087982 3.0000
49 158315486 5.0000
49 103065157 1.0000
49 269788397 6.0000
49 101262304 1.0000
49 61733092 11.0000
49 153810216 2.0000
49 927480949 2.0000
49 38886883 1.0000
49 19058678 3.0000
49 300872531 9.0000
49 18632946 4.0000
49 106150560 4.0000
49 260824465 9.0000
49 124170781 4.0000
49 131926473 4.0000
49 78562045 4.0000
49 550076077 1.0000
49 462856853 12.0000
49 44548822 7.0000
49 77188973 9.0000
49 31373289 4.0000
49 102958885 4.0000
49 20424362 3.0000
49 164226176 2.0000
49 422184091 3.0000
49 72341341 4.0000
49 318951712 4.0000
49 77240489 4.0000
49 388250401 3.0000
49 66774405 2.0000
49 24157360 1.0000
49 393947529 2.0000
49 65357102 6.0000
49 276868661 6.0000
49 21666641 8.0000
49 393436815 4.0000
49 22499765 2.0000
49 117449724 1.0000
49 88974929 16.0000
49 19825835 10.0000
49 258834854 2.0000
49 11564602 14.0000
49 830775721 2.0000
49 25097735 11.0000
49 24727170 9.0000
49 107722321 2.0000
49 32522100 13.0000
49 242943134 6.0000
49 154943205 3.0000
49 15010349 5.0000
49 399365200 3.0000
49 61781260 7.0000
49 20356313 3.0000
49 133236916 5.0000
49 219976700 12.0000
49 62613162 3.0000
49 482866177 1.0000
49 20995648 3.0000
49 28543847 15.0000
49 85110055 1.0000
49 21744895 1.0000
49 95194160 11.0000
49 389443487 6.0000
49 389434876 7.0000
49 134738764 4.0000
49 617016144 3.0000
49 224655400 3.0000
49 19397942 5.0000
49 101797813 3.0000
49 17723460 5.0000
49 119074643 8.0000
49 35305401 5.0000
49 296312085 4.0000
49 270926830 13.0000
49 903985238 2.0000
49 90432690 5.0000
49 460401829 4.0000
49 21291109 2.0000
49 156992643 7.0000
49 255998767 9.0000
49 125312818 7.0000
49 26584956 4.0000
49 397160160 1.0000
49 169864622 1.0000
49 76650839 8.0000
49 815306454 6.0000
49 21713090 3.0000
49 728039018 8.0000
49 26796376 6.0000
49 19758148 6.0000
49 20856796 7.0000
49 192935794 4.0000
49 23452598 4.0000
49 245745762 3.0000
49 19619404 5.0000
49 580749365 3.0000
49 237700394 7.0000
49 117777690 14.0000
49 32439211 5.0000
49 198912426 4.0000
49 326184301 1.0000
49 5715682 7.0000
49 408454349 10.0000
49 397229449 5.0000
49 200700960 3.0000
49 288723364 26.0000
49 120720108 5.0000
49 55253731 21.0000
49 22159580 12.0000
49 606306570 2.0000
49 58821256 4.0000
49 15453062 1.0000
49 19018381 5.0000
49 20600229 11.0000
49 34654362 7.0000
49 388299335 5.0000
49 111013369 8.0000
49 499781930 4.0000
49 84563846 4.0000
49 114704539 1.0000
49 328576792 6.0000
49 624746312 5.0000
49 48988168 12.0000
49 219298196 2.0000
49 124312153 3.0000
49 15672615 11.0000
49 14567982 13.0000
49 142003449 1.0000
49 23749162 4.0000
49 41901500 1.0000
49 21736214 6.0000
49 24211594 8.0000
49 188332701 5.0000
49 236953412 3.0000
49 143212610 15.0000
49 454866285 10.0000
49 383238347 4.0000
49 558445037 5.0000
49 14197060 4.0000
49 333330899 3.0000
49 494828691 4.0000
49 79167671 8.0000
49 85809236 3.0000
49 42374586 7.0000
49 130085607 18.0000
49 14395178 5.0000
49 354911386 6.0000
49 18020612 5.0000
49 387054267 3.0000
49 191111643 7.0000
49 19973305 1.0000
49 25091518 8.0000
49 35781487 3.0000
49 118429508 9.0000
49 859731314 1.0000
49 101712079 16.0000
49 64396655 5.0000
49 259215762 7.0000
49 131120978 1.0000
49 453169903 1.0000
49 85302744 10.0000
49 112398730 11.0000
49 70796349 5.0000
49 357472615 9.0000
49 223552246 3.0000
49 108587399 4.0000
49 15048694 1.0000
49 608932775 2.0000
49 166694631 2.0000
49 95646830 1.0000
49 27850283 4.0000
49 20589545 1.0000
49 16970757 2.0000
49 296288685 1.0000
49 295807687 6.0000
49 124270074 12.0000
49 20622055 7.0000
49 15484198 5.0000
49 54351001 5.0000
49 250311545 9.0000
49 80812413 5.0000
49 122994639 1.0000
49 20992801 4.0000
49 32369044 8.0000
49 24734991 3.0000
49 117783032 3.0000
49 386476845 6.0000
49 103879974 5.0000
49 47916280 2.0000
49 97452095 1.0000
49 14190551 3.0000
49 113585486 5.0000
49 77220402 4.0000
49 185183285 6.0000
49 180013616 4.0000
49 82406734 2.0000
49 50303152 5.0000
49 66078636 1.0000
49 34940114 6.0000
49 474991141 2.0000
49 196054196 10.0000
49 80802900 4.0000
49 79974944 3.0000
49 91786287 3.0000
49 21408041 9.0000
49 105800463 13.0000
49 14621024 6.0000
49 107254637 15.0000
49 75896448 9.0000
49 143779403 7.0000
50 14284260 1.0000
50 311986618 1.0000
50 52412027 1.0000
50 168592013 1.0000
50 106115066 1.0000
50 221355288 1.0000
50 77981490 3.0000
50 66444899 1.0000
50 68198984 1.0000
50 40238442 1.0000
50 18627119 1.0000
50 20148039 1.0000
50 14104027 1.0000
50 211525589 1.0000
50 357805905 1.0000
50 19087569 1.0000
50 82093305 1.0000
50 58836363 1.0000
50 68659708 1.0000
50 260824465 1.0000
50 21666641 1.0000
50 24727170 1.0000
50 21744895 1.0000
50 19397942 2.0000
50 119074643 1.0000
50 21291109 1.0000
50 255998767 1.0000
50 219298196 1.0000
50 42374586 1.0000
50 259215762 1.0000
50 180013616 1.0000
50 50303152 1.0000
50 107254637 1.0000
51 14284260 7.0000
51 21746513 4.0000
51 277496722 9.0000
51 14758838 5.0000
51 127619354 4.0000
51 309587728 8.0000
51 457060718 5.0000
51 50714939 4.0000
51 415449314 14.0000
51 22639961 18.0000
51 121127090 2.0000
51 831250927 1.0000
51 80021045 4.0000
51 516688031 4.0000
51 18096679 4.0000
51 496278040 7.0000
51 81367969 2.0000
51 102107018 3.0000
51 80968760 5.0000
51 593650130 5.0000
51 105838665 2.0000
51 110767433 1.0000
51 22031058 2.0000
51 311986618 3.0000
51 19589280 13.0000
51 45158266 7.0000
51 479644360 7.0000
51 417975170 19.0000
51 193313425 5.0000
51 15580900 2.0000
51 130092487 3.0000
51 52412027 9.0000
51 386776248 4.0000
51 331178901 3.0000
51 118711934 7.0000
51 155892458 5.0000
51 36672211 1.0000
51 6364652 3.0000
51 312758175 25.0000
51 275228841 3.0000
51 77224096 2.0000
51 60738400 4.0000
51 222419520 7.0000
51 93860818 8.0000
51 225857392 1.0000
51 143739561 5.0000
51 20132840 4.0000
51 373442908 6.0000
51 376161322 2.0000
51 209029473 2.0000
51 187632184 11.0000
51 130154450 5.0000
51 108600854 1.0000
51 22388326 5.0000
51 168592013 3.0000
51 81857654 5.0000
51 18099795 2.0000
51 106115066 7.0000
51 328634628 2.0000
51 810372954 4.0000
51 19177609 1.0000
51 871469846 1.0000
51 92498317 1.0000
51 14146330 6.0000
51 86192099 6.0000
51 221355288 3.0000
51 475884318 11.0000
51 118984824 5.0000
51 217148014 6.0000
51 77981490 7.0000
51 77808680 4.0000
51 15157283 9.0000
51 54515428 5.0000
51 131970620 12.0000
51 14937936 2.0000
51 20688804 1.0000
51 38281180 4.0000
51 33300246 7.0000
51 93880122 3.0000
51 131517399 7.0000
51 201226827 1.0000
51 776022362 4.0000
51 111411358 3.0000
51 408663015 5.0000
51 162472533 2.0000
51 554602188 7.0000
51 353688428 6.0000
51 66444899 3.0000
51 110391388 1.0000
51 19977759 4.0000
51 34374472 6.0000
51 20226550 6.0000
51 407741330 5.0000
51 68198984 8.0000
51 27212119 7.0000
51 32965648 4.0000
51 277499481 3.0000
51 245849058 7.0000
51 215206530 10.0000
51 125270251 8.0000
51 16884084 9.0000
51 90646214 3.0000
51 191807697 4.0000
51 437518507 1.0000
51 78702900 4.0000
51 40238442 1.0000
51 18627119 3.0000
51 385936104 4.0000
51 253490735 9.0000
51 166598394 6.0000
51 6058852 13.0000
51 297967419 5.0000
51 34244239 4.0000
51 436576452 4.0000
51 46609085 1.0000
51 104845115 9.0000
51 102084479 1.0000
51 903616850 4.0000
51 377319290 5.0000
51 115643685 4.0000
51 331021368 5.0000
51 55059675 3.0000
51 94701778 3.0000
51 249709671 1.0000
51 222762589 4.0000
51 20148039 3.0000
51 368314502 1.0000
51 14104027 7.0000
51 211525589 2.0000
51 388954439 7.0000
51 240202308 2.0000
51 105880024 8.0000
51 948015937 1.0000
51 173065787 20.0000
51 568174146 4.0000
51 14561015 8.0000
51 19295262 2.0000
51 121762421 4.0000
51 132170123 7.0000
51 357805905 3.0000
51 19087569 8.0000
51 144929619 1.0000
51 16708655 6.0000
51 80943076 4.0000
51 82093305 8.0000
51 49682880 5.0000
51 58836363 4.0000
51 219330249 5.0000
51 368312542 5.0000
51 466501865 2.0000
51 250091875 6.0000
51 68659708 14.0000
51 14933304 7.0000
51 227023883 5.0000
51 36664451 14.0000
51 303707744 13.0000
51 28087982 4.0000
51 158315486 3.0000
51 269788397 2.0000
51 101262304 2.0000
51 61733092 3.0000
51 153810216 3.0000
51 927480949 2.0000
51 38886883 3.0000
51 19058678 4.0000
51 300872531 3.0000
51 18632946 3.0000
51 106150560 4.0000
51 260824465 1.0000
51 124170781 6.0000
51 131926473 1.0000
51 78562045 16.0000
51 550076077 1.0000
51 462856853 6.0000
51 44548822 9.0000
51 77188973 4.0000
51 123346524 4.0000
51 31373289 5.0000
51 102958885 4.0000
51 609096352 4.0000
51 20424362 9.0000
51 15133808 13.0000
51 164226176 7.0000
51 422184091 4.0000
51 72341341 7.0000
51 318951712 3.0000
51 388250401 7.0000
51 66774405 7.0000
51 58922682 6.0000
51 393947529 2.0000
51 276868661 9.0000
51 21666641 2.0000
51 72883916 2.0000
51 117449724 1.0000
51 88974929 4.0000
51 19825835 3.0000
51 258834854 5.0000
51 11564602 9.0000
51 830775721 3.0000
51 25097735 5.0000
51 24727170 26.0000
51 107722321 13.0000
51 32522100 1.0000
51 242943134 9.0000
51 468356212 2.0000
51 154943205 6.0000
51 15010349 3.0000
51 399365200 30.0000
51 20356313 4.0000
51 133236916 3.0000
51 219976700 7.0000
51 62613162 2.0000
51 482866177 5.0000
51 20995648 3.0000
51 28543847 5.0000
51 85110055 21.0000
51 21744895 2.0000
51 95194160 3.0000
51 389443487 1.0000
51 389434876 3.0000
51 134738764 1.0000
51 617016144 3.0000
51 224655400 2.0000
51 19397942 10.0000
51 101797813 1.0000
51 17723460 4.0000
51 119074643 2.0000
51 35305401 4.0000
51 296312085 5.0000
51 56999787 1.0000
51 270926830 10.0000
51 903985238 5.0000
51 90432690 5.0000
51 460401829 2.0000
51 21291109 2.0000
51 255998767 15.0000
51 125312818 4.0000
51 806388620 2.0000
51 26584956 11.0000
51 169864622 6.0000
51 815306454 13.0000
51 21713090 2.0000
51 728039018 4.0000
51 26796376 4.0000
51 19758148 8.0000
51 20856796 2.0000
51 192935794 9.0000
51 23452598 12.0000
51 245745762 7.0000
51 19619404 18.0000
51 580749365 3.0000
51 237700394 1.0000
51 117777690 5.0000
51 32439211 4.0000
51 198912426 5.0000
51 5715682 5.0000
51 408454349 11.0000
51 397229449 3.0000
51 200700960 1.0000
51 288723364 4.0000
51 120720108 7.0000
51 55253731 1.0000
51 22159580 5.0000
51 606306570 1.0000
51 58821256 1.0000
51 15453062 14.0000
51 481120639 2.0000
51 19018381 10.0000
51 20600229 3.0000
51 34654362 5.0000
51 388299335 6.0000
51 111013369 3.0000
51 499781930 2.0000
51 84563846 1.0000
51 488386309 1.0000
51 328576792 17.0000
51 624746312 2.0000
51 60585651 5.0000
51 48988168 7.0000
51 219298196 3.0000
51 124312153 6.0000
51 15672615 6.0000
51 14567982 4.0000
51 532351874 2.0000
51 23749162 4.0000
51 41901500 3.0000
51 21736214 2.0000
51 24211594 4.0000
51 188332701 4.0000
51 100260784 6.0000
51 108935576 2.0000
51 236953412 3.0000
51 143212610 5.0000
51 454866285 4.0000
51 383238347 6.0000
51 558445037 6.0000
51 14197060 6.0000
51 333330899 2.0000
51 494828691 1.0000
51 79167671 2.0000
51 85809236 2.0000
51 42374586 1.0000
51 130085607 10.0000
51 14395178 4.0000
51 354911386 5.0000
51 18020612 5.0000
51 387054267 21.0000
51 191111643 2.0000
51 19973305 2.0000
51 25091518 4.0000
51 35781487 1.0000
51 118429508 4.0000
51 859731314 3.0000
51 101712079 6.0000
51 64396655 10.0000
51 259215762 2.0000
51 85302744 7.0000
51 595553662 1.0000
51 112398730 1.0000
51 70796349 4.0000
51 357472615 5.0000
51 223552246 6.0000
51 108587399 10.0000
51 15048694 1.0000
51 173089105 8.0000
51 166694631 4.0000
51 532241033 1.0000
51 95646830 9.0000
51 27850283 4.0000
51 20589545 5.0000
51 16970757 4.0000
51 296288685 1.0000
51 295807687 8.0000
51 124270074 16.0000
51 20622055 8.0000
51 15484198 7.0000
51 54351001 9.0000
51 250311545 3.0000
51 80812413 2.0000
51 122994639 2.0000
51 20992801 5.0000
51 32369044 5.0000
51 22282116 4.0000
51 24734991 6.0000
51 117783032 3.0000
51 386476845 4.0000
51 103879974 3.0000
51 47916280 1.0000
51 14190551 5.0000
51 113585486 3.0000
51 77220402 4.0000
51 185183285 6.0000
51 180013616 7.0000
51 82406734 4.0000
51 50303152 2.0000
51 66078636 9.0000
51 77234984 2.0000
51 34940114 5.0000
51 474991141 2.0000
51 196054196 13.0000
51 80802900 5.0000
51 79974944 4.0000
51 91786287 6.0000
51 21408041 5.0000
51 105800463 3.0000
51 14621024 8.0000
51 107254637 2.0000
51 75896448 4.0000
51 143779403 3.0000
52 14284260 7.0000
52 622426905 4.0000
52 21746513 10.0000
52 277496722 7.0000
52 14758838 5.0000
52 127619354 1.0000
52 309587728 3.0000
52 50714939 2.0000
52 415449314 19.0000
52 22639961 3.0000
52 121127090 1.0000
52 831250927 1.0000
52 80021045 1.0000
52 516688031 2.0000
52 496278040 16.0000
52 81367969 4.0000
52 102107018 2.0000
52 593650130 3.0000
52 105838665 2.0000
52 110767433 2.0000
52 22031058 3.0000
52 311986618 1.0000
52 19589280 9.0000
52 45158266 6.0000
52 479644360 1.0000
52 417975170 6.0000
52 19858924 1.0000
52 193313425 8.0000
52 130092487 2.0000
52 52412027 4.0000
52 386776248 5.0000
52 331178901 3.0000
52 118711934 1.0000
52 155892458 4.0000
52 106397932 3.0000
52 36672211 6.0000
52 6364652 6.0000
52 312758175 11.0000
52 275228841 2.0000
52 77224096 2.0000
52 60738400 3.0000
52 222419520 2.0000
52 93860818 10.0000
52 225857392 3.0000
52 143739561 39.0000
52 20132840 3.0000
52 373442908 5.0000
52 376161322 22.0000
52 187632184 16.0000
52 130154450 33.0000
52 108600854 3.0000
52 22388326 1.0000
52 168592013 5.0000
52 18099795 2.0000
52 106115066 6.0000
52 328634628 13.0000
52 810372954 6.0000
52 631874663 1.0000
52 19177609 3.0000
52 871469846 3.0000
52 92498317 11.0000
52 86192099 4.0000
52 221355288 3.0000
52 475884318 2.0000
52 118984824 11.0000
52 217148014 5.0000
52 77981490 9.0000
52 77808680 7.0000
52 15157283 6.0000
52 54515428 9.0000
52 131970620 6.0000
52 33300246 8.0000
52 93880122 6.0000
52 131517399 7.0000
52 201226827 1.0000
52 776022362 1.0000
52 111411358 2.0000
52 408663015 4.0000
52 162472533 2.0000
52 554602188 4.0000
52 353688428 8.0000
52 66444899 2.0000
52 19977759 2.0000
52 34374472 5.0000
52 20226550 8.0000
52 407741330 8.0000
52 68198984 2.0000
52 27212119 14.0000
52 32965648 2.0000
52 277499481 3.0000
52 245849058 6.0000
52 215206530 3.0000
52 125270251 20.0000
52 16884084 8.0000
52 90646214 15.0000
52 191807697 5.0000
52 437518507 1.0000
52 78702900 2.0000
52 18627119 1.0000
52 385936104 4.0000
52 253490735 10.0000
52 6058852 25.0000
52 297967419 4.0000
52 34244239 2.0000
52 436576452 9.0000
52 46609085 2.0000
52 144791011 2.0000
52 104845115 27.0000
52 102084479 3.0000
52 429751008 1.0000
52 377319290 4.0000
52 115643685 2.0000
52 331021368 1.0000
52 55059675 3.0000
52 94701778 5.0000
52 249709671 2.0000
52 222762589 7.0000
52 20148039 2.0000
52 368314502 5.0000
52 211525589 1.0000
52 388954439 2.0000
52 240202308 2.0000
52 105880024 7.0000
52 948015937 1.0000
52 173065787 7.0000
52 14561015 4.0000
52 19295262 3.0000
52 121762421 2.0000
52 132170123 4.0000
52 357805905 1.0000
52 19087569 4.0000
52 261782937 1.0000
52 16708655 4.0000
52 80943076 4.0000
52 82093305 1.0000
52 49682880 5.0000
52 58836363 4.0000
52 219330249 6.0000
52 466501865 2.0000
52 250091875 3.0000
52 68659708 18.0000
52 14933304 7.0000
52 227023883 1.0000
52 36664451 6.0000
52 303707744 13.0000
52 28087982 3.0000
52 269788397 3.0000
52 101262304 1.0000
52 61733092 2.0000
52 927480949 1.0000
52 38886883 1.0000
52 19058678 3.0000
52 300872531 1.0000
52 18632946 5.0000
52 106150560 4.0000
52 260824465 4.0000
52 124170781 5.0000
52 78562045 3.0000
52 462856853 3.0000
52 44548822 7.0000
52 77188973 7.0000
52 123346524 3.0000
52 102958885 7.0000
52 609096352 2.0000
52 20424362 2.0000
52 15133808 6.0000
52 164226176 1.0000
52 422184091 3.0000
52 72341341 6.0000
52 318951712 4.0000
52 77240489 1.0000
52 388250401 14.0000
52 66774405 6.0000
52 58922682 3.0000
52 393947529 1.0000
52 65357102 1.0000
52 276868661 5.0000
52 21666641 1.0000
52 72883916 2.0000
52 88974929 2.0000
52 19825835 4.0000
52 258834854 2.0000
52 11564602 14.0000
52 830775721 2.0000
52 25097735 9.0000
52 24727170 7.0000
52 107722321 5.0000
52 32522100 7.0000
52 242943134 7.0000
52 468356212 3.0000
52 154943205 5.0000
52 399365200 5.0000
52 61781260 2.0000
52 20356313 1.0000
52 133236916 1.0000
52 219976700 9.0000
52 62613162 3.0000
52 482866177 1.0000
52 20995648 12.0000
52 28543847 2.0000
52 85110055 4.0000
52 95194160 3.0000
52 389443487 2.0000
52 389434876 10.0000
52 617016144 2.0000
52 224655400 3.0000
52 19397942 5.0000
52 101797813 2.0000
52 17723460 4.0000
52 119074643 1.0000
52 35305401 1.0000
52 296312085 2.0000
52 56999787 2.0000
52 270926830 8.0000
52 903985238 1.0000
52 90432690 3.0000
52 460401829 2.0000
52 21291109 1.0000
52 156992643 6.0000
52 255998767 12.0000
52 125312818 5.0000
52 806388620 3.0000
52 26584956 4.0000
52 169864622 5.0000
52 76650839 1.0000
52 815306454 13.0000
52 21713090 6.0000
52 728039018 3.0000
52 26796376 2.0000
52 19758148 8.0000
52 20856796 5.0000
52 192935794 8.0000
52 23452598 8.0000
52 245745762 6.0000
52 19619404 12.0000
52 237700394 1.0000
52 117777690 3.0000
52 32439211 7.0000
52 5715682 5.0000
52 408454349 8.0000
52 397229449 1.0000
52 200700960 4.0000
52 288723364 2.0000
52 120720108 6.0000
52 55253731 1.0000
52 22159580 3.0000
52 606306570 2.0000
52 58821256 7.0000
52 15453062 8.0000
52 481120639 2.0000
52 19018381 3.0000
52 20600229 6.0000
52 34654362 6.0000
52 111013369 6.0000
52 499781930 1.0000
52 84563846 14.0000
52 114704539 1.0000
52 488386309 4.0000
52 328576792 13.0000
52 60585651 3.0000
52 124312153 5.0000
52 15672615 11.0000
52 14567982 4.0000
52 23749162 1.0000
52 41901500 6.0000
52 21736214 3.0000
52 24211594 20.0000
52 188332701 5.0000
52 100260784 7.0000
52 108935576 1.0000
52 236953412 1.0000
52 143212610 25.0000
52 454866285 8.0000
52 383238347 1.0000
52 558445037 1.0000
52 79167671 5.0000
52 85809236 2.0000
52 42374586 1.0000
52 14395178 4.0000
52 354911386 19.0000
52 18020612 4.0000
52 387054267 11.0000
52 191111643 1.0000
52 25091518 2.0000
52 35781487 2.0000
52 118429508 4.0000
52 859731314 2.0000
52 101712079 1.0000
52 64396655 18.0000
52 259215762 2.0000
52 453169903 1.0000
52 85302744 4.0000
52 595553662 1.0000
52 70796349 2.0000
52 357472615 2.0000
52 223552246 6.0000
52 108587399 13.0000
52 173089105 5.0000
52 166694631 5.0000
52 95646830 2.0000
52 27850283 1.0000
52 20589545 7.0000
52 16970757 1.0000
52 296288685 1.0000
52 295807687 3.0000
52 124270074 5.0000
52 20622055 6.0000
52 15484198 2.0000
52 54351001 4.0000
52 250311545 1.0000
52 122994639 2.0000
52 32369044 5.0000
52 22282116 2.0000
52 117783032 1.0000
52 386476845 3.0000
52 103879974 4.0000
52 47916280 1.0000
52 113585486 8.0000
52 77220402 1.0000
52 185183285 3.0000
52 180013616 10.0000
52 82406734 6.0000
52 66078636 10.0000
52 77234984 12.0000
52 34940114 9.0000
52 474991141 2.0000
52 196054196 31.0000
52 80802900 6.0000
52 79974944 1.0000
52 91786287 3.0000
52 21408041 10.0000
52 105800463 5.0000
52 14621024 5.0000
52 107254637 9.0000
52 143779403 8.0000
53 14284260 26.0000
53 622426905 5.0000
53 21746513 4.0000
53 277496722 4.0000
53 14758838 9.0000
53 309587728 10.0000
53 457060718 4.0000
53 50714939 6.0000
53 415449314 3.0000
53 22639961 7.0000
53 121127090 5.0000
53 831250927 3.0000
53 80021045 5.0000
53 222477026 5.0000
53 516688031 15.0000
53 18096679 12.0000
53 496278040 4.0000
53 81367969 5.0000
53 102107018 3.0000
53 80968760 5.0000
53 593650130 7.0000
53 105838665 13.0000
53 110767433 7.0000
53 22031058 1.0000
53 311986618 11.0000
53 19589280 7.0000
53 45158266 2.0000
53 479644360 10.0000
53 417975170 10.0000
53 19858924 4.0000
53 193313425 9.0000
53 15580900 2.0000
53 130092487 18.0000
53 52412027 11.0000
53 386776248 12.0000
53 331178901 9.0000
53 118711934 2.0000
53 155892458 5.0000
53 36672211 1.0000
53 6364652 4.0000
53 312758175 11.0000
53 275228841 4.0000
53 77224096 2.0000
53 60738400 12.0000
53 222419520 2.0000
53 93860818 28.0000
53 225857392 1.0000
53 143739561 10.0000
53 373442908 7.0000
53 432396682 8.0000
53 376161322 5.0000
53 209029473 9.0000
53 187632184 3.0000
53 130154450 5.0000
53 108600854 8.0000
53 22388326 4.0000
53 168592013 6.0000
53 81857654 5.0000
53 18099795 8.0000
53 106115066 15.0000
53 328634628 1.0000
53 810372954 7.0000
53 631874663 1.0000
53 19177609 8.0000
53 871469846 3.0000
53 92498317 9.0000
53 14146330 6.0000
53 86192099 22.0000
53 221355288 12.0000
53 475884318 6.0000
53 118984824 9.0000
53 217148014 9.0000
53 77981490 10.0000
53 77808680 5.0000
53 15157283 5.0000
53 54515428 2.0000
53 131970620 5.0000
53 14937936 5.0000
53 20688804 2.0000
53 38281180 4.0000
53 33300246 13.0000
53 93880122 12.0000
53 131517399 11.0000
53 201226827 4.0000
53 776022362 1.0000
53 408663015 6.0000
53 162472533 10.0000
53 554602188 7.0000
53 353688428 6.0000
53 66444899 6.0000
53 110391388 4.0000
53 19977759 6.0000
53 34374472 3.0000
53 20226550 11.0000
53 407741330 5.0000
53 68198984 7.0000
53 27212119 8.0000
53 32965648 11.0000
53 245849058 3.0000
53 215206530 5.0000
53 125270251 7.0000
53 16884084 5.0000
53 90646214 2.0000
53 191807697 9.0000
53 78702900 13.0000
53 40238442 9.0000
53 18627119 5.0000
53 385936104 25.0000
53 253490735 14.0000
53 166598394 8.0000
53 6058852 13.0000
53 297967419 5.0000
53 34244239 8.0000
53 436576452 5.0000
53 109585815 1.0000
53 46609085 8.0000
53 144791011 3.0000
53 104845115 1.0000
53 102084479 5.0000
53 903616850 4.0000
53 429751008 4.0000
53 377319290 87.0000
53 115643685 9.0000
53 331021368 3.0000
53 55059675 5.0000
53 94701778 12.0000
53 249709671 10.0000
53 222762589 6.0000
53 20148039 7.0000
53 368314502 1.0000
53 14104027 4.0000
53 211525589 3.0000
53 388954439 5.0000
53 240202308 5.0000
53 105880024 2.0000
53 948015937 3.0000
53 173065787 16.0000
53 568174146 9.0000
53 14561015 13.0000
53 19295262 12.0000
53 121762421 3.0000
53 124152473 9.0000
53 132170123 6.0000
53 357805905 4.0000
53 19087569 14.0000
53 261782937 3.0000
53 144929619 6.0000
53 16708655 8.0000
53 80943076 10.0000
53 82093305 6.0000
53 49682880 1.0000
53 58836363 4.0000
53 219330249 5.0000
53 368312542 10.0000
53 466501865 7.0000
53 250091875 7.0000
53 68659708 11.0000
53 14933304 7.0000
53 227023883 2.0000
53 36664451 7.0000
53 303707744 2.0000
53 28087982 6.0000
53 158315486 8.0000
53 269788397 11.0000
53 101262304 2.0000
53 61733092 7.0000
53 153810216 2.0000
53 38886883 7.0000
53 300872531 7.0000
53 18632946 11.0000
53 106150560 14.0000
53 260824465 10.0000
53 124170781 5.0000
53 131926473 4.0000
53 78562045 11.0000
53 932446861 1.0000
53 462856853 8.0000
53 44548822 12.0000
53 77188973 8.0000
53 123346524 8.0000
53 31373289 2.0000
53 609096352 6.0000
53 20424362 13.0000
53 15133808 4.0000
53 164226176 3.0000
53 422184091 7.0000
53 72341341 10.0000
53 318951712 6.0000
53 77240489 2.0000
53 388250401 10.0000
53 66774405 4.0000
53 24157360 5.0000
53 58922682 2.0000
53 393947529 7.0000
53 65357102 4.0000
53 276868661 6.0000
53 21666641 8.0000
53 72883916 2.0000
53 393436815 3.0000
53 22499765 3.0000
53 88974929 7.0000
53 19825835 6.0000
53 258834854 5.0000
53 11564602 14.0000
53 830775721 6.0000
53 25097735 6.0000
53 24727170 5.0000
53 107722321 5.0000
53 32522100 5.0000
53 242943134 2.0000
53 468356212 2.0000
53 154943205 14.0000
53 15010349 10.0000
53 399365200 13.0000
53 61781260 8.0000
53 20356313 3.0000
53 133236916 3.0000
53 219976700 10.0000
53 62613162 10.0000
53 482866177 1.0000
53 20995648 4.0000
53 28543847 6.0000
53 85110055 4.0000
53 21744895 6.0000
53 95194160 7.0000
53 389443487 13.0000
53 389434876 10.0000
53 134738764 1.0000
53 617016144 5.0000
53 224655400 1.0000
53 19397942 6.0000
53 101797813 2.0000
53 17723460 5.0000
53 119074643 3.0000
53 35305401 7.0000
53 296312085 19.0000
53 270926830 5.0000
53 903985238 10.0000
53 90432690 1.0000
53 460401829 8.0000
53 21291109 1.0000
53 156992643 7.0000
53 255998767 12.0000
53 125312818 2.0000
53 806388620 7.0000
53 26584956 6.0000
53 397160160 1.0000
53 169864622 9.0000
53 76650839 5.0000
53 815306454 5.0000
53 21713090 6.0000
53 728039018 13.0000
53 26796376 9.0000
53 19758148 4.0000
53 20856796 5.0000
53 192935794 1.0000
53 23452598 9.0000
53 245745762 8.0000
53 19619404 17.0000
53 580749365 9.0000
53 237700394 2.0000
53 117777690 7.0000
53 32439211 9.0000
53 198912426 7.0000
53 326184301 1.0000
53 5715682 8.0000
53 408454349 5.0000
53 397229449 9.0000
53 200700960 11.0000
53 288723364 9.0000
53 120720108 34.0000
53 17298241 2.0000
53 55253731 3.0000
53 22159580 1.0000
53 606306570 1.0000
53 58821256 8.0000
53 15453062 1.0000
53 19018381 8.0000
53 20600229 1.0000
53 34654362 5.0000
53 388299335 7.0000
53 111013369 12.0000
53 499781930 7.0000
53 84563846 7.0000
53 114704539 4.0000
53 328576792 10.0000
53 624746312 6.0000
53 60585651 2.0000
53 48988168 4.0000
53 219298196 5.0000
53 124312153 4.0000
53 15672615 5.0000
53 14567982 12.0000
53 532351874 1.0000
53 23749162 4.0000
53 41901500 7.0000
53 21736214 2.0000
53 24211594 4.0000
53 188332701 24.0000
53 100260784 5.0000
53 108935576 1.0000
53 236953412 1.0000
53 143212610 6.0000
53 454866285 9.0000
53 383238347 5.0000
53 558445037 3.0000
53 14197060 7.0000
53 333330899 13.0000
53 494828691 1.0000
53 79167671 6.0000
53 85809236 2.0000
53 42374586 2.0000
53 130085607 6.0000
53 14395178 23.0000
53 354911386 8.0000
53 18020612 9.0000
53 387054267 2.0000
53 191111643 6.0000
53 19973305 5.0000
53 837683683 1.0000
53 25091518 5.0000
53 35781487 8.0000
53 118429508 7.0000
53 859731314 1.0000
53 101712079 11.0000
53 64396655 11.0000
53 259215762 6.0000
53 85302744 17.0000
53 595553662 1.0000
53 112398730 11.0000
53 70796349 13.0000
53 357472615 16.0000
53 223552246 11.0000
53 108587399 13.0000
53 15048694 8.0000
53 173089105 6.0000
53 608932775 3.0000
53 166694631 10.0000
53 532241033 1.0000
53 95646830 6.0000
53 27850283 9.0000
53 20589545 4.0000
53 16970757 3.0000
53 295807687 1.0000
53 124270074 4.0000
53 20622055 4.0000
53 54351001 5.0000
53 250311545 25.0000
53 80812413 8.0000
53 122994639 22.0000
53 20992801 2.0000
53 32369044 9.0000
53 22282116 7.0000
53 24734991 17.0000
53 117783032 9.0000
53 386476845 12.0000
53 103879974 11.0000
53 47916280 1.0000
53 97452095 1.0000
53 14190551 2.0000
53 113585486 6.0000
53 77220402 2.0000
53 185183285 9.0000
53 180013616 5.0000
53 82406734 3.0000
53 50303152 13.0000
53 66078636 10.0000
53 77234984 7.0000
53 34940114 16.0000
53 474991141 4.0000
53 196054196 14.0000
53 80802900 4.0000
53 79974944 8.0000
53 91786287 4.0000
53 21408041 12.0000
53 105800463 7.0000
53 14621024 7.0000
53 107254637 8.0000
53 75896448 5.0000
53 143779403 7.0000
54 14284260 3.0000
54 622426905 4.0000
54 21746513 5.0000
54 277496722 10.0000
54 127619354 1.0000
54 309587728 3.0000
54 457060718 2.0000
54 50714939 6.0000
54 415449314 10.0000
54 121127090 5.0000
54 831250927 2.0000
54 80021045 1.0000
54 222477026 1.0000
54 18096679 12.0000
54 496278040 6.0000
54 81367969 3.0000
54 80968760 1.0000
54 593650130 3.0000
54 22031058 1.0000
54 311986618 15.0000
54 19589280 7.0000
54 45158266 1.0000
54 479644360 6.0000
54 19858924 3.0000
54 193313425 9.0000
54 15580900 1.0000
54 130092487 2.0000
54 52412027 6.0000
54 331178901 5.0000
54 155892458 3.0000
54 106397932 1.0000
54 6364652 5.0000
54 275228841 4.0000
54 77224096 1.0000
54 60738400 5.0000
54 222419520 1.0000
54 93860818 1.0000
54 225857392 9.0000
54 143739561 5.0000
54 20132840 1.0000
54 373442908 13.0000
54 432396682 6.0000
54 376161322 3.0000
54 209029473 1.0000
54 187632184 101.0000
54 130154450 4.0000
54 108600854 1.0000
54 22388326 3.0000
54 168592013 2.0000
54 81857654 3.0000
54 18099795 2.0000
54 106115066 3.0000
54 328634628 7.0000
54 810372954 5.0000
54 631874663 2.0000
54 19177609 2.0000
54 871469846 3.0000
54 92498317 5.0000
54 14146330 1.0000
54 86192099 6.0000
54 221355288 6.0000
54 475884318 1.0000
54 118984824 8.0000
54 217148014 2.0000
54 77981490 3.0000
54 77808680 10.0000
54 15157283 6.0000
54 54515428 1.0000
54 131970620 3.0000
54 14937936 3.0000
54 20688804 2.0000
54 38281180 1.0000
54 33300246 2.0000
54 93880122 4.0000
54 131517399 2.0000
54 201226827 3.0000
54 111411358 3.0000
54 408663015 1.0000
54 162472533 3.0000
54 554602188 2.0000
54 353688428 5.0000
54 110391388 2.0000
54 34374472 1.0000
54 20226550 5.0000
54 110459587 3.0000
54 407741330 5.0000
54 68198984 5.0000
54 27212119 4.0000
54 32965648 7.0000
54 277499481 5.0000
54 245849058 4.0000
54 215206530 6.0000
54 125270251 9.0000
54 191807697 5.0000
54 78702900 3.0000
54 40238442 3.0000
54 18627119 3.0000
54 385936104 4.0000
54 253490735 1.0000
54 166598394 7.0000
54 100520303 1.0000
54 6058852 4.0000
54 297967419 2.0000
54 34244239 1.0000
54 436576452 1.0000
54 109585815 7.0000
54 144791011 1.0000
54 104845115 2.0000
54 102084479 1.0000
54 377319290 5.0000
54 115643685 6.0000
54 331021368 3.0000
54 55059675 1.0000
54 94701778 1.0000
54 249709671 10.0000
54 222762589 15.0000
54 20148039 1.0000
54 368314502 1.0000
54 14104027 4.0000
54 211525589 2.0000
54 388954439 3.0000
54 240202308 2.0000
54 105880024 4.0000
54 948015937 3.0000
54 568174146 2.0000
54 14561015 4.0000
54 19295262 1.0000
54 121762421 5.0000
54 132170123 3.0000
54 357805905 21.0000
54 19087569 6.0000
54 261782937 6.0000
54 144929619 6.0000
54 16708655 9.0000
54 80943076 2.0000
54 82093305 1.0000
54 49682880 3.0000
54 58836363 12.0000
54 219330249 3.0000
54 368312542 3.0000
54 466501865 2.0000
54 250091875 11.0000
54 68659708 2.0000
54 14933304 3.0000
54 227023883 5.0000
54 303707744 1.0000
54 28087982 2.0000
54 158315486 9.0000
54 269788397 3.0000
54 61733092 6.0000
54 153810216 7.0000
54 19058678 3.0000
54 300872531 6.0000
54 18632946 4.0000
54 106150560 3.0000
54 260824465 2.0000
54 124170781 3.0000
54 131926473 1.0000
54 78562045 1.0000
54 550076077 2.0000
54 462856853 2.0000
54 44548822 4.0000
54 123346524 1.0000
54 31373289 4.0000
54 102958885 5.0000
54 20424362 5.0000
54 164226176 10.0000
54 422184091 4.0000
54 72341341 7.0000
54 318951712 1.0000
54 77240489 2.0000
54 388250401 1.0000
54 66774405 5.0000
54 24157360 9.0000
54 58922682 1.0000
54 393947529 2.0000
54 65357102 2.0000
54 276868661 2.0000
54 21666641 4.0000
54 393436815 6.0000
54 22499765 3.0000
54 117449724 1.0000
54 88974929 2.0000
54 19825835 1.0000
54 11564602 5.0000
54 830775721 1.0000
54 25097735 2.0000
54 24727170 4.0000
54 107722321 4.0000
54 32522100 6.0000
54 154943205 2.0000
54 15010349 3.0000
54 399365200 1.0000
54 61781260 27.0000
54 20356313 5.0000
54 133236916 5.0000
54 219976700 10.0000
54 62613162 1.0000
54 482866177 2.0000
54 20995648 6.0000
54 28543847 1.0000
54 21744895 6.0000
54 95194160 4.0000
54 389443487 2.0000
54 389434876 2.0000
54 617016144 4.0000
54 224655400 1.0000
54 19397942 4.0000
54 101797813 3.0000
54 35305401 3.0000
54 296312085 1.0000
54 270926830 1.0000
54 903985238 1.0000
54 90432690 4.0000
54 460401829 6.0000
54 21291109 1.0000
54 156992643 7.0000
54 255998767 2.0000
54 125312818 4.0000
54 26584956 5.0000
54 397160160 1.0000
54 169864622 7.0000
54 815306454 5.0000
54 21713090 3.0000
54 728039018 4.0000
54 26796376 1.0000
54 19758148 1.0000
54 20856796 2.0000
54 23452598 2.0000
54 245745762 4.0000
54 19619404 5.0000
54 580749365 9.0000
54 237700394 2.0000
54 117777690 2.0000
54 32439211 5.0000
54 198912426 5.0000
54 5715682 4.0000
54 408454349 7.0000
54 397229449 6.0000
54 200700960 9.0000
54 288723364 6.0000
54 120720108 2.0000
54 55253731 4.0000
54 22159580 4.0000
54 606306570 37.0000
54 58821256 8.0000
54 19018381 2.0000
54 20600229 6.0000
54 34654362 1.0000
54 388299335 16.0000
54 111013369 10.0000
54 499781930 3.0000
54 84563846 16.0000
54 624746312 3.0000
54 60585651 3.0000
54 48988168 2.0000
54 219298196 3.0000
54 15672615 3.0000
54 14567982 2.0000
54 23749162 1.0000
54 41901500 19.0000
54 21736214 7.0000
54 24211594 6.0000
54 100260784 5.0000
54 108935576 1.0000
54 143212610 5.0000
54 454866285 9.0000
54 383238347 3.0000
54 558445037 5.0000
54 14197060 1.0000
54 333330899 1.0000
54 494828691 1.0000
54 79167671 5.0000
54 85809236 1.0000
54 130085607 3.0000
54 14395178 3.0000
54 354911386 11.0000
54 18020612 9.0000
54 387054267 6.0000
54 191111643 1.0000
54 837683683 19.0000
54 25091518 1.0000
54 35781487 2.0000
54 118429508 4.0000
54 101712079 14.0000
54 64396655 17.0000
54 259215762 2.0000
54 85302744 1.0000
54 112398730 2.0000
54 70796349 8.0000
54 357472615 2.0000
54 223552246 2.0000
54 108587399 3.0000
54 15048694 1.0000
54 173089105 7.0000
54 166694631 4.0000
54 95646830 1.0000
54 27850283 3.0000
54 20589545 6.0000
54 16970757 9.0000
54 295807687 5.0000
54 124270074 2.0000
54 20622055 7.0000
54 15484198 1.0000
54 54351001 3.0000
54 250311545 2.0000
54 80812413 2.0000
54 20992801 7.0000
54 32369044 5.0000
54 24734991 1.0000
54 117783032 1.0000
54 386476845 2.0000
54 103879974 13.0000
54 14190551 2.0000
54 113585486 5.0000
54 77220402 1.0000
54 185183285 1.0000
54 180013616 7.0000
54 50303152 6.0000
54 66078636 5.0000
54 77234984 1.0000
54 34940114 3.0000
54 474991141 3.0000
54 196054196 3.0000
54 80802900 1.0000
54 79974944 3.0000
54 91786287 3.0000
54 21408041 6.0000
54 105800463 1.0000
54 14621024 4.0000
54 107254637 6.0000
54 75896448 29.0000
54 143779403 10.0000
55 14284260 3.0000
55 622426905 2.0000
55 21746513 3.0000
55 277496722 3.0000
55 14758838 2.0000
55 127619354 6.0000
55 309587728 3.0000
55 457060718 7.0000
55 415449314 2.0000
55 22639961 4.0000
55 121127090 6.0000
55 831250927 2.0000
55 80021045 4.0000
55 222477026 2.0000
55 516688031 1.0000
55 18096679 7.0000
55 496278040 1.0000
55 81367969 4.0000
55 102107018 4.0000
55 593650130 3.0000
55 105838665 1.0000
55 18451281 2.0000
55 311986618 5.0000
55 19589280 3.0000
55 45158266 1.0000
55 193313425 4.0000
55 15580900 20.0000
55 130092487 2.0000
55 331178901 2.0000
55 118711934 7.0000
55 155892458 4.0000
55 106397932 1.0000
55 6364652 1.0000
55 312758175 3.0000
55 275228841 4.0000
55 60738400 2.0000
55 93860818 2.0000
55 225857392 2.0000
55 20132840 1.0000
55 373442908 3.0000
55 432396682 3.0000
55 376161322 3.0000
55 209029473 2.0000
55 187632184 2.0000
55 130154450 2.0000
55 108600854 4.0000
55 22388326 7.0000
55 168592013 4.0000
55 81857654 1.0000
55 18099795 6.0000
55 106115066 2.0000
55 328634628 3.0000
55 810372954 2.0000
55 631874663 1.0000
55 19177609 1.0000
55 92498317 3.0000
55 14146330 2.0000
55 86192099 1.0000
55 221355288 1.0000
55 475884318 5.0000
55 217148014 4.0000
55 77981490 3.0000
55 77808680 8.0000
55 15157283 3.0000
55 54515428 2.0000
55 131970620 1.0000
55 14937936 4.0000
55 20688804 3.0000
55 201226827 4.0000
55 776022362 2.0000
55 408663015 1.0000
55 162472533 5.0000
55 554602188 1.0000
55 353688428 3.0000
55 66444899 1.0000
55 110391388 3.0000
55 19977759 6.0000
55 20226550 1.0000
55 407741330 3.0000
55 32965648 2.0000
55 277499481 4.0000
55 245849058 1.0000
55 125270251 8.0000
55 16884084 1.0000
55 191807697 5.0000
55 78702900 3.0000
55 40238442 8.0000
55 18627119 2.0000
55 385936104 3.0000
55 253490735 5.0000
55 166598394 3.0000
55 297967419 8.0000
55 34244239 5.0000
55 46609085 2.0000
55 144791011 1.0000
55 903616850 4.0000
55 377319290 1.0000
55 115643685 5.0000
55 55059675 3.0000
55 94701778 1.0000
55 249709671 4.0000
55 20148039 8.0000
55 368314502 1.0000
55 14104027 5.0000
55 388954439 2.0000
55 240202308 1.0000
55 105880024 7.0000
55 568174146 2.0000
55 14561015 11.0000
55 19295262 5.0000
55 121762421 1.0000
55 124152473 2.0000
55 132170123 4.0000
55 19087569 2.0000
55 261782937 3.0000
55 144929619 2.0000
55 16708655 4.0000
55 80943076 3.0000
55 82093305 1.0000
55 58836363 5.0000
55 368312542 4.0000
55 466501865 2.0000
55 68659708 1.0000
55 14933304 7.0000
55 227023883 2.0000
55 36664451 1.0000
55 303707744 2.0000
55 28087982 3.0000
55 158315486 3.0000
55 103065157 1.0000
55 616277319 4.0000
55 269788397 2.0000
55 101262304 7.0000
55 61733092 4.0000
55 153810216 1.0000
55 38886883 2.0000
55 19058678 9.0000
55 300872531 1.0000
55 18632946 6.0000
55 106150560 2.0000
55 260824465 3.0000
55 124170781 7.0000
55 131926473 5.0000
55 78562045 7.0000
55 462856853 2.0000
55 44548822 2.0000
55 77188973 2.0000
55 31373289 2.0000
55 102958885 2.0000
55 609096352 1.0000
55 15133808 4.0000
55 164226176 5.0000
55 422184091 2.0000
55 318951712 9.0000
55 77240489 1.0000
55 388250401 7.0000
55 24157360 5.0000
55 58922682 4.0000
55 393947529 2.0000
55 65357102 2.0000
55 276868661 2.0000
55 21666641 4.0000
55 72883916 7.0000
55 393436815 1.0000
55 22499765 2.0000
55 88974929 2.0000
55 19825835 5.0000
55 258834854 2.0000
55 11564602 1.0000
55 830775721 4.0000
55 25097735 3.0000
55 24727170 4.0000
55 107722321 4.0000
55 32522100 8.0000
55 242943134 1.0000
55 468356212 1.0000
55 154943205 7.0000
55 427031173 1.0000
55 15010349 4.0000
55 399365200 1.0000
55 61781260 1.0000
55 20356313 3.0000
55 219976700 1.0000
55 62613162 3.0000
55 20995648 1.0000
55 28543847 5.0000
55 21744895 1.0000
55 34343954 1.0000
55 95194160 3.0000
55 389443487 1.0000
55 389434876 2.0000
55 101797813 1.0000
55 17723460 4.0000
55 119074643 1.0000
55 35305401 5.0000
55 296312085 3.0000
55 56999787 1.0000
55 270926830 3.0000
55 903985238 8.0000
55 90432690 3.0000
55 460401829 11.0000
55 21291109 4.0000
55 156992643 2.0000
55 125312818 2.0000
55 806388620 4.0000
55 26584956 3.0000
55 169864622 1.0000
55 76650839 2.0000
55 815306454 4.0000
55 21713090 5.0000
55 728039018 1.0000
55 26796376 4.0000
55 19758148 9.0000
55 20856796 3.0000
55 192935794 1.0000
55 23452598 1.0000
55 245745762 1.0000
55 19619404 1.0000
55 580749365 2.0000
55 117777690 3.0000
55 32439211 1.0000
55 198912426 3.0000
55 5715682 1.0000
55 408454349 3.0000
55 397229449 1.0000
55 200700960 2.0000
55 288723364 1.0000
55 120720108 4.0000
55 55253731 6.0000
55 22159580 11.0000
55 606306570 1.0000
55 58821256 2.0000
55 15453062 1.0000
55 19018381 3.0000
55 20600229 2.0000
55 34654362 3.0000
55 388299335 1.0000
55 111013369 2.0000
55 499781930 2.0000
55 84563846 1.0000
55 114704539 2.0000
55 488386309 1.0000
55 60585651 1.0000
55 219298196 3.0000
55 124312153 1.0000
55 15672615 6.0000
55 14567982 2.0000
55 23749162 3.0000
55 41901500 2.0000
55 24211594 1.0000
55 100260784 2.0000
55 141636742 1.0000
55 143212610 2.0000
55 454866285 1.0000
55 383238347 2.0000
55 558445037 4.0000
55 14197060 10.0000
55 333330899 6.0000
55 494828691 1.0000
55 79167671 6.0000
55 85809236 2.0000
55 42374586 2.0000
55 130085607 1.0000
55 14395178 7.0000
55 354911386 5.0000
55 18020612 3.0000
55 387054267 2.0000
55 191111643 3.0000
55 19973305 2.0000
55 837683683 1.0000
55 25091518 4.0000
55 35781487 2.0000
55 118429508 1.0000
55 101712079 1.0000
55 64396655 3.0000
55 131120978 6.0000
55 85302744 1.0000
55 112398730 1.0000
55 70796349 2.0000
55 357472615 3.0000
55 108587399 4.0000
55 15048694 1.0000
55 173089105 4.0000
55 608932775 1.0000
55 166694631 8.0000
55 532241033 2.0000
55 95646830 6.0000
55 27850283 4.0000
55 20589545 3.0000
55 16970757 1.0000
55 295807687 3.0000
55 124270074 3.0000
55 20622055 2.0000
55 15484198 4.0000
55 54351001 5.0000
55 80812413 5.0000
55 122994639 14.0000
55 20992801 1.0000
55 32369044 7.0000
55 22282116 1.0000
55 24734991 3.0000
55 386476845 2.0000
55 14190551 5.0000
55 113585486 4.0000
55 77220402 1.0000
55 185183285 2.0000
55 180013616 3.0000
55 82406734 1.0000
55 50303152 2.0000
55 66078636 2.0000
55 77234984 3.0000
55 34940114 7.0000
55 80802900 3.0000
55 79974944 15.0000
55 91786287 4.0000
55 21408041 2.0000
55 105800463 2.0000
55 14621024 3.0000
55 107254637 2.0000
55 75896448 1.0000
56 14284260 59.0000
56 496278040 1.0000
56 24211594 1.0000
56 250311545 28.0000
57 14284260 141.0000
57 18096679 3.0000
57 496278040 1.0000
57 130154450 2.0000
57 18099795 2.0000
57 86192099 2.0000
57 408663015 1.0000
57 554602188 2.0000
57 6058852 1.0000
57 55059675 1.0000
57 368314502 1.0000
57 357805905 1.0000
57 16708655 1.0000
57 28087982 1.0000
57 85110055 1.0000
57 389434876 1.0000
57 55253731 1.0000
57 606306570 2.0000
57 24211594 1.0000
57 35781487 3.0000
57 95646830 2.0000
57 250311545 123.0000
58 14284260 6.0000
58 622426905 7.0000
58 21746513 3.0000
58 277496722 2.0000
58 14758838 3.0000
58 127619354 8.0000
58 309587728 1.0000
58 457060718 3.0000
58 50714939 5.0000
58 415449314 7.0000
58 22639961 5.0000
58 121127090 6.0000
58 831250927 1.0000
58 80021045 4.0000
58 222477026 11.0000
58 516688031 1.0000
58 18096679 8.0000
58 496278040 6.0000
58 81367969 4.0000
58 102107018 2.0000
58 80968760 3.0000
58 593650130 4.0000
58 105838665 3.0000
58 311986618 7.0000
58 19589280 4.0000
58 479644360 12.0000
58 417975170 2.0000
58 193313425 13.0000
58 15580900 5.0000
58 130092487 9.0000
58 52412027 7.0000
58 386776248 4.0000
58 331178901 4.0000
58 118711934 14.0000
58 155892458 4.0000
58 36672211 1.0000
58 6364652 9.0000
58 312758175 14.0000
58 275228841 9.0000
58 77224096 4.0000
58 60738400 9.0000
58 222419520 5.0000
58 93860818 8.0000
58 225857392 3.0000
58 143739561 4.0000
58 373442908 12.0000
58 432396682 14.0000
58 376161322 14.0000
58 209029473 4.0000
58 187632184 4.0000
58 130154450 10.0000
58 108600854 1.0000
58 22388326 3.0000
58 81857654 1.0000
58 18099795 9.0000
58 106115066 2.0000
58 328634628 9.0000
58 810372954 8.0000
58 631874663 3.0000
58 19177609 3.0000
58 871469846 2.0000
58 92498317 2.0000
58 14146330 4.0000
58 86192099 3.0000
58 221355288 3.0000
58 475884318 14.0000
58 118984824 2.0000
58 217148014 7.0000
58 77981490 6.0000
58 77808680 4.0000
58 15157283 5.0000
58 54515428 20.0000
58 131970620 1.0000
58 14937936 3.0000
58 20688804 1.0000
58 38281180 4.0000
58 33300246 2.0000
58 93880122 3.0000
58 131517399 2.0000
58 201226827 8.0000
58 111411358 5.0000
58 408663015 5.0000
58 162472533 14.0000
58 554602188 8.0000
58 353688428 6.0000
58 66444899 4.0000
58 19977759 17.0000
58 34374472 1.0000
58 407741330 8.0000
58 68198984 13.0000
58 27212119 3.0000
58 32965648 4.0000
58 277499481 9.0000
58 245849058 6.0000
58 215206530 4.0000
58 125270251 7.0000
58 16884084 6.0000
58 90646214 1.0000
58 191807697 8.0000
58 78702900 5.0000
58 40238442 11.0000
58 18627119 6.0000
58 385936104 10.0000
58 253490735 2.0000
58 166598394 4.0000
58 6058852 2.0000
58 297967419 5.0000
58 34244239 4.0000
58 436576452 3.0000
58 109585815 1.0000
58 46609085 4.0000
58 144791011 4.0000
58 102084479 5.0000
58 903616850 1.0000
58 429751008 2.0000
58 377319290 2.0000
58 115643685 3.0000
58 331021368 10.0000
58 55059675 4.0000
58 94701778 4.0000
58 249709671 18.0000
58 222762589 6.0000
58 20148039 6.0000
58 368314502 2.0000
58 14104027 2.0000
58 211525589 1.0000
58 388954439 7.0000
58 240202308 16.0000
58 948015937 4.0000
58 173065787 5.0000
58 568174146 1.0000
58 14561015 10.0000
58 19295262 7.0000
58 121762421 1.0000
58 132170123 11.0000
58 357805905 3.0000
58 19087569 6.0000
58 261782937 10.0000
58 144929619 11.0000
58 16708655 9.0000
58 80943076 8.0000
58 82093305 8.0000
58 49682880 4.0000
58 58836363 6.0000
58 219330249 2.0000
58 368312542 2.0000
58 466501865 7.0000
58 250091875 4.0000
58 68659708 8.0000
58 14933304 10.0000
58 227023883 8.0000
58 36664451 5.0000
58 303707744 6.0000
58 28087982 8.0000
58 158315486 4.0000
58 269788397 1.0000
58 101262304 6.0000
58 61733092 6.0000
58 153810216 7.0000
58 927480949 1.0000
58 38886883 3.0000
58 19058678 2.0000
58 300872531 9.0000
58 18632946 5.0000
58 106150560 5.0000
58 260824465 3.0000
58 124170781 1.0000
58 131926473 8.0000
58 78562045 1.0000
58 550076077 1.0000
58 462856853 26.0000
58 44548822 14.0000
58 77188973 14.0000
58 123346524 2.0000
58 31373289 12.0000
58 102958885 3.0000
58 609096352 3.0000
58 20424362 5.0000
58 15133808 1.0000
58 164226176 10.0000
58 422184091 8.0000
58 72341341 4.0000
58 318951712 10.0000
58 77240489 2.0000
58 388250401 3.0000
58 66774405 2.0000
58 24157360 5.0000
58 58922682 2.0000
58 393947529 3.0000
58 65357102 10.0000
58 276868661 10.0000
58 21666641 3.0000
58 72883916 6.0000
58 393436815 4.0000
58 22499765 4.0000
58 117449724 1.0000
58 88974929 6.0000
58 19825835 4.0000
58 258834854 1.0000
58 11564602 3.0000
58 830775721 1.0000
58 25097735 2.0000
58 24727170 2.0000
58 107722321 6.0000
58 32522100 9.0000
58 242943134 6.0000
58 468356212 1.0000
58 154943205 6.0000
58 427031173 2.0000
58 15010349 9.0000
58 399365200 3.0000
58 61781260 11.0000
58 20356313 10.0000
58 133236916 5.0000
58 219976700 8.0000
58 62613162 4.0000
58 482866177 1.0000
58 20995648 2.0000
58 28543847 9.0000
58 21744895 9.0000
58 34343954 1.0000
58 95194160 8.0000
58 389443487 1.0000
58 389434876 2.0000
58 134738764 1.0000
58 617016144 10.0000
58 224655400 3.0000
58 19397942 5.0000
58 101797813 4.0000
58 17723460 5.0000
58 119074643 2.0000
58 296312085 1.0000
58 270926830 5.0000
58 903985238 3.0000
58 90432690 10.0000
58 460401829 11.0000
58 21291109 1.0000
58 156992643 8.0000
58 255998767 6.0000
58 125312818 10.0000
58 26584956 5.0000
58 169864622 2.0000
58 76650839 9.0000
58 815306454 3.0000
58 21713090 5.0000
58 728039018 13.0000
58 26796376 9.0000
58 19758148 13.0000
58 20856796 7.0000
58 192935794 7.0000
58 245745762 14.0000
58 19619404 5.0000
58 580749365 14.0000
58 237700394 1.0000
58 117777690 6.0000
58 32439211 6.0000
58 198912426 5.0000
58 5715682 1.0000
58 408454349 8.0000
58 397229449 5.0000
58 200700960 2.0000
58 288723364 10.0000
58 120720108 3.0000
58 55253731 10.0000
58 22159580 5.0000
58 606306570 3.0000
58 58821256 10.0000
58 15453062 6.0000
58 19018381 4.0000
58 20600229 6.0000
58 34654362 9.0000
58 388299335 3.0000
58 111013369 5.0000
58 499781930 3.0000
58 84563846 7.0000
58 114704539 1.0000
58 328576792 1.0000
58 624746312 5.0000
58 48988168 6.0000
58 219298196 2.0000
58 124312153 2.0000
58 15672615 5.0000
58 14567982 8.0000
58 23749162 3.0000
58 41901500 5.0000
58 21736214 3.0000
58 24211594 9.0000
58 188332701 5.0000
58 100260784 5.0000
58 108935576 1.0000
58 143212610 6.0000
58 454866285 3.0000
58 383238347 6.0000
58 558445037 3.0000
58 14197060 43.0000
58 333330899 13.0000
58 494828691 4.0000
58 79167671 5.0000
58 85809236 2.0000
58 42374586 1.0000
58 130085607 3.0000
58 14395178 8.0000
58 18020612 8.0000
58 387054267 7.0000
58 191111643 10.0000
58 19973305 7.0000
58 837683683 1.0000
58 25091518 14.0000
58 35781487 9.0000
58 118429508 5.0000
58 859731314 1.0000
58 101712079 5.0000
58 64396655 9.0000
58 259215762 4.0000
58 85302744 9.0000
58 112398730 21.0000
58 70796349 12.0000
58 357472615 8.0000
58 223552246 3.0000
58 108587399 6.0000
58 15048694 3.0000
58 173089105 6.0000
58 608932775 1.0000
58 166694631 2.0000
58 95646830 6.0000
58 27850283 6.0000
58 20589545 7.0000
58 16970757 11.0000
58 295807687 7.0000
58 124270074 5.0000
58 20622055 3.0000
58 15484198 2.0000
58 54351001 4.0000
58 250311545 4.0000
58 80812413 6.0000
58 122994639 3.0000
58 20992801 1.0000
58 32369044 8.0000
58 22282116 1.0000
58 24734991 2.0000
58 117783032 5.0000
58 386476845 5.0000
58 103879974 2.0000
58 47916280 1.0000
58 97452095 2.0000
58 14190551 5.0000
58 113585486 9.0000
58 77220402 4.0000
58 185183285 8.0000
58 180013616 4.0000
58 50303152 6.0000
58 66078636 5.0000
58 77234984 2.0000
58 34940114 3.0000
58 196054196 2.0000
58 80802900 2.0000
58 79974944 4.0000
58 91786287 8.0000
58 21408041 5.0000
58 105800463 11.0000
58 14621024 8.0000
58 107254637 3.0000
58 75896448 7.0000
58 143779403 4.0000
59 14284260 3.0000
59 622426905 1.0000
59 21746513 1.0000
59 127619354 1.0000
59 457060718 1.0000
59 121127090 1.0000
59 80021045 1.0000
59 496278040 1.0000
59 102107018 1.0000
59 80968760 1.0000
59 105838665 1.0000
59 19589280 1.0000
59 45158266 1.0000
59 479644360 1.0000
59 417975170 1.0000
59 19858924 1.0000
59 193313425 2.0000
59 130092487 4.0000
59 52412027 2.0000
59 386776248 1.0000
59 118711934 3.0000
59 36672211 2.0000
59 6364652 4.0000
59 312758175 1.0000
59 222419520 1.0000
59 93860818 1.0000
59 225857392 1.0000
59 20132840 1.0000
59 432396682 1.0000
59 209029473 1.0000
59 187632184 2.0000
59 108600854 1.0000
59 810372954 1.0000
59 92498317 1.0000
59 14146330 1.0000
59 221355288 1.0000
59 475884318 1.0000
59 118984824 1.0000
59 77981490 2.0000
59 15157283 1.0000
59 54515428 1.0000
59 131970620 1.0000
59 14937936 1.0000
59 93880122 1.0000
59 776022362 1.0000
59 111411358 1.0000
59 408663015 1.0000
59 162472533 2.0000
59 19977759 10.0000
59 407741330 1.0000
59 68198984 4.0000
59 32965648 1.0000
59 277499481 4.0000
59 245849058 2.0000
59 191807697 1.0000
59 40238442 1.0000
59 253490735 1.0000
59 34244239 1.0000
59 104845115 1.0000
59 903616850 1.0000
59 429751008 1.0000
59 377319290 1.0000
59 331021368 1.0000
59 249709671 6.0000
59 211525589 1.0000
59 240202308 11.0000
59 948015937 1.0000
59 173065787 1.0000
59 568174146 1.0000
59 19295262 1.0000
59 121762421 1.0000
59 132170123 1.0000
59 19087569 1.0000
59 261782937 4.0000
59 16708655 4.0000
59 58836363 2.0000
59 250091875 1.0000
59 68659708 7.0000
59 227023883 3.0000
59 28087982 1.0000
59 103065157 2.0000
59 61733092 1.0000
59 153810216 1.0000
59 19058678 2.0000
59 300872531 10.0000
59 106150560 1.0000
59 462856853 10.0000
59 44548822 2.0000
59 77188973 3.0000
59 123346524 2.0000
59 31373289 4.0000
59 20424362 1.0000
59 422184091 1.0000
59 72341341 1.0000
59 318951712 2.0000
59 388250401 1.0000
59 66774405 1.0000
59 393436815 1.0000
59 88974929 1.0000
59 19825835 1.0000
59 258834854 1.0000
59 25097735 1.0000
59 15010349 7.0000
59 61781260 5.0000
59 20356313 4.0000
59 62613162 1.0000
59 28543847 1.0000
59 617016144 1.0000
59 90432690 3.0000
59 21291109 1.0000
59 156992643 1.0000
59 255998767 4.0000
59 26584956 1.0000
59 815306454 1.0000
59 21713090 1.0000
59 26796376 1.0000
59 19758148 1.0000
59 192935794 1.0000
59 23452598 1.0000
59 245745762 1.0000
59 580749365 1.0000
59 32439211 1.0000
59 408454349 4.0000
59 200700960 1.0000
59 55253731 2.0000
59 58821256 2.0000
59 15453062 1.0000
59 19018381 1.0000
59 34654362 1.0000
59 219298196 1.0000
59 15672615 3.0000
59 41901500 2.0000
59 188332701 1.0000
59 100260784 2.0000
59 236953412 1.0000
59 143212610 1.0000
59 558445037 1.0000
59 14197060 1.0000
59 79167671 1.0000
59 18020612 1.0000
59 191111643 1.0000
59 19973305 3.0000
59 25091518 4.0000
59 64396655 4.0000
59 259215762 1.0000
59 85302744 1.0000
59 357472615 2.0000
59 223552246 1.0000
59 108587399 1.0000
59 173089105 1.0000
59 20589545 1.0000
59 16970757 3.0000
59 295807687 1.0000
59 124270074 3.0000
59 250311545 1.0000
59 122994639 1.0000
59 117783032 1.0000
59 386476845 3.0000
59 185183285 1.0000
59 50303152 2.0000
59 66078636 1.0000
59 77234984 1.0000
59 34940114 2.0000
59 80802900 1.0000
59 14621024 3.0000
60 14284260 1.0000
60 21746513 1.0000
60 22639961 1.0000
60 80021045 1.0000
60 496278040 1.0000
60 193313425 1.0000
60 52412027 1.0000
60 331178901 1.0000
60 118711934 2.0000
60 312758175 3.0000
60 275228841 1.0000
60 209029473 1.0000
60 168592013 1.0000
60 328634628 1.0000
60 118984824 1.0000
60 93880122 1.0000
60 131517399 2.0000
60 353688428 1.0000
60 407741330 1.0000
60 68198984 1.0000
60 277499481 1.0000
60 18627119 1.0000
60 104845115 1.0000
60 388954439 1.0000
60 105880024 1.0000
60 121762421 2.0000
60 132170123 3.0000
60 357805905 2.0000
60 80943076 1.0000
60 82093305 1.0000
60 368312542 1.0000
60 36664451 1.0000
60 300872531 1.0000
60 18632946 1.0000
60 422184091 1.0000
60 88974929 2.0000
60 11564602 1.0000
60 25097735 1.0000
60 61781260 1.0000
60 219976700 1.0000
60 101797813 2.0000
60 35305401 1.0000
60 815306454 1.0000
60 245745762 1.0000
60 326184301 1.0000
60 408454349 1.0000
60 606306570 1.0000
60 34654362 1.0000
60 111013369 2.0000
60 48988168 1.0000
60 454866285 1.0000
60 383238347 2.0000
60 558445037 1.0000
60 387054267 1.0000
60 259215762 1.0000
60 131120978 1.0000
60 112398730 1.0000
60 223552246 1.0000
60 15048694 1.0000
60 20589545 1.0000
60 295807687 1.0000
60 24734991 1.0000
60 117783032 1.0000
60 103879974 2.0000
60 50303152 1.0000
60 34940114 2.0000
61 14284260 1.0000
61 312758175 3.0000
61 93860818 1.0000
61 36664451 1.0000
61 11564602 1.0000
61 107722321 1.0000
61 397229449 1.0000
61 354911386 1.0000
61 64396655 1.0000
61 27850283 2.0000
61 77220402 1.0000
62 14284260 6.0000
62 622426905 2.0000
62 21746513 1.0000
62 277496722 5.0000
62 14758838 4.0000
62 127619354 6.0000
62 457060718 1.0000
62 50714939 1.0000
62 415449314 4.0000
62 22639961 4.0000
62 121127090 2.0000
62 831250927 1.0000
62 80021045 2.0000
62 222477026 1.0000
62 516688031 3.0000
62 18096679 2.0000
62 496278040 3.0000
62 102107018 1.0000
62 593650130 2.0000
62 105838665 1.0000
62 110767433 4.0000
62 311986618 4.0000
62 19589280 1.0000
62 45158266 3.0000
62 479644360 1.0000
62 417975170 1.0000
62 193313425 1.0000
62 15580900 3.0000
62 130092487 2.0000
62 52412027 1.0000
62 386776248 3.0000
62 331178901 2.0000
62 118711934 1.0000
62 155892458 4.0000
62 106397932 2.0000
62 36672211 3.0000
62 6364652 3.0000
62 60738400 1.0000
62 93860818 2.0000
62 225857392 4.0000
62 143739561 3.0000
62 432396682 3.0000
62 376161322 3.0000
62 209029473 2.0000
62 130154450 5.0000
62 108600854 2.0000
62 168592013 1.0000
62 81857654 4.0000
62 18099795 1.0000
62 106115066 1.0000
62 328634628 2.0000
62 810372954 8.0000
62 631874663 2.0000
62 19177609 2.0000
62 871469846 2.0000
62 221355288 2.0000
62 118984824 9.0000
62 217148014 1.0000
62 77981490 1.0000
62 77808680 5.0000
62 15157283 2.0000
62 54515428 2.0000
62 131970620 1.0000
62 14937936 2.0000
62 38281180 1.0000
62 33300246 2.0000
62 93880122 6.0000
62 201226827 5.0000
62 111411358 3.0000
62 554602188 4.0000
62 353688428 2.0000
62 66444899 1.0000
62 19977759 4.0000
62 34374472 4.0000
62 20226550 2.0000
62 407741330 1.0000
62 68198984 1.0000
62 27212119 3.0000
62 277499481 3.0000
62 245849058 1.0000
62 215206530 1.0000
62 16884084 1.0000
62 90646214 1.0000
62 191807697 6.0000
62 78702900 2.0000
62 40238442 4.0000
62 18627119 1.0000
62 253490735 1.0000
62 166598394 2.0000
62 6058852 1.0000
62 297967419 2.0000
62 34244239 4.0000
62 436576452 1.0000
62 46609085 2.0000
62 144791011 2.0000
62 104845115 2.0000
62 102084479 11.0000
62 377319290 3.0000
62 115643685 8.0000
62 331021368 9.0000
62 55059675 3.0000
62 94701778 1.0000
62 249709671 2.0000
62 222762589 6.0000
62 20148039 4.0000
62 211525589 1.0000
62 388954439 4.0000
62 240202308 1.0000
62 105880024 3.0000
62 948015937 3.0000
62 173065787 1.0000
62 568174146 2.0000
62 14561015 6.0000
62 19295262 5.0000
62 121762421 5.0000
62 132170123 1.0000
62 357805905 4.0000
62 19087569 6.0000
62 261782937 2.0000
62 144929619 5.0000
62 16708655 5.0000
62 82093305 7.0000
62 49682880 2.0000
62 219330249 1.0000
62 368312542 2.0000
62 466501865 7.0000
62 250091875 4.0000
62 68659708 3.0000
62 804596460 3.0000
62 14933304 1.0000
62 227023883 5.0000
62 36664451 3.0000
62 303707744 1.0000
62 28087982 2.0000
62 158315486 1.0000
62 269788397 7.0000
62 101262304 4.0000
62 61733092 4.0000
62 153810216 1.0000
62 927480949 1.0000
62 19058678 1.0000
62 300872531 7.0000
62 106150560 4.0000
62 260824465 3.0000
62 124170781 2.0000
62 131926473 1.0000
62 78562045 3.0000
62 462856853 2.0000
62 44548822 1.0000
62 77188973 5.0000
62 123346524 2.0000
62 102958885 1.0000
62 164226176 5.0000
62 72341341 6.0000
62 318951712 2.0000
62 77240489 2.0000
62 388250401 2.0000
62 66774405 2.0000
62 24157360 4.0000
62 58922682 2.0000
62 393947529 2.0000
62 65357102 8.0000
62 21666641 5.0000
62 72883916 2.0000
62 393436815 2.0000
62 88974929 1.0000
62 19825835 2.0000
62 258834854 2.0000
62 11564602 7.0000
62 830775721 2.0000
62 25097735 3.0000
62 24727170 2.0000
62 107722321 3.0000
62 32522100 2.0000
62 242943134 3.0000
62 154943205 4.0000
62 61781260 11.0000
62 20356313 3.0000
62 133236916 1.0000
62 219976700 9.0000
62 62613162 1.0000
62 482866177 1.0000
62 20995648 1.0000
62 28543847 2.0000
62 21744895 4.0000
62 95194160 5.0000
62 389443487 2.0000
62 389434876 3.0000
62 617016144 3.0000
62 101797813 1.0000
62 17723460 1.0000
62 35305401 2.0000
62 270926830 3.0000
62 903985238 1.0000
62 460401829 3.0000
62 21291109 1.0000
62 255998767 2.0000
62 125312818 1.0000
62 26584956 5.0000
62 76650839 5.0000
62 815306454 5.0000
62 728039018 3.0000
62 26796376 6.0000
62 20856796 6.0000
62 192935794 2.0000
62 23452598 1.0000
62 245745762 3.0000
62 19619404 2.0000
62 580749365 4.0000
62 237700394 2.0000
62 117777690 8.0000
62 32439211 2.0000
62 198912426 5.0000
62 5715682 4.0000
62 408454349 3.0000
62 200700960 3.0000
62 120720108 4.0000
62 55253731 3.0000
62 22159580 3.0000
62 606306570 2.0000
62 58821256 3.0000
62 15453062 3.0000
62 481120639 1.0000
62 19018381 2.0000
62 20600229 7.0000
62 34654362 1.0000
62 388299335 3.0000
62 111013369 2.0000
62 499781930 9.0000
62 84563846 3.0000
62 488386309 3.0000
62 328576792 1.0000
62 624746312 3.0000
62 60585651 2.0000
62 48988168 2.0000
62 219298196 1.0000
62 124312153 5.0000
62 15672615 3.0000
62 14567982 2.0000
62 532351874 3.0000
62 23749162 3.0000
62 41901500 6.0000
62 21736214 2.0000
62 24211594 10.0000
62 188332701 5.0000
62 100260784 2.0000
62 108935576 1.0000
62 143212610 4.0000
62 454866285 7.0000
62 383238347 2.0000
62 558445037 2.0000
62 14197060 3.0000
62 333330899 3.0000
62 494828691 1.0000
62 79167671 3.0000
62 85809236 1.0000
62 42374586 1.0000
62 14395178 6.0000
62 354911386 7.0000
62 18020612 2.0000
62 387054267 7.0000
62 191111643 2.0000
62 19973305 3.0000
62 25091518 3.0000
62 35781487 1.0000
62 118429508 4.0000
62 101712079 8.0000
62 64396655 1.0000
62 259215762 2.0000
62 85302744 2.0000
62 70796349 3.0000
62 357472615 5.0000
62 223552246 2.0000
62 108587399 3.0000
62 173089105 8.0000
62 166694631 1.0000
62 532241033 1.0000
62 95646830 1.0000
62 27850283 4.0000
62 20589545 2.0000
62 296288685 1.0000
62 295807687 3.0000
62 20622055 4.0000
62 15484198 2.0000
62 54351001 7.0000
62 80812413 1.0000
62 122994639 3.0000
62 20992801 4.0000
62 32369044 4.0000
62 24734991 2.0000
62 117783032 2.0000
62 386476845 2.0000
62 103879974 2.0000
62 47916280 1.0000
62 14190551 1.0000
62 407859240 1.0000
62 113585486 3.0000
62 77220402 5.0000
62 185183285 3.0000
62 180013616 1.0000
62 759067032 1.0000
62 82406734 1.0000
62 66078636 8.0000
62 77234984 2.0000
62 196054196 1.0000
62 80802900 5.0000
62 79974944 7.0000
62 21408041 5.0000
62 105800463 6.0000
62 14621024 3.0000
62 107254637 4.0000
62 75896448 6.0000
62 143779403 6.0000
63 14284260 1.0000
63 622426905 1.0000
63 277496722 2.0000
63 127619354 2.0000
63 80021045 1.0000
63 102107018 1.0000
63 15580900 1.0000
63 118711934 2.0000
63 77224096 1.0000
63 225857392 1.0000
63 143739561 1.0000
63 376161322 2.0000
63 130154450 1.0000
63 131970620 1.0000
63 131517399 1.0000
63 19977759 1.0000
63 27212119 2.0000
63 125270251 1.0000
63 78702900 1.0000
63 18627119 2.0000
63 377319290 2.0000
63 115643685 2.0000
63 14104027 1.0000
63 240202308 1.0000
63 173065787 2.0000
63 19295262 4.0000
63 466501865 1.0000
63 61733092 1.0000
63 276868661 2.0000
63 88974929 1.0000
63 468356212 1.0000
63 219976700 1.0000
63 95194160 1.0000
63 617016144 1.0000
63 224655400 2.0000
63 156992643 1.0000
63 21713090 1.0000
63 728039018 2.0000
63 26796376 3.0000
63 192935794 1.0000
63 237700394 1.0000
63 117777690 1.0000
63 397229449 1.0000
63 48988168 1.0000
63 15672615 1.0000
63 100260784 1.0000
63 454866285 1.0000
63 558445037 4.0000
63 387054267 1.0000
63 191111643 1.0000
63 35781487 9.0000
63 223552246 1.0000
63 95646830 1.0000
63 124270074 1.0000
63 15484198 1.0000
63 80812413 4.0000
63 14190551 1.0000
63 79974944 1.0000
63 91786287 1.0000
63 75896448 1.0000
63 143779403 1.0000
64 14284260 7.0000
64 622426905 6.0000
64 21746513 2.0000
64 277496722 2.0000
64 14758838 3.0000
64 127619354 1.0000
64 309587728 4.0000
64 457060718 9.0000
64 22639961 3.0000
64 121127090 4.0000
64 80021045 17.0000
64 222477026 7.0000
64 516688031 5.0000
64 18096679 3.0000
64 496278040 2.0000
64 81367969 6.0000
64 102107018 3.0000
64 80968760 5.0000
64 593650130 3.0000
64 105838665 1.0000
64 110767433 2.0000
64 311986618 29.0000
64 45158266 1.0000
64 479644360 2.0000
64 417975170 4.0000
64 19858924 3.0000
64 193313425 2.0000
64 15580900 19.0000
64 130092487 12.0000
64 386776248 4.0000
64 331178901 3.0000
64 155892458 11.0000
64 106397932 4.0000
64 6364652 5.0000
64 312758175 7.0000
64 275228841 9.0000
64 77224096 1.0000
64 60738400 15.0000
64 93860818 1.0000
64 225857392 1.0000
64 143739561 1.0000
64 432396682 2.0000
64 376161322 3.0000
64 209029473 13.0000
64 187632184 5.0000
64 108600854 1.0000
64 22388326 3.0000
64 168592013 1.0000
64 18099795 7.0000
64 106115066 3.0000
64 328634628 1.0000
64 631874663 2.0000
64 19177609 4.0000
64 871469846 1.0000
64 92498317 3.0000
64 14146330 3.0000
64 86192099 6.0000
64 118984824 5.0000
64 217148014 1.0000
64 77981490 10.0000
64 77808680 4.0000
64 54515428 5.0000
64 131970620 1.0000
64 20688804 1.0000
64 38281180 2.0000
64 93880122 4.0000
64 131517399 5.0000
64 201226827 2.0000
64 111411358 2.0000
64 408663015 3.0000
64 162472533 6.0000
64 554602188 1.0000
64 66444899 2.0000
64 19977759 3.0000
64 34374472 3.0000
64 20226550 2.0000
64 407741330 9.0000
64 68198984 2.0000
64 27212119 3.0000
64 32965648 17.0000
64 277499481 5.0000
64 245849058 8.0000
64 215206530 11.0000
64 125270251 2.0000
64 16884084 1.0000
64 191807697 2.0000
64 78702900 2.0000
64 40238442 4.0000
64 18627119 5.0000
64 385936104 6.0000
64 253490735 2.0000
64 166598394 5.0000
64 6058852 25.0000
64 297967419 11.0000
64 34244239 4.0000
64 436576452 1.0000
64 144791011 1.0000
64 377319290 2.0000
64 331021368 3.0000
64 55059675 3.0000
64 94701778 3.0000
64 249709671 2.0000
64 222762589 5.0000
64 20148039 11.0000
64 368314502 8.0000
64 14104027 3.0000
64 388954439 7.0000
64 240202308 7.0000
64 105880024 2.0000
64 173065787 5.0000
64 14561015 13.0000
64 19295262 16.0000
64 121762421 1.0000
64 132170123 9.0000
64 357805905 2.0000
64 19087569 5.0000
64 261782937 6.0000
64 16708655 1.0000
64 80943076 6.0000
64 82093305 5.0000
64 49682880 2.0000
64 58836363 3.0000
64 219330249 2.0000
64 368312542 6.0000
64 466501865 2.0000
64 14933304 24.0000
64 227023883 3.0000
64 303707744 11.0000
64 28087982 4.0000
64 158315486 2.0000
64 269788397 2.0000
64 101262304 3.0000
64 61733092 5.0000
64 153810216 1.0000
64 19058678 1.0000
64 300872531 1.0000
64 18632946 8.0000
64 106150560 7.0000
64 124170781 1.0000
64 131926473 7.0000
64 78562045 15.0000
64 550076077 1.0000
64 462856853 7.0000
64 44548822 6.0000
64 77188973 2.0000
64 123346524 1.0000
64 31373289 1.0000
64 102958885 1.0000
64 609096352 4.0000
64 20424362 8.0000
64 15133808 4.0000
64 164226176 2.0000
64 422184091 2.0000
64 72341341 4.0000
64 318951712 7.0000
64 388250401 6.0000
64 66774405 2.0000
64 24157360 1.0000
64 393947529 4.0000
64 65357102 1.0000
64 21666641 21.0000
64 72883916 7.0000
64 393436815 2.0000
64 117449724 2.0000
64 88974929 2.0000
64 258834854 4.0000
64 11564602 8.0000
64 25097735 7.0000
64 107722321 3.0000
64 32522100 1.0000
64 242943134 4.0000
64 154943205 5.0000
64 15010349 1.0000
64 399365200 12.0000
64 61781260 1.0000
64 20356313 7.0000
64 133236916 1.0000
64 219976700 2.0000
64 62613162 11.0000
64 28543847 6.0000
64 21744895 2.0000
64 95194160 1.0000
64 389434876 18.0000
64 617016144 10.0000
64 19397942 1.0000
64 101797813 1.0000
64 17723460 2.0000
64 119074643 4.0000
64 35305401 3.0000
64 296312085 3.0000
64 270926830 1.0000
64 90432690 3.0000
64 460401829 5.0000
64 255998767 14.0000
64 125312818 8.0000
64 806388620 1.0000
64 26584956 4.0000
64 397160160 1.0000
64 169864622 2.0000
64 76650839 3.0000
64 21713090 6.0000
64 728039018 3.0000
64 26796376 1.0000
64 20856796 7.0000
64 192935794 7.0000
64 23452598 2.0000
64 245745762 1.0000
64 19619404 22.0000
64 580749365 6.0000
64 32439211 4.0000
64 198912426 6.0000
64 326184301 8.0000
64 5715682 1.0000
64 408454349 4.0000
64 397229449 2.0000
64 288723364 2.0000
64 120720108 2.0000
64 55253731 5.0000
64 22159580 4.0000
64 606306570 2.0000
64 58821256 2.0000
64 202205134 2.0000
64 19018381 8.0000
64 34654362 1.0000
64 84563846 1.0000
64 328576792 4.0000
64 124312153 2.0000
64 15672615 1.0000
64 14567982 1.0000
64 532351874 2.0000
64 23749162 6.0000
64 41901500 1.0000
64 21736214 1.0000
64 188332701 6.0000
64 100260784 18.0000
64 143212610 5.0000
64 454866285 1.0000
64 383238347 9.0000
64 558445037 3.0000
64 14197060 5.0000
64 333330899 6.0000
64 79167671 2.0000
64 85809236 1.0000
64 42374586 1.0000
64 14395178 4.0000
64 354911386 2.0000
64 18020612 8.0000
64 191111643 2.0000
64 19973305 9.0000
64 837683683 1.0000
64 25091518 6.0000
64 118429508 2.0000
64 101712079 1.0000
64 64396655 3.0000
64 259215762 5.0000
64 131120978 7.0000
64 85302744 2.0000
64 112398730 4.0000
64 357472615 1.0000
64 223552246 11.0000
64 108587399 4.0000
64 15048694 1.0000
64 608932775 1.0000
64 166694631 4.0000
64 95646830 1.0000
64 27850283 3.0000
64 20589545 4.0000
64 16970757 3.0000
64 295807687 4.0000
64 20622055 2.0000
64 15484198 1.0000
64 54351001 4.0000
64 250311545 3.0000
64 80812413 1.0000
64 20992801 4.0000
64 32369044 1.0000
64 22282116 3.0000
64 24734991 5.0000
64 117783032 5.0000
64 386476845 3.0000
64 103879974 1.0000
64 14190551 1.0000
64 113585486 9.0000
64 185183285 4.0000
64 180013616 4.0000
64 82406734 3.0000
64 50303152 6.0000
64 66078636 8.0000
64 77234984 12.0000
64 34940114 4.0000
64 196054196 4.0000
64 80802900 11.0000
64 79974944 4.0000
64 91786287 1.0000
64 21408041 1.0000
64 105800463 1.0000
64 14621024 6.0000
64 107254637 1.0000
64 143779403 3.0000
65 14284260 2.0000
65 50714939 2.0000
65 415449314 1.0000
65 22639961 1.0000
65 80021045 1.0000
65 593650130 1.0000
65 19589280 1.0000
65 15580900 2.0000
65 52412027 1.0000
65 155892458 1.0000
65 36672211 1.0000
65 6364652 1.0000
65 225857392 1.0000
65 14146330 1.0000
65 118984824 1.0000
65 201226827 1.0000
65 408663015 1.0000
65 353688428 1.0000
65 20226550 1.0000
65 407741330 2.0000
65 16884084 2.0000
65 78702900 3.0000
65 297967419 1.0000
65 102084479 1.0000
65 568174146 1.0000
65 19295262 1.0000
65 132170123 2.0000
65 80943076 1.0000
65 49682880 1.0000
65 14933304 2.0000
65 28087982 2.0000
65 158315486 1.0000
65 269788397 2.0000
65 101262304 3.0000
65 131926473 3.0000
65 462856853 2.0000
65 77240489 1.0000
65 388250401 1.0000
65 393947529 1.0000
65 65357102 1.0000
65 117449724 1.0000
65 25097735 2.0000
65 133236916 1.0000
65 19397942 1.0000
65 296312085 1.0000
65 460401829 1.0000
65 26584956 1.0000
65 21713090 1.0000
65 23452598 1.0000
65 22159580 2.0000
65 111013369 1.0000
65 328576792 1.0000
65 23749162 1.0000
65 100260784 2.0000
65 18020612 2.0000
65 35781487 2.0000
65 118429508 1.0000
65 131120978 1.0000
65 166694631 1.0000
65 27850283 1.0000
65 20589545 1.0000
65 16970757 1.0000
65 117783032 1.0000
65 386476845 1.0000
65 113585486 1.0000
66 14284260 11.0000
66 168592013 1.0000
66 77808680 1.0000
66 14561015 1.0000
66 18632946 1.0000
66 462856853 1.0000
66 156992643 1.0000
66 26584956 1.0000
66 200700960 1.0000
66 606306570 1.0000
66 111013369 1.0000
66 295807687 2.0000
66 77234984 1.0000
67 14284260 18.0000
67 18096679 2.0000
67 81367969 3.0000
67 22031058 1.0000
67 155892458 2.0000
67 312758175 1.0000
67 143739561 2.0000
67 432396682 1.0000
67 209029473 1.0000
67 108600854 3.0000
67 168592013 1.0000
67 118984824 1.0000
67 77808680 1.0000
67 131970620 3.0000
67 215206530 2.0000
67 34244239 2.0000
67 104845115 1.0000
67 249709671 1.0000
67 14561015 3.0000
67 144929619 1.0000
67 219330249 2.0000
67 38886883 1.0000
67 18632946 1.0000
67 462856853 1.0000
67 164226176 1.0000
67 276868661 1.0000
67 11564602 10.0000
67 242943134 1.0000
67 399365200 2.0000
67 389434876 1.0000
67 17723460 1.0000
67 90432690 1.0000
67 156992643 2.0000
67 255998767 2.0000
67 26584956 1.0000
67 397160160 1.0000
67 200700960 3.0000
67 606306570 1.0000
67 111013369 3.0000
67 124312153 1.0000
67 41901500 2.0000
67 14395178 3.0000
67 118429508 2.0000
67 85302744 1.0000
67 223552246 1.0000
67 295807687 4.0000
67 103879974 2.0000
67 77234984 3.0000
68 14284260 6.0000
68 622426905 10.0000
68 21746513 5.0000
68 277496722 4.0000
68 14758838 2.0000
68 127619354 3.0000
68 457060718 1.0000
68 415449314 7.0000
68 22639961 2.0000
68 121127090 1.0000
68 831250927 1.0000
68 80021045 1.0000
68 516688031 2.0000
68 18096679 3.0000
68 80968760 6.0000
68 593650130 1.0000
68 110767433 1.0000
68 22031058 1.0000
68 19589280 6.0000
68 45158266 6.0000
68 479644360 4.0000
68 19858924 1.0000
68 193313425 3.0000
68 130092487 2.0000
68 386776248 1.0000
68 331178901 3.0000
68 118711934 10.0000
68 155892458 2.0000
68 106397932 1.0000
68 36672211 4.0000
68 6364652 6.0000
68 312758175 4.0000
68 275228841 3.0000
68 93860818 2.0000
68 225857392 1.0000
68 143739561 4.0000
68 373442908 1.0000
68 376161322 5.0000
68 209029473 3.0000
68 130154450 7.0000
68 108600854 1.0000
68 22388326 1.0000
68 168592013 2.0000
68 18099795 3.0000
68 87733460 1.0000
68 106115066 3.0000
68 328634628 4.0000
68 810372954 5.0000
68 871469846 1.0000
68 92498317 8.0000
68 14146330 6.0000
68 221355288 6.0000
68 475884318 3.0000
68 77981490 6.0000
68 77808680 2.0000
68 54515428 1.0000
68 131970620 5.0000
68 38281180 10.0000
68 33300246 1.0000
68 93880122 3.0000
68 131517399 1.0000
68 776022362 1.0000
68 408663015 3.0000
68 162472533 1.0000
68 554602188 1.0000
68 66444899 1.0000
68 19977759 5.0000
68 34374472 2.0000
68 20226550 1.0000
68 407741330 1.0000
68 68198984 9.0000
68 27212119 1.0000
68 32965648 1.0000
68 277499481 2.0000
68 245849058 1.0000
68 215206530 11.0000
68 16884084 1.0000
68 90646214 5.0000
68 191807697 5.0000
68 78702900 2.0000
68 18627119 19.0000
68 385936104 2.0000
68 253490735 3.0000
68 166598394 2.0000
68 6058852 2.0000
68 297967419 1.0000
68 34244239 2.0000
68 436576452 1.0000
68 144791011 4.0000
68 104845115 2.0000
68 903616850 2.0000
68 377319290 7.0000
68 115643685 4.0000
68 331021368 3.0000
68 55059675 2.0000
68 249709671 5.0000
68 20148039 2.0000
68 368314502 4.0000
68 240202308 1.0000
68 105880024 6.0000
68 173065787 3.0000
68 14561015 5.0000
68 19295262 1.0000
68 124152473 1.0000
68 132170123 7.0000
68 357805905 6.0000
68 144929619 3.0000
68 16708655 5.0000
68 80943076 2.0000
68 58836363 5.0000
68 219330249 1.0000
68 368312542 8.0000
68 466501865 2.0000
68 68659708 4.0000
68 227023883 8.0000
68 36664451 3.0000
68 28087982 1.0000
68 158315486 3.0000
68 61733092 1.0000
68 153810216 1.0000
68 38886883 1.0000
68 300872531 3.0000
68 106150560 3.0000
68 260824465 2.0000
68 124170781 3.0000
68 131926473 1.0000
68 78562045 1.0000
68 462856853 2.0000
68 44548822 1.0000
68 77188973 3.0000
68 123346524 1.0000
68 31373289 2.0000
68 102958885 1.0000
68 20424362 2.0000
68 164226176 4.0000
68 422184091 7.0000
68 72341341 5.0000
68 318951712 1.0000
68 77240489 6.0000
68 388250401 2.0000
68 66774405 5.0000
68 24157360 1.0000
68 393947529 3.0000
68 276868661 1.0000
68 72883916 1.0000
68 393436815 3.0000
68 22499765 1.0000
68 88974929 1.0000
68 258834854 1.0000
68 11564602 6.0000
68 24727170 5.0000
68 107722321 1.0000
68 32522100 3.0000
68 242943134 5.0000
68 468356212 1.0000
68 15010349 2.0000
68 399365200 1.0000
68 61781260 1.0000
68 219976700 7.0000
68 482866177 1.0000
68 28543847 1.0000
68 85110055 1.0000
68 21744895 15.0000
68 95194160 4.0000
68 389443487 3.0000
68 389434876 6.0000
68 617016144 3.0000
68 19397942 2.0000
68 101797813 2.0000
68 17723460 1.0000
68 35305401 1.0000
68 56999787 1.0000
68 270926830 3.0000
68 903985238 1.0000
68 90432690 3.0000
68 460401829 1.0000
68 156992643 1.0000
68 169864622 1.0000
68 76650839 2.0000
68 21713090 6.0000
68 728039018 3.0000
68 26796376 1.0000
68 20856796 2.0000
68 192935794 7.0000
68 23452598 3.0000
68 245745762 6.0000
68 19619404 1.0000
68 580749365 3.0000
68 117777690 2.0000
68 198912426 5.0000
68 408454349 5.0000
68 200700960 2.0000
68 288723364 2.0000
68 120720108 2.0000
68 55253731 1.0000
68 22159580 1.0000
68 58821256 2.0000
68 15453062 6.0000
68 19018381 4.0000
68 20600229 3.0000
68 34654362 3.0000
68 388299335 8.0000
68 111013369 12.0000
68 499781930 1.0000
68 84563846 1.0000
68 114704539 1.0000
68 328576792 5.0000
68 624746312 4.0000
68 48988168 1.0000
68 219298196 1.0000
68 15672615 10.0000
68 14567982 1.0000
68 532351874 4.0000
68 23749162 11.0000
68 24211594 4.0000
68 188332701 1.0000
68 100260784 2.0000
68 108935576 1.0000
68 143212610 12.0000
68 454866285 3.0000
68 383238347 5.0000
68 558445037 1.0000
68 14197060 8.0000
68 333330899 7.0000
68 85809236 3.0000
68 14395178 2.0000
68 18020612 1.0000
68 387054267 1.0000
68 25091518 4.0000
68 35781487 3.0000
68 118429508 3.0000
68 259215762 3.0000
68 85302744 5.0000
68 112398730 5.0000
68 70796349 4.0000
68 357472615 7.0000
68 223552246 2.0000
68 108587399 3.0000
68 15048694 2.0000
68 173089105 2.0000
68 95646830 2.0000
68 27850283 1.0000
68 20589545 4.0000
68 16970757 4.0000
68 296288685 3.0000
68 295807687 2.0000
68 124270074 1.0000
68 20622055 3.0000
68 54351001 4.0000
68 80812413 1.0000
68 122994639 8.0000
68 20992801 2.0000
68 32369044 2.0000
68 386476845 1.0000
68 103879974 5.0000
68 113585486 4.0000
68 77220402 1.0000
68 185183285 1.0000
68 180013616 5.0000
68 759067032 1.0000
68 82406734 2.0000
68 77234984 1.0000
68 196054196 1.0000
68 79974944 4.0000
68 91786287 1.0000
68 21408041 4.0000
68 105800463 1.0000
68 14621024 2.0000
68 107254637 1.0000
68 75896448 25.0000
68 143779403 3.0000
69 14284260 19.0000
69 622426905 7.0000
69 21746513 13.0000
69 277496722 7.0000
69 14758838 28.0000
69 127619354 4.0000
69 309587728 17.0000
69 457060718 14.0000
69 50714939 7.0000
69 415449314 19.0000
69 22639961 2.0000
69 121127090 24.0000
69 831250927 1.0000
69 80021045 14.0000
69 222477026 19.0000
69 516688031 3.0000
69 18096679 5.0000
69 496278040 9.0000
69 81367969 12.0000
69 102107018 2.0000
69 80968760 2.0000
69 593650130 8.0000
69 105838665 9.0000
69 110767433 1.0000
69 311986618 25.0000
69 19589280 7.0000
69 45158266 2.0000
69 479644360 5.0000
69 417975170 58.0000
69 19858924 21.0000
69 193313425 9.0000
69 15580900 9.0000
69 130092487 17.0000
69 52412027 83.0000
69 386776248 6.0000
69 331178901 19.0000
69 118711934 10.0000
69 155892458 6.0000
69 106397932 9.0000
69 36672211 5.0000
69 6364652 6.0000
69 312758175 12.0000
69 275228841 20.0000
69 77224096 6.0000
69 60738400 18.0000
69 222419520 3.0000
69 93860818 8.0000
69 225857392 36.0000
69 143739561 29.0000
69 373442908 22.0000
69 432396682 12.0000
69 376161322 8.0000
69 209029473 6.0000
69 187632184 60.0000
69 130154450 16.0000
69 108600854 245.0000
69 22388326 5.0000
69 168592013 8.0000
69 81857654 44.0000
69 18099795 9.0000
69 106115066 20.0000
69 328634628 8.0000
69 810372954 8.0000
69 631874663 10.0000
69 19177609 24.0000
69 871469846 9.0000
69 92498317 6.0000
69 14146330 6.0000
69 86192099 80.0000
69 221355288 17.0000
69 475884318 7.0000
69 118984824 20.0000
69 217148014 9.0000
69 77981490 5.0000
69 77808680 21.0000
69 15157283 8.0000
69 54515428 20.0000
69 131970620 9.0000
69 14937936 6.0000
69 20688804 3.0000
69 38281180 9.0000
69 33300246 9.0000
69 93880122 4.0000
69 131517399 32.0000
69 201226827 7.0000
69 776022362 1.0000
69 111411358 5.0000
69 408663015 53.0000
69 162472533 20.0000
69 554602188 11.0000
69 353688428 16.0000
69 66444899 14.0000
69 110391388 6.0000
69 19977759 16.0000
69 34374472 6.0000
69 20226550 130.0000
69 407741330 9.0000
69 68198984 17.0000
69 32965648 10.0000
69 277499481 5.0000
69 245849058 21.0000
69 215206530 26.0000
69 125270251 23.0000
69 16884084 9.0000
69 191807697 17.0000
69 437518507 2.0000
69 78702900 13.0000
69 40238442 4.0000
69 18627119 14.0000
69 385936104 8.0000
69 253490735 11.0000
69 166598394 11.0000
69 6058852 7.0000
69 297967419 17.0000
69 34244239 9.0000
69 436576452 28.0000
69 46609085 3.0000
69 144791011 5.0000
69 104845115 35.0000
69 102084479 2.0000
69 903616850 1.0000
69 429751008 1.0000
69 377319290 16.0000
69 115643685 3.0000
69 331021368 7.0000
69 55059675 9.0000
69 94701778 14.0000
69 249709671 8.0000
69 222762589 17.0000
69 20148039 13.0000
69 368314502 1.0000
69 14104027 8.0000
69 211525589 1.0000
69 388954439 10.0000
69 240202308 20.0000
69 105880024 18.0000
69 948015937 5.0000
69 173065787 29.0000
69 568174146 7.0000
69 14561015 18.0000
69 19295262 5.0000
69 121762421 20.0000
69 124152473 1.0000
69 132170123 27.0000
69 357805905 24.0000
69 19087569 219.0000
69 261782937 10.0000
69 144929619 2.0000
69 16708655 6.0000
69 80943076 10.0000
69 82093305 8.0000
69 49682880 8.0000
69 58836363 3.0000
69 219330249 126.0000
69 368312542 56.0000
69 466501865 9.0000
69 250091875 5.0000
69 68659708 16.0000
69 14933304 6.0000
69 227023883 6.0000
69 36664451 5.0000
69 303707744 12.0000
69 28087982 9.0000
69 158315486 61.0000
69 269788397 13.0000
69 101262304 10.0000
69 61733092 16.0000
69 153810216 29.0000
69 927480949 4.0000
69 38886883 3.0000
69 19058678 3.0000
69 300872531 24.0000
69 18632946 9.0000
69 106150560 28.0000
69 260824465 21.0000
69 124170781 8.0000
69 131926473 5.0000
69 78562045 21.0000
69 550076077 1.0000
69 462856853 6.0000
69 44548822 12.0000
69 77188973 16.0000
69 123346524 31.0000
69 31373289 2.0000
69 102958885 7.0000
69 20424362 9.0000
69 15133808 39.0000
69 164226176 20.0000
69 422184091 4.0000
69 72341341 17.0000
69 318951712 8.0000
69 77240489 4.0000
69 388250401 3.0000
69 66774405 44.0000
69 24157360 2.0000
69 58922682 5.0000
69 393947529 6.0000
69 65357102 3.0000
69 276868661 11.0000
69 21666641 17.0000
69 72883916 17.0000
69 393436815 1.0000
69 22499765 4.0000
69 117449724 3.0000
69 88974929 17.0000
69 19825835 8.0000
69 258834854 7.0000
69 11564602 15.0000
69 830775721 2.0000
69 25097735 19.0000
69 24727170 10.0000
69 107722321 9.0000
69 32522100 13.0000
69 242943134 16.0000
69 468356212 4.0000
69 154943205 8.0000
69 15010349 3.0000
69 399365200 9.0000
69 61781260 2.0000
69 20356313 12.0000
69 133236916 3.0000
69 219976700 11.0000
69 62613162 9.0000
69 482866177 11.0000
69 20995648 18.0000
69 28543847 18.0000
69 85110055 89.0000
69 21744895 12.0000
69 95194160 6.0000
69 389443487 3.0000
69 389434876 9.0000
69 617016144 8.0000
69 224655400 2.0000
69 19397942 12.0000
69 101797813 3.0000
69 17723460 4.0000
69 119074643 2.0000
69 35305401 11.0000
69 296312085 17.0000
69 56999787 2.0000
69 270926830 17.0000
69 903985238 1.0000
69 90432690 25.0000
69 460401829 2.0000
69 21291109 1.0000
69 156992643 4.0000
69 255998767 10.0000
69 125312818 30.0000
69 806388620 1.0000
69 26584956 16.0000
69 397160160 126.0000
69 169864622 12.0000
69 76650839 25.0000
69 815306454 31.0000
69 21713090 7.0000
69 728039018 6.0000
69 26796376 17.0000
69 19758148 20.0000
69 20856796 9.0000
69 192935794 10.0000
69 23452598 13.0000
69 245745762 8.0000
69 19619404 5.0000
69 580749365 7.0000
69 237700394 11.0000
69 117777690 15.0000
69 32439211 33.0000
69 198912426 9.0000
69 326184301 13.0000
69 5715682 21.0000
69 408454349 5.0000
69 397229449 7.0000
69 200700960 13.0000
69 288723364 2.0000
69 120720108 4.0000
69 17298241 1.0000
69 55253731 11.0000
69 22159580 18.0000
69 606306570 9.0000
69 58821256 55.0000
69 15453062 12.0000
69 481120639 1.0000
69 19018381 22.0000
69 20600229 12.0000
69 34654362 28.0000
69 388299335 9.0000
69 111013369 18.0000
69 499781930 17.0000
69 84563846 26.0000
69 488386309 2.0000
69 328576792 116.0000
69 624746312 3.0000
69 60585651 9.0000
69 48988168 6.0000
69 124312153 34.0000
69 15672615 27.0000
69 14567982 8.0000
69 142003449 3.0000
69 532351874 1.0000
69 23749162 11.0000
69 41901500 28.0000
69 21736214 17.0000
69 24211594 10.0000
69 188332701 16.0000
69 100260784 6.0000
69 108935576 1.0000
69 236953412 77.0000
69 141636742 1.0000
69 143212610 20.0000
69 454866285 13.0000
69 383238347 19.0000
69 558445037 13.0000
69 14197060 40.0000
69 333330899 14.0000
69 494828691 8.0000
69 79167671 3.0000
69 85809236 3.0000
69 130085607 4.0000
69 14395178 23.0000
69 354911386 18.0000
69 18020612 8.0000
69 387054267 6.0000
69 191111643 3.0000
69 19973305 1.0000
69 25091518 6.0000
69 35781487 8.0000
69 118429508 16.0000
69 101712079 19.0000
69 64396655 22.0000
69 259215762 3.0000
69 131120978 4.0000
69 85302744 7.0000
69 595553662 4.0000
69 70796349 1.0000
69 357472615 19.0000
69 223552246 59.0000
69 108587399 17.0000
69 15048694 14.0000
69 173089105 8.0000
69 608932775 2.0000
69 166694631 24.0000
69 95646830 13.0000
69 27850283 9.0000
69 20589545 12.0000
69 16970757 5.0000
69 296288685 3.0000
69 295807687 17.0000
69 124270074 11.0000
69 20622055 7.0000
69 15484198 15.0000
69 54351001 18.0000
69 250311545 27.0000
69 80812413 6.0000
69 20992801 6.0000
69 32369044 14.0000
69 22282116 7.0000
69 24734991 4.0000
69 117783032 3.0000
69 386476845 5.0000
69 103879974 13.0000
69 97452095 4.0000
69 14190551 2.0000
69 113585486 8.0000
69 77220402 6.0000
69 185183285 6.0000
69 180013616 25.0000
69 82406734 1.0000
69 50303152 6.0000
69 66078636 30.0000
69 77234984 11.0000
69 34940114 19.0000
69 474991141 16.0000
69 196054196 8.0000
69 80802900 14.0000
69 79974944 14.0000
69 91786287 4.0000
69 21408041 11.0000
69 105800463 8.0000
69 14621024 22.0000
69 75896448 8.0000
69 143779403 15.0000
70 14284260 1.0000
70 50714939 1.0000
70 222477026 1.0000
70 52412027 1.0000
70 331178901 2.0000
70 106397932 1.0000
70 275228841 1.0000
70 143739561 1.0000
70 209029473 1.0000
70 130154450 1.0000
70 81857654 1.0000
70 106115066 1.0000
70 475884318 1.0000
70 131517399 1.0000
70 776022362 1.0000
70 408663015 2.0000
70 68198984 1.0000
70 215206530 1.0000
70 16884084 2.0000
70 385936104 1.0000
70 100520303 1.0000
70 6058852 1.0000
70 297967419 2.0000
70 331021368 1.0000
70 249709671 1.0000
70 388954439 2.0000
70 240202308 1.0000
70 173065787 1.0000
70 19295262 1.0000
70 121762421 1.0000
70 132170123 3.0000
70 82093305 1.0000
70 227023883 1.0000
70 303707744 1.0000
70 124170781 4.0000
70 123346524 1.0000
70 318951712 1.0000
70 66774405 1.0000
70 393947529 1.0000
70 72883916 1.0000
70 19825835 2.0000
70 830775721 2.0000
70 468356212 1.0000
70 15010349 1.0000
70 133236916 1.0000
70 28543847 2.0000
70 95194160 1.0000
70 806388620 1.0000
70 397160160 2.0000
70 76650839 1.0000
70 815306454 1.0000
70 192935794 2.0000
70 606306570 2.0000
70 19018381 1.0000
70 388299335 1.0000
70 499781930 2.0000
70 100260784 1.0000
70 454866285 1.0000
70 383238347 2.0000
70 85809236 1.0000
70 387054267 1.0000
70 837683683 1.0000
70 64396655 2.0000
70 85302744 2.0000
70 357472615 1.0000
70 223552246 1.0000
70 173089105 1.0000
70 296288685 1.0000
70 124270074 2.0000
70 80812413 2.0000
70 32369044 1.0000
70 24734991 2.0000
70 34940114 1.0000
70 79974944 2.0000
70 91786287 1.0000
71 14284260 4.0000
71 21746513 3.0000
71 277496722 1.0000
71 14758838 3.0000
71 127619354 2.0000
71 309587728 4.0000
71 457060718 1.0000
71 415449314 2.0000
71 22639961 4.0000
71 121127090 5.0000
71 831250927 1.0000
71 80021045 5.0000
71 222477026 1.0000
71 516688031 4.0000
71 18096679 3.0000
71 496278040 8.0000
71 81367969 3.0000
71 102107018 8.0000
71 80968760 2.0000
71 593650130 2.0000
71 105838665 6.0000
71 110767433 3.0000
71 22031058 1.0000
71 311986618 2.0000
71 19589280 2.0000
71 45158266 2.0000
71 479644360 2.0000
71 417975170 2.0000
71 19858924 1.0000
71 193313425 3.0000
71 15580900 3.0000
71 130092487 1.0000
71 52412027 1.0000
71 331178901 3.0000
71 155892458 7.0000
71 106397932 2.0000
71 36672211 2.0000
71 6364652 10.0000
71 312758175 1.0000
71 275228841 2.0000
71 60738400 1.0000
71 93860818 6.0000
71 225857392 5.0000
71 143739561 8.0000
71 373442908 9.0000
71 432396682 5.0000
71 376161322 4.0000
71 209029473 2.0000
71 130154450 6.0000
71 108600854 2.0000
71 22388326 3.0000
71 168592013 4.0000
71 81857654 3.0000
71 18099795 1.0000
71 106115066 4.0000
71 328634628 4.0000
71 810372954 2.0000
71 19177609 2.0000
71 92498317 5.0000
71 14146330 2.0000
71 86192099 2.0000
71 221355288 4.0000
71 475884318 2.0000
71 118984824 9.0000
71 217148014 6.0000
71 77981490 14.0000
71 77808680 3.0000
71 15157283 8.0000
71 131970620 4.0000
71 38281180 1.0000
71 33300246 11.0000
71 93880122 7.0000
71 131517399 1.0000
71 201226827 4.0000
71 776022362 2.0000
71 408663015 1.0000
71 554602188 11.0000
71 353688428 3.0000
71 66444899 4.0000
71 110391388 3.0000
71 19977759 2.0000
71 20226550 3.0000
71 407741330 10.0000
71 68198984 5.0000
71 27212119 3.0000
71 245849058 2.0000
71 215206530 5.0000
71 125270251 2.0000
71 16884084 1.0000
71 90646214 1.0000
71 191807697 4.0000
71 78702900 2.0000
71 40238442 6.0000
71 18627119 2.0000
71 253490735 2.0000
71 166598394 2.0000
71 100520303 1.0000
71 6058852 6.0000
71 297967419 9.0000
71 34244239 1.0000
71 436576452 1.0000
71 46609085 4.0000
71 104845115 4.0000
71 102084479 13.0000
71 903616850 1.0000
71 429751008 2.0000
71 377319290 4.0000
71 115643685 4.0000
71 331021368 3.0000
71 55059675 2.0000
71 94701778 10.0000
71 249709671 9.0000
71 222762589 16.0000
71 20148039 9.0000
71 368314502 1.0000
71 14104027 7.0000
71 211525589 2.0000
71 388954439 3.0000
71 240202308 7.0000
71 105880024 2.0000
71 173065787 1.0000
71 568174146 4.0000
71 14561015 3.0000
71 19295262 1.0000
71 121762421 5.0000
71 132170123 1.0000
71 357805905 3.0000
71 19087569 4.0000
71 261782937 1.0000
71 16708655 1.0000
71 80943076 2.0000
71 82093305 19.0000
71 49682880 5.0000
71 58836363 7.0000
71 219330249 4.0000
71 466501865 4.0000
71 250091875 4.0000
71 68659708 10.0000
71 804596460 3.0000
71 14933304 3.0000
71 227023883 9.0000
71 36664451 5.0000
71 303707744 2.0000
71 28087982 4.0000
71 269788397 2.0000
71 101262304 1.0000
71 61733092 4.0000
71 153810216 5.0000
71 927480949 1.0000
71 38886883 1.0000
71 19058678 2.0000
71 300872531 2.0000
71 18632946 1.0000
71 106150560 4.0000
71 260824465 2.0000
71 124170781 3.0000
71 131926473 2.0000
71 462856853 3.0000
71 44548822 4.0000
71 77188973 3.0000
71 123346524 1.0000
71 31373289 9.0000
71 102958885 1.0000
71 20424362 2.0000
71 15133808 4.0000
71 164226176 3.0000
71 422184091 4.0000
71 72341341 4.0000
71 77240489 2.0000
71 66774405 4.0000
71 24157360 10.0000
71 58922682 4.0000
71 65357102 1.0000
71 276868661 1.0000
71 21666641 2.0000
71 72883916 4.0000
71 393436815 2.0000
71 117449724 2.0000
71 88974929 12.0000
71 19825835 1.0000
71 11564602 6.0000
71 25097735 7.0000
71 24727170 5.0000
71 107722321 5.0000
71 32522100 8.0000
71 242943134 8.0000
71 468356212 1.0000
71 154943205 4.0000
71 427031173 1.0000
71 15010349 1.0000
71 61781260 2.0000
71 20356313 4.0000
71 133236916 2.0000
71 219976700 7.0000
71 62613162 1.0000
71 20995648 2.0000
71 28543847 1.0000
71 85110055 2.0000
71 21744895 3.0000
71 95194160 5.0000
71 389443487 9.0000
71 389434876 2.0000
71 617016144 1.0000
71 224655400 5.0000
71 19397942 8.0000
71 17723460 3.0000
71 119074643 3.0000
71 35305401 1.0000
71 296312085 1.0000
71 56999787 2.0000
71 270926830 6.0000
71 903985238 1.0000
71 90432690 1.0000
71 460401829 4.0000
71 21291109 3.0000
71 156992643 3.0000
71 255998767 4.0000
71 125312818 3.0000
71 806388620 1.0000
71 26584956 3.0000
71 169864622 6.0000
71 76650839 1.0000
71 815306454 3.0000
71 728039018 4.0000
71 26796376 6.0000
71 19758148 1.0000
71 20856796 2.0000
71 192935794 1.0000
71 245745762 4.0000
71 19619404 1.0000
71 580749365 1.0000
71 117777690 8.0000
71 198912426 7.0000
71 326184301 1.0000
71 5715682 15.0000
71 408454349 8.0000
71 397229449 1.0000
71 200700960 4.0000
71 288723364 5.0000
71 120720108 3.0000
71 22159580 14.0000
71 606306570 1.0000
71 58821256 4.0000
71 15453062 1.0000
71 19018381 4.0000
71 20600229 6.0000
71 34654362 2.0000
71 388299335 4.0000
71 111013369 7.0000
71 499781930 1.0000
71 84563846 6.0000
71 114704539 3.0000
71 488386309 3.0000
71 328576792 12.0000
71 624746312 9.0000
71 60585651 1.0000
71 48988168 5.0000
71 219298196 5.0000
71 124312153 1.0000
71 15672615 7.0000
71 14567982 2.0000
71 532351874 2.0000
71 21736214 3.0000
71 24211594 7.0000
71 188332701 9.0000
71 143212610 2.0000
71 454866285 10.0000
71 383238347 2.0000
71 558445037 2.0000
71 14197060 3.0000
71 333330899 4.0000
71 494828691 3.0000
71 85809236 4.0000
71 42374586 1.0000
71 14395178 1.0000
71 354911386 5.0000
71 387054267 1.0000
71 191111643 1.0000
71 25091518 3.0000
71 35781487 5.0000
71 118429508 8.0000
71 101712079 9.0000
71 64396655 1.0000
71 259215762 6.0000
71 131120978 1.0000
71 112398730 2.0000
71 70796349 8.0000
71 357472615 2.0000
71 223552246 1.0000
71 108587399 2.0000
71 15048694 2.0000
71 173089105 7.0000
71 166694631 5.0000
71 532241033 3.0000
71 95646830 5.0000
71 27850283 5.0000
71 20589545 4.0000
71 16970757 2.0000
71 295807687 3.0000
71 124270074 9.0000
71 20622055 2.0000
71 54351001 4.0000
71 80812413 2.0000
71 122994639 8.0000
71 20992801 3.0000
71 32369044 4.0000
71 24734991 2.0000
71 117783032 1.0000
71 386476845 5.0000
71 103879974 8.0000
71 14190551 4.0000
71 113585486 1.0000
71 77220402 3.0000
71 185183285 3.0000
71 180013616 4.0000
71 82406734 1.0000
71 66078636 3.0000
71 77234984 3.0000
71 34940114 1.0000
71 196054196 6.0000
71 80802900 8.0000
71 79974944 2.0000
71 91786287 1.0000
71 21408041 2.0000
71 105800463 11.0000
71 14621024 2.0000
71 107254637 15.0000
71 75896448 5.0000
71 143779403 8.0000
72 14284260 1.0000
72 127619354 1.0000
72 121127090 1.0000
72 118711934 1.0000
72 106397932 1.0000
72 225857392 1.0000
72 432396682 1.0000
72 33300246 1.0000
72 201226827 4.0000
72 66444899 1.0000
72 297967419 3.0000
72 104845115 1.0000
72 115643685 1.0000
72 173065787 2.0000
72 144929619 1.0000
72 49682880 1.0000
72 36664451 1.0000
72 388250401 2.0000
72 24157360 2.0000
72 25097735 1.0000
72 242943134 1.0000
72 154943205 1.0000
72 19397942 1.0000
72 119074643 1.0000
72 117777690 1.0000
72 288723364 1.0000
72 14197060 1.0000
72 35781487 1.0000
72 101712079 1.0000
72 80812413 2.0000
72 24734991 1.0000
72 113585486 1.0000
72 77234984 1.0000
72 196054196 1.0000
72 91786287 1.0000
72 107254637 1.0000
72 75896448 2.0000
73 14284260 2.0000
73 14758838 5.0000
73 127619354 1.0000
73 50714939 1.0000
73 415449314 3.0000
73 22639961 2.0000
73 121127090 2.0000
73 516688031 1.0000
73 18096679 3.0000
73 593650130 2.0000
73 311986618 1.0000
73 19589280 2.0000
73 479644360 2.0000
73 417975170 1.0000
73 386776248 1.0000
73 155892458 3.0000
73 36672211 3.0000
73 6364652 1.0000
73 77224096 1.0000
73 93860818 2.0000
73 143739561 2.0000
73 373442908 1.0000
73 130154450 1.0000
73 22388326 1.0000
73 81857654 3.0000
73 106115066 2.0000
73 810372954 1.0000
73 118984824 1.0000
73 77808680 1.0000
73 14937936 1.0000
73 33300246 1.0000
73 93880122 1.0000
73 201226827 1.0000
73 776022362 1.0000
73 408663015 1.0000
73 554602188 5.0000
73 66444899 1.0000
73 19977759 1.0000
73 245849058 1.0000
73 215206530 1.0000
73 78702900 1.0000
73 253490735 3.0000
73 6058852 1.0000
73 144791011 2.0000
73 377319290 4.0000
73 115643685 1.0000
73 55059675 2.0000
73 222762589 1.0000
73 14104027 1.0000
73 948015937 1.0000
73 173065787 1.0000
73 568174146 1.0000
73 14561015 1.0000
73 19295262 1.0000
73 121762421 3.0000
73 357805905 1.0000
73 82093305 1.0000
73 466501865 1.0000
73 14933304 1.0000
73 227023883 2.0000
73 36664451 1.0000
73 61733092 1.0000
73 153810216 1.0000
73 38886883 3.0000
73 106150560 1.0000
73 131926473 1.0000
73 78562045 1.0000
73 462856853 3.0000
73 66774405 1.0000
73 21666641 1.0000
73 11564602 1.0000
73 24727170 1.0000
73 154943205 3.0000
73 20356313 1.0000
73 219976700 1.0000
73 28543847 2.0000
73 119074643 1.0000
73 35305401 2.0000
73 903985238 1.0000
73 156992643 1.0000
73 255998767 4.0000
73 26584956 2.0000
73 21713090 1.0000
73 26796376 1.0000
73 237700394 1.0000
73 120720108 1.0000
73 388299335 1.0000
73 111013369 1.0000
73 328576792 1.0000
73 624746312 1.0000
73 48988168 1.0000
73 124312153 1.0000
73 15672615 1.0000
73 23749162 1.0000
73 41901500 1.0000
73 188332701 1.0000
73 383238347 1.0000
73 558445037 1.0000
73 333330899 3.0000
73 42374586 1.0000
73 14395178 3.0000
73 354911386 1.0000
73 19973305 1.0000
73 35781487 1.0000
73 101712079 4.0000
73 259215762 1.0000
73 112398730 2.0000
73 70796349 1.0000
73 357472615 3.0000
73 223552246 2.0000
73 108587399 3.0000
73 15048694 1.0000
73 173089105 2.0000
73 95646830 1.0000
73 296288685 1.0000
73 295807687 2.0000
73 124270074 1.0000
73 20622055 1.0000
73 250311545 2.0000
73 122994639 1.0000
73 20992801 1.0000
73 22282116 1.0000
73 180013616 1.0000
73 50303152 1.0000
73 66078636 1.0000
73 77234984 1.0000
73 34940114 2.0000
73 196054196 1.0000
73 80802900 2.0000
74 14284260 2.0000
74 50714939 1.0000
74 121127090 1.0000
74 222477026 2.0000
74 593650130 4.0000
74 36672211 2.0000
74 373442908 2.0000
74 432396682 1.0000
74 376161322 1.0000
74 217148014 1.0000
74 77808680 1.0000
74 20226550 1.0000
74 215206530 1.0000
74 40238442 1.0000
74 253490735 1.0000
74 297967419 1.0000
74 14561015 1.0000
74 19295262 1.0000
74 19087569 1.0000
74 144929619 1.0000
74 82093305 1.0000
74 58836363 1.0000
74 14933304 1.0000
74 61733092 1.0000
74 153810216 1.0000
74 260824465 1.0000
74 31373289 1.0000
74 24157360 3.0000
74 58922682 3.0000
74 19825835 1.0000
74 242943134 1.0000
74 468356212 1.0000
74 15010349 1.0000
74 20356313 1.0000
74 617016144 1.0000
74 21713090 1.0000
74 200700960 1.0000
74 288723364 2.0000
74 111013369 1.0000
74 48988168 1.0000
74 14567982 1.0000
74 23749162 1.0000
74 188332701 1.0000
74 383238347 1.0000
74 191111643 2.0000
74 64396655 1.0000
74 357472615 1.0000
74 15048694 1.0000
74 173089105 1.0000
74 27850283 4.0000
74 20589545 1.0000
74 20622055 1.0000
74 250311545 1.0000
74 22282116 1.0000
74 24734991 1.0000
74 117783032 1.0000
74 113585486 1.0000
74 185183285 1.0000
74 50303152 1.0000
74 77234984 1.0000
74 196054196 1.0000
74 91786287 2.0000
74 105800463 1.0000
75 14284260 4.0000
75 622426905 3.0000
75 277496722 5.0000
75 14758838 1.0000
75 127619354 6.0000
75 309587728 1.0000
75 457060718 4.0000
75 50714939 7.0000
75 415449314 4.0000
75 22639961 4.0000
75 121127090 1.0000
75 80021045 2.0000
75 222477026 2.0000
75 516688031 1.0000
75 496278040 1.0000
75 81367969 7.0000
75 102107018 3.0000
75 593650130 1.0000
75 105838665 8.0000
75 110767433 2.0000
75 311986618 8.0000
75 19589280 1.0000
75 45158266 1.0000
75 479644360 4.0000
75 417975170 1.0000
75 193313425 7.0000
75 15580900 5.0000
75 130092487 3.0000
75 331178901 2.0000
75 118711934 2.0000
75 155892458 2.0000
75 106397932 1.0000
75 36672211 1.0000
75 6364652 1.0000
75 312758175 9.0000
75 275228841 1.0000
75 60738400 3.0000
75 222419520 1.0000
75 93860818 3.0000
75 225857392 2.0000
75 143739561 8.0000
75 373442908 4.0000
75 432396682 5.0000
75 376161322 2.0000
75 209029473 4.0000
75 187632184 5.0000
75 130154450 6.0000
75 108600854 5.0000
75 22388326 4.0000
75 168592013 5.0000
75 81857654 2.0000
75 18099795 4.0000
75 106115066 3.0000
75 328634628 4.0000
75 810372954 2.0000
75 19177609 7.0000
75 871469846 1.0000
75 14146330 5.0000
75 86192099 1.0000
75 475884318 4.0000
75 118984824 6.0000
75 217148014 5.0000
75 77981490 5.0000
75 77808680 10.0000
75 15157283 6.0000
75 54515428 4.0000
75 131970620 3.0000
75 38281180 2.0000
75 33300246 3.0000
75 93880122 2.0000
75 131517399 2.0000
75 201226827 1.0000
75 776022362 1.0000
75 111411358 1.0000
75 408663015 2.0000
75 162472533 2.0000
75 554602188 1.0000
75 353688428 1.0000
75 66444899 1.0000
75 110391388 3.0000
75 19977759 2.0000
75 34374472 2.0000
75 20226550 2.0000
75 407741330 2.0000
75 68198984 2.0000
75 27212119 3.0000
75 32965648 1.0000
75 277499481 3.0000
75 245849058 2.0000
75 215206530 5.0000
75 16884084 5.0000
75 90646214 2.0000
75 191807697 3.0000
75 78702900 2.0000
75 40238442 4.0000
75 18627119 6.0000
75 385936104 12.0000
75 253490735 3.0000
75 166598394 1.0000
75 6058852 4.0000
75 297967419 3.0000
75 34244239 7.0000
75 436576452 3.0000
75 46609085 4.0000
75 144791011 2.0000
75 104845115 6.0000
75 102084479 2.0000
75 903616850 1.0000
75 429751008 1.0000
75 377319290 6.0000
75 115643685 1.0000
75 331021368 2.0000
75 55059675 6.0000
75 249709671 7.0000
75 222762589 3.0000
75 20148039 4.0000
75 368314502 1.0000
75 14104027 1.0000
75 211525589 1.0000
75 388954439 4.0000
75 240202308 5.0000
75 105880024 2.0000
75 948015937 2.0000
75 173065787 4.0000
75 568174146 2.0000
75 14561015 3.0000
75 121762421 1.0000
75 132170123 4.0000
75 357805905 2.0000
75 19087569 8.0000
75 261782937 7.0000
75 144929619 4.0000
75 16708655 13.0000
75 80943076 4.0000
75 82093305 2.0000
75 58836363 3.0000
75 219330249 5.0000
75 368312542 2.0000
75 466501865 5.0000
75 250091875 7.0000
75 68659708 4.0000
75 227023883 4.0000
75 36664451 1.0000
75 303707744 3.0000
75 28087982 1.0000
75 158315486 3.0000
75 269788397 6.0000
75 61733092 2.0000
75 153810216 4.0000
75 38886883 1.0000
75 19058678 3.0000
75 300872531 1.0000
75 18632946 4.0000
75 106150560 7.0000
75 260824465 2.0000
75 124170781 2.0000
75 131926473 1.0000
75 78562045 5.0000
75 462856853 3.0000
75 77188973 1.0000
75 31373289 2.0000
75 102958885 1.0000
75 609096352 4.0000
75 20424362 5.0000
75 422184091 1.0000
75 72341341 5.0000
75 318951712 2.0000
75 77240489 2.0000
75 388250401 4.0000
75 66774405 10.0000
75 58922682 1.0000
75 393947529 7.0000
75 65357102 3.0000
75 276868661 4.0000
75 21666641 3.0000
75 72883916 1.0000
75 393436815 1.0000
75 22499765 2.0000
75 117449724 1.0000
75 88974929 5.0000
75 19825835 2.0000
75 258834854 2.0000
75 11564602 7.0000
75 830775721 1.0000
75 25097735 3.0000
75 24727170 2.0000
75 32522100 4.0000
75 242943134 2.0000
75 468356212 2.0000
75 154943205 6.0000
75 427031173 3.0000
75 399365200 2.0000
75 61781260 3.0000
75 20356313 3.0000
75 133236916 1.0000
75 219976700 5.0000
75 62613162 1.0000
75 482866177 4.0000
75 20995648 3.0000
75 28543847 4.0000
75 85110055 3.0000
75 21744895 4.0000
75 95194160 5.0000
75 389443487 2.0000
75 389434876 4.0000
75 617016144 3.0000
75 19397942 3.0000
75 17723460 6.0000
75 35305401 3.0000
75 903985238 3.0000
75 90432690 4.0000
75 460401829 10.0000
75 156992643 4.0000
75 255998767 4.0000
75 125312818 3.0000
75 806388620 1.0000
75 26584956 2.0000
75 169864622 2.0000
75 76650839 9.0000
75 815306454 1.0000
75 21713090 1.0000
75 728039018 1.0000
75 26796376 2.0000
75 19758148 1.0000
75 20856796 5.0000
75 192935794 2.0000
75 23452598 1.0000
75 245745762 2.0000
75 580749365 8.0000
75 117777690 5.0000
75 32439211 2.0000
75 198912426 5.0000
75 326184301 2.0000
75 5715682 6.0000
75 408454349 1.0000
75 397229449 3.0000
75 200700960 4.0000
75 288723364 5.0000
75 120720108 2.0000
75 55253731 1.0000
75 22159580 2.0000
75 606306570 2.0000
75 58821256 6.0000
75 15453062 2.0000
75 481120639 1.0000
75 19018381 2.0000
75 20600229 5.0000
75 34654362 2.0000
75 388299335 8.0000
75 111013369 1.0000
75 499781930 2.0000
75 84563846 5.0000
75 488386309 2.0000
75 328576792 4.0000
75 624746312 2.0000
75 60585651 1.0000
75 48988168 1.0000
75 219298196 6.0000
75 124312153 6.0000
75 15672615 4.0000
75 14567982 2.0000
75 23749162 3.0000
75 41901500 2.0000
75 21736214 2.0000
75 24211594 11.0000
75 188332701 1.0000
75 100260784 3.0000
75 108935576 1.0000
75 236953412 1.0000
75 143212610 3.0000
75 454866285 2.0000
75 383238347 4.0000
75 14197060 3.0000
75 333330899 5.0000
75 494828691 3.0000
75 79167671 3.0000
75 42374586 1.0000
75 130085607 1.0000
75 14395178 3.0000
75 354911386 1.0000
75 18020612 2.0000
75 387054267 2.0000
75 191111643 4.0000
75 19973305 4.0000
75 25091518 7.0000
75 35781487 2.0000
75 118429508 1.0000
75 101712079 9.0000
75 64396655 2.0000
75 259215762 4.0000
75 131120978 1.0000
75 85302744 2.0000
75 70796349 3.0000
75 357472615 1.0000
75 223552246 5.0000
75 108587399 5.0000
75 15048694 8.0000
75 608932775 1.0000
75 166694631 3.0000
75 95646830 1.0000
75 27850283 14.0000
75 20589545 4.0000
75 16970757 1.0000
75 296288685 2.0000
75 295807687 1.0000
75 124270074 4.0000
75 15484198 1.0000
75 54351001 4.0000
75 250311545 3.0000
75 80812413 6.0000
75 122994639 4.0000
75 20992801 3.0000
75 32369044 3.0000
75 22282116 2.0000
75 24734991 3.0000
75 386476845 3.0000
75 103879974 3.0000
75 47916280 1.0000
75 97452095 1.0000
75 14190551 3.0000
75 113585486 2.0000
75 77220402 2.0000
75 185183285 5.0000
75 180013616 2.0000
75 82406734 3.0000
75 50303152 3.0000
75 66078636 4.0000
75 77234984 11.0000
75 34940114 3.0000
75 474991141 2.0000
75 196054196 3.0000
75 80802900 2.0000
75 79974944 5.0000
75 91786287 2.0000
75 21408041 2.0000
75 105800463 4.0000
75 14621024 1.0000
75 107254637 2.0000
75 143779403 5.0000
76 14284260 1.0000
76 21746513 1.0000
76 14758838 3.0000
76 415449314 2.0000
76 22639961 5.0000
76 516688031 1.0000
76 496278040 1.0000
76 593650130 2.0000
76 110767433 1.0000
76 19589280 1.0000
76 45158266 1.0000
76 417975170 4.0000
76 15580900 2.0000
76 331178901 1.0000
76 118711934 1.0000
76 312758175 1.0000
76 60738400 1.0000
76 93860818 1.0000
76 225857392 1.0000
76 373442908 1.0000
76 432396682 2.0000
76 376161322 1.0000
76 209029473 2.0000
76 187632184 4.0000
76 130154450 1.0000
76 108600854 1.0000
76 106115066 2.0000
76 328634628 1.0000
76 810372954 1.0000
76 19177609 2.0000
76 871469846 1.0000
76 92498317 1.0000
76 14146330 2.0000
76 217148014 1.0000
76 77981490 1.0000
76 131970620 3.0000
76 111411358 2.0000
76 408663015 1.0000
76 162472533 1.0000
76 554602188 1.0000
76 353688428 5.0000
76 66444899 1.0000
76 19977759 1.0000
76 407741330 1.0000
76 68198984 2.0000
76 32965648 6.0000
76 215206530 1.0000
76 16884084 4.0000
76 90646214 1.0000
76 191807697 1.0000
76 18627119 1.0000
76 385936104 1.0000
76 166598394 1.0000
76 297967419 1.0000
76 109585815 1.0000
76 46609085 2.0000
76 429751008 1.0000
76 115643685 1.0000
76 94701778 1.0000
76 249709671 1.0000
76 222762589 1.0000
76 568174146 1.0000
76 14561015 2.0000
76 121762421 1.0000
76 132170123 2.0000
76 19087569 3.0000
76 16708655 1.0000
76 58836363 3.0000
76 368312542 2.0000
76 250091875 1.0000
76 68659708 1.0000
76 14933304 1.0000
76 227023883 7.0000
76 36664451 1.0000
76 269788397 1.0000
76 101262304 1.0000
76 61733092 2.0000
76 153810216 1.0000
76 19058678 1.0000
76 300872531 1.0000
76 131926473 1.0000
76 78562045 1.0000
76 164226176 1.0000
76 422184091 1.0000
76 388250401 2.0000
76 58922682 4.0000
76 21666641 4.0000
76 72883916 1.0000
76 22499765 1.0000
76 24727170 3.0000
76 242943134 5.0000
76 399365200 2.0000
76 20356313 1.0000
76 219976700 1.0000
76 62613162 1.0000
76 389443487 1.0000
76 389434876 2.0000
76 224655400 2.0000
76 101797813 1.0000
76 296312085 1.0000
76 270926830 1.0000
76 903985238 1.0000
76 90432690 2.0000
76 460401829 3.0000
76 26584956 1.0000
76 169864622 1.0000
76 815306454 1.0000
76 21713090 1.0000
76 19758148 2.0000
76 20856796 1.0000
76 192935794 1.0000
76 245745762 2.0000
76 19619404 1.0000
76 580749365 1.0000
76 32439211 1.0000
76 198912426 3.0000
76 5715682 3.0000
76 408454349 2.0000
76 200700960 1.0000
76 288723364 4.0000
76 22159580 1.0000
76 15453062 1.0000
76 20600229 1.0000
76 34654362 1.0000
76 388299335 2.0000
76 84563846 1.0000
76 328576792 1.0000
76 624746312 2.0000
76 48988168 1.0000
76 219298196 2.0000
76 124312153 2.0000
76 15672615 2.0000
76 142003449 1.0000
76 23749162 2.0000
76 21736214 1.0000
76 143212610 1.0000
76 454866285 1.0000
76 383238347 1.0000
76 494828691 1.0000
76 79167671 1.0000
76 354911386 1.0000
76 18020612 2.0000
76 19973305 1.0000
76 25091518 1.0000
76 101712079 1.0000
76 259215762 1.0000
76 85302744 2.0000
76 108587399 2.0000
76 173089105 1.0000
76 27850283 2.0000
76 124270074 1.0000
76 20622055 1.0000
76 250311545 1.0000
76 122994639 2.0000
76 22282116 1.0000
76 117783032 1.0000
76 77220402 2.0000
76 185183285 1.0000
76 180013616 1.0000
76 82406734 1.0000
76 50303152 1.0000
76 77234984 1.0000
76 196054196 1.0000
76 80802900 1.0000
76 79974944 2.0000
76 105800463 1.0000
76 14621024 2.0000
76 107254637 1.0000
76 143779403 1.0000
77 14284260 1.0000
77 622426905 1.0000
77 21746513 1.0000
77 277496722 1.0000
77 127619354 3.0000
77 50714939 3.0000
77 415449314 1.0000
77 22639961 1.0000
77 121127090 1.0000
77 831250927 1.0000
77 18096679 1.0000
77 496278040 2.0000
77 593650130 2.0000
77 105838665 1.0000
77 22031058 1.0000
77 19589280 1.0000
77 479644360 1.0000
77 417975170 1.0000
77 193313425 1.0000
77 15580900 3.0000
77 130092487 1.0000
77 386776248 3.0000
77 118711934 1.0000
77 155892458 4.0000
77 106397932 1.0000
77 312758175 8.0000
77 60738400 2.0000
77 93860818 3.0000
77 225857392 1.0000
77 143739561 2.0000
77 373442908 1.0000
77 432396682 1.0000
77 376161322 5.0000
77 209029473 3.0000
77 130154450 1.0000
77 168592013 1.0000
77 81857654 4.0000
77 18099795 2.0000
77 810372954 2.0000
77 19177609 1.0000
77 871469846 1.0000
77 92498317 3.0000
77 14146330 3.0000
77 86192099 2.0000
77 118984824 2.0000
77 77981490 2.0000
77 54515428 1.0000
77 14937936 3.0000
77 38281180 2.0000
77 33300246 1.0000
77 131517399 3.0000
77 201226827 1.0000
77 111411358 2.0000
77 408663015 1.0000
77 162472533 2.0000
77 353688428 1.0000
77 66444899 2.0000
77 19977759 1.0000
77 20226550 1.0000
77 68198984 1.0000
77 27212119 2.0000
77 32965648 2.0000
77 215206530 1.0000
77 125270251 3.0000
77 16884084 1.0000
77 90646214 1.0000
77 191807697 1.0000
77 78702900 1.0000
77 40238442 2.0000
77 18627119 1.0000
77 385936104 1.0000
77 253490735 1.0000
77 166598394 2.0000
77 6058852 2.0000
77 297967419 1.0000
77 109585815 1.0000
77 46609085 1.0000
77 115643685 4.0000
77 331021368 1.0000
77 55059675 1.0000
77 94701778 4.0000
77 20148039 2.0000
77 388954439 1.0000
77 105880024 2.0000
77 948015937 1.0000
77 19295262 1.0000
77 132170123 1.0000
77 357805905 2.0000
77 19087569 5.0000
77 261782937 3.0000
77 144929619 3.0000
77 16708655 3.0000
77 80943076 1.0000
77 82093305 1.0000
77 49682880 1.0000
77 58836363 1.0000
77 219330249 1.0000
77 466501865 2.0000
77 250091875 1.0000
77 68659708 2.0000
77 14933304 2.0000
77 227023883 1.0000
77 36664451 4.0000
77 303707744 3.0000
77 158315486 1.0000
77 269788397 1.0000
77 61733092 4.0000
77 19058678 8.0000
77 300872531 1.0000
77 18632946 1.0000
77 106150560 2.0000
77 260824465 1.0000
77 78562045 4.0000
77 44548822 4.0000
77 77188973 1.0000
77 31373289 1.0000
77 164226176 3.0000
77 422184091 3.0000
77 318951712 2.0000
77 58922682 2.0000
77 65357102 2.0000
77 276868661 3.0000
77 22499765 1.0000
77 19825835 5.0000
77 11564602 3.0000
77 107722321 2.0000
77 242943134 1.0000
77 154943205 1.0000
77 15010349 2.0000
77 399365200 2.0000
77 61781260 1.0000
77 20356313 3.0000
77 62613162 3.0000
77 95194160 3.0000
77 389434876 3.0000
77 134738764 1.0000
77 17723460 1.0000
77 119074643 2.0000
77 296312085 1.0000
77 903985238 1.0000
77 21291109 1.0000
77 156992643 1.0000
77 125312818 1.0000
77 26584956 4.0000
77 169864622 2.0000
77 76650839 2.0000
77 815306454 1.0000
77 21713090 1.0000
77 26796376 2.0000
77 20856796 1.0000
77 192935794 1.0000
77 23452598 1.0000
77 19619404 2.0000
77 580749365 2.0000
77 117777690 1.0000
77 32439211 3.0000
77 198912426 2.0000
77 5715682 2.0000
77 408454349 2.0000
77 288723364 1.0000
77 58821256 1.0000
77 481120639 1.0000
77 19018381 8.0000
77 34654362 1.0000
77 388299335 2.0000
77 111013369 2.0000
77 328576792 1.0000
77 624746312 2.0000
77 48988168 1.0000
77 219298196 3.0000
77 14567982 1.0000
77 23749162 1.0000
77 21736214 1.0000
77 236953412 1.0000
77 143212610 1.0000
77 454866285 7.0000
77 383238347 1.0000
77 14197060 2.0000
77 79167671 2.0000
77 85809236 1.0000
77 42374586 2.0000
77 130085607 3.0000
77 14395178 1.0000
77 354911386 6.0000
77 18020612 3.0000
77 387054267 1.0000
77 191111643 1.0000
77 19973305 3.0000
77 25091518 6.0000
77 35781487 1.0000
77 118429508 1.0000
77 101712079 1.0000
77 64396655 5.0000
77 259215762 1.0000
77 85302744 4.0000
77 112398730 2.0000
77 70796349 1.0000
77 357472615 2.0000
77 223552246 1.0000
77 108587399 3.0000
77 166694631 1.0000
77 27850283 1.0000
77 16970757 1.0000
77 124270074 1.0000
77 20622055 2.0000
77 54351001 1.0000
77 32369044 3.0000
77 113585486 2.0000
77 185183285 2.0000
77 180013616 1.0000
77 82406734 4.0000
77 50303152 1.0000
77 66078636 1.0000
77 77234984 1.0000
77 34940114 1.0000
77 196054196 1.0000
77 79974944 2.0000
77 91786287 2.0000
77 14621024 1.0000
77 75896448 1.0000
78 14284260 1.0000
78 81367969 2.0000
78 417975170 2.0000
78 143739561 2.0000
78 108600854 1.0000
78 92498317 2.0000
78 77981490 1.0000
78 15157283 1.0000
78 131517399 1.0000
78 20226550 4.0000
78 32965648 1.0000
78 245849058 1.0000
78 215206530 1.0000
78 6058852 1.0000
78 14104027 2.0000
78 211525589 1.0000
78 105880024 1.0000
78 14561015 1.0000
78 368312542 1.0000
78 68659708 1.0000
78 78562045 1.0000
78 66774405 1.0000
78 24727170 1.0000
78 154943205 1.0000
78 427031173 1.0000
78 76650839 1.0000
78 198912426 1.0000
78 288723364 2.0000
78 328576792 1.0000
78 124312153 1.0000
78 383238347 1.0000
78 558445037 2.0000
78 19973305 1.0000
78 259215762 2.0000
78 108587399 1.0000
78 27850283 1.0000
78 54351001 1.0000
78 386476845 1.0000
78 50303152 1.0000
78 34940114 2.0000
78 474991141 1.0000
79 14284260 22.0000
79 622426905 49.0000
79 21746513 9.0000
79 277496722 11.0000
79 14758838 12.0000
79 127619354 19.0000
79 309587728 3.0000
79 457060718 10.0000
79 50714939 4.0000
79 415449314 14.0000
79 22639961 16.0000
79 121127090 12.0000
79 831250927 4.0000
79 80021045 8.0000
79 222477026 25.0000
79 516688031 7.0000
79 18096679 4.0000
79 496278040 8.0000
79 81367969 15.0000
79 102107018 4.0000
79 80968760 5.0000
79 593650130 13.0000
79 105838665 23.0000
79 110767433 14.0000
79 22031058 2.0000
79 311986618 24.0000
79 19589280 11.0000
79 45158266 3.0000
79 479644360 9.0000
79 417975170 11.0000
79 19858924 5.0000
79 193313425 12.0000
79 15580900 2.0000
79 130092487 18.0000
79 52412027 20.0000
79 386776248 13.0000
79 331178901 14.0000
79 118711934 4.0000
79 155892458 15.0000
79 106397932 6.0000
79 36672211 2.0000
79 6364652 10.0000
79 312758175 4.0000
79 275228841 28.0000
79 77224096 1.0000
79 60738400 16.0000
79 222419520 2.0000
79 93860818 22.0000
79 225857392 19.0000
79 143739561 9.0000
79 20132840 1.0000
79 373442908 15.0000
79 432396682 10.0000
79 376161322 8.0000
79 209029473 11.0000
79 187632184 9.0000
79 130154450 20.0000
79 108600854 14.0000
79 22388326 5.0000
79 168592013 10.0000
79 81857654 5.0000
79 18099795 10.0000
79 87733460 2.0000
79 106115066 31.0000
79 328634628 20.0000
79 810372954 9.0000
79 631874663 9.0000
79 19177609 8.0000
79 871469846 8.0000
79 92498317 31.0000
79 14146330 2.0000
79 86192099 5.0000
79 475884318 13.0000
79 118984824 10.0000
79 217148014 8.0000
79 77981490 12.0000
79 77808680 18.0000
79 15157283 7.0000
79 54515428 11.0000
79 131970620 5.0000
79 14937936 1.0000
79 20688804 2.0000
79 38281180 12.0000
79 33300246 13.0000
79 93880122 8.0000
79 131517399 8.0000
79 201226827 21.0000
79 111411358 7.0000
79 408663015 10.0000
79 162472533 7.0000
79 554602188 24.0000
79 353688428 8.0000
79 66444899 8.0000
79 110391388 2.0000
79 19977759 6.0000
79 34374472 6.0000
79 20226550 24.0000
79 110459587 1.0000
79 407741330 8.0000
79 68198984 16.0000
79 27212119 4.0000
79 32965648 9.0000
79 277499481 10.0000
79 245849058 31.0000
79 215206530 20.0000
79 125270251 5.0000
79 16884084 8.0000
79 90646214 9.0000
79 191807697 6.0000
79 437518507 1.0000
79 78702900 4.0000
79 40238442 12.0000
79 18627119 16.0000
79 385936104 13.0000
79 253490735 15.0000
79 166598394 14.0000
79 6058852 15.0000
79 297967419 13.0000
79 34244239 7.0000
79 436576452 2.0000
79 109585815 2.0000
79 46609085 3.0000
79 144791011 5.0000
79 104845115 15.0000
79 102084479 4.0000
79 903616850 1.0000
79 429751008 2.0000
79 377319290 23.0000
79 115643685 11.0000
79 331021368 27.0000
79 55059675 13.0000
79 94701778 20.0000
79 249709671 20.0000
79 222762589 10.0000
79 20148039 13.0000
79 368314502 1.0000
79 14104027 9.0000
79 211525589 2.0000
79 388954439 10.0000
79 240202308 17.0000
79 105880024 11.0000
79 948015937 14.0000
79 173065787 12.0000
79 568174146 13.0000
79 14561015 15.0000
79 19295262 20.0000
79 121762421 13.0000
79 124152473 9.0000
79 132170123 15.0000
79 357805905 6.0000
79 19087569 11.0000
79 261782937 1.0000
79 144929619 27.0000
79 16708655 8.0000
79 80943076 6.0000
79 82093305 4.0000
79 49682880 15.0000
79 58836363 12.0000
79 219330249 26.0000
79 368312542 20.0000
79 466501865 21.0000
79 250091875 7.0000
79 68659708 5.0000
79 804596460 1.0000
79 14933304 8.0000
79 227023883 15.0000
79 36664451 13.0000
79 303707744 16.0000
79 28087982 5.0000
79 158315486 9.0000
79 103065157 4.0000
79 616277319 2.0000
79 269788397 11.0000
79 101262304 5.0000
79 61733092 9.0000
79 153810216 4.0000
79 927480949 6.0000
79 38886883 7.0000
79 19058678 6.0000
79 300872531 21.0000
79 18632946 7.0000
79 106150560 13.0000
79 260824465 4.0000
79 124170781 12.0000
79 131926473 7.0000
79 78562045 18.0000
79 932446861 2.0000
79 550076077 6.0000
79 462856853 16.0000
79 44548822 12.0000
79 77188973 15.0000
79 123346524 6.0000
79 31373289 15.0000
79 102958885 2.0000
79 609096352 5.0000
79 20424362 20.0000
79 15133808 5.0000
79 164226176 5.0000
79 422184091 8.0000
79 72341341 6.0000
79 318951712 8.0000
79 77240489 4.0000
79 388250401 3.0000
79 66774405 16.0000
79 24157360 5.0000
79 58922682 1.0000
79 393947529 8.0000
79 65357102 1.0000
79 276868661 5.0000
79 21666641 28.0000
79 72883916 94.0000
79 393436815 2.0000
79 22499765 4.0000
79 117449724 6.0000
79 88974929 20.0000
79 19825835 9.0000
79 258834854 9.0000
79 11564602 13.0000
79 830775721 7.0000
79 25097735 3.0000
79 24727170 24.0000
79 107722321 5.0000
79 32522100 6.0000
79 242943134 15.0000
79 468356212 1.0000
79 154943205 18.0000
79 427031173 3.0000
79 15010349 25.0000
79 399365200 8.0000
79 61781260 19.0000
79 20356313 6.0000
79 133236916 5.0000
79 219976700 18.0000
79 62613162 11.0000
79 482866177 1.0000
79 20995648 5.0000
79 28543847 16.0000
79 85110055 6.0000
79 21744895 7.0000
79 34343954 1.0000
79 95194160 5.0000
79 389443487 5.0000
79 389434876 6.0000
79 134738764 1.0000
79 617016144 6.0000
79 224655400 6.0000
79 19397942 25.0000
79 101797813 7.0000
79 17723460 5.0000
79 119074643 4.0000
79 35305401 6.0000
79 296312085 8.0000
79 56999787 5.0000
79 270926830 5.0000
79 903985238 6.0000
79 90432690 19.0000
79 460401829 21.0000
79 21291109 5.0000
79 156992643 14.0000
79 255998767 26.0000
79 125312818 10.0000
79 806388620 6.0000
79 26584956 7.0000
79 397160160 3.0000
79 169864622 3.0000
79 76650839 25.0000
79 815306454 18.0000
79 21713090 6.0000
79 728039018 22.0000
79 26796376 5.0000
79 19758148 7.0000
79 20856796 15.0000
79 192935794 15.0000
79 23452598 26.0000
79 245745762 10.0000
79 19619404 9.0000
79 580749365 18.0000
79 237700394 4.0000
79 117777690 21.0000
79 32439211 6.0000
79 198912426 17.0000
79 326184301 4.0000
79 5715682 11.0000
79 408454349 11.0000
79 397229449 12.0000
79 200700960 11.0000
79 288723364 12.0000
79 120720108 8.0000
79 17298241 1.0000
79 55253731 11.0000
79 22159580 10.0000
79 606306570 7.0000
79 58821256 16.0000
79 202205134 2.0000
79 15453062 4.0000
79 19018381 12.0000
79 20600229 20.0000
79 34654362 8.0000
79 388299335 14.0000
79 111013369 25.0000
79 499781930 7.0000
79 84563846 9.0000
79 114704539 1.0000
79 488386309 4.0000
79 328576792 24.0000
79 624746312 9.0000
79 60585651 5.0000
79 48988168 21.0000
79 219298196 23.0000
79 124312153 20.0000
79 15672615 9.0000
79 14567982 1.0000
79 142003449 5.0000
79 532351874 4.0000
79 23749162 28.0000
79 41901500 12.0000
79 21736214 2.0000
79 24211594 9.0000
79 188332701 16.0000
79 100260784 8.0000
79 108935576 1.0000
79 236953412 3.0000
79 143212610 18.0000
79 454866285 7.0000
79 383238347 4.0000
79 558445037 17.0000
79 14197060 6.0000
79 333330899 8.0000
79 494828691 4.0000
79 79167671 3.0000
79 85809236 4.0000
79 130085607 9.0000
79 14395178 10.0000
79 354911386 5.0000
79 18020612 13.0000
79 387054267 11.0000
79 191111643 3.0000
79 19973305 18.0000
79 837683683 2.0000
79 25091518 5.0000
79 35781487 6.0000
79 118429508 8.0000
79 859731314 5.0000
79 101712079 25.0000
79 64396655 28.0000
79 259215762 8.0000
79 131120978 3.0000
79 453169903 2.0000
79 85302744 19.0000
79 595553662 2.0000
79 112398730 7.0000
79 70796349 11.0000
79 357472615 9.0000
79 223552246 21.0000
79 108587399 14.0000
79 15048694 7.0000
79 173089105 19.0000
79 608932775 2.0000
79 166694631 3.0000
79 532241033 1.0000
79 95646830 11.0000
79 27850283 28.0000
79 20589545 10.0000
79 16970757 6.0000
79 296288685 1.0000
79 295807687 9.0000
79 124270074 14.0000
79 20622055 12.0000
79 15484198 5.0000
79 54351001 7.0000
79 250311545 27.0000
79 80812413 11.0000
79 122994639 42.0000
79 20992801 8.0000
79 32369044 17.0000
79 22282116 6.0000
79 24734991 9.0000
79 117783032 8.0000
79 386476845 10.0000
79 103879974 20.0000
79 47916280 2.0000
79 97452095 6.0000
79 14190551 2.0000
79 407859240 3.0000
79 113585486 11.0000
79 77220402 17.0000
79 185183285 4.0000
79 180013616 10.0000
79 759067032 1.0000
79 82406734 3.0000
79 50303152 14.0000
79 66078636 21.0000
79 77234984 27.0000
79 34940114 5.0000
79 196054196 9.0000
79 80802900 20.0000
79 79974944 10.0000
79 91786287 11.0000
79 21408041 10.0000
79 105800463 7.0000
79 14621024 25.0000
79 107254637 10.0000
79 75896448 5.0000
79 143779403 15.0000
80 14284260 3.0000
80 21746513 2.0000
80 277496722 1.0000
80 14758838 9.0000
80 127619354 2.0000
80 309587728 1.0000
80 457060718 3.0000
80 50714939 1.0000
80 415449314 4.0000
80 22639961 2.0000
80 121127090 1.0000
80 80021045 3.0000
80 222477026 2.0000
80 516688031 3.0000
80 593650130 3.0000
80 105838665 1.0000
80 110767433 5.0000
80 311986618 2.0000
80 45158266 2.0000
80 479644360 7.0000
80 417975170 5.0000
80 19858924 2.0000
80 193313425 2.0000
80 15580900 1.0000
80 386776248 2.0000
80 331178901 1.0000
80 118711934 1.0000
80 106397932 8.0000
80 6364652 1.0000
80 312758175 1.0000
80 77224096 1.0000
80 60738400 3.0000
80 93860818 7.0000
80 225857392 2.0000
80 143739561 6.0000
80 373442908 1.0000
80 432396682 5.0000
80 376161322 5.0000
80 209029473 1.0000
80 187632184 4.0000
80 130154450 6.0000
80 108600854 1.0000
80 22388326 1.0000
80 168592013 5.0000
80 18099795 2.0000
80 106115066 9.0000
80 19177609 4.0000
80 92498317 5.0000
80 86192099 2.0000
80 475884318 4.0000
80 118984824 4.0000
80 217148014 11.0000
80 77981490 9.0000
80 77808680 2.0000
80 15157283 1.0000
80 14937936 2.0000
80 33300246 2.0000
80 93880122 1.0000
80 131517399 3.0000
80 201226827 36.0000
80 408663015 1.0000
80 162472533 2.0000
80 554602188 5.0000
80 353688428 7.0000
80 66444899 1.0000
80 110391388 10.0000
80 19977759 3.0000
80 34374472 1.0000
80 20226550 1.0000
80 407741330 3.0000
80 68198984 2.0000
80 27212119 3.0000
80 32965648 1.0000
80 245849058 2.0000
80 215206530 2.0000
80 16884084 1.0000
80 90646214 3.0000
80 78702900 3.0000
80 40238442 4.0000
80 18627119 3.0000
80 385936104 7.0000
80 253490735 4.0000
80 166598394 9.0000
80 6058852 1.0000
80 297967419 3.0000
80 34244239 1.0000
80 104845115 1.0000
80 903616850 2.0000
80 115643685 4.0000
80 331021368 2.0000
80 222762589 2.0000
80 20148039 3.0000
80 211525589 5.0000
80 388954439 8.0000
80 240202308 1.0000
80 105880024 2.0000
80 948015937 1.0000
80 568174146 13.0000
80 14561015 7.0000
80 19295262 2.0000
80 121762421 2.0000
80 132170123 2.0000
80 261782937 1.0000
80 144929619 6.0000
80 16708655 2.0000
80 80943076 3.0000
80 82093305 3.0000
80 49682880 1.0000
80 58836363 1.0000
80 219330249 5.0000
80 368312542 7.0000
80 250091875 1.0000
80 68659708 4.0000
80 14933304 3.0000
80 36664451 2.0000
80 303707744 23.0000
80 101262304 5.0000
80 61733092 2.0000
80 153810216 2.0000
80 38886883 1.0000
80 300872531 1.0000
80 260824465 2.0000
80 124170781 2.0000
80 131926473 1.0000
80 78562045 3.0000
80 462856853 3.0000
80 44548822 3.0000
80 102958885 1.0000
80 609096352 4.0000
80 20424362 3.0000
80 164226176 4.0000
80 422184091 1.0000
80 72341341 2.0000
80 318951712 1.0000
80 388250401 2.0000
80 66774405 1.0000
80 24157360 3.0000
80 58922682 3.0000
80 393947529 14.0000
80 65357102 2.0000
80 276868661 1.0000
80 21666641 2.0000
80 72883916 1.0000
80 22499765 3.0000
80 11564602 2.0000
80 830775721 1.0000
80 25097735 4.0000
80 24727170 1.0000
80 32522100 4.0000
80 242943134 2.0000
80 154943205 1.0000
80 427031173 1.0000
80 399365200 1.0000
80 20356313 4.0000
80 133236916 5.0000
80 219976700 3.0000
80 482866177 1.0000
80 28543847 3.0000
80 85110055 1.0000
80 95194160 2.0000
80 389434876 8.0000
80 19397942 10.0000
80 17723460 1.0000
80 35305401 4.0000
80 296312085 1.0000
80 156992643 3.0000
80 255998767 2.0000
80 806388620 1.0000
80 26584956 3.0000
80 397160160 2.0000
80 169864622 2.0000
80 76650839 2.0000
80 21713090 2.0000
80 728039018 3.0000
80 26796376 1.0000
80 19758148 3.0000
80 20856796 2.0000
80 192935794 1.0000
80 23452598 3.0000
80 19619404 6.0000
80 580749365 29.0000
80 117777690 3.0000
80 198912426 5.0000
80 5715682 2.0000
80 408454349 2.0000
80 397229449 8.0000
80 200700960 2.0000
80 288723364 7.0000
80 17298241 1.0000
80 55253731 5.0000
80 58821256 1.0000
80 15453062 4.0000
80 19018381 31.0000
80 20600229 3.0000
80 34654362 1.0000
80 388299335 2.0000
80 499781930 3.0000
80 328576792 1.0000
80 624746312 4.0000
80 48988168 2.0000
80 219298196 1.0000
80 124312153 1.0000
80 15672615 3.0000
80 142003449 1.0000
80 23749162 2.0000
80 41901500 4.0000
80 21736214 1.0000
80 24211594 1.0000
80 188332701 1.0000
80 236953412 1.0000
80 143212610 4.0000
80 454866285 1.0000
80 383238347 3.0000
80 558445037 2.0000
80 333330899 3.0000
80 79167671 1.0000
80 14395178 2.0000
80 354911386 1.0000
80 18020612 4.0000
80 387054267 3.0000
80 191111643 1.0000
80 19973305 7.0000
80 25091518 2.0000
80 35781487 3.0000
80 118429508 2.0000
80 259215762 5.0000
80 85302744 2.0000
80 357472615 5.0000
80 223552246 7.0000
80 108587399 5.0000
80 15048694 5.0000
80 95646830 5.0000
80 27850283 1.0000
80 20589545 2.0000
80 16970757 3.0000
80 296288685 3.0000
80 295807687 2.0000
80 124270074 1.0000
80 20622055 17.0000
80 54351001 4.0000
80 250311545 2.0000
80 32369044 3.0000
80 22282116 1.0000
80 117783032 4.0000
80 386476845 7.0000
80 103879974 7.0000
80 47916280 1.0000
80 97452095 3.0000
80 14190551 1.0000
80 77220402 3.0000
80 185183285 2.0000
80 180013616 1.0000
80 82406734 4.0000
80 50303152 1.0000
80 66078636 6.0000
80 77234984 2.0000
80 34940114 5.0000
80 474991141 1.0000
80 196054196 1.0000
80 80802900 1.0000
80 79974944 4.0000
80 91786287 1.0000
80 21408041 13.0000
80 105800463 3.0000
80 75896448 3.0000
81 14284260 1.0000
81 622426905 1.0000
81 110767433 1.0000
81 386776248 1.0000
81 209029473 1.0000
81 554602188 1.0000
81 110459587 1.0000
81 40238442 1.0000
81 6058852 1.0000
81 14561015 1.0000
81 80943076 1.0000
81 44548822 1.0000
81 31373289 1.0000
81 21666641 1.0000
81 24727170 1.0000
81 15453062 1.0000
81 19018381 1.0000
81 18020612 2.0000
81 16970757 1.0000
81 24734991 1.0000
81 77234984 1.0000
82 14284260 1.0000
82 622426905 3.0000
82 21746513 2.0000
82 277496722 7.0000
82 14758838 1.0000
82 127619354 2.0000
82 309587728 3.0000
82 457060718 8.0000
82 50714939 2.0000
82 415449314 1.0000
82 22639961 8.0000
82 121127090 1.0000
82 516688031 6.0000
82 18096679 1.0000
82 81367969 6.0000
82 102107018 3.0000
82 80968760 1.0000
82 593650130 3.0000
82 105838665 7.0000
82 22031058 2.0000
82 311986618 3.0000
82 479644360 1.0000
82 417975170 4.0000
82 193313425 2.0000
82 15580900 2.0000
82 130092487 2.0000
82 52412027 2.0000
82 331178901 5.0000
82 118711934 1.0000
82 155892458 1.0000
82 6364652 1.0000
82 275228841 10.0000
82 77224096 2.0000
82 60738400 3.0000
82 93860818 4.0000
82 225857392 2.0000
82 143739561 4.0000
82 432396682 1.0000
82 376161322 1.0000
82 209029473 2.0000
82 187632184 3.0000
82 130154450 3.0000
82 108600854 2.0000
82 22388326 2.0000
82 168592013 4.0000
82 18099795 3.0000
82 106115066 2.0000
82 19177609 1.0000
82 92498317 4.0000
82 86192099 1.0000
82 221355288 5.0000
82 118984824 5.0000
82 217148014 2.0000
82 77981490 2.0000
82 77808680 3.0000
82 131970620 2.0000
82 14937936 2.0000
82 38281180 1.0000
82 33300246 2.0000
82 93880122 5.0000
82 131517399 3.0000
82 201226827 2.0000
82 111411358 4.0000
82 408663015 7.0000
82 162472533 1.0000
82 554602188 1.0000
82 353688428 3.0000
82 66444899 1.0000
82 110391388 3.0000
82 19977759 1.0000
82 34374472 2.0000
82 27212119 2.0000
82 277499481 2.0000
82 215206530 3.0000
82 125270251 4.0000
82 16884084 3.0000
82 90646214 1.0000
82 191807697 4.0000
82 78702900 2.0000
82 40238442 1.0000
82 18627119 5.0000
82 385936104 2.0000
82 253490735 4.0000
82 166598394 2.0000
82 6058852 4.0000
82 297967419 2.0000
82 46609085 2.0000
82 144791011 1.0000
82 903616850 2.0000
82 377319290 1.0000
82 331021368 3.0000
82 55059675 2.0000
82 94701778 1.0000
82 249709671 2.0000
82 222762589 2.0000
82 20148039 1.0000
82 14104027 4.0000
82 388954439 5.0000
82 240202308 2.0000
82 105880024 2.0000
82 173065787 2.0000
82 568174146 1.0000
82 14561015 4.0000
82 19295262 2.0000
82 121762421 3.0000
82 132170123 3.0000
82 357805905 2.0000
82 19087569 6.0000
82 261782937 3.0000
82 144929619 5.0000
82 16708655 1.0000
82 80943076 3.0000
82 82093305 1.0000
82 49682880 2.0000
82 58836363 4.0000
82 219330249 2.0000
82 368312542 2.0000
82 466501865 3.0000
82 68659708 5.0000
82 804596460 2.0000
82 227023883 2.0000
82 303707744 2.0000
82 269788397 1.0000
82 101262304 4.0000
82 61733092 3.0000
82 153810216 2.0000
82 927480949 1.0000
82 19058678 3.0000
82 300872531 1.0000
82 18632946 4.0000
82 106150560 6.0000
82 124170781 4.0000
82 131926473 2.0000
82 78562045 3.0000
82 550076077 1.0000
82 462856853 2.0000
82 44548822 4.0000
82 77188973 2.0000
82 102958885 1.0000
82 609096352 1.0000
82 20424362 1.0000
82 164226176 2.0000
82 422184091 2.0000
82 72341341 3.0000
82 318951712 6.0000
82 388250401 4.0000
82 66774405 1.0000
82 24157360 2.0000
82 58922682 3.0000
82 393947529 2.0000
82 65357102 2.0000
82 276868661 3.0000
82 21666641 2.0000
82 72883916 1.0000
82 393436815 3.0000
82 88974929 5.0000
82 19825835 1.0000
82 258834854 2.0000
82 25097735 1.0000
82 24727170 7.0000
82 107722321 2.0000
82 32522100 2.0000
82 242943134 2.0000
82 468356212 1.0000
82 154943205 3.0000
82 15010349 1.0000
82 399365200 3.0000
82 61781260 1.0000
82 219976700 5.0000
82 482866177 2.0000
82 20995648 1.0000
82 28543847 1.0000
82 21744895 1.0000
82 389434876 4.0000
82 134738764 1.0000
82 617016144 2.0000
82 17723460 4.0000
82 35305401 1.0000
82 296312085 1.0000
82 903985238 1.0000
82 90432690 1.0000
82 255998767 1.0000
82 125312818 2.0000
82 169864622 2.0000
82 76650839 1.0000
82 815306454 3.0000
82 21713090 1.0000
82 728039018 7.0000
82 26796376 6.0000
82 19758148 2.0000
82 20856796 4.0000
82 192935794 5.0000
82 23452598 3.0000
82 245745762 5.0000
82 19619404 3.0000
82 580749365 4.0000
82 32439211 3.0000
82 198912426 2.0000
82 326184301 1.0000
82 5715682 1.0000
82 408454349 2.0000
82 200700960 5.0000
82 288723364 3.0000
82 120720108 2.0000
82 55253731 4.0000
82 22159580 1.0000
82 58821256 2.0000
82 15453062 6.0000
82 19018381 3.0000
82 20600229 2.0000
82 34654362 1.0000
82 111013369 2.0000
82 499781930 2.0000
82 84563846 1.0000
82 624746312 4.0000
82 48988168 1.0000
82 219298196 4.0000
82 124312153 1.0000
82 15672615 3.0000
82 14567982 1.0000
82 142003449 1.0000
82 532351874 1.0000
82 41901500 1.0000
82 21736214 2.0000
82 24211594 5.0000
82 100260784 1.0000
82 108935576 1.0000
82 143212610 2.0000
82 454866285 1.0000
82 558445037 5.0000
82 14197060 1.0000
82 494828691 1.0000
82 79167671 5.0000
82 85809236 1.0000
82 42374586 1.0000
82 130085607 3.0000
82 354911386 2.0000
82 18020612 3.0000
82 387054267 1.0000
82 191111643 3.0000
82 19973305 2.0000
82 25091518 3.0000
82 35781487 2.0000
82 118429508 3.0000
82 101712079 1.0000
82 259215762 13.0000
82 85302744 3.0000
82 112398730 1.0000
82 70796349 1.0000
82 357472615 10.0000
82 223552246 6.0000
82 108587399 6.0000
82 15048694 6.0000
82 173089105 3.0000
82 166694631 1.0000
82 95646830 1.0000
82 27850283 2.0000
82 20589545 6.0000
82 20622055 1.0000
82 15484198 4.0000
82 54351001 3.0000
82 250311545 2.0000
82 80812413 1.0000
82 20992801 4.0000
82 32369044 1.0000
82 22282116 1.0000
82 24734991 4.0000
82 117783032 1.0000
82 386476845 2.0000
82 103879974 3.0000
82 14190551 3.0000
82 113585486 2.0000
82 77220402 2.0000
82 180013616 1.0000
82 50303152 1.0000
82 77234984 1.0000
82 34940114 1.0000
82 196054196 3.0000
82 91786287 1.0000
82 21408041 1.0000
82 105800463 4.0000
82 14621024 4.0000
82 107254637 3.0000
82 143779403 2.0000
83 14284260 8.0000
83 622426905 1.0000
83 21746513 2.0000
83 14758838 6.0000
83 309587728 1.0000
83 50714939 9.0000
83 415449314 2.0000
83 22639961 1.0000
83 121127090 1.0000
83 80021045 1.0000
83 222477026 1.0000
83 516688031 2.0000
83 18096679 2.0000
83 496278040 3.0000
83 81367969 6.0000
83 102107018 4.0000
83 80968760 3.0000
83 593650130 10.0000
83 110767433 1.0000
83 22031058 1.0000
83 311986618 3.0000
83 19589280 10.0000
83 45158266 1.0000
83 417975170 5.0000
83 19858924 3.0000
83 193313425 1.0000
83 130092487 6.0000
83 52412027 3.0000
83 386776248 2.0000
83 331178901 1.0000
83 118711934 4.0000
83 155892458 16.0000
83 106397932 4.0000
83 36672211 11.0000
83 6364652 2.0000
83 312758175 2.0000
83 275228841 1.0000
83 77224096 2.0000
83 60738400 2.0000
83 222419520 1.0000
83 93860818 2.0000
83 225857392 2.0000
83 143739561 6.0000
83 20132840 1.0000
83 373442908 3.0000
83 432396682 1.0000
83 376161322 1.0000
83 209029473 14.0000
83 187632184 1.0000
83 108600854 1.0000
83 22388326 4.0000
83 168592013 7.0000
83 18099795 2.0000
83 87733460 1.0000
83 106115066 3.0000
83 328634628 1.0000
83 810372954 2.0000
83 631874663 1.0000
83 19177609 5.0000
83 871469846 1.0000
83 92498317 2.0000
83 14146330 7.0000
83 221355288 7.0000
83 475884318 10.0000
83 118984824 3.0000
83 217148014 1.0000
83 77981490 8.0000
83 15157283 9.0000
83 54515428 2.0000
83 14937936 1.0000
83 38281180 6.0000
83 33300246 4.0000
83 93880122 6.0000
83 131517399 3.0000
83 201226827 2.0000
83 111411358 6.0000
83 408663015 3.0000
83 554602188 11.0000
83 353688428 9.0000
83 66444899 4.0000
83 110391388 2.0000
83 19977759 1.0000
83 20226550 7.0000
83 110459587 1.0000
83 407741330 2.0000
83 68198984 11.0000
83 27212119 1.0000
83 32965648 2.0000
83 277499481 7.0000
83 245849058 2.0000
83 215206530 6.0000
83 125270251 5.0000
83 16884084 4.0000
83 90646214 1.0000
83 191807697 3.0000
83 78702900 2.0000
83 18627119 2.0000
83 385936104 3.0000
83 253490735 5.0000
83 166598394 3.0000
83 100520303 2.0000
83 297967419 4.0000
83 436576452 5.0000
83 46609085 2.0000
83 144791011 1.0000
83 102084479 2.0000
83 903616850 1.0000
83 377319290 8.0000
83 331021368 6.0000
83 94701778 6.0000
83 249709671 1.0000
83 222762589 8.0000
83 211525589 6.0000
83 388954439 1.0000
83 240202308 1.0000
83 105880024 6.0000
83 948015937 1.0000
83 173065787 1.0000
83 568174146 3.0000
83 14561015 14.0000
83 19295262 10.0000
83 132170123 3.0000
83 357805905 6.0000
83 19087569 4.0000
83 261782937 1.0000
83 144929619 1.0000
83 82093305 3.0000
83 49682880 4.0000
83 219330249 1.0000
83 368312542 1.0000
83 466501865 7.0000
83 250091875 5.0000
83 14933304 4.0000
83 227023883 3.0000
83 36664451 7.0000
83 303707744 6.0000
83 28087982 1.0000
83 158315486 2.0000
83 269788397 5.0000
83 101262304 2.0000
83 61733092 1.0000
83 927480949 4.0000
83 38886883 1.0000
83 19058678 2.0000
83 300872531 5.0000
83 18632946 1.0000
83 106150560 8.0000
83 260824465 1.0000
83 131926473 3.0000
83 78562045 6.0000
83 550076077 3.0000
83 462856853 5.0000
83 44548822 3.0000
83 77188973 3.0000
83 123346524 2.0000
83 102958885 2.0000
83 20424362 1.0000
83 15133808 1.0000
83 422184091 1.0000
83 72341341 6.0000
83 318951712 1.0000
83 77240489 2.0000
83 388250401 11.0000
83 66774405 11.0000
83 24157360 1.0000
83 58922682 7.0000
83 393947529 1.0000
83 276868661 3.0000
83 72883916 2.0000
83 393436815 1.0000
83 88974929 2.0000
83 19825835 2.0000
83 258834854 1.0000
83 11564602 17.0000
83 830775721 2.0000
83 24727170 12.0000
83 107722321 9.0000
83 154943205 3.0000
83 399365200 19.0000
83 61781260 1.0000
83 62613162 7.0000
83 482866177 1.0000
83 28543847 4.0000
83 85110055 4.0000
83 95194160 3.0000
83 389443487 3.0000
83 134738764 1.0000
83 617016144 17.0000
83 224655400 1.0000
83 19397942 7.0000
83 101797813 1.0000
83 17723460 1.0000
83 296312085 4.0000
83 270926830 4.0000
83 903985238 1.0000
83 90432690 2.0000
83 460401829 4.0000
83 21291109 2.0000
83 156992643 8.0000
83 255998767 12.0000
83 125312818 8.0000
83 26584956 2.0000
83 169864622 12.0000
83 76650839 3.0000
83 815306454 5.0000
83 26796376 3.0000
83 192935794 6.0000
83 23452598 17.0000
83 19619404 2.0000
83 117777690 1.0000
83 32439211 3.0000
83 198912426 4.0000
83 5715682 18.0000
83 408454349 1.0000
83 397229449 4.0000
83 200700960 1.0000
83 288723364 2.0000
83 120720108 4.0000
83 55253731 2.0000
83 22159580 2.0000
83 58821256 4.0000
83 15453062 4.0000
83 481120639 1.0000
83 19018381 3.0000
83 34654362 13.0000
83 111013369 1.0000
83 84563846 18.0000
83 328576792 9.0000
83 624746312 5.0000
83 60585651 1.0000
83 48988168 5.0000
83 124312153 8.0000
83 15672615 9.0000
83 23749162 1.0000
83 24211594 9.0000
83 188332701 3.0000
83 100260784 20.0000
83 236953412 1.0000
83 454866285 5.0000
83 383238347 2.0000
83 558445037 3.0000
83 333330899 2.0000
83 494828691 12.0000
83 79167671 5.0000
83 85809236 1.0000
83 130085607 1.0000
83 14395178 23.0000
83 354911386 3.0000
83 18020612 3.0000
83 19973305 2.0000
83 25091518 4.0000
83 35781487 1.0000
83 118429508 6.0000
83 859731314 1.0000
83 101712079 1.0000
83 64396655 8.0000
83 259215762 2.0000
83 70796349 3.0000
83 357472615 2.0000
83 223552246 24.0000
83 108587399 10.0000
83 15048694 5.0000
83 173089105 3.0000
83 166694631 13.0000
83 27850283 3.0000
83 20589545 4.0000
83 124270074 1.0000
83 20622055 1.0000
83 54351001 2.0000
83 250311545 2.0000
83 80812413 1.0000
83 122994639 3.0000
83 20992801 3.0000
83 32369044 3.0000
83 24734991 1.0000
83 117783032 1.0000
83 386476845 38.0000
83 103879974 2.0000
83 97452095 1.0000
83 407859240 2.0000
83 113585486 7.0000
83 77220402 7.0000
83 185183285 2.0000
83 180013616 5.0000
83 66078636 5.0000
83 77234984 4.0000
83 34940114 3.0000
83 474991141 1.0000
83 196054196 5.0000
83 80802900 3.0000
83 79974944 1.0000
83 91786287 1.0000
83 21408041 4.0000
83 105800463 1.0000
83 14621024 4.0000
83 107254637 1.0000
83 75896448 1.0000
83 143779403 1.0000
84 14284260 1.0000
84 127619354 2.0000
84 415449314 1.0000
84 121127090 2.0000
84 80021045 1.0000
84 222477026 2.0000
84 516688031 2.0000
84 18096679 1.0000
84 102107018 1.0000
84 80968760 2.0000
84 105838665 1.0000
84 110767433 1.0000
84 311986618 3.0000
84 19858924 1.0000
84 193313425 2.0000
84 15580900 2.0000
84 130092487 2.0000
84 52412027 4.0000
84 118711934 3.0000
84 155892458 1.0000
84 312758175 7.0000
84 275228841 1.0000
84 60738400 10.0000
84 222419520 1.0000
84 93860818 1.0000
84 225857392 1.0000
84 376161322 1.0000
84 209029473 1.0000
84 130154450 2.0000
84 328634628 1.0000
84 19177609 2.0000
84 871469846 1.0000
84 92498317 2.0000
84 475884318 2.0000
84 118984824 1.0000
84 217148014 2.0000
84 77981490 2.0000
84 54515428 1.0000
84 131970620 1.0000
84 14937936 2.0000
84 111411358 3.0000
84 554602188 3.0000
84 353688428 1.0000
84 110391388 1.0000
84 20226550 1.0000
84 407741330 2.0000
84 68198984 1.0000
84 27212119 4.0000
84 245849058 2.0000
84 125270251 1.0000
84 90646214 1.0000
84 78702900 3.0000
84 40238442 1.0000
84 18627119 1.0000
84 385936104 2.0000
84 6058852 1.0000
84 297967419 2.0000
84 34244239 2.0000
84 46609085 3.0000
84 104845115 1.0000
84 331021368 1.0000
84 94701778 2.0000
84 20148039 3.0000
84 14104027 3.0000
84 388954439 2.0000
84 173065787 1.0000
84 14561015 4.0000
84 19295262 2.0000
84 121762421 2.0000
84 357805905 1.0000
84 144929619 4.0000
84 16708655 1.0000
84 80943076 2.0000
84 82093305 1.0000
84 466501865 1.0000
84 227023883 3.0000
84 36664451 2.0000
84 103065157 1.0000
84 269788397 1.0000
84 61733092 2.0000
84 153810216 1.0000
84 38886883 1.0000
84 300872531 1.0000
84 106150560 1.0000
84 260824465 1.0000
84 124170781 2.0000
84 78562045 2.0000
84 462856853 2.0000
84 44548822 2.0000
84 77188973 2.0000
84 102958885 2.0000
84 609096352 1.0000
84 20424362 1.0000
84 164226176 1.0000
84 318951712 2.0000
84 388250401 1.0000
84 58922682 3.0000
84 393947529 1.0000
84 276868661 2.0000
84 21666641 3.0000
84 88974929 2.0000
84 19825835 3.0000
84 258834854 1.0000
84 11564602 5.0000
84 830775721 1.0000
84 107722321 1.0000
84 32522100 2.0000
84 154943205 3.0000
84 15010349 2.0000
84 219976700 1.0000
84 62613162 2.0000
84 28543847 1.0000
84 21744895 2.0000
84 34343954 1.0000
84 95194160 2.0000
84 389434876 1.0000
84 134738764 1.0000
84 19397942 1.0000
84 17723460 1.0000
84 296312085 1.0000
84 56999787 1.0000
84 903985238 1.0000
84 90432690 3.0000
84 460401829 2.0000
84 815306454 1.0000
84 728039018 2.0000
84 26796376 2.0000
84 192935794 1.0000
84 245745762 2.0000
84 19619404 1.0000
84 198912426 1.0000
84 5715682 1.0000
84 200700960 2.0000
84 288723364 2.0000
84 120720108 4.0000
84 15453062 1.0000
84 19018381 3.0000
84 20600229 2.0000
84 34654362 3.0000
84 388299335 1.0000
84 84563846 1.0000
84 219298196 1.0000
84 124312153 2.0000
84 15672615 2.0000
84 14567982 1.0000
84 532351874 1.0000
84 21736214 1.0000
84 188332701 1.0000
84 100260784 2.0000
84 558445037 1.0000
84 14197060 1.0000
84 79167671 1.0000
84 85809236 1.0000
84 14395178 15.0000
84 354911386 1.0000
84 18020612 1.0000
84 25091518 1.0000
84 35781487 1.0000
84 118429508 2.0000
84 101712079 1.0000
84 64396655 3.0000
84 259215762 2.0000
84 131120978 1.0000
84 112398730 2.0000
84 70796349 2.0000
84 357472615 2.0000
84 108587399 2.0000
84 15048694 1.0000
84 173089105 1.0000
84 95646830 2.0000
84 27850283 3.0000
84 16970757 1.0000
84 295807687 2.0000
84 20622055 4.0000
84 15484198 1.0000
84 250311545 2.0000
84 80812413 1.0000
84 122994639 2.0000
84 32369044 1.0000
84 22282116 1.0000
84 24734991 2.0000
84 386476845 3.0000
84 103879974 1.0000
84 97452095 1.0000
84 113585486 2.0000
84 180013616 2.0000
84 82406734 2.0000
84 50303152 1.0000
84 66078636 1.0000
84 77234984 1.0000
84 34940114 3.0000
84 196054196 1.0000
84 80802900 1.0000
84 105800463 1.0000
84 107254637 1.0000
84 75896448 1.0000
84 143779403 2.0000
85 14284260 4.0000
85 277496722 3.0000
85 14758838 5.0000
85 50714939 1.0000
85 22639961 4.0000
85 222477026 1.0000
85 81367969 3.0000
85 593650130 3.0000
85 105838665 5.0000
85 110767433 3.0000
85 311986618 4.0000
85 479644360 1.0000
85 193313425 2.0000
85 130092487 1.0000
85 52412027 2.0000
85 118711934 3.0000
85 155892458 7.0000
85 106397932 3.0000
85 36672211 2.0000
85 6364652 5.0000
85 77224096 1.0000
85 60738400 2.0000
85 225857392 3.0000
85 143739561 1.0000
85 373442908 1.0000
85 432396682 1.0000
85 376161322 1.0000
85 130154450 2.0000
85 81857654 3.0000
85 328634628 3.0000
85 810372954 1.0000
85 92498317 1.0000
85 14146330 2.0000
85 475884318 12.0000
85 118984824 1.0000
85 217148014 1.0000
85 77981490 2.0000
85 77808680 16.0000
85 33300246 3.0000
85 93880122 2.0000
85 776022362 1.0000
85 111411358 1.0000
85 162472533 1.0000
85 554602188 4.0000
85 353688428 3.0000
85 66444899 1.0000
85 110391388 2.0000
85 20226550 3.0000
85 407741330 10.0000
85 277499481 1.0000
85 245849058 3.0000
85 16884084 1.0000
85 90646214 1.0000
85 385936104 2.0000
85 253490735 1.0000
85 297967419 1.0000
85 34244239 6.0000
85 102084479 2.0000
85 377319290 5.0000
85 115643685 1.0000
85 331021368 4.0000
85 94701778 6.0000
85 249709671 1.0000
85 222762589 5.0000
85 315283542 1.0000
85 388954439 2.0000
85 105880024 3.0000
85 948015937 2.0000
85 568174146 2.0000
85 14561015 5.0000
85 19295262 4.0000
85 121762421 8.0000
85 132170123 1.0000
85 357805905 12.0000
85 19087569 1.0000
85 261782937 1.0000
85 16708655 9.0000
85 80943076 1.0000
85 49682880 3.0000
85 466501865 1.0000
85 303707744 1.0000
85 269788397 3.0000
85 101262304 1.0000
85 61733092 1.0000
85 300872531 1.0000
85 18632946 2.0000
85 106150560 1.0000
85 260824465 1.0000
85 131926473 3.0000
85 44548822 1.0000
85 77188973 2.0000
85 31373289 1.0000
85 102958885 1.0000
85 164226176 1.0000
85 422184091 2.0000
85 388250401 1.0000
85 66774405 1.0000
85 24157360 1.0000
85 58922682 2.0000
85 72883916 1.0000
85 393436815 1.0000
85 88974929 3.0000
85 11564602 11.0000
85 830775721 1.0000
85 24727170 1.0000
85 107722321 3.0000
85 32522100 3.0000
85 468356212 2.0000
85 15010349 3.0000
85 399365200 2.0000
85 61781260 10.0000
85 219976700 1.0000
85 62613162 1.0000
85 20995648 1.0000
85 85110055 3.0000
85 389443487 2.0000
85 617016144 10.0000
85 224655400 1.0000
85 19397942 1.0000
85 90432690 1.0000
85 460401829 2.0000
85 156992643 1.0000
85 255998767 1.0000
85 125312818 2.0000
85 26584956 1.0000
85 169864622 1.0000
85 76650839 2.0000
85 21713090 2.0000
85 19758148 5.0000
85 192935794 1.0000
85 580749365 2.0000
85 117777690 2.0000
85 5715682 3.0000
85 408454349 1.0000
85 200700960 1.0000
85 120720108 3.0000
85 55253731 1.0000
85 22159580 2.0000
85 606306570 2.0000
85 58821256 1.0000
85 19018381 1.0000
85 20600229 7.0000
85 34654362 2.0000
85 388299335 4.0000
85 84563846 4.0000
85 328576792 1.0000
85 624746312 1.0000
85 60585651 2.0000
85 124312153 8.0000
85 14567982 1.0000
85 41901500 2.0000
85 21736214 1.0000
85 24211594 1.0000
85 188332701 1.0000
85 100260784 6.0000
85 383238347 4.0000
85 558445037 2.0000
85 333330899 1.0000
85 494828691 4.0000
85 85809236 1.0000
85 14395178 1.0000
85 354911386 1.0000
85 18020612 1.0000
85 387054267 1.0000
85 25091518 2.0000
85 35781487 1.0000
85 118429508 1.0000
85 859731314 1.0000
85 259215762 1.0000
85 70796349 4.0000
85 357472615 2.0000
85 223552246 4.0000
85 108587399 13.0000
85 173089105 4.0000
85 166694631 3.0000
85 27850283 8.0000
85 20589545 1.0000
85 296288685 1.0000
85 124270074 2.0000
85 20622055 1.0000
85 15484198 7.0000
85 80812413 1.0000
85 386476845 11.0000
85 97452095 1.0000
85 14190551 1.0000
85 113585486 2.0000
85 185183285 4.0000
85 180013616 3.0000
85 82406734 1.0000
85 77234984 9.0000
85 34940114 2.0000
85 474991141 2.0000
85 196054196 1.0000
85 80802900 4.0000
85 91786287 1.0000
85 21408041 3.0000
85 105800463 2.0000
85 107254637 1.0000
85 143779403 1.0000
86 14284260 1.0000
86 622426905 3.0000
86 21746513 5.0000
86 277496722 35.0000
86 14758838 1.0000
86 127619354 12.0000
86 457060718 9.0000
86 50714939 2.0000
86 415449314 3.0000
86 22639961 4.0000
86 121127090 7.0000
86 831250927 2.0000
86 516688031 1.0000
86 18096679 1.0000
86 81367969 2.0000
86 593650130 1.0000
86 105838665 24.0000
86 110767433 2.0000
86 22031058 1.0000
86 311986618 6.0000
86 19589280 1.0000
86 45158266 2.0000
86 479644360 1.0000
86 417975170 2.0000
86 19858924 2.0000
86 193313425 3.0000
86 15580900 19.0000
86 130092487 1.0000
86 52412027 1.0000
86 386776248 3.0000
86 331178901 39.0000
86 155892458 1.0000
86 106397932 5.0000
86 6364652 1.0000
86 312758175 11.0000
86 275228841 7.0000
86 77224096 1.0000
86 60738400 2.0000
86 93860818 7.0000
86 225857392 4.0000
86 143739561 5.0000
86 432396682 1.0000
86 209029473 4.0000
86 130154450 3.0000
86 108600854 4.0000
86 22388326 2.0000
86 168592013 5.0000
86 18099795 6.0000
86 106115066 1.0000
86 328634628 37.0000
86 810372954 3.0000
86 631874663 1.0000
86 19177609 12.0000
86 14146330 4.0000
86 86192099 4.0000
86 475884318 20.0000
86 217148014 2.0000
86 77981490 3.0000
86 77808680 10.0000
86 131970620 2.0000
86 14937936 2.0000
86 33300246 1.0000
86 131517399 6.0000
86 201226827 1.0000
86 776022362 3.0000
86 111411358 4.0000
86 408663015 1.0000
86 162472533 2.0000
86 554602188 2.0000
86 353688428 3.0000
86 19977759 58.0000
86 34374472 4.0000
86 20226550 2.0000
86 407741330 10.0000
86 68198984 1.0000
86 27212119 2.0000
86 32965648 3.0000
86 277499481 1.0000
86 245849058 20.0000
86 215206530 1.0000
86 125270251 1.0000
86 90646214 1.0000
86 191807697 4.0000
86 78702900 2.0000
86 40238442 7.0000
86 18627119 1.0000
86 6058852 2.0000
86 297967419 16.0000
86 34244239 3.0000
86 46609085 3.0000
86 144791011 2.0000
86 104845115 2.0000
86 102084479 3.0000
86 903616850 1.0000
86 377319290 15.0000
86 115643685 3.0000
86 331021368 4.0000
86 55059675 1.0000
86 94701778 5.0000
86 249709671 3.0000
86 222762589 3.0000
86 20148039 6.0000
86 211525589 4.0000
86 388954439 6.0000
86 948015937 1.0000
86 173065787 1.0000
86 568174146 1.0000
86 14561015 1.0000
86 19295262 10.0000
86 121762421 1.0000
86 357805905 4.0000
86 19087569 6.0000
86 261782937 1.0000
86 144929619 1.0000
86 16708655 3.0000
86 82093305 20.0000
86 58836363 1.0000
86 368312542 6.0000
86 466501865 2.0000
86 250091875 10.0000
86 68659708 35.0000
86 14933304 13.0000
86 227023883 3.0000
86 303707744 1.0000
86 103065157 1.0000
86 61733092 3.0000
86 153810216 17.0000
86 927480949 2.0000
86 38886883 1.0000
86 19058678 1.0000
86 300872531 5.0000
86 18632946 3.0000
86 106150560 6.0000
86 260824465 2.0000
86 124170781 1.0000
86 131926473 2.0000
86 78562045 1.0000
86 932446861 7.0000
86 462856853 2.0000
86 44548822 27.0000
86 77188973 24.0000
86 31373289 5.0000
86 609096352 1.0000
86 164226176 19.0000
86 72341341 12.0000
86 318951712 2.0000
86 66774405 1.0000
86 58922682 1.0000
86 393947529 2.0000
86 65357102 4.0000
86 72883916 2.0000
86 393436815 3.0000
86 22499765 2.0000
86 88974929 1.0000
86 19825835 1.0000
86 258834854 1.0000
86 11564602 5.0000
86 830775721 20.0000
86 24727170 57.0000
86 107722321 6.0000
86 32522100 3.0000
86 242943134 2.0000
86 154943205 4.0000
86 15010349 8.0000
86 399365200 3.0000
86 61781260 8.0000
86 20356313 1.0000
86 219976700 3.0000
86 62613162 13.0000
86 20995648 1.0000
86 85110055 11.0000
86 95194160 7.0000
86 389443487 1.0000
86 389434876 2.0000
86 134738764 2.0000
86 19397942 3.0000
86 17723460 2.0000
86 35305401 5.0000
86 296312085 1.0000
86 270926830 1.0000
86 903985238 2.0000
86 90432690 4.0000
86 460401829 5.0000
86 255998767 2.0000
86 125312818 2.0000
86 26584956 3.0000
86 397160160 1.0000
86 169864622 2.0000
86 815306454 1.0000
86 21713090 8.0000
86 728039018 8.0000
86 20856796 4.0000
86 192935794 1.0000
86 23452598 2.0000
86 245745762 5.0000
86 19619404 1.0000
86 580749365 2.0000
86 117777690 2.0000
86 32439211 8.0000
86 326184301 1.0000
86 5715682 3.0000
86 408454349 6.0000
86 397229449 3.0000
86 200700960 9.0000
86 17298241 1.0000
86 55253731 2.0000
86 606306570 1.0000
86 58821256 2.0000
86 481120639 4.0000
86 19018381 2.0000
86 20600229 3.0000
86 34654362 1.0000
86 388299335 3.0000
86 111013369 2.0000
86 84563846 3.0000
86 114704539 4.0000
86 328576792 2.0000
86 624746312 1.0000
86 60585651 1.0000
86 48988168 15.0000
86 124312153 6.0000
86 15672615 2.0000
86 14567982 2.0000
86 23749162 4.0000
86 41901500 6.0000
86 21736214 2.0000
86 24211594 11.0000
86 188332701 1.0000
86 108935576 1.0000
86 236953412 1.0000
86 454866285 2.0000
86 383238347 12.0000
86 558445037 3.0000
86 14197060 18.0000
86 333330899 3.0000
86 494828691 1.0000
86 130085607 2.0000
86 14395178 1.0000
86 18020612 8.0000
86 387054267 5.0000
86 19973305 1.0000
86 25091518 1.0000
86 35781487 2.0000
86 118429508 6.0000
86 859731314 1.0000
86 101712079 7.0000
86 259215762 2.0000
86 453169903 1.0000
86 85302744 6.0000
86 112398730 5.0000
86 70796349 18.0000
86 357472615 55.0000
86 223552246 1.0000
86 108587399 3.0000
86 173089105 26.0000
86 608932775 1.0000
86 532241033 1.0000
86 95646830 17.0000
86 27850283 1.0000
86 20589545 6.0000
86 16970757 1.0000
86 295807687 3.0000
86 124270074 8.0000
86 20622055 1.0000
86 15484198 1.0000
86 54351001 2.0000
86 250311545 1.0000
86 80812413 1.0000
86 122994639 9.0000
86 20992801 2.0000
86 32369044 46.0000
86 24734991 12.0000
86 386476845 30.0000
86 97452095 1.0000
86 14190551 4.0000
86 407859240 1.0000
86 113585486 3.0000
86 77220402 6.0000
86 185183285 4.0000
86 180013616 6.0000
86 759067032 1.0000
86 50303152 4.0000
86 66078636 3.0000
86 77234984 2.0000
86 34940114 4.0000
86 196054196 3.0000
86 80802900 8.0000
86 79974944 51.0000
86 91786287 1.0000
86 21408041 3.0000
86 105800463 6.0000
86 14621024 1.0000
86 107254637 1.0000
86 75896448 2.0000
86 143779403 1.0000
87 14284260 1.0000
87 105838665 1.0000
87 130092487 1.0000
87 52412027 2.0000
87 386776248 1.0000
87 225857392 1.0000
87 376161322 1.0000
87 209029473 1.0000
87 130154450 2.0000
87 168592013 1.0000
87 92498317 2.0000
87 111411358 1.0000
87 215206530 1.0000
87 6058852 1.0000
87 94701778 1.0000
87 14561015 2.0000
87 132170123 1.0000
87 144929619 2.0000
87 106150560 1.0000
87 117449724 2.0000
87 258834854 1.0000
87 11564602 2.0000
87 24727170 2.0000
87 95194160 1.0000
87 19397942 2.0000
87 460401829 1.0000
87 20856796 2.0000
87 111013369 1.0000
87 114704539 2.0000
87 328576792 1.0000
87 41901500 1.0000
87 64396655 1.0000
87 32369044 2.0000
87 66078636 1.0000
87 79974944 1.0000
88 14284260 10.0000
88 222477026 1.0000
88 105838665 2.0000
88 52412027 2.0000
88 437518507 1.0000
88 297967419 1.0000
88 249709671 1.0000
88 948015937 1.0000
88 121762421 1.0000
88 276868661 1.0000
88 242943134 2.0000
88 85110055 3.0000
88 388299335 1.0000
88 250311545 3.0000
89 14284260 2.0000
89 496278040 2.0000
89 102107018 1.0000
89 593650130 1.0000
89 311986618 1.0000
89 417975170 1.0000
89 52412027 1.0000
89 36672211 3.0000
89 143739561 2.0000
89 92498317 1.0000
89 77981490 1.0000
89 54515428 2.0000
89 33300246 1.0000
89 93880122 1.0000
89 162472533 1.0000
89 554602188 1.0000
89 32965648 1.0000
89 90646214 3.0000
89 385936104 2.0000
89 166598394 1.0000
89 34244239 1.0000
89 331021368 1.0000
89 55059675 1.0000
89 249709671 1.0000
89 14104027 1.0000
89 357805905 1.0000
89 19087569 1.0000
89 16708655 1.0000
89 18632946 1.0000
89 260824465 1.0000
89 932446861 1.0000
89 462856853 2.0000
89 72341341 1.0000
89 66774405 1.0000
89 88974929 1.0000
89 19825835 1.0000
89 107722321 1.0000
89 242943134 4.0000
89 20995648 1.0000
89 95194160 1.0000
89 389434876 1.0000
89 617016144 1.0000
89 17723460 1.0000
89 35305401 1.0000
89 270926830 2.0000
89 21291109 1.0000
89 26796376 1.0000
89 388299335 1.0000
89 499781930 1.0000
89 328576792 1.0000
89 188332701 1.0000
89 19973305 1.0000
89 35781487 1.0000
89 259215762 1.0000
89 85302744 1.0000
89 112398730 1.0000
89 70796349 1.0000
89 80812413 1.0000
89 122994639 2.0000
89 20992801 1.0000
89 50303152 1.0000
90 14284260 2.0000
90 622426905 3.0000
90 277496722 1.0000
90 309587728 2.0000
90 50714939 2.0000
90 415449314 2.0000
90 121127090 1.0000
90 831250927 1.0000
90 222477026 1.0000
90 516688031 2.0000
90 496278040 1.0000
90 593650130 2.0000
90 105838665 1.0000
90 311986618 2.0000
90 479644360 2.0000
90 417975170 1.0000
90 193313425 2.0000
90 15580900 1.0000
90 130092487 2.0000
90 331178901 1.0000
90 118711934 2.0000
90 155892458 3.0000
90 6364652 1.0000
90 312758175 1.0000
90 275228841 1.0000
90 225857392 1.0000
90 373442908 3.0000
90 432396682 1.0000
90 376161322 3.0000
90 209029473 1.0000
90 187632184 3.0000
90 130154450 1.0000
90 108600854 3.0000
90 22388326 2.0000
90 328634628 2.0000
90 810372954 2.0000
90 19177609 2.0000
90 92498317 1.0000
90 475884318 2.0000
90 118984824 1.0000
90 77808680 2.0000
90 15157283 1.0000
90 54515428 1.0000
90 38281180 1.0000
90 131517399 3.0000
90 353688428 3.0000
90 66444899 1.0000
90 110391388 2.0000
90 20226550 1.0000
90 407741330 1.0000
90 68198984 1.0000
90 27212119 2.0000
90 277499481 1.0000
90 215206530 3.0000
90 16884084 1.0000
90 78702900 1.0000
90 6058852 2.0000
90 297967419 2.0000
90 34244239 2.0000
90 436576452 4.0000
90 46609085 1.0000
90 144791011 1.0000
90 331021368 1.0000
90 55059675 1.0000
90 94701778 1.0000
90 249709671 3.0000
90 211525589 1.0000
90 173065787 2.0000
90 568174146 1.0000
90 14561015 4.0000
90 121762421 1.0000
90 144929619 1.0000
90 16708655 3.0000
90 82093305 1.0000
90 368312542 1.0000
90 250091875 1.0000
90 68659708 1.0000
90 36664451 2.0000
90 303707744 2.0000
90 28087982 1.0000
90 158315486 2.0000
90 269788397 1.0000
90 101262304 1.0000
90 38886883 1.0000
90 19058678 1.0000
90 260824465 5.0000
90 131926473 1.0000
90 31373289 3.0000
90 20424362 1.0000
90 15133808 1.0000
90 72341341 1.0000
90 77240489 2.0000
90 66774405 1.0000
90 24157360 1.0000
90 58922682 1.0000
90 276868661 4.0000
90 21666641 1.0000
90 22499765 2.0000
90 19825835 1.0000
90 258834854 1.0000
90 11564602 3.0000
90 25097735 1.0000
90 24727170 1.0000
90 107722321 1.0000
90 32522100 1.0000
90 154943205 2.0000
90 399365200 1.0000
90 20356313 2.0000
90 20995648 1.0000
90 85110055 1.0000
90 617016144 1.0000
90 101797813 1.0000
90 17723460 2.0000
90 296312085 1.0000
90 903985238 1.0000
90 460401829 5.0000
90 156992643 1.0000
90 125312818 1.0000
90 26584956 1.0000
90 76650839 3.0000
90 815306454 2.0000
90 728039018 1.0000
90 26796376 1.0000
90 192935794 2.0000
90 580749365 1.0000
90 198912426 1.0000
90 5715682 1.0000
90 397229449 2.0000
90 200700960 1.0000
90 288723364 1.0000
90 55253731 2.0000
90 58821256 2.0000
90 20600229 1.0000
90 34654362 1.0000
90 388299335 1.0000
90 48988168 3.0000
90 219298196 3.0000
90 100260784 2.0000
90 383238347 1.0000
90 558445037 2.0000
90 14197060 1.0000
90 354911386 1.0000
90 387054267 1.0000
90 191111643 2.0000
90 19973305 1.0000
90 64396655 2.0000
90 85302744 2.0000
90 357472615 1.0000
90 223552246 1.0000
90 108587399 1.0000
90 15048694 1.0000
90 166694631 2.0000
90 27850283 1.0000
90 20589545 1.0000
90 16970757 1.0000
90 295807687 1.0000
90 122994639 1.0000
90 24734991 1.0000
90 386476845 2.0000
90 103879974 2.0000
90 407859240 2.0000
90 185183285 2.0000
90 180013616 4.0000
90 82406734 1.0000
90 34940114 1.0000
90 196054196 2.0000
90 80802900 1.0000
90 91786287 1.0000
90 21408041 1.0000
90 105800463 1.0000
90 107254637 6.0000
91 14284260 1.0000
91 21746513 2.0000
91 14758838 1.0000
91 309587728 3.0000
91 457060718 2.0000
91 415449314 5.0000
91 22639961 5.0000
91 80021045 2.0000
91 222477026 4.0000
91 18096679 3.0000
91 496278040 1.0000
91 81367969 2.0000
91 80968760 1.0000
91 593650130 2.0000
91 105838665 2.0000
91 110767433 1.0000
91 45158266 1.0000
91 479644360 1.0000
91 417975170 4.0000
91 193313425 1.0000
91 130092487 2.0000
91 52412027 1.0000
91 386776248 1.0000
91 106397932 1.0000
91 36672211 1.0000
91 6364652 2.0000
91 312758175 2.0000
91 60738400 2.0000
91 225857392 1.0000
91 143739561 2.0000
91 373442908 6.0000
91 432396682 1.0000
91 187632184 3.0000
91 130154450 1.0000
91 108600854 4.0000
91 168592013 2.0000
91 81857654 1.0000
91 106115066 1.0000
91 810372954 1.0000
91 92498317 2.0000
91 14146330 4.0000
91 475884318 3.0000
91 217148014 2.0000
91 77981490 1.0000
91 77808680 1.0000
91 15157283 1.0000
91 54515428 5.0000
91 131970620 3.0000
91 33300246 3.0000
91 93880122 3.0000
91 201226827 1.0000
91 111411358 1.0000
91 408663015 3.0000
91 554602188 1.0000
91 66444899 2.0000
91 110391388 1.0000
91 19977759 1.0000
91 34374472 2.0000
91 20226550 8.0000
91 68198984 1.0000
91 27212119 4.0000
91 32965648 2.0000
91 277499481 1.0000
91 125270251 5.0000
91 16884084 1.0000
91 78702900 3.0000
91 18627119 1.0000
91 385936104 1.0000
91 253490735 7.0000
91 6058852 3.0000
91 297967419 4.0000
91 34244239 2.0000
91 436576452 4.0000
91 46609085 2.0000
91 104845115 6.0000
91 102084479 4.0000
91 377319290 2.0000
91 115643685 4.0000
91 331021368 1.0000
91 55059675 1.0000
91 94701778 8.0000
91 249709671 2.0000
91 222762589 2.0000
91 20148039 3.0000
91 14104027 1.0000
91 315283542 1.0000
91 211525589 1.0000
91 388954439 3.0000
91 240202308 3.0000
91 173065787 3.0000
91 568174146 1.0000
91 14561015 2.0000
91 121762421 1.0000
91 132170123 3.0000
91 357805905 2.0000
91 19087569 1.0000
91 144929619 9.0000
91 16708655 5.0000
91 80943076 1.0000
91 49682880 1.0000
91 466501865 1.0000
91 250091875 4.0000
91 804596460 1.0000
91 14933304 1.0000
91 227023883 2.0000
91 36664451 1.0000
91 303707744 3.0000
91 28087982 2.0000
91 269788397 10.0000
91 101262304 2.0000
91 38886883 2.0000
91 19058678 1.0000
91 18632946 1.0000
91 106150560 1.0000
91 260824465 1.0000
91 124170781 1.0000
91 131926473 2.0000
91 78562045 1.0000
91 462856853 6.0000
91 44548822 2.0000
91 77188973 2.0000
91 31373289 5.0000
91 102958885 2.0000
91 20424362 2.0000
91 164226176 3.0000
91 72341341 5.0000
91 58922682 1.0000
91 65357102 1.0000
91 276868661 1.0000
91 21666641 2.0000
91 22499765 1.0000
91 88974929 3.0000
91 19825835 5.0000
91 830775721 2.0000
91 25097735 4.0000
91 32522100 1.0000
91 154943205 1.0000
91 15010349 2.0000
91 20356313 4.0000
91 133236916 2.0000
91 219976700 3.0000
91 482866177 2.0000
91 20995648 2.0000
91 28543847 1.0000
91 85110055 6.0000
91 21744895 2.0000
91 95194160 2.0000
91 389434876 1.0000
91 617016144 2.0000
91 224655400 1.0000
91 19397942 3.0000
91 101797813 1.0000
91 17723460 2.0000
91 35305401 1.0000
91 296312085 1.0000
91 270926830 2.0000
91 460401829 3.0000
91 156992643 4.0000
91 255998767 9.0000
91 125312818 1.0000
91 26584956 3.0000
91 397160160 1.0000
91 169864622 1.0000
91 76650839 2.0000
91 815306454 2.0000
91 21713090 2.0000
91 728039018 2.0000
91 26796376 1.0000
91 20856796 1.0000
91 19619404 2.0000
91 117777690 1.0000
91 198912426 1.0000
91 326184301 1.0000
91 5715682 2.0000
91 408454349 5.0000
91 200700960 1.0000
91 120720108 2.0000
91 55253731 2.0000
91 22159580 8.0000
91 58821256 3.0000
91 202205134 1.0000
91 15453062 3.0000
91 19018381 3.0000
91 20600229 4.0000
91 388299335 1.0000
91 111013369 3.0000
91 499781930 2.0000
91 328576792 2.0000
91 624746312 1.0000
91 48988168 1.0000
91 219298196 1.0000
91 124312153 3.0000
91 14567982 1.0000
91 41901500 1.0000
91 21736214 3.0000
91 100260784 1.0000
91 454866285 2.0000
91 383238347 5.0000
91 14197060 1.0000
91 79167671 1.0000
91 14395178 2.0000
91 354911386 2.0000
91 25091518 1.0000
91 35781487 3.0000
91 118429508 2.0000
91 101712079 1.0000
91 64396655 3.0000
91 85302744 1.0000
91 112398730 1.0000
91 70796349 1.0000
91 357472615 1.0000
91 108587399 2.0000
91 15048694 1.0000
91 173089105 3.0000
91 608932775 1.0000
91 166694631 1.0000
91 95646830 7.0000
91 27850283 6.0000
91 20589545 2.0000
91 296288685 2.0000
91 295807687 3.0000
91 124270074 3.0000
91 54351001 2.0000
91 250311545 1.0000
91 80812413 4.0000
91 122994639 1.0000
91 20992801 1.0000
91 32369044 1.0000
91 103879974 4.0000
91 47916280 2.0000
91 14190551 3.0000
91 185183285 4.0000
91 180013616 2.0000
91 759067032 1.0000
91 82406734 2.0000
91 50303152 1.0000
91 66078636 3.0000
91 77234984 3.0000
91 34940114 1.0000
91 474991141 3.0000
91 80802900 2.0000
91 79974944 2.0000
91 21408041 1.0000
91 105800463 9.0000
91 14621024 2.0000
91 107254637 5.0000
91 143779403 4.0000
92 14284260 11.0000
92 622426905 7.0000
92 21746513 2.0000
92 277496722 9.0000
92 14758838 12.0000
92 309587728 9.0000
92 457060718 5.0000
92 50714939 6.0000
92 415449314 1.0000
92 22639961 6.0000
92 121127090 4.0000
92 831250927 1.0000
92 80021045 1.0000
92 222477026 11.0000
92 516688031 2.0000
92 18096679 3.0000
92 496278040 5.0000
92 81367969 7.0000
92 102107018 1.0000
92 80968760 4.0000
92 593650130 5.0000
92 105838665 17.0000
92 110767433 4.0000
92 22031058 2.0000
92 311986618 8.0000
92 19589280 5.0000
92 45158266 3.0000
92 479644360 1.0000
92 417975170 2.0000
92 19858924 1.0000
92 193313425 3.0000
92 15580900 6.0000
92 130092487 4.0000
92 52412027 19.0000
92 386776248 13.0000
92 331178901 6.0000
92 118711934 1.0000
92 155892458 6.0000
92 106397932 5.0000
92 36672211 1.0000
92 6364652 6.0000
92 312758175 5.0000
92 275228841 8.0000
92 77224096 6.0000
92 60738400 26.0000
92 222419520 2.0000
92 93860818 6.0000
92 225857392 3.0000
92 143739561 5.0000
92 20132840 6.0000
92 373442908 2.0000
92 432396682 2.0000
92 376161322 8.0000
92 209029473 12.0000
92 187632184 11.0000
92 130154450 4.0000
92 108600854 8.0000
92 168592013 6.0000
92 81857654 7.0000
92 18099795 13.0000
92 106115066 6.0000
92 328634628 3.0000
92 810372954 1.0000
92 631874663 6.0000
92 19177609 9.0000
92 871469846 4.0000
92 92498317 2.0000
92 14146330 4.0000
92 86192099 7.0000
92 221355288 2.0000
92 475884318 4.0000
92 118984824 4.0000
92 217148014 6.0000
92 77981490 3.0000
92 77808680 6.0000
92 15157283 9.0000
92 54515428 8.0000
92 131970620 7.0000
92 14937936 2.0000
92 20688804 3.0000
92 38281180 4.0000
92 33300246 1.0000
92 93880122 14.0000
92 131517399 14.0000
92 201226827 2.0000
92 111411358 2.0000
92 408663015 10.0000
92 162472533 6.0000
92 554602188 3.0000
92 353688428 3.0000
92 66444899 2.0000
92 110391388 1.0000
92 19977759 2.0000
92 34374472 8.0000
92 20226550 10.0000
92 407741330 3.0000
92 68198984 16.0000
92 27212119 1.0000
92 32965648 14.0000
92 277499481 11.0000
92 245849058 9.0000
92 215206530 12.0000
92 125270251 2.0000
92 16884084 2.0000
92 90646214 1.0000
92 191807697 3.0000
92 78702900 4.0000
92 40238442 2.0000
92 18627119 7.0000
92 385936104 6.0000
92 253490735 10.0000
92 166598394 8.0000
92 6058852 32.0000
92 297967419 12.0000
92 34244239 3.0000
92 436576452 6.0000
92 46609085 2.0000
92 104845115 19.0000
92 102084479 4.0000
92 903616850 3.0000
92 377319290 11.0000
92 115643685 2.0000
92 331021368 7.0000
92 55059675 3.0000
92 94701778 6.0000
92 249709671 3.0000
92 222762589 5.0000
92 20148039 6.0000
92 368314502 7.0000
92 14104027 5.0000
92 211525589 1.0000
92 388954439 4.0000
92 240202308 11.0000
92 105880024 7.0000
92 948015937 4.0000
92 173065787 8.0000
92 568174146 1.0000
92 14561015 5.0000
92 19295262 13.0000
92 121762421 6.0000
92 132170123 5.0000
92 357805905 8.0000
92 19087569 17.0000
92 261782937 1.0000
92 144929619 5.0000
92 16708655 2.0000
92 80943076 1.0000
92 82093305 19.0000
92 49682880 6.0000
92 58836363 3.0000
92 219330249 10.0000
92 368312542 3.0000
92 466501865 11.0000
92 250091875 7.0000
92 68659708 4.0000
92 804596460 3.0000
92 14933304 9.0000
92 227023883 3.0000
92 36664451 1.0000
92 303707744 3.0000
92 28087982 2.0000
92 158315486 3.0000
92 269788397 10.0000
92 101262304 7.0000
92 61733092 10.0000
92 153810216 4.0000
92 927480949 1.0000
92 38886883 5.0000
92 19058678 2.0000
92 300872531 4.0000
92 18632946 5.0000
92 106150560 10.0000
92 260824465 5.0000
92 124170781 7.0000
92 131926473 3.0000
92 78562045 8.0000
92 932446861 1.0000
92 550076077 2.0000
92 462856853 7.0000
92 44548822 17.0000
92 77188973 5.0000
92 123346524 3.0000
92 31373289 3.0000
92 102958885 5.0000
92 609096352 6.0000
92 20424362 11.0000
92 164226176 5.0000
92 422184091 2.0000
92 72341341 8.0000
92 318951712 1.0000
92 77240489 3.0000
92 388250401 6.0000
92 66774405 11.0000
92 24157360 1.0000
92 58922682 6.0000
92 393947529 6.0000
92 65357102 2.0000
92 276868661 6.0000
92 21666641 3.0000
92 72883916 2.0000
92 393436815 1.0000
92 22499765 1.0000
92 117449724 1.0000
92 88974929 3.0000
92 19825835 1.0000
92 258834854 7.0000
92 11564602 21.0000
92 830775721 1.0000
92 25097735 6.0000
92 24727170 20.0000
92 107722321 5.0000
92 32522100 3.0000
92 242943134 5.0000
92 154943205 1.0000
92 427031173 1.0000
92 15010349 3.0000
92 399365200 8.0000
92 61781260 6.0000
92 133236916 1.0000
92 219976700 6.0000
92 62613162 8.0000
92 482866177 6.0000
92 20995648 2.0000
92 28543847 6.0000
92 85110055 4.0000
92 21744895 5.0000
92 34343954 1.0000
92 95194160 3.0000
92 389443487 3.0000
92 389434876 10.0000
92 134738764 1.0000
92 617016144 2.0000
92 224655400 1.0000
92 19397942 10.0000
92 101797813 4.0000
92 17723460 4.0000
92 119074643 6.0000
92 35305401 3.0000
92 296312085 4.0000
92 270926830 7.0000
92 903985238 7.0000
92 90432690 4.0000
92 460401829 5.0000
92 21291109 4.0000
92 156992643 7.0000
92 255998767 3.0000
92 125312818 12.0000
92 806388620 1.0000
92 26584956 3.0000
92 397160160 1.0000
92 169864622 22.0000
92 76650839 5.0000
92 815306454 15.0000
92 21713090 3.0000
92 728039018 8.0000
92 26796376 3.0000
92 19758148 9.0000
92 20856796 3.0000
92 192935794 3.0000
92 23452598 50.0000
92 245745762 2.0000
92 19619404 20.0000
92 580749365 16.0000
92 117777690 11.0000
92 32439211 12.0000
92 198912426 9.0000
92 326184301 4.0000
92 5715682 3.0000
92 408454349 4.0000
92 397229449 6.0000
92 200700960 6.0000
92 288723364 4.0000
92 120720108 10.0000
92 17298241 1.0000
92 55253731 2.0000
92 22159580 12.0000
92 606306570 1.0000
92 58821256 2.0000
92 202205134 1.0000
92 15453062 3.0000
92 481120639 5.0000
92 19018381 6.0000
92 20600229 4.0000
92 34654362 13.0000
92 388299335 4.0000
92 499781930 1.0000
92 84563846 4.0000
92 488386309 1.0000
92 328576792 4.0000
92 624746312 5.0000
92 60585651 1.0000
92 48988168 9.0000
92 219298196 4.0000
92 124312153 10.0000
92 15672615 15.0000
92 14567982 5.0000
92 532351874 2.0000
92 23749162 3.0000
92 41901500 4.0000
92 21736214 2.0000
92 24211594 8.0000
92 188332701 15.0000
92 100260784 19.0000
92 108935576 1.0000
92 236953412 6.0000
92 143212610 7.0000
92 454866285 9.0000
92 383238347 9.0000
92 558445037 8.0000
92 14197060 4.0000
92 333330899 7.0000
92 494828691 7.0000
92 79167671 6.0000
92 85809236 2.0000
92 130085607 3.0000
92 14395178 11.0000
92 354911386 9.0000
92 18020612 4.0000
92 387054267 10.0000
92 191111643 1.0000
92 19973305 4.0000
92 25091518 6.0000
92 35781487 4.0000
92 118429508 1.0000
92 859731314 1.0000
92 101712079 3.0000
92 64396655 6.0000
92 259215762 10.0000
92 131120978 1.0000
92 453169903 1.0000
92 85302744 3.0000
92 595553662 1.0000
92 70796349 11.0000
92 357472615 6.0000
92 223552246 11.0000
92 108587399 6.0000
92 15048694 4.0000
92 173089105 12.0000
92 608932775 1.0000
92 166694631 15.0000
92 532241033 1.0000
92 95646830 2.0000
92 27850283 5.0000
92 20589545 3.0000
92 296288685 2.0000
92 295807687 3.0000
92 124270074 11.0000
92 20622055 15.0000
92 15484198 4.0000
92 54351001 3.0000
92 250311545 12.0000
92 80812413 1.0000
92 122994639 10.0000
92 20992801 3.0000
92 32369044 5.0000
92 22282116 1.0000
92 24734991 1.0000
92 117783032 3.0000
92 386476845 5.0000
92 103879974 9.0000
92 47916280 2.0000
92 97452095 4.0000
92 14190551 2.0000
92 407859240 1.0000
92 113585486 7.0000
92 77220402 5.0000
92 185183285 1.0000
92 180013616 10.0000
92 82406734 4.0000
92 50303152 2.0000
92 66078636 5.0000
92 77234984 8.0000
92 34940114 4.0000
92 474991141 6.0000
92 196054196 8.0000
92 80802900 11.0000
92 79974944 2.0000
92 91786287 2.0000
92 21408041 10.0000
92 105800463 5.0000
92 14621024 16.0000
92 107254637 9.0000
92 75896448 2.0000
92 143779403 3.0000
93 14284260 1.0000
93 376161322 1.0000
93 871469846 1.0000
93 33300246 1.0000
93 78702900 1.0000
93 166598394 1.0000
93 55059675 1.0000
93 101262304 1.0000
93 61733092 1.0000
93 77188973 1.0000
93 72883916 1.0000
93 95194160 1.0000
93 815306454 1.0000
93 192935794 1.0000
93 245745762 1.0000
93 5715682 1.0000
93 22159580 1.0000
93 84563846 1.0000
93 166694631 1.0000
93 124270074 1.0000
93 103879974 1.0000
94 14284260 1.0000
94 22639961 2.0000
94 331178901 1.0000
94 6364652 1.0000
94 275228841 1.0000
94 130154450 1.0000
94 22388326 2.0000
94 14146330 1.0000
94 77981490 1.0000
94 15157283 1.0000
94 201226827 1.0000
94 554602188 1.0000
94 353688428 1.0000
94 125270251 1.0000
94 94701778 1.0000
94 249709671 1.0000
94 222762589 2.0000
94 121762421 2.0000
94 261782937 1.0000
94 303707744 1.0000
94 318951712 1.0000
94 276868661 1.0000
94 19825835 1.0000
94 11564602 1.0000
94 32522100 3.0000
94 219976700 2.0000
94 21744895 1.0000
94 617016144 1.0000
94 26584956 1.0000
94 26796376 1.0000
94 15453062 1.0000
94 19018381 1.0000
94 84563846 1.0000
94 532351874 1.0000
94 143212610 1.0000
94 14395178 1.0000
94 354911386 2.0000
94 25091518 1.0000
94 259215762 1.0000
94 103879974 1.0000
94 77220402 1.0000
94 185183285 1.0000
94 180013616 1.0000
95 14284260 4.0000
95 622426905 2.0000
95 21746513 1.0000
95 277496722 1.0000
95 127619354 1.0000
95 309587728 1.0000
95 457060718 2.0000
95 50714939 1.0000
95 415449314 5.0000
95 121127090 3.0000
95 80021045 3.0000
95 18096679 1.0000
95 496278040 1.0000
95 81367969 1.0000
95 80968760 3.0000
95 593650130 2.0000
95 311986618 6.0000
95 19589280 2.0000
95 479644360 1.0000
95 15580900 12.0000
95 130092487 5.0000
95 52412027 2.0000
95 331178901 3.0000
95 118711934 2.0000
95 275228841 2.0000
95 60738400 1.0000
95 93860818 1.0000
95 225857392 1.0000
95 143739561 3.0000
95 373442908 3.0000
95 432396682 3.0000
95 376161322 2.0000
95 187632184 1.0000
95 130154450 2.0000
95 22388326 3.0000
95 168592013 2.0000
95 18099795 5.0000
95 106115066 1.0000
95 328634628 1.0000
95 810372954 2.0000
95 631874663 1.0000
95 19177609 2.0000
95 871469846 1.0000
95 92498317 5.0000
95 14146330 2.0000
95 475884318 1.0000
95 118984824 1.0000
95 77981490 6.0000
95 77808680 3.0000
95 15157283 3.0000
95 54515428 2.0000
95 131970620 2.0000
95 20688804 2.0000
95 33300246 3.0000
95 93880122 1.0000
95 201226827 2.0000
95 776022362 2.0000
95 111411358 3.0000
95 162472533 2.0000
95 353688428 1.0000
95 66444899 1.0000
95 19977759 3.0000
95 20226550 4.0000
95 407741330 2.0000
95 68198984 1.0000
95 32965648 4.0000
95 215206530 1.0000
95 125270251 2.0000
95 16884084 1.0000
95 90646214 1.0000
95 191807697 5.0000
95 78702900 1.0000
95 40238442 1.0000
95 385936104 4.0000
95 253490735 3.0000
95 166598394 4.0000
95 6058852 2.0000
95 297967419 2.0000
95 34244239 2.0000
95 436576452 1.0000
95 109585815 1.0000
95 46609085 2.0000
95 429751008 1.0000
95 377319290 3.0000
95 115643685 3.0000
95 331021368 2.0000
95 55059675 1.0000
95 94701778 2.0000
95 249709671 1.0000
95 222762589 1.0000
95 20148039 2.0000
95 14104027 3.0000
95 388954439 2.0000
95 240202308 2.0000
95 105880024 3.0000
95 948015937 1.0000
95 173065787 1.0000
95 14561015 1.0000
95 121762421 4.0000
95 132170123 1.0000
95 357805905 1.0000
95 19087569 2.0000
95 261782937 7.0000
95 144929619 6.0000
95 16708655 3.0000
95 80943076 1.0000
95 82093305 3.0000
95 49682880 2.0000
95 58836363 1.0000
95 368312542 1.0000
95 466501865 1.0000
95 68659708 2.0000
95 227023883 1.0000
95 303707744 2.0000
95 28087982 5.0000
95 158315486 2.0000
95 269788397 1.0000
95 101262304 5.0000
95 61733092 2.0000
95 153810216 2.0000
95 927480949 1.0000
95 19058678 2.0000
95 300872531 4.0000
95 18632946 7.0000
95 106150560 1.0000
95 260824465 2.0000
95 131926473 1.0000
95 550076077 1.0000
95 462856853 2.0000
95 44548822 2.0000
95 77188973 1.0000
95 31373289 1.0000
95 609096352 1.0000
95 20424362 1.0000
95 15133808 1.0000
95 164226176 3.0000
95 72341341 5.0000
95 318951712 5.0000
95 388250401 3.0000
95 66774405 1.0000
95 24157360 2.0000
95 393947529 2.0000
95 65357102 3.0000
95 276868661 2.0000
95 21666641 1.0000
95 393436815 1.0000
95 88974929 2.0000
95 19825835 3.0000
95 11564602 2.0000
95 830775721 1.0000
95 25097735 6.0000
95 24727170 2.0000
95 107722321 1.0000
95 32522100 4.0000
95 242943134 10.0000
95 468356212 1.0000
95 154943205 3.0000
95 399365200 1.0000
95 61781260 5.0000
95 20356313 1.0000
95 133236916 1.0000
95 219976700 1.0000
95 62613162 1.0000
95 20995648 2.0000
95 28543847 1.0000
95 21744895 5.0000
95 95194160 3.0000
95 389443487 2.0000
95 389434876 3.0000
95 19397942 2.0000
95 101797813 1.0000
95 17723460 1.0000
95 35305401 2.0000
95 270926830 3.0000
95 90432690 2.0000
95 460401829 1.0000
95 156992643 1.0000
95 125312818 1.0000
95 26584956 1.0000
95 76650839 4.0000
95 728039018 8.0000
95 26796376 3.0000
95 19758148 4.0000
95 20856796 1.0000
95 192935794 3.0000
95 19619404 1.0000
95 580749365 4.0000
95 117777690 1.0000
95 32439211 1.0000
95 198912426 1.0000
95 5715682 2.0000
95 408454349 1.0000
95 397229449 1.0000
95 200700960 3.0000
95 288723364 3.0000
95 120720108 1.0000
95 55253731 1.0000
95 22159580 2.0000
95 58821256 1.0000
95 15453062 4.0000
95 19018381 2.0000
95 20600229 7.0000
95 388299335 2.0000
95 111013369 1.0000
95 499781930 1.0000
95 84563846 1.0000
95 624746312 1.0000
95 219298196 2.0000
95 15672615 1.0000
95 14567982 1.0000
95 24211594 2.0000
95 188332701 4.0000
95 454866285 5.0000
95 383238347 3.0000
95 558445037 1.0000
95 14197060 2.0000
95 333330899 3.0000
95 494828691 1.0000
95 79167671 3.0000
95 85809236 1.0000
95 42374586 1.0000
95 354911386 5.0000
95 18020612 3.0000
95 191111643 3.0000
95 837683683 2.0000
95 25091518 4.0000
95 118429508 5.0000
95 101712079 1.0000
95 259215762 1.0000
95 85302744 5.0000
95 595553662 1.0000
95 70796349 3.0000
95 357472615 2.0000
95 223552246 1.0000
95 108587399 1.0000
95 15048694 2.0000
95 173089105 6.0000
95 95646830 2.0000
95 20589545 2.0000
95 16970757 1.0000
95 124270074 1.0000
95 20622055 3.0000
95 15484198 1.0000
95 80812413 1.0000
95 20992801 1.0000
95 32369044 1.0000
95 22282116 1.0000
95 24734991 3.0000
95 14190551 2.0000
95 113585486 3.0000
95 77220402 2.0000
95 185183285 4.0000
95 180013616 1.0000
95 50303152 6.0000
95 34940114 3.0000
95 80802900 2.0000
95 79974944 3.0000
95 91786287 5.0000
95 21408041 4.0000
95 105800463 3.0000
95 107254637 2.0000
95 75896448 3.0000
95 143779403 3.0000
96 14284260 1.0000
96 14758838 1.0000
96 18096679 1.0000
96 496278040 1.0000
96 45158266 1.0000
96 479644360 2.0000
96 193313425 2.0000
96 130092487 1.0000
96 331178901 1.0000
96 155892458 3.0000
96 222419520 1.0000
96 93860818 1.0000
96 225857392 1.0000
96 373442908 1.0000
96 376161322 1.0000
96 209029473 2.0000
96 92498317 2.0000
96 217148014 2.0000
96 93880122 2.0000
96 353688428 1.0000
96 19977759 1.0000
96 68198984 1.0000
96 215206530 1.0000
96 78702900 1.0000
96 385936104 3.0000
96 6058852 1.0000
96 104845115 1.0000
96 377319290 1.0000
96 331021368 1.0000
96 249709671 3.0000
96 568174146 1.0000
96 14561015 1.0000
96 121762421 1.0000
96 19087569 2.0000
96 250091875 2.0000
96 260824465 2.0000
96 124170781 1.0000
96 78562045 4.0000
96 462856853 1.0000
96 123346524 1.0000
96 102958885 1.0000
96 72341341 1.0000
96 318951712 1.0000
96 388250401 1.0000
96 22499765 1.0000
96 19825835 2.0000
96 830775721 3.0000
96 24727170 1.0000
96 32522100 1.0000
96 242943134 1.0000
96 154943205 4.0000
96 399365200 3.0000
96 28543847 1.0000
96 21744895 7.0000
96 224655400 1.0000
96 90432690 3.0000
96 125312818 1.0000
96 26584956 1.0000
96 26796376 1.0000
96 19619404 4.0000
96 580749365 2.0000
96 237700394 2.0000
96 48988168 2.0000
96 14567982 1.0000
96 41901500 28.0000
96 100260784 1.0000
96 130085607 2.0000
96 18020612 1.0000
96 131120978 2.0000
96 15484198 6.0000
96 22282116 6.0000
96 24734991 2.0000
96 103879974 1.0000
96 113585486 1.0000
96 50303152 1.0000
96 34940114 2.0000
96 80802900 1.0000
96 75896448 1.0000
97 14284260 1.0000
97 622426905 2.0000
97 21746513 1.0000
97 277496722 1.0000
97 14758838 2.0000
97 457060718 1.0000
97 80021045 1.0000
97 18096679 1.0000
97 102107018 1.0000
97 80968760 1.0000
97 19589280 1.0000
97 15580900 1.0000
97 130092487 1.0000
97 52412027 1.0000
97 118711934 3.0000
97 373442908 1.0000
97 22388326 1.0000
97 168592013 1.0000
97 81857654 1.0000
97 106115066 1.0000
97 328634628 1.0000
97 92498317 2.0000
97 221355288 1.0000
97 217148014 1.0000
97 15157283 2.0000
97 93880122 2.0000
97 131517399 1.0000
97 776022362 1.0000
97 554602188 2.0000
97 277499481 1.0000
97 78702900 1.0000
97 40238442 2.0000
97 385936104 1.0000
97 436576452 1.0000
97 903616850 1.0000
97 377319290 1.0000
97 115643685 2.0000
97 94701778 3.0000
97 211525589 1.0000
97 388954439 1.0000
97 240202308 2.0000
97 19295262 2.0000
97 132170123 1.0000
97 19087569 1.0000
97 261782937 2.0000
97 144929619 1.0000
97 82093305 1.0000
97 227023883 2.0000
97 103065157 1.0000
97 19058678 3.0000
97 131926473 1.0000
97 31373289 1.0000
97 102958885 1.0000
97 15133808 1.0000
97 164226176 1.0000
97 422184091 2.0000
97 388250401 1.0000
97 24157360 1.0000
97 88974929 1.0000
97 19825835 1.0000
97 11564602 2.0000
97 25097735 1.0000
97 24727170 1.0000
97 32522100 1.0000
97 242943134 1.0000
97 399365200 3.0000
97 219976700 2.0000
97 62613162 2.0000
97 28543847 1.0000
97 101797813 1.0000
97 270926830 1.0000
97 156992643 1.0000
97 26584956 2.0000
97 26796376 1.0000
97 237700394 1.0000
97 200700960 3.0000
97 388299335 1.0000
97 111013369 1.0000
97 48988168 1.0000
97 219298196 1.0000
97 15672615 1.0000
97 14567982 1.0000
97 21736214 1.0000
97 188332701 1.0000
97 100260784 3.0000
97 454866285 2.0000
97 558445037 1.0000
97 494828691 1.0000
97 79167671 1.0000
97 354911386 1.0000
97 18020612 3.0000
97 191111643 1.0000
97 25091518 1.0000
97 35781487 2.0000
97 101712079 1.0000
97 112398730 2.0000
97 108587399 1.0000
97 20589545 1.0000
97 16970757 1.0000
97 24734991 1.0000
97 14190551 2.0000
97 113585486 1.0000
97 180013616 1.0000
97 77234984 1.0000
97 34940114 1.0000
97 21408041 1.0000
97 105800463 2.0000
97 107254637 1.0000
98 14284260 10.0000
98 622426905 4.0000
98 21746513 4.0000
98 277496722 12.0000
98 14758838 9.0000
98 127619354 14.0000
98 309587728 5.0000
98 457060718 9.0000
98 50714939 6.0000
98 415449314 7.0000
98 22639961 14.0000
98 121127090 14.0000
98 80021045 24.0000
98 222477026 16.0000
98 18096679 6.0000
98 496278040 5.0000
98 81367969 14.0000
98 102107018 2.0000
98 80968760 2.0000
98 593650130 11.0000
98 105838665 4.0000
98 110767433 7.0000
98 311986618 2.0000
98 19589280 2.0000
98 45158266 3.0000
98 479644360 8.0000
98 417975170 2.0000
98 193313425 9.0000
98 15580900 21.0000
98 130092487 12.0000
98 52412027 1.0000
98 386776248 2.0000
98 331178901 6.0000
98 118711934 5.0000
98 155892458 3.0000
98 106397932 1.0000
98 6364652 12.0000
98 312758175 11.0000
98 275228841 7.0000
98 60738400 4.0000
98 222419520 1.0000
98 93860818 3.0000
98 225857392 6.0000
98 143739561 7.0000
98 373442908 10.0000
98 432396682 10.0000
98 376161322 2.0000
98 209029473 9.0000
98 187632184 1.0000
98 130154450 7.0000
98 108600854 1.0000
98 22388326 22.0000
98 168592013 5.0000
98 81857654 1.0000
98 18099795 29.0000
98 106115066 3.0000
98 328634628 7.0000
98 810372954 3.0000
98 631874663 3.0000
98 19177609 4.0000
98 871469846 2.0000
98 92498317 4.0000
98 14146330 16.0000
98 221355288 2.0000
98 475884318 2.0000
98 118984824 7.0000
98 217148014 4.0000
98 77981490 14.0000
98 77808680 6.0000
98 15157283 9.0000
98 54515428 12.0000
98 131970620 7.0000
98 20688804 1.0000
98 38281180 3.0000
98 33300246 2.0000
98 93880122 11.0000
98 131517399 4.0000
98 201226827 11.0000
98 776022362 1.0000
98 111411358 7.0000
98 408663015 4.0000
98 162472533 11.0000
98 554602188 5.0000
98 353688428 10.0000
98 66444899 9.0000
98 110391388 4.0000
98 19977759 4.0000
98 34374472 4.0000
98 20226550 3.0000
98 407741330 1.0000
98 68198984 7.0000
98 27212119 3.0000
98 32965648 6.0000
98 277499481 5.0000
98 245849058 4.0000
98 215206530 3.0000
98 125270251 13.0000
98 16884084 3.0000
98 191807697 6.0000
98 78702900 9.0000
98 40238442 30.0000
98 18627119 8.0000
98 385936104 2.0000
98 253490735 9.0000
98 166598394 11.0000
98 6058852 18.0000
98 297967419 12.0000
98 34244239 5.0000
98 46609085 10.0000
98 102084479 1.0000
98 903616850 1.0000
98 377319290 19.0000
98 115643685 7.0000
98 331021368 17.0000
98 55059675 13.0000
98 94701778 14.0000
98 249709671 6.0000
98 222762589 11.0000
98 20148039 7.0000
98 368314502 1.0000
98 14104027 12.0000
98 211525589 2.0000
98 388954439 6.0000
98 240202308 13.0000
98 105880024 10.0000
98 173065787 7.0000
98 568174146 4.0000
98 14561015 7.0000
98 19295262 2.0000
98 121762421 2.0000
98 124152473 2.0000
98 132170123 9.0000
98 357805905 3.0000
98 19087569 3.0000
98 261782937 42.0000
98 144929619 5.0000
98 16708655 5.0000
98 80943076 14.0000
98 82093305 7.0000
98 49682880 4.0000
98 58836363 8.0000
98 219330249 2.0000
98 368312542 1.0000
98 466501865 15.0000
98 250091875 8.0000
98 68659708 7.0000
98 14933304 19.0000
98 227023883 5.0000
98 36664451 3.0000
98 303707744 13.0000
98 28087982 10.0000
98 158315486 1.0000
98 101262304 12.0000
98 61733092 12.0000
98 153810216 11.0000
98 38886883 1.0000
98 19058678 20.0000
98 300872531 11.0000
98 18632946 7.0000
98 106150560 5.0000
98 260824465 9.0000
98 131926473 6.0000
98 78562045 2.0000
98 550076077 4.0000
98 462856853 17.0000
98 44548822 10.0000
98 77188973 5.0000
98 31373289 2.0000
98 102958885 2.0000
98 20424362 6.0000
98 15133808 2.0000
98 164226176 3.0000
98 422184091 4.0000
98 72341341 5.0000
98 318951712 28.0000
98 77240489 3.0000
98 388250401 15.0000
98 66774405 7.0000
98 24157360 22.0000
98 58922682 18.0000
98 393947529 1.0000
98 65357102 14.0000
98 276868661 21.0000
98 72883916 3.0000
98 393436815 4.0000
98 117449724 1.0000
98 19825835 9.0000
98 258834854 1.0000
98 11564602 6.0000
98 830775721 1.0000
98 25097735 7.0000
98 24727170 1.0000
98 107722321 12.0000
98 32522100 15.0000
98 242943134 25.0000
98 468356212 1.0000
98 154943205 10.0000
98 427031173 1.0000
98 15010349 5.0000
98 20356313 19.0000
98 133236916 4.0000
98 219976700 10.0000
98 62613162 7.0000
98 20995648 18.0000
98 28543847 18.0000
98 21744895 9.0000
98 34343954 2.0000
98 95194160 6.0000
98 389443487 8.0000
98 389434876 15.0000
98 617016144 5.0000
98 19397942 6.0000
98 101797813 1.0000
98 17723460 16.0000
98 35305401 19.0000
98 296312085 1.0000
98 270926830 12.0000
98 90432690 4.0000
98 460401829 9.0000
98 21291109 2.0000
98 156992643 7.0000
98 255998767 1.0000
98 125312818 22.0000
98 26584956 6.0000
98 76650839 10.0000
98 815306454 5.0000
98 21713090 6.0000
98 728039018 3.0000
98 26796376 9.0000
98 19758148 4.0000
98 20856796 14.0000
98 192935794 10.0000
98 23452598 1.0000
98 245745762 8.0000
98 580749365 11.0000
98 237700394 1.0000
98 117777690 6.0000
98 32439211 8.0000
98 198912426 17.0000
98 5715682 7.0000
98 408454349 6.0000
98 397229449 11.0000
98 200700960 12.0000
98 288723364 5.0000
98 120720108 8.0000
98 55253731 4.0000
98 22159580 10.0000
98 606306570 1.0000
98 58821256 2.0000
98 15453062 7.0000
98 19018381 7.0000
98 20600229 8.0000
98 34654362 4.0000
98 388299335 4.0000
98 499781930 3.0000
98 84563846 2.0000
98 114704539 2.0000
98 328576792 3.0000
98 624746312 11.0000
98 60585651 1.0000
98 48988168 11.0000
98 219298196 7.0000
98 124312153 1.0000
98 15672615 7.0000
98 14567982 13.0000
98 142003449 1.0000
98 532351874 1.0000
98 23749162 2.0000
98 41901500 3.0000
98 21736214 10.0000
98 24211594 10.0000
98 188332701 7.0000
98 100260784 4.0000
98 236953412 3.0000
98 143212610 10.0000
98 454866285 11.0000
98 383238347 6.0000
98 558445037 4.0000
98 333330899 13.0000
98 79167671 21.0000
98 85809236 2.0000
98 42374586 4.0000
98 130085607 1.0000
98 354911386 8.0000
98 18020612 9.0000
98 387054267 1.0000
98 191111643 8.0000
98 19973305 8.0000
98 25091518 3.0000
98 118429508 4.0000
98 64396655 6.0000
98 259215762 7.0000
98 131120978 1.0000
98 85302744 2.0000
98 595553662 1.0000
98 112398730 5.0000
98 70796349 8.0000
98 357472615 4.0000
98 223552246 9.0000
98 108587399 10.0000
98 15048694 7.0000
98 173089105 11.0000
98 166694631 3.0000
98 95646830 11.0000
98 27850283 8.0000
98 20589545 9.0000
98 16970757 7.0000
98 295807687 7.0000
98 124270074 5.0000
98 20622055 2.0000
98 15484198 6.0000
98 54351001 11.0000
98 250311545 4.0000
98 80812413 4.0000
98 122994639 6.0000
98 20992801 2.0000
98 32369044 2.0000
98 22282116 2.0000
98 24734991 6.0000
98 117783032 2.0000
98 386476845 4.0000
98 103879974 2.0000
98 47916280 3.0000
98 14190551 14.0000
98 407859240 1.0000
98 113585486 10.0000
98 185183285 4.0000
98 180013616 6.0000
98 82406734 6.0000
98 50303152 1.0000
98 66078636 2.0000
98 77234984 3.0000
98 34940114 9.0000
98 474991141 1.0000
98 196054196 2.0000
98 80802900 6.0000
98 79974944 11.0000
98 91786287 20.0000
98 21408041 14.0000
98 105800463 11.0000
98 14621024 4.0000
98 107254637 3.0000
98 75896448 3.0000
98 143779403 7.0000
99 14284260 1.0000
99 18096679 2.0000
99 496278040 3.0000
99 102107018 1.0000
99 479644360 2.0000
99 417975170 1.0000
99 193313425 2.0000
99 331178901 1.0000
99 312758175 3.0000
99 60738400 1.0000
99 373442908 3.0000
99 209029473 2.0000
99 81857654 1.0000
99 475884318 1.0000
99 93880122 1.0000
99 201226827 1.0000
99 554602188 1.0000
99 245849058 1.0000
99 46609085 1.0000
99 144791011 1.0000
99 903616850 1.0000
99 377319290 1.0000
99 55059675 1.0000
99 388954439 1.0000
99 240202308 4.0000
99 173065787 1.0000
99 19087569 1.0000
99 28087982 4.0000
99 103065157 1.0000
99 101262304 1.0000
99 61733092 2.0000
99 300872531 1.0000
99 260824465 2.0000
99 131926473 4.0000
99 77188973 1.0000
99 72341341 3.0000
99 65357102 1.0000
99 21666641 1.0000
99 19825835 1.0000
99 11564602 1.0000
99 107722321 3.0000
99 242943134 1.0000
99 399365200 1.0000
99 20356313 1.0000
99 133236916 1.0000
99 219976700 4.0000
99 95194160 2.0000
99 617016144 1.0000
99 101797813 1.0000
99 903985238 5.0000
99 728039018 7.0000
99 26796376 1.0000
99 23452598 10.0000
99 580749365 1.0000
99 237700394 18.0000
99 397229449 1.0000
99 288723364 4.0000
99 22159580 1.0000
99 111013369 1.0000
99 84563846 1.0000
99 15672615 1.0000
99 236953412 2.0000
99 387054267 2.0000
99 25091518 5.0000
99 101712079 2.0000
99 64396655 1.0000
99 108587399 1.0000
99 27850283 1.0000
99 122994639 10.0000
99 32369044 2.0000
99 103879974 1.0000
99 47916280 2.0000
99 113585486 2.0000
99 77220402 3.0000
99 196054196 1.0000
99 80802900 2.0000
99 79974944 1.0000
99 105800463 1.0000
99 107254637 2.0000
99 75896448 1.0000
100 14284260 1.0000
100 19589280 1.0000
100 28087982 1.0000
100 26796376 1.0000
101 14284260 2.0000
101 622426905 3.0000
101 277496722 2.0000
101 14758838 5.0000
101 127619354 1.0000
101 50714939 2.0000
101 415449314 9.0000
101 22639961 1.0000
101 121127090 3.0000
101 831250927 2.0000
101 80021045 1.0000
101 222477026 1.0000
101 18096679 3.0000
101 496278040 3.0000
101 81367969 1.0000
101 105838665 1.0000
101 110767433 2.0000
101 45158266 1.0000
101 479644360 1.0000
101 417975170 1.0000
101 19858924 1.0000
101 193313425 3.0000
101 130092487 5.0000
101 331178901 4.0000
101 118711934 4.0000
101 106397932 3.0000
101 312758175 2.0000
101 275228841 1.0000
101 77224096 1.0000
101 60738400 4.0000
101 93860818 2.0000
101 225857392 2.0000
101 143739561 2.0000
101 373442908 2.0000
101 209029473 3.0000
101 187632184 1.0000
101 22388326 2.0000
101 168592013 2.0000
101 87733460 1.0000
101 328634628 1.0000
101 810372954 3.0000
101 631874663 1.0000
101 19177609 3.0000
101 871469846 1.0000
101 86192099 1.0000
101 475884318 2.0000
101 118984824 4.0000
101 77981490 1.0000
101 77808680 2.0000
101 15157283 2.0000
101 54515428 1.0000
101 131970620 2.0000
101 33300246 1.0000
101 131517399 1.0000
101 776022362 1.0000
101 111411358 1.0000
101 408663015 1.0000
101 162472533 2.0000
101 554602188 2.0000
101 353688428 2.0000
101 19977759 2.0000
101 34374472 1.0000
101 68198984 2.0000
101 27212119 3.0000
101 32965648 1.0000
101 245849058 3.0000
101 215206530 2.0000
101 125270251 5.0000
101 16884084 1.0000
101 78702900 1.0000
101 40238442 7.0000
101 18627119 1.0000
101 253490735 1.0000
101 166598394 2.0000
101 6058852 1.0000
101 297967419 2.0000
101 34244239 5.0000
101 46609085 2.0000
101 429751008 1.0000
101 377319290 1.0000
101 115643685 2.0000
101 331021368 3.0000
101 55059675 4.0000
101 94701778 1.0000
101 249709671 7.0000
101 222762589 1.0000
101 20148039 1.0000
101 211525589 1.0000
101 388954439 5.0000
101 105880024 6.0000
101 948015937 2.0000
101 173065787 2.0000
101 568174146 1.0000
101 14561015 7.0000
101 19295262 1.0000
101 132170123 8.0000
101 357805905 3.0000
101 19087569 2.0000
101 261782937 2.0000
101 144929619 8.0000
101 16708655 1.0000
101 80943076 3.0000
101 82093305 1.0000
101 58836363 2.0000
101 368312542 1.0000
101 68659708 1.0000
101 14933304 2.0000
101 227023883 5.0000
101 303707744 4.0000
101 28087982 2.0000
101 158315486 1.0000
101 103065157 1.0000
101 269788397 1.0000
101 61733092 4.0000
101 38886883 4.0000
101 300872531 2.0000
101 106150560 2.0000
101 124170781 2.0000
101 131926473 2.0000
101 78562045 8.0000
101 462856853 2.0000
101 44548822 6.0000
101 77188973 3.0000
101 31373289 3.0000
101 102958885 4.0000
101 20424362 3.0000
101 15133808 1.0000
101 164226176 5.0000
101 72341341 1.0000
101 318951712 2.0000
101 66774405 3.0000
101 24157360 3.0000
101 58922682 1.0000
101 276868661 2.0000
101 21666641 3.0000
101 19825835 4.0000
101 830775721 2.0000
101 24727170 2.0000
101 107722321 1.0000
101 32522100 5.0000
101 154943205 1.0000
101 15010349 4.0000
101 399365200 1.0000
101 61781260 4.0000
101 20356313 2.0000
101 133236916 2.0000
101 219976700 1.0000
101 62613162 1.0000
101 28543847 6.0000
101 85110055 1.0000
101 21744895 1.0000
101 95194160 1.0000
101 389443487 1.0000
101 389434876 2.0000
101 270926830 3.0000
101 903985238 1.0000
101 90432690 3.0000
101 460401829 1.0000
101 156992643 2.0000
101 255998767 2.0000
101 26584956 1.0000
101 169864622 1.0000
101 728039018 1.0000
101 26796376 3.0000
101 19758148 1.0000
101 20856796 1.0000
101 192935794 5.0000
101 245745762 2.0000
101 19619404 6.0000
101 580749365 8.0000
101 237700394 1.0000
101 32439211 3.0000
101 5715682 1.0000
101 397229449 2.0000
101 288723364 6.0000
101 22159580 2.0000
101 606306570 1.0000
101 58821256 2.0000
101 15453062 4.0000
101 19018381 2.0000
101 20600229 3.0000
101 34654362 2.0000
101 111013369 5.0000
101 84563846 2.0000
101 328576792 1.0000
101 624746312 2.0000
101 48988168 1.0000
101 219298196 2.0000
101 124312153 1.0000
101 532351874 1.0000
101 41901500 4.0000
101 24211594 2.0000
101 188332701 5.0000
101 100260784 1.0000
101 108935576 1.0000
101 454866285 2.0000
101 383238347 6.0000
101 558445037 2.0000
101 14197060 2.0000
101 333330899 5.0000
101 79167671 1.0000
101 85809236 1.0000
101 42374586 1.0000
101 130085607 1.0000
101 354911386 1.0000
101 18020612 1.0000
101 191111643 1.0000
101 19973305 2.0000
101 35781487 4.0000
101 118429508 3.0000
101 101712079 4.0000
101 259215762 3.0000
101 453169903 1.0000
101 85302744 1.0000
101 112398730 3.0000
101 70796349 5.0000
101 223552246 5.0000
101 108587399 5.0000
101 15048694 2.0000
101 166694631 1.0000
101 27850283 3.0000
101 20589545 1.0000
101 124270074 2.0000
101 20622055 1.0000
101 15484198 1.0000
101 250311545 3.0000
101 80812413 1.0000
101 122994639 6.0000
101 20992801 4.0000
101 32369044 3.0000
101 24734991 3.0000
101 117783032 2.0000
101 386476845 1.0000
101 77220402 1.0000
101 185183285 1.0000
101 180013616 5.0000
101 82406734 2.0000
101 50303152 1.0000
101 66078636 1.0000
101 34940114 5.0000
101 196054196 5.0000
101 80802900 3.0000
101 79974944 2.0000
101 91786287 1.0000
101 21408041 1.0000
101 105800463 5.0000
101 14621024 4.0000
101 107254637 1.0000
101 143779403 3.0000
102 14284260 5.0000
102 277496722 1.0000
102 14758838 1.0000
102 127619354 2.0000
102 50714939 1.0000
102 121127090 1.0000
102 80021045 2.0000
102 516688031 2.0000
102 496278040 1.0000
102 81367969 2.0000
102 110767433 1.0000
102 311986618 1.0000
102 479644360 2.0000
102 19858924 2.0000
102 52412027 1.0000
102 118711934 2.0000
102 155892458 2.0000
102 106397932 1.0000
102 6364652 1.0000
102 312758175 1.0000
102 275228841 2.0000
102 60738400 5.0000
102 376161322 4.0000
102 209029473 1.0000
102 810372954 2.0000
102 221355288 3.0000
102 217148014 1.0000
102 131517399 1.0000
102 554602188 1.0000
102 353688428 1.0000
102 20226550 1.0000
102 68198984 1.0000
102 215206530 1.0000
102 125270251 1.0000
102 253490735 1.0000
102 166598394 1.0000
102 6058852 3.0000
102 297967419 1.0000
102 34244239 1.0000
102 436576452 1.0000
102 115643685 1.0000
102 249709671 3.0000
102 20148039 1.0000
102 388954439 2.0000
102 105880024 1.0000
102 173065787 1.0000
102 14561015 1.0000
102 132170123 2.0000
102 357805905 1.0000
102 144929619 2.0000
102 16708655 1.0000
102 49682880 2.0000
102 58836363 5.0000
102 466501865 1.0000
102 804596460 3.0000
102 14933304 1.0000
102 303707744 2.0000
102 269788397 2.0000
102 61733092 2.0000
102 300872531 1.0000
102 124170781 2.0000
102 462856853 1.0000
102 164226176 2.0000
102 66774405 2.0000
102 58922682 2.0000
102 65357102 2.0000
102 22499765 2.0000
102 19825835 1.0000
102 25097735 4.0000
102 24727170 1.0000
102 107722321 1.0000
102 242943134 2.0000
102 154943205 1.0000
102 399365200 1.0000
102 61781260 1.0000
102 20356313 1.0000
102 62613162 2.0000
102 482866177 1.0000
102 85110055 1.0000
102 95194160 4.0000
102 389443487 1.0000
102 617016144 1.0000
102 224655400 1.0000
102 270926830 1.0000
102 255998767 1.0000
102 125312818 1.0000
102 26584956 1.0000
102 815306454 1.0000
102 21713090 1.0000
102 26796376 1.0000
102 19758148 1.0000
102 580749365 1.0000
102 237700394 1.0000
102 198912426 1.0000
102 200700960 1.0000
102 22159580 1.0000
102 58821256 1.0000
102 15453062 1.0000
102 20600229 2.0000
102 111013369 2.0000
102 48988168 1.0000
102 124312153 5.0000
102 14567982 1.0000
102 21736214 2.0000
102 14197060 1.0000
102 354911386 1.0000
102 387054267 1.0000
102 191111643 1.0000
102 35781487 1.0000
102 118429508 1.0000
102 101712079 2.0000
102 112398730 1.0000
102 70796349 1.0000
102 357472615 3.0000
102 608932775 1.0000
102 20589545 3.0000
102 295807687 1.0000
102 20622055 2.0000
102 117783032 1.0000
102 386476845 1.0000
102 103879974 2.0000
102 113585486 1.0000
102 77220402 2.0000
102 50303152 1.0000
102 77234984 1.0000
102 474991141 1.0000
102 79974944 1.0000
102 21408041 2.0000
102 105800463 1.0000
102 143779403 1.0000
103 14284260 1.0000
103 622426905 3.0000
103 22639961 3.0000
103 130092487 1.0000
103 187632184 1.0000
103 328634628 1.0000
103 475884318 1.0000
103 217148014 1.0000
103 385936104 2.0000
103 6058852 4.0000
103 115643685 1.0000
103 462856853 1.0000
103 77188973 2.0000
103 11564602 1.0000
103 830775721 2.0000
103 32522100 2.0000
103 15010349 17.0000
103 288723364 1.0000
103 55253731 2.0000
103 383238347 1.0000
103 453169903 1.0000
103 85302744 1.0000
103 112398730 7.0000
103 357472615 2.0000
103 295807687 3.0000
103 122994639 1.0000
103 185183285 1.0000
103 143779403 1.0000
104 14284260 1.0000
104 622426905 3.0000
104 22639961 3.0000
104 130092487 1.0000
104 187632184 1.0000
104 328634628 1.0000
104 475884318 1.0000
104 217148014 1.0000
104 385936104 2.0000
104 6058852 4.0000
104 115643685 1.0000
104 462856853 1.0000
104 77188973 2.0000
104 11564602 1.0000
104 830775721 2.0000
104 32522100 2.0000
104 15010349 17.0000
104 288723364 1.0000
104 55253731 2.0000
104 383238347 1.0000
104 453169903 1.0000
104 85302744 1.0000
104 112398730 7.0000
104 357472615 2.0000
104 295807687 3.0000
104 122994639 1.0000
104 185183285 1.0000
104 143779403 1.0000
105 14284260 5.0000
105 622426905 1.0000
105 21746513 3.0000
105 277496722 4.0000
105 14758838 7.0000
105 127619354 4.0000
105 309587728 1.0000
105 457060718 2.0000
105 50714939 1.0000
105 415449314 8.0000
105 22639961 6.0000
105 121127090 2.0000
105 80021045 3.0000
105 222477026 8.0000
105 18096679 7.0000
105 81367969 3.0000
105 102107018 1.0000
105 80968760 1.0000
105 593650130 1.0000
105 105838665 5.0000
105 110767433 2.0000
105 19589280 2.0000
105 45158266 3.0000
105 479644360 6.0000
105 417975170 7.0000
105 193313425 1.0000
105 130092487 6.0000
105 52412027 8.0000
105 386776248 2.0000
105 331178901 10.0000
105 118711934 4.0000
105 155892458 8.0000
105 106397932 8.0000
105 6364652 2.0000
105 275228841 3.0000
105 77224096 1.0000
105 60738400 7.0000
105 93860818 16.0000
105 225857392 4.0000
105 143739561 4.0000
105 376161322 4.0000
105 209029473 3.0000
105 187632184 2.0000
105 130154450 1.0000
105 108600854 1.0000
105 22388326 1.0000
105 168592013 2.0000
105 81857654 1.0000
105 18099795 1.0000
105 106115066 1.0000
105 328634628 7.0000
105 810372954 3.0000
105 631874663 1.0000
105 19177609 3.0000
105 92498317 5.0000
105 14146330 1.0000
105 475884318 7.0000
105 118984824 3.0000
105 217148014 2.0000
105 77981490 5.0000
105 77808680 4.0000
105 15157283 4.0000
105 54515428 3.0000
105 131970620 5.0000
105 14937936 5.0000
105 20688804 2.0000
105 33300246 1.0000
105 93880122 3.0000
105 131517399 3.0000
105 201226827 2.0000
105 776022362 2.0000
105 111411358 8.0000
105 408663015 5.0000
105 554602188 3.0000
105 353688428 5.0000
105 66444899 3.0000
105 110391388 1.0000
105 19977759 7.0000
105 34374472 5.0000
105 20226550 2.0000
105 407741330 10.0000
105 68198984 4.0000
105 27212119 1.0000
105 32965648 4.0000
105 277499481 4.0000
105 245849058 12.0000
105 215206530 1.0000
105 125270251 4.0000
105 16884084 8.0000
105 90646214 5.0000
105 78702900 11.0000
105 40238442 9.0000
105 18627119 2.0000
105 385936104 13.0000
105 253490735 2.0000
105 166598394 9.0000
105 6058852 3.0000
105 34244239 10.0000
105 436576452 2.0000
105 46609085 1.0000
105 104845115 6.0000
105 102084479 2.0000
105 903616850 1.0000
105 429751008 2.0000
105 377319290 1.0000
105 115643685 14.0000
105 331021368 3.0000
105 55059675 1.0000
105 94701778 1.0000
105 249709671 12.0000
105 20148039 5.0000
105 14104027 7.0000
105 388954439 10.0000
105 240202308 4.0000
105 105880024 12.0000
105 948015937 2.0000
105 173065787 2.0000
105 568174146 5.0000
105 14561015 1.0000
105 19295262 21.0000
105 121762421 1.0000
105 132170123 4.0000
105 357805905 1.0000
105 19087569 6.0000
105 261782937 2.0000
105 144929619 2.0000
105 16708655 7.0000
105 80943076 1.0000
105 82093305 4.0000
105 58836363 9.0000
105 219330249 1.0000
105 368312542 3.0000
105 466501865 1.0000
105 250091875 2.0000
105 68659708 3.0000
105 14933304 4.0000
105 227023883 5.0000
105 36664451 9.0000
105 303707744 1.0000
105 158315486 2.0000
105 103065157 2.0000
105 269788397 1.0000
105 61733092 7.0000
105 153810216 6.0000
105 927480949 2.0000
105 38886883 1.0000
105 300872531 6.0000
105 18632946 3.0000
105 106150560 4.0000
105 260824465 1.0000
105 124170781 1.0000
105 131926473 7.0000
105 78562045 2.0000
105 550076077 1.0000
105 462856853 4.0000
105 44548822 7.0000
105 77188973 26.0000
105 123346524 4.0000
105 31373289 8.0000
105 102958885 5.0000
105 20424362 5.0000
105 164226176 5.0000
105 422184091 4.0000
105 72341341 5.0000
105 318951712 2.0000
105 388250401 2.0000
105 66774405 6.0000
105 393947529 3.0000
105 276868661 1.0000
105 72883916 1.0000
105 393436815 12.0000
105 22499765 2.0000
105 88974929 15.0000
105 19825835 4.0000
105 258834854 3.0000
105 11564602 2.0000
105 830775721 6.0000
105 24727170 5.0000
105 107722321 1.0000
105 32522100 1.0000
105 242943134 1.0000
105 154943205 2.0000
105 427031173 2.0000
105 15010349 28.0000
105 61781260 15.0000
105 20356313 4.0000
105 219976700 4.0000
105 62613162 2.0000
105 482866177 6.0000
105 20995648 1.0000
105 28543847 7.0000
105 21744895 1.0000
105 389443487 1.0000
105 389434876 2.0000
105 224655400 5.0000
105 19397942 3.0000
105 101797813 2.0000
105 119074643 1.0000
105 35305401 4.0000
105 296312085 1.0000
105 270926830 2.0000
105 903985238 5.0000
105 90432690 9.0000
105 460401829 4.0000
105 21291109 1.0000
105 255998767 9.0000
105 125312818 1.0000
105 806388620 1.0000
105 26584956 5.0000
105 169864622 4.0000
105 76650839 4.0000
105 815306454 12.0000
105 21713090 2.0000
105 728039018 9.0000
105 19758148 4.0000
105 20856796 1.0000
105 192935794 11.0000
105 23452598 2.0000
105 245745762 3.0000
105 19619404 10.0000
105 580749365 9.0000
105 117777690 9.0000
105 32439211 7.0000
105 198912426 1.0000
105 326184301 3.0000
105 5715682 1.0000
105 408454349 15.0000
105 288723364 8.0000
105 120720108 2.0000
105 55253731 8.0000
105 22159580 2.0000
105 606306570 8.0000
105 58821256 4.0000
105 481120639 3.0000
105 19018381 1.0000
105 20600229 6.0000
105 388299335 9.0000
105 111013369 3.0000
105 499781930 1.0000
105 84563846 6.0000
105 328576792 3.0000
105 624746312 2.0000
105 60585651 1.0000
105 48988168 4.0000
105 219298196 4.0000
105 124312153 6.0000
105 15672615 14.0000
105 14567982 2.0000
105 532351874 3.0000
105 23749162 6.0000
105 41901500 2.0000
105 21736214 2.0000
105 24211594 5.0000
105 188332701 4.0000
105 100260784 4.0000
105 143212610 11.0000
105 454866285 1.0000
105 383238347 10.0000
105 558445037 3.0000
105 333330899 3.0000
105 494828691 3.0000
105 130085607 1.0000
105 14395178 10.0000
105 354911386 6.0000
105 18020612 3.0000
105 387054267 5.0000
105 19973305 1.0000
105 25091518 6.0000
105 35781487 9.0000
105 118429508 1.0000
105 859731314 3.0000
105 101712079 3.0000
105 64396655 11.0000
105 259215762 1.0000
105 131120978 1.0000
105 453169903 1.0000
105 85302744 12.0000
105 112398730 7.0000
105 70796349 22.0000
105 357472615 8.0000
105 223552246 1.0000
105 108587399 5.0000
105 173089105 3.0000
105 166694631 4.0000
105 95646830 3.0000
105 27850283 4.0000
105 20589545 7.0000
105 16970757 5.0000
105 296288685 5.0000
105 295807687 12.0000
105 124270074 5.0000
105 20622055 4.0000
105 15484198 3.0000
105 54351001 2.0000
105 250311545 3.0000
105 80812413 2.0000
105 122994639 4.0000
105 20992801 8.0000
105 32369044 11.0000
105 24734991 1.0000
105 117783032 4.0000
105 386476845 6.0000
105 103879974 4.0000
105 14190551 1.0000
105 407859240 1.0000
105 113585486 1.0000
105 77220402 4.0000
105 185183285 4.0000
105 180013616 1.0000
105 50303152 20.0000
105 66078636 5.0000
105 34940114 9.0000
105 196054196 3.0000
105 80802900 3.0000
105 79974944 6.0000
105 91786287 4.0000
105 21408041 1.0000
105 105800463 1.0000
105 14621024 1.0000
105 75896448 2.0000
106 14284260 1.0000
106 622426905 1.0000
106 22639961 1.0000
106 110767433 1.0000
106 168592013 1.0000
106 77808680 1.0000
106 276868661 1.0000
106 21666641 1.0000
106 133236916 1.0000
106 117777690 1.0000
106 84563846 2.0000
106 85302744 1.0000
107 14284260 10.0000
107 622426905 3.0000
107 21746513 15.0000
107 277496722 14.0000
107 14758838 7.0000
107 127619354 8.0000
107 309587728 2.0000
107 457060718 7.0000
107 50714939 14.0000
107 415449314 9.0000
107 22639961 11.0000
107 121127090 19.0000
107 831250927 2.0000
107 80021045 7.0000
107 222477026 7.0000
107 516688031 4.0000
107 18096679 16.0000
107 496278040 5.0000
107 81367969 13.0000
107 102107018 2.0000
107 593650130 13.0000
107 105838665 9.0000
107 110767433 4.0000
107 22031058 1.0000
107 311986618 8.0000
107 19589280 4.0000
107 45158266 5.0000
107 479644360 10.0000
107 417975170 5.0000
107 19858924 3.0000
107 193313425 28.0000
107 15580900 14.0000
107 130092487 9.0000
107 52412027 8.0000
107 386776248 9.0000
107 331178901 25.0000
107 118711934 8.0000
107 155892458 8.0000
107 106397932 6.0000
107 36672211 2.0000
107 6364652 8.0000
107 312758175 3.0000
107 275228841 12.0000
107 77224096 1.0000
107 60738400 7.0000
107 93860818 19.0000
107 225857392 10.0000
107 143739561 11.0000
107 373442908 8.0000
107 432396682 11.0000
107 376161322 14.0000
107 209029473 10.0000
107 187632184 7.0000
107 130154450 8.0000
107 108600854 3.0000
107 22388326 3.0000
107 168592013 9.0000
107 81857654 3.0000
107 18099795 4.0000
107 106115066 5.0000
107 328634628 1.0000
107 810372954 16.0000
107 631874663 2.0000
107 19177609 13.0000
107 92498317 8.0000
107 14146330 4.0000
107 86192099 3.0000
107 221355288 4.0000
107 475884318 6.0000
107 118984824 6.0000
107 217148014 16.0000
107 77981490 16.0000
107 77808680 23.0000
107 15157283 3.0000
107 54515428 8.0000
107 131970620 13.0000
107 14937936 5.0000
107 20688804 2.0000
107 38281180 1.0000
107 33300246 9.0000
107 93880122 8.0000
107 131517399 12.0000
107 201226827 7.0000
107 776022362 4.0000
107 111411358 13.0000
107 408663015 7.0000
107 162472533 9.0000
107 554602188 7.0000
107 353688428 8.0000
107 66444899 8.0000
107 110391388 4.0000
107 19977759 6.0000
107 34374472 10.0000
107 20226550 10.0000
107 407741330 13.0000
107 68198984 11.0000
107 27212119 7.0000
107 32965648 3.0000
107 277499481 5.0000
107 245849058 6.0000
107 215206530 14.0000
107 125270251 22.0000
107 16884084 18.0000
107 90646214 7.0000
107 191807697 10.0000
107 78702900 4.0000
107 40238442 9.0000
107 18627119 6.0000
107 385936104 7.0000
107 253490735 12.0000
107 166598394 12.0000
107 6058852 13.0000
107 297967419 8.0000
107 34244239 9.0000
107 436576452 9.0000
107 109585815 2.0000
107 46609085 10.0000
107 144791011 1.0000
107 104845115 4.0000
107 102084479 6.0000
107 903616850 3.0000
107 429751008 7.0000
107 377319290 3.0000
107 115643685 5.0000
107 331021368 13.0000
107 55059675 10.0000
107 94701778 7.0000
107 249709671 13.0000
107 222762589 8.0000
107 20148039 12.0000
107 368314502 1.0000
107 14104027 17.0000
107 388954439 12.0000
107 240202308 8.0000
107 105880024 2.0000
107 948015937 3.0000
107 173065787 11.0000
107 568174146 11.0000
107 14561015 5.0000
107 19295262 11.0000
107 121762421 12.0000
107 124152473 1.0000
107 132170123 11.0000
107 357805905 8.0000
107 19087569 18.0000
107 261782937 16.0000
107 144929619 15.0000
107 16708655 11.0000
107 80943076 10.0000
107 82093305 14.0000
107 49682880 10.0000
107 58836363 8.0000
107 219330249 5.0000
107 368312542 10.0000
107 466501865 13.0000
107 250091875 8.0000
107 68659708 13.0000
107 14933304 8.0000
107 227023883 8.0000
107 36664451 2.0000
107 303707744 6.0000
107 28087982 9.0000
107 158315486 11.0000
107 103065157 3.0000
107 269788397 23.0000
107 101262304 3.0000
107 61733092 14.0000
107 153810216 14.0000
107 927480949 2.0000
107 38886883 12.0000
107 19058678 5.0000
107 300872531 6.0000
107 18632946 12.0000
107 106150560 7.0000
107 260824465 3.0000
107 124170781 9.0000
107 131926473 9.0000
107 78562045 9.0000
107 932446861 1.0000
107 462856853 5.0000
107 44548822 13.0000
107 77188973 12.0000
107 123346524 3.0000
107 31373289 7.0000
107 102958885 3.0000
107 609096352 4.0000
107 20424362 3.0000
107 164226176 6.0000
107 422184091 5.0000
107 72341341 7.0000
107 318951712 10.0000
107 77240489 7.0000
107 388250401 15.0000
107 66774405 11.0000
107 24157360 9.0000
107 58922682 3.0000
107 393947529 14.0000
107 65357102 10.0000
107 276868661 11.0000
107 21666641 19.0000
107 72883916 2.0000
107 393436815 8.0000
107 22499765 6.0000
107 117449724 2.0000
107 88974929 12.0000
107 19825835 24.0000
107 258834854 8.0000
107 11564602 17.0000
107 830775721 12.0000
107 25097735 4.0000
107 24727170 12.0000
107 107722321 18.0000
107 32522100 8.0000
107 242943134 10.0000
107 154943205 20.0000
107 427031173 2.0000
107 15010349 15.0000
107 399365200 5.0000
107 61781260 11.0000
107 20356313 12.0000
107 133236916 2.0000
107 219976700 10.0000
107 62613162 13.0000
107 482866177 4.0000
107 20995648 10.0000
107 28543847 22.0000
107 85110055 5.0000
107 21744895 13.0000
107 95194160 11.0000
107 389443487 9.0000
107 389434876 4.0000
107 617016144 8.0000
107 224655400 2.0000
107 19397942 16.0000
107 101797813 7.0000
107 17723460 15.0000
107 119074643 6.0000
107 35305401 10.0000
107 56999787 5.0000
107 270926830 7.0000
107 903985238 8.0000
107 90432690 9.0000
107 460401829 5.0000
107 21291109 5.0000
107 156992643 9.0000
107 255998767 9.0000
107 125312818 6.0000
107 806388620 2.0000
107 26584956 10.0000
107 397160160 3.0000
107 169864622 15.0000
107 76650839 7.0000
107 815306454 37.0000
107 21713090 5.0000
107 728039018 16.0000
107 26796376 12.0000
107 19758148 24.0000
107 20856796 12.0000
107 192935794 10.0000
107 23452598 11.0000
107 245745762 7.0000
107 19619404 19.0000
107 580749365 15.0000
107 237700394 2.0000
107 117777690 13.0000
107 32439211 8.0000
107 198912426 7.0000
107 5715682 9.0000
107 408454349 11.0000
107 397229449 8.0000
107 200700960 14.0000
107 288723364 14.0000
107 120720108 1.0000
107 17298241 1.0000
107 55253731 8.0000
107 22159580 7.0000
107 606306570 4.0000
107 58821256 7.0000
107 202205134 1.0000
107 15453062 20.0000
107 481120639 1.0000
107 19018381 12.0000
107 20600229 9.0000
107 34654362 15.0000
107 388299335 5.0000
107 111013369 7.0000
107 499781930 7.0000
107 84563846 10.0000
107 328576792 7.0000
107 624746312 12.0000
107 48988168 10.0000
107 219298196 10.0000
107 124312153 8.0000
107 15672615 9.0000
107 14567982 10.0000
107 532351874 7.0000
107 23749162 7.0000
107 41901500 12.0000
107 21736214 5.0000
107 24211594 3.0000
107 188332701 10.0000
107 100260784 14.0000
107 236953412 1.0000
107 143212610 9.0000
107 454866285 17.0000
107 383238347 13.0000
107 558445037 14.0000
107 14197060 15.0000
107 333330899 12.0000
107 494828691 3.0000
107 79167671 1.0000
107 85809236 4.0000
107 42374586 1.0000
107 130085607 11.0000
107 14395178 6.0000
107 354911386 20.0000
107 18020612 12.0000
107 387054267 13.0000
107 191111643 9.0000
107 19973305 9.0000
107 837683683 1.0000
107 25091518 17.0000
107 35781487 6.0000
107 118429508 8.0000
107 859731314 1.0000
107 101712079 7.0000
107 64396655 8.0000
107 259215762 15.0000
107 131120978 4.0000
107 85302744 11.0000
107 112398730 19.0000
107 70796349 16.0000
107 357472615 18.0000
107 223552246 10.0000
107 108587399 7.0000
107 15048694 8.0000
107 173089105 5.0000
107 166694631 7.0000
107 532241033 1.0000
107 95646830 21.0000
107 27850283 13.0000
107 20589545 8.0000
107 16970757 6.0000
107 296288685 4.0000
107 295807687 8.0000
107 124270074 17.0000
107 20622055 7.0000
107 15484198 9.0000
107 54351001 11.0000
107 250311545 13.0000
107 80812413 13.0000
107 122994639 8.0000
107 20992801 14.0000
107 32369044 13.0000
107 22282116 2.0000
107 24734991 6.0000
107 117783032 7.0000
107 386476845 19.0000
107 103879974 4.0000
107 97452095 1.0000
107 14190551 6.0000
107 113585486 8.0000
107 77220402 6.0000
107 185183285 15.0000
107 180013616 14.0000
107 82406734 1.0000
107 50303152 4.0000
107 66078636 10.0000
107 77234984 4.0000
107 34940114 14.0000
107 474991141 2.0000
107 196054196 7.0000
107 80802900 5.0000
107 79974944 5.0000
107 91786287 4.0000
107 21408041 10.0000
107 105800463 8.0000
107 14621024 8.0000
107 107254637 33.0000
107 75896448 6.0000
107 143779403 9.0000
108 14284260 1.0000
108 121762421 1.0000
108 28087982 2.0000
108 153810216 1.0000
109 14284260 1.0000
109 309587728 1.0000
109 831250927 3.0000
109 222477026 1.0000
109 18096679 1.0000
109 496278040 1.0000
109 19589280 1.0000
109 193313425 1.0000
109 155892458 1.0000
109 275228841 1.0000
109 225857392 1.0000
109 81857654 1.0000
109 18099795 1.0000
109 810372954 1.0000
109 92498317 1.0000
109 14146330 2.0000
109 475884318 1.0000
109 118984824 5.0000
109 15157283 1.0000
109 54515428 1.0000
109 33300246 1.0000
109 93880122 1.0000
109 408663015 2.0000
109 162472533 1.0000
109 554602188 1.0000
109 407741330 1.0000
109 125270251 2.0000
109 78702900 1.0000
109 385936104 2.0000
109 166598394 12.0000
109 6058852 1.0000
109 436576452 1.0000
109 249709671 1.0000
109 222762589 2.0000
109 16708655 1.0000
109 303707744 1.0000
109 28087982 1.0000
109 158315486 1.0000
109 61733092 1.0000
109 153810216 1.0000
109 18632946 2.0000
109 106150560 1.0000
109 131926473 1.0000
109 20424362 1.0000
109 77240489 1.0000
109 388250401 1.0000
109 19825835 9.0000
109 399365200 1.0000
109 219976700 1.0000
109 20995648 3.0000
109 95194160 1.0000
109 389434876 1.0000
109 296312085 1.0000
109 270926830 1.0000
109 255998767 1.0000
109 19758148 1.0000
109 580749365 2.0000
109 55253731 2.0000
109 15453062 4.0000
109 499781930 3.0000
109 48988168 1.0000
109 100260784 1.0000
109 130085607 1.0000
109 14395178 7.0000
109 25091518 1.0000
109 101712079 1.0000
109 64396655 3.0000
109 259215762 1.0000
109 85302744 2.0000
109 95646830 2.0000
109 16970757 1.0000
109 124270074 1.0000
109 22282116 1.0000
109 14190551 1.0000
109 180013616 1.0000
109 50303152 2.0000
109 105800463 1.0000
110 14284260 1.0000
110 475884318 1.0000
110 118984824 3.0000
110 15157283 1.0000
110 54515428 1.0000
110 125270251 1.0000
110 222762589 2.0000
110 28087982 1.0000
110 18632946 1.0000
110 131926473 1.0000
110 26584956 1.0000
110 55253731 1.0000
110 130085607 1.0000
110 105800463 1.0000
111 14284260 1.0000
111 277496722 1.0000
111 871469846 1.0000
111 19295262 1.0000
111 28087982 1.0000
111 118429508 1.0000
112 14284260 8.0000
112 622426905 4.0000
112 21746513 6.0000
112 277496722 3.0000
112 14758838 7.0000
112 127619354 6.0000
112 309587728 2.0000
112 457060718 14.0000
112 50714939 7.0000
112 415449314 17.0000
112 22639961 4.0000
112 121127090 9.0000
112 831250927 1.0000
112 80021045 6.0000
112 222477026 2.0000
112 516688031 5.0000
112 18096679 2.0000
112 496278040 3.0000
112 80968760 3.0000
112 593650130 6.0000
112 105838665 2.0000
112 110767433 5.0000
112 22031058 1.0000
112 311986618 4.0000
112 19589280 2.0000
112 479644360 3.0000
112 417975170 6.0000
112 19858924 1.0000
112 193313425 6.0000
112 15580900 9.0000
112 130092487 2.0000
112 52412027 6.0000
112 386776248 3.0000
112 331178901 2.0000
112 155892458 3.0000
112 36672211 1.0000
112 6364652 18.0000
112 312758175 4.0000
112 275228841 3.0000
112 60738400 2.0000
112 93860818 4.0000
112 225857392 3.0000
112 143739561 2.0000
112 373442908 13.0000
112 432396682 2.0000
112 376161322 11.0000
112 209029473 2.0000
112 187632184 5.0000
112 108600854 1.0000
112 22388326 18.0000
112 168592013 3.0000
112 81857654 4.0000
112 18099795 10.0000
112 106115066 4.0000
112 328634628 6.0000
112 810372954 5.0000
112 631874663 3.0000
112 19177609 1.0000
112 871469846 4.0000
112 92498317 2.0000
112 14146330 5.0000
112 86192099 4.0000
112 221355288 1.0000
112 475884318 6.0000
112 118984824 9.0000
112 217148014 2.0000
112 77981490 9.0000
112 77808680 5.0000
112 15157283 5.0000
112 54515428 6.0000
112 131970620 4.0000
112 14937936 1.0000
112 20688804 2.0000
112 38281180 1.0000
112 33300246 9.0000
112 93880122 3.0000
112 131517399 1.0000
112 201226827 7.0000
112 776022362 1.0000
112 111411358 8.0000
112 408663015 8.0000
112 162472533 4.0000
112 554602188 1.0000
112 353688428 7.0000
112 66444899 4.0000
112 19977759 3.0000
112 34374472 1.0000
112 20226550 7.0000
112 407741330 2.0000
112 68198984 4.0000
112 27212119 8.0000
112 32965648 8.0000
112 245849058 5.0000
112 125270251 9.0000
112 16884084 7.0000
112 90646214 2.0000
112 191807697 7.0000
112 78702900 5.0000
112 40238442 8.0000
112 18627119 3.0000
112 385936104 2.0000
112 253490735 11.0000
112 166598394 4.0000
112 6058852 5.0000
112 297967419 6.0000
112 34244239 5.0000
112 436576452 3.0000
112 109585815 1.0000
112 46609085 3.0000
112 144791011 1.0000
112 104845115 2.0000
112 102084479 10.0000
112 429751008 1.0000
112 377319290 11.0000
112 115643685 5.0000
112 331021368 7.0000
112 55059675 11.0000
112 94701778 11.0000
112 249709671 20.0000
112 222762589 17.0000
112 20148039 6.0000
112 14104027 8.0000
112 211525589 2.0000
112 388954439 3.0000
112 240202308 1.0000
112 105880024 6.0000
112 948015937 3.0000
112 173065787 2.0000
112 568174146 6.0000
112 14561015 6.0000
112 19295262 12.0000
112 121762421 2.0000
112 132170123 3.0000
112 357805905 5.0000
112 19087569 7.0000
112 261782937 24.0000
112 144929619 4.0000
112 16708655 4.0000
112 80943076 4.0000
112 82093305 4.0000
112 49682880 9.0000
112 58836363 4.0000
112 219330249 3.0000
112 368312542 2.0000
112 466501865 6.0000
112 250091875 13.0000
112 68659708 2.0000
112 804596460 1.0000
112 14933304 1.0000
112 227023883 1.0000
112 303707744 6.0000
112 28087982 7.0000
112 158315486 4.0000
112 103065157 5.0000
112 269788397 2.0000
112 101262304 9.0000
112 61733092 6.0000
112 153810216 9.0000
112 927480949 1.0000
112 38886883 3.0000
112 19058678 10.0000
112 300872531 12.0000
112 18632946 5.0000
112 106150560 6.0000
112 260824465 6.0000
112 124170781 2.0000
112 131926473 6.0000
112 78562045 7.0000
112 932446861 1.0000
112 462856853 6.0000
112 44548822 4.0000
112 77188973 5.0000
112 31373289 5.0000
112 102958885 2.0000
112 20424362 3.0000
112 164226176 7.0000
112 422184091 4.0000
112 72341341 14.0000
112 318951712 14.0000
112 77240489 1.0000
112 388250401 3.0000
112 66774405 9.0000
112 24157360 5.0000
112 58922682 5.0000
112 393947529 1.0000
112 65357102 5.0000
112 276868661 10.0000
112 21666641 2.0000
112 72883916 5.0000
112 393436815 10.0000
112 22499765 1.0000
112 88974929 1.0000
112 19825835 7.0000
112 258834854 1.0000
112 11564602 10.0000
112 830775721 2.0000
112 25097735 9.0000
112 24727170 3.0000
112 107722321 5.0000
112 32522100 7.0000
112 242943134 11.0000
112 468356212 1.0000
112 154943205 9.0000
112 15010349 4.0000
112 399365200 1.0000
112 61781260 15.0000
112 20356313 5.0000
112 133236916 4.0000
112 219976700 6.0000
112 62613162 5.0000
112 482866177 2.0000
112 20995648 8.0000
112 28543847 5.0000
112 21744895 1.0000
112 95194160 12.0000
112 389443487 6.0000
112 389434876 3.0000
112 617016144 5.0000
112 19397942 6.0000
112 101797813 6.0000
112 17723460 14.0000
112 119074643 2.0000
112 35305401 2.0000
112 296312085 1.0000
112 56999787 3.0000
112 270926830 6.0000
112 903985238 2.0000
112 90432690 2.0000
112 460401829 13.0000
112 21291109 2.0000
112 156992643 7.0000
112 255998767 1.0000
112 125312818 9.0000
112 26584956 6.0000
112 397160160 1.0000
112 169864622 1.0000
112 76650839 8.0000
112 815306454 5.0000
112 21713090 4.0000
112 728039018 4.0000
112 26796376 7.0000
112 19758148 4.0000
112 20856796 9.0000
112 192935794 8.0000
112 245745762 6.0000
112 19619404 2.0000
112 580749365 3.0000
112 237700394 2.0000
112 117777690 5.0000
112 32439211 3.0000
112 198912426 3.0000
112 5715682 7.0000
112 408454349 3.0000
112 397229449 4.0000
112 200700960 6.0000
112 288723364 5.0000
112 120720108 7.0000
112 17298241 1.0000
112 55253731 6.0000
112 22159580 18.0000
112 606306570 1.0000
112 58821256 5.0000
112 15453062 1.0000
112 19018381 2.0000
112 20600229 8.0000
112 34654362 6.0000
112 388299335 6.0000
112 111013369 4.0000
112 499781930 2.0000
112 84563846 4.0000
112 328576792 1.0000
112 624746312 4.0000
112 48988168 5.0000
112 219298196 9.0000
112 124312153 1.0000
112 15672615 7.0000
112 14567982 9.0000
112 532351874 2.0000
112 23749162 1.0000
112 41901500 4.0000
112 21736214 3.0000
112 24211594 17.0000
112 188332701 2.0000
112 100260784 1.0000
112 108935576 1.0000
112 143212610 4.0000
112 454866285 2.0000
112 383238347 2.0000
112 558445037 4.0000
112 14197060 1.0000
112 333330899 2.0000
112 494828691 2.0000
112 79167671 16.0000
112 42374586 1.0000
112 130085607 1.0000
112 14395178 5.0000
112 354911386 8.0000
112 18020612 9.0000
112 387054267 21.0000
112 191111643 19.0000
112 19973305 9.0000
112 837683683 1.0000
112 25091518 9.0000
112 35781487 2.0000
112 118429508 8.0000
112 859731314 2.0000
112 101712079 5.0000
112 64396655 4.0000
112 259215762 5.0000
112 131120978 1.0000
112 85302744 1.0000
112 112398730 4.0000
112 70796349 14.0000
112 357472615 5.0000
112 223552246 8.0000
112 108587399 9.0000
112 15048694 8.0000
112 173089105 11.0000
112 166694631 4.0000
112 532241033 2.0000
112 95646830 15.0000
112 27850283 6.0000
112 20589545 13.0000
112 16970757 6.0000
112 295807687 7.0000
112 124270074 6.0000
112 20622055 3.0000
112 15484198 6.0000
112 54351001 5.0000
112 250311545 4.0000
112 80812413 8.0000
112 122994639 2.0000
112 20992801 1.0000
112 32369044 12.0000
112 24734991 6.0000
112 117783032 3.0000
112 386476845 2.0000
112 103879974 6.0000
112 47916280 4.0000
112 14190551 7.0000
112 113585486 16.0000
112 77220402 9.0000
112 185183285 10.0000
112 180013616 2.0000
112 82406734 1.0000
112 50303152 9.0000
112 66078636 7.0000
112 77234984 4.0000
112 34940114 5.0000
112 196054196 2.0000
112 80802900 11.0000
112 79974944 14.0000
112 91786287 8.0000
112 21408041 6.0000
112 105800463 8.0000
112 14621024 3.0000
112 107254637 6.0000
112 75896448 3.0000
112 143779403 11.0000
113 14284260 8.0000
113 622426905 5.0000
113 21746513 1.0000
113 277496722 1.0000
113 14758838 1.0000
113 127619354 1.0000
113 50714939 1.0000
113 415449314 3.0000
113 22639961 2.0000
113 121127090 1.0000
113 222477026 2.0000
113 80968760 1.0000
113 593650130 3.0000
113 105838665 2.0000
113 110767433 1.0000
113 311986618 5.0000
113 19589280 2.0000
113 45158266 1.0000
113 479644360 2.0000
113 417975170 7.0000
113 19858924 1.0000
113 15580900 4.0000
113 130092487 5.0000
113 52412027 1.0000
113 386776248 14.0000
113 331178901 1.0000
113 155892458 2.0000
113 6364652 3.0000
113 275228841 4.0000
113 60738400 1.0000
113 225857392 1.0000
113 143739561 1.0000
113 373442908 1.0000
113 432396682 2.0000
113 376161322 1.0000
113 187632184 1.0000
113 130154450 3.0000
113 108600854 1.0000
113 81857654 1.0000
113 18099795 1.0000
113 106115066 2.0000
113 328634628 2.0000
113 810372954 1.0000
113 19177609 1.0000
113 92498317 1.0000
113 86192099 2.0000
113 475884318 1.0000
113 118984824 3.0000
113 217148014 1.0000
113 77981490 1.0000
113 77808680 2.0000
113 15157283 2.0000
113 14937936 3.0000
113 33300246 3.0000
113 131517399 1.0000
113 776022362 2.0000
113 408663015 2.0000
113 162472533 1.0000
113 554602188 1.0000
113 66444899 1.0000
113 34374472 3.0000
113 110459587 1.0000
113 407741330 2.0000
113 68198984 1.0000
113 27212119 2.0000
113 32965648 1.0000
113 245849058 2.0000
113 215206530 4.0000
113 125270251 2.0000
113 16884084 2.0000
113 90646214 4.0000
113 40238442 1.0000
113 18627119 2.0000
113 385936104 2.0000
113 166598394 6.0000
113 297967419 2.0000
113 34244239 4.0000
113 436576452 2.0000
113 144791011 1.0000
113 429751008 2.0000
113 377319290 10.0000
113 115643685 2.0000
113 331021368 4.0000
113 249709671 2.0000
113 20148039 2.0000
113 368314502 3.0000
113 14104027 4.0000
113 211525589 1.0000
113 105880024 1.0000
113 173065787 2.0000
113 568174146 2.0000
113 19295262 1.0000
113 121762421 1.0000
113 124152473 1.0000
113 132170123 1.0000
113 19087569 1.0000
113 261782937 1.0000
113 144929619 4.0000
113 16708655 3.0000
113 80943076 3.0000
113 82093305 3.0000
113 49682880 1.0000
113 58836363 1.0000
113 219330249 3.0000
113 250091875 1.0000
113 68659708 1.0000
113 14933304 1.0000
113 227023883 2.0000
113 303707744 1.0000
113 28087982 1.0000
113 158315486 3.0000
113 103065157 1.0000
113 269788397 1.0000
113 101262304 1.0000
113 61733092 1.0000
113 927480949 1.0000
113 38886883 3.0000
113 19058678 1.0000
113 106150560 2.0000
113 124170781 2.0000
113 78562045 2.0000
113 932446861 1.0000
113 462856853 2.0000
113 44548822 4.0000
113 77188973 1.0000
113 123346524 4.0000
113 31373289 1.0000
113 102958885 2.0000
113 164226176 1.0000
113 72341341 1.0000
113 318951712 3.0000
113 388250401 2.0000
113 66774405 2.0000
113 24157360 1.0000
113 58922682 1.0000
113 393947529 2.0000
113 65357102 1.0000
113 276868661 1.0000
113 21666641 2.0000
113 117449724 1.0000
113 88974929 1.0000
113 258834854 3.0000
113 25097735 1.0000
113 24727170 3.0000
113 107722321 1.0000
113 242943134 1.0000
113 154943205 1.0000
113 427031173 1.0000
113 15010349 1.0000
113 399365200 1.0000
113 61781260 4.0000
113 20356313 1.0000
113 133236916 1.0000
113 219976700 3.0000
113 62613162 4.0000
113 482866177 1.0000
113 28543847 2.0000
113 21744895 1.0000
113 34343954 1.0000
113 389434876 1.0000
113 19397942 5.0000
113 35305401 1.0000
113 56999787 1.0000
113 270926830 2.0000
113 903985238 2.0000
113 90432690 2.0000
113 156992643 2.0000
113 255998767 6.0000
113 125312818 1.0000
113 806388620 4.0000
113 169864622 3.0000
113 76650839 2.0000
113 815306454 1.0000
113 21713090 2.0000
113 728039018 3.0000
113 20856796 4.0000
113 192935794 1.0000
113 23452598 2.0000
113 245745762 1.0000
113 19619404 3.0000
113 580749365 1.0000
113 117777690 1.0000
113 198912426 1.0000
113 408454349 3.0000
113 397229449 1.0000
113 200700960 1.0000
113 288723364 2.0000
113 120720108 1.0000
113 22159580 1.0000
113 481120639 1.0000
113 19018381 1.0000
113 20600229 2.0000
113 34654362 1.0000
113 388299335 1.0000
113 499781930 2.0000
113 114704539 1.0000
113 624746312 2.0000
113 60585651 1.0000
113 124312153 1.0000
113 14567982 1.0000
113 532351874 1.0000
113 23749162 1.0000
113 24211594 2.0000
113 188332701 4.0000
113 108935576 2.0000
113 143212610 1.0000
113 454866285 1.0000
113 383238347 2.0000
113 14197060 1.0000
113 333330899 2.0000
113 85809236 1.0000
113 14395178 7.0000
113 18020612 3.0000
113 387054267 2.0000
113 101712079 3.0000
113 64396655 2.0000
113 131120978 1.0000
113 85302744 4.0000
113 595553662 1.0000
113 112398730 6.0000
113 70796349 2.0000
113 357472615 4.0000
113 223552246 5.0000
113 108587399 2.0000
113 15048694 1.0000
113 173089105 4.0000
113 20589545 2.0000
113 16970757 1.0000
113 296288685 1.0000
113 295807687 1.0000
113 20622055 1.0000
113 54351001 2.0000
113 250311545 7.0000
113 122994639 4.0000
113 20992801 2.0000
113 32369044 4.0000
113 24734991 6.0000
113 103879974 1.0000
113 113585486 1.0000
113 185183285 1.0000
113 180013616 2.0000
113 82406734 1.0000
113 66078636 1.0000
113 34940114 6.0000
113 474991141 1.0000
113 21408041 3.0000
113 105800463 2.0000
113 14621024 5.0000
113 75896448 1.0000
114 14284260 1.0000
114 622426905 1.0000
114 105838665 1.0000
114 311986618 1.0000
114 45158266 1.0000
114 417975170 1.0000
114 52412027 4.0000
114 155892458 1.0000
114 222419520 1.0000
114 209029473 2.0000
114 168592013 1.0000
114 106115066 1.0000
114 34374472 2.0000
114 20226550 2.0000
114 215206530 3.0000
114 385936104 3.0000
114 166598394 2.0000
114 34244239 1.0000
114 115643685 1.0000
114 20148039 1.0000
114 19295262 1.0000
114 121762421 2.0000
114 466501865 3.0000
114 78562045 2.0000
114 462856853 2.0000
114 20424362 1.0000
114 15133808 1.0000
114 422184091 1.0000
114 24727170 2.0000
114 219976700 1.0000
114 28543847 1.0000
114 85110055 2.0000
114 21744895 2.0000
114 389434876 1.0000
114 296312085 1.0000
114 90432690 2.0000
114 255998767 1.0000
114 76650839 1.0000
114 21713090 1.0000
114 20856796 2.0000
114 19619404 1.0000
114 580749365 1.0000
114 328576792 1.0000
114 48988168 1.0000
114 333330899 1.0000
114 85809236 1.0000
114 130085607 2.0000
114 19973305 1.0000
114 259215762 2.0000
114 223552246 1.0000
114 166694631 1.0000
114 250311545 4.0000
114 22282116 1.0000
114 180013616 1.0000
115 14284260 1.0000
115 622426905 1.0000
115 21746513 2.0000
115 14758838 3.0000
115 127619354 2.0000
115 309587728 1.0000
115 50714939 1.0000
115 415449314 8.0000
115 22639961 4.0000
115 121127090 3.0000
115 516688031 1.0000
115 102107018 1.0000
115 593650130 1.0000
115 110767433 6.0000
115 19589280 1.0000
115 479644360 2.0000
115 417975170 1.0000
115 193313425 1.0000
115 130092487 2.0000
115 386776248 3.0000
115 331178901 3.0000
115 118711934 1.0000
115 106397932 1.0000
115 36672211 2.0000
115 6364652 1.0000
115 312758175 3.0000
115 275228841 5.0000
115 93860818 3.0000
115 143739561 1.0000
115 373442908 4.0000
115 432396682 4.0000
115 209029473 2.0000
115 130154450 5.0000
115 22388326 3.0000
115 81857654 2.0000
115 18099795 2.0000
115 328634628 2.0000
115 810372954 1.0000
115 871469846 1.0000
115 92498317 4.0000
115 14146330 2.0000
115 86192099 1.0000
115 221355288 2.0000
115 475884318 4.0000
115 118984824 2.0000
115 217148014 2.0000
115 77981490 1.0000
115 77808680 1.0000
115 15157283 2.0000
115 54515428 2.0000
115 131970620 3.0000
115 93880122 4.0000
115 131517399 2.0000
115 201226827 5.0000
115 111411358 3.0000
115 162472533 2.0000
115 554602188 2.0000
115 353688428 1.0000
115 66444899 1.0000
115 110391388 1.0000
115 19977759 2.0000
115 34374472 1.0000
115 20226550 1.0000
115 407741330 3.0000
115 27212119 1.0000
115 32965648 3.0000
115 245849058 1.0000
115 215206530 2.0000
115 16884084 2.0000
115 191807697 5.0000
115 78702900 2.0000
115 253490735 2.0000
115 166598394 6.0000
115 6058852 2.0000
115 297967419 1.0000
115 34244239 4.0000
115 102084479 1.0000
115 429751008 1.0000
115 377319290 2.0000
115 115643685 2.0000
115 331021368 4.0000
115 55059675 4.0000
115 94701778 1.0000
115 249709671 8.0000
115 222762589 5.0000
115 14104027 2.0000
115 388954439 1.0000
115 240202308 1.0000
115 19295262 3.0000
115 121762421 3.0000
115 132170123 2.0000
115 357805905 1.0000
115 19087569 1.0000
115 261782937 1.0000
115 144929619 1.0000
115 16708655 3.0000
115 49682880 1.0000
115 58836363 3.0000
115 466501865 1.0000
115 250091875 1.0000
115 68659708 5.0000
115 14933304 3.0000
115 227023883 2.0000
115 303707744 2.0000
115 28087982 3.0000
115 158315486 1.0000
115 103065157 2.0000
115 269788397 3.0000
115 101262304 2.0000
115 61733092 4.0000
115 153810216 1.0000
115 927480949 1.0000
115 38886883 1.0000
115 19058678 3.0000
115 300872531 1.0000
115 18632946 2.0000
115 106150560 1.0000
115 260824465 4.0000
115 131926473 2.0000
115 78562045 1.0000
115 932446861 1.0000
115 462856853 1.0000
115 44548822 1.0000
115 77188973 6.0000
115 123346524 1.0000
115 31373289 2.0000
115 20424362 1.0000
115 72341341 2.0000
115 77240489 2.0000
115 388250401 5.0000
115 66774405 1.0000
115 24157360 7.0000
115 58922682 6.0000
115 65357102 1.0000
115 276868661 1.0000
115 21666641 2.0000
115 393436815 1.0000
115 117449724 1.0000
115 88974929 1.0000
115 19825835 3.0000
115 830775721 2.0000
115 25097735 3.0000
115 24727170 2.0000
115 107722321 3.0000
115 242943134 7.0000
115 154943205 2.0000
115 15010349 3.0000
115 61781260 4.0000
115 133236916 1.0000
115 219976700 1.0000
115 62613162 1.0000
115 482866177 1.0000
115 20995648 3.0000
115 28543847 2.0000
115 85110055 1.0000
115 21744895 1.0000
115 95194160 3.0000
115 389443487 2.0000
115 389434876 3.0000
115 617016144 3.0000
115 19397942 3.0000
115 101797813 1.0000
115 17723460 3.0000
115 119074643 2.0000
115 35305401 2.0000
115 296312085 3.0000
115 56999787 1.0000
115 903985238 1.0000
115 90432690 1.0000
115 460401829 5.0000
115 21291109 1.0000
115 255998767 1.0000
115 125312818 3.0000
115 26584956 1.0000
115 169864622 1.0000
115 76650839 3.0000
115 815306454 2.0000
115 21713090 2.0000
115 26796376 2.0000
115 19758148 2.0000
115 192935794 4.0000
115 23452598 1.0000
115 245745762 1.0000
115 198912426 4.0000
115 5715682 2.0000
115 408454349 4.0000
115 397229449 1.0000
115 200700960 2.0000
115 288723364 2.0000
115 120720108 2.0000
115 55253731 1.0000
115 58821256 1.0000
115 15453062 2.0000
115 481120639 1.0000
115 19018381 3.0000
115 20600229 7.0000
115 34654362 1.0000
115 388299335 3.0000
115 111013369 4.0000
115 624746312 2.0000
115 60585651 1.0000
115 48988168 1.0000
115 219298196 2.0000
115 15672615 4.0000
115 532351874 2.0000
115 23749162 3.0000
115 41901500 1.0000
115 24211594 3.0000
115 143212610 2.0000
115 454866285 1.0000
115 383238347 2.0000
115 333330899 3.0000
115 494828691 1.0000
115 79167671 1.0000
115 130085607 1.0000
115 14395178 2.0000
115 18020612 1.0000
115 387054267 2.0000
115 191111643 6.0000
115 19973305 2.0000
115 837683683 1.0000
115 25091518 1.0000
115 35781487 2.0000
115 118429508 4.0000
115 101712079 3.0000
115 64396655 1.0000
115 112398730 3.0000
115 70796349 6.0000
115 357472615 2.0000
115 223552246 1.0000
115 108587399 2.0000
115 15048694 3.0000
115 173089105 1.0000
115 166694631 1.0000
115 532241033 2.0000
115 95646830 4.0000
115 20589545 1.0000
115 16970757 3.0000
115 296288685 1.0000
115 124270074 4.0000
115 20622055 2.0000
115 15484198 1.0000
115 250311545 3.0000
115 80812413 1.0000
115 122994639 2.0000
115 32369044 1.0000
115 24734991 1.0000
115 117783032 1.0000
115 386476845 3.0000
115 103879974 2.0000
115 47916280 1.0000
115 14190551 1.0000
115 113585486 2.0000
115 77220402 1.0000
115 185183285 4.0000
115 180013616 4.0000
115 66078636 3.0000
115 77234984 6.0000
115 34940114 1.0000
115 79974944 2.0000
115 91786287 4.0000
115 21408041 1.0000
115 105800463 1.0000
115 107254637 1.0000
115 75896448 3.0000
115 143779403 2.0000
116 14284260 3.0000
116 277496722 1.0000
116 127619354 1.0000
116 50714939 1.0000
116 415449314 1.0000
116 19589280 5.0000
116 479644360 6.0000
116 386776248 1.0000
116 331178901 1.0000
116 432396682 1.0000
116 376161322 1.0000
116 209029473 1.0000
116 328634628 1.0000
116 92498317 3.0000
116 111411358 1.0000
116 162472533 1.0000
116 554602188 1.0000
116 66444899 1.0000
116 27212119 1.0000
116 32965648 1.0000
116 16884084 1.0000
116 90646214 1.0000
116 297967419 1.0000
116 115643685 4.0000
116 568174146 1.0000
116 19295262 1.0000
116 132170123 2.0000
116 19087569 1.0000
116 80943076 2.0000
116 466501865 2.0000
116 158315486 1.0000
116 153810216 1.0000
116 927480949 1.0000
116 550076077 1.0000
116 77188973 1.0000
116 164226176 1.0000
116 422184091 1.0000
116 72341341 1.0000
116 11564602 1.0000
116 154943205 1.0000
116 62613162 1.0000
116 95194160 1.0000
116 35305401 1.0000
116 156992643 1.0000
116 255998767 1.0000
116 26584956 1.0000
116 397160160 1.0000
116 169864622 1.0000
116 19619404 2.0000
116 580749365 1.0000
116 117777690 1.0000
116 198912426 2.0000
116 120720108 3.0000
116 15453062 5.0000
116 481120639 1.0000
116 20600229 1.0000
116 60585651 1.0000
116 14567982 1.0000
116 23749162 1.0000
116 173089105 1.0000
116 532241033 1.0000
116 20589545 1.0000
116 16970757 1.0000
116 54351001 1.0000
116 80812413 1.0000
116 22282116 2.0000
116 24734991 3.0000
116 386476845 2.0000
116 113585486 1.0000
116 196054196 1.0000
116 75896448 2.0000
117 14284260 5.0000
117 277496722 5.0000
117 127619354 1.0000
117 309587728 1.0000
117 831250927 1.0000
117 222477026 1.0000
117 496278040 1.0000
117 81367969 1.0000
117 105838665 2.0000
117 19589280 1.0000
117 479644360 1.0000
117 417975170 1.0000
117 130092487 3.0000
117 106397932 1.0000
117 36672211 1.0000
117 312758175 1.0000
117 93860818 2.0000
117 225857392 4.0000
117 143739561 4.0000
117 432396682 1.0000
117 108600854 1.0000
117 22388326 2.0000
117 168592013 2.0000
117 81857654 1.0000
117 18099795 6.0000
117 871469846 5.0000
117 118984824 1.0000
117 217148014 1.0000
117 77981490 1.0000
117 77808680 2.0000
117 15157283 1.0000
117 54515428 1.0000
117 33300246 1.0000
117 353688428 2.0000
117 19977759 2.0000
117 407741330 1.0000
117 32965648 2.0000
117 245849058 2.0000
117 215206530 1.0000
117 16884084 1.0000
117 90646214 1.0000
117 191807697 1.0000
117 78702900 1.0000
117 18627119 1.0000
117 253490735 5.0000
117 297967419 2.0000
117 429751008 2.0000
117 331021368 4.0000
117 55059675 3.0000
117 94701778 6.0000
117 249709671 1.0000
117 222762589 1.0000
117 240202308 1.0000
117 121762421 2.0000
117 19087569 1.0000
117 261782937 1.0000
117 144929619 1.0000
117 80943076 4.0000
117 82093305 2.0000
117 49682880 1.0000
117 58836363 1.0000
117 219330249 2.0000
117 250091875 1.0000
117 14933304 2.0000
117 101262304 1.0000
117 61733092 1.0000
117 153810216 1.0000
117 927480949 2.0000
117 19058678 3.0000
117 300872531 1.0000
117 124170781 1.0000
117 550076077 1.0000
117 462856853 1.0000
117 44548822 1.0000
117 15133808 1.0000
117 164226176 1.0000
117 422184091 1.0000
117 72341341 6.0000
117 66774405 1.0000
117 58922682 1.0000
117 393947529 1.0000
117 65357102 1.0000
117 276868661 1.0000
117 21666641 1.0000
117 72883916 1.0000
117 11564602 1.0000
117 830775721 1.0000
117 25097735 2.0000
117 24727170 1.0000
117 107722321 2.0000
117 468356212 1.0000
117 15010349 2.0000
117 20356313 1.0000
117 219976700 5.0000
117 20995648 2.0000
117 28543847 1.0000
117 19397942 33.0000
117 101797813 1.0000
117 17723460 1.0000
117 35305401 1.0000
117 296312085 3.0000
117 903985238 4.0000
117 460401829 4.0000
117 125312818 3.0000
117 169864622 1.0000
117 26796376 1.0000
117 19758148 4.0000
117 20856796 1.0000
117 23452598 11.0000
117 245745762 1.0000
117 19619404 2.0000
117 117777690 5.0000
117 5715682 1.0000
117 408454349 1.0000
117 397229449 1.0000
117 55253731 2.0000
117 58821256 2.0000
117 19018381 1.0000
117 111013369 2.0000
117 84563846 6.0000
117 328576792 1.0000
117 60585651 3.0000
117 15672615 5.0000
117 14567982 2.0000
117 142003449 1.0000
117 21736214 1.0000
117 24211594 1.0000
117 188332701 1.0000
117 143212610 1.0000
117 454866285 1.0000
117 14197060 2.0000
117 333330899 1.0000
117 79167671 1.0000
117 85809236 1.0000
117 354911386 1.0000
117 387054267 2.0000
117 191111643 1.0000
117 19973305 1.0000
117 25091518 1.0000
117 35781487 1.0000
117 118429508 1.0000
117 101712079 1.0000
117 64396655 1.0000
117 85302744 2.0000
117 112398730 1.0000
117 70796349 2.0000
117 357472615 5.0000
117 223552246 2.0000
117 15048694 1.0000
117 95646830 1.0000
117 27850283 1.0000
117 16970757 1.0000
117 124270074 2.0000
117 15484198 4.0000
117 54351001 1.0000
117 80812413 5.0000
117 122994639 7.0000
[truncated: 12,647,150 more chars]
