# Supplementary material for: Dynamic guided metric representation learning for multi-view clustering
Source: PeerJ Comput Sci. 2022 Mar 8;8:e922. doi: 10.7717/peerj-cs.922 (PMC9044235; doi:10.7717/peerj-cs.922)
Supplement: Supplemental Information 2 [file peerj-cs-08-922-s002.zip › football/politicsuk/politicsuk-tweets500.features]

#foodfilms
foodfilms
sorry
kraft
craft
story
mark
studio
highs
lows
2012
uk
happy
peaceful
christmas
glad
mum
dad
great
andy
williams
keeping
going
occasionally
brief
wind
came
dead
leaves
remained
oaks
leaving
wld
massive
defeat
time
underestimating
influence
help
police
useful
investigation
mps
spoke
neglected
children
post
before
break
big
announcements
house
commons
week
david
twitter
#swindon
swindon
best
wishes
cast
aladdin
needs
joe
email
directly
#autism
autism
south
mp
nominated
policy
activist
promote
understanding
call
24
hour
helpline
support
advice
experiencing
number
committee
starting
inquiry
women
offenders
advertiser
provided
personal
review
parliament
backbencher
astonishing
things
cricket
series
think
india
unbeatable
1st
test
#ourgreatestteam
ourgreatestteam
congratulations
unforgettable
year
incomparable
matthew
parris
rabid
right
helping
scouts
clear
dry
human
rights
heart
relationship
russia
80th
birthday
celebration
afternoon
enjoyed
civic
carol
service
morning
surgery
council
choir
extremely
good
voice
agree
real
problem
proposal
westminster
attended
scope
reception
fellow
justin
wrote
supporting
shops
period
positive
meeting
evidence
youth
justice
board
minister
jeremy
wright
meet
event
talk
local
lottery
fund
interesting
discussion
drug
earlier
royal
commission
odd
means
bringing
urgency
debate
news
mp’s
thanks
hardworking
posties
robert
buckland
delivered
tha
clive
head
park
academy
progress
maths
gcse
results
#xfactor
xfactor
#xfactorfinal
xfactorfinal
legend
amazing
performance
crowd
tonight
carols
queen
unfortunately
worked
quickly
santa
night
luck
final
proud
jahmene
chair
party
group
interested
hear
welcome
missed
jon
having
link
challenge
false
assumptions
need
dumb
soon
beautiful
village
centre
street
independent
retailers
town
business
issues
brilliant
singing
shirley
fsb
campaign
businesses
fc
action
fuel
duty
rates
welcomed
fiona
community
radio
moving
held
10
30
12
please
team
west
mail
sorting
job
dealing
surge
full
schools
special
concert
red
hill
pupils
school
add
drawings
capsule
chance
question
prime
chose
tackle
dave
brubeck
died
jazz
albums
cherish
honour
stage
perform
#bbceconomy
bbceconomy
incentive
biz
investment
years
100
tax
relief
£250
000
lovely
tree
prospect
hospice
informative
session
restorative
stormont
lessons
ireland
talked
thoughts
leveson
report
hoping
sounds
bad
doing
#leveson
statutory
underpinning
regulatory
framework
speakers
supported
thought
attack
wrong
longer
sure
offer
robust
status
quo
#keepusclose
keepusclose
parliamentary
international
disabled
people
accessible
services
key
light
life
favourite
events
fresh
liberty
statement
position
confusing
ah
misunderstanding
body
language
trying
conversation
switched
beauty
tesco
metro
seeing
food
collection
gather
pace
building
territory
content
papers
hugely
different
tv
obvious
better
ask
data
protection
proposals
mixed
bag
ofcom
governance
licensing
role
fit
press
jurisdiction
peace
process
difficult
achieve
current
climate
saw
response
want
leg
fail
change
specific
recommendation
point
shld
recognition
movember
brave
souls
prefer
stand
alone
decided
ignore
indicated
answer
worth
remembering
hardly
necessary
regional
picks
separate
regulator
print
media
strongly
endorse
comments
facility
individuals
ge
speaking
forum
free
trade
japan
sensible
live
thank
hysteria
trevor
francis
wife
llanelli
home
michael
howard
main
2nd
reading
removal
site
owner
consent
sale
proper
person
licence
debating
mobile
homes
bill
contains
provisions
giving
greater
owners
written
short
highlights
firstly
delighted
host
forthcoming
energy
measure
hi
8th
december
details
hope
10pm
official
debates
secret
trials
anna
thomas
leading
victory
excellent
employment
regulation
ian
murray
portcullis
website
complete
check
#16days
16days
secretary
announces
stalking
offences
effect
christ
church
busy
fete
ringing
bells
germany
denmark
finland
sweden
netherlands
unhappy
summit
isolation
voluntary
lunchtime
groups
working
provide
approach
visiting
western
hospital
childrens
unit
learn
schooling
outreach
work
tough
young
carers
read
#andersonschoolschallenge
andersonschoolschallenge
part
refreshing
passionately
nice
guidelines
nt
looked
compulsory
regular
childcare
autistic
uc
sad
present
correct
aspergers
input
huw
stats
members
encouraging
families
urges
government
ensure
access
specialist
tabling
start
crime
commissioner
elections
memorial
cllr
doreen
emotionally
uplifting
bullying
raising
awareness
take
anderson
forward
focus
draft
adult
provision
wonderful
thanksgiving
walk
highlight
learned
touch
type
imperial
66
block
lead
feel
old
authors
inspired
students
hard
paid
win
carried
dial
ride
travel
residents
valuable
discuss
reducing
reoffending
liz
#pcc
pcc
wiltshire
angus
macpherson
conservative
elected
first
conservatives
byelection
borough
remains
control
article
recent
unemployment
figures
survey
long
economically
active
pccs
subject
whip
executive
office
types
shocked
disgraceful
sussex
university
mike
contacting
case
forget
vote
campaigning
candidate
impunity
rape
weapon
war
speech
quite
sort
heard
broadcast
deficit
coming
appreciate
debt
signed
arctic
convoy
vets
receive
medal
deserve
misselling
interest
rate
derivatives
small
medium
enterprises
attending
hall
charitable
registration
public
benefit
charities
apply
law
govt
statements
concerned
run
imp
decision
5th
dec
sfo
director
gave
sel
careful
give
fortune
libor
probe
face
calling
ww2
veterans
russian
bravery
unique
flavour
#remembrance
remembrance
#scd
scd
field
#remembranceday
remembranceday
crowds
bigger
cenotaph
remember
trustees
follow
high
musical
stimulating
evening
discussing
nation
conservatism
society
huge
opening
learning
supports
finished
supermarket
sainsbury
open
grove
staff
governors
wednesday
went
cycling
inside
houses
alarmed
poppy
meningitis
save
know
spared
horrors
promise
ceremony
military
wives
wootton
bassett
#twibbon
twibbon
address
bio
write
milton
rd
#iptcharitycycle
iptcharitycycle
morris
sharing
tips
something
bit
chairing
tanya
important
arguments
problems
pay
amidst
select
scrutiny
family
legislation
armistice
popped
cafe
management
east
anthony
eden
#politicsfilms
politicsfilms
baroness
kramer
hero
north
northwest
doubt
godfather
secrets
harry
potter
upper
chamber
kevan
jones
diary
divisions
adjournment
thing
love
labour
lost
gone
#newsnight
newsnight
irresponsible
journo
sorts
rumours
agreed
hsj
making
difference
charity
town’s
line
national
award
recognised
outs
encouraged
potential
purchase
land
contribution
mistakes
banks
unavoidable
31st
october
joined
forces
18th
scout
quiz
hearing
6pm
tuesday
room
17
uncomfortable
experience
celebrating
volunteers
users
professionals
motor
neurone
disease
assoc
packed
kings
farm
wood
putting
everything
usual
running
tory
left
crisis
davis
expand
little
black
book
moderate
tories
lord
heseltine
stone
unturned
clarion
heeded
drift
#saveyourpint
saveyourpint
breweries
pubs
#talkthisway
talkthisway
photo
effort
henry
kelly
expert
outstanding
care
breakfast
yum
money
raised
fantastic
ca
aston
villa
22
pleasure
parents
result
exclusively
reveal
commentary
box
changed
punishment
column
spotlight
victims
overdue
sickening
revelations
fascinating
disability
chaired
wants
deliver
leaflets
delivering
snow
durham
sunshine
glorious
city
envious
info
ward
foley
agm
providing
adults
disabilities
given
festival
literature
fifth
12th
16th
cmttee
launch
web
direct
interpreting
translation
pk
water
queens
example
initiative
inspire
readers
inaugural
europe
sentencing
christopher
killing
sian
build
csv
27th
robins
elite
league
title
beating
poole
pirates
grand
central
library
1216
nov
11
secondary
attempting
enjoy
facing
writing
articles
individual
cases
organisations
colleges
communicating
hundreds
constituents
letter
phone
won
plenty
rfc
pity
allow
goodbye
awful
cardiff
puts
firmly
perspective
passed
second
drop
responded
mins
ago
sniping
credibility
firing
pretending
ignoring
writes
economy
treasury
month
surprise
jailed
pleaded
guilty
bristol
crown
court
murdering
monday
15th
antislavery
created
2010
wholeheartedly
mechanics
institute
theatre
endangered
buildings
england
amp
asked
docs
politicians
incl
dc
prev
pms
pq
development
drier
conservativehome
regarding
tackling
serious
complex
fraud
oral
dignity
relevance
fair
applied
stalled
theresa
showing
common
sense
alcohol
harm
cost
nhs
costs
authority
revealed
htt
pleased
extradition
gary
mckinnon
reforms
announcement
nominee
emailing
shortly
genuine
discussions
increasing
volume
rudeness
encourage
engage
accept
half
marathon
fun
gentle
#cpc12
cpc12
racing
guide
dogs
stig
safe
sound
centenary
club
hectic
wrongly
describes
economic
austerity
date
set
coun
former
railway
workers
blog
coo
asap
#cpc2012
cpc2012
true
conference
season
ins
fringe
religious
freedom
allen
green
cons
rogers
sarah
belief
friday
parity
mental
reporting
links
cocktails
cake
icc
join
show
#thechildrensparty
thechildrensparty
newest
member
top
scorer
raced
took
lap
beat
hugh
grant
jason
hop
congratulating
successful
#conservative
sunny
wilts
passing
mayor
stalwart
servant
resolute
accused
finally
confirm
planes
carrying
abu
hamza
raf
mildenhall
pass
cook
available
powered
hot
air
manchester
driven
honda
clarity
hydrogen
piece
talking
stopped
ice
cream
congratulate
posted
facebook
dropped
sun
inn
105
sight
risk
sadly
opposed
nature
controlled
crb
adds
nothing
checks
accredited
definition
toryism
system
encourages
compassion
combined
efficiency
blind
alan
fletcher
require
checked
watch
sports
matches
pitches
dog
primary
communication
skills
far
lawn
dash
syndrome
productive
forums
infrastructure
agenda
student
injured
brunel
educational
willow
brook
garden
sitting
wooden
blenheim
#in
professional
profile
connect
linkedin
leaders
self
renovation
75th
hobbit
childhood
journey
chief
exec
#wiltshire
#rt
competition
online
votes
sandwich
regard
rob
dean
wins
game
marine
90th
min
games
activity
matched
threat
imminent
strike
against
iran
straits
remain
located
3pm
30pm
appointment
consultation
implementation
changes
2015
days
ranging
prices
renowned
visit
nationally
activities
included
sentences
recommendations
rutherford
laboratory
laser
technology
known
deadly
illness
buried
chances
missold
ppi
insurance
whistle
goes
finishes
#backthebill
backthebill
unopposed
bravo
gavin
murder
nephews
state
funeral
richard
iii
talks
stigma
mh
conditions
seen
sign
weakness
utterly
appreciated
trending
health
keep
clearly
outlining
advocacy
movement
receives
transition
adulthood
able
price
quick
update
fortunate
discrimination
#hillsborough
hillsborough
perverting
course
misconduct
#jft96
jft96
extent
coverup
164
significantly
amended
shocking
revelation
exc
forms
basis
parli
profs
hu
#wearitpink
wearitpink
breast
#2012closingceremony
2012closingceremony
#paralympics
paralympics
fitting
finale
world
#paralympic
paralympic
summer
5s
asda
british
stfc
jenni
generations
greatly
awarded
enable
create
teams
sport
swimmer
100m
front
gb
squad
parade
blue
moon
farewell
popular
dj
laid
rest
holy
torch
relay
telegra
mela
indian
dance
happening
wanted
raise
side
performed
project
regret
thursday
customers
colleague
tomlinson
giant
stall
councillor
andrew
bennett
opened
enterprise
works
shop
growing
opportunities
roadshow
organised
association
#nhs
willows
spending
video
message
august
received
level
26
winning
therapy
round
getting
college
bitten
dust
exciting
success
#bbc4
bbc4
cure
reach
#london2012
london2012
#rio2016
rio2016
britain
showed
grip
put
bojo
practise
dancing
arrived
athletes
escape
golden
troubled
contact
gets
guardian
physical
exercise
target
shooting
pe
haunted
fort
funds
echo
loads
variable
weather
involved
upcoming
election
november
saturday
15
standing
outside
brian
ford
grow
£5
helen
glover
heather
stanning
#openingceremony
openingceremony
industry
music
play
007
future
olympians
aaa
rating
competitors
olympic
wharf
released
workings
information
act
4th
drove
compliment
bucking
trend
cleared
clock
launched
education
tell
experiences
planning
imposed
suitable
looks
grim
improvements
rail
arts
enjoying
sights
anniversary
skip
jump
shaw
strength
braved
july
elements
angel
ridge
ed
vaizey
socially
positivity
hosting
proves
soul
celebrate
sunday
185
carnival
mnd
charter
opera
ahead
culture
developed
regs
2011
closed
monthly
suggesting
hours
happen
find
terms
reference
issue
covered
rain
liked
stalls
pop
tickets
armed
opportunity
loyalty
card
honoured
guest
sen
16
dealt
relevant
agency
calm
aim
bring
concerns
shone
races
eventful
injuries
caused
victoria
darren
hypocrisy
cynical
2007
theft
1968
westbury
train
financial
boost
reverse
order
domestic
violence
research
training
increased
officially
discharged
taken
yr
lot
abseil
30th
june
reform
allparty
export
growth
alexandra
credit
speaker
bercow
assk
reminding
abuses
intro
cautious
aung
sang
suu
kyi
quiet
burma
25
politics
exam
recognising
value
thankfully
scrutinised
headteachers
signing
telling
peers
social
account
lifelong
judging
winner
announced
#carersweek
carersweek
desperately
concerning
tom
glamorgan
ccc
matt
sue
bandstand
gardens
warmfront
insulation
montage
assembly
prompted
lots
laughs
audience
specifically
lending
remarkably
speeches
charles
walker
word
historic
understatement
breakthrough
cover
assistance
speak
attacks
recently
defra
toughen
launching
alfie
smith
begins
bryan
pastors
obstacle
jury
regeneration
utc
bid
teaming
improve
gurkhas
respects
pa
jubilee
mainly
waiting
interview
man
smash
knows
it’s
trouble
#jubilee
god
million
thames
pageant
republican
demonstrators
mention
famous
duck
race
rspca
elizabeth
shame
weekend
probation
payback
scheme
operation
presenting
certificates
neighbourhood
panels
pilot
praise
diamond
commercial
fundraising
teachers
ways
based
screen
cap
needed
points
fans
#borgen
borgen
fan
inspiration
behind
#downton
downton
definitely
setting
lady
mary
branson
child
expect
survive
nadolig
llawen
#energybill
energybill
calls
coops
solutions
wonders
argued
hiv
constituency
questioning
paul
silk
devolution
2mrw
moment
#newtown
newtown
prayers
horrific
tragic
beyond
words
powerful
page
poor
equally
refereeing
#community
turkey
roll
cup
tea
challenges
incredible
prechristmas
logistics
delivery
vulnerable
send
transcript
named
advertising
list
mass
lobby
#libdem
libdem
#foodpoverty
foodpoverty
astonished
heath
concept
passionate
thks
single
#foodbanks
foodbanks
failed
th
welsh
evasive
wasted
taxpayers
department
supreme
sec
clarification
#equalmarriage
equalmarriage
risks
lgbt
kids
worthless
sum
gay
chanukah
friends
hopefully
adrian
depends
tend
bk
climbing
incinerator
splott
councillors
reminds
stuff
cooperators
wales
meetings
newly
london
bangladeshi
caterers
dinner
eve
helpers
john
reynolds
visits
gr8
smes
frm
signalling
normally
tweeted
40
140
characters
sally
understand
paddington
2005
#toryfail
toryfail
funny
osborne
hide
detail
danny
alexander
cat
ordinary
incomes
suffering
chancellor
millionaire
cuts
thousands
relying
totally
slippery
4g
revenues
massage
borrowing
answers
headline
gloom
extended
pain
penarth
record
tribute
#masstweet
masstweet
#remploy
remploy
#saveremploy
saveremploy
7pm
#aids
aids
#wad2012
wad2012
mil
zero
#worldaidsday
worldaidsday
ribbon
displayed
white
hse
honor
founding
mentioned
maiden
#whystopnow
whystopnow
push
global
treatment
asking
probably
james
union
singers
blend
feeling
cosy
wrapped
gutted
michelle
#tesco
efforts
donations
wknd
grab
extra
#foodbank
foodbank
donate
drive
#onenationlabour
onenationlabour
congrats
winners
fwd
cu
sophie
drinking
upgrading
palestinian
move
palestinians
step
direction
#palestine
palestine
outcome
disappointed
stance
abstaining
humbled
kind
whats
power
fancy
#lwnxmas
lwnxmas
ticket
#sharkstoppers
sharkstoppers
photograph
nervous
bt
#fuel
milk
poverty
alongside
engaging
locally
ideas
arrange
lively
cttee
company
obligation
instruments
qs
pursue
#eu
budget
benefits
massively
exit
claims
ch4
political
slot
lib
dems
fairer
taxes
#coopparty
coopparty
#croydonnorth
croydonnorth
thornton
#labour
door
fri
sat
followed
#sharpend
sharpend
rachel
banner
listen
questions
station
frontline
officer
cutbacks
colleagues
#pmqs
pmqs
offices
amazed
noise
cameron
grasp
crucial
confirmed
universal
#parliament
try
pick
pamela
watching
angry
legal
loan
sharks
lords
renamed
hate
trolls
lobbying
#cofe
cofe
deeply
failure
bishops
majority
synod
voting
favour
#gaza
gaza
#un
ability
humanitarian
agencies
cameron’s
promises
giants
greenest
lying
tatters
halt
critical
israel
scale
ground
invasion
disaster
priority
agr
#cardiff
welfare
jobs
clerk
born
lived
discussed
including
#coop
coop
whirlwind
sworn
addresses
rec
overwhelmed
thankyou
messages
#rotherham
rotherham
celebratory
sleep
hang
folk
chat
#teamlabour
teamlabour
lend
helped
invited
spice
merchant
bay
8pm
#nov15
nov15
diolch
led
#labourdoorstep
labourdoorstep
#votelabour
votelabour
grangetown
thanking
tweeting
candidates
fabulous
atlantic
hq
turn
solidarity
heading
kate
gerry
poll
hands
deck
formal
turf
cutting
leighton
diwali
steve
spoken
ams
#labour4equalmarriage
labour4equalmarriage
backs
stephen
kev
autumn
colours
friendly
faces
warm
claire
laura
conor
canvassing
drizzle
ponty
clp
#i
voter
thumping
absolutely
especially
truly
gareth
times
corby
row
super
organiser
tks
aft
esp
vibes
neil
kinnock
fred
statue
unveiling
replacing
alun
forest
#usdaw
usdaw
#freedomfromfear
freedomfromfear
cllrs
derek
morgan
granted
knocking
doors
jess
morden
chris
evans
hywel
supportive
continuing
smears
leaflet
history
maker
#libdemfail
libdemfail
fill
#libdems
libdems
bemused
swift
bonfires
burning
spotting
trip
completely
ridiculous
hiding
explain
total
trowbridge
lining
voters
soaked
bone
selected
mcdonald
pouring
pint
bute
sessions
gerald
polling
fav
quote
country
mile
allowed
threshold
doorstep
anger
fightback
strong
caerphilly
workshop
bank
vale
2b
lunch
teacher
morn
leader
joyce
shadow
policing
eid
reps
muslim
spirits
wet
managed
organising
behalf
clocks
2am
1am
meaning
romantic
sometimes
ex
large
troop
activists
supporters
checking
score
doorsteps
joey
mason
ash
ready
#onyourside
onyourside
cold
canvass
warming
windsor
quay
rhondda
newport
mubarak
faith
likewise
appropriate
road
joining
chats
bob
intelligent
20
petition
incredibly
aged
80
doughty
writ
moved
jessica
peter
registered
marching
plebs
united
#oct20
oct20
listening
rally
failures
weak
clueless
#0ct20
0ct20
applause
embankment
unison
gmb
presence
emergency
general
appropriately
ely
boy
represents
close
knit
incident
investigate
traffic
cont
treats
updates
affected
terrible
incidents
earned
updated
disgrace
behaviour
recruited
shout
tenner
2nite
inspirational
notch
yn
fawr
name
familiar
founder
grateful
hindu
simon
lush
finish
passion
clare
carwyn
hilarious
joins
fond
memories
dylan
folks
anc
josh
nufc
wonga
nope
nasty
attempted
flat
neighbours
helpful
respond
gall
claiming
libs
switching
impact
hoped
trainee
worker
voted
policies
thnks
ministers
rhodri
tri
latest
inspiring
groves
castle
living
facts
profits
correction
remove
claim
fed
#lab12
lab12
issued
loss
400
stadium
flats
ably
#onenation
onenation
playing
daily
match
dougie
5pm
wk
shrug
shoulders
injustice
spot
trust
loving
exactly
fact
significant
shifted
insults
april
missing
girl
machynlleth
photographs
nbsp
debut
wayne
sn
nick
#bettertogether
bettertogether
martin
catch
#globaldev
globaldev
recruiting
vols
elect
champion
mel
13
14
oct
perkins
cab
wearing
shirt
plan
changing
anytime
pearl
legends
#getorganised
getorganised
75
loans
ideals
expression
insights
briefing
turnout
jokes
#europe
importance
catching
nicely
blackpool
equalities
mailing
chase
moorland
battle
payday
lenders
clegg
#fairtrade
fairtrade
shopping
following
football
ban
strips
song
performer
#marrshow
marrshow
liberal
democrats
document
#gategate
gategate
privilege
downing
polite
tuc
aid
helps
cut
millionaires
granny
slashing
credits
selhurst
concern
torylib
marina
guto
remotely
condolence
allows
leave
respect
tidy
loves
laughed
loud
comes
gmp
courageous
officers
pc
32
nicola
hughes
23
tragically
worries
impressive
overall
bench
feasible
ad
treated
seriously
cancer
needless
deaths
999
18
months
tries
resist
pun
kicking
places
devolved
jam
stunning
goal
deserved
streets
breaking
kid
burnham
accountable
paxman
interviewing
contrast
gove
throwing
homecoming
returning
#lgbtlabour
lgbtlabour
#la
biggest
antidote
inevitably
ignorant
portrayal
valleys
stars
magnificent
bee
costume
switch
recommend
delegates
luke
holland
gang
particular
sept
#paralympicsgb
paralympicsgb
volleyball
paralympians
finals
alex
cheer
powerfully
eloquently
views
vietnam
veteran
mitt
romney
jealous
impressed
hitting
salute
trussell
ashamed
kicked
ripped
eich
moments
ar
hyn
dwi
ond
mynd
gymraeg
cael
ei
mud
divert
attention
backing
spin
fire
duchess
picture
achievement
awesome
weir
#2012
dispute
covers
bed
#paralympics2012
paralympics2012
dose
excitement
told
brought
scared
heights
blairite
clone
addition
parachute
champions
thrilling
mo
returns
fight
spirit
aled
speechless
sunk
collect
gold
ahhhh
wolves
31
discus
tradition
fitness
regime
bettws
keen
campaigns
shining
paralympian
competing
shot
10am
#tomorrowspaperstoday
tomorrowspaperstoday
storey
count
jim
sister
excuses
beverley
knight
sings
equality
zip
wire
flame
wait
excited
reports
share
firework
display
older
flattered
unusual
particularly
27
hits
knocked
patience
attempt
belfast
restore
hrs
ofsted
inspections
pretty
published
alabama
shakes
cd
bought
xmas
marvellous
venture
french
married
couple
partner
acoustic
cathy
store
heroes
confirms
bedroom
hit
#rugby
rugby
blood
beer
blues
dragons
arcade
watched
presume
jumped
shark
daughter
tells
baby
pawb
merry
notice
gemma
mind
wrap
boxes
anyway
useless
wrapping
delayed
hunt
billy
opted
express
trains
cancelled
bus
minutes
past
21
pmq
suggestions
spoilt
choice
paper
hoof
drawn
harding
stylish
mp4
tshirt
whilst
expects
publish
cultural
jo
swinson
redundancy
90
45
kirsty
maccoll
dialogue
gibb
magazine
competitive
curriculum
refer
english
aint
heavy
currently
no2
itunes
chart
happened
gun
australia
aaron
nails
minute
loop
fox
35
39
spain
60
decline
toryled
reinstatement
least
melt
fucking
guns
standard
negative
outlook
relaunch
solve
lives
brutally
effective
suggest
novel
gift
starter
album
cross
american
view
economist
dermot
leary
cooperative
weekly
george
doesn’t
stuck
19th
century
cornish
dutch
pasty
interviews
marr
conferences
blowing
understands
churches
timms
surveys
expecting
sour
reactions
lack
science
gig
banned
undertaking
marriage
speed
dfe
seemingly
dismissing
drama
protect
centres
mate
11th
tables
halved
recieving
oddly
pioneer
nations
declined
decade
maria
miller
implying
nowt
exams
creative
practical
subjects
knowledge
desert
island
podcast
band
cartoon
tower
market
ba
mums
backlash
titchmarsh
muppet
muppets
tasks
ft
blackburn
rovers
depressing
ebacc
withdrew
art
247
design
extraordinary
refusal
#mummytax
mummytax
mentioning
maternity
sacking
875
responsibility
optimistic
prospects
admit
wonder
interests
transparency
grown
borrow
spotted
gents
toilet
cabinet
detailed
heels
ucatt
payroll
scandal
construction
hold
pages
riddled
errors
programme
ludicrous
#legend
m4
leigh
worried
boom
backwards
mis
#marr
croissants
shami
chakrabarti
stitched
crossed
dropping
funding
agreement
jul
nathan
sharpe
conversion
booed
cheered
#wales
comfortably
admire
aussies
place
winter
brother
motion
nigel
grave
posed
rise
differences
combine
byelections
percentage
reached
33
hello
waterstones
hayes
stops
£21m
rwanda
payment
mitchell
£16m
ave
wish
ralph
46
mercy
governing
carl
bernstein
watergate
scoop
def
gym
cc
legendary
captain
blacks
albans
comp
singapore
fits
teaching
monitoring
standards
academies
sits
scene
bbc
millbank
camera
rings
knew
worse
flagship
channel
sixth
ranking
shows
42
aussie
clarifies
disown
phillip
hammond
deny
serving
soldiers
defence
olympics
subsidised
county
hore
accordingly
resort
regrets
diving
hapus
fjf
dwp
assessment
finds
net
£7
750
saving
starts
54
eton
£1bn
spent
watchdog
nao
47
surveyed
felt
bureaucracy
exp
apology
managing
expansion
#gcsefiasco
gcsefiasco
courts
avoid
delays
nonsense
zealand
stay
away
pull
fiddle
foot
silent
mouth
kissing
goa
sick
ugh
observer
teather
resigned
exclude
offering
jeff
buckley
songs
bet
eastwood
jeez
hadn
realised
disappearing
willie
nelson
version
teresa
september
ofqual
boards
grade
boundaries
january
2013
assessments
fairness
hat
trick
average
£10
guests
tonight’s
boyle
accuses
outrageous
snub
followers
let’s
cops
civil
exposed
myth
apologise
sos
beginning
distract
doc
criticised
#corbyen
corbyen
manager
promotes
opponent
fr
70s
keyboard
players
rick
singles
davey
treasure
geek
fix
50k
notwithstanding
cock
ups
bowie
planet
invite
26th
#onthisday
onthisday
#history
rebuilt
1834
llongyfarchiadau
becoming
candy
vintage
flynn
#wewillrememberthem
wewillrememberthem
hull
fa
homegrown
unveiled
form
awaiting
victim
menzies
poignant
occasion
politicshome
postpone
planned
3p
increase
intense
poetry
#c
welshman
boris
busiest
hike
tfl
bikes
advise
musician
takes
career
sponsor
sleeping
awa
threatens
chapel
venue
rehearsal
homeless
opposing
spread
sw
anne
slogan
1951
karl
denial
desk
ohio
obama
barack
term
cnn
mac
harvard
kathryn
harris
batman
electors
mature
swayed
confuse
guess
itv4
penguin
low
nadine
dorries
celebrity
similar
toby
episode
wing
500
twothirds
fear
careers
quality
fe
#election2012
election2012
mccartney
sends
twisted
brain
tumour
possibly
justgiving
arranged
dodge
responds
withdraw
downgraded
lower
rank
fewer
classic
buzzing
blackberry
mid
rebecca
meals
rules
smokescreen
strange
warns
comm
mildly
app
ment
triple
whammy
higher
finance
banking
remarkable
staf
sudden
danger
signs
nears
dick
backtracking
gop
landslide
dedicated
plse
gives
texts
rebekah
president
obama’s
fighting
00am
shambolic
uturn
engineering
courses
ditching
vital
baccalaureate
kill
ensuring
regrade
fiddling
fiasco
leadership
complacency
tests
tribune
tod
paragraph
phrase
pen
tour
noon
brains
brewery
boss
callers
camerons
female
pulls
electoral
amendment
blocking
boundary
chapter
readings
grahame
davies
binding
plus
mic
humiliating
cheers
participating
internet
whitehead
closures
tried
struggled
miliband
contradictions
greening
64
“the
strategy
wealth
asks
refused
accuse
opens
amazingly
sector
admits
meant
introduce
#savemorelives
savemorelives
memo
perfect
release
records
illegal
tmrw
intellectual
property
#gcse
#ebacc
plans
vi
damian
ballots
payer
£3
smoke
mirrors
intervention
fears
fields
£2
365
bn
£1
kevin
brennan
wi
joke
iain
entertaining
dispatch
holding
kingdom
shakespeare
exposition
balance
weds
phil
redmond
corrie
eastenders
crossparty
entertainment
councils
served
rand
misunderstood
teenagers
affiliated
laws
slur
profession
damaging
morale
measures
generation
badger
cull
rev
jan
gould
avenue
accepting
celebrities
fest
edwards
democracy
sources
salmond
branded
msps
resign
spends
rattled
forgotten
complain
guitar
burst
pauls
hashtag
farmers
wildlife
incr
hearts
broken
charged
witnesses
memory
woman
continues
sorely
hotline
friend
describing
snp
twigg
caroline
benn
lecture
13th
stress
rigour
nostalgia
nerve
southern
islands
anti
european
pro
gorgeous
tragedy
condition
rip
dream
killed
astounding
murphy
pray
bbc5live
truth
shortages
offers
casualties
fatality
survivors
thirty
madness
shock
mackay
wear
nottingham
appeals
donors
believe
apparently
targeted
hosp
shut
patients
supt
truck
male
pub
arrested
julian
wil
baptist
eyewitness
dr
haywood
horrendous
runs
expected
5live
hain
witnessed
driver
twice
alleged
locations
believed
relieved
size
siege
warnings
unis
servants
boar
wild
dogma
farming
worst
excoriating
awe
appalled
treat
tiverton
partnership
ought
boot
slipped
1922
pussy
riot
damning
continued
eastern
drc
mitch
exclusive
uganda
arming
congo
rebels
troops
panel
dear
himself
#mitchell
admitted
swearing
suspect
hon
gentleman
chooses
tie
invest
m23
kagame
personally
basically
background
spite
terror
allegations
lab
£16
mn
cam
defends
entirely
reiterates
unacceptable
weeks
obviously
accepts
grilling
unusually
pty
exact
59
lay
walked
rejects
suggestion
deal
involving
shapps
prepared
stamps
brooks
£7m
murdoch
chunk
coulson
emails
penalty
pleb
refuses
condemn
lansley
doomed
malala
1000s
girls
palace
restaurant
loved
king
rome
awards
snapped
death
age
74
sir
stuart
bell
middlesbrough
1983
spend
entrepreneurs
literally
mick
cute
retweets
follower
mentions
kim
burns
reaches
petrol
hijacked
sporting
quarry
apprenticeships
coalition
telegraph
decent
ann
cakes
somehow
kitty
vet
healthy
chip
turned
claimed
mess
prosecuting
class
sack
referred
poli
leap
properly
regulated
woeful
ru
housing
offered
remedy
econ
skin
jonathan
freedland
repeats
steps
private
dinners
pretence
promised
realterms
increases
forgot
uturns
nail
coffin
recession
double
dip
50
don’t
axing
rendition
curtis
peckham
2003
notions
idea
markets
refuse
modest
stimulus
risible
dishonest
garnier
reason
economics
oxford
keynes
figure
include
200
transfer
includes
tired
rising
medals
rumoured
resigning
guido
quotes
ids
ambassador
gates
recalls
2009
father
grandfather
sacked
thinking
mixing
announce
brum
animal
conf
innovative
birmingham
tor
started
corp
websites
linked
oops
epetition
grading
wd
genocide
azerbaijan
stepped
#humanrights
humanrights
footage
eloquent
#uk
answering
commented
eric
pickles
areas
exchange
region
deeper
comparisons
dug
deep
closing
highest
unemployed
northeast
#bbc
prevent
gov
stories
prove
privileges
shameful
indictment
dennis
#tory
#councils
rotten
compared
compare
retention
#women
#womenbishops
womenbishops
pressure
skeleton
warn
7million
deprived
hardest
demonstrates
attend
screening
mats
gifts
situations
goats
corporation
#taxavoidance
taxavoidance
cheating
normal
ne
reliable
transport
predicted
latin
#royalmail
royalmail
programmes
multiple
countries
dale
valley
colliery
designed
barney
scotch
corner
bowes
minor
accidents
gritters
mowden
unregulated
treaty
blocked
darlington
unity
30am
turbines
eyesore
fracking
300
esther
mcvey
#thepriceoftoryfailure
thepriceoftoryfailure
strivers
you’re
paying
gladys
tearoom
mbe
#welfare
69
inflation
ipsosmori
regulate
emerging
letwin
tues
mod
bernard
gray
perks
methodist
theological
cause
talent
gender
gap
applications
fees
800
households
lose
previously
allowance
safeguards
liam
byrne
#fracking
veto
farms
demand
shale
wells
manage
declares
craig
oliver
tel
coordinator
#c4news
c4news
repeatedly
sexual
images
harassment
resources
hsbc
worlds
fined
billion
mexican
shady
cash
machines
seeking
obligations
branches
tighten
sexually
violent
films
mario
monti
implement
italy
called
quit
italian
amid
250
brits
forced
tmw
1942
70
soup
kitchens
meal
tastes
alot
depression
#r4
r4
crazed
samantha
agrees
healing
inconvenient
stagnant
manufacturing
challenging
duit
#starbucks
starbucks
coffee
#youthvoice
youthvoice
priorities
#northeast
#youth
gathering
journalism
#tax
arrogant
choosing
boycotting
protests
#gmb
itv
41
sutton
bang
ucas
diocese
attached
raises
#ne
#autumnstatement
autumnstatement
balls
middle
income
earner
£20k
loses
£279
earning
£107
whos
believes
forecast
criticises
mummy
hammers
millions
letting
rich
classy
£100k
notices
exempt
#as2012
as2012
reinstating
a1
upgrade
scrapped
originally
auction
proceeds
advance
identifying
endangering
obr
recovery
predicated
consumer
2014
aspiration
recap
6bn
4bn
whitehall
£0
5bn
£10bn
hol
outofwork
hadn’t
added
£2bn
map
affects
regressive
graph
distributional
poorest
cent
largest
proportion
losing
gdp
nearly
2018
legacy
march
fall
76
79
peaks
beith
sexism
object
harmful
roasted
3bn
capital
groceries
adjudicator
powers
supermarkets
suppliers
unfairly
£2k
slashed
hmrc
kpmg
multinational
avoidance
harriet
harman
receiving
tidal
wave
1000
wca
bound
divide
opinions
creating
conclusions
sustain
boycott
corporate
matters
imagine
unequal
inequality
rapidly
deserves
determination
courage
complaint
uncertainty
workfare
a4e
emma
harrison
nets
plots
drops
label
affordable
heartbreaking
accounts
newspapers
sympathy
#hackedoff
hackedoff
signatures
implemented
under25s
#legalaid
legalaid
approve
workplaces
earn
#bbcsp
bbcsp
intellectually
shaped
joint
jeopardy
bail
goodness
alien
creatures
opinion
worthy
2008
wage
france
selfregulation
discriminatory
#guardian
jenkins
names
ott
unbalanced
balanced
alastair
campbell
sacrificed
altar
seconds
bishop
auckland
lights
bp
welby
fireworks
analysis
infographic
postcode
liverpool
#ukip
ukip
replaced
protest
abominable
lie
favours
implementing
enemy
speec
journos
seats
croydon
determined
workin
pg
perception
politician
salesman
abiding
confidence
#cameron
#broadband
broadband
neck
connected
basic
excl
yougov
wake
fostering
rural
ippr
northern
numbers
crazy
£££s
libraries
parttime
governor
vacancies
chased
93
jobseekers
pressing
referendum
membership
env
owen
paterson
ironing
husband
splits
19
finding
#omnishambles
omnishambles
quizzed
#chancellor
carney
conflict
#climatechange
climatechange
foe
cope
environment
benyon
flooded
demeaning
#l
endemic
pack
poss
bird
species
extinction
£8bn
agriculture
subsidy
glass
reformed
floor
67
#israel
lasting
corpse
freud
slams
claimants
corpses
#parliamentweek
parliamentweek
rc
film
£20m
bonds
taxpayer
1963
began
publishes
longawaited
sets
targets
carbon
emissions
2030
#atos
atos
#tories
naming
declared
#bbcqt
bbcqt
badly
phones
groom
articulate
succinct
novelty
qt
lift
blockade
slash
essentially
contribute
££
appg
wellbeing
frank
begg
application
tony
dg
urgent
rumour
backbenchers
exploitation
ceasefire
cairo
leads
murdered
teenager
ashleigh
defeats
superfast
fat
cmt
midnight
cease
notes
netanyahu
digital
downloaded
#esa
esa
#wca
scored
83
06
disappointing
destructive
wandering
wilderness
ransom
inward
incomprehensible
politi
justine
dfid
sent
headed
1940
finest
dynamic
backed
bduk
levels
trauma
generously
israeli
trips
parlia
bragg
estelle
#lwn2012
lwn2012
talented
distribution
reintroduce
sideburns
fife
#amazon
amazon
wanting
flock
owl
thx
pressies
follows
responsibilities
faulty
firm
bankruptcy
700
int
sky
augustine
secure
actively
companies
interior
ages
tributes
butler
treasurer
gen
secs
#whosfundingkingsley
whosfundingkingsley
ecstatic
#thekilling
thekilling
jumpers
det
lund
2100
minimum
requirement
upwards
volunteering
opps
we’ve
tees
preparations
weird
freepost
explanation
buy
#durham
#north
1pc
pref
ind
#corby
sawford
seat
bottom
commissioners
jenny
watson
decisions
northumbria
beaten
yorkshire
dorset
#pccs
martyn
ron
hogg
bother
vera
baird
figs
10pc
healthier
polls
reader
lewis
fell
postal
authorities
versus
tackles
image
traveller
gypsy
coverage
campaigner
pcso
trusts
cooking
books
tucker
#today
#childpoverty
childpoverty
absolute
#darlington
suggests
abolition
vandalism
tyneside
hitachi
overseas
exporter
polic
applicants
julie
elliott
possible
spiral
introduced
asset
sucking
£1000
google
scourge
communities
282
freezing
leas
aware
#twitter
diff
banter
bar
offline
equal
style
amend
vict
space
dobson
dimbleby
required
socalled
alliance
develop
degrade
creativity
mean
facilities
flying
flag
iwf
silvio
berlusconi
sentenced
jail
security
balancing
safety
privacy
anonymity
bleak
sides
exchanges
twin
terrace
bri
virgin
doctors
network
#badgercull
badgercull
120
abortion
advised
citizens
identity
becom
feeble
sponsored
cyber
blimey
sales
scales
q3
warning
retreat
hint
#hardesthit
hardesthit
clara
abuse
#femlobby
femlobby
estate
fo
badgers
blogs
huffpost
prisoners
campaigners
thinks
leak
defeated
demo
margaret
hodge
complained
telecoms
rival
orange
charge
chaos
couples
kills
strikes
kettering
#equality
preparing
wt
4ward
reveals
texting
#olympic
lawrence
shameless
propaganda
reflection
78
dunno
pl
closure
presented
riding
#disabled
brill
ends
brendan
barber
absurd
counted
employers
partners
lesson
mortgage
sell
salary
deputy
airport
homophobic
insight
savile
inquiries
institutional
pure
drain
£761m
fiddled
widow
afford
fails
limit
reduced
avoiders
privatisation
11am
fabian
expresses
stations
600
tweeters
revolution
sword
tribunal
prince
letters
diane
coyle
waves
innovation
entrants
television
robbed
53
pension
scenario
youtube
julia
gillard
ring
brussels
fawcett
soc
examining
exservicemen
unanimously
tabled
related
appalling
cleggy
wealthy
thi
methinks
lamb
dcc
kingsley
decide
eating
heating
biden
invented
liars
krugman
humility
buffoon
dangerous
1900
ballet
fought
speaks
newcastle
£64
easier
marchers
accessibility
comms
commissioning
insult
cleaning
products
cloth
truely
cleansing
shit
loo
brush
usually
mop
broom
vacuum
purely
mensch
louise
breadline
#libelreform
libelreform
browne
absence
regulations
providers
corporations
sainsburys
ownership
unworkable
reputation
effects
#police
137
mini
tipping
circles
#nufc
richest
shirts
nurses
johnson
stating
hb
qualify
salt
earth
forge
impassioned
footballer
boos
jeers
laughter
striking
straw
digby
criticising
procurement
vince
cable
nissan
ball
tyranny
diplomacy
porkies
blair
achieved
acadamies
ag
william
nanny
horrifying
note
contract
traded
taxfree
shares
straight
vat
contracts
hiring
firms
customer
opperman
immigration
youngsters
reduces
mobility
poised
#osborne
feed
tariffs
gas
complaining
todays
harder
modern
reaction
pennies
falls
folkestone
commuters
operator
initial
herald
oversee
model
g8
kent
#2minutesilence
2minutesilence
#lestweforget
lestweforget
i’ll
fallen
o’clock
christine
emmett
publishing
writers
fifa
serbia
racism
museum
gritty
chunky
trenchant
tightly
proba
#solar
solar
retweeting
cambridge
options
betty
chairs
drinks
industries
hub
fallon
belper
#manchester
drink
shoes
kay
exhibiting
photography
hart
terry
admission
collins
guilt
c4
denies
busk
fares
vocational
apprentice
praised
apprentices
reported
insist
declaration
reminded
#youthunemployment
youthunemployment
#lfw
lfw
fashion
highly
spence
establish
marsh
reject
nuclear
waste
7am
#andymurray
andymurray
#usopen
usopen
heroic
neill
dcms
appointed
villiers
coast
newsletter
tracey
exhibition
turner
contemporary
gallery
margate
judgement
pictures
senior
vegas
pics
grass
roots
clubs
parking
20mins
premier
german
monitor
@parliament
analysing
booing
mag
dorney
canoe
sprint
clancy
burke
pursuit
reax
reasonable
redevelop
reopen
#bsl
bsl
#kent
tutors
teach
serve
presentations
reservoirs
concessions
billing
28th
participants
mornings
argues
seek
cloak
impossible
previous
corruption
bids
sponsors
worldwide
bribes
tours
surgeries
collecting
ads
shed
shorts
documentary
expe
files
york
stock
adam
jack
lisa
turbine
sites
blight
deadline
approaching
startup
summary
original
warner
explained
fines
uefa
heavily
max
uploaded
spaces
sever
arm
artist
22nd
jay
gordon
brown
charlie
photographed
notw
cole
gerrard
parker
fantasy
hacking
rupert
broadway
zombie
prom
seminars
beacon
celebrations
factory
edition
airshow
groundbreaking
spectacular
1824
olds
click
loughborough
generate
revenue
restated
newspaper
#hunt
weight
plurality
frustrated
played
bskyb
progressed
pre
regulators
cms
21st
industrial
aimed
engineer
caught
eye
solution
rid
rule
clause
supply
legislate
morally
unjustifiable
ruled
3d
printing
reshape
edited
powerhouse
propose
farce
appetite
edf
extend
£8m
inclusive
pride
produce
tank
introducing
dump
dumping
britain’s
surplus
1976
exports
jlr
29
£400k
production
rotary
hotel
register
popup
gains
ming
matter
minority
accepted
invitation
exchanged
briefings
ctte
“i
broad
sweep
crucially
juice
flowing
coventry
relegated
owns
assets
oooh
producer
hurry
25th
fully
booked
wed
3rd
experts
23rd
24th
jaguar
built
midlands
overheard
damien
tate
mother
startups
campus
portas
shots
thumbs
muamba
rant
comparing
ambulance
seed
sme
innovators
ambition
commerce
#budget2012
budget2012
breaks
animation
bearer
‘we
demands
jr
area
turmoil
brazil
ap
brazilian
entry
#nfu
nfu
answered
bust
debts
description
soccer
easter
churchill
foremost
reuters
allegedly
ministerial
delegation
arrives
square
contributions
picking
flood
capello
arrive
11pm
stripped
consistently
seeks
player
bloomberg
commenting
carry
charges
grassroots
kit
packages
capt
pretend
compromised
racial
allegation
appear
expenses
wiki
inappropriate
continue
sd
principles
aside
resolved
removed
vacancy
gardener
cv
budding
marks
intern
charging
roads
foreign
hauliers
announcing
lorries
robertson
surrey
dowler
chilling
hacked
milly
obtained
pin
relating
daylight
savings
reduce
philip
inevitable
aka
estuary
understood
track
velodrome
aquatic
experienced
plea
£40m
pressed
paperwork
gifted
greece
chichester
washington
muddy
eat
chocolate
#mufc
mufc
thriller
ferguson
feb
nil
selling
investigated
discover
eliot
ness
sold
nicholas
plug
ordered
swiss
documents
tsunami
tuned
expanding
disclosure
connections
45am
firearms
feltham
heston
bowen
phonehacking
grammar
£500
organisation
journalists
deals
doubted
commitment
visited
qatar
investigating
1330
pounds
reid
20am
resignation
ioc
prompt
committed
sponsorship
euro
falling
anticorruption
program
audit
000th
artists
recommended
booking
10th
poster
berlin
putin
quits
operating
overseeing
wall
journal
caribbean
officials
section
2006
offence
commit
kick
advert
rooms
huffington
unite
talksport
arab
spring
driving
abused
pitch
shake
reporter
neville
colin
hid
existence
dossier
stack
script
deepest
condolences
interviewed
partnerships
po
suprised
roy
2017
athletics
ships
fur
item
feature
covering
commitee
shown
poppies
worn
permit
regiment
abbey
wembley
route
07
hastings
rye
musicians
accidentally
copy
previews
aspiring
www
£40
specifics
misled
rbl
recalled
lawyer
mumsnet
edm
denied
wrongdoing
scoops
dday
unveil
blueprint
gibson
leeds
utd
#cpc11
cpc11
prize
networks
literacy
ecj
ruling
anthem
clips
deemed
cheap
systems
catering
wider
econom
stanley
livingstone
impress
niece
certainly
bump
inlaws
nollaig
shona
touching
rte
sorted
€1
mere
kinds
dublin
smile
responsible
unbelievable
featuring
apple
sean
pet
exceptional
ellen
nowhere
ppl
travelled
directions
awww
chicken
gravy
roundabout
path
energetic
fly
fishing
tae
stick
m1
raining
spell
removing
#shoplocal
shoplocal
eddie
#rspb
rspb
threatened
solstice
sunrise
illuminating
katie
walsh
collects
sportswoman
chinese
lanterns
livestock
bean
installed
buys
donated
generosity
£13
mad
unwanted
respite
mlas
bullets
dup
photostream
thu
knowing
sam
queue
wee
donation
presbyterian
sea
#poverty
parties
distressed
lifeline
0808
8000
sinn
fein
drivers
thick
fog
combination
terminal
attends
sickened
walking
irish
biased
acknowledge
welldeserved
#rip
seafood
superb
ck
frock
rock
patrick
alice
springs
unionist
bright
shared
welcoming
educ
marketing
immediate
geraldine
quest
a4
wise
passengers
angie
chilly
6am
féin
rafferty
attacked
protesters
bricks
psni
disgusting
entrance
pregnant
delay
agreeing
affect
payments
shoe
wellies
elderly
dementia
tractor
29th
hungry
attacking
rep
sammy
damaged
photos
ulster
nicest
inner
loyalist
elf
rage
spreading
surrender
pic
routinely
tested
gaa
ladies
courtesy
taxi
naomi
2night
paddy
grind
catherine
interpreter
pauline
accountant
bingo
£4k
prizes
£20
samaritans
08457909090
scum
elliot
prisoner
picked
communications
tyrone
ocs
handed
fruit
porridge
slow
#xmas2remember
xmas2remember
chorus
closely
movie
minors
#u
gael
tl
monaghan
rioting
disgusted
sexist
younger
ken
hosted
#lgbt
innocent
barbaric
bigotry
#humantrafficking
humantrafficking
harrowing
301
sauce
butter
fish
finger
sandwiches
#spotlight
actors
fluent
ros
task
reporters
lawyers
endure
trial
millie
jj
catchup
dreadful
infection
newborn
babies
omagh
cuthbert
lifetime
presidents
scenes
blame
unionism
pj
trad
nite
port
mor
respective
pat
ruane
assembled
approx
28
010
jfc
esler
remarks
adams
constitutional
convention
venezuela
efficient
#hiv
major
25m
gigs
archaeologists
sis
enthusiasm
infectious
michaels
quarter
#goodcause
goodcause
chest
stroke
whale
hook
forests
restrict
invested
yay
cloud
#movember
testicles
regularly
gp
immediately
consulate
exists
commissio
achieving
138
abstentions
frozen
fingers
rewriting
rts
cry
craic
cardiac
#heritage
heritage
arthur
founded
bard
cancellations
elimination
pip
9th
4pm
pips
rainbow
titanic
dinosaurs
magical
alec
extension
persuade
consumers
reflected
constant
negativity
worldclass
raw
materials
sustainable
agri
stepping
suicide
nw
graham
chuffed
td
stellar
loose
suspicious
roger
ronan
humour
columnist
#debt
borrowers
lender
worry
struggling
ciaran
ear
concentrate
bred
nth
strand
sylvia
glory
afraid
scary
breathe
responding
86
toll
71
#business
promoting
highlighting
sending
streamed
provoking
considered
addressed
makers
urban
counterparts
cypriot
learnt
toes
prof
connection
studies
societies
rethink
9m
toddlers
teen
brothers
twins
imran
hussain
addressing
exclusion
34
#gazaunderatack
gazaunderatack
quinn
calibre
replace
ps
runner
featured
inquests
pulling
ladder
separated
ongoing
locals
visitors
wakeup
slaughter
1944
£250k
125th
judith
pregnancy
ploughing
championships
semi
tight
pandering
lump
ambassadors
kite
#gazaunderattack
gazaunderattack
america
border
receptionist
army
mclean
rarely
protected
prevention
boxers
cuba
1pm
#belfast
thanx
behave
bush
repeat
jersey
wagging
that’s
bradley
wiggins
knock
ema
mla
defended
retaining
tenure
melbourne
identify
speedy
stevie
todd
turns
apologist
senate
shutting
303
206
tammy
baldwin
slightly
vitriol
winger
ahhh
handful
easy
id
disagree
listened
boring
opp
lowered
megan
#obama
gamble
states
beard
portrait
analysts
honest
ant
likes
publisher
niall
marie
youngest
perry
aww
shite
clinton
ruin
monica
trafficking
difficulties
ns
cycle
inter
acknowledged
silence
panacea
gillespie
wilson
representation
quotas
insightful
higgins
micky
audition
consultants
mill
mri
scanner
clash
sausage
baps
amount
bread
wisely
1908
edge
tow
gaels
dingdong
blew
employed
trusted
conned
threw
emotional
penrose
elbow
#excited
load
persuaded
closer
forgetting
wrecked
ankle
jimmy
sometime
acre
murders
hurricane
sandy
haiti
crop
damage
indication
ham
fishermen
nationwide
organ
donor
employability
thur
125pm
trophy
stake
ombudsman
remit
prisons
accident
diverted
pete
ivan
bless
10k
brolly
goodwill
urging
entire
#halloween
halloween
text
witch
#sandy
star
ch
limits
oil
scam
molloy
fuels
third
destroyed
storm
bounce
walks
ryan
dramatic
queen’s
staged
comeback
havoc
oblige
bout
retirement
adapt
can’t
responders
wondering
greek
orthodox
priests
anglican
wh
debenhams
realities
2000
reflect
pope
renew
feels
institution
rejecting
vow
judge
catholic
forever
tweeter
nothi
shoutout
alas
ga
tournament
participate
stranded
smug
reunion
£12
apologies
greatest
lies
certain
succeed
diabetes
medical
crane
stays
kennedy
cousin
organise
annoying
raving
throw
ghost
stuffed
ran
canavan
allstars
baker
baking
cattle
feeding
machine
crutches
johns
improvement
leics
futures
oppose
humber
silenced
leicestershire
prescott
ashby
cards
bankrolled
children’s
grayling
defecting
baron
stamford
commisioner
reshuffle
relations
commonwealth
pensions
webb
bmi
av
smear
slapped
clearing
citizen
inspector
dismissed
appeal
confirming
wedge
glenfield
leon
golds
foundation
3g
marlborough
£5000
174
passenger
paramedics
aboard
crew
retailer
reopening
leicester
finishing
midland
mainline
situation
electrified
mids
appearing
pricing
malcolm
rifkind
demolishing
misery
lloyds
swallow
hbos
registrations
compensation
barclays
bridgen
argentina
falkland
bailout
snatched
princess
completed
bosses
enjoyable
suffered
settlements
uses
dodgy
recording
addiction
rehab
stands
tide
imf
fiscal
relates
supposed
objectively
hollande
squatting
criminal
homeowners
assent
rheumatoid
arthritis
circus
bath
grounds
260
responses
sugar
telephone
londoners
truancy
crackdown
command
macmillian
handing
airways
1200
1418
stephenson
50p
leaked
abstention
protections
greg
clark
assisted
dromey
declaring
abstained
milliband
vision
constituent
hosts
parish
#streetpolitics
streetpolitics
mayoral
mep
chosen
defect
bovine
tb
tommorrow
moody
staying
accommodation
hospitals
94
vine
enquiry
inspectors
listens
60th
accession
mercury
#benefits
35pm
u15
ko
denham
tooth
fairy
conservativeled
ashdown
abbott
intention
findings
range
upheld
condemned
injury
fiscally
credible
dire
witness
reductions
fast
unions
reduction
norway
britian
stark
summits
scrap
fetching
tonne
appears
concrete
metal
thieves
burton
worship
redwood
eurozone
erm
eternal
electorate
aluminium
empty
stolen
someones
garage
ebay
localism
defining
empower
reasons
represented
vast
supporter
matthews
leic
rnib
stitch
uni
proposed
developments
commision
questioned
splitting
mans
alternative
district
decides
impose
advisers
conducting
holiday
advocated
tactical
gimmicks
fag
packet
chickens
fault
turnouts
duties
filming
switchover
overwhelming
res
donating
fee
christians
essential
picnic
58
1830
economists
warned
crunch
structural
colchester
warden
phew
ooops
hooked
cherie
cbe
lists
bridge
ugly
wallace
yrs
toast
eyes
miracle
judges
percent
valid
locking
pavilion
bedfordshire
bowls
5am
lazy
define
jacket
molly
johann
horse
shy
mugs
fave
beautifully
personalised
tone
dvd
happiest
kingston
defending
40k
timeline
#ffs
ffs
festive
loathe
index
jungle
drums
federation
airwaves
rude
obv
dish
oo
uhoh
barclay
bros
panorama
bottle
rosemary
hell
#bbcdp
bbcdp
beg
differ
deb
knowingly
hurt
bitch
vocal
slippers
argue
240
steady
1996
massacre
shootings
employee
permission
noticed
bb
excessive
inappropriately
threaten
justification
nights
sup
frances
ipad
indicates
remind
nd
grady
obnoxious
bbc1
marry
greeting
lucky
£1billion
marion
incase
bs
col
americans
terrorist
wars
afghan
#everydaysexism
everydaysexism
criticise
dull
chef
janet
daley
pursuing
provoke
benefited
organisers
#xmasjumperday
xmasjumperday
sweater
savethechildren
jumper
beds
constable
whoops
hanging
miles
dominated
sized
toxic
spewing
deleted
mob
boiling
#thisweek
thisweek
sofa
appointments
gosh
qc
acted
tribal
echr
comedian
generous
#clegg
christian
bigots
confident
comparable
creates
exploited
blamed
dt
scaring
halves
advisor
cared
shoulder
boys
alive
qualified
pw
parts
ageing
shift
parl
commitments
daycare
quid
loudly
jobless
#edm747
edm747
bookmark
rough
eventually
rumble
christmassy
stirling
morrissey
spad
socialist
teeth
axe
subtle
freeze
fraser
horrified
shovel
complains
digs
safeguard
wills
rosie
watertight
tip
introduces
sighting
reward
erosion
legally
resulting
peoples
pol
rooting
restored
honourable
inclined
hiya
hated
risked
cha
pressie
sh
endorsement
recorded
explains
clip
lobbied
bazaar
faced
footie
somewhere
misrepresentation
mulled
wine
themed
anglia
shaun
progressive
context
longest
respected
disrupt
appt
sensitive
suppose
accurately
manners
uh
surprises
await
package
caricature
painted
offend
journalist
unannounced
locks
overrule
babe
kept
employs
rubbish
prod
bedford
iphone
android
smart
employer
mgmt
iv
mirth
theres
swan
relatives
publicity
applies
inform
neighbour
forwarded
protocol
forbids
replying
constits
celeb
warmth
comfort
appeared
thrown
robin
hood
welcomes
scrapping
insulted
quoted
tonights
search
scotland
deliberately
payers
ethics
values
choose
character
assassination
obliged
beck
ashley
hates
essays
unexpected
narnia
flip
isabel
blooming
irritated
hansard
unsettling
scan
lea
computer
sells
footballers
katherine
blonde
hair
singer
inbox
brands
ease
ethical
rats
cockroaches
leeches
#justsaying
justsaying
mug
laughing
sticking
lin
cuppa
camp
lacks
eligible
surprising
ploy
stink
ms
pond
manor
ducks
base
celebs
trousers
fuss
solving
cath
forma
legislating
contrary
jackie
vickers
fragile
forming
nad
#murnaghan
murnaghan
bonnie
reviews
mood
hug
sweet
innocents
pathway
newmark
controversial
achilles
heel
fundamental
bloke
blogging
#motd
motd
#lfc
lfc
consistency
scc
phase
underway
feeds
coastal
forth
sizewell
recognise
appearance
tracks
continuity
rolling
creation
suffolk
harbour
dame
angela
watkinson
beckett
chairman
honours
seamlessly
accusing
accusation
karen
hallelujah
screens
motorway
reservations
rubber
yup
ditto
boxing
settles
tissues
brings
dvds
lined
crib
captured
flask
eamonn
a14
horror
‘a
vehicles
gong
tasty
snowdog
#channel4
channel4
stag
tensions
#homeland
homeland
worthwhile
carey
speeding
fixed
roast
£9
95
menu
referrals
sc
merkel
euroscepticism
fortunately
return
gloves
survived
bore
darling
engagement
wedding
improving
purse
aargh
i’m
lifeboat
crews
tis
lucy
delicious
£140m
privileged
mailshot
4500
pierce
confused
ref
casework
reiterated
approved
#s
ppss
47am
knackered
bike
attorney
quashed
rises
core
recess
subscribed
thefts
ipswich
lowestoft
succeeds
ks2
rebel
manifesto
reindeer
investing
faster
sponsoring
orwell
10m
fleet
counting
hannah
harrow
#spoty
spoty
terrific
reminder
seb
unofficial
2016
coe
#coyb
coyb
thanked
mccarthy
heavens
ellie
simmonds
mobot
farah
ennis
chin
bomb
survivor
martine
briton
#proudtobebritish
proudtobebritish
err
assume
rowing
canoeing
medallists
grainger
trailer
sande
mehdi
coin
commemorating
britten
jolly
improved
sats
#1
investor
#fb
jingle
benches
3m
530
beef
study
unlimited
guaranteed
visa
150
hens
intensive
associated
referring
table
ukti
visitor
vincent
attraction
spatial
motto
profit
vanity
sanity
reality
delightful
coach
lancaster
philosophy
ceo
prep
puppy
brampton
travellers
guard
hourly
refurbished
platform
necessarily
dissolution
imo
sing
vicars
conduct
marriages
foul
suspend
dk
archbishop
canterbury
epic
vicar
restricted
performing
ceremonies
lifted
roof
concerts
permanent
cameras
aloud
#liverpool
#it
louis
cod
chips
code
melton
nr
thrilled
cite
consultations
conducted
grange
clarifying
anonymous
qualifying
postie
alert
earthquake
miserables
#smes
employ
55
population
delia
ooh
handy
provides
grants
fisheries
personnel
munich
commuter
flower
cities
obsessed
trams
tram
overground
underground
cockup
lines
stammer
sequence
cargo
ship
£6m
gaming
ing
£10k
180
allowances
capping
loopholes
£9440
440
#energy
#apprenticeships
championing
curtains
blanket
rifle
prayer
tasting
taste
goodies
suffer
thrill
sportsman
tech
embarrassment
ain
macca
robbie
apart
cracking
lineup
schedule
heat
editors
devil
ironic
dictating
scottish
renewable
surprised
brigade
#christmas
dates
rush
revenge
blunkett
tail
engaged
contributed
#desertislanddiscs
desertislanddiscs
discs
backdoor
falconer
deceptive
interviewer
humphrys
spectator
heed
liable
compulsion
prominence
headlines
printed
statute
investigative
underpin
1989
wrongs
hampers
intervene
styles
complaints
representative
hire
exhibitions
crisp
quangos
associations
cbi
#rbs
rbs
mt“
oakeshott
watering
vol
crimewatch
crimestoppers
dive
tenants
parishes
towns
doh
eng
nz
priceless
chuckle
lenny
diseases
dole
blow
trees
resilient
dieback
pathfinder
#legacy
equestrian
scholarship
lynda
portuguese
egg
custard
latte
contacts
foster
38
degrees
silly
opposition
meps
libel
publication
carefully
existing
suspended
unconvinced
bizarre
happens
suggested
rodgers
swansea
stoke
norwich
volunteer
assault
kellner
antony
boles
controversy
countryside
tsb
costa
£25
regis
knowledgeable
reinvested
trent
parental
commuting
predictable
notts
pathetic
sasha
smell
fizzing
proceeding
stinks
floors
farmer
wondered
tune
hmic
editor
geography
saffron
walden
purpose
enquiries
pr
norfolk
brrrrr
skinny
bottoms
pjs
wont
reelection
waitrose
restoring
opposite
freedoms
proximity
siblings
turning
wheels
damp
heads
failing
quicker
hgv
user
pair
consensus
split
settings
proceeded
dpm
#fgm
fgm
cps
crack
landscape
proceed
storage
perfectly
geology
didn’t
24pm
funded
intended
insulting
pupil
assumed
clifford
headteacher
strides
tier
topic
affairs
qualifications
rebate
6th
balfour
winds
hairy
crossing
heidi
faithful
companion
chap
refreshment
anglian
clattenburg
yp
hymn
ipcc
testify
meg
org
posts
maritime
coastguard
vessels
difficulty
upset
semifinal
apologised
stronger
maj
overturn
hunting
aunt
uncle
mam
settling
saga
eta
carriage
flooding
signal
coping
explaining
examine
logical
#votesat16
votesat16
deeds
uphold
expectation
mcloughlin
pickle
heck
cs
presentation
tremendous
bullingdon
briefed
divisive
rhetoric
shirkers
scrounger
gwent
retired
policeman
medieval
martins
#bedroomtax
bedroomtax
understandably
bevan
practice
window
dressing
blames
shambles
fool
reactionary
demonstrate
comrade
brilliantly
taught
nye
crystal
#sameoldtories
sameoldtories
indep
dozens
shoppers
variety
miners
shopkeepers
trinity
ffion
charlotte
cogent
practices
divided
shamefully
libd
smarter
smaller
functioning
entity
lees
frontbencher
sincere
£14
practitioners
assess
capability
testing
utter
cymru
optimist
contrib
meetin
steel
talbot
gala
personified
coal
janice
gregory
horrible
pancreatic
diagnosis
survival
moustache
warmest
ques
chloe
nod
joking
85
winston
convenient
typical
tiles
1913
roddick
ballot
merthyr
procedure
pulp
£350
lowest
electi
participated
elects
actual
spoiling
verification
democratic
moral
leafleting
refusing
desperate
plaid
1500
davids
shifting
bridgend
recall
lembit
opik
plot
perceptive
minster
cand
johnston
delusional
indications
croatia
monetary
tougher
participation
withdrawn
fu
eleanor
accurate
fulltime
hypocritical
disc
ep
nomination
thoroughly
counts
traditions
pt
trading
rethinking
hopes
bonfire
postponed
precisely
woolly
cuckoo
convincing
expenditure
cou
implications
stood
#eubudget
eubudget
prob
behaves
internat
devel
liaising
fco
china
syria
disarray
cefn
65th
talkin
65
carpet
yvette
cooper
budgets
stupidity
complacent
grows
antisocial
tredegar
candid
pompous
theme
dafydd
hamish
revised
anticipation
academic
mauled
completing
impression
accountability
operational
lesley
griffiths
cands
allocated
honesty
integrity
jacob
reesmogg
bunch
everyday
swear
boo
mouse
euston
smuggled
corps
#plebgate
plebgate
osbourne
eurostar
cl
pres
indifference
independence
crude
nationalist
chewing
230
refuge
milburn
mistake
historical
vernon
ideal
sees
communicator
ammunition
middlesborough
untenable
noble
integrated
joanne
curry
barrie
atmosphere
excel
minus
hustings
doubts
approval
moves
#yougov
dialect
gerrymandering
argument
winterton
barbara
delegate
kiss
wash
cheek
maturity
abc
failings
fabians
dignified
georgia
cruddas
topical
projects
conviction
peck
entered
genuinely
patriotic
saddened
hobsbawm
scholar
vice
socialists
glenys
congratulated
ovation
gloria
wick
delaying
dirty
patriotism
decisionmaking
empowerment
oap
blunder
fundraiser
magna
carta
mining
expressed
damn
speculation
harper
promoted
leanne
opposes
extreme
posh
defend
hollow
banker
urc
mair
wade
pizza
pony
socialism
stan
pledge
tuition
actions
lds
excruciating
remark
shaking
acts
#welfarereform
welfarereform
blogged
sadiq
khan
shad
clarke
gc
equipment
stores
constit
stunned
wide
behaved
whips
capacity
crabb
practising
stability
mechanism
somewhat
strategic
constitution
eds
proms
ppc
contested
sarcasm
debacle
successor
cheryl
gillan
albeit
relaxing
unable
beast
bolsover
skinner
anybody
heated
probs
towel
belated
reckon
holds
superrich
believing
preference
£6
bonus
dep
herself
contracted
reassuring
mcalpine
shape
structure
liaise
salma
yaqoob
galloway
disciplinary
cruel
assange
transfers
scathing
behaving
undercover
belarus
totalitarian
dictatorship
comres
ios
ldem
idle
#nastyparty
nastyparty
stupid
request
£600
impartial
bias
corridors
establishment
sufficient
publicising
#bbcr4today
bbcr4today
herbert
hopeless
chop
#closingceremony
closingceremony
lighting
nationalism
tracy
eisteddfod
tent
susan
slowly
jade
jane
numerical
worrying
110
labours
3000
daft
#conservatives
superstar
formidable
saves
principled
dai
greene
westm
44
ld
37
cbc
rife
abandoned
represent
introduction
recommends
oc
#olympics
assessed
dispatches
unfair
cheese
£800
czech
twinning
arrangements
leslie
#olympicceremony
olympicceremony
wonderfully
leftie
multicultural
crap
ella
designing
losses
workforce
administrator
coincidence
24hrs
camra
scot
postmen
dumfries
douglas
temps
#whereismichael
whereismichael
midwives
89
zones
volumes
centralise
annan
designs
newton
stewart
andrews
assist
unlawful
salmond’s
cooperation
safer
focused
devoting
dividing
wwi
graves
#scotland
00
drainage
holly
motions
proposing
overspend
inhouse
postponement
rejected
allies
brit
2000th
consider
98
1999
governments
wounded
munitions
shields
sgt
publicise
tube
tied
discovery
outbreak
vomiting
bug
infirmary
reassurances
museums
#fmqs
fmqs
claudia
comet
brink
administration
lockerbie
maintenance
backlog
abuser
restraint
sidelines
timescale
clobbered
electricity
#snp
washes
msp
96
edinburgh
borders
flies
pensioner
disadvantaged
windfarms
tourism
walls
#indyref
indyref
ouch
sturgeon
indy
enter
mcneill
nato
tomo
inability
scots
7000
#tourism
relatively
unknown
swimming
pool
obsession
belt
stuc
chasing
glasgow
adding
external
oddie
joan
location
biog
lecturing
renewables
ignored
hiked
rental
disappointment
fergus
ewing
relentless
eagle
criminality
bloom
iron
guarantee
wa
jewel
humiliation
franchise
assistant
nursery
enters
sheriff
jp
systematic
realises
feedback
doubled
170
gardening
1600
misuse
productivity
smiles
mu
scotsman
sensational
dunblane
slam
#tennis
tennis
4hrs
championship
#murray
breath
decades
awake
insomnia
battery
daring
shd
shouting
waving
bear
agonising
shoot
glued
slip
cheering
snap
delegated
committees
hunter
spectators
rounds
draws
goodnight
doe
windfarm
passes
ted
raj
breaching
rt“
maximum
gt
twist
20pm
md
magic
resource
arc
offensive
sentence
dampen
enthusiastic
timetable
phenomenal
dark
arrogance
coastline
consequence
freshly
carlisle
underemployment
sustainability
hikes
transpennine
dissatisfied
overcrowding
£8million
izzard
#joininuk
joininuk
transformed
alf
travelling
scotrail
ticketing
spectacle
#gold
#teamgb
teamgb
olympian
beijing
promotion
#to
russell
9pm
jamieson
swim
silver
parkhead
grabs
200m
froome
separation
faults
regardless
narrow
convince
graduates
various
villages
suited
parcel
client
beggars
roving
women’s
gripping
lizzie
armitstead
paisley
gilmour
calendar
automatically
#realchange
realchange
walkabout
tackled
ukba
ports
136
77
immigrants
ferries
gms
g4s
rebuild
ayrshire
ranked
smoking
publi
raffle
material
struggles
farnborough
clean
#lordsreform
lordsreform
roundtable
bankers
#wimbledon
wimbledon
12pm
convinced
largely
duo
vips
lowering
demanding
tolerate
#armstreaty
armstreaty
reinstate
waterfront
#armedforcesday
armedforcesday
“our
source
opting
badge
gilmore
relative
motorists
alistair
launches
servicemen
pays
logo
climb
campaigned
challenged
whiteford
ross
dickie
carer
seize
£2m
drugs
reckless
confusion
denying
disrespectful
deplorable
hav
runners
nonstop
#commons
annoys
5yr
frankly
pushing
effectiveness
subs
wholesale
handles
confidential
arrival
#olympictorch
olympictorch
invention
kurdish
entrepreneur
warwickshire
lep
obe
apprenticeship
degree
reagan
falklands
norman
saddam
#job
grt
halfon
listed
#merrychristmas
merrychristmas
sacrifices
mia
happily
feast
grandparents
warks
river
avon
weston
lane
fl
holidays
feet
float
alerts
healthcare
lookout
shire
counties
#arcticconvoy
arcticconvoy
#bombercommand
bombercommand
swedish
atrocities
iraqi
kurds
lefties
welldone
wingers
prefers
soldier
curious
sectarian
henley
branch
stratford
teens
daniel
nadhim
sketch
vulture
taxed
directors
#womenonboards
womenonboards
outline
73
rapid
traders
disagreeing
dcs
£150m
gritting
temp
surface
submissions
syrian
drunk
embarrassed
correctly
predicting
britons
grandkids
52
squeeze
legalising
#gas
deposit
larger
remaining
reeves
backfired
reflecting
wishing
advantage
confronting
parent
govs
parcels
m40
junction
transform
£10m
mencap
considering
nominate
kebab
yuletide
12noon
financing
owe
’s
migration
arms
coaching
recordbreaking
brand
flight
shaping
coup
persuading
swollen
antigay
tighter
drag
dallas
larry
grew
cliff
barnes
moore
willingness
antiques
rother
400k
drayton
portfolio
niesr
rsc
innovate
owned
parks
stratforduponavon
rare
timing
public’s
spat
parked
drinkers
yield
intimidating
substitute
glimpse
physics
grads
leisure
positioning
eurosceptic
saint
coaches
nominations
harriett
flow
commiserations
mounted
tvs
#warwickshire
criminals
pleasert
masters
bruce
plymouth
brethren
profiles
tommorow
strongest
#businessinyou
businessinyou
exporting
commended
tim
davie
successfully
easton
legion
15am
eustice
developing
mccann
swiftly
inaccuracies
breaches
interfering
collected
‘s
flo
presents
obvs
unaccountable
vows
trim
alevel
insp
arden
clinical
thin
illogical
strengthen
moses
delivers
chelsea
celtic
barca
assessing
pundits
florida
prediction
switchon
virginia
elec
pollster
blogger
measured
examines
conflicting
schoolkids
usage
200910
£70
201112
#goldpostbox
goldpostbox
plaque
4m
barrels
biofuels
liquid
saudi
arabia
overtake
rushed
#skeletons
skeletons
northants
incompetent
treas
spokesman
negotiations
redact
cube
labour’s
unsafe
‘cos
flaw
£23million
inco
‘huge
losses’
iraq
epetitions
scare
tactic
cupboard
#jobs
interim
saved
£3bn
equivalent
£180
household
predecessor
maples
cottage
gaining
woods
viral
drives
horses
bronze
cathedral
colmore
handling
emailed
cool
offended
rover
cov
goo
grad
researcher
marketplace
smallest
shortfall
8bn
earl
parkway
strangely
statistics
claimant
4k
fig
contest
hired
bcs
hve
cldn
bills
ambitious
yng
5k
sierra
leone
nobel
14yearold
pakistani
385
marland
conhome
educated
rm
copies
blackwells
excellence
clos
suspected
safely
midday
ict
68
engages
thurs
ryder
wicks
courteous
feted
radical
upgraded
fibre
82
topless
7th
14th
worcestershire
ensured
britishness
hugo
swire
kenny
kelvin
mackenzie
contacted
proof
126
respectful
dis
#greendeal
greendeal
postboxes
accomplished
importantly
tool
eco
researchers
utilities
ucl
solid
capped
shrinks
aug
pmi
49
mea
internship
hague
duncan
cpi
expectations
unfolding
realm
#apprentice
focuses
pointing
ac
chuka
misleading
hoarding
factor
keeps
balding
abolished
investors
writer
#britishforces
britishforces
adidas
emerged
ecuador
#falklands
#freedom
selfdetermination
#royalnavy
royalnavy
hms
meat
barn
barry
butcher
nephew
tablet
overtaking
builds
iconic
willing
tracker
pessimism
finances
monies
slog
bu
realising
mothers
num
gain
mp@parliament
nationals
246
umunna
edb
8pc
bands
skelton
exceptionally
blank
patronage
hereditary
1972
1980
1984
1988
1992
podium
bolt
plastic
fortnight
bnp
racist
scumbag
athlete
arise
#lo
e20
personality
rated
trainers
tshirts
beeb
curse
humanity
cheerful
cheeky
broadcaster
greenpeace
shell
tools
presidential
candidacy
orders
trott
2004
stressed
offshore
marys
advent
edward
salvation
grimsby
cleethorpes
7s
romania
bulgaria
clamp
relaxed
lincs
cars
splendid
lambeth
percy
humberside
supremo
collar
austin
urge
abandon
barton
reclaim
shuffle
docks
lincolnshire
schapps
nuisance
mths
oldies
apols
prezza
trounced
bandwagon
robinson
negotiating
1560
budgeted
£24million
£47million
redundant
replied
quango
corby’s
incompet
£82k
valued
rees
mogg
spk
etonian
christened
managers
setback
occasions
£30m
chiefs
frost
commentators
statesmanlike
loser
sceptic
antieu
hoban
100s
planners
tolls
nxt
upbeat
crimes
you’ve
spoof
seasons
greetings
moira
regards
£600m
cumbria
snoopers
farron
keir
rory
scoring
mathew
melissa
hats
cctv
despatches
livid
unfollowed
randomly
tracking
radar
embarrassing
bodies
blunt
nowadays
jill
retweeted
plural
timothy
mayans
hearings
laugh
newsroom
beth
lancs
settlement
hails
kendal
tins
dpp
critics
strummer
untimely
pointed
injunction
gagging
spinning
secured
hydro
beech
disturb
jacqui
nationalise
clinic
petty
ginger
rodent
pam
wicked
£240
choices
dozen
relive
gloating
anymore
dodged
drew
8m
clauses
2m
bargain
collective
wiggo
witty
demonising
qe
neutral
lied
mutual
remembered
slp
quietly
outdoor
simple
woah
chancellors
richly
underlying
jonny
senseless
connecticut
shocks
analyse
janis
morrisons
swing
comparison
bilton
harrogate
promising
395
127
unelected
moran
incorrect
placed
secures
1m
46pm
nort
rallies
blaze
gazette
premium
moratorium
performances
heron
corn
linda
liberals
#beerduty
beerduty
escalator
girlfriend
taylor
#ccdp
ccdp
approached
lakes
harsh
marking
imitating
rocket
hostel
bat
kudos
lon
cynic
medway
fpc
gps
whipping
bham
possibility
threatening
surveillance
cumbrian
pfi
renegotiate
strict
paddock
#hoc
hoc
#commsdata
commsdata
tireless
virtually
prospective
drawing
snooping
altogether
premise
6k
prepare
cop
collectors
brewing
25000
convoys
#ukpubs
ukpubs
thnx
bars
license
networking
107
santas
haircut
bbpa
gangnam
02
cracker
proving
ale
lovers
quarterly
cadets
squadron
honestly
15p
parenting
seema
590
inte
£380
berry
chocolates
handmade
lemon
cats
ellis
pharma
pharmaceutical
salon
varied
overran
employing
stafford
cf
caring
positives
cups
20m
rescue
bday
£50
smiley
independently
cancellation
securing
established
repeal
tongue
bma
dashing
tablets
brewers
albion
crewe
01
117
cried
48
mince
pies
victorian
rudolph
stressing
informed
learner
bayley
eas
processes
illegality
punished
regulating
surprisingly
demise
#flood
cleanup
booze
consequences
banning
cider
45p
substantially
studied
cheaper
cans
binge
handsonly
cpr
unlucky
licensed
unstoppable
suit
armour
#camra
yarmouth
717
generates
£11m
crikey
lichfield
toyota
diversion
#winning
steven
incentives
strictly
sole
gag
shield
samsung
topped
#imacelebrity
imacelebrity
derby
lycra
rink
bursary
formally
expensive
pointless
objected
trumps
division
oversubscribed
#18thbirthday
18thbirthday
causes
heartily
ales
roaring
breeze
vc
staffords
glow
bottled
70070
disgracefully
bloated
wisdom
jabs
ended
arrest
staffs
vot
gentlemen
gracious
ultimate
portillo
tactics
journalistic
arriving
staffordshire
3k
maureen
shook
plight
intends
vermin
oldham
pledges
publicans
dvla
ymca
publicly
dedication
landlords
plough
popularity
crafts
absent
#iacgmooh
iacgmooh
£40k
entrepreneurial
£450k
£8
entwistle
monk
visible
responsive
biscuits
employees
slept
asleep
sleepout
zumba
vip
onesie
mercian
schofield
amber
errrr
finalist
mounting
const
quizzing
102
provider
no10
nh
#coops
#britishpubweek
britishpubweek
norton
skating
positions
yawn
buck
ivory
towers
patron
helpfully
unfollow
button
homelessness
moan
cumberland
log
i’ve
arboretum
serves
1982
islanders
draw
lion
errr
lions
villains
emily
brandon
essex
resident
momentum
visibility
coordination
fronting
kimberley
#beer
bond
racecourse
mart
unanimous
osborne’s
odeon
blogpost
#workprogramme
workprogramme
submission
accelerate
enewsletter
separately
journeys
100k
tumors
#dla
dla
sickness
sought
exist
hv
automatic
rea
labourhame
fiction
mtg
toddler
#edinburgh
begun
tale
distribute
setup
preferred
option
rejection
govt’s
rockets
today’s
regen
eager
#reshuffle
agent
sheila
investigates
justify
emerges
edin
09
government’s
prevails
taxis
arguing
attitude
ignores
kane
bash
reflections
factoring
alternatives
greenhouse
properties
priced
buying
organic
brighton
won’t
takeover
#nlawards
nlawards
#hs2
hs2
#e
regatta
colourful
improves
billions
highlighted
fake
flags
doran
incredulous
correspondence
hydraulic
uncovered
dithering
assn
signup
leith
sq
identified
bondfield
beach
appoints
exemption
incandescent
bulbs
renewal
trident
stella
vouchers
surestart
meadows
complement
swinney
attempts
admissions
ewan
30yrs
hip
atm
2pm
biomass
subsidies
holyrood
manufacturers
regimes
wardens
stabbing
2yrs
shower
bathroom
diesel
pumps
queues
discourage
panic
dismissal
cmtee
allotments
tolerated
fairly
people’s
harrington
lilian
revamped
knighted
scratch
graphics
radios
flew
explosive
sch
orchestra
enlightenment
pow
philanthropy
natural
terence
conran
boston
spa
yorks
painting
catalogue
adviser
miranda
renaissance
stanford
springsteen
vibrant
dickensian
stem
alfred
deliveries
ww1
airfield
lloyd
yorker
#britbizembassy
britbizembassy
praising
universities
mobiles
studios
£100m
vodafone
gree
embassy
#british
acton
skyfall
continuous
hungary
korean
weightlifting
archery
bearing
brea
cauldron
roman
celebrated
willetts
wm
jews
israelis
heartened
enormously
tanks
triumph
cement
villagers
comedy
starring
oxfordshire
cinemas
empire
retiring
bletchley
satellite
carter
desmond
bumped
88
congress
forging
wired
stockholm
poetic
oldest
curtain
raiser
li
pinewood
titles
£50m
consulting
mar
1930
ii
lester
medallist
parr
cornerstone
mission
missionary
hillingdon
motorsport
mercedes
engine
demolished
trends
virtual
josie
rourke
nat
decc
initiatives
conservation
hammersmith
focusing
objects
7k
£200m
whittle
thatcher
memorials
denis
onwards
triangle
units
paris
intel
1bn
computers
2bn
processing
egyptian
galleries
egypt
11k
#london
alison
dea
voices
departure
downloads
ny
cox
1960
symphony
olympiad
searched
archive
leek
landlord
ceremonial
hants
iow
bucks
berks
vp
multi
stakeholder
cluster
#funding
aiming
sachin
5m
wikipedia
administrators
barons
misguided
hillary
beaming
korea
censorship
detected
traditional
btwn
govts
cyberspace
marines
mcdonalds
disposal
concentrating
automotive
biotech
strengths
£120m
videos
viewed
reaffirms
wireless
discovered
accreditation
bookshop
bg
midlothian
clarify
disagrees
albert
informal
violin
concerto
1936
fleeing
persecution
disrupting
philharmonic
microsoft
windows
practically
database
peeps
programming
schmidt
shall
coding
edu
pieces
cairns
plaudits
mills
kath
mainland
crouch
instinct
kindness
directed
turing
100th
approaches
doin
zone
tragedies
bailey
bankrupt
quarters
judgment
circs
precedent
censoring
wikileaks
newsagent
corrected
cbs
copyright
bored
grumpy
fir
risky
insisted
ip
hargreaves
thrashing
vox
artistic
controls
hidden
jk
rowling
inconsistent
calmer
sleepover
rewarding
pact
mozart
beethoven
furious
piracy
bleeding
suicidal
screw
lobbyist
hollywood
equity
complicated
clothes
on”
arse
producers
payne
iplayer
holders
visual
demonstrated
gesture
spectrum
480
fleming
trialling
fastest
bbc2
botham
ashes
ra
chicago
yates
liver
warrington
harmony
everton
transforming
yds
ringo
abo
meadow
crosses
dalton
barracks
fame
trivia
happier
origin
biscuit
palmer
functions
berkshire
undergoing
felix
rose
20s
riviera
pole
handover
frequently
imagination
technologies
numerous
smartphones
donates
template
inclusion
we’re
oecd
slough
coordinate
boast
charts
sandys
kx
stones
anniversaries
marjorie
sculpture
huppert
kaufman
beatles
£28m
revamp
7m
treasures
heaven
saints
somerset
annie
#eurovision
eurovision
bosnia
imho
iceland
cowell
developers
institutions
£1m
pleasing
£3m
upstairs
downstairs
showcase
feather
550
manufacturer
fisher
alma
dna
25k
photographers
upload
remote
cornwall
shanghai
expo
delegations
111
charmed
kaiser
upton
formers
suddenly
playhouse
producing
theatres
rangers
200k
trucks
bible
pornography
crick
frome
hoard
coins
philanthropists
annual
resisting
bothered
#us
#competition
#transparency
#openi
openi
vigilance
disorder
unaware
specialists
#o
restoration
applaud
openness
puzzled
neutrality
ditch
dine
sherlock
holmes
ashcroft
professor
hepworth
wakefield
wolverhampton
software
booming
batteries
electric
sunderland
silicon
leverage
freeman
timber
performers
bl
subtitles
#deaf
deaf
rutland
achievements
ethnic
comfortable
honored
latvia
medalist
chiltern
railways
radek
vile
loyal
tolkien
premiere
mepp
sheikh
margins
fac
libya
balkans
economies
multilateral
doha
instant
reopened
negotiate
hmg
partly
goods
val
asia
assured
ambitions
principle
continental
schengen
logic
eec
ec
freely
parliamentarians
solihull
prosperity
cyprus
topics
gearing
burt
agreements
thoughtprovoking
rowan
embassies
missions
globe
relies
leach
references
stages
hampden
unauthorised
spelling
error
ags
spiegel
heute
alle
engländer
danke
abbeyfield
1994
exile
wcml
pudsey
medley
tunes
disclaimer
dare
compensate
kosovo
reconstruction
twickenham
frustration
aylesbury
stansfeld
extensions
#childreninneed
childreninneed
classes
fi
munro
unused
testicular
aa
gill
chilterns
spelt
jus
canada
tyre
center
#boris
thriving
pylons
endorsed
mist
deer
sigh
steamed
pudding
asbestos
cemetery
cttees
incs
perm
mali
homework
spanish
madrid
unimpressed
heathrow
safeguarding
warsaw
polish
ukraine
amd
deepening
dfm
barriers
restrictive
goahead
residence
luxembourg
inherited
lisbon
pillar
wpp
bupa
gsk
argos
rolls
royce
finsbury
istanbul
saville
mandeville
criteria
sarajevo
pristina
prague
budapest
recalling
wideranging
strings
orgs
handled
halton
endeavour
parlt
counterterrorism
shelter
refugee
babar
ahmad
ecthr
contributor
t5
surreal
download
audio
architecture
workout
followup
depot
touched
combining
40th
anniv
ruby
mtgs
doctor
episodes
grieve
dominic
bloody
brisk
phillips
maude
recipe
gained
peterborough
1979
gummer
lewisham
1970
multiethnic
trafalgar
elgar
verse
benjamin
peacock
blake
abou
tvp
herman
guessing
pumpkin
buckingham
#c4paralympics
c4paralympics
johnny
103
woo
hoo
environmental
spoton
parly
sectors
turnover
oscar
pistorius
obituary
rhodes
convert
rightwing
guildhall
#fireworks
candles
projection
beacons
tonigh
londo
flames
landed
breathtaking
length
lit
#goparalympicsgb
goparalympicsgb
lantern
procession
guiding
hotting
eva
widely
recognized
torchbearers
peninsula
huts
#g
champ
judicial
guarantees
accusations
springboard
exporters
tourist
ray
pile
cr
peak
loading
#happydays
happydays
bmx
#gibraltar
gibraltar
georgina
representing
gymnastics
narrative
rescued
collapse
51m
keegan
historian
icon
moaning
politely
requested
rio
gymnasts
dreams
2019
tiny
judo
constructive
bilateral
meets
princes
mix
#bb
manages
readable
objective
demonstration
feat
cyclists
cycled
hardship
maps
ceiling
politically
troubling
sit
attenborough
prepares
moth
scientific
disinterested
attendance
looms
malta
30s
deployment
patch
foolish
#york
#bbcproms
bbcproms
coronation
ode
kindest
ngos
forbes
stor
lidington
competitiveness
#f1
f1
silverstone
bcc
mpa
reliability
ashton
costly
cara
nazi
spinal
chaplaincy
nestlé
zurich
switzerland
noneu
africa
seizing
ukplc
hardie
whisky
queued
easing
explosion
250k
thoughtful
cal
unsurprising
lindsey
emotive
no1
popping
plains
60s
airdrie
lanarkshire
resume
staging
finucane
#finucane
sham
dismisses
whitewash
renews
collusion
inviting
shredded
repeated
coral
drum
banging
samesex
intimidation
despatch
warren
condemns
unjust
stv
birth
rejoined
obscene
imperative
keith
maloney
#xfacfor
xfacfor
disruption
smirk
wiped
caps
jsa
poorer
slashes
uprating
annually
dependent
#t
strathclyde
caution
£4
snowing
57
rosa
items
comfy
diagnosed
£20bn
karaoke
horizon
lorraine
contestants
ribbons
tempting
225
freddie
fairs
talents
awwww
hopeful
acceptable
–a
terrence
halve
plate
wimp
examples
£5m
kangaroo
recruit
#unga
unga
abstain
wishart
winnie
statehood
thread
encouragement
fired
mirror
perils
criticisms
unbelievably
mcguire
stream
kerr
longterm
ugandan
refugees
cheery
awkward
sex
genius
bye
rylan
overwhelmingly
marra
ruining
angst
abba
kidding
routes
temperatures
remainder
purchased
discovering
twas
actor
nlc
crushing
ts
correspondent
#politics
recreate
sexy
lip
mdgs
inv
firewalk
quoting
recognises
legitimate
sheltered
08
cheapest
uncompetitive
mkt
junk
scams
eh
mc
hammer
stabbed
camel
chatting
#thethickofit
thethickofit
roche
reflects
leo
snr
gamesmakers
aw
2001
#labourgain
labourgain
#fuelduty
fuelduty
motability
blacklisting
17th
333
woodlands
830
#dwp
pac
generally
blokes
malawi
teenage
maternal
#imaceleb
imaceleb
bugs
bristow
conveniently
scrooge
underrated
wreath
provost
coatbridge
patten
saddest
evenings
appoint
bearsden
emirates
arena
engineers
blatantly
submitting
aff
bafta
epoppy
70030
govan
shipyard
cheerio
advocate
hush
£34
excuse
exposure
spark
baldry
shouted
mundell
lauren
£450
abroad
impending
backbench
rebellion
merger
antarctic
noc
dress
noshow
dover
motherwell
cybernats
poke
protested
heartbreak
tulisa
disputed
#ttoi
ttoi
#thickofit
thickofit
nicole
barlow
query
administer
bruised
rows
declan
kearney
celebrates
scaremongering
rag
swap
ira
shadowed
hints
additional
lamentable
deutsche
admirable
newham
104
barking
seniors
248
1980s
outer
rents
3x
wages
irrespective
restart
020
7219
4000
sanction
amendments
bits
docklands
jobcentre
lyn
misgivings
stopping
sceptical
african
mountain
nurseries
indefensible
recovering
crash
praises
flexible
glen
sons
courtney
greeted
successive
£26
bsf
rice
emphatically
mustn
dismayed
transferred
lightweight
dept
gaffe
simplification
panned
wholly
vacuous
substance
gradually
heartfelt
torrent
stitches
steadily
favourable
permits
wifi
prosecuted
technical
consulted
digging
#debill
debill
drafted
consulation
reelected
replies
presenter
levy
sharp
converted
warehouse
salford
aims
modernisation
observations
maximise
plant
trained
bursting
sod
£17
consortium
rebuff
mather
lennox
dundee
expertise
tag
cohort
yacht
merlin
skype
initially
ilford
stayed
wellington
volunteered
japanese
theoretical
planted
rewarded
extending
developer
conv
#opendata
opendata
intellect
presidency
breach
healey
stalin
marc
canary
seminar
jewish
requesting
nearby
rollout
devon
43
stu
micro
els
defences
abbot
leps
referenced
dclg
£25m
bypass
risen
181
festivities
intervened
noisy
icaew
impacting
brixham
acting
sums
contractor
bhf
soap
blown
haven’t
undoubtedly
maintain
unfairness
#as2011
as2011
thorough
confidently
wmn
consistent
rely
judiciary
luton
grades
relation
riots
method
dolphin
closes
£150
awaited
gauke
exchequer
taxation
protecting
induction
yellow
module
hung
hairdo
agony
barely
utility
mandate
headache
exeter
awaits
landfill
prisk
pledging
beckons
needy
sandra
hs
visas
chernobyl
reg
calderdale
mayoress
burley
wharfedale
ipsa
#yorkshire
halls
patronising
mos
matinee
vested
referendums
preventing
buxton
£900
£300
highways
repairs
afghanistan
cockroft
framed
bangladesh
destroy
gr
cyclist
climbs
sweat
gears
cinderella
telly
gate
rochdale
todmorden
calder
arent
allowing
youre
£7bn
cosigned
circa
1997
#curry
dig
grapes
courier
columnists
halifax
floods
features
£4m
6m
excesses
produced
sharpest
communicate
£9m
reserves
disasters
emergencies
category
stated
centred
streak
substantial
adopt
ollie
undermine
legs
starters
religions
discriminate
bluster
returned
weddings
opt
burden
m62
saddleworth
severe
axed
mili
£5bn
ow
#edp24
edp24
quieter
purple
#gove
#ofqual
underspend
brighouse
buzz
proeuropean
battalion
hal
hx
saltaire
tr
competitions
panto
dames
juggling
naive
prelegislative
pork
pie
inundated
brass
grace
shadowing
#synod
appointing
adoption
dangers
#leeds
kirkhope
wetherby
#gewpassiton
gewpassiton
clifton
typically
retire
lest
lionel
resend
unpaid
realise
sheep
bettison
guru
bradford
guidance
shelf
blackshaw
linking
perceived
unreasonable
rod
prosecution
proved
whim
props
condem
heckling
trickett
educate
toon
anagram
steal
disraeli
suffice
segment
breakdown
0845
988
1188
#floodaware
floodaware
pound
decreased
tescos
citizenship
r5
gcses
yesterdays
worklessness
pov
prerecord
queries
bates
leavers
factories
sayeeda
warsi
grandad
cables
lgi
domain
whipped
democrat
increasingly
agendas
boothroyd
rips
politicised
fudge
proposes
£250m
pct
destitution
asylum
keynote
examination
completion
floats
persistent
viable
affordability
prog
repair
electronic
canon
methods
acknowledging
alike
enhanced
defense
bc
sand
bags
fuller
bud
rang
#flooding
flash
tops
dalai
lama
retail
definite
onslaught
clarence
depart
northampton
aiden
contraception
beneficial
competent
trafford
ivf
eoin
#alzheimers
alzheimers
#dementia
earners
suzanne
file
mcr
contaminated
libertarians
limiting
gvt
dismantling
burglary
#carers
hillier
30k
discretionary
gm
urged
vaccinate
seekers
sanctioned
draconian
appliances
dwyer
pcs
realistic
mori
ruth
lister
seymour
inhumane
causing
nutrition
#gaymarriage
gaymarriage
97
1million
unprepared
glum
struggle
bigoted
earnings
mersey
mall
chancellor’s
effected
#askuswewontjudge
askuswewontjudge
beveridge
christm
targeting
workshy
scroungers
065bn
analysed
plunge
000s
sic
tina
minister’s
arrests
catastrophe
models
fareshare
#cycling
ro
#roadsafety
roadsafety
despair
warmly
#carersrightsday
carersrightsday
tht
kavanagh
beswick
curve
#laspo
laspo
willy
bach
peer
comprehensively
womens
rationing
crossings
edms
mechanisms
reserved
assure
downturn
bury
flu
seasonal
jab
#breadlinebritain
breadlinebritain
fmr
mcfc
hyde
entitled
sg
narrowing
median
gtr
clicking
learners
#antibullyingweek
antibullyingweek
plsd
enabling
airports
hotels
buses
discourse
applying
scraps
dot
spking
chemical
indoors
liveblog
fundraisers
pp
he’s
awash
messenger
unwelcome
distraction
viewers
badges
unwilling
mischief
suffers
asthma
battling
aldi
0161
daddy
dads
flex
#housing
#diwali
sikhs
jains
frit
circle
#mcrtweekender
mcrtweekender
#puttingmcrfirst
puttingmcrfirst
hulme
shopworkers
barker
requires
#fuelpoverty
fuelpoverty
boardroom
adoptions
#mcrcentral
mcrcentral
diverse
hatred
harriers
countr
flabbergasted
rig
#livingwage
livingwage
jrf
relationships
chester
fires
blankets
deciding
excess
cripple
revaluation
infants
coats
bme
downgrade
#businessrates
businessrates
fuse
freebies
ther
takeaway
aspire
compete
valuing
griffin
entries
aslef
exposes
cow
deter
lincoln
santander
collaborative
explore
scandalous
pea
flatlining
warrant
distressing
trafficked
genital
mutilation
1011
rsvp
ehrc
tearing
pshe
2020
bryant
450
carrington
kat
assurance
oxfam
entering
atkinson
op
illiberal
playgroup
cpag
takeup
supplement
resolution
paramount
expressing
execution
singh
#wigan
wigan
trail
discharge
shakeup
hospices
#mealappeal
mealappeal
#plusone
plusone
#labwomenconf
labwomenconf
hygiene
mesothelioma
#cancer
childminders
professionalism
deregulating
solved
dawns
1112
macmillan
#mp
vg
exoffenders
consult
demanded
flog
15pm
overcome
unlock
supp
#labnw12
labnw12
50s
liaison
boosting
transactions
incidence
assesment
720
terribly
painful
upsetting
wolf
shouldn’t
differently
pcos
hel
diversity
prouder
premises
specially
swapped
misinformation
surrounding
momentous
lancashire
guv
lake
pours
feasibility
tirelessly
verdict
sticks
verdicts
inquest
rides
slammed
waited
deliverable
timescales
here’s
recycling
10am2pm
investigations
defibrillators
#lancashire
#lancashireday
lancashireday
representatives
incentivising
advisory
careless
helmets
fatally
timely
gov’t
ea
insurers
proactive
#cicscuts
cicscuts
unchanged
outrage
assurances
inaction
devastated
knighthood
kitchen
alarms
gandhi
damages
contempt
withdrawing
#wcml
wreaths
comrades
dropin
lcc
pumped
devastating
maggie
trigger
ducked
electrify
greenbelt
probing
projections
repeating
firstgroup
vigil
george’s
insufficient
temporary
shrunk
doubledip
conservativerun
westgate
focussed
arriva
nikki
olivia
295
england’s
dilnot
intend
scott
firefighters
fairfuel
haulage
unsung
proceedings
limited
1624
holiness
impasse
adopted
mandatory
£42
populated
21stc
postoffice
walkin
bearers
woodward
pensioners
annoyed
merseyside
conversations
crescent
boulton
plain
exaggerated
hannan
metropolitan
computing
barbican
crops
ppcs
filmed
islington
asian
guards
frontbench
800th
aviation
runway
flights
prepping
sparky
sampling
eggs
polishing
phrases
faltering
distance
apollo
fridays
rereading
curiously
destroying
element
beware
graduate
paint
frustrating
scientists
regt
helmand
streatham
evocative
olympia
party’s
pose
#londonmarathon
londonmarathon
knee
submit
#bradford
dreaded
carr
newsletters
welfaretowork
principal
newby
torres
duke
studying
#xmas
toys
bowling
#westminster
nativity
tday
#burma
southend
slice
textile
argus
postman
parkinson
bow
consecutive
#israeli
yday
#caabudelegation
caabudelegation
#palestinian
peacefully
blocks
tear
hebron
compares
grazing
settle
controlling
#palestinians
ramallah
olive
#iraq
jerusalem
consul
compiling
succession
#payinterns
payinterns
throne
edm497
visitation
miami
heap
peop
co2
broadcasting
e1
brad
shattered
alzheimer
twostate
pressures
workshops
#g4s
testimony
detention
compiled
ace
internships
kimoon
abbas
affirming
clegg’s
#justgiving
#actionnotwords
actionnotwords
#education
#engineering
#technology
inst
#syria
nursing
premature
#gcses
backgrounds
mosques
#socialcare
socialcare
westfield
wks
hopkins
verified
flagging
#freepalestine
freepalestine
abraham
textiles
learns
strasbourg
trek
approximately
onset
visually
impaired
#rohingya
rohingya
neglect
vid
terrorists
camps
#bcfc
bcfc
trustee
selfless
opener
renewed
goals
#procurement
simplify
manufacture
pedestrians
pink
#manufacturing
tape
shades
#sikh
sikh
marsha
cleaner
assemble
124pm
sanctuary
suits
alpha
islamophobia
muslims
highway
depts
laying
apartheid
nik
dakin
hofc
0207
kashmir
retained
moor
#bigsociety
bigsociety
clue
existed
tmrrw
brighter
#poppyappeal
poppyappeal
plsrt
sanctions
accent
72
#ldconf
ldconf
affecting
possession
planting
cheque
106
nearer
facetoface
pinch
isn’t
educators
pennine
sepsis
merge
shipley
#ukba
kickoff
wool
#taxjustice
taxjustice
hurting
candlelight
moffat
assuming
diaries
athletic
preview
gem
s3
holocaust
frosty
tweed
dawn
stevenson
croft
crawford
wwii
canadian
buchan
penny
arranging
bargains
lee
consumed
fixture
kicks
ibrox
complimentary
riders
victor
420
rector
indispensable
sympathies
daughters
cavendish
thro
politic
sid
conquer
motoring
penalties
balcony
jumping
postbox
joy
#bbc2012
bbc2012
loudest
thunder
torrential
downpour
lightening
sheltering
adlington
eccentric
horseback
dairy
farepak
£100
unfit
jean
1973
marches
shard
hierarchy
pipe
windy
lock
schoolchildren
#yesscotland
yesscotland
greenock
highland
powell
dancers
favourites
dressed
majesty
timings
ling
megrahi
gratitude
cecil
passage
admin
stable
stole
dreich
clears
sarkozy
wore
cooked
sweeping
clydesdale
calman
conclusion
reelect
hendon
chill
graeme
independents
whinging
davidson
eaten
#sp4
sp4
perth
blustery
mcbride
towering
supper
aberdeen
colder
1230
duly
noted
forecasts
auschwitz
uniting
ominous
arrivals
roar
lang
basketball
sellers
immortal
lamont
pandas
breeding
predictions
sleeper
artwork
constabulary
businessman
alarm
observed
wartime
80s
there’s
backers
browse
thrive
poppyscotland
coat
gaddafi
shedding
tears
feelings
partially
transfixed
plane
sth
travels
simplistic
showers
paice
soaking
grandmother
36
volcanic
stump
battersea
avatar
nats
battlebus
thornhill
boarding
designated
pledged
flexibility
poses
babcock
operations
touring
#haiti
crooks
stakeholders
carswell
500th
carmichael
thompson
updating
profound
preston
inverness
wit
burn
jonathon
shepherd
marshall
wellattended
chipping
overnight
rounded
brownies
workplace
revd
5000
glos
curie
sounded
dodging
san
golf
macleod
armstrong
reverend
strategies
topping
schemes
malone
experiment
hampshire
lawns
stocks
gently
leafletting
frampton
posters
9am
deliverers
goose
grilled
handel
coz
freight
relieve
surveying
woodland
andre
rainy
executives
mailbox
botched
patrol
equitable
banding
winterbourne
toasting
airbus
swine
10p
protesting
hols
millenium
ensures
meaningful
speeds
dipping
toe
onshore
2025
hockey
brecon
175
lambs
poultry
turkeys
buyers
falmouth
blurred
pri
powys
canvassed
barrier
buzzword
#egypt
attractive
1011am
cfp
locked
seas
grocery
ghg
animals
circuses
similarity
author
56
heywood
replacement
eerily
reminiscent
parallel
universe
cited
evident
psc
inferior
mice
univ
pivotal
900
disturbing
vion
plants
sake
20th
reservoir
reserve
hole
forestry
wheat
#foodsecurity
foodsecurity
unwell
urgently
biosecurity
adopters
1100
hay
sausages
immoral
townsend
pioneered
honey
bees
embrace
fro
prejudice
scientist
arsenal
theo
walcott
scores
hattrick
lurking
frequent
btb
eradicate
1950s
vaccine
committing
manipulation
humans
mountains
imports
restrictions
combat
#tbfree
tbfree
nyc
00pm
franklin
luxury
exemptions
monmouthshire
canal
np
#africa
presiding
prevailed
fayre
#frankel
frankel
fellows
simples
tw
cereal
fearful
harvest
tro
coleg
stevens
#apriljones
apriljones
roles
bois
resistance
statesman
melanie
leech
collaborate
labelling
endorsing
checklist
#innovation
apg
islamic
composed
genes
invisible
function
mates
growers
peeled
oped
hutton
bottles
#unfair
#sosdairy
sosdairy
chain
bridging
steak
cricketers
sadness
pearson
slogging
bubble
mellow
piss
barley
worsening
outgoing
sage
releases
recipes
porter
sample
savvy
rebalancing
knife
slower
ysgol
roulette
1130
scooter
slalom
hangs
interestingly
capture
stretch
bog
sermon
hen
loaded
camping
1912
lowe
paralympicgb
broadly
wealthiest
benefitted
chalk
endurance
countryfile
agricultural
voyage
slide
dod
shopper
3012
charming
juniors
wonderland
tolerance
showcasing
grandson
evan
joseph
idiots
untrue
br
wag
saeed
withington
foam
nordic
requiring
orals
jerk
hillside
carson
aah
enables
#pussyriot
pussyriot
enormous
mishandled
commemorate
withdrawal
#panorama
kp
kenya
malnutrition
pessimistic
hunger
misread
pigs
exploring
culinary
adventure
clouds
venues
quad
unionists
lacking
holder
year’s
hurray
magistrates
#arsenal
fatal
federer
treaties
shropshire
grid
carrot
banana
2morrow
shines
#olympics2012
olympics2012
thailand
vicky
granddaughter
default
yards
overhead
underfoot
spells
glam
307
avoided
umbrellas
gurkha
nec
ramadan
genesis
punish
bullet
hurrah
beddington
advisors
democratically
nitrogen
fixing
radio4
televised
ls
litre
destruction
advanced
2500
rebalance
m6
northbound
junctions
wards
bold
angels
leonard
shepherds
ancient
freed
#unemployment
psychology
capita
transferable
presumption
cvs
highfields
roofs
weapons
weekends
306
junior
denise
reconciliation
sentinel
foresters
barron
blessed
riverside
bogus
caller
unseen
killer
proudly
patrons
rowley
briefly
redefinition
establishing
shortage
willis
cqc
liability
62
bidding
vaclav
havel
bulk
gathers
sep
malaria
keele
reacts
cannock
acute
fourth
considers
glasses
walkers
lt
ronnie
dixon
thorpe
boat
builders
zoe
preparation
supplier
dyslexia
bacon
burnt
potatoes
prompts
council’s
len
24hr
gripped
fever
countdown
£60m
“don’t
kickstart
inf
lifts
census
654
130
requests
228
electrification
physio
10am4pm
underline
fsa
jun
busines
tropical
emphasis
£13m
week’s
collaboration
sta
brake
considerable
stat
fusion
carolyn
ovarian
caravans
engagements
covenant
walton
designer
apples
ipod
deborah
outdated
perceptions
hilda
cynthia
greens
270
refurb
severn
residential
apr
directive
advertise
ranulph
fiennes
february
jcb
soar
123
plays
skate
caseworker
tab
portal
10yr
ethic
nigeria
revealing
uk’s
vaccines
departmental
recruitment
approves
revisions
overhaul
katy
tomorrows
paye
£200
honouring
roadworks
costumes
£1million
slater
persons
201
languages
expanded
investments
cdc
#jobsfair
jobsfair
stomach
cheques
northamptonshire
jesse
jackson
natwest
observing
bites
frontbenchers
cotton
hendry
distributed
chron
ringfenced
dev
boughton
dragon
spencer
whittingdale
symposium
exposing
headquarters
howarth
scheduled
tons
invitations
colour
lecturers
northgate
academics
greenfield
staffing
doortodoor
highprofile
advertised
chronicle
stimulate
printers
hurts
thursdays
finalising
printer
enoug
repealed
curries
indie
“it
playlist
ifs
nailed
o2
spoil
dismal
sht
stonewall
nottm
barnsley
departed
reigns
inspection
handouts
tightening
mmm
mclaren
playoffs
thumb
predict
spurs
bicycle
clough
keeper
reds
chaps
miserable
warnock
jamie
baffled
contingent
irony
chuck
doncaster
dome
caine
scousers
lennon
elvis
claus
pogues
fairytale
butchers
#hahhmb
hahhmb
tad
bonkers
watford
#barnsley
sheffield
monkeys
dearne
houghton
apocalypse
monty
python
texted
nan
strain
hash
prolonged
rivers
resilience
#textsanta
textsanta
£534
striver
dugher
involvement
mull
kintyre
1977
#libraries
polhome
pants
wings
robathan
embarrased
whizzkidz
boasting
cromwell
chant
backside
#w
maltby
pit
jibe
tantric
sting
monarch
smiled
lass
adverts
nutters
heaton
amused
dating
bombardier
buffet
huff
guitarist
songwriter
coaker
dee
footy
pocket
birthdays
voucher
hires
bugger
rebranded
thaw
listing
gilbert
lobbyists
clapham
stubbornly
trap
plp
outing
striving
breadwinners
ravi
shankar
jar
jedi
religion
632
debat
aggressive
grudge
ears
jesus
infant
messiah
bethlehem
cowley
donkey
gum
diamonds
ate
gums
glue
£700
alarming
govern
cushion
businesswomen
2002
99
yorkshireman
satisfying
yer
burnley
tripledip
slowdown
predecessors
bethany
renshaw
housebuilding
stamp
editorial
steward
oak
garner
mae
ping
civilisation
pearce
devonport
contemptuous
squeezed
prerecorded
photographer
exhibits
retains
righting
blackadder
birds
deceased
monarchs
#manflu
manflu
#labourwin
labourwin
#le
temper
waltham
shes
naughty
remake
describe
flee
typing
outraged
suitably
ass
phd
mags
dv
walthamstow
exploit
dirt
jacques
stare
swallowed
equals
obsessive
1993
instructions
tapes
hou
disrupted
#justsayin
justsayin
inbetween
disappoint
coldplay
joni
snowman
briggs
smashing
hooray
endless
landline
aren’t
bend
i’d
copying
tbh
temptation
cinema
whiskey
yard
feminist
fashioned
donald
condone
clever
throws
litter
respecting
alright
strains
packing
sloppy
labelled
hides
pesky
boobs
avoiding
hasn’t
random
abusive
twitterati
dishes
desire
trolling
recipient
illiterate
reviewing
contention
creepy
tack
devoted
slap
viewing
mandy
presenters
#p
gene
homophobia
recurring
who’s
sleeves
declare
doo
blaming
abilities
sisters
reads
idiot
stakes
pigeon
guides
fing
funky
involves
candle
bowl
cunning
stow
balloons
plotting
corker
what’s
objectification
pseudo
they’ve
you’ll
we’d
idiocy
blond
empowering
stereotypes
stereotype
‘the
competes
reread
creasy
influenced
porn
libertarian
troll
cb
wasn’t
crass
collating
attracted
repetitive
wtf
mentoring
chambers
cheesy
terrier
annoy
piano
puffles
sober
oceans
belong
suck
suspects
payoff
cancels
blasphemy
kidz
fury
burglars
1920
boil
fills
attic
shiny
she’s
stiff
halfway
tributaries
jake
ahem
secretly
we’ll
qtwain
murderer
rentoul
rum
coke
associate
nb
archers
jumps
lieu
nut
tabloid
elex
dispels
myths
raymond
sweepstake
feminism
upto
plaza
playground
tommy
mickey
bubbles
wouldn’t
emmanuel
redistribution
interpretation
£70m
invent
shh
argh
‘i
forcing
compensated
starving
exits
they’ll
circumstances
critique
elephant
amending
killings
wes
nah
meter
permitted
downs
surname
instantly
qpr
thingy
tapping
exploding
shelley
wan
outfit
jewellery
burglaries
#bbbcqt
bbbcqt
veg
tall
sanctimonious
tres
counselling
sip
rejoin
stripping
proven
#pmq
inch
reforming
joys
sharking
pdf
renters
gale
lbc
hitler
hawaii
thalidomide
£80m
webpage
91
debated
wasteful
polled
demos
skilled
manual
63
leftwing
lifting
2million
lowpaid
comprehensive
fitter
mechanical
toff
refers
cigarettes
explicit
explicitly
derogatory
expense
gambling
daybreak
putney
desirable
recipients
financially
receipt
purchases
clothing
pleasant
inwork
diet
wardrobe
tortured
complicit
doubling
elton
aftermath
hallam
#wdd
wdd
prostate
unnecessarily
forty
£5k
native
suppressed
paedophile
outed
pedophiles
ruined
confirmation
vindicates
twit
157
dunn
sitcom
92
retain
attach
prison
lighter
wy
#lufc
lufc
#swfc
swfc
4s
maze
£s
scroll
224
phoned
ramblers
ippc
preschool
8am
receptions
preach
polly
toynbee
nasuwt
gurdon
medicine
cell
rousing
vacant
appearances
350
conundrum
formula
upgrades
plastics
salaries
consultant
crest
dam
auto
penning
pps
allerton
hypocrite
insecure
keys
abs
sufferer
hammering
exhibitors
tents
renovated
currie
rog
recovered
emotion
cigarette
packaging
samuel
valentine
brownlee
mens
becky
glenn
resulted
trolley
luckily
simulator
closest
bulletproof
protects
cage
clay
releasing
jessie
benedict
lorry
containing
myp
stewards
decisive
instructive
amnesty
pragmatic
mayors
danielle
serviceman
synchronised
pats
sheryll
thou
bahrain
lse
imprisoned
philippines
930
cancel
recruits
humble
piling
epilepsy
lectures
habit
hong
kong
pawsey
#justice
rfu
cen
genetic
orr
marcus
meads
87
#everycanhelps
everycanhelps
maidstone
clg
ctee
unicef
cosponsors
alliances
mercia
entrepreneurship
graduated
diver
#ivotedhaveyou
ivotedhaveyou
capable
mph
luncheon
ldr
conventional
coll
trophies
delight
binley
interchange
aviva
premiership
strangers
uniforms
graduation
cineworld
regrettably
mistaken
packs
hampson
naval
commemoration
fusiliers
carrier
reviewed
cracks
representations
oft
tender
evangelical
brien
blindfold
surfaces
smells
navy
britannia
attracting
delights
hyatt
strengthens
butt
pakistan
#houseofcommons
houseofcommons
symptoms
bowel
supplying
operate
fitted
frequency
jumble
sacred
keeley
stalling
ministry
stn
motivation
rebuilding
minis
carlos
acceptance
blows
fraid
snt
lge
attractions
deserving
bare
wines
rwandan
sweaty
leather
deputies
motorways
priv
memb
illegally
sub
reunited
echoing
soames
effectively
gear
reenactment
moss
warwick
enlightened
servic
currency
tumours
flows
busine
tibet
spiritual
dentist
injection
trooping
arnold
blf
tumor
influential
bmw
drafting
flotilla
vigorously
royalty
minimise
clearance
birthplace
contributes
50th
decimation
spaghetti
volley
adequate
emphasised
subsidise
rented
bev
popcorn
hrh
ellesmere
discounts
£75
#scw
scw
focussing
congratulates
shareholders
rewards
earnest
widen
raid
51
nic
watts
robbins
summing
grey
andreas
prior
georges
product
trades
helicopters
#justsponsored
justsponsored
positively
rochester
drought
waterways
alcoholic
#ncfc
ncfc
evil
asb
05
canaries
pm’s
a47
simpson
#ukyphoc
ukyphoc
#endviolenceagainstwomen
endviolenceagainstwomen
certainty
attract
edl
bono
oaklands
#norfolk
deli
#mdd2012
mdd2012
natalie
magdalen
#pccelections
pccelections
householders
#norwich
vanessa
sympathise
enforcing
prospectus
#lep
pavement
prune
#coffeemorning
coffeemorning
sighted
howell
coward
demonstrating
entertain
longstanding
undermined
surf
unified
chutney
naturally
patient
uea
ranks
#summerreadingchallenge
summerreadingchallenge
torchbearer
bakery
eligibility
merchants
stickers
swaffham
loaf
ink
#gogirl
gogirl
#sport
1012
acquired
#pride
incentivise
myplace
ncs
responsibly
bumper
strawberries
skies
bbq
asbo
tempted
scholarships
gasp
20yr
bucket
edp
waterloo
marriott
dining
aisles
tucked
cycles
cic
lounge
prestigious
humbling
gateway
virus
graffiti
busting
hairdressers
motivated
aspirations
jobcentreplus
broke
beckham
arbitrary
mint
doorknocking
furniture
perseverance
overcrowded
congestion
attitudes
unlocking
regions
160
obs
cronyism
cosmetics
opinium
individually
#wowpetition
wowpetition
shaming
statistic
doubles
saul
execs
defibrillator
booths
instore
marathons
abusing
netball
sevens
rankings
champs
reinvent
rudd
prosperous
porters
kalydeco
qn
grossly
£180m
#localgov
localgov
betts
clients
paving
consti
bazooka
nofault
prejudic
handball
depressed
discounted
fillers
treatments
triathlon
immense
shortlist
chorley
#bbcspoty
bbcspoty
liberation
#spoty2012
spoty2012
tdf
#athletics
brailsford
strive
digits
03
#inspireageneration
inspireageneration
swimmers
nearest
tap
rubbished
vindicated
wheelchair
weeps
nurse
£6bn
“austerity
country’s
ratings
nasa
founders
£137
#striverstax
striverstax
connecting
£1b
earmarked
limp
conscience
booker
hilary
mantel
savage
affront
decency
constitutes
output
excluded
horwood
lays
stmt
stirring
unprecedented
mural
doyle
betrayal
dock
acc
compliance
pulled
blanchflower
misle
manipulated
expose
duplicity
rach
#grannytax
grannytax
parliamentarian
broadest
heaviest
wor
crippling
nominating
clwyd
dying
#austerity
ideological
blunders
#wato
wato
lindsay
hoyle
#r4today
r4today
dangerously
identification
snooker
sounding
mclaughlin
multitask
paula
dorrell
criticism
brownfield
soubry
admittedly
streaming
yest
spare
terrifying
bailiffs
slum
cyril
stressful
isolated
marginalised
#bbctw
bbctw
narrowly
avoids
devt
t20
disingenuous
byelex
#uklabour
uklabour
£11
182
pirate
transformative
£350m
grunshaw
disappear
disastrous
devised
tameside
denton
statio
catastrophic
wythenshawe
cautiously
tories’
torbay
anxious
125
odds
regents
internal
unsatisfactory
cx
nicholson
vfm
selective
ferns
eccles
taekwondo
edged
cowards
incompetents
resolve
resigns
#entwistle
quitting
reign
emerge
refreshments
sclerosis
burying
newry
damned
homemade
nuts
cures
disco
chavez
winters
sf
tying
lid
kettle
disgust
appreciation
courtyard
pictured
wasting
sparkling
hearty
wished
costed
rita
mcnally
jets
blo
testament
1916
intent
semis
oration
doherty
basque
nightmare
underestimate
transformation
memorable
112
denounces
donegal
publishers
rave
shane
congratulation
jennifer
intermediate
waved
div
parc
tash
peters
barra
lethal
observers
wealthier
queuing
apathy
downtown
2hrs
divine
oxygen
bedlam
intrepid
communist
ethiopia
lebanon
intl
levers
harms
tonite
noel
inland
inflict
mayo
schoolboy
116
mattered
sarcastic
5mins
dowd
arrears
forgiven
kindly
lynch
jet
med
daisy
congressman
marched
nancy
cleveland
cork
laurence
extends
#2
floating
lash
varieties
fighters
displays
sebastian
parades
bulls
scenery
exploded
davy
mandela
boxer
fighter
exhibit
kindle
betting
intensity
bray
gossip
hilly
definately
£12m
midwife
fathers
crooked
sdlp
saturdays
supposedly
token
993
nicky
spoiled
uup
norm
3hrs
1hr
sore
gloat
hare
sands
dominate
kerry
ropes
outdoors
florist
conscious
cohosting
hamilton
prizegiving
intact
halesowen
dudley
lambert
dominant
blackheath
sleigh
schizophrenia
therapies
imposing
obtaining
impressively
ormiston
andrea
brett
subsidising
caro
lyndon
commentator
earls
vault
upside
gew
gymnastic
gymnast
flickr
hadley
stourbridge
stealing
engel
russians
innings
ol
inflicted
selection
mentally
physically
technically
absorbing
rational
#mentalhealth
mentalhealth
wollaston
#torchrelay
torchrelay
tyler
blatant
opportunism
bromwich
franks
lga
soggy
alleviation
availability
psychological
emphasising
glasman
pioneering
drummers
boats
lily
giles
mount
mammoth
fivelive
wendy
intake
pleasures
pulse
moseley
winsor
#bbcwm
bbcwm
raids
tomato
uncertain
efficiently
opportunistic
goldberg
lg
£125
ahh
bunny
hills
vivid
vinnie
#biglf
biglf
temple
950
virtue
destination
jewels
murky
stour
multimillion
integration
rusi
dods
capitalism
81
modernising
hurst
contributors
belle
wheel
clamping
bite
enforced
sharon
hodgson
#iran
broader
mbc
maintaining
clement
npower
bitterly
constables
nhf
facilitated
hanson
hester
bonuses
iranian
casey
cadet
lieutenant
bulletin
firefighter
sullivan
prone
assad
rivalry
defender
suntel
icm
somebody
sailed
royston
awarding
truths
stevenage
derbyshire
replay
intelligence
ineffective
dependency
grotto
whitehouse
bakers
nolan
edwina
cancelling
reed
victories
ofgem
prepayment
meters
curb
prey
assaults
mccluskey
demolition
erskine
protestors
45pm
amanda
mcmillan
beechwood
renfrewshire
innocence
evasion
despicable
audrey
shrank
hewlett
globally
newscorp
anas
sarwar
financed
sma
reversed
occupational
goodwin
gove’s
airlines
dubai
monopolies
brutal
campaiging
malhotra
uks
treating
undermining
costing
£150k
worryingly
alter
anticompetitive
commissioned
sciences
watt
inverclyde
airline
weaken
unrest
marrow
mckenzie
hiking
slowing
houston
jarvis
sheridan
debbie
bae
postive
hazard
snps
concluded
centrica
304pm
uneasy
tribunals
nspcc
minds
chars
stagecoach
ferry
£160
ainsworth
hume
derry
mi5
cooperate
kieran
1971
anxiety
aired
savers
confidentiality
sinister
loyally
reciprocate
anticipated
lands
waterside
phoney
unanswered
rightly
bewildered
necks
fulfil
dubious
consideration
hedges
milestone
edwin
poots
walled
bastion
questionable
payoffs
uda
cardinal
copenhagen
judged
outcomes
threats
warped
itn
reinforce
doublespeak
fai
dealings
mystery
unhelpful
afforded
patterson
sooner
mastermind
ritchie
undo
patriots
senator
massachusetts
seeds
migrants
1030
advocating
aspects
insolvency
40pm
constituencies
zimbabwe
a5
cynicism
15000
prescriptions
#barclays
neath
necessity
solicitor
cares
bedrooms
withdraws
callous
punitive
confess
pushed
1970s
fascism
barrage
abandoning
desperation
cousins
joshua
kirsten
frightened
waking
labourlist
euros
abolish
blinkered
memoirs
kin
humorous
commanding
incompetence
orgreave
crush
manipulating
monumental
worsen
carnage
#afuturethatworks
afuturethatworks
casualty
chartists
suffragettes
extradited
slamming
misogynist
australian
pots
deposits
1969
alibi
grief
weymouth
millar
paxo
onward
thetimes
fearless
hampstead
insecurity
compromise
reshuffles
inscription
sydney
labor
defenders
midfield
nearing
privately
£30
ivens
drowning
sewage
liberalism
rigging
racists
ju
politicisation
strategist
lynton
crosby
sidelined
borrowed
abject
preorder
fawkes
minded
thomson
comic
collapsed
labou
rot
bloggers
merely
discredited
hedge
cchq
presumably
predicts
incumbent
dd
helper
tessa
locog
cheshire
resorting
#thankyou
jowell
underestimated
cocky
chx
unpredictable
fights
marginal
fooled
tricks
steam
chaotic
projecting
osb
sinclair
#gloucestershire
gloucestershire
changer
mugabe
screaming
triumphs
rebelled
defied
succeeding
losers
licences
gideon
anachronism
admiration
dramatically
scupper
judgeled
forensic
complicity
smearing
conspiracy
mata
terrified
cheats
£billions
grubby
republic
banbury
legislative
farage
compelling
pits
biography
trilogy
cape
fascist
syriza
maurice
literary
provoked
organisational
#chelsea
condemnation
jordan
luciana
dom
sprout
emperor
yvonne
exceeding
guildford
ghosts
described
baths
boots
sesame
fanatstic
certificate
219
winding
warmer
tension
mounts
invites
adjourn
lean
tense
bramley
counter
shorter
knees
qatada
leadsom
committe
piles
£15
grieving
intercept
mat
petitions
dated
beneath
defamation
irritating
sherry
compliments
tanzania
solicitors
destined
dft
competitor
prescription
medicines
ple
reliant
mainstream
brochure
#free
carrots
sailing
#volunteering
vo
hh
#great
#britain
#rowing
feminists
installation
heal
touches
soil
summed
rained
backstage
tricky
hospitality
paulo
allied
cells
relax
handle
transplant
stroll
64th
#brighton
disguise
taxing
hawks
£120
hove
prematch
clubhouse
clergy
onboard
selecting
roughly
indonesia
divorce
thankful
fixtures
mismanagement
handout
dentists
bureaucratic
infections
650
g20
#hove
kirby
halftime
rossi
gatwick
advantages
slope
uphill
201011
boiler
hive
seafront
filling
20k
radiotherapy
mapping
255
ipsos
quadruple
threequarters
legalise
politicise
apologize
#croydon
loneliness
synagogue
mosque
margot
whittington
goverment
1918
1985
20p
richer
#d
undiagnosed
ultrafast
portsmouth
amex
candlelit
vase
lat
20mph
immune
gdns
sampled
pantomime
#pm
epidemic
crawley
bureaucrats
#sussex
lido
bognor
transphobia
1990
tiresome
bi
repaired
revived
conserv
liking
bourne
bilingual
trillion
30mins
weatherley
meridian
5yrs
maintained
cyberbullying
lynn
extolling
#mypcc
mypcc
exquisite
kemp
beats
#skyfall
enforcement
counterfeit
deepens
prioritise
submitted
disproportionately
poulter
lodged
quash
ronald
accolade
bereaved
traumatised
lodge
reassured
makeup
tutorial
screened
lpool
cruise
deplore
hos
135
shipping
visionary
northsouth
subpostmasters
howe
unpleasant
gillian
ops
ellman
waters
#lab11
lab11
recover
rioters
williamson
tunnels
oasis
midst
redundancies
detection
coastguards
passport
clyde
shetland
ct
70th
blitz
formby
macbeth
rotheram
dalglish
lm
unforeseen
scrutinising
toy
langley
outlines
#lab
herts
repay
detect
prosecute
fbu
recieved
#digitalheroes
digitalheroes
hertfordshire
finalists
montrose
nest
gurdwara
benefitting
tenancy
abseiling
formed
staring
bidder
heavyweight
scones
cupcakes
ebulletin
freeing
irrelevant
reiterate
hacks
penultimate
cubs
camelot
mitigate
promo
caravan
pharmacy
decrease
vaisakhi
deportation
lengthy
streetlights
zambia
scrutinise
carriages
southampton
#backboris
backboris
snowy
1yr
mandarin
skynews
prevented
digest
hilton
pints
observe
primaries
pubic
brightest
enfield
#cumbria
easily
etihad
#northwest
woody
holme
mars
master
sellafield
explorer
renewing
lanes
rennie
capitalise
tranmere
snake
prank
#santa
scunthorpe
squash
#childcare
#yourbritain
yourbritain
tata
cumulative
jcp
bureau
duffy
singleton
birch
graduating
sufc
infighting
squeezing
subscribe
mentor
168
misses
concede
bournemouth
fantastically
biting
striker
discretion
£22
gloomy
#football
#news
inept
rolled
oath
henderson
berkeley
hunters
abi
progr
fence
satisfied
buns
deta
cave
extortionate
disturbed
sergeant
nightingale
convicted
calculate
reliance
referee
enforce
har
priory
7day
backtowork
exchanging
#takeoverday2012
takeoverday2012
ukyp
dealers
shortlisted
appealing
congenital
“very
disa
#dpmqs
dpmqs
#tomnishambles
tomnishambles
fudges
£80k
populist
anon
tariff
everyone’s
polished
#brilliant
finnish
relegation
gra
prefs
#jp4pcc
jp4pcc
ellington
850
374
knell
cries
thresholds
suppo
hartlepool
monkey
peo
#vote
ftse
nicer
lifestyle
trader
happiness
virtues
#justasking
justasking
£130
discount
#saveournhs
saveournhs
ambulances
slots
southwest
ties
#fcblive
fcblive
wellearned
pch
fre
1618
sufferers
#health
world’s
#welfaredebate
welfaredebate
#disability
beam
anfield
lavery
crushed
escalation
weighting
yardstick
ubs
litigation
corrupt
#ids
sachs
expectancy
hinchingbrooke
franchising
rub
overturned
macdonald
motives
windfall
diageo
#bbcpanorama
bbcpanorama
formerly
britains
kathy
#bringtimmyhome
bringtimmyhome
timmy
neg
impacts
inequalities
mortality
paramilitary
ceos
derail
priest
occupied
totnes
ab
hazel
blears
outlaw
#disgrace
competence
ccg
pse
saloons
illnesses
#ukpoverty
ukpoverty
2021
nuffield
climbdown
quickest
devastation
#relaunchingeurope
relaunchingeurope
compact
deficits
mindset
#no2postcodepay
no2postcodepay
shah
massacres
civilians
damascus
antieurope
brew
flogging
#twotoomany
twotoomany
samh
1931
m4c
blast
forprofit
hideous
intrusive
flawed
dilemma
pratchett
identities
reversing
exceed
#cop18
cop18
adaptation
stockton
concerted
rogue
admitting
people’
prosecutions
northfield
justic
#uganda
dumped
1300
ignorance
“people
themes
deliberate
#paydayloans
paydayloans
sink
1952
betrayed
#cab
bundled
pbr
seventh
mask
unemp
leaf
shrink
felicity
#pensions
mpc
q4
sharply
pos
forecasting
precious
ticking
timebomb
bashing
disparity
republicans
wakes
stench
#remembrancesunday
remembrancesunday
fs
allan
promptly
peddling
ph
potentially
regretting
ish
owed
#dubai
day165
skidmore
kingswood
#regionalpay
regionalpay
defensive
tempered
warrior
minorities
halfbaked
falsely
tyres
teesside
boasted
manner
0930
redcar
ssi
steelworks
finalised
escalating
richmond
#als
interpreters
billingham
needing
systematically
dismantled
interventions
coroner
crisps
mohammed
strip
195
emmerson
uqs
0800
pitiful
piloted
nas
coppinger
compo
serio
sinking
metaltheft
privatised
5hrs
merit
sacrifice
deterrent
rnli
kn
oyster
#victims
bode
obey
lung
respiratory
stacked
scuppered
condems
#trusteesweek
trusteesweek
easington
countless
#purplepapers
purplepapers
thier
whopping
robbery
insulated
pod
floundering
referendu
credentials
recycle
jeffrey
teddy
bears
norma
rgf
enlightening
obesity
messing
miliband’s
trailed
uniform
#financialeducation
financialeducation
contributing
consolation
1245
marquee
redhill
splash
kingsway
goings
tobacco
discusses
seal
aye
shadows
marked
connery
rent
charity’s
concentration
symbol
cholesterol
soars
oxbridge
purposes
unitary
smiling
ditches
pig
categories
£50k
suite
tyne
ditched
spectacularly
wowed
brilliance
consultancy
carillion
shore
beaches
cabin
recreation
carping
wharton
aycliffe
romford
afganistan
aquarium
gla
territories
hornchurch
bun
palm
admired
rubbishing
cheated
reeling
gratuitous
eliminate
nazir
deported
beliefs
hunted
sprouts
contain
pepper
zac
shabby
socks
cruelly
civilised
reckons
dyfed
confront
scarlets
accessed
devolving
francesca
bent
dragging
renal
dialysis
corbett
toured
transportation
informs
bustling
vaguely
001
61
abide
abduction
jacintha
forgive
noises
shrewsbury
suspicion
optout
tdy
sparring
gales
bitter
s4c
cwm
rewrite
taliban
cowardly
gloss
disapproval
culled
entertained
vaughan
pendleton
creature
sneaked
interfaith
portrayed
manifestos
tmrws
begging
mighty
kidney
informing
dislike
salmon
thinker
booth
estimate
lilley
heroine
choc
sublime
chemistry
dominating
lance
stunt
520
newyddion
casually
corporal
dunne
reaper
chalara
rat
reaffirmed
mansfield
pugin
wot
russ
tc
helicopter
louder
disdain
reportedly
vest
unchained
imported
apt
celts
mercer
killers
ddim
fel
oed
elin
pan
pugh
scandals
broughton
bedtime
wary
dragged
stupidly
bully
liddle
emptied
renegotiation
aberystwyth
glyn
qualifies
bale
defeating
aging
collapsing
politicos
isle
trashing
monster
cheat
disagreement
soviet
baseball
castro
comply
churlish
requirements
saddle
exploration
lunacy
policemen
sombre
disappearance
timid
muscles
oborne
fate
distant
mega
attracts
prematurely
insignificant
frightening
disappeared
blooded
escaped
bull
dived
feared
roberts
sheer
lakeside
hotspots
burdens
dread
rhythm
wrecking
satisfaction
mansion
posturing
ponds
afghans
poisoning
pratt
operates
grain
rufc
rambling
rodney
flowers
whisper
pritchard
coleman
misplaced
clap
bra
charm
rocking
adonis
incoherent
casual
feisty
butch
stern
mocked
spy
antiwind
spads
favorite
restaurants
intervenes
bebb
chains
posing
motorist
naked
drunken
specialising
strauss
dyke
frankie
#outoftouch
outoftouch
unravels
hector
delhi
lyrics
lately
#hull
toffs
tally
prevents
foxes
ripping
hunts
royle
spuds
mem
#rugbyleague
rugbyleague
historically
bloomin
resignations
whatsoever
sneak
borrows
fib
brough
weaker
outlet
#floods
catchment
siemens
lark
environmentally
fold
renationalise
unsure
#proud
wilberforce
#green
backfires
dnt
mouths
callum
scrounging
adhere
brunt
renationalisation
immigrant
spoon
crying
outsourced
predatory
#comet
giveaway
embraced
waive
wesley
brent
overpaid
rocks
compassionate
tele
landmark
suspension
judy
sal
jeopardised
lunatics
#bringon2015
bringon2015
#respect
leaking
objections
pissed
disney
huddersfield
seconded
instructor
tuesdays
mountbatten
outset
jigsaw
password
unqualified
preside
governed
polygamy
#labourgains
labourgains
incapacity
brakes
moj
#renewables
osbornomics
pi
#priceless
redefined
swales
inns
craven
sock
concession
alternatively
ripoff
amy
isla
ivy
sy
peek
essay
183
retrospective
onerous
sp
pot
toughest
judgements
airborne
firsthand
bigwigs
sneers
brompton
rosy
temperature
headtohead
nepal
floodhit
swaps
enterprising
burstow
spee
it”
slate
cows
emas
mislead
#sheffield
gangs
profiteering
jacks
customs
secrecy
indies
eradicated
#bigswitch
bigswitch
jc
orwellian
ideally
applauded
depend
dice
phoenix
clerks
submarine
patronise
leverson
bass
winnings
branding
condemning
jasmine
massed
coordinated
pennines
marshalls
tendulkar
seals
alltime
#ken4london
ken4london
#dropthebill
dropthebill
repayment
lame
npf
gratefully
bil
bassetlaw
screwed
reorganisation
bridget
#h
#sharethewarmth
sharethewarmth
appreciates
examined
barristers
gus
succeeded
glindon
sustrans
eac
fry
streams
angling
christingle
earns
pompey
hcc
civilian
regrettable
hamas
eastbound
jct
m3
delete
salisbury
winchester
searching
accuracy
ottaway
ukrainian
solent
cannon
seized
underage
youths
whereabouts
neighbouring
transit
reasonably
invariably
guessed
smelly
rufus
christina
agents
taunton
latham
mascots
formation
arrows
lawrie
tiger
joanna
identical
occasional
oven
disposable
cuddly
vigilant
researching
dressage
rigorous
jinx
greenwich
#ourgr
ourgr
corpus
indulging
csa
optimism
apocalyptic
you”
finchley
crashed
kennel
microchipping
bieber
bomber
wminster
eastleigh
norwegian
commanders
challenger
encountered
gravel
extraction
banners
consolidation
1000th
cutie
bunting
wight
3am
unnecessary
morecambe
oversight
brixton
  
prohibition
baxter
2moro
pops
gaby
rememberance
lifesaving
amen
cocktail
surgeons
#fi
196
floodline
platforms
contentious
leasehold
membe
manufactured
auth
lukes
conclude
voicemail
pendle
seaside
201213
commend
pix
guild
spitfire
tenacity
whic
suppor
manc
furore
disregard
#portas
festivals
men’s
allocate
advertisement
shopkeeper
vicechair
doom
theyworkforyou
pedestrian
westminister
flint
stingray
thunderbirds
switchboard
fulham
flintshire
letterboxes
hears
deed
withering
mixture
hes
estimated
pqs
647
penal
offending
osbornes
progressing
gorton
475
childline
lego
freephone
122
colonel
benitez
coughs
commute
deport
surrounded
sightings
resp
turnoutno
lansbury
1929
qualities
contests
norwood
peril
overarching
#voteobama
voteobama
nottinghamshire
beeston
plummeting
sinks
aircraft
#waste
matching
gloucester
serial
abolishing
parliaments
heroism
burned
worcester
indoor
baeeads
poland
gwyn
mays
exception
304
maes
staggering
ranger
arresting
fcc
drains
meryl
streep
16000
tirade
apologises
rededication
#alfieslaw
alfieslaw
cruelty
eastbourne
aerospace
1998
knighthoods
supplies
fergie
washing
invests
wizard
africans
wrexham
£25k
potato
addictive
underpinned
heres
foward
senegal
10000
mmmm
reddish
piccadilly
telford
statues
carroll
£35
#skypapers
skypapers
leopards
spots
ecommerce
vikings
kirk
spiderman
merits
cameo
flop
classroom
annette
brooke
lettings
148
microfinance
pushes
thirds
helmet
sanitation
grp
141
smokers
presses
ghana
decentralised
bliss
runaways
strawberry
textbook
elephants
patrols
slavery
battles
achieves
inadequate
chronic
huhne
intentions
tuberculosis
poo
sonia
mccoll
wears
westwood
lineker
resounding
minist
ankylosing
spondylitis
commencing
#ge2010
ge2010
lumley
#leadersdebate
leadersdebate
ev
unfortunate
poorly
questionnaire
disused
shipyards
#rnib
sizes
australians
avalanche
kelman
bridle
#nra
nra
envelope
hostile
166
knives
instagram
clicked
hilariously
darts
soft
pardon
spam
retraction
crow
cockiness
profoundly
billionaire
bot
manning
barroso
intriguing
callin
israelpalestine
bbc3
referral
superiority
greedy
inheritance
gaelic
reinstated
defer
lunatic
verbatim
lucan
belize
perthshire
ooooh
flintoff
partridge
diana
bollocks
unconvincing
notion
ambiguity
transparent
europeans
commonsense
goma
grasping
straws
factfinding
lavish
accompanying
ahmed
1700
nero
avail
remarked
primarily
sas
disproportionate
brazier
alerted
parrot
revolutionary
handsome
gut
parody
easiest
stab
fran
elder
quebec
levenson
walter
fuck
isles
unabated
childish
apostrophe
infallible
incapable
abusers
noticing
string
jailing
implied
pairs
falkirk
format
superior
cfc
christianity
defined
implication
insidious
gotcha
catalan
misunderstand
poet
detective
googles
kinda
gods
sterling
openly
unfamiliar
punch
conway
baa
nonexistent
insisting
flt
dictionary
legit
sexuality
weighing
terminally
liabilities
masks
sicily
homel
flatter
#allinthistogether
allinthistogether
emr
html
distress
patel
revise
deteriorating
electrical
illhealth
envy
spreads
poison
drowned
tabloids
commendation
exhausted
standby
resumes
altho
pasting
colombia
gladstone
pottery
palliative
aha
harming
sovereignty
prevalence
gs
#rememberancesunday
rememberancesunday
scalextric
#cwu
cwu
forgets
selfassessment
suicides
exminister
loyalists
vegan
#ho
colossal
leukaemia
beers
undertake
tetchy
partic
mindless
monoxide
amounts
hokey
cokey
franchises
vindication
commodity
beans
icecream
#worldmentalhealthday
worldmentalhealthday
#generationinspired
generationinspired
pioneers
#malcolmwicks
malcolmwicks
michelin
serco
252
crim
searches
backbenches
shana
tova
drastically
device
removes
factcheck
infamous
florence
endeavours
harold
dither
miner
sneer
soared
cannabis
haul
hmp
picket
walley
libby
muchneeded
drivetime
fielding
corners
atrocity
peopl
smmt
manic
filled
ankles
#fairfuel
entitlement
reversal
pairing
vanilla
hsg
soaring
beneficiaries
nannies
grannies
hanley
jh
devalued
flashman
muttering
ninja
fulfilling
124
encounter
beecroft
vegetables
mast
weakened
asbos
numb
southbound
embarassing
blushes
vehicle
q1
reassure
nose
heckle
#queensspeech
queensspeech
#r
iceberg
choked
wipeout
belatedly
disruptive
ringfence
negotiation
hollobone
romanian
bulgarian
sw1
binary
mcfadden
muscle
penalise
#gdp
40mins
itv1
#telegraph
edging
restraining
dashed
boe
witchhunt
root
fundamentally
thornberry
believer
pienaar
storms
#eurocrisis
eurocrisis
democracies
jargon
creators
sutcliffe
£32m
resisted
audioboo
#boultonandco
boultonandco
kendall
anita
#budget
oli
occupy
eviction
lifechanging
payouts
gromit
peppa
gross
wouldbe
mentality
critic
helm
davos
scapegoat
ukindia
instrument
burrowes
morphing
barrow
wcc
25pm
highspeed
tinkering
rpt
bedside
doomsday
basement
goliath
london’s
delicate
animated
rope
barwell
refurbed
crossrail
tunnel
lammy
montgomerie
c5
#ft
sparks
warfare
deba
#murdoch
bailouts
spicy
shakers
wheeler
#social
soho
mcdonagh
sri
lanka
att
cse
gallagher
ramsgate
they’re
breached
paints
fortnum
nash
punk
deafblind
he’d
figured
plausible
you’d
invaded
offord
yesterday’s
breed
cp
q2
#treasuryqs
treasuryqs
hail
#bristol
criminalise
homosexuality
cpa
scrapbook
tamil
“it’s
uq
inaccurate
opaque
#vegan
despise
marvin
couldn’t
“all
greyhound
cites
reneging
eyed
peas
downloading
lunches
vegetarian
#cyp2012
cyp2012
7bn
grin
decorations
rearrange
muscular
eldest
accompanied
goodluck
woke
gulf
twee
balloon
openminded
imagining
“if
tagged
outlets
honorary
interns
indicator
importing
smooth
occupation
etonians
“a
grub
camden
toasted
loughton
ridiculously
cartel
rectify
psy
sentiment
pools
“not
pyjamas
renting
geoff
maisie
auntie
vein
ocean
warriors
olly
1995
preferences
reinforces
lisburn
bombing
resolving
decarbonisation
kensington
postmasters
naz
#turing
christie
fas
ctr
#cuttrident
cuttrident
#lord
elaine
rennard
censored
#fairertaxes
fairertaxes
christchurch
ldn
greet
#david
whi
#st
#bt
#independent
#apprentices
busby
interval
eyesight
#dcms
whistleblower
viability
collision
#post
copper
2be
redevelopment
#pubs
checkout
spokesperson
#rail
reprieve
#breastcancer
breastcancer
#youtube
interactive
specsavers
heros
#russia
harness
pubcos
#badgers
wwf
guts
1981
smartphone
#greenisworking
greenisworking
#justiceforthe96
justiceforthe96
utilise
#dayofthegirl
dayofthegirl
loft
cavity
burglar
lips
unveils
callaghan
gchq
plates
stockport
#climate
masterclass
£12bn
rerun
0300
holes
flaws
kershaw
rex
mottram
fortnightly
#church
#abortion
boro
aspinall
hicks
oakwood
darley
jdrf
#heathrow
runways
indicators
ee
ramsey
fowler
sigs
pontefract
hostility
cas
tigers
restrained
placement
duncansmith
wr
wipe
counterproductive
#harlow
harlow
dell
pple
partisan
yummy
gaps
investig
lfig
#lordsqs
lordsqs
spelman
excludes
lofthouse
distinction
geof
waits
15k
affair
#tuc
rear
4am
brom
hoax
cin
constraints
orde
acpo
adopting
chilled
pursued
stretched
channels
800m
reopens
allison
0208
captures
editions
metres
spoons
repost
#sosleedsdemo
sosleedsdemo
millennium
ripe
morley
tug
gazebo
penguins
carlton
isabella
webchat
#immigration
7yrs
bombings
adverse
20yrs
mckeever
distraught
quakers
crumble
bake
onions
liberating
selections
southwark
englebert
hum
keating
pacific
buts
#popleveson
popleveson
staffed
prioritising
trebled
stairs
sail
tiring
sticky
sensibly
exhausting
variations
prix
custody
pcsos
retford
parsons
greggs
pasties
#metaltheft
10yrs
assumes
rathband
widening
featherstone
#iwd
iwd
earliest
populous
senedd
mawr
milford
strengthened
xparty
tailored
mending
ent
pence
barnett
mulling
exhib
diwrnod
gyda
cymraeg
#globalrace
globalrace
testimonies
battered
relaunched
edrych
ymlaen
ymweld
prynhawn
pad
13pm
aviv
shine
#cin
post16
newlove
stuffing
gotv
envelopes
backdrop
chucking
tache
dyfedpowys
paedo
merged
swapping
theory
relied
centuries
tourists
beasts
10km
retro
jnr
productions
bollywood
adele
alumni
inactive
lear
operators
reasoned
wth
evicted
socialaction
medics
marilyn
eats
schoolgirl
cue
therese
gogledd
insider
#ons
sobering
valentines
signals
gags
centr
#rwanda
illjudged
centreleft
underneath
somali
storming
superstars
hast
amateur
jockey
nominees
#boxing
taster
paces
hydrotherapy
attainment
circuit
struck
#singleseat
singleseat
detailing
disastrously
unanimity
#bonkers
tonnes
7yr
#bristolmayor
bristolmayor
maddock
interference
facilitate
punches
fiver
arrangement
malvern
poem
oman
contractors
footnote
bidders
1881
thirsk
sustained
101
lamp
provisional
commercially
£381
730
£750
£15k
outward
successes
creditworthiness
sleet
actress
druids
thr
tix
sajid
javid
multitasking
#nottinghamshire
insert
bases
#socent
socent
efra
passable
pump
1530
gmt
deployed
reindeers
infantile
skill
awardwinning
blasts
manuel
bridges
hereford
deferred
cadbury
grundy
prudent
statistical
poems
filed
impartiality
evaders
booklet
ers
temporarily
prs
objectives
ellison
chang
easyjet
moscow
wiser
respectively
autoenrolment
oppo
aidan
#scipolicy
scipolicy
#ukaid
ukaid
reassurance
87th
dyson
artificial
boosts
rehman
chatham
spirited
quota
smf
exponentially
gu
registering
laffer
40p
suppt
discriminating
halted
bbbc
disqualified
plaster
dictators
wellingborough
tebbit
hallows
dorothy
outright
loony
farright
owing
skew
uncertainties
presentational
diplomatic
thei
revolt
blindfolded
#byelection
quentin
undecided
irthlingborough
totals
drying
eurosceptics
spilling
mock
elector
bexley
terrorism
enduring
evolving
analogy
constantly
strengthening
slht
ultimately
triggered
relocated
estates
buildup
understandable
spine
enews
contemptible
fairfield
merton
pta
#diamondjubilee
diamondjubilee
privatising
latter
#diabetes
portland
soundly
woolwich
europa
somalia
lb
2c
torquay
decorated
underlining
oth
tottenham
#southeastern
southeastern
assaulted
detectives
turkish
paras
vibe
wickham
ceop
#coalition
meltdown
#no2av
no2av
innuendo
simpler
nus
notting
baked
newquay
distinctive
offender
recycled
spire
posting
galore
flagged
akin
umbrella
ferrari
froze
elm
sony
embargo
fictional
creator
thermal
belgium
cds
mend
hypocrit
claude
wording
throat
icing
skipped
186
e4
flipping
corridor
bromley
tsa
eltham
pilots
havens
custodial
eek
foggy
grrr
dreaming
unavailable
voiced
revolving
thinktank
#nomorepage3
nomorepage3
gardeners
cleaners
macshane
#patspetition
patspetition
eileen
broadmoor
susie
squire
aide
#ukhousing
ukhousing
#westminsterhall
westminsterhall
signature
detained
rippon
settled
90s
allocation
typo
enacted
viva
persuasive
ingleby
chestnut
unsustainable
pardew
suspends
coppers
muck
oscars
gent
dinosaur
vain
hancock
50pm
ghastly
shortest
84
weep
mohan
dartford
grandchildren
bullied
powerless
doorstepped
jude
harwood
carveup
murderous
natascha
relocation
grownup
titled
tissue
samples
dragoon
acorns
armoured
gladly
git
endorses
iea
121
commends
devices
roller
remembers
nexus
monarchy
procedures
committee’s
repatriation
charlton
lucas
compton
04
£15bn
identifies
bombshell
avg
neston
correctness
evacuation
hounds
sai
brock
1990s
mantra
lowincome
bargaining
trebling
pomp
nppf
clutching
fuelled
unequivocal
fictitious
magazines
cri
drubbing
blasted
assertion
symptom
preelection
southeast
xi
surviving
leonards
destitute
unplanned
gabriel
#facup
facup
toilets
tsc
chote
hog
hut
trio
enthusiasts
herring
godfrey
#goodnews
goodnews
pier
cooke
rpi
pregnancies
doughnuts
#aspiration
in2
#defra
ryanair
boarded
allotment
derelict
builder
regency
array
anticipate
absurdity
sv
incisive
rigged
nationalised
rallying
#bis
meaningless
labels
irrational
drs
#china
#germany
tudor
grooming
extract
benchers
deregulation
reconsider
static
react
contradiction
justified
yields
prints
serv
motorbike
#vote2012
vote2012
lone
radio5live
faux
tombola
memorabilia
centralised
scarily
charing
depending
lover
sunglasses
neets
biodiversity
lewes
sofs
hmq
discards
watered
odious
skewed
wasnt
legitimacy
arson
idol
allocations
looming
lonely
#pac
intolerance
cambs
conceded
depressingly
preserve
kingsgate
graphic
populus
coherent
aga
shrill
repaid
bailing
militant
moderniser
platitudes
heroin
preying
nether
nicked
mann
£200bn
intercity
hlf
pu
hateful
bigot
detoxify
substantive
massacred
shailesh
asians
advancing
profitable
bride
engines
tangible
accommodating
stint
abysmal
runup
freezes
niche
crony
contracting
applauding
enhance
newark
#dclg
slight
nene
guided
sneaky
revitalising
rainfall
tuning
convenience
airing
presided
rout
reunite
fabricant
pernicious
nudge
integral
marginals
inout
closet
#biasedbbc
biasedbbc
slag
prosper
demographic
defy
muesli
neighbourhoods
sovereign
gestures
insiders
counsel
chutzpah
respectable
cambridgeshire
6000
rationale
toda
deceit
madeley
faiths
demographics
#gotv
m25
lagarde
bah
humbug
darwen
philips
lease
prop
morrison
hedging
redress
scenarios
shelters
#ukmfg
ukmfg
ramp
weasel
colts
gritted
wagon
#archers
rhys
dickens
alder
demolish
audiences
munt
kits
sto
objection
215
#wdoty
wdoty
crowned
severely
reluctant
bolton
mojo
kayaking
tick
middleton
#nwflood
nwflood
resurfacing
dartmouth
#domesticviolence
domesticviolence
hea
widespread
storyline
5p
orbit
ge2015
clumsy
colne
swung
boosted
#greece
bobby
hd
hacker
spree
robberies
occurred
wessex
countess
pumping
144
falcon
obscure
extensive
#beecroft
bailed
owes
2k
loophole
hmt
busted
canned
commands
packets
gca
versions
abstains
comedians
impromptu
morningside
gover
slips
occa
copied
cultures
multiculturalism
shortterm
loansharks
jen
postcards
#unforgettablesupport
unforgettablesupport
mirren
basics
#uselection
uselection
excellently
farcical
raynsford
stirred
prentis
spooky
culling
involve
discipline
crumbling
obsessing
ano
#indy
#salmond
#snp12
snp12
3pc
ppb
cccs
unravel
#teambadger
teambadger
stealth
mortgages
“what
undermines
ceilidh
bett
bacc
#lab2012
lab2012
£11bn
everest
receipts
laissezfaire
osbo
gems
£19
310
£9k
shrinking
£30k
longworth
stifling
#open4biz
open4biz
crowdmap
urself
gangmasters
cmtt
repayments
hurdle
accounting
beings
paternity
dual
£212bn
contradicts
hra
#nottingham
maximising
mckinnell
flyers
£90m
hgvs
#worldtoiletday
worldtoiletday
#1in3
1in3
cheerleader
plc
echoes
#propertyscandal
propertyscandal
tristram
lawton
dismay
#newera
newera
accountancy
nixon
nics
hezza
tails
luff
taboo
monument
clawing
econo
reclassified
noting
taxman
pause
#shambles
#givingvoiceuk
givingvoiceuk
therapists
shreds
#savile
stead
muchloved
r3
#safc
safc
liar
disadvantage
barnstorming
#fablab
fablab
shuttle
landowners
northumberland
bef
berwick
crowdfunding
snapshot
underlines
anchor
twittering
#followfriday
followfriday
spch
#solidarity
carved
rs
components
essence
#labourwomen
labourwomen
£18
2x
aides
tyrie
gutter
independen
campaig
jeopardising
gateshead
uptodate
£500m
wycombe
secular
qns
futile
forw
pamphlet
calamity
mains
shuker
ultra
legalised
qus
enjoyment
rocketing
stagnation
steer
haldane
sceptics
sheets
electrics
offroad
supervision
automated
apd
canadians
designate
thesis
lapping
seaton
pencil
persecuted
simplified
prioritised
extremist
partial
seriousness
£29
steep
classical
vienna
friedman
dissent
fishwick
showdown
homer
communism
cured
forbid
commemorative
statist
queasy
tales
#middleeast
middleeast
ehud
barak
jenkin
heatonharris
supplied
montague
guinness
dollars
aladha
hack
£110m
origins
revive
righttobuy
confession
trapped
mervyn
#poppy
morality
prevail
sympathetic
obstacles
trajectory
buchanan
enjoys
cooks
overturns
privatise
enviro
pets
menace
multinationals
admiring
carries
disputes
midterm
8k
stained
trash
#pasc
pasc
shamed
#fail
catholics
#google
terriers
assumption
manu
galaxy
pols
#supportoursoldiers
supportoursoldiers
#rpfringe
rpfringe
shawcross
chatted
fencing
plum
projected
puerile
stunts
aided
friendship
chocs
insane
#olymics2012
olymics2012
causeway
1948
admiralty
sunlight
oz
casino
overspent
deniers
shave
timed
#pcs
landing
agains
#england
skipping
defects
hosepipe
exhibited
jt
cmte
hefty
veolia
#libor
#a
#schools
suzi
suzy
#portaspilot
portaspilot
outsourcing
proxy
attendees
relic
dues
£400m
dodgers
ccs
csr
marton
jeanette
mover
bile
#middlesbrough
rmt
vic
dissenting
rehabilitation
#universalcredit
universalcredit
300k
humphreys
donnell
sac
penrith
fabrice
tenancies
moat
ashok
13yrs
potholes
transforms
overspending
congested
intermittent
brow
reimbursed
cough
orchard
terminate
whitby
lan
viaduct
vauxhall
trans
terminating
directing
moors
southbank
evidencebased
slipping
sads
defibs
580
rcn
hatfield
201516
messi
collections
haunt
commits
nmw
1987
#bbcnewsnight
bbcnewsnight
ouseburn
wierd
ingredients
height
hottest
twickers
mash
overdrive
mandarins
descend
hoey
newhaven
1800
cheltenham
£4bn
continually
edit
childs
masses
crossroads
monitors
mafia
wicket
kenneth
redesign
tidying
departments
“we
shocker
neo
rss
wirral
spies
quantitative
sections
lent
2050
citing
bartlett
wordpress
fifty
grafton
portability
shoddy
#wind
#localism
king’s
agius
txt
educa
viewpoint
resolutions
bluff
#eurozone
independ
natured
lothian
yardley
sow
drastic
jamaica
sleepers
bumping
persist
dir
legislated
thameslink
newcomers
tooting
shabana
mahmood
blackfriars
generated
iod
mandelson
skidelsky
lollipop
placements
gospel
1986
paradise
employeeownership
csj
restructuring
reannouncement
eef
downgrades
clearer
edges
#be
respondents
flanked
uturned
buyer
taskforce
doug
husbands
addicted
grosvenor
backroom
mcgregor
rebuke
routine
tripled
obtain
#cbi2012
cbi2012
#bankofdave
bankofdave
marsden
advocates
electronics
troubles
distinguish
wokingham
choral
fashionable
forecasters
surges
oppos
stir
drill
ene
tomorrow’s
germans
contraction
delive
drones
bo
intrigued
eu’s
“new
blessing
mailonline
school’s
administrative
respo
nationalisation
stumbles
coalition’s
woking
complexity
flanders
draghi
incoming
blinder
liv
referenda
shou
spender
vaz
importa
taxpayers’
unpopular
divides
professions
laden
paradox
“this
assisting
reluctantly
bbc’s
president’s
lurch
riches
imposition
nea
breakup
interrupted
sw1a
flown
wilkinson
bleasdale
#newyearhonours
newyearhonours
tinsel
193
timeless
movies
noooo
accelerating
persimmon
refund
eagerly
life’
#2011census
2011census
genomics
68pm
treacherous
dales
ignite
630
204
machinery
1974
bistro
polio
repossession
grit
bins
rewind
bartholomew
glitter
makeover
sainsbury’s
#ukgrowth
ukgrowth
skipton
#blisslobby
blisslobby
admiral
dealer
lasted
grandma
#pccelection
pccelection
513
#employment
researched
scouting
riveting
swirl
tru
#dementiafriends
dementiafriends
unreal
refurbishment
whitefield
nationalists
duped
#scotnight
scotnight
rightfully
listeners
nationality
solves
bloodshed
unfold
jazeera
impressions
salam
whichever
barcelona
laptop
separatists
devine
prounion
concedes
contradicting
gregg
matheson
stumbling
fascinated
hubby
mth
symptomatic
lacked
£1000s
taxpayerfunded
jose
pla
#futurethatworks
futurethatworks
#scoct20
scoct20
unites
questioner
curran
mcneil
#yesscot
yesscot
tax”
auditorium
tns
trump
foolishly
raided
pockets
scandinavian
monaco
dishonesty
hostage
evacuated
sacrificing
wildly
#glasgow
swingeing
scotland’s
#indyrally
indyrally
translate
connectivity
docherty
shipbuilding
waived
exe
montgomery
#comeonengland
comeonengland
#borobyelection
borobyelection
aldershot
bernie
#bbcaq
bbcaq
234
#ccs
#decc
indecision
belongs
permanently
incubator
pipes
husky
phantom
intrusion
dagenham
£400
priti
exploiting
simplicity
foyer
pastor
dickson
goldman
carriers
bremner
neal
lawson
boa
118
caved
reece
heartless
thugs
sdsr
accessing
0810
meddling
outofhours
fabric
longbridge
ballroom
kno
café
muriel
#charity
defamatory
culprit
chefs
tiffin
anxiously
finalise
blower
knockout
pleas
brady
interrogation
walsall
gilts
gotta
fayres
wheelchairs
burnett
aonb
reaching
1871
invaluable
commander
tavern
logan
aching
antisemitic
4od
kirkby
downside
ashfield
calendars
carla
nuttall
convictions
cayman
triangulation
hypothermia
tin
curtice
1945
dh
fridge
storify
greenwood
#swimming
#nec
clps
disheartened
coalfield
#paddy4pcc
paddy4pcc
chad
horribly
fraction
rn
numbered
#1in4women
1in4women
#supportafriend
supportafriend
enablers
postponing
robson
danes
cleaned
#livingwageweek
livingwageweek
microwave
punters
domination
cred
crusade
hardup
£1k
rac
funnily
gays
gathered
trashed
losthis
sundays
cuisine
evidencefree
carrie
19972010
limbo
unreliable
smiths
shaker
antarctica
polar
stroud
#planning
fgw
repetition
patent
#doha
drilling
#growth
newmarket
unconventional
#co
explored
geoffrey
cotswold
icy
mitigation
mongolia
eib
danish
hailed
aerial
#rotary
#farmersmarket
farmersmarket
defying
benefiting
lowcarbon
postcard
bodes
#kfthink
kfthink
sandbags
init
incidentally
insects
replicated
#dfid
lifestyles
atkins
cooperatives
negligence
consumption
bas
dench
vaccination
#nuclear
760
expedition
#meningitischampion
meningitischampion
proportional
#gib
gib
proliferation
circular
relate
barnardos
randall
wedded
roses
#economy
morsi
girling
ret
prominent
melting
quizzes
dani
progs
alasdair
#totp
totp
slim
#factcheck
sneaks
settlers
audits
sailor
#bbcr4
bbcr4
instincts
offspring
47pm
theirs
forsyth
inherit
friars
#pip
patricia
reapply
senators
greatrex
nee
sung
rushing
clywd
ounce
snp’s
#cancerresearch
cancerresearch
shan
swore
#m
yikes
harvey
#wirral
elegant
sleeps
#newsnicht
newsnicht
wiping
#celtic
unjustified
eck
shouty
scarf
canny
trumped
deluded
loch
mincemeat
#energyshambles
energyshambles
kipling
fancies
dms
smashed
thrones
mcshane
sunset
continent
fore
pretends
mexico
curtailed
tartan
hmv
arbroath
mathematics
contemplating
georgie
uniquely
catalonia
#yes
twisting
locate
jarrow
ermine
rompuy
wmd
#labourfail
labourfail
nukes
disarmament
tithe
bentley
dividend
stomping
stew
piper
pipers
cheeses
cnd
woes
scottishlabour
mckenna
disagreed
dearly
battering
choking
invade
cowboys
pedants
pigeons
plummet
noticeable
grantham
thatcherism
twittersphere
standup
226
circulation
extradite
ebook
overtaken
pounding
seventies
saltire
lighten
ambush
texas
rider
excluding
crowded
rogues
ark
beloved
stereotyping
cracked
scraping
barrel
chanting
yeo
eon
overcharging
sse
#neverseconds
neverseconds
regiments
nailing
clarkson
idiotic
clampdown
#queen
lucrative
rsa
ris
richards
carole
£104
unforgivable
hamlets
relaxation
lp
blazing
radicalism
mk
stride
brentwood
selfreg
redbridge
austell
tx
karin
ruddock
rushanara
valerie
paved
menonly
culpa
listings
sparked
vaw
mcnulty
glamour
modelling
£m
tween
selfemployment
rufford
collude
clan
kirkintilloch
brenda
thetford
ans
fasttrack
redditch
meanwood
#backlebid
backlebid
rae
onl
disgraced
sandie
#swansea
archives
recount
lasagne
ptsd
bluebell
r5l
#reading
massey
#living
weakest
pipeline
hounslow
£511
sherwood
#m4c
autumnal
headingley
hardy
pale
deprivation
sants
proposition
depth
dismiss
amusing
imaginative
illustrates
filters
rages
portugal
straightforward
jerry
#socialmobility
concentrated
£60
rounding
#lords
#euro
#caravantax
caravantax
swinging
shareholder
crises
secretive
brick
24m
educating
foreseeable
icelandic
instructed
payout
outlawed
spo
selloff
£35m
hopefuls
residents’
godwin
opponents
leaseholders
martha
newman
mgr
hindus
freshers
#londonmet
londonmet
shockingly
rahman
#birmingham
usain
photographic
#n
highgate
modernise
nerves
audible
std
cohesion
wreck
vcs
sect
regenerate
remuneration
exacerbate
kayak
quinton
blomfield
locality
jayne
bru
mindblowing
witton
teamed
sheet
missile
businessmen
hoops
pathways
ri
brookes
apps
peg
#jobsplan
jobsplan
ratio
ormesby
caves
grill
wilton
vw
accts
hearted
scream
rda
bouncy
mgt
paintings
classed
extremists
laughable
unbeaten
1910
#hypocrisy
signatories
oslo
coastwatch
sanders
alt
rosyth
tanni
predictive
declines
yemen
demonstrations
architect
thai
fptp
stifle
£300m
ibrahim
hassan
nazis
50m
£900m
201314
today’
rafael
descending
benchmark
rowntree
ovr
7791
grips
sb
jamaican
coleshill
workless
sneering
pts
alston
grn
oval
hartley
bournville
springfield
2gether
reilly
hardpressed
nf
360
foundations
hubs
chamberlain
forecourt
widows
uprising
loc
coldest
lobbies
#wrb
wrb
pancras
169
merci
donner
francois
souvenir
#euro2012
euro2012
raiding
monde
bastille
waite
sarko
islam
freeview
revival
clashed
natasha
diminished
othe
lancet
advising
qualification
baggies
ub40
panellists
reluctance
gre
fringes
lighthouse
truss
coroners
unsurprisingly
federal
hopi
provocative
rejoins
esteem
donaldson
rifles
majestic
bunker
housed
theories
#39
destroys
refreshingly
ordeal
drivel
imitation
£37m
mcdonnell
disrespect
contradictory
misrepresent
mould
109
#drwho
drwho
mccoy
collector
boroughs
571
laurels
kwasi
kwarteng
burmese
bobbing
“there
mandir
grovelling
grandstanding
ilo
#dnc2012
dnc2012
barnabas
selby
displaced
#drc
internationally
citysafe
wonder”
envoy
hackney
missiles
havering
alumnus
weavers
displaying
famine
sahel
seating
reqd
outsider
pb
eaton
scarecrow
mascot
holt
mediation
beavers
stansted
#cyclesafe
cyclesafe
#60pounds
60pounds
abellio
pollution
pud
a11
dualling
cupcake
passive
#nppf
cellar
hamlet
lightning
congregation
humanist
disorders
£15m
feedin
pv
showground
editing
mater
donkeys
#earthhour
earthhour
experiments
satellites
baha
observation
£65k
1941
mayan
saunders
devote
#growup
growup
peru
assert
chess
uae
apparent
monopoly
argyle
#radio4today
radio4today
contrasting
isa
thurrock
timpson
menacing
palin
factual
prem
reded
interact
paediatric
assures
sourced
#hamas
sewer
ikea
letts
notorious
hype
plumber
3yrs
opportunist
programmed
analogue
attlee
profligacy
goldsmith
awol
touchy
nigella
stumbled
calculated
paranoia
participant
insists
nostalgic
footing
hungarian
1930s
malfunction
mole
1960s
mi6
violently
stretching
calves
codes
favoured
£2000
seperate
chartered
estimates
30m
stocking
yule
dividends
mild
maidenhead
basket
chrissie
summoned
burger
seething
4½
10min
brightly
wax
mode
owning
slade
radically
#foi
nigh
tan
ncc
tar
buzzards
tavistock
diggers
barnardo
unmet
jas
sparrow
brightening
coleridge
heavier
approving
migrant
chequers
eighth
authentic
day166
hucknall
outburst
empathy
solely
chums
cia
reorg
dictator
smoothly
spe
ladbrokes
compass
blackmail
travesty
foulmouthed
credited
claptrap
radcliffe
lyon
foreword
toronto
respublica
existential
mustread
ib
moronic
ideology
verge
schoo
generals
umm
#doncaster
noses
contingency
tasked
erewash
rollsroyce
choirs
#downtonabbey
downtonabbey
higgs
boson
revisit
req
norovirus
#houseawards
houseawards
computers4africa
explores
tomoro
publican
£140
squib
coyw
omen
superbly
heaving
quantity
298
chandler
haigh
unmissable
h4h
eb
sandel
oi
mm
“you
rebuttal
behavioural
champagne
mentors
header
#cricket
macclesfield
balances
namesake
deranged
commentating
hatchet
praying
debunking
poodle
revolting
seismic
disband
baseless
assertions
traveling
aggreko
firsts
£36
duration
warminster
tenant
loca
bril
1978
layers
unclear
critically
tumble
overlooked
unrelated
astray
bns
folly
srebrenica
dancer
ths
loosing
bashed
#london2012torchrelay
london2012torchrelay
mcallister
baillie
gridlock
s2
#mod
organizing
cocacola
#cornwall
batch
navigation
bw
unblock
camborne
territorial
cookery
laing
foods
tattoo
hoovering
bert
draped
burgers
scorcher
teasing
raleigh
goodman
burgess
kirkwood
precinct
promotional
patiently
mobros
climbed
rlwc2013
cheadle
1619
£110
cbeebies
rower
pumpkins
powder
windmill
eclipse
shoots
experie
320
#hope
hybrid
sheds
groundwork
floral
#carbon
thanku
48hrs
#greatnorthrun
greatnorthrun
enrolment
juan
emmerdale
contents
sykes
signups
takers
hayley
teaser
bookstart
torture
1920s
googling
scarlet
ally
hemming
coy
auditors
sho
#lebanon
bracing
mccabe
withhold
distracted
elves
#bahrain
#bbcnews
bbcnews
holdings
abdullah
940
mutton
hanukkah
gardner
leafy
solitary
confinement
landmines
bigged
abacus
sudan
stresses
gamechanger
drip
weakening
inconsistency
wriggle
#twostateso
twostateso
#blockade
dolly
peddle
antisemitism
gisela
woken
salad
unbearable
rains
nc
transformational
ecc
utmost
smeared
murdochs
antibullying
dp
buddy
cherry
downward
carnegie
#naw2012
naw2012
£700m
braving
extinct
primrose
#rydercup
rydercup
horn
gro
generic
cud
glove
hitchcock
devizes
component
hassle
nonviolent
fayyad
habits
columns
replaces
clayton
conclusive
#garymckinnon
garymckinnon
drawdown
cowardice
canvassers
vicious
hovering
busier
dominance
londoner
medalists
electing
badminton
authorised
#whoinspiredyou
whoinspiredyou
#result
newington
structures
clashes
severance
contrasts
25s
humane
auditor
messy
shoreditch
bonanza
messed
aquatics
aspect
funniest
geordie
flocking
hasc
louisa
nigerian
nap
bribery
oxymoron
piloting
frenzy
carpark
miscarriage
fixes
implies
#pac12
pac12
elevate
mutuals
#renewable
fossil
drumming
witches
#skynews
ridley
ccgs
calf
familes
pushchair
sane
lynne
virtuous
vocalist
#inspiring
owls
watkins
pancake
installing
singalong
cheam
connor
#andrewmitchell
andrewmitchell
ski
peel
pollard
#miliband
unfettered
#no
knights
1116
enabled
hapless
performs
nanak
swayne
poisonous
rationed
bel
paedophiles
nytimes
pattern
gagged
rap
implicated
trainer
scurrilous
boaden
bombed
sensory
asst
forthright
#afc
afc
gibbs
arteta
preserving
uptake
knowsley
raab
repo
bradshaw
embracing
whistleblowers
passports
historians
enemies
liblab
cleggs
roadblock
lengths
rebuked
1975
tori
peerage
sco
£111
nationalising
distributors
heir
skiing
duff
wallet
truce
patsy
columbine
piers
evicting
sixty
placemats
#norad
norad
15yrs
diplomats
diplomat
publications
overtime
elgin
barnet
shelves
morocco
exported
clown
englishman
milan
torn
corbyn
unintended
km
knocks
lends
tut
unleash
math
spiteful
atlas
gunman
chord
rabbi
haunting
maxwell
pondering
728
flourish
thistle
austria
blwyddyn
newydd
dda
visteon
eustace
cavalry
spit
outnumbered
agutter
superintendent
libyan
roi
ruc
laundering
bland
abandons
overgrown
calculator
mccormick
singled
humphrey
privy
unresolved
spinner
slump
skivers
populism
operated
disclose
roundup
unaffordable
#demo2012
demo2012
shenanigans
europe’s
demonisation
hitchens
cult
phased
revision
hudson
fishy
purity
softer
slaughtered
gee
activism
bowers
anton
#trident
consular
chagos
261
#commonwealth
#japan
nile
#conflict
plenary
amb
scars
cote
california
strategically
gl
#antislaveryday
antislaveryday
frustrate
onion
kenyan
homestart
predictably
conc
55pm
overruled
exercises
conflicts
brewer
30hrs
blades
chilli
city’s
decisively
equalising
flyer
exempted
phonein
pending
playoff
#womensday
womensday
zoo
ley
misty
fabricated
negotiated
vote 
anticipating
gore
notebook
jefferson
benghazi
scarlett
isaac
miley
nimrod
expressions
revulsion
karzai
kabul
mcgovern
hutchinson
mods
holloway
spd
extraordinarily
righteous
#scotlab12
scotlab12
outlined
#sundaypolitics
sundaypolitics
archie
unsc
shankly
moyes
realism
classics
authenticity
fried
washed
retires
ealing
chapman
indefatigable
northfields
proportionate
chiswick
catalyst
be4
draining
milli
16yr
greenhalgh
ridden
misrepresented
middx
bencher
apace
leaks
costello
mulberry
antitory
hoganhowe
sticker
stunnell
gratuitously
ger
afternoons
jasper
greener
blighty
ambivalent
#badger
nbc
pennsylvania
#obama2012
obama2012
#stopthecull
stopthecull
hamper
indians
determine
alexis
donna
puppets
siren
footsteps
neat
sami
suarez
parliam
undemocratic
unrepresentative
risking
issuing
#australia
underfunded
greeks
arch
monks
chants
finlay
trivial
oakley
gillingham
givers
legacies
amends
#incinerator
warmed
registers
collaborators
leahy
ethnicity
kitkat
“my
permitting
hysterical
frame
stranger
nandy
likeable
mancunian
swept
rathbone
winstanley
regraded
kennington
#wrongpriorities
wrongpriorities
tame
placing
sibling
1966
bets
wilshaw
deceive
#vaw
rl
homepage
casting
heartlands
astute
egs
#eureform
eureform
mccanns
bereavement
sentiments
acknowledges
dysfunctional
teamwork
committment
decimated
bravely
oratory
cronies
targetting
sefton
rematch
advises
omission
knitting
prejudices
preventative
affluent
#rioplus20
rioplus20
gwen
mails
dacre
cameroon
volvo
propping
foreigners
constitute
rubicon
barrister
lampard
eads
crammed
championed
moynihan
belly
empowered
steering
lhr
demonise
nobrainer
postbudget
cpl
differentiate
angle
nonsensical
dydd
bawb
chope
blistering
factors
mutualisation
ecb
explanations
wsj
airtime
clobber
preappointment
extremism
#wiggo
shuts
municipal
reorganise
twinned
weary
515
avoidable
regi
hardcore
baddie
#franchisefiasco
franchisefiasco
luggage
butties
rtn
midweek
westcoast
healt
kyle
interfere
install
60k
1781
grabbing
optional
m5
anecdotal
coped
shenfield
tue
sweets
punjabi
jointly
letterman
generating
msgs
unlocked
oppositions
rename
equip
adorable
pedal
vinspired
wrag
wp
werritty
enthused
minibus
#cuts
supplementary
elisabeth
scapegoats
#malala
#iammalala
iammalala
nct
infected
ecumenical
avert
kinross
#pakistan
lobster
emotions
greed
#savebianca
savebianca
showcased
#skiptax
skiptax
#pastytax
pastytax
therapeutic
coordinators
towie
distorted
documentation
precipice
#lincoln
#as12
as12
believers
insulate
soooo
antiwindfarm
tends
marginally
dedicate
#save
impoverish
malcom
worldleading
mountaineering
snowdon
nominates
persists
wrist
obamacare
concise
presser
emeli
saxony
casts
thunk
pd
decs
deeside
wracking
punishing
#hurtingnotworking
hurtingnotworking
“palestinian
acknowledged”
#puttingrotherhamfirst
puttingrotherhamfirst
regio
forefront
spiralling
knoll
fallout
fellowship
otley
descent
rosh
hashanah
blackman
hobby
stray
toad
whaling
groats
thirties
revoked
backbone
traps
ruthless
bac
colum
funerals
anomaly
localisation
rests
pawn
distrust
funday
bryn
anatomy
delightfully
m60
petersfield
#hampshire
fp
bookings
#choosecharityshops
choosecharityshops
bans
splendour
authoritative
bldg
reiterating
garrison
worsens
vorderman
spontaneous
fools
combo
applic
bulb
lefty
appts
birthing
contd
papal
extravaganza
dent
wearside
ageuk
#hasc
lasses
haringey
#durhamminersgala
durhamminersgala
vastly
crashing
sincerely
bowlers
avigdor
lieberman
cynically
posen
graveyard
despairing
#cfc
anno
omar
allegiance
gilligan
sensation
hypocrites
ajax
prescient
unstable
“no
comprehend
fountain
moons
consortia
saloon
dowlers
tardis
puppet
bobbies
jefferies
147
volcano
exceptions
dental
redo
culls
restriction
#poli
#devon
mouthed
hounded
railtrack
offset
sleight
#dispatches
canvas
voluntarily
clowns
#leicester
derbys
#orgreave
dictated
irvine
islamist
extracts
wheatley
bba
condescending
gongs
archer
#olympiclegacy
olympiclegacy
squirrel
aisle
#petrol
#englandcricket
englandcricket
defines
vans
#speakupspeakout
speakupspeakout
#hmd2012
hmd2012
impt
masons
unheard
naylor
patents
onside
cumbrians
sudbury
inches
bathed
mouthpiece
enoch
selfish
turbo
thn
u12
miming
lager
melancholy
shud
astonishingly
cochair
reclaiming
wht
indepth
garbage
confrontation
humiliated
£500k
mobilise
#ncs
cohen
kingfisher
giv
inventor
#dementiachallenge
dementiachallenge
hurd
eclectic
hairs
ukgov
edible
basildon
suggs
reliefs
wba
wig
notoriously
tenth
basil
proeuropeans
elites
#imf
walters
escalates
rehearsing
spandau
caitlin
pavements
deafening
sponge
mitcham
siobhain
seated
cochrane
whizzkids
soda
puns
shouts
caterpillars
arsene
wenger
paracetamol
cor
scarce
transmission
reacted
coffers
hattersley
fearing
refs
tosh
metaphor
churning
0aa
athens
presold
lastly
mistakenly
#science
patchy
margin
cochairing
#nefollowers
nefollowers
tumblr
diaspora
sci
dears
befor
luther
#stem
metcalfe
accordance
phenomenon
misogyny
farley
resumed
iq
nickclegg
misquoted
prostitution
firth
endanger
apologists
insanity
ideologically
12k
inflicting
£59bn
dons
rams
goalposts
1991
calculations
justifying
#romney
logs
#afghanistan
carpenter
tit
mcgrath
reviving
tpa
oes
blighted
bollards
regent
shadowy
gadget
wastes
suspending
sm
rdas
broadcasters
darkness
gordo
eurofighter
chum
ashtag
flytipping
#greenestgovernmentever
greenestgovernmentever
#coalicious
coalicious
ng
#8217
swans
marshes
#carewhitepaper
carewhitepaper
crook
symbolic
uploading
stratton
castles
#futureofpolicing
futureofpolicing
untold
poker
haydon
lime
#win
134
slimming
#freegary
freegary
inefficient
fresher
produces
cert
£550
£1500
dismantle
switchtogether
layout
mutually
stornoway
ss
harrods
highlands
withholding
savaged
declining
nl
tat
kirklees
naughtie
inspires
plummeted
pwc
alienate
regarded
pedant
dreary
evaluation
garment
deluge
1950
perverse
noddy
density
acknowledgement
saplings
relocating
halving
fortunes
deadlocked
wound
borne
grasped
remand
misjudged
cleric
entwhistle
grea
wolds
clapped
orphans
addicts
transitional
bikini
400m
compromises
adv
slogans
morton
quirky
frantic
#sldconf
sldconf
gruffalo
#timetochange
timetochange
nurture
shapes
amess
liquidity
decarb
#tdf2014
tdf2014
wishful
precision
twists
emp
cautions
icym
sirens
overview
overflowing
toffee
brighten
southgate
gosport
woodford
clarified
rivals
solemn
horticultural
stonehenge
fay
recreational
rooney
immensely
agnes
persuasion
smoked
jain
gilad
wud
groundhog
palsy
turnaround
marble
cerebral
pinkham
gg
miriam
pah
bohemian
rhapsody
freer
bofe
deserted
perf
import
ironically
mcd
suburb
ceased
signage
manger
polit
reformer
#india
px
enraged
hyperbole
pentagon
#welovethenhs
welovethenhs
smugglers
fibs
1520
royals
6pc
kurdistan
shrewd
hurdles
brics
paths
patterns
bizarrely
frankfurt
geeks
smacks
tease
logged
spike
glossy
clinically
jagger
significance
weighs
pros
cricketer
kew
buttons
15yr
fens
jonnie
soham
viv
stephens
alderman
neale
1400
divisional
114
yousafzai
coverups
afoot
roma
kittens
cowboy
nuff
booted
manny
chesterfield
crawl
#jft96xmasno1
jft96xmasno1
boasts
fled
bookies
any1
bloc
irene
boyd
#lab4equalmarriage
lab4equalmarriage
ratified
rampant
grandpa
derwent
thrapston
surroundings
gunn
bitchy
bame
nina
hiroshima
flatten
surgical
#fingerscrossed
fingerscrossed
batting
definitive
prochoice
detached
hometown
mboro
proj
brambles
ashworth
opticians
#rgf
620
acquisition
ricky
chaplain
hc
interaction
200th
pronounce
lesbian
robot
quip
hammered
brainer
pitched
morpeth
liberties
loonies
abundance
hound
ethos
varies
collingwood
pens
thanks2all
#sorry
berger
bickering
mondays
coogan
eddy
iowa
#ind
sherborne
shove
notification
barmy
cavalier
hatton
bagpipes
concludes
emphasise
mediumsized
pertinent
rting
3palitre
lw
#tuc12
tuc12
£millions
incorrectly
signings
ego
skips
xtra
victorious
rode
drone
turquoise
curiosity
forbidden
movements
rosette
basra
cuban
paywall
foreignpolicy
geological
lebanese
trot
taj
bingham
attributed
reasoning
granada
vinyl
darn
#gomo
gomo
prostrate
#wwtw
wwtw
£6k
overexcited
nhw
cytuno
iawn
weld
wedi
pwy
verbal
heddiw
rhaid
vouch
llwyd
dockyard
astrium
#media
canine
317
snobbery
reaffirm
completes
garth
ascot
wandsworth
#daw2012
daw2012
accounted
bespoke
colville
concer
unravelling
#lspw12
lspw12
noms
roundly
bst
elusive
#politicsshow
politicsshow
532
chan
tam
#postday
postday
submarines
basing
chariot
#levenson
malt
hangover
wkend
#supersaturday
supersaturday
defib
tms
#workoutatwork
workoutatwork
typhoon
hawk
prerecess
neonatal
#care
directory
brunch
destiny
whiny
plead
spec
#b
exotic
binders
#newsquiz
newsquiz
waiving
anya
yma
salutary
#mackinlay4kent
mackinlay4kent
denunciation
elated
carousel
wef
wou
karate
belts
£75m
kafkaesque
dares
arabs
backfire
mockery
accomplice
muddle
woodwork
dubbed
80010
beamed
ynwa
99p
imply
nodded
diy
technological
barred
culpable
tray
#ynwa
dechrau
hefyd
cyntaf
bod
frederick
fy
dim
nesaf
dros
ldp
devolve
arian
yw
mewn
cyfarfod
wg
honeymoon
clapping
achos
c2
£3k
conwy
airbrushed
dunfermline
nichols
britishirish
gin
overtly
europhile
crispin
decriminalisation
#probation
sbc
cliffe
unilateral
specials
dodges
renegotiated
norris
widdecombe
309
layer
vague
imagined
serviced
grail
spitting
portion
aggressively
entrenched
blip
absorb
overly
waded
emission
notable
ranting
downwards
newbuy
aspirational
sewa
faint
indicate
ratios
eur
groove
nuanced
widest
chili
transatlantic
waging
consensual
sided
glowing
dude
betray
belgian
helier
onsite
£235
footpath
glacial
30min
nass
#sw4all
sw4all
caborn
personalities
rowers
pickering
yearold
intolerant
steph
#defraqs
defraqs
post2015
yew
drake
redemption
plumbers
#fair
inactivity
violation
flattery
marianne
trainees
classrooms
halfterm
tamils
£493m
gauntlet
sportsmanship
#rspca
pleasantly
premiums
recommending
271
bali
lankan
convincingly
#ashdieback
ashdieback
wisconsin
technique
mantle
paused
moreton
tomorro
nyt
unmanned
bullseye
detroit
precise
5aside
cy
sighs
ordnance
swings
ayes
#ash
212
10s
#tdf
firstever
seoul
#youthcontract
youthcontract
#libya
#brazil
aamer
guantanamo
colvile
108
dulwich
pharmacists
quashing
ernie
seller
funnier
amsterdam
otter
predistribution
northwood
bridal
stunell
descends
collapses
postgrad
britton
perfume
gran
jules
romans
workable
fuelling
sandhurst
pinochet
flirting
appallingly
5year
disbelief
départ
crackers
drummer
woodhouse
inspectorate
eastwest
paddle
unicorn
webcast
speaker’s
selves
bombs
vindictive
inconceivable
jams
lordships
soton
joinedup
reconfiguration
115
nutritional
deploy
luv
cofounder
coolest
talha
reputations
minimal
awb
tnsbmrb
contained
mushroom
robbing
fatigue
inconvenience
misinformed
localised
rakhine
chile
139
apologising
hurdler
snowmen
fgs
windup
antidemocratic
mudie
neu
wythnos
braced
reciprocated
tia
fierce
sectarianism
cataract
offs
acres
dow
ernst
201415
parliame
mosley
mcardle
#bettison
postmaster
740
wilde
incredulity
yrold
whit
selfdefeating
destinations
stockings
homage
eliminating
undone
fleece
adjacent
inmates
fireplace
masterchef
categorically
mullin
gambia
snoop
deception
postpremiership
#genderconference2012
genderconference2012
coates
1518
ngo
proprietors
desired
hazardous
averted
colwyn
wipes
seafarers
railfares
chadwick
allinittogether
filthy
defection
negotiator
grrrr
alerting
anarchy
blitzen
eel
#london2012festival
london2012festival
