# Supplementary material for: Dynamic guided metric representation learning for multi-view clustering
Source: PeerJ Comput Sci. 2022 Mar 8;8:e922. doi: 10.7717/peerj-cs.922 (PMC9044235; doi:10.7717/peerj-cs.922)
Supplement: Supplemental Information 2 [file peerj-cs-08-922-s002.zip › football/politicsuk/politicsuk-listmerged500.features]

tory
mps
media
orgs
conservativemps
uk
politics
conservative
polityka
inne
politictactoe
ukmps
coc
mp
ukpollitics
suffolk
swindon
peers
meps
news
politicians
champions
conservatives
parliament
british
mpnotdeclared
local
tories
political
affairs
torymps
members
potential
vapers
stakeholders
justice
interest
ukmp
life
smoking
parlament
wise
fun
people
admire
human
rights
law
lovers
#2
bubble
watch
list
councillors
locals
stuff
politicos
william
establishment
south
west
westminstertweeters
tweeting
twitter
newspapers
frontline
politcs
ppc
gov
celebs
think
tanks
barristers
england
politico
politicaltweeters
@syfluk
@cadburybawara
uptodate
united
kingdom
things
coastal
current
council
declared
support
against
50
closures
hmcg
stns
follow
operating
area
@tweetminster
far
comprehensive
guaranteed
date
bloggers
party
collection
associates
work
allegedly
folks
prefer
vape
born
living
working
great
britian
northern
ireland
twitters
alternatives
tobacco
cigarettes
experience
lords
find
govt
hit
500
limit
#1
awesome
related
commentators
sundry
troublemakers
residing
mainly
followers
active
welsh
ams
mlas
scotland
msps
figures
organisations
europe
activists
system
good
bad
writers
currently
tweating
downright
ugly
representatives
queen
provincial
representation
included
#cpc12
cpc12
affiliated
pancreatic
cancer
awareness
progress
views
currrent
wiltshire
westminster
staffers
spot
leading
experts
general
election
06
2010
marginal
interesting
seats
prospective
parliamentary
candidates
constituency
member
government
official
sites
following
right
honourable
removing
labour
labourmps
cardiff
vale
byelection
november
2012
lab
peeps
gwleidyddiaeth
coop
labourtweeps
manchester
central
corby
northants
croydon
north
prominent
interests
#lab12
lab12
list11
cyp
education
wales
parliamentarians
politicians0
mp4
policy
aelodau
seneddol
cymru
welfare
reform
debrett
labourites
frontbench
parliment
sources
labourconf
involver
currents
welshpoliticos
awesomepeople
politickles
house
commons
governance
dj
supportive
keene
kevin
animals
labourmp
families
nonmids
councilors
walesmps
research
polititians
pol
tics
world
friendsmarcfortuna
welshlabourtweeple
fe
english
ukpoliticians
labourparty
gwleidyddwyr
interviewees
politicscouncilsgov
ppcs
houses
welshpolitics
britain
roshni
band
district
gwleidyddiaethcymru
super
gbpolitics
love
truck
away
labourpeople
politicalmainstream
mem
politic
journo
blogs
labour20party
emw
charity
friends
microwave
brain
abuse
targeted
individuals
govpolitics
whats
cooking
ukpoliticos
ministers
journalism
ukpol
motley
crew
journalists
radio
presenters
national
greg
knight
assembly
debate
arbitary
cap
26000
benefits
entrants
politicans
tweeters
elected
worth
xo
main
parties
politicsworthy
mouthwords
selfupdating
filtered
eye
village
policies
relevant
reason
necessary
advice
london
funding
updates
agree
lot
least
videos
talking
marc
fortuna
writer
poet
scientist
politician
worldwide
including
critics
cooperative
outlets
based
live
politicitions
programme
15
170
nearby
officials
feeds
journos
place
shades
interested
observers
institutions
companies
involved
concerned
opportunities
minus
clause
making
virtually
society
matches
freight
trucks
old
containing
globe
twittering
gossips
small
large
trade
unions
pressure
groups
inner
outerpolitico
supporters
advise
additions
supporting
equine
market
sanctuaries
reg
1114700
aint
governments
accounts
liberal
democrat
east
gone
vlad
women
labour2
creators
alliance
electionuk
situated
northeast
whores
largely
international
truth
touch
bodies
broadcast
online
content
producers
workers
everything
cumbrian
thrills
spills
hills
bills
gills
nils
pills
drills
sinn
féin
sf32
coastalmpnoreply
mla
fein
шиннфейн
sf
irish
housing
stormont
2011
mep
northernireland
nationalists
nipolitics
minorpartymps
11
cllr
politicscentreleft
nipoliticos
politicsnews
community
keep
informed
fulltime
replied
simple
question
lib
@jjconeill
suggested
obvious
gaps
tá
fhios
agam
belfast
chums
past
present
standing
10
250
legislative
#ae11
ae11
random
reps
useful
complete
uup
home
elections
newsandpolitics
appg
famous
kent
football
sport
souls
politik
cms
select
committee
group
councils
sdfriends
stream
matters
social
cmsfootiereview
conservativepartymps
hot
topics
contacts
friend
dr
favourites
list1
bbc
influencers
beyond
management
business
overtly
types
stars
conducting
inquiry
public
library
2020
direct
parliaments
medway
sharing
comms
pr
marketing
communications
magazines
quite
expoliticians
sphere
book
century
bath
bits
twitterers
environment
planning
issues
aaa
celeb
celebrities
celebrity
certain
kind
person
chaps
press
newsy
luton
tossers
swine
counties
conf
comedy
commentary
ukvaria
thestupid
hendotories
traditionalist
portas
economy
girl
liberals
week
long
time
neoliberals
hs2
mentalmps
depts
bbc3cr
politically
cool
bedfordshire
mpslords
cunts
dems
mickyflanaganfans
fools
poltical
beautiful
christians
regulars
idiots
total
job
info
wing
wantedonchattoon
faith
culture
enormous
douchebags
reporters
politricks
ramblings
gcurrentaffairs
totty
toryish
tv
politica
politicswatch
politicsuk
politicsandlaw
religious
liberty
wrap
vacuouspublicfigures
conservativetweeters
pretty
self
explanatory
part
12
individual
newsmakers
panel
comments
@twbeat
created
fuckwits
trolls
key
funny
anglia
region
guests
answer
topical
questions
cameroons
internet
big
serve
hacks
somehow
sandwiches
short
picnic
listing
beds
herts
bucks
words
stupid
clever
micky
flanagan
important
need
know
information
politcal
plus
scum
proper
engaged
debating
various
forms
governmental
state
departments
foreign
multiple
flavours
suitable
chattoon
provocative
thinkers
tell
opinions
elbows
usually
couple
powers
pundits
includes
focus
driving
evil
derby
leicester
leicestershire
midlands
salon
value
going
hocwatch
missed
please
meets
strategists
folk
act
pollard
review
leveson
report
list14
energy
solar
schools
utopia
lfc
team
blue
liveuk
phonehacking
friday
female
links
twits
tolerance
peace
888
membersofparliament
ukpolitics
hacking
dale
election2011
faith2
norfolktypes
ukelection
wizz
wozz
ukpolitic
imformational
mpcandidates2010
conservatives2
hendopoliticos
norfolk
campaigners
owners
#solarschools
solarschools
latest
project
rick
vote
asset
stripping
tax
avoiding
school
goons
independent
thinking
syflweu
rightwing
shoutout
account
businesses
spectrum
phone
optimise
stories
future
@storyfulpro
contact
curator@storyful
tin
cambs
opinion
formers
av
referendum
nights
@formulists
heroes
revealed
happening
recommended
follows
tonight
coverage
bit
chat
fit
first
charge
lovely
personalities
locus
dark
arts
feed
новый
список
mksky
morning
wm
regional
ppe
biz
lauch
guestlist
mids
tweetpol
nato
brit
rural
vcs
coalition
hope
interviewed
coventry
warwickshire
politicalpeople
bme
whistlestoppers
politicsrelated
generated
town
best
known
59
philosophy
economics
loves
patrons
warks
players
forum
unafraid
voice
regularly
associated
wannabe
lobby
family
list2
scottish
slab
scot
labourhame
republicanism
galloway
website
scottishmps
scottishpolitics
scottishpoliticians
scottishcivicsociety
constituencies
bb
@sciaf
selected
canadian
australian
nz
route
welcomed
policitians
makers
agencies
libdemmps
cumbria
leaders
cllrs
libdems
conferences
libdem
whitehall
internationale
politiek
jasper
male
engagers
democrats
jobs
trusted
nonlabour
lefties
libs
euplayers
officialdom
carlisle
telegraph
influential
lds
inspire
politicssociety
klout
network
libdemmery
gosh
determined
libdemsontwitter
personages
politcos
panelists
deviants
conversationlist
libdempeople
politcians
pols
politicals
libdemmers
trackerukpol
politicsandallthat
rovers
fans
libdemppcs
interactivismcauses
liberaldemocrats
liberaluk
politicalslot
advocates
localpeople
sociopoliticos
nw
followfriday
goverment
andys
syfluk
interessante
allowed
balanced
selection
movers
shakers
worthy
completely
hilarious
centre
leftwards
necessarily
dagenham
giant
educationrelated
heavily
weighted
economic
campaigning
top
realting
selfexplanatory
belonging
european
heart
attention
honouring
490
twitterings
cause
flutterings
places
professional
westmorland
gazette
appearing
uses
14
friendly
innit
#ldconf
ldconf
deviant
majority
dynamic
rebuilt
daily
type
talk
ordinary
surrounding
subjects
condem
causes
equality
freedom
activism
interactivism
themed
actual
opinionated
publicspirited
servants
focused
police
liberalism
affiliation
persuasion
morepolitics
mental
health
misc
industry
beer
pubs
food
stokestaffs
charities
staffordshire
connected
relating
stokeontrent
election2012
candidates2012
edinburgh
play
oxon
list3
cultural
oxfordshire
connections
ca
favourite
olympics
wired
100
ox
conference
polly
speakers
projects
blighty
londoncyber
conservativeconf
sfbb
oxford
tech
politicaltweeps
broadband
open
twitterfolk
times
medical
technology
oxpolitics
sota11
statearts11panellists
knou
oneyear
outlook
sector
creativity
clients
vips
romantic
compatibility
personality
profile
supply
chain
logistics
cuts
ukgovernment
newspoliticsmediaetc
po
li
games
innovation
britishpoliticos
music
museums
britishpolitics
ge2010
creative
debill
informative
election2010
artists
art
theatre
mediapolitics
steve1andersonpolitics
coservative
popular
uk20conservatives
construction
#welcometotwitter
welcometotwitter
take
magazine
digital
lists
appeared
sectors
gurus
name
tautological
linked
02
satisfy
craving
speaking
attending
cyberspace
socialist
count
@peerindex
architecture
generation
access
high
speed
available
ultimate
power
gp
give
shout
professionals
students
field
keen
hangerson
18
97
learn
build
stronger
meaningful
partnership
discover
career
sceptics
feminists
lawyers
brains
want
pick
ministries
developments
domestic
sports
sorts
newswires
coming
leaning
television
beginning
festival
providers
majesty
rich
share
word
god
visit
war
killed
busy
reporting
commenting
bill
plural
cons
assorted
sarah
exclusively
flavoured
speak
built
brits
fco
min
politiciansambassadors
pwi
ii
euro
recently
office
40
britons
@foreignoffice
#digitaldiplomacy
digitaldiplomacy
ambassadors
influence
continuation
collecting
governmentrelated
initiatives
diplomats
sporting
ahh
representing
lanarkshire
glasgow
lcnfeed
alba
science
demo
leftpolitics1
lurching
listofmps
scottishlabour
politiker
150
lcn
pages
organizations
publications
powerful
leftwing
produce
tds
senators
number
dead
redistribute
wealth
welcome
side
nature
newham
influencial
left
city
electedlondonersnational
red
ed
ham
cut
democracy
third
labmps
ldn
ukmember
essential
randoms
meet
inclusion
londoners
thinktanksgovtpoliticns
listen
reboot
publicsector
digitalrights
personal
missing
january
hopefully
genuine
73
barking
tower
hamlets
occurring
murky
waters
socialism
development
英国議員
報道関係者とニュース
borough
20
notable
duration
run
ge
lots
names
products
sometimes
localcouncillorsmps
britishness
sw
localgov
authority
primarily
sen
pathfinder
yorkshire
calderdale
murmurings
order
help
promote
sel
cttee
cafe
sip
shallow
cups
greater
parliamentandpeers
care
feedfordwebsite
asylum
britishmps
faves
motherland
migration
real
goodlabourpeople
chosen
bamford
diplomacy
edballs
leader
gm
polotics
sense
relationships
@mikecordingely
daft
create
pseudoaccount
add
trust
nationally
campaigns
enforcement
range
satire
vat
bombshell
read
save
free
meals
reallife
arenas
hsj
hero
crimewatch
famoustweeps
changing
ts
heroic
wonderful
mancunia
campaign
satirists
incomplete
compendium
obesity
monitoring
wisely
querying
fracking
lancashire
liverpool
rosiesredroses
merseysideelection2010
talkingbuses
wanting
fair
guide
dogs
buses
systems
compulsory
merseyside
paliamentary
list10
drug
regular
reads
@nite
bored
oddsnends
sciencepolicy
books
scientists
wonks
academics
inactive
lies
propaganda
bristol
insurgency
geeks
money
events
intellectual
property
bradford
batley
authorities
entities
respect
polices
ideas
leeds
scotspoliticians
german
pensions
partners
lifestyle
finance
politics23424975
chrishuhnefollows
communityresearchers
irl
gloucestershire
minister
knowtheenemy
blogging
politicallyinteresting
decent
nov
ways
enjoy
voluntary
occasionally
american
watchers
defend
strategies
labservative
enemies
colours
thinktanks
valuable
libdems2
tweeple
point
list18
worksop
northamptonshire
northampton
patch
young
enterprise
localstuff
stafford
staffsarealocalmps
stone
stoke
organsiations
trentham
county
barnsley
pride
consciences
sheffield
global
feetoflead
budget
amusing
shills
politicsandnews
mpyorkshire
minds
politices
localnews
autismsunday
worldautismawarenessday
shadow
cabinet
nannies
labour3
timezones
trying
paying
humber
join
something
autism
sunday
nations
serving
#stugolduk
stugolduk
antiunion
footie
leedsmps
macmillan
blowers
list16
twidaq
portfolio
dicks
ngos
forest
ukyp12
hendolabour
condem2
debt
peace8
thegoodpoliticiansclub
riots
londonriots
riot
londoncleanup
special
club
meeja
travel
understanding
sensible
politix
polscanews
loc
councillor
voices
politicsoii
eclectic
anticuts
allstar
green
benches
hill
contributors
cooperators
editors
broadly
dangerous
intelligentsia
m4c
unknown
silk
deappg
overseas
politicalpeers
collaborative
movement
violence
@twidaq
stocks
investing
vip
bank
fingers
arse
posts
major
civil
keeping
flag
noise
#socent
socent
started
participants
attendees
areas
ilks
vetted
ensure
entertaining
educated
offer
insight
wit
conversation
felt
obliged
include
#londonriots
enfield
wake
#stoptheriots
stoptheriots
#londoncleanup
journalist
worthwhile
reading
mash
merge
filter
existing
sets
data
flying
evolutionists
atheists
humanists
especially
brixton
camberwell
denmark
dulwich
analysis
rate
duh
youth
hysterical
subversives
probably
poor
possibly
discourse
personas
change
updated
park
#yah
gals
allies
grassroots
envir
kinda
estate
coc1
traders
banking
eurozone
newspolitics
users
calls
reintroduction
gambling
duty
financial
spread
betting
verified
listg
hear
humanity
vested
venezuela
shit
broadcasters
authors
newswire
scots
pmqs
pmq
policiticans
miscellaneous
hungerchater
thinks
selves
powerless
cameronissim
1st
bc
sandwell
ymcaparliamentary
ymca
list17
ukotherpartiesmps
catholic
military
selfdetermination1
list7
cbi1
cbi
listlistcopy
miners
politians
gwleidyddiath
blairites
full
centreleft
policticos
affair
cornwall
transatlantic
invisibleuk
globalaffairs
favstar
progressive
resources
merenda
ppl
120
architectue
urban
design
story
rhestyr
cynnwys
gwleidyddion
featuring
correspondents
tony
blair
happy
remove
request
21st
atlantic
theatres
fighting
fight
disabled
beloved
disability
illness
sufferers
democraticsocialists
socialdemocrats
twibbon
finds
wide
assortment
greatest
brighton
brightonhovepolitics
hovemps
sussex
legal
hove
ppn
level
religion
solicitors
2nd
interact
@postpolionews
primary
unfiltered
unedited
nursing
nhs
surrey
liaison
pilot
tranche
liverpoolnews
loveliverpool
fc
politits
action
jewish
scouse
tweople
highly
transcom
liverpoolcity
livercool
transport
memebers
onward
scousers
university
listening
organization
liverpools
happen
complaints
creat
polititical
youre
hertfordshire
mpsinbedscambsherts
services
fsb
cycling
websites
channels
humberside
lincolnshire
soon2follow
lincs
communitymps
saveournhs
politicsblog
healthsocialcarebill
hscbillcom
vitweeters
saddleworth
currentaffairs
#nhs
politicswelfarereform
experiment
ne
tees
teesside
christmas
participated
list19
havering
essex
galore
venues
april
jones
hull
politicsdebateaction
hullandeastriding
wisdom
ethics
hashtag
saved
amazing
99
uncut
defenders
service
specific
audit
solent
test
valley
hampshire
bournemouth
newspaper
breaking
space
heads
outreach
llandudno
david
null
personally
tb
inside
politiks
villagers
unitedkingdom
hello
reasoning
list12
digerati
forces
msp
africa
politicsandeconomics
scotch
parlimentarian
comedians
hidden
thereabouts
bradfordodeon
scotpolitics
labourists
leftleaning
roundup
department
tracking
stops
study
removes
china
skeptics
knowledge
tweetdeck
staffs
midlands2
cheshire
victoria
tweetpolitics
#badgercull
badgercull
anti
bristolmayor
tweeties
russia
similar
better
waste
currentaffairspolitics
comrades
lab11
vegans
night
mobile
politicalpromisetop100
fabulous
spending
lista
tweepsi
vemet
fraternal
lovelies
animal
politicaljunkie
history
shops
body
critical
adopted
curious
annual
view
points
blog
thought
provoking
appointed
face
axe
fall
journalistic
mix
inspirational
check
acton
governing
25
vgpauk
preflong
optics
ambassador
environs
rockstars
minded
practice
goings
doing
logic
seen
believe
refollow
twitterati
terrorism
labs
poli
inspiration
wimmin
shropshireplus
hp
unreal
gen
gender
letsgetpolitical
hardcore
criminal
thing
masters
peculiar
terms
luminaries
paid
apparatchiks
grub
streetmeeja
thrust
spin
scene
torys
worcestershire
nr
gossip
entrepreneurs
quangos
employees
startups
countries
twittter
dartford
bexley
corridors
ifttt
workfare
londonpolitics
listed
mixed
edu
racism
arms
mentioned
branches
army
raf
royal
marines
navy
feel
christian
localpolitics
bunch
hall
peterborough
cambridgeshire
politickypeople
regen
agents
arseholes
networking
employment
relations
advisers
practitioners
snapshot
300
mastered
medium
lawrelated
cross
polticsandcrazies
children
newsiness
fromtwitter
northeastpolitics
journal
section
j2
survive
connect
maywater
libertarians
tcot
libertarian
suggestwemeet
econ
provokers
bankwatch
association
#finreg
finreg
persons
regulatory
compliance
endorsement
#serendipity
serendipity
#notcontrol
notcontrol
consider
reaching
arranging
proposed
expect
challenge
mindset
union
#tcot
list9
deal
councillorsandmps
elite
staff
fellows
studies
positions
collective
cream
crop
insightful
middlesbrough
bods
variety
inspiring
yorks
list5
bhcc
climate
signed
tweetyhall
added
wirral
fav
journals
influencing
importance
banter
missive
autumn2012
communities
whistle
inpolitics
black
macro
nontennis
lambeth
politiciansuk
newscommentuk
errrrr
allstars
favs
therfield
streatham
labourmpstweeting
#finance100
finance100
peerindex
indietop100
entertainment
pollies
glaelection2012
bobs
hyperlocal
politique
confirmed
humans
hubs
wish
thelistofrighton
política
shows
chancellor
delivers
autumn
statement
incl
coproduction
intestines
private
clapham
web
roundabout
officers
growth
round
vaguely
obviously
girls
networks
import
alumni
titans
#twitter100
twitter100
crime
fellow
spirit
basis
close
bitches
diversity
normal
nick
peopleiretweet
quirky
collected
frequently
modern
films
literature
quality
shropshire
thoughts
2014
shortlist
stv
independence
corporatists
europrats
rsa
helping
sales
fantastic
given
talks
chaired
debates
mates
fwn
mentoring
scheme
desk
john
rose
emergency
notts
politicsgeneral
wider
ex
sabbs
roses
gave
year
stroud
cheltenham
second
kings
ability
wrb
nice
snp
gael
indyref
snpmpsmeps
nats
bloody
eggs
celtic
diaspora
holyrood
nationalist
abroad
bm
feminism
southwark
liste
congress
olympic
legacy
lefty
workstuff
bloggersandhacks
anarchists
revolutionaries
wellinformed
derbyshire
offering
careers
holds
supports
hearing
satisfying
spineless
abraod
man
put
shizzle
ngo
guardian
adding
discussion
brisith
ls28
tireless
em4leader
politicsandthat
newpolitics
counsellors
metro
write
language
2000
plan
celebrating
ncvo
cmcivic
send
message
natl
homelessness
birmingham
learning
brum
brumnews
true
partner
compiled
leadership
nus
student
list4
twats
libdemmage
corporate
governmentsectortweeters
ukpols
middle
brumpolitics
ukus
politicalstuff
brummies
dom
ukpolitician
liam
bid
mayor
anarchism
paralympics
benefit
particularly
decision
removed
dti
europa
wolverhampton
wolvesoveralllist
mywolveslist
meta
peoples
safety
conflict
security
boroughs
glory
fulham
water
eoe
politricksters
norfolk5
fifth
merged
dclg
mymp
constituents
note
watching
corrections
hamdi
seif
grand
center
centerleft
dose
commonwealth
employee
ownership
bigsociety
bigger
mundo
promoting
environmental
sustainability
writing
appear
performers
scotlandreferendum
sides
kernow
cornish
cornwallpols
thepoliticians
cornishdebate
crucial
sponsors
palestine
wilts
hants
yestoav
country
libertarianism
centrism
radicalism
cooperativism
synarchy
anarchy
shop
ask
alternative
passionate
islington
hackney
chatham
ward
newington
twicetold
knitters
generally
ish
treaty
currentevents
literary
stalkers
volunteer
uni
mean
vile
teaching
pa
inandaround
played
festivals
aye
highland
island
highlands
gang
islands
letters
fae
aw
shenanigans
palace
concerns
core
overview
democratic
protest
overflow
politicalnews
favorite
crisis
planet
activist
archers
csmp
anglosphere
ilf
assoc
electronic
isle
channel
retweets
responsible
#clt
clt
#ilfndi
ilfndi
@ndi
ethical
investment
source
miliband
sheffield3
gib
creating
paper
sustainable
ealing
little
localservices
manually
limits
nottingham
chagos
step
mohammed
patel
followed
refugee
#whatsyourstep
whatsyourstep
rough
sleeping
items
allied
ukcabinetmembers
technical
healthcare
stockport
env
excellent
intellectuals
gb
parls
mary
geopolitics
mytimeline
bp
eco
políticos
regeneration
politika
dirty
insights
discerning
smes
states
thanks
designers
average
joe
jane
specialists
headlines
shiz
mins
building
aid
lead
chris
canada
analysts
running
camden
politick
députés
britanniques
kentish
slebs
wood
neighbourhood
residents
consultants
esp
post
associate
aberdeen
carers
practitioner
holder
thank
innocent
dignity
rabid
trot
foaming
mouth
ranting
17
bluefoxes
addition
protests
patients
protected
june
sunderland
ladies
breathtakers
ob
rare
lung
disease
exsit
devon
jft96
series
episode
#bbctbq
bbctbq
featured
cyclists
maxcc
policymakers
retail
p10
priority
goodness
picture
psa
interestingpeople
yp
soc
presidents
winners
entrepreneurship
roles
expert
enterprises
citizen
cities
localism
models
lives
partis
politiques
3rd
womens
reporter
energygate
thieves
clubs
undemocratic
politicking
hub
unite
struggle
balls
fan
ab
lost
specifically
informants
nexst
priy
beleevit
greens
swp
commies
pinkos
liars
pharma
resource
offices
disspplprotest
pro
manufacturing
payments
pay
activiists
somerset
lease
fpra
potiticians
tolerable
pop
pat
connection
30
intrudes
george
minsters
interestingly
scan
breed
humanitarian
anotherplacelabour
uknews
mentions
list15
slib
followschrishuhneback
libdemconf
politicsfolks
scottishlibdems
positive
fascist
bastards
particular
slant
huhne
anoraks
kinds
twitterstreams
mixture
leanings
former
james
ecoenergy
mc
#climate
carbon
renewables
decc
fashion
codetweets
gogreen
tweetingcllrs
microgeneration
climatechange
cover
chatter
#carbon
twts
emissions
ets
permits
chance
growing
#fit
#rhi
rhi
forecast
figure
alist
polotix
internacional
politikere
politici
int
smog
pending
reforms
jonk
apolitics
potentiallynewsworthy
hobby
mondo
ukti
gobierno
simonjhoversr
investors
asean
intl
israel
bigots
poltics
prime
26
land
asia
1952
understand
wrong
senate
anyplace
gaza
@wikinews
newsworthy
coverable
show
fear
head
defence
opposition
researcher
creater
associations
governorsheads
spokespeople
addresses
thu
highpeak
derbys
lovelylefties
sent
letter
hi
capacity
elus
nldnnews
observer
sympathisers
bag
frontpage
excellence
pond
worry
door
lennon
cartney
neighbours
manchesterlabour
foreignpolicywire
fp
foreignpolicy
start
mideast
event
researchers
practioners
vague
direction
india
thrown
org
concerning
mh
march
hamish
lgbt
sorjourn
speech
journey
pcc
results
prison
cjs
muslim
scholars
hillsborough
nfl
lcc
liverp
double
partie
esw
external
cymraeg
candidate
siaradwyr
ar
gay
definition
marriage
organisation
restore
rochester
castle
tribalist
mpspolotix
mouthpieces
asian
race
theory
serious
warwick
notw
pulse
october
sutton
opinionformers
dccoulson
otherpoliticaltweeps
tweeted
demmers
timeline
renewable
playing
fake
ad
prefshort
economicsuk
regulators
dev
sjukpolitics
haringey
measure
sci
conservativeactivists
hour
colleagues
operatives
strong
fortomorrowsworld
conservation
puffles
zero
socialists
megalist
earth
mega
engaging
politicts
parlamento
europeo
progressives
treasures
twitterinternational
bloombergtrending
politikk
@owenconnor
corporations
apparently
internat
noticias
libya
brands
brother
weather
governence
electric
vehicles
governmentandpolitics
influent
analist
stranieri
boring
powerbrokers
scamoron
clebs
murdoch
locally
academic
ukpeople
perusethenews
expanding
publicity
insurance
hackgate
fame
twibe
diplomatic
morgan
trends
front
feature
magazine’s
bullying
table
reality
list13
faecesflinging
chimps
merely
childishly
abusive
southampton
dinner
newsnpolitics
box
biggest
surrounds
businessgreen
common
megatons
adore
richmond
ups
#3
successful
finding
clean
ecology
liverpoolpoliticos
soon
organsations
rail
won
dfid
darlo
handball
cricket
anarchist
palestinian
tuesday
dh
nhspeople
semiofficial
bosses
dealing
medicine
fields
enviro
dept
foe
evt
opening
discussing
wellbeing
brothers
showbiz
lab10
dementia
newspeople
adult
athletes
child
polititions
