# Supplementary material for: Dynamic guided metric representation learning for multi-view clustering
Source: PeerJ Comput Sci. 2022 Mar 8;8:e922. doi: 10.7717/peerj-cs.922 (PMC9044235; doi:10.7717/peerj-cs.922)
Supplement: Supplemental Information 2 [file peerj-cs-08-922-s002.zip › football/politicsuk/politicsuk-followedby.mtx]

419 419 27340
65357102 14284260 1
50714939 14284260 1
121127090 14284260 1
19825835 14284260 1
11564602 14284260 1
830775721 14284260 1
24727170 14284260 1
18096679 14284260 1
242943134 14284260 1
20356313 14284260 1
62613162 14284260 1
312758175 14284260 1
60738400 14284260 1
119074643 14284260 1
903985238 14284260 1
810372954 14284260 1
92498317 14284260 1
86192099 14284260 1
118984824 14284260 1
15157283 14284260 1
54515428 14284260 1
117777690 14284260 1
326184301 14284260 1
554602188 14284260 1
22159580 14284260 1
111013369 14284260 1
125270251 14284260 1
16884084 14284260 1
78702900 14284260 1
166598394 14284260 1
6058852 14284260 1
34244239 14284260 1
436576452 14284260 1
41901500 14284260 1
188332701 14284260 1
42374586 14284260 1
14395178 14284260 1
80943076 14284260 1
112398730 14284260 1
108587399 14284260 1
15048694 14284260 1
804596460 14284260 1
36664451 14284260 1
28087982 14284260 1
103065157 14284260 1
95646830 14284260 1
19058678 14284260 1
16970757 14284260 1
18632946 14284260 1
124170781 14284260 1
250311545 14284260 1
122994639 14284260 1
14190551 14284260 1
123346524 14284260 1
34940114 14284260 1
81367969 622426905 1
193313425 622426905 1
15580900 622426905 1
6364652 622426905 1
130154450 622426905 1
33300246 622426905 1
19977759 622426905 1
34374472 622426905 1
240202308 622426905 1
16708655 622426905 1
49682880 622426905 1
368312542 622426905 1
227023883 622426905 1
927480949 622426905 1
550076077 622426905 1
318951712 622426905 1
32522100 622426905 1
61781260 622426905 1
35305401 622426905 1
192935794 622426905 1
245745762 622426905 1
408454349 622426905 1
397229449 622426905 1
481120639 622426905 1
388299335 622426905 1
84563846 622426905 1
21736214 622426905 1
24211594 622426905 1
18020612 622426905 1
259215762 622426905 1
54351001 622426905 1
20992801 622426905 1
32369044 622426905 1
14190551 622426905 1
50303152 622426905 1
14621024 622426905 1
21746513 622426905 1
415449314 622426905 1
22639961 622426905 1
102107018 622426905 1
18099795 622426905 1
328634628 622426905 1
131970620 622426905 1
776022362 622426905 1
162472533 622426905 1
32965648 622426905 1
40238442 622426905 1
115643685 622426905 1
948015937 622426905 1
121762421 622426905 1
82093305 622426905 1
466501865 622426905 1
18632946 622426905 1
106150560 622426905 1
20995648 622426905 1
19397942 622426905 1
156992643 622426905 1
26584956 622426905 1
76650839 622426905 1
21713090 622426905 1
32439211 622426905 1
20600229 622426905 1
14567982 622426905 1
23749162 622426905 1
143212610 622426905 1
357472615 622426905 1
20589545 622426905 1
75896448 622426905 1
622426905 21746513 1
277496722 21746513 1
415449314 21746513 1
22639961 21746513 1
102107018 21746513 1
81367969 21746513 1
105838665 21746513 1
18451281 21746513 1
110767433 21746513 1
193313425 21746513 1
15580900 21746513 1
331178901 21746513 1
106397932 21746513 1
6364652 21746513 1
77224096 21746513 1
93860818 21746513 1
225857392 21746513 1
143739561 21746513 1
432396682 21746513 1
376161322 21746513 1
130154450 21746513 1
18099795 21746513 1
22388326 21746513 1
168592013 21746513 1
328634628 21746513 1
14146330 21746513 1
221355288 21746513 1
77981490 21746513 1
77808680 21746513 1
131970620 21746513 1
20688804 21746513 1
33300246 21746513 1
111411358 21746513 1
162472533 21746513 1
353688428 21746513 1
110391388 21746513 1
19977759 21746513 1
34374472 21746513 1
110459587 21746513 1
407741330 21746513 1
27212119 21746513 1
32965648 21746513 1
191807697 21746513 1
40238442 21746513 1
253490735 21746513 1
297967419 21746513 1
144791011 21746513 1
102084479 21746513 1
115643685 21746513 1
377319290 21746513 1
94701778 21746513 1
249709671 21746513 1
20148039 21746513 1
388954439 21746513 1
240202308 21746513 1
105880024 21746513 1
19295262 21746513 1
121762421 21746513 1
124152473 21746513 1
261782937 21746513 1
16708655 21746513 1
82093305 21746513 1
49682880 21746513 1
68659708 21746513 1
227023883 21746513 1
61733092 21746513 1
153810216 21746513 1
300872531 21746513 1
18632946 21746513 1
260824465 21746513 1
77188973 21746513 1
164226176 21746513 1
72341341 21746513 1
318951712 21746513 1
24157360 21746513 1
276868661 21746513 1
393436815 21746513 1
107722321 21746513 1
32522100 21746513 1
468356212 21746513 1
61781260 21746513 1
133236916 21746513 1
20995648 21746513 1
34343954 21746513 1
95194160 21746513 1
389434876 21746513 1
617016144 21746513 1
19397942 21746513 1
17723460 21746513 1
35305401 21746513 1
56999787 21746513 1
270926830 21746513 1
90432690 21746513 1
21291109 21746513 1
156992643 21746513 1
26584956 21746513 1
169864622 21746513 1
21713090 21746513 1
20856796 21746513 1
23452598 21746513 1
192935794 21746513 1
245745762 21746513 1
117777690 21746513 1
32439211 21746513 1
198912426 21746513 1
408454349 21746513 1
200700960 21746513 1
120720108 21746513 1
58821256 21746513 1
15453062 21746513 1
20600229 21746513 1
34654362 21746513 1
388299335 21746513 1
84563846 21746513 1
499781930 21746513 1
15672615 21746513 1
14567982 21746513 1
142003449 21746513 1
21736214 21746513 1
24211594 21746513 1
236953412 21746513 1
143212610 21746513 1
454866285 21746513 1
79167671 21746513 1
354911386 21746513 1
18020612 21746513 1
387054267 21746513 1
191111643 21746513 1
25091518 21746513 1
35781487 21746513 1
118429508 21746513 1
64396655 21746513 1
259215762 21746513 1
357472615 21746513 1
173089105 21746513 1
166694631 21746513 1
20589545 21746513 1
124270074 21746513 1
54351001 21746513 1
20992801 21746513 1
32369044 21746513 1
386476845 21746513 1
14190551 21746513 1
185183285 21746513 1
50303152 21746513 1
66078636 21746513 1
79974944 21746513 1
21408041 21746513 1
105800463 21746513 1
107254637 21746513 1
14621024 21746513 1
75896448 21746513 1
143779403 21746513 1
499781930 277496722 1
191807697 277496722 1
393436815 277496722 1
18096679 277496722 1
32522100 277496722 1
24211594 277496722 1
61781260 277496722 1
115643685 277496722 1
193313425 277496722 1
20995648 277496722 1
240202308 277496722 1
261782937 277496722 1
16708655 277496722 1
112398730 277496722 1
68659708 277496722 1
14146330 277496722 1
173089105 277496722 1
28087982 277496722 1
153810216 277496722 1
815306454 277496722 1
131970620 277496722 1
20856796 277496722 1
260824465 277496722 1
33300246 277496722 1
19977759 277496722 1
34374472 277496722 1
22159580 277496722 1
14190551 277496722 1
66078636 277496722 1
77234984 277496722 1
27212119 277496722 1
81367969 127619354 1
118711934 127619354 1
117777690 127619354 1
80812413 127619354 1
77234984 127619354 1
153810216 127619354 1
124312153 127619354 1
97452095 127619354 1
121127090 14758838 1
18096679 14758838 1
15580900 14758838 1
275228841 14758838 1
312758175 14758838 1
19177609 14758838 1
118984824 14758838 1
20226550 14758838 1
125270251 14758838 1
78702900 14758838 1
34244239 14758838 1
436576452 14758838 1
109585815 14758838 1
19087569 14758838 1
80943076 14758838 1
58836363 14758838 1
14933304 14758838 1
103065157 14758838 1
158315486 14758838 1
131926473 14758838 1
123346524 14758838 1
422184091 14758838 1
66774405 14758838 1
58922682 14758838 1
19825835 14758838 1
288723364 14758838 1
55253731 14758838 1
60585651 14758838 1
48988168 14758838 1
42374586 14758838 1
112398730 14758838 1
14190551 14758838 1
50714939 14758838 1
496278040 14758838 1
130092487 14758838 1
81857654 14758838 1
217148014 14758838 1
15157283 14758838 1
54515428 14758838 1
554602188 14758838 1
166598394 14758838 1
429751008 14758838 1
173065787 14758838 1
14561015 14758838 1
269788397 14758838 1
19058678 14758838 1
124170781 14758838 1
65357102 14758838 1
117449724 14758838 1
830775721 14758838 1
24727170 14758838 1
125312818 14758838 1
26584956 14758838 1
111013369 14758838 1
328576792 14758838 1
101712079 14758838 1
122994639 14758838 1
34940114 14758838 1
66774405 457060718 1
309587728 457060718 1
50714939 457060718 1
25097735 457060718 1
24727170 457060718 1
62613162 457060718 1
20995648 457060718 1
17723460 457060718 1
60738400 457060718 1
209029473 457060718 1
81857654 457060718 1
22388326 457060718 1
19177609 457060718 1
118984824 457060718 1
15157283 457060718 1
19758148 457060718 1
131517399 457060718 1
22159580 457060718 1
125270251 457060718 1
78702900 457060718 1
383238347 457060718 1
14104027 457060718 1
131120978 457060718 1
16708655 457060718 1
80943076 457060718 1
19058678 457060718 1
122994639 457060718 1
14190551 457060718 1
143779403 457060718 1
14284260 309587728 1
14758838 309587728 1
457060718 309587728 1
50714939 309587728 1
121127090 309587728 1
222477026 309587728 1
18096679 309587728 1
496278040 309587728 1
80968760 309587728 1
22031058 309587728 1
19589280 309587728 1
19858924 309587728 1
417975170 309587728 1
130092487 309587728 1
386776248 309587728 1
275228841 309587728 1
312758175 309587728 1
60738400 309587728 1
20132840 309587728 1
373442908 309587728 1
209029473 309587728 1
187632184 309587728 1
81857654 309587728 1
19177609 309587728 1
92498317 309587728 1
86192099 309587728 1
475884318 309587728 1
118984824 309587728 1
217148014 309587728 1
15157283 309587728 1
54515428 309587728 1
38281180 309587728 1
93880122 309587728 1
131517399 309587728 1
408663015 309587728 1
20226550 309587728 1
125270251 309587728 1
16884084 309587728 1
90646214 309587728 1
78702900 309587728 1
18627119 309587728 1
385936104 309587728 1
166598394 309587728 1
100520303 309587728 1
34244239 309587728 1
436576452 309587728 1
109585815 309587728 1
331021368 309587728 1
222762589 309587728 1
14104027 309587728 1
173065787 309587728 1
14561015 309587728 1
19087569 309587728 1
144929619 309587728 1
80943076 309587728 1
16708655 309587728 1
58836363 309587728 1
804596460 309587728 1
36664451 309587728 1
303707744 309587728 1
28087982 309587728 1
269788397 309587728 1
61733092 309587728 1
19058678 309587728 1
124170781 309587728 1
131926473 309587728 1
78562045 309587728 1
462856853 309587728 1
44548822 309587728 1
123346524 309587728 1
20424362 309587728 1
15133808 309587728 1
422184091 309587728 1
66774405 309587728 1
388250401 309587728 1
58922682 309587728 1
65357102 309587728 1
130508206 309587728 1
117449724 309587728 1
22499765 309587728 1
88974929 309587728 1
19825835 309587728 1
11564602 309587728 1
25097735 309587728 1
24727170 309587728 1
242943134 309587728 1
154943205 309587728 1
399365200 309587728 1
20356313 309587728 1
62613162 309587728 1
20995648 309587728 1
85110055 309587728 1
21744895 309587728 1
224655400 309587728 1
17723460 309587728 1
119074643 309587728 1
56999787 309587728 1
460401829 309587728 1
255998767 309587728 1
125312818 309587728 1
113043462 309587728 1
76650839 309587728 1
26796376 309587728 1
19758148 309587728 1
19619404 309587728 1
237700394 309587728 1
326184301 309587728 1
288723364 309587728 1
17298241 309587728 1
55253731 309587728 1
22159580 309587728 1
111013369 309587728 1
114704539 309587728 1
328576792 309587728 1
60585651 309587728 1
48988168 309587728 1
41901500 309587728 1
188332701 309587728 1
100260784 309587728 1
108935576 309587728 1
141636742 309587728 1
143212610 309587728 1
383238347 309587728 1
85809236 309587728 1
42374586 309587728 1
130085607 309587728 1
14395178 309587728 1
101712079 309587728 1
131120978 309587728 1
112398730 309587728 1
70796349 309587728 1
223552246 309587728 1
108587399 309587728 1
15048694 309587728 1
95646830 309587728 1
16970757 309587728 1
295807687 309587728 1
250311545 309587728 1
122994639 309587728 1
22282116 309587728 1
24734991 309587728 1
103879974 309587728 1
14190551 309587728 1
113585486 309587728 1
34940114 309587728 1
236395049 309587728 1
105800463 309587728 1
75896448 309587728 1
14284260 50714939 1
388250401 50714939 1
58922682 50714939 1
65357102 50714939 1
14758838 50714939 1
309587728 50714939 1
19825835 50714939 1
830775721 50714939 1
18096679 50714939 1
242943134 50714939 1
154943205 50714939 1
20356313 50714939 1
62613162 50714939 1
193313425 50714939 1
17723460 50714939 1
119074643 50714939 1
35305401 50714939 1
22388326 50714939 1
18099795 50714939 1
460401829 50714939 1
255998767 50714939 1
19177609 50714939 1
125312818 50714939 1
475884318 50714939 1
217148014 50714939 1
77981490 50714939 1
15157283 50714939 1
26796376 50714939 1
19758148 50714939 1
131970620 50714939 1
20856796 50714939 1
38281180 50714939 1
33300246 50714939 1
288723364 50714939 1
15453062 50714939 1
125270251 50714939 1
16884084 50714939 1
166598394 50714939 1
34244239 50714939 1
331021368 50714939 1
383238347 50714939 1
222762589 50714939 1
368314502 50714939 1
14104027 50714939 1
14561015 50714939 1
19973305 50714939 1
80943076 50714939 1
70796349 50714939 1
15048694 50714939 1
28087982 50714939 1
103065157 50714939 1
269788397 50714939 1
532241033 50714939 1
95646830 50714939 1
16970757 50714939 1
20992801 50714939 1
78562045 50714939 1
24734991 50714939 1
44548822 50714939 1
14190551 50714939 1
34940114 50714939 1
105800463 50714939 1
318951712 50714939 1
622426905 415449314 1
24157360 415449314 1
21746513 415449314 1
80021045 415449314 1
61781260 415449314 1
193313425 415449314 1
331178901 415449314 1
20995648 415449314 1
389434876 415449314 1
19397942 415449314 1
6364652 415449314 1
35305401 415449314 1
93860818 415449314 1
225857392 415449314 1
143739561 415449314 1
432396682 415449314 1
130154450 415449314 1
168592013 415449314 1
90432690 415449314 1
328634628 415449314 1
156992643 415449314 1
26584956 415449314 1
815306454 415449314 1
21713090 415449314 1
77808680 415449314 1
131970620 415449314 1
20856796 415449314 1
245745762 415449314 1
32439211 415449314 1
408454349 415449314 1
162472533 415449314 1
19977759 415449314 1
34374472 415449314 1
20600229 415449314 1
388299335 415449314 1
499781930 415449314 1
84563846 415449314 1
191807697 415449314 1
78702900 415449314 1
15672615 415449314 1
144791011 415449314 1
532351874 415449314 1
21736214 415449314 1
115643685 415449314 1
143212610 415449314 1
94701778 415449314 1
354911386 415449314 1
240202308 415449314 1
121762421 415449314 1
16708655 415449314 1
49682880 415449314 1
68659708 415449314 1
227023883 415449314 1
608932775 415449314 1
61733092 415449314 1
18632946 415449314 1
124270074 415449314 1
54351001 415449314 1
20992801 415449314 1
77188973 415449314 1
14190551 415449314 1
185183285 415449314 1
66078636 415449314 1
105800463 415449314 1
107254637 415449314 1
14621024 415449314 1
318951712 415449314 1
388250401 121127090 1
58922682 121127090 1
65357102 121127090 1
88974929 121127090 1
19825835 121127090 1
25097735 121127090 1
61781260 121127090 1
20356313 121127090 1
130092487 121127090 1
85110055 121127090 1
119074643 121127090 1
60738400 121127090 1
19177609 121127090 1
54515428 121127090 1
33300246 121127090 1
408663015 121127090 1
288723364 121127090 1
17298241 121127090 1
55253731 121127090 1
22159580 121127090 1
111013369 121127090 1
125270251 121127090 1
16884084 121127090 1
78702900 121127090 1
166598394 121127090 1
48988168 121127090 1
34244239 121127090 1
109585815 121127090 1
14104027 121127090 1
14561015 121127090 1
131120978 121127090 1
16708655 121127090 1
112398730 121127090 1
70796349 121127090 1
58836363 121127090 1
108587399 121127090 1
28087982 121127090 1
103065157 121127090 1
95646830 121127090 1
19058678 121127090 1
131926473 121127090 1
122994639 121127090 1
932446861 121127090 1
24734991 121127090 1
44548822 121127090 1
103879974 121127090 1
113585486 121127090 1
277496722 22639961 1
121127090 22639961 1
516688031 22639961 1
18096679 22639961 1
81367969 22639961 1
105838665 22639961 1
18451281 22639961 1
19589280 22639961 1
193313425 22639961 1
15580900 22639961 1
6364652 22639961 1
432396682 22639961 1
130154450 22639961 1
22388326 22639961 1
168592013 22639961 1
221355288 22639961 1
77808680 22639961 1
33300246 22639961 1
353688428 22639961 1
110391388 22639961 1
19977759 22639961 1
34374472 22639961 1
110459587 22639961 1
253490735 22639961 1
46609085 22639961 1
102084479 22639961 1
240202308 22639961 1
124152473 22639961 1
357805905 22639961 1
261782937 22639961 1
16708655 22639961 1
49682880 22639961 1
58836363 22639961 1
68659708 22639961 1
227023883 22639961 1
103065157 22639961 1
260824465 22639961 1
318951712 22639961 1
24157360 22639961 1
19825835 22639961 1
107722321 22639961 1
32522100 22639961 1
242943134 22639961 1
61781260 22639961 1
133236916 22639961 1
389434876 22639961 1
17723460 22639961 1
35305401 22639961 1
296312085 22639961 1
56999787 22639961 1
815306454 22639961 1
20856796 22639961 1
23452598 22639961 1
192935794 22639961 1
245745762 22639961 1
117777690 22639961 1
198912426 22639961 1
408454349 22639961 1
200700960 22639961 1
120720108 22639961 1
58821256 22639961 1
219298196 22639961 1
21736214 22639961 1
24211594 22639961 1
18020612 22639961 1
387054267 22639961 1
25091518 22639961 1
112398730 22639961 1
54351001 22639961 1
20992801 22639961 1
32369044 22639961 1
22282116 22639961 1
14190551 22639961 1
50303152 22639961 1
196054196 22639961 1
80802900 22639961 1
21408041 22639961 1
105800463 22639961 1
107254637 22639961 1
14621024 22639961 1
143779403 22639961 1
622426905 22639961 1
21746513 22639961 1
80021045 22639961 1
222477026 22639961 1
102107018 22639961 1
110767433 22639961 1
106397932 22639961 1
77224096 22639961 1
93860818 22639961 1
225857392 22639961 1
143739561 22639961 1
376161322 22639961 1
18099795 22639961 1
328634628 22639961 1
14146330 22639961 1
77981490 22639961 1
131970620 22639961 1
93880122 22639961 1
201226827 22639961 1
111411358 22639961 1
162472533 22639961 1
407741330 22639961 1
27212119 22639961 1
32965648 22639961 1
191807697 22639961 1
40238442 22639961 1
297967419 22639961 1
115643685 22639961 1
249709671 22639961 1
20148039 22639961 1
388954439 22639961 1
105880024 22639961 1
19295262 22639961 1
121762421 22639961 1
82093305 22639961 1
61733092 22639961 1
153810216 22639961 1
18632946 22639961 1
106150560 22639961 1
77188973 22639961 1
31373289 22639961 1
164226176 22639961 1
72341341 22639961 1
65357102 22639961 1
276868661 22639961 1
393436815 22639961 1
22499765 22639961 1
88974929 22639961 1
468356212 22639961 1
15010349 22639961 1
20995648 22639961 1
34343954 22639961 1
19397942 22639961 1
270926830 22639961 1
90432690 22639961 1
156992643 22639961 1
26584956 22639961 1
169864622 22639961 1
21713090 22639961 1
580749365 22639961 1
32439211 22639961 1
202205134 22639961 1
20600229 22639961 1
15672615 22639961 1
14567982 22639961 1
23749162 22639961 1
236953412 22639961 1
143212610 22639961 1
79167671 22639961 1
14395178 22639961 1
354911386 22639961 1
191111643 22639961 1
35781487 22639961 1
118429508 22639961 1
173089105 22639961 1
166694631 22639961 1
20589545 22639961 1
20622055 22639961 1
124270074 22639961 1
122994639 22639961 1
117783032 22639961 1
386476845 22639961 1
185183285 22639961 1
66078636 22639961 1
79974944 22639961 1
75896448 22639961 1
14284260 831250927 1
14758838 831250927 1
309587728 831250927 1
457060718 831250927 1
50714939 831250927 1
121127090 831250927 1
222477026 831250927 1
18096679 831250927 1
80968760 831250927 1
22031058 831250927 1
19589280 831250927 1
19858924 831250927 1
130092487 831250927 1
386776248 831250927 1
275228841 831250927 1
312758175 831250927 1
60738400 831250927 1
20132840 831250927 1
209029473 831250927 1
187632184 831250927 1
81857654 831250927 1
19177609 831250927 1
92498317 831250927 1
86192099 831250927 1
475884318 831250927 1
118984824 831250927 1
15157283 831250927 1
54515428 831250927 1
38281180 831250927 1
131517399 831250927 1
93880122 831250927 1
408663015 831250927 1
20226550 831250927 1
125270251 831250927 1
16884084 831250927 1
90646214 831250927 1
78702900 831250927 1
18627119 831250927 1
166598394 831250927 1
34244239 831250927 1
109585815 831250927 1
331021368 831250927 1
14561015 831250927 1
19087569 831250927 1
144929619 831250927 1
80943076 831250927 1
58836363 831250927 1
36664451 831250927 1
303707744 831250927 1
28087982 831250927 1
103065157 831250927 1
269788397 831250927 1
19058678 831250927 1
124170781 831250927 1
131926473 831250927 1
78562045 831250927 1
44548822 831250927 1
123346524 831250927 1
20424362 831250927 1
15133808 831250927 1
422184091 831250927 1
388250401 831250927 1
66774405 831250927 1
58922682 831250927 1
65357102 831250927 1
88974929 831250927 1
19825835 831250927 1
11564602 831250927 1
24727170 831250927 1
25097735 831250927 1
242943134 831250927 1
154943205 831250927 1
399365200 831250927 1
20356313 831250927 1
62613162 831250927 1
85110055 831250927 1
21744895 831250927 1
224655400 831250927 1
119074643 831250927 1
460401829 831250927 1
255998767 831250927 1
125312818 831250927 1
76650839 831250927 1
26796376 831250927 1
19758148 831250927 1
19619404 831250927 1
326184301 831250927 1
288723364 831250927 1
55253731 831250927 1
22159580 831250927 1
111013369 831250927 1
114704539 831250927 1
60585651 831250927 1
48988168 831250927 1
41901500 831250927 1
100260784 831250927 1
188332701 831250927 1
108935576 831250927 1
42374586 831250927 1
130085607 831250927 1
14395178 831250927 1
101712079 831250927 1
131120978 831250927 1
112398730 831250927 1
70796349 831250927 1
223552246 831250927 1
108587399 831250927 1
15048694 831250927 1
95646830 831250927 1
16970757 831250927 1
295807687 831250927 1
250311545 831250927 1
122994639 831250927 1
24734991 831250927 1
103879974 831250927 1
113585486 831250927 1
34940114 831250927 1
236395049 831250927 1
368312542 80021045 1
616277319 80021045 1
22639961 80021045 1
101262304 80021045 1
333330899 80021045 1
393947529 80021045 1
122994639 80021045 1
15580900 80021045 1
118984824 80021045 1
595553662 80021045 1
97452095 80021045 1
17723460 80021045 1
479644360 80021045 1
837683683 80021045 1
14284260 222477026 1
58922682 222477026 1
65357102 222477026 1
309587728 222477026 1
19825835 222477026 1
258834854 222477026 1
242943134 222477026 1
20356313 222477026 1
62613162 222477026 1
417975170 222477026 1
21744895 222477026 1
155892458 222477026 1
312758175 222477026 1
60738400 222477026 1
631874663 222477026 1
125312818 222477026 1
92498317 222477026 1
475884318 222477026 1
217148014 222477026 1
76650839 222477026 1
19619404 222477026 1
131517399 222477026 1
408663015 222477026 1
288723364 222477026 1
111013369 222477026 1
125270251 222477026 1
16884084 222477026 1
78702900 222477026 1
385936104 222477026 1
166598394 222477026 1
436576452 222477026 1
188332701 222477026 1
331021368 222477026 1
383238347 222477026 1
222762589 222477026 1
70796349 222477026 1
58836363 222477026 1
36664451 222477026 1
19058678 222477026 1
124170781 222477026 1
24734991 222477026 1
15133808 222477026 1
277496722 516688031 1
22639961 516688031 1
102107018 516688031 1
81367969 516688031 1
105838665 516688031 1
193313425 516688031 1
15580900 516688031 1
331178901 516688031 1
106397932 516688031 1
6364652 516688031 1
77224096 516688031 1
93860818 516688031 1
225857392 516688031 1
143739561 516688031 1
432396682 516688031 1
376161322 516688031 1
130154450 516688031 1
18099795 516688031 1
168592013 516688031 1
22388326 516688031 1
328634628 516688031 1
14146330 516688031 1
77981490 516688031 1
77808680 516688031 1
131970620 516688031 1
20688804 516688031 1
33300246 516688031 1
93880122 516688031 1
201226827 516688031 1
111411358 516688031 1
162472533 516688031 1
353688428 516688031 1
110391388 516688031 1
19977759 516688031 1
34374472 516688031 1
110459587 516688031 1
407741330 516688031 1
68198984 516688031 1
27212119 516688031 1
32965648 516688031 1
191807697 516688031 1
40238442 516688031 1
253490735 516688031 1
297967419 516688031 1
144791011 516688031 1
102084479 516688031 1
115643685 516688031 1
94701778 516688031 1
249709671 516688031 1
20148039 516688031 1
211525589 516688031 1
388954439 516688031 1
240202308 516688031 1
105880024 516688031 1
568174146 516688031 1
19295262 516688031 1
121762421 516688031 1
357805905 516688031 1
261782937 516688031 1
16708655 516688031 1
49682880 516688031 1
466501865 516688031 1
250091875 516688031 1
68659708 516688031 1
14933304 516688031 1
227023883 516688031 1
61733092 516688031 1
101262304 516688031 1
153810216 516688031 1
18632946 516688031 1
106150560 516688031 1
260824465 516688031 1
77188973 516688031 1
31373289 516688031 1
164226176 516688031 1
72341341 516688031 1
318951712 516688031 1
24157360 516688031 1
276868661 516688031 1
21666641 516688031 1
72883916 516688031 1
393436815 516688031 1
107722321 516688031 1
32522100 516688031 1
468356212 516688031 1
427031173 516688031 1
15010349 516688031 1
61781260 516688031 1
133236916 516688031 1
20995648 516688031 1
34343954 516688031 1
95194160 516688031 1
389434876 516688031 1
19397942 516688031 1
101797813 516688031 1
17723460 516688031 1
35305401 516688031 1
296312085 516688031 1
56999787 516688031 1
270926830 516688031 1
90432690 516688031 1
21291109 516688031 1
156992643 516688031 1
26584956 516688031 1
169864622 516688031 1
815306454 516688031 1
21713090 516688031 1
20856796 516688031 1
192935794 516688031 1
23452598 516688031 1
245745762 516688031 1
580749365 516688031 1
117777690 516688031 1
32439211 516688031 1
198912426 516688031 1
5715682 516688031 1
408454349 516688031 1
397229449 516688031 1
200700960 516688031 1
120720108 516688031 1
22159580 516688031 1
58821256 516688031 1
481120639 516688031 1
20600229 516688031 1
34654362 516688031 1
388299335 516688031 1
84563846 516688031 1
499781930 516688031 1
488386309 516688031 1
15672615 516688031 1
14567982 516688031 1
142003449 516688031 1
21736214 516688031 1
24211594 516688031 1
108935576 516688031 1
236953412 516688031 1
143212610 516688031 1
79167671 516688031 1
354911386 516688031 1
18020612 516688031 1
387054267 516688031 1
191111643 516688031 1
25091518 516688031 1
35781487 516688031 1
118429508 516688031 1
64396655 516688031 1
112398730 516688031 1
357472615 516688031 1
173089105 516688031 1
166694631 516688031 1
20589545 516688031 1
124270074 516688031 1
54351001 516688031 1
122994639 516688031 1
20992801 516688031 1
32369044 516688031 1
24734991 516688031 1
117783032 516688031 1
386476845 516688031 1
14190551 516688031 1
407859240 516688031 1
185183285 516688031 1
50303152 516688031 1
66078636 516688031 1
77234984 516688031 1
196054196 516688031 1
79974944 516688031 1
105800463 516688031 1
107254637 516688031 1
14621024 516688031 1
143779403 516688031 1
75896448 516688031 1
14758838 18096679 1
121127090 18096679 1
80968760 18096679 1
22031058 18096679 1
19589280 18096679 1
6364652 18096679 1
20132840 18096679 1
18099795 18096679 1
328634628 18096679 1
92498317 18096679 1
118984824 18096679 1
15157283 18096679 1
54515428 18096679 1
33300246 18096679 1
131517399 18096679 1
162472533 18096679 1
19977759 18096679 1
125270251 18096679 1
16884084 18096679 1
78702900 18096679 1
34244239 18096679 1
109585815 18096679 1
115643685 18096679 1
331021368 18096679 1
249709671 18096679 1
222762589 18096679 1
14104027 18096679 1
240202308 18096679 1
14561015 18096679 1
144929619 18096679 1
80943076 18096679 1
58836363 18096679 1
14933304 18096679 1
36664451 18096679 1
103065157 18096679 1
19058678 18096679 1
124170781 18096679 1
131926473 18096679 1
44548822 18096679 1
66774405 18096679 1
65357102 18096679 1
117449724 18096679 1
19825835 18096679 1
830775721 18096679 1
24727170 18096679 1
25097735 18096679 1
15010349 18096679 1
61781260 18096679 1
62613162 18096679 1
17723460 18096679 1
56999787 18096679 1
125312818 18096679 1
19758148 18096679 1
17298241 18096679 1
55253731 18096679 1
111013369 18096679 1
114704539 18096679 1
60585651 18096679 1
48988168 18096679 1
108935576 18096679 1
141636742 18096679 1
79167671 18096679 1
42374586 18096679 1
130085607 18096679 1
14395178 18096679 1
191111643 18096679 1
35781487 18096679 1
85302744 18096679 1
112398730 18096679 1
70796349 18096679 1
108587399 18096679 1
95646830 18096679 1
16970757 18096679 1
122994639 18096679 1
24734991 18096679 1
103879974 18096679 1
14190551 18096679 1
113585486 18096679 1
75896448 18096679 1
14284260 496278040 1
14758838 496278040 1
457060718 496278040 1
309587728 496278040 1
50714939 496278040 1
121127090 496278040 1
222477026 496278040 1
18096679 496278040 1
80968760 496278040 1
155892458 496278040 1
275228841 496278040 1
312758175 496278040 1
60738400 496278040 1
373442908 496278040 1
209029473 496278040 1
81857654 496278040 1
810372954 496278040 1
19177609 496278040 1
92498317 496278040 1
86192099 496278040 1
475884318 496278040 1
118984824 496278040 1
15157283 496278040 1
54515428 496278040 1
38281180 496278040 1
93880122 496278040 1
131517399 496278040 1
408663015 496278040 1
125270251 496278040 1
16884084 496278040 1
90646214 496278040 1
437518507 496278040 1
78702900 496278040 1
18627119 496278040 1
166598394 496278040 1
34244239 496278040 1
436576452 496278040 1
903616850 496278040 1
429751008 496278040 1
331021368 496278040 1
222762589 496278040 1
368314502 496278040 1
14104027 496278040 1
14561015 496278040 1
80943076 496278040 1
303707744 496278040 1
28087982 496278040 1
269788397 496278040 1
19058678 496278040 1
131926473 496278040 1
78562045 496278040 1
462856853 496278040 1
44548822 496278040 1
123346524 496278040 1
20424362 496278040 1
15133808 496278040 1
422184091 496278040 1
388250401 496278040 1
58922682 496278040 1
65357102 496278040 1
88974929 496278040 1
19825835 496278040 1
830775721 496278040 1
24727170 496278040 1
242943134 496278040 1
154943205 496278040 1
399365200 496278040 1
20356313 496278040 1
85110055 496278040 1
134738764 496278040 1
224655400 496278040 1
17723460 496278040 1
119074643 496278040 1
903985238 496278040 1
460401829 496278040 1
255998767 496278040 1
26584956 496278040 1
26796376 496278040 1
19758148 496278040 1
237700394 496278040 1
288723364 496278040 1
17298241 496278040 1
55253731 496278040 1
15453062 496278040 1
111013369 496278040 1
114704539 496278040 1
328576792 496278040 1
48988168 496278040 1
188332701 496278040 1
100260784 496278040 1
141636742 496278040 1
383238347 496278040 1
130085607 496278040 1
101712079 496278040 1
131120978 496278040 1
70796349 496278040 1
223552246 496278040 1
108587399 496278040 1
15048694 496278040 1
532241033 496278040 1
95646830 496278040 1
16970757 496278040 1
295807687 496278040 1
250311545 496278040 1
122994639 496278040 1
24734991 496278040 1
103879974 496278040 1
113585486 496278040 1
34940114 496278040 1
236395049 496278040 1
622426905 81367969 1
14758838 81367969 1
127619354 81367969 1
22639961 81367969 1
18451281 81367969 1
15580900 81367969 1
130092487 81367969 1
187632184 81367969 1
22388326 81367969 1
328634628 81367969 1
77981490 81367969 1
131970620 81367969 1
33300246 81367969 1
201226827 81367969 1
162472533 81367969 1
353688428 81367969 1
110391388 81367969 1
19977759 81367969 1
34374472 81367969 1
40238442 81367969 1
46609085 81367969 1
115643685 81367969 1
94701778 81367969 1
388954439 81367969 1
105880024 81367969 1
19295262 81367969 1
124152473 81367969 1
16708655 81367969 1
14933304 81367969 1
227023883 81367969 1
103065157 81367969 1
153810216 81367969 1
19058678 81367969 1
18632946 81367969 1
106150560 81367969 1
77188973 81367969 1
318951712 81367969 1
388250401 81367969 1
32522100 81367969 1
468356212 81367969 1
61781260 81367969 1
20995648 81367969 1
389434876 81367969 1
17723460 81367969 1
35305401 81367969 1
90432690 81367969 1
21713090 81367969 1
198912426 81367969 1
397229449 81367969 1
200700960 81367969 1
143212610 81367969 1
79167671 81367969 1
354911386 81367969 1
25091518 81367969 1
35781487 81367969 1
357472615 81367969 1
15048694 81367969 1
80812413 81367969 1
20992801 81367969 1
32369044 81367969 1
97452095 81367969 1
14190551 81367969 1
407859240 81367969 1
185183285 81367969 1
50303152 81367969 1
107254637 81367969 1
75896448 81367969 1
143779403 81367969 1
84563846 102107018 1
90646214 102107018 1
114704539 102107018 1
22499765 102107018 1
25097735 102107018 1
18096679 102107018 1
107722321 102107018 1
15672615 102107018 1
105838665 102107018 1
15010349 102107018 1
24211594 102107018 1
61781260 102107018 1
18451281 102107018 1
133236916 102107018 1
143212610 102107018 1
45158266 102107018 1
15580900 102107018 1
85809236 102107018 1
20995648 102107018 1
34343954 102107018 1
18020612 102107018 1
19397942 102107018 1
35781487 102107018 1
64396655 102107018 1
17723460 102107018 1
56999787 102107018 1
16708655 102107018 1
82093305 102107018 1
112398730 102107018 1
130154450 102107018 1
18099795 102107018 1
58836363 102107018 1
22388326 102107018 1
108587399 102107018 1
68659708 102107018 1
14933304 102107018 1
166694631 102107018 1
153810216 102107018 1
21713090 102107018 1
16970757 102107018 1
23452598 102107018 1
32439211 102107018 1
15484198 102107018 1
54351001 102107018 1
111411358 102107018 1
110391388 102107018 1
19977759 102107018 1
77188973 102107018 1
14190551 102107018 1
66078636 102107018 1
27212119 102107018 1
21408041 102107018 1
105800463 102107018 1
143779403 102107018 1
75896448 102107018 1
66774405 80968760 1
14284260 80968760 1
58922682 80968760 1
65357102 80968760 1
14758838 80968760 1
457060718 80968760 1
22499765 80968760 1
50714939 80968760 1
117449724 80968760 1
121127090 80968760 1
19825835 80968760 1
11564602 80968760 1
222477026 80968760 1
24727170 80968760 1
25097735 80968760 1
18096679 80968760 1
242943134 80968760 1
15010349 80968760 1
20356313 80968760 1
22031058 80968760 1
133236916 80968760 1
19589280 80968760 1
62613162 80968760 1
19858924 80968760 1
130092487 80968760 1
20995648 80968760 1
21744895 80968760 1
17723460 80968760 1
119074643 80968760 1
60738400 80968760 1
20132840 80968760 1
209029473 80968760 1
460401829 80968760 1
255998767 80968760 1
125312818 80968760 1
19177609 80968760 1
92498317 80968760 1
86192099 80968760 1
118984824 80968760 1
76650839 80968760 1
15157283 80968760 1
26796376 80968760 1
54515428 80968760 1
19758148 80968760 1
38281180 80968760 1
19619404 80968760 1
33300246 80968760 1
93880122 80968760 1
131517399 80968760 1
17298241 80968760 1
55253731 80968760 1
22159580 80968760 1
20226550 80968760 1
27212119 80968760 1
111013369 80968760 1
125270251 80968760 1
16884084 80968760 1
90646214 80968760 1
114704539 80968760 1
78702900 80968760 1
18627119 80968760 1
166598394 80968760 1
60585651 80968760 1
48988168 80968760 1
34244239 80968760 1
436576452 80968760 1
41901500 80968760 1
100260784 80968760 1
108935576 80968760 1
115643685 80968760 1
141636742 80968760 1
222762589 80968760 1
42374586 80968760 1
130085607 80968760 1
14561015 80968760 1
101712079 80968760 1
19087569 80968760 1
131120978 80968760 1
80943076 80968760 1
16708655 80968760 1
112398730 80968760 1
70796349 80968760 1
58836363 80968760 1
108587399 80968760 1
36664451 80968760 1
28087982 80968760 1
95646830 80968760 1
19058678 80968760 1
16970757 80968760 1
250311545 80968760 1
124170781 80968760 1
131926473 80968760 1
122994639 80968760 1
103879974 80968760 1
34940114 80968760 1
15133808 80968760 1
75896448 80968760 1
309587728 593650130 1
121127090 593650130 1
18096679 593650130 1
311986618 593650130 1
19589280 593650130 1
19858924 593650130 1
417975170 593650130 1
52412027 593650130 1
386776248 593650130 1
155892458 593650130 1
275228841 593650130 1
312758175 593650130 1
60738400 593650130 1
373442908 593650130 1
432396682 593650130 1
209029473 593650130 1
810372954 593650130 1
19177609 593650130 1
871469846 593650130 1
118984824 593650130 1
38281180 593650130 1
131517399 593650130 1
408663015 593650130 1
20226550 593650130 1
125270251 593650130 1
16884084 593650130 1
90646214 593650130 1
437518507 593650130 1
78702900 593650130 1
18627119 593650130 1
385936104 593650130 1
34244239 593650130 1
436576452 593650130 1
109585815 593650130 1
222762589 593650130 1
368314502 593650130 1
19087569 593650130 1
80943076 593650130 1
58836363 593650130 1
68659708 593650130 1
303707744 593650130 1
158315486 593650130 1
103065157 593650130 1
131926473 593650130 1
550076077 593650130 1
44548822 593650130 1
123346524 593650130 1
20424362 593650130 1
15133808 593650130 1
422184091 593650130 1
66774405 593650130 1
58922682 593650130 1
19825835 593650130 1
11564602 593650130 1
25097735 593650130 1
242943134 593650130 1
399365200 593650130 1
20356313 593650130 1
21744895 593650130 1
134738764 593650130 1
224655400 593650130 1
460401829 593650130 1
113043462 593650130 1
728039018 593650130 1
19758148 593650130 1
23452598 593650130 1
326184301 593650130 1
288723364 593650130 1
120720108 593650130 1
17298241 593650130 1
55253731 593650130 1
22159580 593650130 1
114704539 593650130 1
60585651 593650130 1
48988168 593650130 1
41901500 593650130 1
188332701 593650130 1
141636742 593650130 1
383238347 593650130 1
42374586 593650130 1
859731314 593650130 1
85302744 593650130 1
112398730 593650130 1
15048694 593650130 1
532241033 593650130 1
95646830 593650130 1
296288685 593650130 1
295807687 593650130 1
250311545 593650130 1
22282116 593650130 1
103879974 593650130 1
759067032 593650130 1
236395049 593650130 1
14284260 593650130 1
14758838 593650130 1
457060718 593650130 1
50714939 593650130 1
831250927 593650130 1
222477026 593650130 1
496278040 593650130 1
80968760 593650130 1
22031058 593650130 1
130092487 593650130 1
222419520 593650130 1
20132840 593650130 1
187632184 593650130 1
81857654 593650130 1
631874663 593650130 1
92498317 593650130 1
86192099 593650130 1
475884318 593650130 1
217148014 593650130 1
15157283 593650130 1
54515428 593650130 1
93880122 593650130 1
554602188 593650130 1
166598394 593650130 1
100520303 593650130 1
429751008 593650130 1
331021368 593650130 1
14104027 593650130 1
173065787 593650130 1
14561015 593650130 1
804596460 593650130 1
36664451 593650130 1
28087982 593650130 1
269788397 593650130 1
19058678 593650130 1
124170781 593650130 1
78562045 593650130 1
462856853 593650130 1
102958885 593650130 1
31373289 593650130 1
388250401 593650130 1
65357102 593650130 1
130508206 593650130 1
88974929 593650130 1
830775721 593650130 1
24727170 593650130 1
154943205 593650130 1
15010349 593650130 1
62613162 593650130 1
482866177 593650130 1
85110055 593650130 1
119074643 593650130 1
903985238 593650130 1
255998767 593650130 1
125312818 593650130 1
806388620 593650130 1
76650839 593650130 1
26796376 593650130 1
19619404 593650130 1
580749365 593650130 1
237700394 593650130 1
606306570 593650130 1
15453062 593650130 1
19018381 593650130 1
111013369 593650130 1
328576792 593650130 1
100260784 593650130 1
108935576 593650130 1
130085607 593650130 1
14395178 593650130 1
101712079 593650130 1
131120978 593650130 1
70796349 593650130 1
223552246 593650130 1
108587399 593650130 1
16970757 593650130 1
122994639 593650130 1
24734991 593650130 1
47916280 593650130 1
113585486 593650130 1
34940114 593650130 1
21746513 105838665 1
81367969 105838665 1
102107018 105838665 1
18451281 105838665 1
110767433 105838665 1
193313425 105838665 1
15580900 105838665 1
331178901 105838665 1
77224096 105838665 1
225857392 105838665 1
143739561 105838665 1
432396682 105838665 1
130154450 105838665 1
18099795 105838665 1
168592013 105838665 1
328634628 105838665 1
14146330 105838665 1
77981490 105838665 1
77808680 105838665 1
33300246 105838665 1
111411358 105838665 1
19977759 105838665 1
34374472 105838665 1
110459587 105838665 1
407741330 105838665 1
27212119 105838665 1
32965648 105838665 1
40238442 105838665 1
253490735 105838665 1
144791011 105838665 1
102084479 105838665 1
115643685 105838665 1
94701778 105838665 1
249709671 105838665 1
20148039 105838665 1
240202308 105838665 1
105880024 105838665 1
568174146 105838665 1
19295262 105838665 1
16708655 105838665 1
49682880 105838665 1
68659708 105838665 1
227023883 105838665 1
61733092 105838665 1
153810216 105838665 1
300872531 105838665 1
18632946 105838665 1
106150560 105838665 1
77188973 105838665 1
164226176 105838665 1
72341341 105838665 1
88974929 105838665 1
107722321 105838665 1
32522100 105838665 1
61781260 105838665 1
133236916 105838665 1
20995648 105838665 1
34343954 105838665 1
389434876 105838665 1
19397942 105838665 1
35305401 105838665 1
90432690 105838665 1
156992643 105838665 1
26584956 105838665 1
169864622 105838665 1
21713090 105838665 1
20856796 105838665 1
192935794 105838665 1
245745762 105838665 1
32439211 105838665 1
198912426 105838665 1
200700960 105838665 1
120720108 105838665 1
58821256 105838665 1
20600229 105838665 1
34654362 105838665 1
84563846 105838665 1
14567982 105838665 1
142003449 105838665 1
24211594 105838665 1
18020612 105838665 1
191111643 105838665 1
25091518 105838665 1
35781487 105838665 1
118429508 105838665 1
259215762 105838665 1
20589545 105838665 1
124270074 105838665 1
54351001 105838665 1
20992801 105838665 1
32369044 105838665 1
386476845 105838665 1
14190551 105838665 1
185183285 105838665 1
50303152 105838665 1
66078636 105838665 1
80802900 105838665 1
79974944 105838665 1
21408041 105838665 1
105800463 105838665 1
107254637 105838665 1
75896448 105838665 1
143779403 105838665 1
14190551 18451281 1
143779403 18451281 1
24157360 110767433 1
61781260 110767433 1
17723460 110767433 1
18099795 110767433 1
19977759 110767433 1
393947529 311986618 1
21666641 311986618 1
72883916 311986618 1
22499765 311986618 1
80021045 311986618 1
15010349 311986618 1
45158266 311986618 1
479644360 311986618 1
28543847 311986618 1
134738764 311986618 1
224655400 311986618 1
56999787 311986618 1
108600854 311986618 1
106115066 311986618 1
125312818 311986618 1
5715682 311986618 1
202205134 311986618 1
68198984 311986618 1
19018381 311986618 1
215206530 311986618 1
253490735 311986618 1
6058852 311986618 1
124312153 311986618 1
55059675 311986618 1
14197060 311986618 1
333330899 311986618 1
85809236 311986618 1
14104027 311986618 1
153914621 311986618 1
19973305 311986618 1
132170123 311986618 1
85302744 311986618 1
219330249 311986618 1
368312542 311986618 1
14933304 311986618 1
227023883 311986618 1
27850283 311986618 1
20622055 311986618 1
117783032 311986618 1
77220402 311986618 1
180013616 311986618 1
82406734 311986618 1
20424362 311986618 1
91786287 311986618 1
125270251 19589280 1
457060718 19589280 1
114704539 19589280 1
22639961 19589280 1
19825835 19589280 1
25097735 19589280 1
48988168 19589280 1
34244239 19589280 1
242943134 19589280 1
100260784 19589280 1
141636742 19589280 1
14104027 19589280 1
14395178 19589280 1
14561015 19589280 1
312758175 19589280 1
17723460 19589280 1
19177609 19589280 1
103065157 19589280 1
118984824 19589280 1
16970757 19589280 1
295807687 19589280 1
198912426 19589280 1
124170781 19589280 1
131926473 19589280 1
44548822 19589280 1
17298241 19589280 1
311986618 479644360 1
15580900 479644360 1
6364652 479644360 1
373442908 479644360 1
130154450 479644360 1
106115066 479644360 1
118984824 479644360 1
33300246 479644360 1
408663015 479644360 1
19977759 479644360 1
34374472 479644360 1
215206530 479644360 1
16884084 479644360 1
6058852 479644360 1
55059675 479644360 1
16708655 479644360 1
58836363 479644360 1
368312542 479644360 1
14933304 479644360 1
616277319 479644360 1
77240489 479644360 1
21666641 479644360 1
56999787 479644360 1
22159580 479644360 1
388299335 479644360 1
84563846 479644360 1
333330899 479644360 1
85809236 479644360 1
19973305 479644360 1
85302744 479644360 1
112398730 479644360 1
27850283 479644360 1
295807687 479644360 1
14190551 479644360 1
180013616 479644360 1
82406734 479644360 1
80802900 479644360 1
21746513 479644360 1
50714939 479644360 1
415449314 479644360 1
80021045 479644360 1
45158266 479644360 1
36672211 479644360 1
108600854 479644360 1
328634628 479644360 1
111411358 479644360 1
68198984 479644360 1
27212119 479644360 1
14104027 479644360 1
19295262 479644360 1
121762421 479644360 1
132170123 479644360 1
219330249 479644360 1
61733092 479644360 1
101262304 479644360 1
38886883 479644360 1
19058678 479644360 1
18632946 479644360 1
393947529 479644360 1
72883916 479644360 1
22499765 479644360 1
15010349 479644360 1
20995648 479644360 1
28543847 479644360 1
156992643 479644360 1
76650839 479644360 1
169864622 479644360 1
5715682 479644360 1
202205134 479644360 1
19018381 479644360 1
20600229 479644360 1
124312153 479644360 1
100260784 479644360 1
14197060 479644360 1
153914621 479644360 1
191111643 479644360 1
101712079 479644360 1
595553662 479644360 1
108587399 479644360 1
16970757 479644360 1
20622055 479644360 1
122994639 479644360 1
117783032 479644360 1
77220402 479644360 1
91786287 479644360 1
75896448 479644360 1
20132840 19858924 1
18096679 19858924 1
19058678 19858924 1
14937936 19858924 1
17298241 19858924 1
14104027 19858924 1
14284260 417975170 1
309587728 417975170 1
121127090 417975170 1
222477026 417975170 1
496278040 417975170 1
80968760 417975170 1
593650130 417975170 1
22031058 417975170 1
130092487 417975170 1
386776248 417975170 1
275228841 417975170 1
60738400 417975170 1
20132840 417975170 1
373442908 417975170 1
187632184 417975170 1
81857654 417975170 1
810372954 417975170 1
19177609 417975170 1
92498317 417975170 1
86192099 417975170 1
118984824 417975170 1
217148014 417975170 1
54515428 417975170 1
38281180 417975170 1
131517399 417975170 1
93880122 417975170 1
408663015 417975170 1
20226550 417975170 1
125270251 417975170 1
90646214 417975170 1
78702900 417975170 1
18627119 417975170 1
385936104 417975170 1
166598394 417975170 1
100520303 417975170 1
34244239 417975170 1
436576452 417975170 1
109585815 417975170 1
331021368 417975170 1
222762589 417975170 1
368314502 417975170 1
14104027 417975170 1
173065787 417975170 1
14561015 417975170 1
19087569 417975170 1
80943076 417975170 1
58836363 417975170 1
804596460 417975170 1
36664451 417975170 1
28087982 417975170 1
103065157 417975170 1
158315486 417975170 1
269788397 417975170 1
19058678 417975170 1
124170781 417975170 1
78562045 417975170 1
462856853 417975170 1
123346524 417975170 1
102958885 417975170 1
15133808 417975170 1
66774405 417975170 1
388250401 417975170 1
58922682 417975170 1
130508206 417975170 1
117449724 417975170 1
88974929 417975170 1
19825835 417975170 1
258834854 417975170 1
830775721 417975170 1
242943134 417975170 1
154943205 417975170 1
15010349 417975170 1
399365200 417975170 1
20356313 417975170 1
133236916 417975170 1
62613162 417975170 1
21744895 417975170 1
119074643 417975170 1
255998767 417975170 1
125312818 417975170 1
113043462 417975170 1
76650839 417975170 1
19619404 417975170 1
237700394 417975170 1
326184301 417975170 1
55253731 417975170 1
15453062 417975170 1
111013369 417975170 1
328576792 417975170 1
48988168 417975170 1
41901500 417975170 1
188332701 417975170 1
100260784 417975170 1
108935576 417975170 1
141636742 417975170 1
383238347 417975170 1
42374586 417975170 1
101712079 417975170 1
859731314 417975170 1
131120978 417975170 1
112398730 417975170 1
70796349 417975170 1
108587399 417975170 1
15048694 417975170 1
532241033 417975170 1
95646830 417975170 1
295807687 417975170 1
122994639 417975170 1
20992801 417975170 1
24734991 417975170 1
103879974 417975170 1
113585486 417975170 1
34940114 417975170 1
236395049 417975170 1
277496722 193313425 1
309587728 193313425 1
121127090 193313425 1
516688031 193313425 1
18096679 193313425 1
81367969 193313425 1
105838665 193313425 1
15580900 193313425 1
386776248 193313425 1
6364652 193313425 1
432396682 193313425 1
130154450 193313425 1
22388326 193313425 1
168592013 193313425 1
19177609 193313425 1
871469846 193313425 1
221355288 193313425 1
77808680 193313425 1
33300246 193313425 1
353688428 193313425 1
110391388 193313425 1
19977759 193313425 1
34374472 193313425 1
110459587 193313425 1
253490735 193313425 1
144791011 193313425 1
102084479 193313425 1
377319290 193313425 1
240202308 193313425 1
124152473 193313425 1
357805905 193313425 1
261782937 193313425 1
16708655 193313425 1
80943076 193313425 1
49682880 193313425 1
58836363 193313425 1
368312542 193313425 1
68659708 193313425 1
14933304 193313425 1
227023883 193313425 1
103065157 193313425 1
260824465 193313425 1
131926473 193313425 1
44548822 193313425 1
318951712 193313425 1
24157360 193313425 1
19825835 193313425 1
25097735 193313425 1
107722321 193313425 1
32522100 193313425 1
61781260 193313425 1
133236916 193313425 1
389434876 193313425 1
17723460 193313425 1
35305401 193313425 1
296312085 193313425 1
56999787 193313425 1
21291109 193313425 1
815306454 193313425 1
20856796 193313425 1
23452598 193313425 1
192935794 193313425 1
245745762 193313425 1
117777690 193313425 1
198912426 193313425 1
326184301 193313425 1
408454349 193313425 1
200700960 193313425 1
120720108 193313425 1
55253731 193313425 1
58821256 193313425 1
388299335 193313425 1
84563846 193313425 1
624746312 193313425 1
48988168 193313425 1
142003449 193313425 1
21736214 193313425 1
24211594 193313425 1
558445037 193313425 1
18020612 193313425 1
387054267 193313425 1
25091518 193313425 1
453169903 193313425 1
112398730 193313425 1
15048694 193313425 1
608932775 193313425 1
95646830 193313425 1
54351001 193313425 1
20992801 193313425 1
32369044 193313425 1
14190551 193313425 1
50303152 193313425 1
77234984 193313425 1
21408041 193313425 1
105800463 193313425 1
107254637 193313425 1
14621024 193313425 1
143779403 193313425 1
21746513 193313425 1
457060718 193313425 1
50714939 193313425 1
415449314 193313425 1
22639961 193313425 1
80021045 193313425 1
102107018 193313425 1
331178901 193313425 1
106397932 193313425 1
77224096 193313425 1
93860818 193313425 1
225857392 193313425 1
143739561 193313425 1
376161322 193313425 1
18099795 193313425 1
328634628 193313425 1
14146330 193313425 1
77981490 193313425 1
54515428 193313425 1
131970620 193313425 1
201226827 193313425 1
776022362 193313425 1
111411358 193313425 1
162472533 193313425 1
407741330 193313425 1
27212119 193313425 1
32965648 193313425 1
245849058 193313425 1
191807697 193313425 1
40238442 193313425 1
297967419 193313425 1
115643685 193313425 1
94701778 193313425 1
249709671 193313425 1
20148039 193313425 1
14104027 193313425 1
388954439 193313425 1
105880024 193313425 1
948015937 193313425 1
568174146 193313425 1
19295262 193313425 1
121762421 193313425 1
82093305 193313425 1
466501865 193313425 1
61733092 193313425 1
153810216 193313425 1
19058678 193313425 1
300872531 193313425 1
18632946 193313425 1
106150560 193313425 1
77188973 193313425 1
164226176 193313425 1
72341341 193313425 1
65357102 193313425 1
276868661 193313425 1
393436815 193313425 1
468356212 193313425 1
15010349 193313425 1
62613162 193313425 1
219976700 193313425 1
20995648 193313425 1
34343954 193313425 1
617016144 193313425 1
19397942 193313425 1
101797813 193313425 1
270926830 193313425 1
90432690 193313425 1
156992643 193313425 1
125312818 193313425 1
26584956 193313425 1
169864622 193313425 1
21713090 193313425 1
580749365 193313425 1
32439211 193313425 1
20600229 193313425 1
34654362 193313425 1
499781930 193313425 1
15672615 193313425 1
14567982 193313425 1
23749162 193313425 1
108935576 193313425 1
236953412 193313425 1
143212610 193313425 1
454866285 193313425 1
494828691 193313425 1
79167671 193313425 1
130085607 193313425 1
354911386 193313425 1
191111643 193313425 1
35781487 193313425 1
118429508 193313425 1
64396655 193313425 1
173089105 193313425 1
20589545 193313425 1
124270074 193313425 1
122994639 193313425 1
117783032 193313425 1
113585486 193313425 1
185183285 193313425 1
66078636 193313425 1
34940114 193313425 1
75896448 193313425 1
111013369 130092487 1
90646214 130092487 1
114704539 130092487 1
78702900 130092487 1
18627119 130092487 1
121127090 130092487 1
19825835 130092487 1
166598394 130092487 1
11564602 130092487 1
18096679 130092487 1
48988168 130092487 1
109585815 130092487 1
80968760 130092487 1
41901500 130092487 1
100260784 130092487 1
141636742 130092487 1
62613162 130092487 1
19858924 130092487 1
14104027 130092487 1
42374586 130092487 1
130085607 130092487 1
21744895 130092487 1
101712079 130092487 1
60738400 130092487 1
119074643 130092487 1
80943076 130092487 1
112398730 130092487 1
209029473 130092487 1
58836363 130092487 1
19177609 130092487 1
125312818 130092487 1
86192099 130092487 1
103065157 130092487 1
76650839 130092487 1
95646830 130092487 1
19058678 130092487 1
54515428 130092487 1
19758148 130092487 1
19619404 130092487 1
93880122 130092487 1
131517399 130092487 1
124170781 130092487 1
122994639 130092487 1
17298241 130092487 1
55253731 130092487 1
103879974 130092487 1
20226550 130092487 1
34940114 130092487 1
20424362 130092487 1
15133808 130092487 1
121127090 15580900 1
516688031 15580900 1
871469846 15580900 1
408663015 15580900 1
144929619 15580900 1
103065157 15580900 1
260824465 15580900 1
932446861 15580900 1
66774405 15580900 1
24157360 15580900 1
19825835 15580900 1
32522100 15580900 1
133236916 15580900 1
389434876 15580900 1
19758148 15580900 1
114704539 15580900 1
142003449 15580900 1
387054267 15580900 1
15048694 15580900 1
82406734 15580900 1
457060718 15580900 1
22639961 15580900 1
77224096 15580900 1
111411358 15580900 1
249709671 15580900 1
219330249 15580900 1
61733092 15580900 1
106150560 15580900 1
65357102 15580900 1
617016144 15580900 1
169864622 15580900 1
111013369 15580900 1
499781930 15580900 1
143212610 15580900 1
14395178 15580900 1
101712079 15580900 1
277496722 15580900 1
105838665 15580900 1
6364652 15580900 1
110459587 15580900 1
78702900 15580900 1
6058852 15580900 1
368314502 15580900 1
240202308 15580900 1
80943076 15580900 1
250091875 15580900 1
242943134 15580900 1
20356313 15580900 1
192935794 15580900 1
117777690 15580900 1
200700960 15580900 1
55253731 15580900 1
112398730 15580900 1
54351001 15580900 1
14758838 15580900 1
222477026 15580900 1
102107018 15580900 1
131970620 15580900 1
191807697 15580900 1
40238442 15580900 1
331021368 15580900 1
94701778 15580900 1
388954439 15580900 1
300872531 15580900 1
72883916 15580900 1
427031173 15580900 1
90432690 15580900 1
26584956 15580900 1
5715682 15580900 1
100260784 15580900 1
118429508 15580900 1
357472615 15580900 1
16970757 15580900 1
122994639 15580900 1
81367969 15580900 1
19177609 15580900 1
118984824 15580900 1
377319290 15580900 1
124152473 15580900 1
357805905 15580900 1
25097735 15580900 1
815306454 15580900 1
20856796 15580900 1
22159580 15580900 1
84563846 15580900 1
21736214 15580900 1
250311545 15580900 1
32369044 15580900 1
77234984 15580900 1
80802900 15580900 1
107254637 15580900 1
80021045 15580900 1
106397932 15580900 1
201226827 15580900 1
19295262 15580900 1
153810216 15580900 1
72341341 15580900 1
85110055 15580900 1
34343954 15580900 1
156992643 15580900 1
20600229 15580900 1
328576792 15580900 1
191111643 15580900 1
108587399 15580900 1
79974944 15580900 1
193313425 15580900 1
386776248 15580900 1
130154450 15580900 1
168592013 15580900 1
34244239 15580900 1
261782937 15580900 1
49682880 15580900 1
68659708 15580900 1
227023883 15580900 1
131926473 15580900 1
44548822 15580900 1
422184091 15580900 1
318951712 15580900 1
107722321 15580900 1
56999787 15580900 1
245745762 15580900 1
198912426 15580900 1
120720108 15580900 1
388299335 15580900 1
624746312 15580900 1
19973305 15580900 1
25091518 15580900 1
259215762 15580900 1
95646830 15580900 1
295807687 15580900 1
105800463 15580900 1
143779403 15580900 1
50714939 15580900 1
93860818 15580900 1
225857392 15580900 1
143739561 15580900 1
328634628 15580900 1
77981490 15580900 1
162472533 15580900 1
297967419 15580900 1
115643685 15580900 1
105880024 15580900 1
948015937 15580900 1
568174146 15580900 1
14561015 15580900 1
121762421 15580900 1
164226176 15580900 1
22499765 15580900 1
219976700 15580900 1
62613162 15580900 1
270926830 15580900 1
125312818 15580900 1
14567982 15580900 1
24734991 15580900 1
113585486 15580900 1
185183285 15580900 1
58922682 52412027 1
88974929 52412027 1
121127090 52412027 1
166598394 52412027 1
14104027 52412027 1
80943076 52412027 1
19758148 52412027 1
20226550 52412027 1
65357102 386776248 1
242943134 386776248 1
288723364 386776248 1
16884084 386776248 1
101712079 386776248 1
19058678 386776248 1
516688031 331178901 1
105838665 331178901 1
18451281 331178901 1
386776248 331178901 1
432396682 331178901 1
168592013 331178901 1
221355288 331178901 1
34374472 331178901 1
110459587 331178901 1
125270251 331178901 1
357805905 331178901 1
261782937 331178901 1
16708655 331178901 1
49682880 331178901 1
68659708 331178901 1
227023883 331178901 1
260824465 331178901 1
318951712 331178901 1
24157360 331178901 1
32522100 331178901 1
61781260 331178901 1
133236916 331178901 1
389434876 331178901 1
296312085 331178901 1
460401829 331178901 1
20856796 331178901 1
200700960 331178901 1
120720108 331178901 1
58821256 331178901 1
624746312 331178901 1
188332701 331178901 1
558445037 331178901 1
18020612 331178901 1
19973305 331178901 1
27850283 331178901 1
54351001 331178901 1
20992801 331178901 1
32369044 331178901 1
14190551 331178901 1
50303152 331178901 1
105800463 331178901 1
14621024 331178901 1
107254637 331178901 1
143779403 331178901 1
21746513 331178901 1
415449314 331178901 1
22639961 331178901 1
102107018 331178901 1
93860818 331178901 1
225857392 331178901 1
143739561 331178901 1
376161322 331178901 1
18099795 331178901 1
328634628 331178901 1
14146330 331178901 1
77981490 331178901 1
201226827 331178901 1
162472533 331178901 1
191807697 331178901 1
40238442 331178901 1
249709671 331178901 1
105880024 331178901 1
19295262 331178901 1
121762421 331178901 1
466501865 331178901 1
61733092 331178901 1
153810216 331178901 1
19058678 331178901 1
18632946 331178901 1
106150560 331178901 1
72883916 331178901 1
393436815 331178901 1
22499765 331178901 1
62613162 331178901 1
20995648 331178901 1
90432690 331178901 1
156992643 331178901 1
26584956 331178901 1
32439211 331178901 1
20600229 331178901 1
34654362 331178901 1
14567982 331178901 1
23749162 331178901 1
143212610 331178901 1
454866285 331178901 1
354911386 331178901 1
191111643 331178901 1
118429508 331178901 1
64396655 331178901 1
173089105 331178901 1
20589545 331178901 1
185183285 331178901 1
66078636 331178901 1
79974944 331178901 1
75896448 331178901 1
127619354 118711934 1
80812413 118711934 1
297967419 106397932 1
32522100 106397932 1
61781260 106397932 1
115643685 106397932 1
94701778 106397932 1
18020612 106397932 1
389434876 106397932 1
35305401 106397932 1
156992643 106397932 1
61733092 106397932 1
198912426 106397932 1
20992801 106397932 1
386476845 106397932 1
110391388 106397932 1
120720108 106397932 1
19977759 106397932 1
34374472 106397932 1
77188973 106397932 1
14190551 106397932 1
50303152 106397932 1
21408041 106397932 1
107254637 106397932 1
75896448 106397932 1
14284260 155892458 1
14758838 155892458 1
309587728 155892458 1
50714939 155892458 1
121127090 155892458 1
222477026 155892458 1
18096679 155892458 1
496278040 155892458 1
80968760 155892458 1
22031058 155892458 1
19589280 155892458 1
417975170 155892458 1
19858924 155892458 1
130092487 155892458 1
386776248 155892458 1
275228841 155892458 1
60738400 155892458 1
20132840 155892458 1
209029473 155892458 1
19177609 155892458 1
92498317 155892458 1
86192099 155892458 1
475884318 155892458 1
118984824 155892458 1
217148014 155892458 1
15157283 155892458 1
54515428 155892458 1
14937936 155892458 1
38281180 155892458 1
33300246 155892458 1
93880122 155892458 1
131517399 155892458 1
162472533 155892458 1
19977759 155892458 1
20226550 155892458 1
32965648 155892458 1
125270251 155892458 1
16884084 155892458 1
90646214 155892458 1
78702900 155892458 1
18627119 155892458 1
166598394 155892458 1
100520303 155892458 1
34244239 155892458 1
436576452 155892458 1
109585815 155892458 1
331021368 155892458 1
222762589 155892458 1
14104027 155892458 1
14561015 155892458 1
19087569 155892458 1
261782937 155892458 1
144929619 155892458 1
80943076 155892458 1
16708655 155892458 1
58836363 155892458 1
36664451 155892458 1
303707744 155892458 1
28087982 155892458 1
269788397 155892458 1
19058678 155892458 1
124170781 155892458 1
131926473 155892458 1
78562045 155892458 1
462856853 155892458 1
44548822 155892458 1
123346524 155892458 1
20424362 155892458 1
15133808 155892458 1
422184091 155892458 1
388250401 155892458 1
66774405 155892458 1
58922682 155892458 1
65357102 155892458 1
130508206 155892458 1
22499765 155892458 1
88974929 155892458 1
19825835 155892458 1
11564602 155892458 1
258834854 155892458 1
25097735 155892458 1
24727170 155892458 1
242943134 155892458 1
154943205 155892458 1
15010349 155892458 1
20356313 155892458 1
62613162 155892458 1
85110055 155892458 1
21744895 155892458 1
224655400 155892458 1
119074643 155892458 1
35305401 155892458 1
255998767 155892458 1
125312818 155892458 1
113043462 155892458 1
26584956 155892458 1
76650839 155892458 1
26796376 155892458 1
19758148 155892458 1
19619404 155892458 1
288723364 155892458 1
17298241 155892458 1
55253731 155892458 1
22159580 155892458 1
15453062 155892458 1
111013369 155892458 1
114704539 155892458 1
328576792 155892458 1
60585651 155892458 1
48988168 155892458 1
21736214 155892458 1
41901500 155892458 1
100260784 155892458 1
188332701 155892458 1
108935576 155892458 1
383238347 155892458 1
42374586 155892458 1
130085607 155892458 1
14395178 155892458 1
19973305 155892458 1
101712079 155892458 1
131120978 155892458 1
112398730 155892458 1
70796349 155892458 1
223552246 155892458 1
108587399 155892458 1
15048694 155892458 1
532241033 155892458 1
95646830 155892458 1
16970757 155892458 1
250311545 155892458 1
122994639 155892458 1
22282116 155892458 1
24734991 155892458 1
117783032 155892458 1
103879974 155892458 1
14190551 155892458 1
113585486 155892458 1
34940114 155892458 1
14621024 155892458 1
24157360 6364652 1
21746513 6364652 1
415449314 6364652 1
80021045 6364652 1
18096679 6364652 1
32522100 6364652 1
81367969 6364652 1
105838665 6364652 1
61781260 6364652 1
133236916 6364652 1
193313425 6364652 1
20995648 6364652 1
34343954 6364652 1
106397932 6364652 1
19397942 6364652 1
17723460 6364652 1
143739561 6364652 1
270926830 6364652 1
432396682 6364652 1
168592013 6364652 1
18099795 6364652 1
90432690 6364652 1
328634628 6364652 1
156992643 6364652 1
26584956 6364652 1
77808680 6364652 1
20856796 6364652 1
192935794 6364652 1
23452598 6364652 1
117777690 6364652 1
32439211 6364652 1
33300246 6364652 1
198912426 6364652 1
111411358 6364652 1
162472533 6364652 1
19977759 6364652 1
34374472 6364652 1
27212119 6364652 1
20600229 6364652 1
32965648 6364652 1
388299335 6364652 1
34654362 6364652 1
84563846 6364652 1
499781930 6364652 1
191807697 6364652 1
253490735 6364652 1
624746312 6364652 1
297967419 6364652 1
15672615 6364652 1
144791011 6364652 1
24211594 6364652 1
115643685 6364652 1
236953412 6364652 1
143212610 6364652 1
249709671 6364652 1
240202308 6364652 1
191111643 6364652 1
25091518 6364652 1
357805905 6364652 1
261782937 6364652 1
16708655 6364652 1
227023883 6364652 1
61733092 6364652 1
532241033 6364652 1
153810216 6364652 1
16970757 6364652 1
124270074 6364652 1
54351001 6364652 1
122994639 6364652 1
20992801 6364652 1
32369044 6364652 1
14190551 6364652 1
50303152 6364652 1
80802900 6364652 1
21408041 6364652 1
105800463 6364652 1
107254637 6364652 1
143779403 6364652 1
75896448 6364652 1
318951712 6364652 1
14758838 275228841 1
222477026 275228841 1
18096679 275228841 1
19858924 275228841 1
130092487 275228841 1
312758175 275228841 1
209029473 275228841 1
19177609 275228841 1
86192099 275228841 1
14937936 275228841 1
125270251 275228841 1
16884084 275228841 1
90646214 275228841 1
109585815 275228841 1
331021368 275228841 1
222762589 275228841 1
173065787 275228841 1
303707744 275228841 1
103065157 275228841 1
19058678 275228841 1
44548822 275228841 1
123346524 275228841 1
318951712 275228841 1
88974929 275228841 1
19825835 275228841 1
830775721 275228841 1
24727170 275228841 1
154943205 275228841 1
20356313 275228841 1
119074643 275228841 1
125312818 275228841 1
76650839 275228841 1
237700394 275228841 1
55253731 275228841 1
22159580 275228841 1
15453062 275228841 1
111013369 275228841 1
328576792 275228841 1
48988168 275228841 1
41901500 275228841 1
100260784 275228841 1
383238347 275228841 1
112398730 275228841 1
70796349 275228841 1
108587399 275228841 1
15048694 275228841 1
95646830 275228841 1
14190551 275228841 1
34940114 275228841 1
80802900 275228841 1
236395049 275228841 1
14284260 312758175 1
65357102 312758175 1
14758838 312758175 1
50714939 312758175 1
117449724 312758175 1
121127090 312758175 1
88974929 312758175 1
19825835 312758175 1
11564602 312758175 1
222477026 312758175 1
24727170 312758175 1
18096679 312758175 1
242943134 312758175 1
80968760 312758175 1
154943205 312758175 1
20356313 312758175 1
22031058 312758175 1
19589280 312758175 1
62613162 312758175 1
386776248 312758175 1
85110055 312758175 1
275228841 312758175 1
119074643 312758175 1
373442908 312758175 1
209029473 312758175 1
125312818 312758175 1
19177609 312758175 1
118984824 312758175 1
15157283 312758175 1
54515428 312758175 1
26796376 312758175 1
19758148 312758175 1
38281180 312758175 1
237700394 312758175 1
17298241 312758175 1
55253731 312758175 1
22159580 312758175 1
20226550 312758175 1
15453062 312758175 1
34654362 312758175 1
125270251 312758175 1
114704539 312758175 1
18627119 312758175 1
166598394 312758175 1
328576792 312758175 1
60585651 312758175 1
48988168 312758175 1
34244239 312758175 1
436576452 312758175 1
109585815 312758175 1
142003449 312758175 1
41901500 312758175 1
188332701 312758175 1
100260784 312758175 1
141636742 312758175 1
331021368 312758175 1
383238347 312758175 1
222762589 312758175 1
42374586 312758175 1
130085607 312758175 1
14395178 312758175 1
14561015 312758175 1
101712079 312758175 1
19087569 312758175 1
131120978 312758175 1
80943076 312758175 1
112398730 312758175 1
70796349 312758175 1
108587399 312758175 1
15048694 312758175 1
36664451 312758175 1
303707744 312758175 1
28087982 312758175 1
103065157 312758175 1
269788397 312758175 1
95646830 312758175 1
27850283 312758175 1
19058678 312758175 1
295807687 312758175 1
250311545 312758175 1
124170781 312758175 1
122994639 312758175 1
44548822 312758175 1
103879974 312758175 1
14190551 312758175 1
123346524 312758175 1
34940114 312758175 1
15133808 312758175 1
422184091 312758175 1
102107018 77224096 1
61781260 77224096 1
35781487 77224096 1
35305401 77224096 1
16708655 77224096 1
21713090 77224096 1
124270074 77224096 1
192935794 77224096 1
33300246 77224096 1
111411358 77224096 1
20992801 77224096 1
120720108 77224096 1
19977759 77224096 1
34374472 77224096 1
105800463 77224096 1
318951712 77224096 1
75896448 77224096 1
277496722 60738400 1
457060718 60738400 1
80021045 60738400 1
222477026 60738400 1
80968760 60738400 1
15580900 60738400 1
275228841 60738400 1
19177609 60738400 1
475884318 60738400 1
118984824 60738400 1
15157283 60738400 1
38281180 60738400 1
33300246 60738400 1
93880122 60738400 1
201226827 60738400 1
111411358 60738400 1
34374472 60738400 1
20226550 60738400 1
125270251 60738400 1
16884084 60738400 1
437518507 60738400 1
78702900 60738400 1
253490735 60738400 1
331021368 60738400 1
222762589 60738400 1
14104027 60738400 1
144929619 60738400 1
80943076 60738400 1
16708655 60738400 1
58836363 60738400 1
103065157 60738400 1
131926473 60738400 1
123346524 60738400 1
19825835 60738400 1
25097735 60738400 1
242943134 60738400 1
61781260 60738400 1
62613162 60738400 1
617016144 60738400 1
224655400 60738400 1
460401829 60738400 1
19758148 60738400 1
326184301 60738400 1
397229449 60738400 1
288723364 60738400 1
55253731 60738400 1
22159580 60738400 1
14567982 60738400 1
41901500 60738400 1
14197060 60738400 1
130085607 60738400 1
354911386 60738400 1
112398730 60738400 1
108587399 60738400 1
122994639 60738400 1
20992801 60738400 1
75896448 60738400 1
21746513 93860818 1
18096679 93860818 1
105838665 93860818 1
18451281 93860818 1
110767433 93860818 1
193313425 93860818 1
15580900 93860818 1
6364652 93860818 1
77224096 93860818 1
143739561 93860818 1
432396682 93860818 1
130154450 93860818 1
18099795 93860818 1
168592013 93860818 1
328634628 93860818 1
14146330 93860818 1
77981490 93860818 1
131970620 93860818 1
33300246 93860818 1
776022362 93860818 1
111411358 93860818 1
162472533 93860818 1
19977759 93860818 1
34374472 93860818 1
110459587 93860818 1
27212119 93860818 1
32965648 93860818 1
191807697 93860818 1
40238442 93860818 1
115643685 93860818 1
377319290 93860818 1
94701778 93860818 1
20148039 93860818 1
14104027 93860818 1
211525589 93860818 1
240202308 93860818 1
105880024 93860818 1
948015937 93860818 1
568174146 93860818 1
14561015 93860818 1
19295262 93860818 1
121762421 93860818 1
357805905 93860818 1
144929619 93860818 1
16708655 93860818 1
82093305 93860818 1
49682880 93860818 1
466501865 93860818 1
68659708 93860818 1
61733092 93860818 1
153810216 93860818 1
300872531 93860818 1
18632946 93860818 1
72341341 93860818 1
107722321 93860818 1
32522100 93860818 1
61781260 93860818 1
133236916 93860818 1
20995648 93860818 1
95194160 93860818 1
389434876 93860818 1
19397942 93860818 1
17723460 93860818 1
35305401 93860818 1
56999787 93860818 1
270926830 93860818 1
156992643 93860818 1
26584956 93860818 1
21713090 93860818 1
20856796 93860818 1
23452598 93860818 1
192935794 93860818 1
117777690 93860818 1
32439211 93860818 1
198912426 93860818 1
200700960 93860818 1
120720108 93860818 1
58821256 93860818 1
19018381 93860818 1
20600229 93860818 1
34654362 93860818 1
388299335 93860818 1
84563846 93860818 1
624746312 93860818 1
14567982 93860818 1
142003449 93860818 1
24211594 93860818 1
14197060 93860818 1
85809236 93860818 1
14395178 93860818 1
354911386 93860818 1
18020612 93860818 1
387054267 93860818 1
191111643 93860818 1
25091518 93860818 1
35781487 93860818 1
118429508 93860818 1
64396655 93860818 1
357472615 93860818 1
108587399 93860818 1
20589545 93860818 1
124270074 93860818 1
54351001 93860818 1
20992801 93860818 1
32369044 93860818 1
117783032 93860818 1
103879974 93860818 1
14190551 93860818 1
50303152 93860818 1
66078636 93860818 1
21408041 93860818 1
105800463 93860818 1
107254637 93860818 1
75896448 93860818 1
143779403 93860818 1
223552246 222419520 1
80021045 222419520 1
131926473 222419520 1
122994639 222419520 1
34940114 222419520 1
191111643 222419520 1
236395049 222419520 1
277496722 225857392 1
516688031 225857392 1
81367969 225857392 1
105838665 225857392 1
18451281 225857392 1
193313425 225857392 1
15580900 225857392 1
6364652 225857392 1
432396682 225857392 1
130154450 225857392 1
168592013 225857392 1
22388326 225857392 1
19177609 225857392 1
221355288 225857392 1
77808680 225857392 1
33300246 225857392 1
19977759 225857392 1
34374472 225857392 1
144791011 225857392 1
102084479 225857392 1
240202308 225857392 1
124152473 225857392 1
261782937 225857392 1
16708655 225857392 1
49682880 225857392 1
68659708 225857392 1
227023883 225857392 1
103065157 225857392 1
927480949 225857392 1
318951712 225857392 1
24157360 225857392 1
107722321 225857392 1
32522100 225857392 1
61781260 225857392 1
133236916 225857392 1
17723460 225857392 1
35305401 225857392 1
21291109 225857392 1
20856796 225857392 1
23452598 225857392 1
192935794 225857392 1
245745762 225857392 1
117777690 225857392 1
198912426 225857392 1
200700960 225857392 1
120720108 225857392 1
58821256 225857392 1
388299335 225857392 1
84563846 225857392 1
142003449 225857392 1
21736214 225857392 1
24211594 225857392 1
18020612 225857392 1
387054267 225857392 1
25091518 225857392 1
259215762 225857392 1
54351001 225857392 1
20992801 225857392 1
32369044 225857392 1
14190551 225857392 1
50303152 225857392 1
77234984 225857392 1
80802900 225857392 1
21408041 225857392 1
105800463 225857392 1
14621024 225857392 1
107254637 225857392 1
143779403 225857392 1
622426905 225857392 1
21746513 225857392 1
415449314 225857392 1
102107018 225857392 1
110767433 225857392 1
331178901 225857392 1
106397932 225857392 1
77224096 225857392 1
93860818 225857392 1
143739561 225857392 1
376161322 225857392 1
18099795 225857392 1
328634628 225857392 1
14146330 225857392 1
77981490 225857392 1
131970620 225857392 1
111411358 225857392 1
162472533 225857392 1
407741330 225857392 1
27212119 225857392 1
32965648 225857392 1
191807697 225857392 1
40238442 225857392 1
297967419 225857392 1
115643685 225857392 1
94701778 225857392 1
249709671 225857392 1
20148039 225857392 1
105880024 225857392 1
19295262 225857392 1
121762421 225857392 1
82093305 225857392 1
61733092 225857392 1
153810216 225857392 1
300872531 225857392 1
18632946 225857392 1
77188973 225857392 1
164226176 225857392 1
72341341 225857392 1
20995648 225857392 1
34343954 225857392 1
19397942 225857392 1
101797813 225857392 1
270926830 225857392 1
90432690 225857392 1
156992643 225857392 1
26584956 225857392 1
169864622 225857392 1
21713090 225857392 1
32439211 225857392 1
20600229 225857392 1
499781930 225857392 1
15672615 225857392 1
14567982 225857392 1
23749162 225857392 1
236953412 225857392 1
143212610 225857392 1
79167671 225857392 1
354911386 225857392 1
191111643 225857392 1
35781487 225857392 1
118429508 225857392 1
108587399 225857392 1
173089105 225857392 1
20589545 225857392 1
124270074 225857392 1
122994639 225857392 1
185183285 225857392 1
66078636 225857392 1
75896448 225857392 1
24157360 143739561 1
21746513 143739561 1
277496722 143739561 1
393436815 143739561 1
22639961 143739561 1
516688031 143739561 1
107722321 143739561 1
102107018 143739561 1
81367969 143739561 1
105838665 143739561 1
61781260 143739561 1
110767433 143739561 1
133236916 143739561 1
193313425 143739561 1
15580900 143739561 1
331178901 143739561 1
20995648 143739561 1
34343954 143739561 1
106397932 143739561 1
389434876 143739561 1
19397942 143739561 1
6364652 143739561 1
17723460 143739561 1
77224096 143739561 1
35305401 143739561 1
93860818 143739561 1
225857392 143739561 1
270926830 143739561 1
432396682 143739561 1
130154450 143739561 1
18099795 143739561 1
22388326 143739561 1
168592013 143739561 1
90432690 143739561 1
328634628 143739561 1
156992643 143739561 1
26584956 143739561 1
14146330 143739561 1
221355288 143739561 1
169864622 143739561 1
21713090 143739561 1
77981490 143739561 1
77808680 143739561 1
131970620 143739561 1
20856796 143739561 1
23452598 143739561 1
192935794 143739561 1
245745762 143739561 1
117777690 143739561 1
33300246 143739561 1
198912426 143739561 1
111411358 143739561 1
408454349 143739561 1
162472533 143739561 1
200700960 143739561 1
110391388 143739561 1
120720108 143739561 1
19977759 143739561 1
34374472 143739561 1
110459587 143739561 1
58821256 143739561 1
407741330 143739561 1
27212119 143739561 1
32965648 143739561 1
20600229 143739561 1
388299335 143739561 1
34654362 143739561 1
191807697 143739561 1
40238442 143739561 1
253490735 143739561 1
624746312 143739561 1
297967419 143739561 1
15672615 143739561 1
142003449 143739561 1
144791011 143739561 1
102084479 143739561 1
21736214 143739561 1
24211594 143739561 1
115643685 143739561 1
143212610 143739561 1
454866285 143739561 1
94701778 143739561 1
249709671 143739561 1
20148039 143739561 1
79167671 143739561 1
354911386 143739561 1
240202308 143739561 1
18020612 143739561 1
105880024 143739561 1
19295262 143739561 1
121762421 143739561 1
25091518 143739561 1
35781487 143739561 1
118429508 143739561 1
124152473 143739561 1
64396655 143739561 1
261782937 143739561 1
16708655 143739561 1
82093305 143739561 1
49682880 143739561 1
357472615 143739561 1
68659708 143739561 1
227023883 143739561 1
173089105 143739561 1
61733092 143739561 1
166694631 143739561 1
153810216 143739561 1
20589545 143739561 1
300872531 143739561 1
18632946 143739561 1
124270074 143739561 1
106150560 143739561 1
260824465 143739561 1
54351001 143739561 1
20992801 143739561 1
32369044 143739561 1
77188973 143739561 1
14190551 143739561 1
185183285 143739561 1
50303152 143739561 1
66078636 143739561 1
21408041 143739561 1
105800463 143739561 1
164226176 143739561 1
107254637 143739561 1
72341341 143739561 1
75896448 143739561 1
143779403 143739561 1
318951712 143739561 1
22031058 20132840 1
131517399 20132840 1
19589280 20132840 1
70796349 20132840 1
19858924 20132840 1
130092487 20132840 1
17298241 20132840 1
55253731 20132840 1
14104027 20132840 1
222477026 20132840 1
20226550 20132840 1
86192099 20132840 1
14395178 20132840 1
48988168 20132840 1
34244239 20132840 1
19058678 20132840 1
14561015 20132840 1
236395049 20132840 1
38281180 20132840 1
41901500 20132840 1
388250401 373442908 1
58922682 373442908 1
22499765 373442908 1
11564602 373442908 1
222477026 373442908 1
24727170 373442908 1
496278040 373442908 1
18096679 373442908 1
15010349 373442908 1
386776248 373442908 1
6364652 373442908 1
312758175 373442908 1
119074643 373442908 1
209029473 373442908 1
810372954 373442908 1
460401829 373442908 1
125312818 373442908 1
113043462 373442908 1
92498317 373442908 1
76650839 373442908 1
54515428 373442908 1
19758148 373442908 1
22159580 373442908 1
111013369 373442908 1
125270251 373442908 1
90646214 373442908 1
78702900 373442908 1
48988168 373442908 1
34244239 373442908 1
436576452 373442908 1
41901500 373442908 1
188332701 373442908 1
222762589 373442908 1
14561015 373442908 1
101712079 373442908 1
80943076 373442908 1
112398730 373442908 1
15048694 373442908 1
28087982 373442908 1
103065157 373442908 1
95646830 373442908 1
19058678 373442908 1
296288685 373442908 1
295807687 373442908 1
124170781 373442908 1
131926473 373442908 1
122994639 373442908 1
34940114 373442908 1
422184091 373442908 1
77240489 373442908 1
516688031 432396682 1
81367969 432396682 1
593650130 432396682 1
15580900 432396682 1
871469846 432396682 1
110391388 432396682 1
34374472 432396682 1
253490735 432396682 1
46609085 432396682 1
144791011 432396682 1
377319290 432396682 1
357805905 432396682 1
58836363 432396682 1
103065157 432396682 1
260824465 432396682 1
932446861 432396682 1
20424362 432396682 1
24157360 432396682 1
21666641 432396682 1
32522100 432396682 1
133236916 432396682 1
95194160 432396682 1
389443487 432396682 1
389434876 432396682 1
296312085 432396682 1
21291109 432396682 1
815306454 432396682 1
20856796 432396682 1
408454349 432396682 1
22159580 432396682 1
84563846 432396682 1
142003449 432396682 1
21736214 432396682 1
24211594 432396682 1
18020612 432396682 1
387054267 432396682 1
15048694 432396682 1
20992801 432396682 1
32369044 432396682 1
14190551 432396682 1
77234984 432396682 1
80802900 432396682 1
107254637 432396682 1
457060718 432396682 1
415449314 432396682 1
22639961 432396682 1
831250927 432396682 1
80021045 432396682 1
110767433 432396682 1
331178901 432396682 1
106397932 432396682 1
77224096 432396682 1
18099795 432396682 1
14146330 432396682 1
54515428 432396682 1
201226827 432396682 1
776022362 432396682 1
111411358 432396682 1
66444899 432396682 1
32965648 432396682 1
249709671 432396682 1
14104027 432396682 1
19295262 432396682 1
61733092 432396682 1
153810216 432396682 1
106150560 432396682 1
72341341 432396682 1
34343954 432396682 1
617016144 432396682 1
156992643 432396682 1
169864622 432396682 1
21713090 432396682 1
32439211 432396682 1
20600229 432396682 1
34654362 432396682 1
111013369 432396682 1
499781930 432396682 1
15672615 432396682 1
23749162 432396682 1
236953412 432396682 1
143212610 432396682 1
14395178 432396682 1
354911386 432396682 1
191111643 432396682 1
35781487 432396682 1
64396655 432396682 1
124270074 432396682 1
15484198 432396682 1
79974944 432396682 1
75896448 432396682 1
277496722 432396682 1
105838665 432396682 1
311986618 432396682 1
193313425 432396682 1
6364652 432396682 1
130154450 432396682 1
168592013 432396682 1
22388326 432396682 1
106115066 432396682 1
221355288 432396682 1
77808680 432396682 1
33300246 432396682 1
353688428 432396682 1
19977759 432396682 1
110459587 432396682 1
78702900 432396682 1
102084479 432396682 1
240202308 432396682 1
261782937 432396682 1
16708655 432396682 1
49682880 432396682 1
250091875 432396682 1
68659708 432396682 1
227023883 432396682 1
927480949 432396682 1
318951712 432396682 1
107722321 432396682 1
61781260 432396682 1
17723460 432396682 1
35305401 432396682 1
23452598 432396682 1
192935794 432396682 1
245745762 432396682 1
117777690 432396682 1
198912426 432396682 1
200700960 432396682 1
120720108 432396682 1
58821256 432396682 1
388299335 432396682 1
624746312 432396682 1
25091518 432396682 1
259215762 432396682 1
85302744 432396682 1
112398730 432396682 1
54351001 432396682 1
50303152 432396682 1
21408041 432396682 1
105800463 432396682 1
14621024 432396682 1
143779403 432396682 1
622426905 432396682 1
21746513 432396682 1
50714939 432396682 1
102107018 432396682 1
93860818 432396682 1
225857392 432396682 1
143739561 432396682 1
376161322 432396682 1
328634628 432396682 1
77981490 432396682 1
131970620 432396682 1
162472533 432396682 1
407741330 432396682 1
27212119 432396682 1
191807697 432396682 1
40238442 432396682 1
297967419 432396682 1
115643685 432396682 1
94701778 432396682 1
20148039 432396682 1
315283542 432396682 1
388954439 432396682 1
105880024 432396682 1
948015937 432396682 1
121762421 432396682 1
82093305 432396682 1
300872531 432396682 1
18632946 432396682 1
77188973 432396682 1
164226176 432396682 1
393436815 432396682 1
427031173 432396682 1
15010349 432396682 1
219976700 432396682 1
20995648 432396682 1
28543847 432396682 1
19397942 432396682 1
101797813 432396682 1
270926830 432396682 1
90432690 432396682 1
125312818 432396682 1
5715682 432396682 1
14567982 432396682 1
454866285 432396682 1
494828691 432396682 1
118429508 432396682 1
357472615 432396682 1
173089105 432396682 1
122994639 432396682 1
185183285 432396682 1
66078636 432396682 1
261782937 376161322 1
16708655 376161322 1
193313425 376161322 1
90432690 376161322 1
328634628 376161322 1
25091518 376161322 1
105800463 376161322 1
164226176 376161322 1
143779403 376161322 1
75896448 376161322 1
61781260 376161322 1
125270251 209029473 1
18627119 209029473 1
166598394 209029473 1
830775721 209029473 1
24727170 209029473 1
496278040 209029473 1
34244239 209029473 1
80968760 209029473 1
41901500 209029473 1
188332701 209029473 1
20356313 209029473 1
383238347 209029473 1
62613162 209029473 1
19858924 209029473 1
482866177 209029473 1
14104027 209029473 1
173065787 209029473 1
312758175 209029473 1
275228841 209029473 1
80943076 209029473 1
108587399 209029473 1
118984824 209029473 1
532241033 209029473 1
19058678 209029473 1
54515428 209029473 1
124170781 209029473 1
78562045 209029473 1
24734991 209029473 1
288723364 209029473 1
17298241 209029473 1
22159580 209029473 1
18096679 187632184 1
81367969 187632184 1
242943134 187632184 1
119074643 187632184 1
20132840 187632184 1
217148014 187632184 1
131517399 187632184 1
17298241 187632184 1
55253731 187632184 1
111013369 187632184 1
125270251 187632184 1
385936104 187632184 1
166598394 187632184 1
14104027 187632184 1
173065787 187632184 1
80943076 187632184 1
112398730 187632184 1
58836363 187632184 1
223552246 187632184 1
103065157 187632184 1
18632946 187632184 1
131926473 187632184 1
122994639 187632184 1
24734991 187632184 1
15133808 187632184 1
516688031 130154450 1
81367969 130154450 1
18451281 130154450 1
15580900 130154450 1
118711934 130154450 1
20688804 130154450 1
110391388 130154450 1
34374472 130154450 1
385936104 130154450 1
253490735 130154450 1
144791011 130154450 1
377319290 130154450 1
124152473 130154450 1
357805905 130154450 1
260824465 130154450 1
15133808 130154450 1
24157360 130154450 1
21666641 130154450 1
19825835 130154450 1
32522100 130154450 1
133236916 130154450 1
95194160 130154450 1
389434876 130154450 1
296312085 130154450 1
21291109 130154450 1
815306454 130154450 1
20856796 130154450 1
408454349 130154450 1
84563846 130154450 1
142003449 130154450 1
21736214 130154450 1
24211594 130154450 1
558445037 130154450 1
18020612 130154450 1
387054267 130154450 1
453169903 130154450 1
80812413 130154450 1
20992801 130154450 1
32369044 130154450 1
14190551 130154450 1
77234984 130154450 1
80802900 130154450 1
107254637 130154450 1
415449314 130154450 1
22639961 130154450 1
110767433 130154450 1
331178901 130154450 1
106397932 130154450 1
36672211 130154450 1
77224096 130154450 1
18099795 130154450 1
14146330 130154450 1
201226827 130154450 1
776022362 130154450 1
111411358 130154450 1
32965648 130154450 1
245849058 130154450 1
249709671 130154450 1
14104027 130154450 1
211525589 130154450 1
19295262 130154450 1
61733092 130154450 1
269788397 130154450 1
153810216 130154450 1
106150560 130154450 1
72341341 130154450 1
468356212 130154450 1
34343954 130154450 1
617016144 130154450 1
156992643 130154450 1
169864622 130154450 1
21713090 130154450 1
580749365 130154450 1
32439211 130154450 1
19018381 130154450 1
20600229 130154450 1
34654362 130154450 1
111013369 130154450 1
499781930 130154450 1
15672615 130154450 1
124312153 130154450 1
23749162 130154450 1
236953412 130154450 1
143212610 130154450 1
354911386 130154450 1
191111643 130154450 1
35781487 130154450 1
64396655 130154450 1
124270074 130154450 1
407859240 130154450 1
79974944 130154450 1
75896448 130154450 1
277496722 130154450 1
105838665 130154450 1
193313425 130154450 1
6364652 130154450 1
432396682 130154450 1
22388326 130154450 1
168592013 130154450 1
221355288 130154450 1
77808680 130154450 1
33300246 130154450 1
353688428 130154450 1
19977759 130154450 1
110459587 130154450 1
102084479 130154450 1
240202308 130154450 1
261782937 130154450 1
16708655 130154450 1
80943076 130154450 1
49682880 130154450 1
250091875 130154450 1
68659708 130154450 1
227023883 130154450 1
927480949 130154450 1
318951712 130154450 1
107722321 130154450 1
61781260 130154450 1
20356313 130154450 1
17723460 130154450 1
35305401 130154450 1
23452598 130154450 1
192935794 130154450 1
245745762 130154450 1
117777690 130154450 1
198912426 130154450 1
397229449 130154450 1
200700960 130154450 1
120720108 130154450 1
58821256 130154450 1
481120639 130154450 1
388299335 130154450 1
624746312 130154450 1
25091518 130154450 1
259215762 130154450 1
608932775 130154450 1
54351001 130154450 1
50303152 130154450 1
21408041 130154450 1
105800463 130154450 1
14621024 130154450 1
143779403 130154450 1
622426905 130154450 1
21746513 130154450 1
102107018 130154450 1
479644360 130154450 1
93860818 130154450 1
225857392 130154450 1
143739561 130154450 1
376161322 130154450 1
328634628 130154450 1
77981490 130154450 1
131970620 130154450 1
162472533 130154450 1
407741330 130154450 1
27212119 130154450 1
191807697 130154450 1
40238442 130154450 1
297967419 130154450 1
115643685 130154450 1
94701778 130154450 1
20148039 130154450 1
388954439 130154450 1
105880024 130154450 1
948015937 130154450 1
568174146 130154450 1
121762421 130154450 1
82093305 130154450 1
466501865 130154450 1
36664451 130154450 1
300872531 130154450 1
18632946 130154450 1
77188973 130154450 1
164226176 130154450 1
393436815 130154450 1
22499765 130154450 1
15010349 130154450 1
219976700 130154450 1
20995648 130154450 1
19397942 130154450 1
101797813 130154450 1
270926830 130154450 1
90432690 130154450 1
125312818 130154450 1
26584956 130154450 1
14567982 130154450 1
454866285 130154450 1
79167671 130154450 1
118429508 130154450 1
357472615 130154450 1
173089105 130154450 1
166694631 130154450 1
20589545 130154450 1
122994639 130154450 1
386476845 130154450 1
185183285 130154450 1
66078636 130154450 1
72883916 108600854 1
80021045 108600854 1
15010349 108600854 1
45158266 108600854 1
56999787 108600854 1
106115066 108600854 1
19018381 108600854 1
124312153 108600854 1
55059675 108600854 1
14197060 108600854 1
85809236 108600854 1
19973305 108600854 1
132170123 108600854 1
85302744 108600854 1
14933304 108600854 1
27850283 108600854 1
82406734 108600854 1
18096679 22388326 1
81367969 22388326 1
18451281 22388326 1
15580900 22388326 1
168592013 22388326 1
20688804 22388326 1
33300246 22388326 1
110391388 22388326 1
19977759 22388326 1
34374472 22388326 1
110459587 22388326 1
144791011 22388326 1
261782937 22388326 1
16708655 22388326 1
14933304 22388326 1
227023883 22388326 1
103065157 22388326 1
131926473 22388326 1
24157360 22388326 1
19825835 22388326 1
25097735 22388326 1
107722321 22388326 1
32522100 22388326 1
61781260 22388326 1
133236916 22388326 1
95194160 22388326 1
17723460 22388326 1
35305401 22388326 1
21291109 22388326 1
23452598 22388326 1
117777690 22388326 1
198912426 22388326 1
22159580 22388326 1
21736214 22388326 1
18020612 22388326 1
112398730 22388326 1
95646830 22388326 1
54351001 22388326 1
20992801 22388326 1
14190551 22388326 1
77234984 22388326 1
80802900 22388326 1
21408041 22388326 1
105800463 22388326 1
107254637 22388326 1
21746513 22388326 1
457060718 22388326 1
22639961 22388326 1
102107018 22388326 1
110767433 22388326 1
106397932 22388326 1
77224096 22388326 1
18099795 22388326 1
77981490 22388326 1
54515428 22388326 1
131970620 22388326 1
201226827 22388326 1
111411358 22388326 1
162472533 22388326 1
27212119 22388326 1
32965648 22388326 1
40238442 22388326 1
20148039 22388326 1
105880024 22388326 1
19295262 22388326 1
121762421 22388326 1
153810216 22388326 1
18632946 22388326 1
20995648 22388326 1
34343954 22388326 1
19397942 22388326 1
90432690 22388326 1
156992643 22388326 1
26584956 22388326 1
32439211 22388326 1
5715682 22388326 1
20600229 22388326 1
15672615 22388326 1
14567982 22388326 1
143212610 22388326 1
14197060 22388326 1
79167671 22388326 1
191111643 22388326 1
35781487 22388326 1
118429508 22388326 1
64396655 22388326 1
166694631 22388326 1
20589545 22388326 1
122994639 22388326 1
77220402 22388326 1
185183285 22388326 1
66078636 22388326 1
75896448 22388326 1
24157360 168592013 1
21746513 168592013 1
415449314 168592013 1
107722321 168592013 1
32522100 168592013 1
61781260 168592013 1
133236916 168592013 1
193313425 168592013 1
15580900 168592013 1
331178901 168592013 1
20995648 168592013 1
34343954 168592013 1
389434876 168592013 1
19397942 168592013 1
17723460 168592013 1
35305401 168592013 1
225857392 168592013 1
270926830 168592013 1
432396682 168592013 1
130154450 168592013 1
18099795 168592013 1
328634628 168592013 1
156992643 168592013 1
21713090 168592013 1
77808680 168592013 1
131970620 168592013 1
20856796 168592013 1
580749365 168592013 1
32439211 168592013 1
33300246 168592013 1
776022362 168592013 1
162472533 168592013 1
200700960 168592013 1
19977759 168592013 1
34374472 168592013 1
27212119 168592013 1
388299335 168592013 1
253490735 168592013 1
624746312 168592013 1
14567982 168592013 1
21736214 168592013 1
115643685 168592013 1
143212610 168592013 1
454866285 168592013 1
20148039 168592013 1
79167671 168592013 1
354911386 168592013 1
240202308 168592013 1
387054267 168592013 1
568174146 168592013 1
19295262 168592013 1
191111643 168592013 1
261782937 168592013 1
16708655 168592013 1
68659708 168592013 1
227023883 168592013 1
173089105 168592013 1
19058678 168592013 1
18632946 168592013 1
124270074 168592013 1
54351001 168592013 1
20992801 168592013 1
32369044 168592013 1
77188973 168592013 1
14190551 168592013 1
66078636 168592013 1
105800463 168592013 1
143779403 168592013 1
75896448 168592013 1
318951712 168592013 1
253490735 18099795 1
144791011 18099795 1
55059675 18099795 1
58836363 18099795 1
260824465 18099795 1
24157360 18099795 1
32522100 18099795 1
133236916 18099795 1
95194160 18099795 1
389434876 18099795 1
19758148 18099795 1
108905591 18099795 1
408454349 18099795 1
142003449 18099795 1
85809236 18099795 1
18020612 18099795 1
387054267 18099795 1
20992801 18099795 1
82406734 18099795 1
415449314 18099795 1
14146330 18099795 1
111411358 18099795 1
32965648 18099795 1
249709671 18099795 1
61733092 18099795 1
106150560 18099795 1
65357102 18099795 1
617016144 18099795 1
169864622 18099795 1
21713090 18099795 1
580749365 18099795 1
34654362 18099795 1
499781930 18099795 1
15672615 18099795 1
23749162 18099795 1
143212610 18099795 1
35781487 18099795 1
64396655 18099795 1
20622055 18099795 1
407859240 18099795 1
277496722 18099795 1
105838665 18099795 1
6364652 18099795 1
432396682 18099795 1
19977759 18099795 1
110459587 18099795 1
6058852 18099795 1
436576452 18099795 1
240202308 18099795 1
16708655 18099795 1
250091875 18099795 1
14933304 18099795 1
35305401 18099795 1
192935794 18099795 1
117777690 18099795 1
200700960 18099795 1
58821256 18099795 1
188332701 18099795 1
112398730 18099795 1
54351001 18099795 1
622426905 18099795 1
21746513 18099795 1
102107018 18099795 1
86192099 18099795 1
131970620 18099795 1
27212119 18099795 1
191807697 18099795 1
40238442 18099795 1
94701778 18099795 1
20148039 18099795 1
388954439 18099795 1
82093305 18099795 1
300872531 18099795 1
77188973 18099795 1
72883916 18099795 1
393436815 18099795 1
20995648 18099795 1
90432690 18099795 1
26584956 18099795 1
494828691 18099795 1
118429508 18099795 1
20589545 18099795 1
81367969 18099795 1
18451281 18099795 1
15580900 18099795 1
20688804 18099795 1
110391388 18099795 1
34374472 18099795 1
124152473 18099795 1
357805905 18099795 1
296312085 18099795 1
21291109 18099795 1
815306454 18099795 1
20856796 18099795 1
17298241 18099795 1
22159580 18099795 1
84563846 18099795 1
21736214 18099795 1
24211594 18099795 1
32369044 18099795 1
14190551 18099795 1
180013616 18099795 1
77234984 18099795 1
80802900 18099795 1
107254637 18099795 1
110767433 18099795 1
106397932 18099795 1
20132840 18099795 1
631874663 18099795 1
201226827 18099795 1
776022362 18099795 1
19295262 18099795 1
153810216 18099795 1
19058678 18099795 1
72341341 18099795 1
117449724 18099795 1
468356212 18099795 1
156992643 18099795 1
32439211 18099795 1
20600229 18099795 1
236953412 18099795 1
354911386 18099795 1
191111643 18099795 1
70796349 18099795 1
108587399 18099795 1
124270074 18099795 1
79974944 18099795 1
75896448 18099795 1
18096679 18099795 1
193313425 18099795 1
130154450 18099795 1
22388326 18099795 1
168592013 18099795 1
221355288 18099795 1
77808680 18099795 1
33300246 18099795 1
353688428 18099795 1
102084479 18099795 1
261782937 18099795 1
49682880 18099795 1
68659708 18099795 1
227023883 18099795 1
318951712 18099795 1
107722321 18099795 1
61781260 18099795 1
17723460 18099795 1
23452598 18099795 1
245745762 18099795 1
198912426 18099795 1
397229449 18099795 1
120720108 18099795 1
388299335 18099795 1
624746312 18099795 1
19973305 18099795 1
25091518 18099795 1
608932775 18099795 1
50303152 18099795 1
21408041 18099795 1
105800463 18099795 1
14621024 18099795 1
143779403 18099795 1
50714939 18099795 1
22031058 18099795 1
93860818 18099795 1
225857392 18099795 1
143739561 18099795 1
376161322 18099795 1
328634628 18099795 1
77981490 18099795 1
162472533 18099795 1
407741330 18099795 1
297967419 18099795 1
115643685 18099795 1
105880024 18099795 1
948015937 18099795 1
568174146 18099795 1
121762421 18099795 1
466501865 18099795 1
18632946 18099795 1
164226176 18099795 1
15010349 18099795 1
219976700 18099795 1
62613162 18099795 1
19397942 18099795 1
270926830 18099795 1
125312818 18099795 1
14567982 18099795 1
79167671 18099795 1
173089105 18099795 1
166694631 18099795 1
185183285 18099795 1
66078636 18099795 1
215206530 106115066 1
55059675 106115066 1
368312542 106115066 1
616277319 106115066 1
21666641 106115066 1
85809236 106115066 1
27850283 106115066 1
180013616 106115066 1
82406734 106115066 1
80021045 106115066 1
45158266 106115066 1
14104027 106115066 1
132170123 106115066 1
219330249 106115066 1
101262304 106115066 1
202205134 106115066 1
19018381 106115066 1
124312153 106115066 1
14197060 106115066 1
153914621 106115066 1
595553662 106115066 1
20622055 106115066 1
117783032 106115066 1
77220402 106115066 1
91786287 106115066 1
311986618 106115066 1
22388326 106115066 1
6058852 106115066 1
14933304 106115066 1
56999787 106115066 1
117777690 106115066 1
333330899 106115066 1
19973305 106115066 1
85302744 106115066 1
479644360 106115066 1
108600854 106115066 1
68198984 106115066 1
38886883 106115066 1
393947529 106115066 1
72883916 106115066 1
22499765 106115066 1
15010349 106115066 1
28543847 106115066 1
5715682 106115066 1
32522100 328634628 1
61781260 328634628 1
193313425 328634628 1
15580900 328634628 1
20995648 328634628 1
617016144 328634628 1
19397942 328634628 1
6364652 328634628 1
35305401 328634628 1
143739561 328634628 1
376161322 328634628 1
130154450 328634628 1
18099795 328634628 1
90432690 328634628 1
169864622 328634628 1
77981490 328634628 1
131970620 328634628 1
32439211 328634628 1
33300246 328634628 1
408454349 328634628 1
162472533 328634628 1
200700960 328634628 1
19977759 328634628 1
34374472 328634628 1
27212119 328634628 1
32965648 328634628 1
20600229 328634628 1
191807697 328634628 1
253490735 328634628 1
21736214 328634628 1
115643685 328634628 1
143212610 328634628 1
354911386 328634628 1
18020612 328634628 1
387054267 328634628 1
191111643 328634628 1
25091518 328634628 1
35781487 328634628 1
259215762 328634628 1
357805905 328634628 1
261782937 328634628 1
16708655 328634628 1
68659708 328634628 1
227023883 328634628 1
61733092 328634628 1
153810216 328634628 1
54351001 328634628 1
32369044 328634628 1
77188973 328634628 1
14190551 328634628 1
50303152 328634628 1
79974944 328634628 1
105800463 328634628 1
75896448 328634628 1
143779403 328634628 1
14284260 810372954 1
58922682 810372954 1
65357102 810372954 1
21746513 810372954 1
50714939 810372954 1
22499765 810372954 1
117449724 810372954 1
19825835 810372954 1
11564602 810372954 1
18096679 810372954 1
242943134 810372954 1
80968760 810372954 1
19589280 810372954 1
62613162 810372954 1
417975170 810372954 1
130092487 810372954 1
386776248 810372954 1
60738400 810372954 1
56999787 810372954 1
373442908 810372954 1
125312818 810372954 1
19177609 810372954 1
76650839 810372954 1
217148014 810372954 1
728039018 810372954 1
15157283 810372954 1
26796376 810372954 1
19758148 810372954 1
19619404 810372954 1
237700394 810372954 1
131517399 810372954 1
93880122 810372954 1
55253731 810372954 1
15453062 810372954 1
388299335 810372954 1
125270251 810372954 1
90646214 810372954 1
114704539 810372954 1
18627119 810372954 1
166598394 810372954 1
60585651 810372954 1
48988168 810372954 1
41901500 810372954 1
188332701 810372954 1
14104027 810372954 1
80943076 810372954 1
70796349 810372954 1
58836363 810372954 1
108587399 810372954 1
804596460 810372954 1
14933304 810372954 1
36664451 810372954 1
103065157 810372954 1
532241033 810372954 1
95646830 810372954 1
19058678 810372954 1
16970757 810372954 1
296288685 810372954 1
124170781 810372954 1
250311545 810372954 1
122994639 810372954 1
24734991 810372954 1
550076077 810372954 1
47916280 810372954 1
123346524 810372954 1
34940114 810372954 1
474991141 810372954 1
422184091 810372954 1
75896448 810372954 1
77240489 810372954 1
65357102 631874663 1
78702900 631874663 1
88974929 631874663 1
19825835 631874663 1
222477026 631874663 1
6058852 631874663 1
62613162 631874663 1
14104027 631874663 1
617016144 631874663 1
18099795 631874663 1
19177609 631874663 1
103065157 631874663 1
269788397 631874663 1
76650839 631874663 1
180013616 631874663 1
309587728 19177609 1
121127090 19177609 1
593650130 19177609 1
19589280 19177609 1
417975170 19177609 1
15580900 19177609 1
60738400 19177609 1
209029473 19177609 1
810372954 19177609 1
871469846 19177609 1
118984824 19177609 1
20688804 19177609 1
131517399 19177609 1
408663015 19177609 1
20226550 19177609 1
125270251 19177609 1
437518507 19177609 1
18627119 19177609 1
385936104 19177609 1
55059675 19177609 1
222762589 19177609 1
19087569 19177609 1
144929619 19177609 1
58836363 19177609 1
303707744 19177609 1
103065157 19177609 1
20424362 19177609 1
15133808 19177609 1
66774405 19177609 1
19825835 19177609 1
25097735 19177609 1
21744895 19177609 1
460401829 19177609 1
21291109 19177609 1
728039018 19177609 1
19758148 19177609 1
20856796 19177609 1
288723364 19177609 1
17298241 19177609 1
22159580 19177609 1
114704539 19177609 1
60585651 19177609 1
48988168 19177609 1
41901500 19177609 1
15048694 19177609 1
27850283 19177609 1
250311545 19177609 1
20992801 19177609 1
22282116 19177609 1
103879974 19177609 1
14190551 19177609 1
759067032 19177609 1
474991141 19177609 1
80802900 19177609 1
14284260 19177609 1
457060718 19177609 1
831250927 19177609 1
80968760 19177609 1
45158266 19177609 1
130092487 19177609 1
20132840 19177609 1
81857654 19177609 1
631874663 19177609 1
92498317 19177609 1
14146330 19177609 1
54515428 19177609 1
93880122 19177609 1
429751008 19177609 1
14104027 19177609 1
173065787 19177609 1
804596460 19177609 1
269788397 19177609 1
19058678 19177609 1
124170781 19177609 1
462856853 19177609 1
102958885 19177609 1
388250401 19177609 1
65357102 19177609 1
130508206 19177609 1
117449724 19177609 1
88974929 19177609 1
482866177 19177609 1
85110055 19177609 1
119074643 19177609 1
255998767 19177609 1
26796376 19177609 1
19018381 19177609 1
111013369 19177609 1
328576792 19177609 1
108935576 19177609 1
130085607 19177609 1
14395178 19177609 1
354911386 19177609 1
191111643 19177609 1
101712079 19177609 1
595553662 19177609 1
70796349 19177609 1
108587399 19177609 1
20622055 19177609 1
75896448 19177609 1
18096679 19177609 1
105838665 19177609 1
19858924 19177609 1
193313425 19177609 1
52412027 19177609 1
386776248 19177609 1
155892458 19177609 1
275228841 19177609 1
312758175 19177609 1
373442908 19177609 1
38281180 19177609 1
16884084 19177609 1
90646214 19177609 1
78702900 19177609 1
34244239 19177609 1
436576452 19177609 1
109585815 19177609 1
368314502 19177609 1
80943076 19177609 1
16708655 19177609 1
14933304 19177609 1
227023883 19177609 1
158315486 19177609 1
131926473 19177609 1
44548822 19177609 1
123346524 19177609 1
422184091 19177609 1
58922682 19177609 1
11564602 19177609 1
258834854 19177609 1
107722321 19177609 1
242943134 19177609 1
399365200 19177609 1
61781260 19177609 1
20356313 19177609 1
134738764 19177609 1
224655400 19177609 1
397160160 19177609 1
326184301 19177609 1
55253731 19177609 1
188332701 19177609 1
141636742 19177609 1
383238347 19177609 1
42374586 19177609 1
25091518 19177609 1
859731314 19177609 1
112398730 19177609 1
532241033 19177609 1
95646830 19177609 1
296288685 19177609 1
295807687 19177609 1
50303152 19177609 1
14758838 19177609 1
50714939 19177609 1
222477026 19177609 1
496278040 19177609 1
22031058 19177609 1
222419520 19177609 1
187632184 19177609 1
108600854 19177609 1
328634628 19177609 1
86192099 19177609 1
475884318 19177609 1
217148014 19177609 1
15157283 19177609 1
554602188 19177609 1
68198984 19177609 1
27212119 19177609 1
166598394 19177609 1
100520303 19177609 1
331021368 19177609 1
105880024 19177609 1
14561015 19177609 1
82093305 19177609 1
36664451 19177609 1
28087982 19177609 1
78562045 19177609 1
22499765 19177609 1
830775721 19177609 1
24727170 19177609 1
154943205 19177609 1
62613162 19177609 1
20995648 19177609 1
903985238 19177609 1
125312818 19177609 1
806388620 19177609 1
26584956 19177609 1
76650839 19177609 1
19619404 19177609 1
237700394 19177609 1
606306570 19177609 1
15453062 19177609 1
100260784 19177609 1
131120978 19177609 1
223552246 19177609 1
16970757 19177609 1
122994639 19177609 1
24734991 19177609 1
47916280 19177609 1
113585486 19177609 1
34940114 19177609 1
66774405 871469846 1
80943076 871469846 1
457060718 871469846 1
78702900 871469846 1
125312818 871469846 1
14933304 871469846 1
103065157 871469846 1
25097735 871469846 1
15157283 871469846 1
19619404 871469846 1
93880122 871469846 1
62613162 871469846 1
222762589 871469846 1
102958885 871469846 1
14284260 92498317 1
50714939 92498317 1
121127090 92498317 1
222477026 92498317 1
18096679 92498317 1
496278040 92498317 1
19589280 92498317 1
19858924 92498317 1
130092487 92498317 1
386776248 92498317 1
155892458 92498317 1
312758175 92498317 1
20132840 92498317 1
19177609 92498317 1
14146330 92498317 1
475884318 92498317 1
118984824 92498317 1
217148014 92498317 1
15157283 92498317 1
54515428 92498317 1
93880122 92498317 1
125270251 92498317 1
78702900 92498317 1
18627119 92498317 1
385936104 92498317 1
166598394 92498317 1
34244239 92498317 1
436576452 92498317 1
429751008 92498317 1
331021368 92498317 1
14104027 92498317 1
14561015 92498317 1
144929619 92498317 1
80943076 92498317 1
58836363 92498317 1
36664451 92498317 1
28087982 92498317 1
158315486 92498317 1
103065157 92498317 1
124170781 92498317 1
44548822 92498317 1
422184091 92498317 1
388250401 92498317 1
58922682 92498317 1
65357102 92498317 1
22499765 92498317 1
19825835 92498317 1
258834854 92498317 1
11564602 92498317 1
24727170 92498317 1
242943134 92498317 1
15010349 92498317 1
20356313 92498317 1
62613162 92498317 1
389434876 92498317 1
224655400 92498317 1
119074643 92498317 1
460401829 92498317 1
125312818 92498317 1
76650839 92498317 1
19758148 92498317 1
237700394 92498317 1
326184301 92498317 1
17298241 92498317 1
55253731 92498317 1
111013369 92498317 1
114704539 92498317 1
60585651 92498317 1
48988168 92498317 1
41901500 92498317 1
108935576 92498317 1
141636742 92498317 1
14197060 92498317 1
42374586 92498317 1
130085607 92498317 1
14395178 92498317 1
101712079 92498317 1
131120978 92498317 1
112398730 92498317 1
70796349 92498317 1
108587399 92498317 1
532241033 92498317 1
95646830 92498317 1
122994639 92498317 1
24734991 92498317 1
103879974 92498317 1
47916280 92498317 1
113585486 92498317 1
34940114 92498317 1
516688031 14146330 1
105838665 14146330 1
193313425 14146330 1
15580900 14146330 1
432396682 14146330 1
19177609 14146330 1
38281180 14146330 1
33300246 14146330 1
19977759 14146330 1
34374472 14146330 1
110459587 14146330 1
78702900 14146330 1
357805905 14146330 1
261782937 14146330 1
16708655 14146330 1
49682880 14146330 1
68659708 14146330 1
260824465 14146330 1
318951712 14146330 1
107722321 14146330 1
242943134 14146330 1
61781260 14146330 1
389434876 14146330 1
17723460 14146330 1
35305401 14146330 1
815306454 14146330 1
20856796 14146330 1
23452598 14146330 1
245745762 14146330 1
117777690 14146330 1
200700960 14146330 1
17298241 14146330 1
58821256 14146330 1
388299335 14146330 1
48988168 14146330 1
142003449 14146330 1
18020612 14146330 1
259215762 14146330 1
15048694 14146330 1
20992801 14146330 1
14190551 14146330 1
50303152 14146330 1
77234984 14146330 1
80802900 14146330 1
14284260 14146330 1
21746513 14146330 1
331178901 14146330 1
93860818 14146330 1
225857392 14146330 1
143739561 14146330 1
376161322 14146330 1
18099795 14146330 1
328634628 14146330 1
92498317 14146330 1
77981490 14146330 1
54515428 14146330 1
131970620 14146330 1
201226827 14146330 1
162472533 14146330 1
27212119 14146330 1
40238442 14146330 1
297967419 14146330 1
115643685 14146330 1
94701778 14146330 1
20148039 14146330 1
388954439 14146330 1
105880024 14146330 1
19295262 14146330 1
82093305 14146330 1
61733092 14146330 1
153810216 14146330 1
18632946 14146330 1
106150560 14146330 1
77188973 14146330 1
164226176 14146330 1
72341341 14146330 1
393436815 14146330 1
62613162 14146330 1
20995648 14146330 1
19397942 14146330 1
90432690 14146330 1
156992643 14146330 1
169864622 14146330 1
21713090 14146330 1
237700394 14146330 1
20600229 14146330 1
15672615 14146330 1
14567982 14146330 1
143212610 14146330 1
354911386 14146330 1
191111643 14146330 1
118429508 14146330 1
64396655 14146330 1
108587399 14146330 1
166694631 14146330 1
20589545 14146330 1
15484198 14146330 1
185183285 14146330 1
66078636 14146330 1
75896448 14146330 1
103065157 86192099 1
19058678 86192099 1
261782937 221355288 1
270926830 221355288 1
21746513 221355288 1
357472615 221355288 1
168592013 221355288 1
18099795 221355288 1
393436815 221355288 1
40238442 221355288 1
22639961 221355288 1
26584956 221355288 1
173089105 221355288 1
61733092 221355288 1
297967419 221355288 1
21713090 221355288 1
192935794 221355288 1
245745762 221355288 1
24211594 221355288 1
61781260 221355288 1
377319290 221355288 1
133236916 221355288 1
20992801 221355288 1
32369044 221355288 1
15580900 221355288 1
331178901 221355288 1
34374472 221355288 1
20995648 221355288 1
14190551 221355288 1
240202308 221355288 1
389434876 221355288 1
35781487 221355288 1
118429508 221355288 1
35305401 221355288 1
318951712 221355288 1
225857392 221355288 1
75896448 221355288 1
34654362 221355288 1
14284260 475884318 1
14758838 475884318 1
309587728 475884318 1
50714939 475884318 1
121127090 475884318 1
222477026 475884318 1
496278040 475884318 1
18096679 475884318 1
80968760 475884318 1
22031058 475884318 1
130092487 475884318 1
386776248 475884318 1
312758175 475884318 1
275228841 475884318 1
60738400 475884318 1
373442908 475884318 1
209029473 475884318 1
81857654 475884318 1
19177609 475884318 1
92498317 475884318 1
86192099 475884318 1
118984824 475884318 1
217148014 475884318 1
15157283 475884318 1
54515428 475884318 1
38281180 475884318 1
131517399 475884318 1
93880122 475884318 1
162472533 475884318 1
19977759 475884318 1
20226550 475884318 1
125270251 475884318 1
16884084 475884318 1
90646214 475884318 1
437518507 475884318 1
78702900 475884318 1
18627119 475884318 1
385936104 475884318 1
166598394 475884318 1
6058852 475884318 1
109585815 475884318 1
331021368 475884318 1
222762589 475884318 1
14104027 475884318 1
14561015 475884318 1
19087569 475884318 1
80943076 475884318 1
58836363 475884318 1
804596460 475884318 1
14933304 475884318 1
36664451 475884318 1
28087982 475884318 1
158315486 475884318 1
103065157 475884318 1
269788397 475884318 1
124170781 475884318 1
131926473 475884318 1
462856853 475884318 1
44548822 475884318 1
422184091 475884318 1
388250401 475884318 1
66774405 475884318 1
58922682 475884318 1
65357102 475884318 1
117449724 475884318 1
19825835 475884318 1
11564602 475884318 1
830775721 475884318 1
24727170 475884318 1
242943134 475884318 1
15010349 475884318 1
20356313 475884318 1
133236916 475884318 1
85110055 475884318 1
21744895 475884318 1
119074643 475884318 1
460401829 475884318 1
113043462 475884318 1
76650839 475884318 1
19758148 475884318 1
237700394 475884318 1
326184301 475884318 1
288723364 475884318 1
17298241 475884318 1
55253731 475884318 1
22159580 475884318 1
111013369 475884318 1
328576792 475884318 1
48988168 475884318 1
14567982 475884318 1
41901500 475884318 1
188332701 475884318 1
100260784 475884318 1
108935576 475884318 1
141636742 475884318 1
42374586 475884318 1
130085607 475884318 1
101712079 475884318 1
131120978 475884318 1
112398730 475884318 1
70796349 475884318 1
108587399 475884318 1
15048694 475884318 1
95646830 475884318 1
295807687 475884318 1
250311545 475884318 1
122994639 475884318 1
20992801 475884318 1
24734991 475884318 1
103879974 475884318 1
34940114 475884318 1
309587728 118984824 1
121127090 118984824 1
18096679 118984824 1
19589280 118984824 1
19858924 118984824 1
417975170 118984824 1
386776248 118984824 1
312758175 118984824 1
60738400 118984824 1
209029473 118984824 1
810372954 118984824 1
19177609 118984824 1
871469846 118984824 1
20688804 118984824 1
38281180 118984824 1
131517399 118984824 1
20226550 118984824 1
125270251 118984824 1
16884084 118984824 1
90646214 118984824 1
437518507 118984824 1
78702900 118984824 1
18627119 118984824 1
6058852 118984824 1
34244239 118984824 1
436576452 118984824 1
109585815 118984824 1
222762589 118984824 1
19087569 118984824 1
144929619 118984824 1
16708655 118984824 1
80943076 118984824 1
58836363 118984824 1
158315486 118984824 1
131926473 118984824 1
932446861 118984824 1
44548822 118984824 1
123346524 118984824 1
20424362 118984824 1
15133808 118984824 1
422184091 118984824 1
66774405 118984824 1
58922682 118984824 1
19825835 118984824 1
11564602 118984824 1
25097735 118984824 1
242943134 118984824 1
20356313 118984824 1
21744895 118984824 1
134738764 118984824 1
224655400 118984824 1
17723460 118984824 1
460401829 118984824 1
113043462 118984824 1
728039018 118984824 1
19758148 118984824 1
17298241 118984824 1
55253731 118984824 1
114704539 118984824 1
60585651 118984824 1
48988168 118984824 1
41901500 118984824 1
188332701 118984824 1
141636742 118984824 1
383238347 118984824 1
42374586 118984824 1
112398730 118984824 1
15048694 118984824 1
532241033 118984824 1
95646830 118984824 1
295807687 118984824 1
250311545 118984824 1
22282116 118984824 1
103879974 118984824 1
14284260 118984824 1
14758838 118984824 1
457060718 118984824 1
50714939 118984824 1
222477026 118984824 1
496278040 118984824 1
80968760 118984824 1
22031058 118984824 1
130092487 118984824 1
222419520 118984824 1
20132840 118984824 1
187632184 118984824 1
18099795 118984824 1
81857654 118984824 1
92498317 118984824 1
86192099 118984824 1
475884318 118984824 1
217148014 118984824 1
15157283 118984824 1
54515428 118984824 1
93880122 118984824 1
111411358 118984824 1
162472533 118984824 1
166598394 118984824 1
429751008 118984824 1
331021368 118984824 1
14104027 118984824 1
14561015 118984824 1
804596460 118984824 1
36664451 118984824 1
28087982 118984824 1
269788397 118984824 1
19058678 118984824 1
124170781 118984824 1
78562045 118984824 1
462856853 118984824 1
102958885 118984824 1
388250401 118984824 1
65357102 118984824 1
117449724 118984824 1
88974929 118984824 1
830775721 118984824 1
24727170 118984824 1
154943205 118984824 1
62613162 118984824 1
85110055 118984824 1
119074643 118984824 1
255998767 118984824 1
125312818 118984824 1
26584956 118984824 1
76650839 118984824 1
26796376 118984824 1
19619404 118984824 1
5715682 118984824 1
606306570 118984824 1
111013369 118984824 1
499781930 118984824 1
328576792 118984824 1
15672615 118984824 1
100260784 118984824 1
108935576 118984824 1
130085607 118984824 1
14395178 118984824 1
101712079 118984824 1
131120978 118984824 1
70796349 118984824 1
223552246 118984824 1
108587399 118984824 1
16970757 118984824 1
122994639 118984824 1
24734991 118984824 1
113585486 118984824 1
34940114 118984824 1
309587728 217148014 1
103065157 217148014 1
260824465 217148014 1
15133808 217148014 1
389434876 217148014 1
728039018 217148014 1
19758148 217148014 1
408454349 217148014 1
18020612 217148014 1
20992801 217148014 1
331178901 217148014 1
92498317 217148014 1
54515428 217148014 1
14104027 217148014 1
19018381 217148014 1
23749162 217148014 1
16884084 217148014 1
78702900 217148014 1
242943134 217148014 1
20356313 217148014 1
188332701 217148014 1
383238347 217148014 1
859731314 217148014 1
222477026 217148014 1
131970620 217148014 1
331021368 217148014 1
94701778 217148014 1
82093305 217148014 1
393947529 217148014 1
26584956 217148014 1
19619404 217148014 1
223552246 217148014 1
593650130 217148014 1
417975170 217148014 1
131517399 217148014 1
125270251 217148014 1
215206530 217148014 1
460401829 217148014 1
815306454 217148014 1
19058678 217148014 1
102958885 217148014 1
388250401 217148014 1
88974929 217148014 1
236953412 217148014 1
70796349 217148014 1
18096679 217148014 1
221355288 217148014 1
68659708 217148014 1
422184091 217148014 1
58922682 217148014 1
11564602 217148014 1
107722321 217148014 1
624746312 217148014 1
532241033 217148014 1
50714939 217148014 1
376161322 217148014 1
187632184 217148014 1
15157283 217148014 1
14561015 217148014 1
22499765 217148014 1
277496722 77981490 1
516688031 77981490 1
81367969 77981490 1
105838665 77981490 1
18451281 77981490 1
193313425 77981490 1
15580900 77981490 1
6364652 77981490 1
432396682 77981490 1
130154450 77981490 1
22388326 77981490 1
221355288 77981490 1
77808680 77981490 1
33300246 77981490 1
353688428 77981490 1
110391388 77981490 1
19977759 77981490 1
34374472 77981490 1
110459587 77981490 1
253490735 77981490 1
46609085 77981490 1
144791011 77981490 1
102084479 77981490 1
377319290 77981490 1
240202308 77981490 1
124152473 77981490 1
261782937 77981490 1
16708655 77981490 1
49682880 77981490 1
68659708 77981490 1
14933304 77981490 1
227023883 77981490 1
260824465 77981490 1
318951712 77981490 1
24157360 77981490 1
19825835 77981490 1
107722321 77981490 1
32522100 77981490 1
61781260 77981490 1
133236916 77981490 1
95194160 77981490 1
389434876 77981490 1
17723460 77981490 1
35305401 77981490 1
296312085 77981490 1
56999787 77981490 1
815306454 77981490 1
728039018 77981490 1
20856796 77981490 1
192935794 77981490 1
23452598 77981490 1
245745762 77981490 1
117777690 77981490 1
198912426 77981490 1
408454349 77981490 1
397229449 77981490 1
200700960 77981490 1
120720108 77981490 1
22159580 77981490 1
58821256 77981490 1
388299335 77981490 1
84563846 77981490 1
488386309 77981490 1
624746312 77981490 1
142003449 77981490 1
21736214 77981490 1
24211594 77981490 1
333330899 77981490 1
18020612 77981490 1
387054267 77981490 1
25091518 77981490 1
112398730 77981490 1
54351001 77981490 1
20992801 77981490 1
32369044 77981490 1
14190551 77981490 1
180013616 77981490 1
50303152 77981490 1
196054196 77981490 1
21408041 77981490 1
105800463 77981490 1
107254637 77981490 1
143779403 77981490 1
622426905 77981490 1
21746513 77981490 1
50714939 77981490 1
22639961 77981490 1
102107018 77981490 1
110767433 77981490 1
331178901 77981490 1
106397932 77981490 1
77224096 77981490 1
93860818 77981490 1
225857392 77981490 1
143739561 77981490 1
376161322 77981490 1
18099795 77981490 1
328634628 77981490 1
14146330 77981490 1
131970620 77981490 1
201226827 77981490 1
111411358 77981490 1
162472533 77981490 1
407741330 77981490 1
27212119 77981490 1
32965648 77981490 1
191807697 77981490 1
40238442 77981490 1
297967419 77981490 1
115643685 77981490 1
94701778 77981490 1
249709671 77981490 1
20148039 77981490 1
388954439 77981490 1
105880024 77981490 1
948015937 77981490 1
19295262 77981490 1
121762421 77981490 1
82093305 77981490 1
61733092 77981490 1
153810216 77981490 1
18632946 77981490 1
106150560 77981490 1
77188973 77981490 1
164226176 77981490 1
72341341 77981490 1
393436815 77981490 1
468356212 77981490 1
62613162 77981490 1
20995648 77981490 1
34343954 77981490 1
617016144 77981490 1
19397942 77981490 1
101797813 77981490 1
270926830 77981490 1
90432690 77981490 1
156992643 77981490 1
26584956 77981490 1
169864622 77981490 1
21713090 77981490 1
580749365 77981490 1
32439211 77981490 1
20600229 77981490 1
34654362 77981490 1
15672615 77981490 1
14567982 77981490 1
23749162 77981490 1
236953412 77981490 1
143212610 77981490 1
454866285 77981490 1
79167671 77981490 1
354911386 77981490 1
191111643 77981490 1
35781487 77981490 1
118429508 77981490 1
64396655 77981490 1
173089105 77981490 1
166694631 77981490 1
20589545 77981490 1
124270074 77981490 1
122994639 77981490 1
117783032 77981490 1
386476845 77981490 1
185183285 77981490 1
66078636 77981490 1
91786287 77981490 1
75896448 77981490 1
21746513 77808680 1
457060718 77808680 1
22639961 77808680 1
102107018 77808680 1
193313425 77808680 1
15580900 77808680 1
331178901 77808680 1
106397932 77808680 1
6364652 77808680 1
77224096 77808680 1
93860818 77808680 1
225857392 77808680 1
143739561 77808680 1
130154450 77808680 1
168592013 77808680 1
18099795 77808680 1
328634628 77808680 1
14146330 77808680 1
77981490 77808680 1
131970620 77808680 1
33300246 77808680 1
201226827 77808680 1
111411358 77808680 1
162472533 77808680 1
19977759 77808680 1
34374472 77808680 1
110459587 77808680 1
27212119 77808680 1
32965648 77808680 1
125270251 77808680 1
191807697 77808680 1
40238442 77808680 1
297967419 77808680 1
115643685 77808680 1
94701778 77808680 1
20148039 77808680 1
240202308 77808680 1
19295262 77808680 1
121762421 77808680 1
261782937 77808680 1
16708655 77808680 1
82093305 77808680 1
49682880 77808680 1
68659708 77808680 1
14933304 77808680 1
227023883 77808680 1
103065157 77808680 1
61733092 77808680 1
300872531 77808680 1
18632946 77808680 1
106150560 77808680 1
77188973 77808680 1
72341341 77808680 1
393436815 77808680 1
32522100 77808680 1
61781260 77808680 1
133236916 77808680 1
20995648 77808680 1
19397942 77808680 1
101797813 77808680 1
17723460 77808680 1
35305401 77808680 1
270926830 77808680 1
90432690 77808680 1
156992643 77808680 1
26584956 77808680 1
169864622 77808680 1
815306454 77808680 1
21713090 77808680 1
19758148 77808680 1
20856796 77808680 1
245745762 77808680 1
117777690 77808680 1
32439211 77808680 1
198912426 77808680 1
200700960 77808680 1
120720108 77808680 1
22159580 77808680 1
58821256 77808680 1
20600229 77808680 1
388299335 77808680 1
499781930 77808680 1
624746312 77808680 1
15672615 77808680 1
14567982 77808680 1
142003449 77808680 1
21736214 77808680 1
143212610 77808680 1
454866285 77808680 1
18020612 77808680 1
387054267 77808680 1
191111643 77808680 1
25091518 77808680 1
35781487 77808680 1
118429508 77808680 1
259215762 77808680 1
108587399 77808680 1
15048694 77808680 1
173089105 77808680 1
608932775 77808680 1
124270074 77808680 1
54351001 77808680 1
20992801 77808680 1
32369044 77808680 1
14190551 77808680 1
185183285 77808680 1
50303152 77808680 1
66078636 77808680 1
79974944 77808680 1
21408041 77808680 1
105800463 77808680 1
107254637 77808680 1
75896448 77808680 1
143779403 77808680 1
121127090 15157283 1
18096679 15157283 1
593650130 15157283 1
312758175 15157283 1
60738400 15157283 1
19177609 15157283 1
871469846 15157283 1
118984824 15157283 1
38281180 15157283 1
131517399 15157283 1
20226550 15157283 1
125270251 15157283 1
90646214 15157283 1
78702900 15157283 1
18627119 15157283 1
436576452 15157283 1
109585815 15157283 1
102084479 15157283 1
222762589 15157283 1
19087569 15157283 1
144929619 15157283 1
80943076 15157283 1
58836363 15157283 1
103065157 15157283 1
158315486 15157283 1
131926473 15157283 1
123346524 15157283 1
66774405 15157283 1
58922682 15157283 1
21666641 15157283 1
19825835 15157283 1
11564602 15157283 1
258834854 15157283 1
25097735 15157283 1
242943134 15157283 1
20356313 15157283 1
21744895 15157283 1
460401829 15157283 1
19758148 15157283 1
17298241 15157283 1
22159580 15157283 1
114704539 15157283 1
60585651 15157283 1
48988168 15157283 1
41901500 15157283 1
188332701 15157283 1
141636742 15157283 1
42374586 15157283 1
112398730 15157283 1
532241033 15157283 1
95646830 15157283 1
295807687 15157283 1
103879974 15157283 1
474991141 15157283 1
14758838 15157283 1
50714939 15157283 1
222477026 15157283 1
496278040 15157283 1
80968760 15157283 1
22031058 15157283 1
130092487 15157283 1
20132840 15157283 1
92498317 15157283 1
86192099 15157283 1
475884318 15157283 1
217148014 15157283 1
54515428 15157283 1
93880122 15157283 1
166598394 15157283 1
100520303 15157283 1
331021368 15157283 1
14104027 15157283 1
14561015 15157283 1
36664451 15157283 1
28087982 15157283 1
101262304 15157283 1
19058678 15157283 1
124170781 15157283 1
102958885 15157283 1
388250401 15157283 1
65357102 15157283 1
22499765 15157283 1
117449724 15157283 1
88974929 15157283 1
24727170 15157283 1
62613162 15157283 1
90432690 15157283 1
125312818 15157283 1
26584956 15157283 1
76650839 15157283 1
26796376 15157283 1
606306570 15157283 1
111013369 15157283 1
328576792 15157283 1
14567982 15157283 1
100260784 15157283 1
108935576 15157283 1
130085607 15157283 1
14395178 15157283 1
101712079 15157283 1
131120978 15157283 1
70796349 15157283 1
122994639 15157283 1
24734991 15157283 1
113585486 15157283 1
14284260 54515428 1
21746513 54515428 1
14758838 54515428 1
457060718 54515428 1
309587728 54515428 1
50714939 54515428 1
121127090 54515428 1
222477026 54515428 1
18096679 54515428 1
496278040 54515428 1
80968760 54515428 1
593650130 54515428 1
105838665 54515428 1
22031058 54515428 1
19858924 54515428 1
193313425 54515428 1
130092487 54515428 1
386776248 54515428 1
155892458 54515428 1
275228841 54515428 1
312758175 54515428 1
60738400 54515428 1
373442908 54515428 1
432396682 54515428 1
209029473 54515428 1
18099795 54515428 1
81857654 54515428 1
19177609 54515428 1
92498317 54515428 1
86192099 54515428 1
118984824 54515428 1
217148014 54515428 1
15157283 54515428 1
14937936 54515428 1
38281180 54515428 1
33300246 54515428 1
93880122 54515428 1
131517399 54515428 1
408663015 54515428 1
34374472 54515428 1
27212119 54515428 1
125270251 54515428 1
16884084 54515428 1
90646214 54515428 1
437518507 54515428 1
78702900 54515428 1
18627119 54515428 1
385936104 54515428 1
166598394 54515428 1
6058852 54515428 1
436576452 54515428 1
109585815 54515428 1
222762589 54515428 1
14104027 54515428 1
14561015 54515428 1
19087569 54515428 1
16708655 54515428 1
80943076 54515428 1
58836363 54515428 1
36664451 54515428 1
28087982 54515428 1
103065157 54515428 1
158315486 54515428 1
269788397 54515428 1
19058678 54515428 1
124170781 54515428 1
462856853 54515428 1
44548822 54515428 1
123346524 54515428 1
15133808 54515428 1
422184091 54515428 1
66774405 54515428 1
388250401 54515428 1
58922682 54515428 1
65357102 54515428 1
22499765 54515428 1
88974929 54515428 1
19825835 54515428 1
11564602 54515428 1
25097735 54515428 1
24727170 54515428 1
242943134 54515428 1
154943205 54515428 1
15010349 54515428 1
61781260 54515428 1
20356313 54515428 1
62613162 54515428 1
20995648 54515428 1
21744895 54515428 1
224655400 54515428 1
119074643 54515428 1
296312085 54515428 1
125312818 54515428 1
76650839 54515428 1
26796376 54515428 1
19758148 54515428 1
19619404 54515428 1
198912426 54515428 1
288723364 54515428 1
17298241 54515428 1
55253731 54515428 1
22159580 54515428 1
111013369 54515428 1
84563846 54515428 1
114704539 54515428 1
60585651 54515428 1
48988168 54515428 1
188332701 54515428 1
100260784 54515428 1
108935576 54515428 1
141636742 54515428 1
383238347 54515428 1
42374586 54515428 1
130085607 54515428 1
14395178 54515428 1
354911386 54515428 1
387054267 54515428 1
101712079 54515428 1
131120978 54515428 1
112398730 54515428 1
70796349 54515428 1
108587399 54515428 1
95646830 54515428 1
122994639 54515428 1
20992801 54515428 1
24734991 54515428 1
103879974 54515428 1
47916280 54515428 1
34940114 54515428 1
105800463 54515428 1
121127090 131970620 1
516688031 131970620 1
19589280 131970620 1
60738400 131970620 1
253490735 131970620 1
144791011 131970620 1
19087569 131970620 1
58836363 131970620 1
103065157 131970620 1
260824465 131970620 1
24157360 131970620 1
19825835 131970620 1
32522100 131970620 1
133236916 131970620 1
95194160 131970620 1
389434876 131970620 1
19758148 131970620 1
408454349 131970620 1
114704539 131970620 1
48988168 131970620 1
142003449 131970620 1
18020612 131970620 1
387054267 131970620 1
15048694 131970620 1
20992801 131970620 1
82406734 131970620 1
415449314 131970620 1
22639961 131970620 1
130092487 131970620 1
331178901 131970620 1
77224096 131970620 1
14146330 131970620 1
111411358 131970620 1
32965648 131970620 1
249709671 131970620 1
14104027 131970620 1
61733092 131970620 1
106150560 131970620 1
124170781 131970620 1
65357102 131970620 1
617016144 131970620 1
169864622 131970620 1
21713090 131970620 1
580749365 131970620 1
19018381 131970620 1
34654362 131970620 1
499781930 131970620 1
15672615 131970620 1
23749162 131970620 1
108935576 131970620 1
143212610 131970620 1
130085607 131970620 1
14395178 131970620 1
35781487 131970620 1
101712079 131970620 1
64396655 131970620 1
277496722 131970620 1
105838665 131970620 1
6364652 131970620 1
432396682 131970620 1
38281180 131970620 1
19977759 131970620 1
110459587 131970620 1
16884084 131970620 1
90646214 131970620 1
78702900 131970620 1
6058852 131970620 1
104845115 131970620 1
240202308 131970620 1
16708655 131970620 1
80943076 131970620 1
250091875 131970620 1
14933304 131970620 1
927480949 131970620 1
242943134 131970620 1
20356313 131970620 1
35305401 131970620 1
192935794 131970620 1
117777690 131970620 1
200700960 131970620 1
55253731 131970620 1
58821256 131970620 1
532351874 131970620 1
112398730 131970620 1
54351001 131970620 1
622426905 131970620 1
21746513 131970620 1
14758838 131970620 1
102107018 131970620 1
86192099 131970620 1
27212119 131970620 1
191807697 131970620 1
40238442 131970620 1
94701778 131970620 1
20148039 131970620 1
388954439 131970620 1
82093305 131970620 1
300872531 131970620 1
77188973 131970620 1
72883916 131970620 1
830775721 131970620 1
20995648 131970620 1
28543847 131970620 1
90432690 131970620 1
26584956 131970620 1
76650839 131970620 1
19619404 131970620 1
5715682 131970620 1
100260784 131970620 1
454866285 131970620 1
118429508 131970620 1
20589545 131970620 1
16970757 131970620 1
122994639 131970620 1
81367969 131970620 1
18451281 131970620 1
15580900 131970620 1
19177609 131970620 1
118984824 131970620 1
20688804 131970620 1
34374472 131970620 1
125270251 131970620 1
18627119 131970620 1
377319290 131970620 1
124152473 131970620 1
357805905 131970620 1
21744895 131970620 1
296312085 131970620 1
21291109 131970620 1
815306454 131970620 1
20856796 131970620 1
17298241 131970620 1
84563846 131970620 1
60585651 131970620 1
21736214 131970620 1
41901500 131970620 1
24211594 131970620 1
27850283 131970620 1
32369044 131970620 1
14190551 131970620 1
77234984 131970620 1
80802900 131970620 1
107254637 131970620 1
80021045 131970620 1
110767433 131970620 1
45158266 131970620 1
106397932 131970620 1
36672211 131970620 1
18099795 131970620 1
93880122 131970620 1
201226827 131970620 1
776022362 131970620 1
66444899 131970620 1
211525589 131970620 1
19295262 131970620 1
153810216 131970620 1
19058678 131970620 1
72341341 131970620 1
468356212 131970620 1
34343954 131970620 1
156992643 131970620 1
32439211 131970620 1
20600229 131970620 1
236953412 131970620 1
14197060 131970620 1
354911386 131970620 1
191111643 131970620 1
70796349 131970620 1
124270074 131970620 1
117783032 131970620 1
79974944 131970620 1
75896448 131970620 1
18096679 131970620 1
19858924 131970620 1
193313425 131970620 1
130154450 131970620 1
168592013 131970620 1
22388326 131970620 1
221355288 131970620 1
77808680 131970620 1
14937936 131970620 1
33300246 131970620 1
353688428 131970620 1
109585815 131970620 1
261782937 131970620 1
49682880 131970620 1
68659708 131970620 1
227023883 131970620 1
44548822 131970620 1
318951712 131970620 1
58922682 131970620 1
11564602 131970620 1
107722321 131970620 1
61781260 131970620 1
17723460 131970620 1
56999787 131970620 1
23452598 131970620 1
245745762 131970620 1
198912426 131970620 1
397229449 131970620 1
120720108 131970620 1
388299335 131970620 1
624746312 131970620 1
42374586 131970620 1
25091518 131970620 1
95646830 131970620 1
50303152 131970620 1
21408041 131970620 1
105800463 131970620 1
14621024 131970620 1
143779403 131970620 1
50714939 131970620 1
93860818 131970620 1
225857392 131970620 1
143739561 131970620 1
376161322 131970620 1
108600854 131970620 1
328634628 131970620 1
77981490 131970620 1
15157283 131970620 1
162472533 131970620 1
166598394 131970620 1
297967419 131970620 1
115643685 131970620 1
105880024 131970620 1
948015937 131970620 1
568174146 131970620 1
14561015 131970620 1
121762421 131970620 1
466501865 131970620 1
18632946 131970620 1
164226176 131970620 1
22499765 131970620 1
24727170 131970620 1
15010349 131970620 1
219976700 131970620 1
62613162 131970620 1
19397942 131970620 1
101797813 131970620 1
270926830 131970620 1
125312818 131970620 1
14567982 131970620 1
79167671 131970620 1
173089105 131970620 1
166694631 131970620 1
113585486 131970620 1
185183285 131970620 1
66078636 131970620 1
34940114 131970620 1
111013369 14937936 1
16884084 14937936 1
19858924 14937936 1
173065787 14937936 1
275228841 14937936 1
122994639 14937936 1
14621024 14937936 1
66774405 38281180 1
14284260 38281180 1
111013369 38281180 1
58922682 38281180 1
125270251 38281180 1
114704539 38281180 1
50714939 38281180 1
166598394 38281180 1
258834854 38281180 1
25097735 38281180 1
24727170 38281180 1
242943134 38281180 1
62613162 38281180 1
19858924 38281180 1
52412027 38281180 1
14104027 38281180 1
14395178 38281180 1
155892458 38281180 1
14561015 38281180 1
80943076 38281180 1
112398730 38281180 1
70796349 38281180 1
58836363 38281180 1
15048694 38281180 1
19177609 38281180 1
19058678 38281180 1
15157283 38281180 1
54515428 38281180 1
131970620 38281180 1
20688804 38281180 1
19619404 38281180 1
33300246 38281180 1
93880122 38281180 1
131517399 38281180 1
250311545 38281180 1
122994639 38281180 1
24734991 38281180 1
44548822 38281180 1
103879974 38281180 1
20226550 38281180 1
34940114 38281180 1
15133808 38281180 1
19018381 38281180 1
121127090 33300246 1
102107018 33300246 1
105838665 33300246 1
193313425 33300246 1
15580900 33300246 1
106397932 33300246 1
6364652 33300246 1
225857392 33300246 1
18099795 33300246 1
22388326 33300246 1
328634628 33300246 1
14146330 33300246 1
77981490 33300246 1
20688804 33300246 1
38281180 33300246 1
201226827 33300246 1
111411358 33300246 1
162472533 33300246 1
353688428 33300246 1
110391388 33300246 1
19977759 33300246 1
34374472 33300246 1
110459587 33300246 1
407741330 33300246 1
27212119 33300246 1
32965648 33300246 1
191807697 33300246 1
78702900 33300246 1
40238442 33300246 1
253490735 33300246 1
297967419 33300246 1
102084479 33300246 1
115643685 33300246 1
94701778 33300246 1
249709671 33300246 1
20148039 33300246 1
240202308 33300246 1
948015937 33300246 1
19295262 33300246 1
121762421 33300246 1
261782937 33300246 1
16708655 33300246 1
82093305 33300246 1
227023883 33300246 1
61733092 33300246 1
153810216 33300246 1
927480949 33300246 1
18632946 33300246 1
106150560 33300246 1
260824465 33300246 1
131926473 33300246 1
77188973 33300246 1
22499765 33300246 1
24727170 33300246 1
107722321 33300246 1
32522100 33300246 1
61781260 33300246 1
133236916 33300246 1
20995648 33300246 1
389434876 33300246 1
19397942 33300246 1
17723460 33300246 1
35305401 33300246 1
56999787 33300246 1
270926830 33300246 1
156992643 33300246 1
169864622 33300246 1
21713090 33300246 1
20856796 33300246 1
23452598 33300246 1
245745762 33300246 1
32439211 33300246 1
200700960 33300246 1
55253731 33300246 1
58821256 33300246 1
20600229 33300246 1
388299335 33300246 1
499781930 33300246 1
14567982 33300246 1
23749162 33300246 1
21736214 33300246 1
24211594 33300246 1
454866285 33300246 1
79167671 33300246 1
354911386 33300246 1
18020612 33300246 1
387054267 33300246 1
25091518 33300246 1
35781487 33300246 1
64396655 33300246 1
259215762 33300246 1
70796349 33300246 1
20589545 33300246 1
124270074 33300246 1
20992801 33300246 1
32369044 33300246 1
14190551 33300246 1
185183285 33300246 1
50303152 33300246 1
66078636 33300246 1
21408041 33300246 1
105800463 33300246 1
14621024 33300246 1
75896448 33300246 1
143779403 33300246 1
309587728 131517399 1
121127090 131517399 1
19589280 131517399 1
417975170 131517399 1
386776248 131517399 1
155892458 131517399 1
60738400 131517399 1
373442908 131517399 1
209029473 131517399 1
19177609 131517399 1
871469846 131517399 1
118984824 131517399 1
38281180 131517399 1
408663015 131517399 1
20226550 131517399 1
125270251 131517399 1
16884084 131517399 1
90646214 131517399 1
78702900 131517399 1
18627119 131517399 1
385936104 131517399 1
34244239 131517399 1
436576452 131517399 1
109585815 131517399 1
19087569 131517399 1
144929619 131517399 1
80943076 131517399 1
58836363 131517399 1
303707744 131517399 1
103065157 131517399 1
131926473 131517399 1
44548822 131517399 1
20424362 131517399 1
15133808 131517399 1
422184091 131517399 1
66774405 131517399 1
58922682 131517399 1
19825835 131517399 1
11564602 131517399 1
258834854 131517399 1
25097735 131517399 1
242943134 131517399 1
20356313 131517399 1
21744895 131517399 1
224655400 131517399 1
815306454 131517399 1
728039018 131517399 1
19758148 131517399 1
17298241 131517399 1
55253731 131517399 1
22159580 131517399 1
114704539 131517399 1
60585651 131517399 1
48988168 131517399 1
41901500 131517399 1
188332701 131517399 1
42374586 131517399 1
112398730 131517399 1
15048694 131517399 1
532241033 131517399 1
95646830 131517399 1
250311545 131517399 1
103879974 131517399 1
14284260 131517399 1
14758838 131517399 1
457060718 131517399 1
50714939 131517399 1
80021045 131517399 1
222477026 131517399 1
496278040 131517399 1
80968760 131517399 1
22031058 131517399 1
130092487 131517399 1
222419520 131517399 1
187632184 131517399 1
92498317 131517399 1
86192099 131517399 1
217148014 131517399 1
15157283 131517399 1
54515428 131517399 1
93880122 131517399 1
32965648 131517399 1
166598394 131517399 1
331021368 131517399 1
14104027 131517399 1
173065787 131517399 1
14561015 131517399 1
36664451 131517399 1
28087982 131517399 1
269788397 131517399 1
19058678 131517399 1
124170781 131517399 1
65357102 131517399 1
393947529 131517399 1
88974929 131517399 1
24727170 131517399 1
62613162 131517399 1
119074643 131517399 1
255998767 131517399 1
125312818 131517399 1
76650839 131517399 1
26796376 131517399 1
19619404 131517399 1
111013369 131517399 1
100260784 131517399 1
130085607 131517399 1
14395178 131517399 1
101712079 131517399 1
70796349 131517399 1
223552246 131517399 1
108587399 131517399 1
16970757 131517399 1
122994639 131517399 1
24734991 131517399 1
113585486 131517399 1
34940114 131517399 1
622426905 201226827 1
21746513 201226827 1
22639961 201226827 1
516688031 201226827 1
81367969 201226827 1
102107018 201226827 1
105838665 201226827 1
18451281 201226827 1
110767433 201226827 1
19589280 201226827 1
193313425 201226827 1
15580900 201226827 1
106397932 201226827 1
6364652 201226827 1
77224096 201226827 1
60738400 201226827 1
225857392 201226827 1
143739561 201226827 1
20132840 201226827 1
432396682 201226827 1
130154450 201226827 1
18099795 201226827 1
22388326 201226827 1
168592013 201226827 1
328634628 201226827 1
77981490 201226827 1
77808680 201226827 1
131970620 201226827 1
33300246 201226827 1
776022362 201226827 1
111411358 201226827 1
162472533 201226827 1
353688428 201226827 1
110391388 201226827 1
19977759 201226827 1
34374472 201226827 1
110459587 201226827 1
407741330 201226827 1
27212119 201226827 1
32965648 201226827 1
245849058 201226827 1
40238442 201226827 1
253490735 201226827 1
144791011 201226827 1
102084479 201226827 1
115643685 201226827 1
94701778 201226827 1
249709671 201226827 1
20148039 201226827 1
315283542 201226827 1
388954439 201226827 1
240202308 201226827 1
105880024 201226827 1
948015937 201226827 1
19295262 201226827 1
16708655 201226827 1
82093305 201226827 1
466501865 201226827 1
68659708 201226827 1
14933304 201226827 1
227023883 201226827 1
61733092 201226827 1
153810216 201226827 1
927480949 201226827 1
18632946 201226827 1
106150560 201226827 1
260824465 201226827 1
77188973 201226827 1
31373289 201226827 1
72341341 201226827 1
318951712 201226827 1
24157360 201226827 1
107722321 201226827 1
32522100 201226827 1
468356212 201226827 1
61781260 201226827 1
133236916 201226827 1
20995648 201226827 1
34343954 201226827 1
19397942 201226827 1
17723460 201226827 1
35305401 201226827 1
296312085 201226827 1
270926830 201226827 1
90432690 201226827 1
156992643 201226827 1
169864622 201226827 1
21713090 201226827 1
20856796 201226827 1
245745762 201226827 1
117777690 201226827 1
32439211 201226827 1
198912426 201226827 1
397229449 201226827 1
200700960 201226827 1
120720108 201226827 1
34654362 201226827 1
488386309 201226827 1
624746312 201226827 1
219298196 201226827 1
15672615 201226827 1
14567982 201226827 1
142003449 201226827 1
23749162 201226827 1
21736214 201226827 1
24211594 201226827 1
143212610 201226827 1
79167671 201226827 1
18020612 201226827 1
387054267 201226827 1
191111643 201226827 1
25091518 201226827 1
35781487 201226827 1
118429508 201226827 1
259215762 201226827 1
173089105 201226827 1
20589545 201226827 1
20992801 201226827 1
386476845 201226827 1
14190551 201226827 1
407859240 201226827 1
185183285 201226827 1
50303152 201226827 1
66078636 201226827 1
21408041 201226827 1
105800463 201226827 1
107254637 201226827 1
14621024 201226827 1
75896448 201226827 1
143779403 201226827 1
622426905 776022362 1
21746513 776022362 1
277496722 776022362 1
50714939 776022362 1
415449314 776022362 1
22639961 776022362 1
516688031 776022362 1
81367969 776022362 1
102107018 776022362 1
105838665 776022362 1
18451281 776022362 1
110767433 776022362 1
193313425 776022362 1
15580900 776022362 1
331178901 776022362 1
6364652 776022362 1
93860818 776022362 1
225857392 776022362 1
143739561 776022362 1
432396682 776022362 1
376161322 776022362 1
130154450 776022362 1
18099795 776022362 1
168592013 776022362 1
328634628 776022362 1
14146330 776022362 1
221355288 776022362 1
77981490 776022362 1
77808680 776022362 1
131970620 776022362 1
33300246 776022362 1
201226827 776022362 1
111411358 776022362 1
162472533 776022362 1
353688428 776022362 1
19977759 776022362 1
34374472 776022362 1
110459587 776022362 1
407741330 776022362 1
27212119 776022362 1
32965648 776022362 1
245849058 776022362 1
191807697 776022362 1
40238442 776022362 1
297967419 776022362 1
144791011 776022362 1
115643685 776022362 1
377319290 776022362 1
94701778 776022362 1
249709671 776022362 1
20148039 776022362 1
388954439 776022362 1
240202308 776022362 1
948015937 776022362 1
568174146 776022362 1
19295262 776022362 1
121762421 776022362 1
357805905 776022362 1
261782937 776022362 1
16708655 776022362 1
82093305 776022362 1
49682880 776022362 1
466501865 776022362 1
250091875 776022362 1
68659708 776022362 1
227023883 776022362 1
61733092 776022362 1
153810216 776022362 1
927480949 776022362 1
300872531 776022362 1
18632946 776022362 1
106150560 776022362 1
260824465 776022362 1
462856853 776022362 1
44548822 776022362 1
77188973 776022362 1
609096352 776022362 1
164226176 776022362 1
318951712 776022362 1
393436815 776022362 1
107722321 776022362 1
32522100 776022362 1
427031173 776022362 1
61781260 776022362 1
133236916 776022362 1
219976700 776022362 1
20995648 776022362 1
34343954 776022362 1
389443487 776022362 1
389434876 776022362 1
19397942 776022362 1
101797813 776022362 1
17723460 776022362 1
35305401 776022362 1
270926830 776022362 1
90432690 776022362 1
21291109 776022362 1
156992643 776022362 1
169864622 776022362 1
815306454 776022362 1
21713090 776022362 1
20856796 776022362 1
192935794 776022362 1
23452598 776022362 1
245745762 776022362 1
580749365 776022362 1
32439211 776022362 1
198912426 776022362 1
408454349 776022362 1
397229449 776022362 1
200700960 776022362 1
58821256 776022362 1
481120639 776022362 1
20600229 776022362 1
34654362 776022362 1
388299335 776022362 1
499781930 776022362 1
624746312 776022362 1
14567982 776022362 1
142003449 776022362 1
23749162 776022362 1
21736214 776022362 1
24211594 776022362 1
143212610 776022362 1
454866285 776022362 1
558445037 776022362 1
494828691 776022362 1
354911386 776022362 1
18020612 776022362 1
387054267 776022362 1
191111643 776022362 1
25091518 776022362 1
35781487 776022362 1
118429508 776022362 1
259215762 776022362 1
357472615 776022362 1
173089105 776022362 1
608932775 776022362 1
20589545 776022362 1
124270074 776022362 1
54351001 776022362 1
122994639 776022362 1
20992801 776022362 1
32369044 776022362 1
14190551 776022362 1
185183285 776022362 1
50303152 776022362 1
66078636 776022362 1
196054196 776022362 1
80802900 776022362 1
79974944 776022362 1
21408041 776022362 1
105800463 776022362 1
14621024 776022362 1
107254637 776022362 1
143779403 776022362 1
75896448 776022362 1
277496722 111411358 1
81367969 111411358 1
105838665 111411358 1
18451281 111411358 1
193313425 111411358 1
15580900 111411358 1
6364652 111411358 1
432396682 111411358 1
130154450 111411358 1
168592013 111411358 1
22388326 111411358 1
221355288 111411358 1
118984824 111411358 1
77808680 111411358 1
20688804 111411358 1
33300246 111411358 1
353688428 111411358 1
110391388 111411358 1
19977759 111411358 1
34374472 111411358 1
110459587 111411358 1
78702900 111411358 1
253490735 111411358 1
144791011 111411358 1
102084479 111411358 1
222762589 111411358 1
240202308 111411358 1
124152473 111411358 1
357805905 111411358 1
261782937 111411358 1
80943076 111411358 1
16708655 111411358 1
49682880 111411358 1
68659708 111411358 1
227023883 111411358 1
927480949 111411358 1
260824465 111411358 1
318951712 111411358 1
24157360 111411358 1
19825835 111411358 1
25097735 111411358 1
107722321 111411358 1
32522100 111411358 1
61781260 111411358 1
133236916 111411358 1
95194160 111411358 1
389434876 111411358 1
17723460 111411358 1
35305401 111411358 1
21291109 111411358 1
20856796 111411358 1
192935794 111411358 1
23452598 111411358 1
245745762 111411358 1
117777690 111411358 1
198912426 111411358 1
408454349 111411358 1
200700960 111411358 1
120720108 111411358 1
22159580 111411358 1
58821256 111411358 1
388299335 111411358 1
84563846 111411358 1
60585651 111411358 1
142003449 111411358 1
21736214 111411358 1
24211594 111411358 1
18020612 111411358 1
387054267 111411358 1
25091518 111411358 1
259215762 111411358 1
112398730 111411358 1
54351001 111411358 1
20992801 111411358 1
32369044 111411358 1
14190551 111411358 1
50303152 111411358 1
77234984 111411358 1
80802900 111411358 1
21408041 111411358 1
105800463 111411358 1
14621024 111411358 1
107254637 111411358 1
143779403 111411358 1
622426905 111411358 1
21746513 111411358 1
102107018 111411358 1
110767433 111411358 1
331178901 111411358 1
106397932 111411358 1
77224096 111411358 1
93860818 111411358 1
225857392 111411358 1
143739561 111411358 1
376161322 111411358 1
18099795 111411358 1
328634628 111411358 1
86192099 111411358 1
14146330 111411358 1
77981490 111411358 1
54515428 111411358 1
131970620 111411358 1
201226827 111411358 1
162472533 111411358 1
27212119 111411358 1
32965648 111411358 1
245849058 111411358 1
191807697 111411358 1
40238442 111411358 1
100520303 111411358 1
297967419 111411358 1
115643685 111411358 1
94701778 111411358 1
249709671 111411358 1
20148039 111411358 1
388954439 111411358 1
105880024 111411358 1
948015937 111411358 1
19295262 111411358 1
82093305 111411358 1
269788397 111411358 1
61733092 111411358 1
153810216 111411358 1
18632946 111411358 1
106150560 111411358 1
77188973 111411358 1
164226176 111411358 1
72341341 111411358 1
22499765 111411358 1
15010349 111411358 1
20995648 111411358 1
34343954 111411358 1
19397942 111411358 1
90432690 111411358 1
156992643 111411358 1
26584956 111411358 1
169864622 111411358 1
21713090 111411358 1
580749365 111411358 1
32439211 111411358 1
20600229 111411358 1
34654362 111411358 1
499781930 111411358 1
15672615 111411358 1
14567982 111411358 1
23749162 111411358 1
143212610 111411358 1
14197060 111411358 1
79167671 111411358 1
354911386 111411358 1
191111643 111411358 1
35781487 111411358 1
118429508 111411358 1
64396655 111411358 1
173089105 111411358 1
166694631 111411358 1
20589545 111411358 1
124270074 111411358 1
185183285 111411358 1
66078636 111411358 1
75896448 111411358 1
388250401 408663015 1
66774405 408663015 1
125270251 408663015 1
78702900 408663015 1
166598394 408663015 1
222477026 408663015 1
18096679 408663015 1
436576452 408663015 1
109585815 408663015 1
417975170 408663015 1
19858924 408663015 1
368314502 408663015 1
312758175 408663015 1
108587399 408663015 1
92498317 408663015 1
36664451 408663015 1
103065157 408663015 1
19058678 408663015 1
237700394 408663015 1
124170781 408663015 1
122994639 408663015 1
20226550 408663015 1
123346524 408663015 1
422184091 408663015 1
277496722 162472533 1
121127090 162472533 1
516688031 162472533 1
18096679 162472533 1
81367969 162472533 1
105838665 162472533 1
193313425 162472533 1
15580900 162472533 1
6364652 162472533 1
432396682 162472533 1
130154450 162472533 1
22388326 162472533 1
168592013 162472533 1
118984824 162472533 1
77808680 162472533 1
33300246 162472533 1
19977759 162472533 1
34374472 162472533 1
34244239 162472533 1
144791011 162472533 1
377319290 162472533 1
240202308 162472533 1
357805905 162472533 1
261782937 162472533 1
16708655 162472533 1
80943076 162472533 1
49682880 162472533 1
250091875 162472533 1
68659708 162472533 1
14933304 162472533 1
227023883 162472533 1
158315486 162472533 1
260824465 162472533 1
318951712 162472533 1
19825835 162472533 1
107722321 162472533 1
32522100 162472533 1
242943134 162472533 1
61781260 162472533 1
133236916 162472533 1
389434876 162472533 1
17723460 162472533 1
35305401 162472533 1
56999787 162472533 1
460401829 162472533 1
815306454 162472533 1
20856796 162472533 1
245745762 162472533 1
117777690 162472533 1
198912426 162472533 1
397229449 162472533 1
200700960 162472533 1
22159580 162472533 1
58821256 162472533 1
388299335 162472533 1
624746312 162472533 1
21736214 162472533 1
24211594 162472533 1
383238347 162472533 1
18020612 162472533 1
387054267 162472533 1
25091518 162472533 1
259215762 162472533 1
85302744 162472533 1
112398730 162472533 1
95646830 162472533 1
20992801 162472533 1
32369044 162472533 1
14190551 162472533 1
50303152 162472533 1
77234984 162472533 1
105800463 162472533 1
107254637 162472533 1
14621024 162472533 1
143779403 162472533 1
21746513 162472533 1
457060718 162472533 1
50714939 162472533 1
80021045 162472533 1
331178901 162472533 1
93860818 162472533 1
225857392 162472533 1
143739561 162472533 1
376161322 162472533 1
18099795 162472533 1
328634628 162472533 1
14146330 162472533 1
475884318 162472533 1
77981490 162472533 1
131970620 162472533 1
93880122 162472533 1
201226827 162472533 1
776022362 162472533 1
111411358 162472533 1
27212119 162472533 1
32965648 162472533 1
191807697 162472533 1
40238442 162472533 1
297967419 162472533 1
115643685 162472533 1
331021368 162472533 1
94701778 162472533 1
249709671 162472533 1
20148039 162472533 1
14104027 162472533 1
211525589 162472533 1
388954439 162472533 1
105880024 162472533 1
948015937 162472533 1
568174146 162472533 1
19295262 162472533 1
121762421 162472533 1
82093305 162472533 1
61733092 162472533 1
153810216 162472533 1
300872531 162472533 1
18632946 162472533 1
106150560 162472533 1
77188973 162472533 1
164226176 162472533 1
72341341 162472533 1
65357102 162472533 1
276868661 162472533 1
22499765 162472533 1
24727170 162472533 1
427031173 162472533 1
15010349 162472533 1
62613162 162472533 1
219976700 162472533 1
20995648 162472533 1
34343954 162472533 1
617016144 162472533 1
19397942 162472533 1
270926830 162472533 1
90432690 162472533 1
156992643 162472533 1
125312818 162472533 1
26584956 162472533 1
169864622 162472533 1
21713090 162472533 1
580749365 162472533 1
32439211 162472533 1
15453062 162472533 1
34654362 162472533 1
111013369 162472533 1
499781930 162472533 1
23749162 162472533 1
143212610 162472533 1
454866285 162472533 1
14197060 162472533 1
494828691 162472533 1
79167671 162472533 1
354911386 162472533 1
191111643 162472533 1
35781487 162472533 1
118429508 162472533 1
70796349 162472533 1
108587399 162472533 1
173089105 162472533 1
166694631 162472533 1
117783032 162472533 1
386476845 162472533 1
185183285 162472533 1
66078636 162472533 1
79974944 162472533 1
75896448 162472533 1
65357102 554602188 1
14758838 554602188 1
457060718 554602188 1
22499765 554602188 1
242943134 554602188 1
593650130 554602188 1
15580900 554602188 1
482866177 554602188 1
460401829 554602188 1
475884318 554602188 1
19758148 554602188 1
93880122 554602188 1
288723364 554602188 1
22159580 554602188 1
125270251 554602188 1
436576452 554602188 1
188332701 554602188 1
429751008 554602188 1
55059675 554602188 1
94701778 554602188 1
222762589 554602188 1
14104027 554602188 1
173065787 554602188 1
19973305 554602188 1
101712079 554602188 1
16708655 554602188 1
70796349 554602188 1
103065157 554602188 1
95646830 554602188 1
19058678 554602188 1
295807687 554602188 1
122994639 554602188 1
180013616 554602188 1
75896448 554602188 1
21746513 353688428 1
40238442 353688428 1
22639961 353688428 1
81367969 353688428 1
32522100 353688428 1
468356212 353688428 1
105838665 353688428 1
21736214 353688428 1
61781260 353688428 1
115643685 353688428 1
454866285 353688428 1
193313425 353688428 1
249709671 353688428 1
79167671 353688428 1
20995648 353688428 1
388954439 353688428 1
240202308 353688428 1
105880024 353688428 1
25091518 353688428 1
17723460 353688428 1
35305401 353688428 1
261782937 353688428 1
16708655 353688428 1
376161322 353688428 1
130154450 353688428 1
90432690 353688428 1
328634628 353688428 1
156992643 353688428 1
61733092 353688428 1
77981490 353688428 1
131970620 353688428 1
106150560 353688428 1
33300246 353688428 1
198912426 353688428 1
201226827 353688428 1
111411358 353688428 1
110391388 353688428 1
34374472 353688428 1
77188973 353688428 1
14190551 353688428 1
185183285 353688428 1
27212119 353688428 1
21408041 353688428 1
107254637 353688428 1
14621024 353688428 1
75896448 353688428 1
32965648 353688428 1
36672211 66444899 1
20132840 66444899 1
86192099 66444899 1
131970620 66444899 1
46609085 66444899 1
103065157 66444899 1
19058678 66444899 1
77188973 66444899 1
31373289 66444899 1
15133808 66444899 1
77240489 66444899 1
388250401 66444899 1
276868661 66444899 1
117449724 66444899 1
61781260 66444899 1
22159580 66444899 1
219298196 66444899 1
15048694 66444899 1
113585486 66444899 1
80802900 66444899 1
22639961 110391388 1
32522100 110391388 1
61781260 110391388 1
20995648 110391388 1
106397932 110391388 1
17723460 110391388 1
18099795 110391388 1
328634628 110391388 1
201226827 110391388 1
19977759 110391388 1
40238442 110391388 1
24211594 110391388 1
18020612 110391388 1
16708655 110391388 1
68659708 110391388 1
227023883 110391388 1
153810216 110391388 1
77188973 110391388 1
407859240 110391388 1
50303152 110391388 1
143779403 110391388 1
75896448 110391388 1
277496722 19977759 1
81367969 19977759 1
105838665 19977759 1
18451281 19977759 1
15580900 19977759 1
6364652 19977759 1
130154450 19977759 1
22388326 19977759 1
77808680 19977759 1
33300246 19977759 1
110391388 19977759 1
34374472 19977759 1
110459587 19977759 1
253490735 19977759 1
144791011 19977759 1
240202308 19977759 1
16708655 19977759 1
49682880 19977759 1
68659708 19977759 1
227023883 19977759 1
107722321 19977759 1
32522100 19977759 1
61781260 19977759 1
133236916 19977759 1
17723460 19977759 1
35305401 19977759 1
21291109 19977759 1
20856796 19977759 1
108905591 19977759 1
23452598 19977759 1
192935794 19977759 1
117777690 19977759 1
120720108 19977759 1
58821256 19977759 1
21736214 19977759 1
24211594 19977759 1
18020612 19977759 1
387054267 19977759 1
25091518 19977759 1
54351001 19977759 1
20992801 19977759 1
32369044 19977759 1
14190551 19977759 1
50303152 19977759 1
21408041 19977759 1
105800463 19977759 1
107254637 19977759 1
14621024 19977759 1
143779403 19977759 1
21746513 19977759 1
222477026 19977759 1
102107018 19977759 1
110767433 19977759 1
106397932 19977759 1
77224096 19977759 1
225857392 19977759 1
18099795 19977759 1
328634628 19977759 1
14146330 19977759 1
77981490 19977759 1
131970620 19977759 1
111411358 19977759 1
162472533 19977759 1
27212119 19977759 1
32965648 19977759 1
245849058 19977759 1
40238442 19977759 1
115643685 19977759 1
94701778 19977759 1
20148039 19977759 1
105880024 19977759 1
19295262 19977759 1
82093305 19977759 1
61733092 19977759 1
153810216 19977759 1
300872531 19977759 1
18632946 19977759 1
77188973 19977759 1
393436815 19977759 1
20995648 19977759 1
19397942 19977759 1
101797813 19977759 1
90432690 19977759 1
26584956 19977759 1
21713090 19977759 1
32439211 19977759 1
20600229 19977759 1
15672615 19977759 1
14567982 19977759 1
23749162 19977759 1
143212610 19977759 1
14197060 19977759 1
79167671 19977759 1
354911386 19977759 1
191111643 19977759 1
35781487 19977759 1
118429508 19977759 1
64396655 19977759 1
173089105 19977759 1
166694631 19977759 1
20589545 19977759 1
124270074 19977759 1
185183285 19977759 1
66078636 19977759 1
75896448 19977759 1
81367969 34374472 1
15580900 34374472 1
20688804 34374472 1
408663015 34374472 1
110391388 34374472 1
125270251 34374472 1
253490735 34374472 1
144791011 34374472 1
377319290 34374472 1
124152473 34374472 1
357805905 34374472 1
260824465 34374472 1
20424362 34374472 1
24157360 34374472 1
19825835 34374472 1
32522100 34374472 1
133236916 34374472 1
95194160 34374472 1
389434876 34374472 1
21291109 34374472 1
20856796 34374472 1
408454349 34374472 1
84563846 34374472 1
142003449 34374472 1
21736214 34374472 1
24211594 34374472 1
18020612 34374472 1
387054267 34374472 1
20992801 34374472 1
32369044 34374472 1
14190551 34374472 1
77234984 34374472 1
107254637 34374472 1
415449314 34374472 1
22639961 34374472 1
80021045 34374472 1
110767433 34374472 1
130092487 34374472 1
331178901 34374472 1
106397932 34374472 1
77224096 34374472 1
18099795 34374472 1
14146330 34374472 1
54515428 34374472 1
201226827 34374472 1
111411358 34374472 1
32965648 34374472 1
249709671 34374472 1
19295262 34374472 1
61733092 34374472 1
153810216 34374472 1
106150560 34374472 1
72341341 34374472 1
65357102 34374472 1
117449724 34374472 1
468356212 34374472 1
617016144 34374472 1
156992643 34374472 1
169864622 34374472 1
21713090 34374472 1
580749365 34374472 1
32439211 34374472 1
20600229 34374472 1
34654362 34374472 1
499781930 34374472 1
15672615 34374472 1
23749162 34374472 1
236953412 34374472 1
143212610 34374472 1
354911386 34374472 1
191111643 34374472 1
35781487 34374472 1
64396655 34374472 1
124270074 34374472 1
79974944 34374472 1
75896448 34374472 1
277496722 34374472 1
105838665 34374472 1
193313425 34374472 1
6364652 34374472 1
432396682 34374472 1
130154450 34374472 1
168592013 34374472 1
22388326 34374472 1
221355288 34374472 1
77808680 34374472 1
33300246 34374472 1
353688428 34374472 1
19977759 34374472 1
110459587 34374472 1
102084479 34374472 1
240202308 34374472 1
261782937 34374472 1
16708655 34374472 1
49682880 34374472 1
68659708 34374472 1
227023883 34374472 1
318951712 34374472 1
107722321 34374472 1
61781260 34374472 1
17723460 34374472 1
35305401 34374472 1
192935794 34374472 1
23452598 34374472 1
245745762 34374472 1
117777690 34374472 1
198912426 34374472 1
397229449 34374472 1
200700960 34374472 1
120720108 34374472 1
58821256 34374472 1
388299335 34374472 1
624746312 34374472 1
25091518 34374472 1
259215762 34374472 1
54351001 34374472 1
50303152 34374472 1
21408041 34374472 1
105800463 34374472 1
14621024 34374472 1
143779403 34374472 1
622426905 34374472 1
21746513 34374472 1
102107018 34374472 1
93860818 34374472 1
225857392 34374472 1
143739561 34374472 1
376161322 34374472 1
328634628 34374472 1
77981490 34374472 1
131970620 34374472 1
162472533 34374472 1
407741330 34374472 1
27212119 34374472 1
191807697 34374472 1
40238442 34374472 1
297967419 34374472 1
115643685 34374472 1
94701778 34374472 1
20148039 34374472 1
388954439 34374472 1
105880024 34374472 1
948015937 34374472 1
568174146 34374472 1
121762421 34374472 1
82093305 34374472 1
466501865 34374472 1
300872531 34374472 1
18632946 34374472 1
77188973 34374472 1
164226176 34374472 1
276868661 34374472 1
393436815 34374472 1
22499765 34374472 1
427031173 34374472 1
219976700 34374472 1
28543847 34374472 1
20995648 34374472 1
19397942 34374472 1
101797813 34374472 1
270926830 34374472 1
90432690 34374472 1
125312818 34374472 1
26584956 34374472 1
19619404 34374472 1
14567982 34374472 1
118429508 34374472 1
357472615 34374472 1
173089105 34374472 1
166694631 34374472 1
20589545 34374472 1
185183285 34374472 1
66078636 34374472 1
34940114 34374472 1
78702900 20226550 1
109585815 20226550 1
368314502 20226550 1
275228841 20226550 1
357805905 20226550 1
261782937 20226550 1
16708655 20226550 1
15048694 20226550 1
19177609 20226550 1
475884318 20226550 1
103065157 20226550 1
95646830 20226550 1
19058678 20226550 1
38281180 20226550 1
408663015 20226550 1
14190551 20226550 1
113585486 20226550 1
123346524 20226550 1
21746513 110459587 1
15580900 110459587 1
19977759 110459587 1
14190551 110459587 1
66078636 110459587 1
19397942 110459587 1
15672615 110459587 1
27212119 110459587 1
20600229 110459587 1
75896448 110459587 1
61781260 110459587 1
21746513 407741330 1
516688031 407741330 1
105838665 407741330 1
193313425 407741330 1
225857392 407741330 1
143739561 407741330 1
432396682 407741330 1
328634628 407741330 1
14146330 407741330 1
77981490 407741330 1
33300246 407741330 1
201226827 407741330 1
34374472 407741330 1
245849058 407741330 1
377319290 407741330 1
94701778 407741330 1
948015937 407741330 1
261782937 407741330 1
16708655 407741330 1
82093305 407741330 1
68659708 407741330 1
61733092 407741330 1
927480949 407741330 1
18632946 407741330 1
77188973 407741330 1
72341341 407741330 1
393436815 407741330 1
61781260 407741330 1
219976700 407741330 1
389434876 407741330 1
617016144 407741330 1
19397942 407741330 1
26584956 407741330 1
245745762 407741330 1
58821256 407741330 1
34654362 407741330 1
14567982 407741330 1
23749162 407741330 1
143212610 407741330 1
454866285 407741330 1
387054267 407741330 1
35781487 407741330 1
118429508 407741330 1
173089105 407741330 1
14190551 407741330 1
185183285 407741330 1
21408041 407741330 1
14621024 407741330 1
75896448 407741330 1
393947529 68198984 1
19177609 68198984 1
14933304 68198984 1
80021045 68198984 1
6058852 68198984 1
20622055 68198984 1
15010349 68198984 1
131517399 68198984 1
122994639 68198984 1
14197060 68198984 1
85809236 68198984 1
19973305 68198984 1
80802900 68198984 1
19018381 68198984 1
21746513 27212119 1
80021045 27212119 1
18096679 27212119 1
102107018 27212119 1
105838665 27212119 1
193313425 27212119 1
15580900 27212119 1
6364652 27212119 1
77224096 27212119 1
376161322 27212119 1
130154450 27212119 1
18099795 27212119 1
22388326 27212119 1
328634628 27212119 1
77808680 27212119 1
131970620 27212119 1
20688804 27212119 1
33300246 27212119 1
93880122 27212119 1
201226827 27212119 1
111411358 27212119 1
162472533 27212119 1
353688428 27212119 1
19977759 27212119 1
34374472 27212119 1
110459587 27212119 1
407741330 27212119 1
32965648 27212119 1
191807697 27212119 1
78702900 27212119 1
40238442 27212119 1
253490735 27212119 1
297967419 27212119 1
115643685 27212119 1
377319290 27212119 1
94701778 27212119 1
249709671 27212119 1
20148039 27212119 1
388954439 27212119 1
240202308 27212119 1
948015937 27212119 1
19295262 27212119 1
121762421 27212119 1
261782937 27212119 1
16708655 27212119 1
58836363 27212119 1
68659708 27212119 1
227023883 27212119 1
61733092 27212119 1
153810216 27212119 1
19058678 27212119 1
18632946 27212119 1
260824465 27212119 1
77188973 27212119 1
164226176 27212119 1
24157360 27212119 1
32522100 27212119 1
15010349 27212119 1
61781260 27212119 1
133236916 27212119 1
20995648 27212119 1
34343954 27212119 1
389434876 27212119 1
19397942 27212119 1
17723460 27212119 1
35305401 27212119 1
56999787 27212119 1
90432690 27212119 1
21291109 27212119 1
26584956 27212119 1
169864622 27212119 1
21713090 27212119 1
108905591 27212119 1
245745762 27212119 1
117777690 27212119 1
32439211 27212119 1
198912426 27212119 1
408454349 27212119 1
200700960 27212119 1
120720108 27212119 1
20600229 27212119 1
388299335 27212119 1
34654362 27212119 1
15672615 27212119 1
14567982 27212119 1
21736214 27212119 1
24211594 27212119 1
236953412 27212119 1
18020612 27212119 1
387054267 27212119 1
191111643 27212119 1
25091518 27212119 1
35781487 27212119 1
259215762 27212119 1
112398730 27212119 1
20589545 27212119 1
124270074 27212119 1
122994639 27212119 1
20992801 27212119 1
32369044 27212119 1
14190551 27212119 1
185183285 27212119 1
50303152 27212119 1
66078636 27212119 1
21408041 27212119 1
105800463 27212119 1
107254637 27212119 1
75896448 27212119 1
143779403 27212119 1
277496722 32965648 1
18096679 32965648 1
81367969 32965648 1
105838665 32965648 1
18451281 32965648 1
193313425 32965648 1
15580900 32965648 1
6364652 32965648 1
432396682 32965648 1
130154450 32965648 1
22388326 32965648 1
168592013 32965648 1
77808680 32965648 1
38281180 32965648 1
33300246 32965648 1
34374472 32965648 1
110459587 32965648 1
125270251 32965648 1
253490735 32965648 1
144791011 32965648 1
240202308 32965648 1
124152473 32965648 1
261782937 32965648 1
80943076 32965648 1
16708655 32965648 1
49682880 32965648 1
68659708 32965648 1
14933304 32965648 1
227023883 32965648 1
103065157 32965648 1
131926473 32965648 1
318951712 32965648 1
19825835 32965648 1
258834854 32965648 1
25097735 32965648 1
107722321 32965648 1
32522100 32965648 1
61781260 32965648 1
133236916 32965648 1
389434876 32965648 1
35305401 32965648 1
56999787 32965648 1
20856796 32965648 1
108905591 32965648 1
192935794 32965648 1
245745762 32965648 1
117777690 32965648 1
198912426 32965648 1
200700960 32965648 1
120720108 32965648 1
58821256 32965648 1
388299335 32965648 1
84563846 32965648 1
142003449 32965648 1
21736214 32965648 1
24211594 32965648 1
141636742 32965648 1
18020612 32965648 1
387054267 32965648 1
25091518 32965648 1
112398730 32965648 1
54351001 32965648 1
20992801 32965648 1
32369044 32965648 1
14190551 32965648 1
50303152 32965648 1
80802900 32965648 1
21408041 32965648 1
105800463 32965648 1
14621024 32965648 1
107254637 32965648 1
143779403 32965648 1
21746513 32965648 1
457060718 32965648 1
22639961 32965648 1
80021045 32965648 1
496278040 32965648 1
102107018 32965648 1
110767433 32965648 1
77224096 32965648 1
225857392 32965648 1
143739561 32965648 1
18099795 32965648 1
328634628 32965648 1
14146330 32965648 1
77981490 32965648 1
131970620 32965648 1
201226827 32965648 1
111411358 32965648 1
162472533 32965648 1
407741330 32965648 1
27212119 32965648 1
191807697 32965648 1
40238442 32965648 1
297967419 32965648 1
115643685 32965648 1
94701778 32965648 1
249709671 32965648 1
20148039 32965648 1
388954439 32965648 1
105880024 32965648 1
19295262 32965648 1
82093305 32965648 1
61733092 32965648 1
153810216 32965648 1
18632946 32965648 1
106150560 32965648 1
77188973 32965648 1
72341341 32965648 1
22499765 32965648 1
15010349 32965648 1
62613162 32965648 1
20995648 32965648 1
34343954 32965648 1
19397942 32965648 1
101797813 32965648 1
270926830 32965648 1
156992643 32965648 1
26584956 32965648 1
169864622 32965648 1
21713090 32965648 1
237700394 32965648 1
32439211 32965648 1
20600229 32965648 1
111013369 32965648 1
15672615 32965648 1
14567982 32965648 1
23749162 32965648 1
236953412 32965648 1
143212610 32965648 1
79167671 32965648 1
354911386 32965648 1
191111643 32965648 1
35781487 32965648 1
118429508 32965648 1
101712079 32965648 1
173089105 32965648 1
20589545 32965648 1
124270074 32965648 1
122994639 32965648 1
185183285 32965648 1
66078636 32965648 1
75896448 32965648 1
104845115 277499481 1
61781260 277499481 1
296312085 277499481 1
15048694 277499481 1
122994639 277499481 1
75896448 277499481 1
21746513 245849058 1
18096679 245849058 1
105838665 245849058 1
193313425 245849058 1
6364652 245849058 1
376161322 245849058 1
328634628 245849058 1
77808680 245849058 1
33300246 245849058 1
201226827 245849058 1
776022362 245849058 1
111411358 245849058 1
162472533 245849058 1
19977759 245849058 1
34374472 245849058 1
407741330 245849058 1
27212119 245849058 1
32965648 245849058 1
78702900 245849058 1
253490735 245849058 1
297967419 245849058 1
115643685 245849058 1
249709671 245849058 1
240202308 245849058 1
16708655 245849058 1
49682880 245849058 1
250091875 245849058 1
68659708 245849058 1
227023883 245849058 1
153810216 245849058 1
18632946 245849058 1
77188973 245849058 1
164226176 245849058 1
72341341 245849058 1
24157360 245849058 1
107722321 245849058 1
32522100 245849058 1
61781260 245849058 1
133236916 245849058 1
219976700 245849058 1
20995648 245849058 1
34343954 245849058 1
19397942 245849058 1
169864622 245849058 1
32439211 245849058 1
408454349 245849058 1
388299335 245849058 1
23749162 245849058 1
24211594 245849058 1
143212610 245849058 1
354911386 245849058 1
18020612 245849058 1
387054267 245849058 1
25091518 245849058 1
64396655 245849058 1
259215762 245849058 1
85302744 245849058 1
124270074 245849058 1
20992801 245849058 1
32369044 245849058 1
14190551 245849058 1
185183285 245849058 1
50303152 245849058 1
79974944 245849058 1
105800463 245849058 1
14621024 245849058 1
75896448 245849058 1
309587728 125270251 1
121127090 125270251 1
18096679 125270251 1
19589280 125270251 1
417975170 125270251 1
19858924 125270251 1
193313425 125270251 1
386776248 125270251 1
155892458 125270251 1
275228841 125270251 1
312758175 125270251 1
60738400 125270251 1
373442908 125270251 1
432396682 125270251 1
209029473 125270251 1
130154450 125270251 1
810372954 125270251 1
19177609 125270251 1
871469846 125270251 1
118984824 125270251 1
77808680 125270251 1
14937936 125270251 1
38281180 125270251 1
33300246 125270251 1
131517399 125270251 1
408663015 125270251 1
19977759 125270251 1
34374472 125270251 1
20226550 125270251 1
215206530 125270251 1
16884084 125270251 1
90646214 125270251 1
78702900 125270251 1
18627119 125270251 1
385936104 125270251 1
6058852 125270251 1
34244239 125270251 1
436576452 125270251 1
109585815 125270251 1
46609085 125270251 1
55059675 125270251 1
222762589 125270251 1
368314502 125270251 1
357805905 125270251 1
19087569 125270251 1
261782937 125270251 1
16708655 125270251 1
80943076 125270251 1
58836363 125270251 1
368312542 125270251 1
68659708 125270251 1
14933304 125270251 1
303707744 125270251 1
103065157 125270251 1
260824465 125270251 1
131926473 125270251 1
932446861 125270251 1
550076077 125270251 1
44548822 125270251 1
123346524 125270251 1
20424362 125270251 1
15133808 125270251 1
422184091 125270251 1
66774405 125270251 1
58922682 125270251 1
21666641 125270251 1
19825835 125270251 1
11564602 125270251 1
25097735 125270251 1
32522100 125270251 1
242943134 125270251 1
399365200 125270251 1
61781260 125270251 1
20356313 125270251 1
133236916 125270251 1
21744895 125270251 1
134738764 125270251 1
224655400 125270251 1
17723460 125270251 1
56999787 125270251 1
460401829 125270251 1
728039018 125270251 1
19758148 125270251 1
192935794 125270251 1
198912426 125270251 1
326184301 125270251 1
288723364 125270251 1
17298241 125270251 1
55253731 125270251 1
22159580 125270251 1
388299335 125270251 1
114704539 125270251 1
60585651 125270251 1
48988168 125270251 1
142003449 125270251 1
41901500 125270251 1
188332701 125270251 1
141636742 125270251 1
383238347 125270251 1
42374586 125270251 1
387054267 125270251 1
19973305 125270251 1
85302744 125270251 1
112398730 125270251 1
15048694 125270251 1
532241033 125270251 1
95646830 125270251 1
295807687 125270251 1
250311545 125270251 1
20992801 125270251 1
22282116 125270251 1
103879974 125270251 1
14190551 125270251 1
180013616 125270251 1
759067032 125270251 1
77234984 125270251 1
236395049 125270251 1
105800463 125270251 1
143779403 125270251 1
14284260 125270251 1
21746513 125270251 1
14758838 125270251 1
457060718 125270251 1
50714939 125270251 1
22639961 125270251 1
831250927 125270251 1
80021045 125270251 1
222477026 125270251 1
496278040 125270251 1
102107018 125270251 1
80968760 125270251 1
22031058 125270251 1
45158266 125270251 1
130092487 125270251 1
331178901 125270251 1
93860818 125270251 1
143739561 125270251 1
20132840 125270251 1
376161322 125270251 1
187632184 125270251 1
18099795 125270251 1
81857654 125270251 1
328634628 125270251 1
92498317 125270251 1
86192099 125270251 1
475884318 125270251 1
217148014 125270251 1
15157283 125270251 1
54515428 125270251 1
131970620 125270251 1
93880122 125270251 1
68198984 125270251 1
27212119 125270251 1
32965648 125270251 1
166598394 125270251 1
100520303 125270251 1
297967419 125270251 1
903616850 125270251 1
429751008 125270251 1
331021368 125270251 1
94701778 125270251 1
20148039 125270251 1
14104027 125270251 1
388954439 125270251 1
173065787 125270251 1
568174146 125270251 1
14561015 125270251 1
132170123 125270251 1
804596460 125270251 1
36664451 125270251 1
28087982 125270251 1
269788397 125270251 1
153810216 125270251 1
19058678 125270251 1
38886883 125270251 1
300872531 125270251 1
106150560 125270251 1
124170781 125270251 1
78562045 125270251 1
462856853 125270251 1
102958885 125270251 1
31373289 125270251 1
388250401 125270251 1
65357102 125270251 1
393947529 125270251 1
393436815 125270251 1
117449724 125270251 1
22499765 125270251 1
88974929 125270251 1
830775721 125270251 1
24727170 125270251 1
154943205 125270251 1
15010349 125270251 1
62613162 125270251 1
482866177 125270251 1
28543847 125270251 1
20995648 125270251 1
85110055 125270251 1
19397942 125270251 1
101797813 125270251 1
119074643 125270251 1
270926830 125270251 1
903985238 125270251 1
90432690 125270251 1
255998767 125270251 1
125312818 125270251 1
26584956 125270251 1
76650839 125270251 1
21713090 125270251 1
26796376 125270251 1
19619404 125270251 1
237700394 125270251 1
32439211 125270251 1
606306570 125270251 1
15453062 125270251 1
19018381 125270251 1
111013369 125270251 1
499781930 125270251 1
328576792 125270251 1
100260784 125270251 1
108935576 125270251 1
143212610 125270251 1
14197060 125270251 1
130085607 125270251 1
14395178 125270251 1
354911386 125270251 1
101712079 125270251 1
64396655 125270251 1
131120978 125270251 1
595553662 125270251 1
70796349 125270251 1
357472615 125270251 1
223552246 125270251 1
108587399 125270251 1
16970757 125270251 1
124270074 125270251 1
122994639 125270251 1
24734991 125270251 1
47916280 125270251 1
113585486 125270251 1
77220402 125270251 1
66078636 125270251 1
34940114 125270251 1
91786287 125270251 1
75896448 125270251 1
21666641 215206530 1
72883916 215206530 1
80021045 215206530 1
15010349 215206530 1
311986618 215206530 1
45158266 215206530 1
56999787 215206530 1
106115066 215206530 1
5715682 215206530 1
68198984 215206530 1
19018381 215206530 1
6058852 215206530 1
124312153 215206530 1
55059675 215206530 1
14197060 215206530 1
19973305 215206530 1
85302744 215206530 1
108587399 215206530 1
14933304 215206530 1
27850283 215206530 1
38886883 215206530 1
180013616 215206530 1
309587728 16884084 1
121127090 16884084 1
593650130 16884084 1
19589280 16884084 1
60738400 16884084 1
209029473 16884084 1
810372954 16884084 1
19177609 16884084 1
871469846 16884084 1
118984824 16884084 1
131517399 16884084 1
20226550 16884084 1
215206530 16884084 1
125270251 16884084 1
437518507 16884084 1
18627119 16884084 1
385936104 16884084 1
46609085 16884084 1
222762589 16884084 1
19087569 16884084 1
58836363 16884084 1
303707744 16884084 1
103065157 16884084 1
20424362 16884084 1
15133808 16884084 1
66774405 16884084 1
19825835 16884084 1
25097735 16884084 1
21744895 16884084 1
460401829 16884084 1
113043462 16884084 1
728039018 16884084 1
19758148 16884084 1
408454349 16884084 1
288723364 16884084 1
17298241 16884084 1
22159580 16884084 1
114704539 16884084 1
60585651 16884084 1
48988168 16884084 1
41901500 16884084 1
387054267 16884084 1
15048694 16884084 1
250311545 16884084 1
22282116 16884084 1
103879974 16884084 1
14190551 16884084 1
14284260 16884084 1
80968760 16884084 1
130092487 16884084 1
81857654 16884084 1
92498317 16884084 1
54515428 16884084 1
93880122 16884084 1
32965648 16884084 1
429751008 16884084 1
14104027 16884084 1
173065787 16884084 1
269788397 16884084 1
19058678 16884084 1
124170781 16884084 1
462856853 16884084 1
102958885 16884084 1
388250401 16884084 1
65357102 16884084 1
88974929 16884084 1
85110055 16884084 1
119074643 16884084 1
255998767 16884084 1
26796376 16884084 1
111013369 16884084 1
328576792 16884084 1
108935576 16884084 1
130085607 16884084 1
14395178 16884084 1
101712079 16884084 1
70796349 16884084 1
108587399 16884084 1
18096679 16884084 1
19858924 16884084 1
386776248 16884084 1
312758175 16884084 1
275228841 16884084 1
14937936 16884084 1
38281180 16884084 1
33300246 16884084 1
90646214 16884084 1
78702900 16884084 1
34244239 16884084 1
436576452 16884084 1
109585815 16884084 1
16708655 16884084 1
80943076 16884084 1
158315486 16884084 1
131926473 16884084 1
44548822 16884084 1
123346524 16884084 1
422184091 16884084 1
58922682 16884084 1
11564602 16884084 1
242943134 16884084 1
20356313 16884084 1
224655400 16884084 1
17723460 16884084 1
35305401 16884084 1
326184301 16884084 1
55253731 16884084 1
188332701 16884084 1
141636742 16884084 1
383238347 16884084 1
42374586 16884084 1
19973305 16884084 1
85302744 16884084 1
112398730 16884084 1
532241033 16884084 1
95646830 16884084 1
295807687 16884084 1
236395049 16884084 1
14758838 16884084 1
50714939 16884084 1
222477026 16884084 1
496278040 16884084 1
376161322 16884084 1
86192099 16884084 1
475884318 16884084 1
217148014 16884084 1
15157283 16884084 1
131970620 16884084 1
166598394 16884084 1
903616850 16884084 1
115643685 16884084 1
331021368 16884084 1
105880024 16884084 1
14561015 16884084 1
36664451 16884084 1
28087982 16884084 1
78562045 16884084 1
830775721 16884084 1
24727170 16884084 1
154943205 16884084 1
62613162 16884084 1
903985238 16884084 1
125312818 16884084 1
76650839 16884084 1
19619404 16884084 1
237700394 16884084 1
15453062 16884084 1
100260784 16884084 1
131120978 16884084 1
223552246 16884084 1
173089105 16884084 1
16970757 16884084 1
122994639 16884084 1
24734991 16884084 1
47916280 16884084 1
113585486 16884084 1
185183285 16884084 1
34940114 16884084 1
14284260 90646214 1
111013369 90646214 1
58922682 90646214 1
65357102 90646214 1
125270251 90646214 1
457060718 90646214 1
309587728 90646214 1
114704539 90646214 1
50714939 90646214 1
78702900 90646214 1
18627119 90646214 1
121127090 90646214 1
19825835 90646214 1
166598394 90646214 1
11564602 90646214 1
222477026 90646214 1
25097735 90646214 1
18096679 90646214 1
60585651 90646214 1
48988168 90646214 1
34244239 90646214 1
102107018 90646214 1
109585815 90646214 1
242943134 90646214 1
41901500 90646214 1
100260784 90646214 1
108935576 90646214 1
331021368 90646214 1
222762589 90646214 1
14104027 90646214 1
130085607 90646214 1
21744895 90646214 1
14561015 90646214 1
101712079 90646214 1
312758175 90646214 1
60738400 90646214 1
119074643 90646214 1
131120978 90646214 1
80943076 90646214 1
56999787 90646214 1
20132840 90646214 1
112398730 90646214 1
58836363 90646214 1
125312818 90646214 1
19177609 90646214 1
92498317 90646214 1
36664451 90646214 1
118984824 90646214 1
269788397 90646214 1
95646830 90646214 1
19058678 90646214 1
15157283 90646214 1
16970757 90646214 1
54515428 90646214 1
19758148 90646214 1
38281180 90646214 1
93880122 90646214 1
131517399 90646214 1
250311545 90646214 1
124170781 90646214 1
131926473 90646214 1
122994639 90646214 1
24734991 90646214 1
44548822 90646214 1
17298241 90646214 1
55253731 90646214 1
20226550 90646214 1
34940114 90646214 1
15133808 90646214 1
75896448 90646214 1
66774405 437518507 1
14284260 437518507 1
111013369 437518507 1
58922682 437518507 1
65357102 437518507 1
125270251 437518507 1
14758838 437518507 1
16884084 437518507 1
309587728 437518507 1
90646214 437518507 1
114704539 437518507 1
117449724 437518507 1
50714939 437518507 1
78702900 437518507 1
18627119 437518507 1
121127090 437518507 1
88974929 437518507 1
19825835 437518507 1
385936104 437518507 1
222477026 437518507 1
24727170 437518507 1
18096679 437518507 1
60585651 437518507 1
34244239 437518507 1
436576452 437518507 1
109585815 437518507 1
80968760 437518507 1
154943205 437518507 1
41901500 437518507 1
100260784 437518507 1
188332701 437518507 1
108935576 437518507 1
141636742 437518507 1
22031058 437518507 1
62613162 437518507 1
19858924 437518507 1
130092487 437518507 1
222762589 437518507 1
42374586 437518507 1
130085607 437518507 1
21744895 437518507 1
14561015 437518507 1
101712079 437518507 1
275228841 437518507 1
312758175 437518507 1
60738400 437518507 1
119074643 437518507 1
19087569 437518507 1
131120978 437518507 1
80943076 437518507 1
20132840 437518507 1
112398730 437518507 1
70796349 437518507 1
209029473 437518507 1
58836363 437518507 1
81857654 437518507 1
108587399 437518507 1
15048694 437518507 1
19177609 437518507 1
125312818 437518507 1
92498317 437518507 1
36664451 437518507 1
303707744 437518507 1
28087982 437518507 1
103065157 437518507 1
118984824 437518507 1
269788397 437518507 1
76650839 437518507 1
95646830 437518507 1
19058678 437518507 1
15157283 437518507 1
26796376 437518507 1
54515428 437518507 1
14937936 437518507 1
19758148 437518507 1
38281180 437518507 1
19619404 437518507 1
33300246 437518507 1
131517399 437518507 1
250311545 437518507 1
124170781 437518507 1
326184301 437518507 1
131926473 437518507 1
78562045 437518507 1
22282116 437518507 1
44548822 437518507 1
17298241 437518507 1
55253731 437518507 1
22159580 437518507 1
20226550 437518507 1
113585486 437518507 1
123346524 437518507 1
82406734 437518507 1
34940114 437518507 1
20424362 437518507 1
236395049 437518507 1
15133808 437518507 1
75896448 437518507 1
277496722 191807697 1
61781260 191807697 1
219976700 191807697 1
193313425 191807697 1
331178901 191807697 1
19397942 191807697 1
17723460 191807697 1
14146330 191807697 1
131970620 191807697 1
32439211 191807697 1
33300246 191807697 1
111411358 191807697 1
408454349 191807697 1
162472533 191807697 1
19977759 191807697 1
34374472 191807697 1
388299335 191807697 1
499781930 191807697 1
102084479 191807697 1
115643685 191807697 1
143212610 191807697 1
94701778 191807697 1
948015937 191807697 1
387054267 191807697 1
35781487 191807697 1
16708655 191807697 1
173089105 191807697 1
153810216 191807697 1
300872531 191807697 1
14190551 191807697 1
164226176 191807697 1
14621024 191807697 1
75896448 191807697 1
14284260 78702900 1
121127090 78702900 1
18096679 78702900 1
20226550 78702900 1
125270251 78702900 1
331021368 78702900 1
14104027 78702900 1
16708655 78702900 1
58836363 78702900 1
28087982 78702900 1
101262304 78702900 1
131926473 78702900 1
44548822 78702900 1
388250401 78702900 1
58922682 78702900 1
19825835 78702900 1
25097735 78702900 1
20356313 78702900 1
133236916 78702900 1
62613162 78702900 1
19758148 78702900 1
19619404 78702900 1
55253731 78702900 1
499781930 78702900 1
25091518 78702900 1
112398730 78702900 1
16970757 78702900 1
47916280 78702900 1
516688031 40238442 1
81367969 40238442 1
18451281 40238442 1
19589280 40238442 1
15580900 40238442 1
209029473 40238442 1
118984824 40238442 1
110391388 40238442 1
34374472 40238442 1
125270251 40238442 1
18627119 40238442 1
46609085 40238442 1
144791011 40238442 1
124152473 40238442 1
357805905 40238442 1
58836363 40238442 1
260824465 40238442 1
15133808 40238442 1
66774405 40238442 1
24157360 40238442 1
21666641 40238442 1
19825835 40238442 1
32522100 40238442 1
133236916 40238442 1
95194160 40238442 1
389434876 40238442 1
21291109 40238442 1
815306454 40238442 1
20856796 40238442 1
84563846 40238442 1
142003449 40238442 1
21736214 40238442 1
24211594 40238442 1
18020612 40238442 1
387054267 40238442 1
15048694 40238442 1
20992801 40238442 1
32369044 40238442 1
14190551 40238442 1
77234984 40238442 1
107254637 40238442 1
22639961 40238442 1
110767433 40238442 1
130092487 40238442 1
331178901 40238442 1
106397932 40238442 1
36672211 40238442 1
77224096 40238442 1
18099795 40238442 1
14146330 40238442 1
93880122 40238442 1
201226827 40238442 1
776022362 40238442 1
111411358 40238442 1
32965648 40238442 1
249709671 40238442 1
19295262 40238442 1
61733092 40238442 1
153810216 40238442 1
19058678 40238442 1
106150560 40238442 1
72341341 40238442 1
34343954 40238442 1
156992643 40238442 1
169864622 40238442 1
21713090 40238442 1
580749365 40238442 1
202205134 40238442 1
19018381 40238442 1
20600229 40238442 1
34654362 40238442 1
499781930 40238442 1
15672615 40238442 1
23749162 40238442 1
108935576 40238442 1
236953412 40238442 1
143212610 40238442 1
14197060 40238442 1
354911386 40238442 1
191111643 40238442 1
35781487 40238442 1
64396655 40238442 1
108587399 40238442 1
124270074 40238442 1
117783032 40238442 1
97452095 40238442 1
79974944 40238442 1
91786287 40238442 1
75896448 40238442 1
277496722 40238442 1
105838665 40238442 1
193313425 40238442 1
6364652 40238442 1
432396682 40238442 1
130154450 40238442 1
22388326 40238442 1
221355288 40238442 1
77808680 40238442 1
33300246 40238442 1
353688428 40238442 1
19977759 40238442 1
110459587 40238442 1
102084479 40238442 1
240202308 40238442 1
261782937 40238442 1
16708655 40238442 1
49682880 40238442 1
68659708 40238442 1
14933304 40238442 1
227023883 40238442 1
131926473 40238442 1
44548822 40238442 1
609096352 40238442 1
318951712 40238442 1
77240489 40238442 1
107722321 40238442 1
61781260 40238442 1
17723460 40238442 1
35305401 40238442 1
56999787 40238442 1
23452598 40238442 1
192935794 40238442 1
245745762 40238442 1
117777690 40238442 1
198912426 40238442 1
397229449 40238442 1
200700960 40238442 1
120720108 40238442 1
388299335 40238442 1
383238347 40238442 1
333330899 40238442 1
25091518 40238442 1
85302744 40238442 1
608932775 40238442 1
95646830 40238442 1
54351001 40238442 1
50303152 40238442 1
196054196 40238442 1
21408041 40238442 1
105800463 40238442 1
14621024 40238442 1
143779403 40238442 1
622426905 40238442 1
21746513 40238442 1
50714939 40238442 1
102107018 40238442 1
93860818 40238442 1
225857392 40238442 1
143739561 40238442 1
376161322 40238442 1
187632184 40238442 1
87733460 40238442 1
328634628 40238442 1
77981490 40238442 1
131970620 40238442 1
162472533 40238442 1
27212119 40238442 1
191807697 40238442 1
166598394 40238442 1
100520303 40238442 1
297967419 40238442 1
115643685 40238442 1
331021368 40238442 1
94701778 40238442 1
20148039 40238442 1
388954439 40238442 1
105880024 40238442 1
948015937 40238442 1
82093305 40238442 1
466501865 40238442 1
300872531 40238442 1
18632946 40238442 1
77188973 40238442 1
31373289 40238442 1
164226176 40238442 1
22499765 40238442 1
427031173 40238442 1
219976700 40238442 1
20995648 40238442 1
19397942 40238442 1
101797813 40238442 1
270926830 40238442 1
90432690 40238442 1
26584956 40238442 1
14567982 40238442 1
100260784 40238442 1
454866285 40238442 1
79167671 40238442 1
118429508 40238442 1
173089105 40238442 1
166694631 40238442 1
20589545 40238442 1
16970757 40238442 1
122994639 40238442 1
386476845 40238442 1
113585486 40238442 1
185183285 40238442 1
66078636 40238442 1
14284260 18627119 1
111013369 18627119 1
125270251 18627119 1
16884084 18627119 1
457060718 18627119 1
117449724 18627119 1
88974929 18627119 1
121127090 18627119 1
166598394 18627119 1
11564602 18627119 1
24727170 18627119 1
80968760 18627119 1
108935576 18627119 1
141636742 18627119 1
19858924 18627119 1
14104027 18627119 1
14395178 18627119 1
119074643 18627119 1
19087569 18627119 1
131120978 18627119 1
80943076 18627119 1
20132840 18627119 1
112398730 18627119 1
209029473 18627119 1
58836363 18627119 1
810372954 18627119 1
36664451 18627119 1
86192099 18627119 1
103065157 18627119 1
76650839 18627119 1
20589545 18627119 1
19758148 18627119 1
14937936 18627119 1
38281180 18627119 1
124170781 18627119 1
78562045 18627119 1
55253731 18627119 1
103879974 18627119 1
22159580 18627119 1
34940114 18627119 1
19018381 18627119 1
14284260 385936104 1
21746513 385936104 1
14758838 385936104 1
309587728 385936104 1
457060718 385936104 1
50714939 385936104 1
121127090 385936104 1
80021045 385936104 1
222477026 385936104 1
18096679 385936104 1
496278040 385936104 1
80968760 385936104 1
22031058 385936104 1
19589280 385936104 1
417975170 385936104 1
19858924 385936104 1
130092487 385936104 1
15580900 385936104 1
386776248 385936104 1
155892458 385936104 1
312758175 385936104 1
275228841 385936104 1
60738400 385936104 1
222419520 385936104 1
20132840 385936104 1
373442908 385936104 1
209029473 385936104 1
130154450 385936104 1
187632184 385936104 1
81857654 385936104 1
328634628 385936104 1
19177609 385936104 1
92498317 385936104 1
86192099 385936104 1
475884318 385936104 1
118984824 385936104 1
217148014 385936104 1
15157283 385936104 1
54515428 385936104 1
14937936 385936104 1
38281180 385936104 1
131517399 385936104 1
93880122 385936104 1
408663015 385936104 1
162472533 385936104 1
19977759 385936104 1
34374472 385936104 1
20226550 385936104 1
125270251 385936104 1
16884084 385936104 1
90646214 385936104 1
437518507 385936104 1
78702900 385936104 1
18627119 385936104 1
166598394 385936104 1
34244239 385936104 1
436576452 385936104 1
109585815 385936104 1
429751008 385936104 1
331021368 385936104 1
94701778 385936104 1
222762589 385936104 1
20148039 385936104 1
14104027 385936104 1
173065787 385936104 1
14561015 385936104 1
19087569 385936104 1
80943076 385936104 1
58836363 385936104 1
36664451 385936104 1
303707744 385936104 1
28087982 385936104 1
103065157 385936104 1
269788397 385936104 1
19058678 385936104 1
18632946 385936104 1
124170781 385936104 1
78562045 385936104 1
462856853 385936104 1
44548822 385936104 1
123346524 385936104 1
102958885 385936104 1
20424362 385936104 1
15133808 385936104 1
422184091 385936104 1
66774405 385936104 1
388250401 385936104 1
58922682 385936104 1
65357102 385936104 1
130508206 385936104 1
22499765 385936104 1
117449724 385936104 1
88974929 385936104 1
19825835 385936104 1
11564602 385936104 1
258834854 385936104 1
24727170 385936104 1
32522100 385936104 1
242943134 385936104 1
154943205 385936104 1
15010349 385936104 1
399365200 385936104 1
20356313 385936104 1
62613162 385936104 1
20995648 385936104 1
85110055 385936104 1
21744895 385936104 1
134738764 385936104 1
224655400 385936104 1
119074643 385936104 1
56999787 385936104 1
460401829 385936104 1
255998767 385936104 1
113043462 385936104 1
76650839 385936104 1
26796376 385936104 1
19758148 385936104 1
19619404 385936104 1
237700394 385936104 1
326184301 385936104 1
288723364 385936104 1
17298241 385936104 1
55253731 385936104 1
22159580 385936104 1
606306570 385936104 1
15453062 385936104 1
111013369 385936104 1
114704539 385936104 1
328576792 385936104 1
60585651 385936104 1
48988168 385936104 1
15672615 385936104 1
142003449 385936104 1
41901500 385936104 1
100260784 385936104 1
188332701 385936104 1
108935576 385936104 1
141636742 385936104 1
383238347 385936104 1
42374586 385936104 1
130085607 385936104 1
14395178 385936104 1
354911386 385936104 1
35781487 385936104 1
101712079 385936104 1
131120978 385936104 1
112398730 385936104 1
70796349 385936104 1
223552246 385936104 1
108587399 385936104 1
15048694 385936104 1
532241033 385936104 1
95646830 385936104 1
16970757 385936104 1
295807687 385936104 1
15484198 385936104 1
250311545 385936104 1
122994639 385936104 1
22282116 385936104 1
24734991 385936104 1
113585486 385936104 1
180013616 385936104 1
34940114 385936104 1
236395049 385936104 1
143779403 385936104 1
21746513 253490735 1
193313425 253490735 1
6364652 253490735 1
376161322 253490735 1
18099795 253490735 1
328634628 253490735 1
201226827 253490735 1
19977759 253490735 1
407741330 253490735 1
27212119 253490735 1
245849058 253490735 1
377319290 253490735 1
115643685 253490735 1
249709671 253490735 1
261782937 253490735 1
16708655 253490735 1
68659708 253490735 1
61733092 253490735 1
19058678 253490735 1
131926473 253490735 1
932446861 253490735 1
164226176 253490735 1
393436815 253490735 1
88974929 253490735 1
61781260 253490735 1
26584956 253490735 1
21713090 253490735 1
117777690 253490735 1
397229449 253490735 1
58821256 253490735 1
20600229 253490735 1
34654362 253490735 1
499781930 253490735 1
24211594 253490735 1
236953412 253490735 1
143212610 253490735 1
387054267 253490735 1
35781487 253490735 1
64396655 253490735 1
32369044 253490735 1
14190551 253490735 1
77220402 253490735 1
79974944 253490735 1
21408041 253490735 1
143779403 253490735 1
75896448 253490735 1
66774405 166598394 1
14284260 166598394 1
58922682 166598394 1
65357102 166598394 1
14758838 166598394 1
50714939 166598394 1
121127090 166598394 1
88974929 166598394 1
19825835 166598394 1
11564602 166598394 1
25097735 166598394 1
24727170 166598394 1
18096679 166598394 1
80968760 166598394 1
20356313 166598394 1
22031058 166598394 1
19589280 166598394 1
62613162 166598394 1
19858924 166598394 1
130092487 166598394 1
52412027 166598394 1
21744895 166598394 1
155892458 166598394 1
119074643 166598394 1
60738400 166598394 1
35305401 166598394 1
20132840 166598394 1
810372954 166598394 1
125312818 166598394 1
19177609 166598394 1
92498317 166598394 1
86192099 166598394 1
118984824 166598394 1
76650839 166598394 1
15157283 166598394 1
54515428 166598394 1
26796376 166598394 1
19758148 166598394 1
131970620 166598394 1
38281180 166598394 1
19619404 166598394 1
93880122 166598394 1
131517399 166598394 1
408663015 166598394 1
17298241 166598394 1
55253731 166598394 1
111013369 166598394 1
125270251 166598394 1
16884084 166598394 1
114704539 166598394 1
78702900 166598394 1
18627119 166598394 1
6058852 166598394 1
60585651 166598394 1
48988168 166598394 1
34244239 166598394 1
436576452 166598394 1
109585815 166598394 1
100260784 166598394 1
108935576 166598394 1
14104027 166598394 1
85809236 166598394 1
42374586 166598394 1
130085607 166598394 1
14395178 166598394 1
14561015 166598394 1
101712079 166598394 1
19087569 166598394 1
131120978 166598394 1
80943076 166598394 1
112398730 166598394 1
70796349 166598394 1
58836363 166598394 1
108587399 166598394 1
36664451 166598394 1
28087982 166598394 1
269788397 166598394 1
95646830 166598394 1
19058678 166598394 1
16970757 166598394 1
124170781 166598394 1
131926473 166598394 1
122994639 166598394 1
44548822 166598394 1
103879974 166598394 1
113585486 166598394 1
123346524 166598394 1
34940114 166598394 1
20424362 166598394 1
80021045 6058852 1
86192099 6058852 1
14104027 6058852 1
14933304 6058852 1
103065157 6058852 1
19058678 6058852 1
131926473 6058852 1
22499765 6058852 1
15010349 6058852 1
61781260 6058852 1
5715682 6058852 1
288723364 6058852 1
55253731 6058852 1
19018381 6058852 1
41901500 6058852 1
85302744 6058852 1
95646830 6058852 1
122994639 6058852 1
82406734 6058852 1
81367969 297967419 1
105838665 297967419 1
193313425 297967419 1
15580900 297967419 1
6364652 297967419 1
130154450 297967419 1
168592013 297967419 1
22388326 297967419 1
221355288 297967419 1
77808680 297967419 1
33300246 297967419 1
110391388 297967419 1
34374472 297967419 1
110459587 297967419 1
125270251 297967419 1
253490735 297967419 1
144791011 297967419 1
102084479 297967419 1
240202308 297967419 1
261782937 297967419 1
16708655 297967419 1
49682880 297967419 1
250091875 297967419 1
68659708 297967419 1
227023883 297967419 1
260824465 297967419 1
318951712 297967419 1
24157360 297967419 1
107722321 297967419 1
32522100 297967419 1
61781260 297967419 1
133236916 297967419 1
389434876 297967419 1
17723460 297967419 1
35305401 297967419 1
21291109 297967419 1
20856796 297967419 1
245745762 297967419 1
117777690 297967419 1
198912426 297967419 1
200700960 297967419 1
120720108 297967419 1
58821256 297967419 1
21736214 297967419 1
24211594 297967419 1
18020612 297967419 1
25091518 297967419 1
15048694 297967419 1
54351001 297967419 1
20992801 297967419 1
32369044 297967419 1
14190551 297967419 1
50303152 297967419 1
21408041 297967419 1
105800463 297967419 1
107254637 297967419 1
143779403 297967419 1
21746513 297967419 1
22639961 297967419 1
102107018 297967419 1
106397932 297967419 1
77224096 297967419 1
93860818 297967419 1
225857392 297967419 1
143739561 297967419 1
18099795 297967419 1
81857654 297967419 1
328634628 297967419 1
14146330 297967419 1
77981490 297967419 1
131970620 297967419 1
776022362 297967419 1
111411358 297967419 1
162472533 297967419 1
27212119 297967419 1
32965648 297967419 1
191807697 297967419 1
40238442 297967419 1
115643685 297967419 1
94701778 297967419 1
249709671 297967419 1
20148039 297967419 1
105880024 297967419 1
19295262 297967419 1
121762421 297967419 1
82093305 297967419 1
61733092 297967419 1
153810216 297967419 1
18632946 297967419 1
106150560 297967419 1
77188973 297967419 1
72341341 297967419 1
19397942 297967419 1
101797813 297967419 1
270926830 297967419 1
90432690 297967419 1
156992643 297967419 1
26584956 297967419 1
169864622 297967419 1
21713090 297967419 1
20600229 297967419 1
34654362 297967419 1
15672615 297967419 1
14567982 297967419 1
23749162 297967419 1
143212610 297967419 1
354911386 297967419 1
191111643 297967419 1
35781487 297967419 1
118429508 297967419 1
64396655 297967419 1
173089105 297967419 1
20589545 297967419 1
185183285 297967419 1
66078636 297967419 1
75896448 297967419 1
121127090 34244239 1
18096679 34244239 1
19589280 34244239 1
19858924 34244239 1
417975170 34244239 1
15580900 34244239 1
386776248 34244239 1
155892458 34244239 1
312758175 34244239 1
60738400 34244239 1
209029473 34244239 1
810372954 34244239 1
19177609 34244239 1
118984824 34244239 1
38281180 34244239 1
131517399 34244239 1
34374472 34244239 1
125270251 34244239 1
16884084 34244239 1
90646214 34244239 1
78702900 34244239 1
18627119 34244239 1
436576452 34244239 1
109585815 34244239 1
222762589 34244239 1
19087569 34244239 1
16708655 34244239 1
58836363 34244239 1
103065157 34244239 1
158315486 34244239 1
44548822 34244239 1
66774405 34244239 1
19825835 34244239 1
11564602 34244239 1
242943134 34244239 1
20356313 34244239 1
17723460 34244239 1
56999787 34244239 1
19758148 34244239 1
17298241 34244239 1
55253731 34244239 1
22159580 34244239 1
60585651 34244239 1
48988168 34244239 1
41901500 34244239 1
141636742 34244239 1
85302744 34244239 1
112398730 34244239 1
532241033 34244239 1
250311545 34244239 1
103879974 34244239 1
14190551 34244239 1
236395049 34244239 1
14284260 34244239 1
14758838 34244239 1
496278040 34244239 1
80968760 34244239 1
22031058 34244239 1
130092487 34244239 1
20132840 34244239 1
92498317 34244239 1
86192099 34244239 1
15157283 34244239 1
54515428 34244239 1
93880122 34244239 1
166598394 34244239 1
331021368 34244239 1
14104027 34244239 1
14561015 34244239 1
804596460 34244239 1
19058678 34244239 1
124170781 34244239 1
388250401 34244239 1
65357102 34244239 1
117449724 34244239 1
88974929 34244239 1
830775721 34244239 1
24727170 34244239 1
15010349 34244239 1
62613162 34244239 1
119074643 34244239 1
255998767 34244239 1
125312818 34244239 1
76650839 34244239 1
26796376 34244239 1
19619404 34244239 1
328576792 34244239 1
100260784 34244239 1
108935576 34244239 1
130085607 34244239 1
14395178 34244239 1
131120978 34244239 1
70796349 34244239 1
108587399 34244239 1
16970757 34244239 1
15484198 34244239 1
122994639 34244239 1
24734991 34244239 1
34940114 34244239 1
75896448 34244239 1
388250401 436576452 1
14284260 436576452 1
66774405 436576452 1
58922682 436576452 1
65357102 436576452 1
14758838 436576452 1
50714939 436576452 1
117449724 436576452 1
121127090 436576452 1
88974929 436576452 1
19825835 436576452 1
11564602 436576452 1
222477026 436576452 1
25097735 436576452 1
24727170 436576452 1
18096679 436576452 1
496278040 436576452 1
242943134 436576452 1
80968760 436576452 1
154943205 436576452 1
20356313 436576452 1
22031058 436576452 1
133236916 436576452 1
62613162 436576452 1
19858924 436576452 1
130092487 436576452 1
386776248 436576452 1
85110055 436576452 1
21744895 436576452 1
60738400 436576452 1
119074643 436576452 1
373442908 436576452 1
20132840 436576452 1
209029473 436576452 1
187632184 436576452 1
460401829 436576452 1
255998767 436576452 1
19177609 436576452 1
125312818 436576452 1
92498317 436576452 1
86192099 436576452 1
26584956 436576452 1
475884318 436576452 1
118984824 436576452 1
15157283 436576452 1
26796376 436576452 1
54515428 436576452 1
19758148 436576452 1
38281180 436576452 1
19619404 436576452 1
237700394 436576452 1
131517399 436576452 1
93880122 436576452 1
408663015 436576452 1
288723364 436576452 1
17298241 436576452 1
55253731 436576452 1
22159580 436576452 1
20226550 436576452 1
606306570 436576452 1
58821256 436576452 1
15453062 436576452 1
111013369 436576452 1
125270251 436576452 1
16884084 436576452 1
90646214 436576452 1
114704539 436576452 1
78702900 436576452 1
18627119 436576452 1
166598394 436576452 1
60585651 436576452 1
48988168 436576452 1
34244239 436576452 1
109585815 436576452 1
41901500 436576452 1
188332701 436576452 1
100260784 436576452 1
108935576 436576452 1
141636742 436576452 1
331021368 436576452 1
222762589 436576452 1
14104027 436576452 1
42374586 436576452 1
130085607 436576452 1
14395178 436576452 1
18020612 436576452 1
14561015 436576452 1
101712079 436576452 1
19087569 436576452 1
131120978 436576452 1
80943076 436576452 1
112398730 436576452 1
70796349 436576452 1
223552246 436576452 1
58836363 436576452 1
108587399 436576452 1
15048694 436576452 1
36664451 436576452 1
28087982 436576452 1
103065157 436576452 1
95646830 436576452 1
19058678 436576452 1
16970757 436576452 1
295807687 436576452 1
124170781 436576452 1
250311545 436576452 1
131926473 436576452 1
78562045 436576452 1
24734991 436576452 1
44548822 436576452 1
103879974 436576452 1
113585486 436576452 1
34940114 436576452 1
20424362 436576452 1
15133808 436576452 1
422184091 436576452 1
143779403 436576452 1
58836363 109585815 1
17298241 109585815 1
14104027 109585815 1
276868661 46609085 1
17723460 46609085 1
432396682 46609085 1
66444899 46609085 1
103065157 46609085 1
31373289 46609085 1
77240489 46609085 1
21746513 144791011 1
393436815 144791011 1
107722321 144791011 1
81367969 144791011 1
32522100 144791011 1
102107018 144791011 1
105838665 144791011 1
61781260 144791011 1
18451281 144791011 1
193313425 144791011 1
15580900 144791011 1
20995648 144791011 1
34343954 144791011 1
389434876 144791011 1
19397942 144791011 1
6364652 144791011 1
17723460 144791011 1
35305401 144791011 1
225857392 144791011 1
130154450 144791011 1
22388326 144791011 1
18099795 144791011 1
90432690 144791011 1
328634628 144791011 1
156992643 144791011 1
14146330 144791011 1
26584956 144791011 1
169864622 144791011 1
76650839 144791011 1
21713090 144791011 1
77981490 144791011 1
77808680 144791011 1
131970620 144791011 1
192935794 144791011 1
23452598 144791011 1
117777690 144791011 1
32439211 144791011 1
33300246 144791011 1
198912426 144791011 1
111411358 144791011 1
162472533 144791011 1
200700960 144791011 1
120720108 144791011 1
19977759 144791011 1
34374472 144791011 1
110459587 144791011 1
27212119 144791011 1
32965648 144791011 1
20600229 144791011 1
388299335 144791011 1
84563846 144791011 1
40238442 144791011 1
297967419 144791011 1
15672615 144791011 1
14567982 144791011 1
102084479 144791011 1
24211594 144791011 1
115643685 144791011 1
143212610 144791011 1
94701778 144791011 1
249709671 144791011 1
20148039 144791011 1
388954439 144791011 1
354911386 144791011 1
240202308 144791011 1
18020612 144791011 1
105880024 144791011 1
387054267 144791011 1
19295262 144791011 1
191111643 144791011 1
25091518 144791011 1
35781487 144791011 1
16708655 144791011 1
82093305 144791011 1
49682880 144791011 1
68659708 144791011 1
227023883 144791011 1
61733092 144791011 1
153810216 144791011 1
16970757 144791011 1
18632946 144791011 1
124270074 144791011 1
54351001 144791011 1
122994639 144791011 1
20992801 144791011 1
77188973 144791011 1
14190551 144791011 1
407859240 144791011 1
50303152 144791011 1
66078636 144791011 1
77234984 144791011 1
80802900 144791011 1
21408041 144791011 1
105800463 144791011 1
164226176 144791011 1
107254637 144791011 1
318951712 144791011 1
75896448 144791011 1
277499481 104845115 1
103065157 104845115 1
19058678 104845115 1
61781260 102084479 1
133236916 102084479 1
6364652 102084479 1
225857392 102084479 1
18099795 102084479 1
77981490 102084479 1
117777690 102084479 1
32439211 102084479 1
120720108 102084479 1
19977759 102084479 1
58821256 102084479 1
84563846 102084479 1
191807697 102084479 1
143212610 102084479 1
64396655 102084479 1
16708655 102084479 1
153810216 102084479 1
18632946 102084479 1
20992801 102084479 1
107254637 102084479 1
75896448 102084479 1
143779403 102084479 1
496278040 903616850 1
903985238 903616850 1
103065157 903616850 1
122994639 903616850 1
932446861 903616850 1
328634628 429751008 1
92498317 429751008 1
103065157 429751008 1
496278040 429751008 1
532241033 429751008 1
122994639 429751008 1
17298241 429751008 1
20995648 429751008 1
422184091 429751008 1
81367969 115643685 1
105838665 115643685 1
15580900 115643685 1
77808680 115643685 1
33300246 115643685 1
353688428 115643685 1
19977759 115643685 1
34374472 115643685 1
110459587 115643685 1
261782937 115643685 1
16708655 115643685 1
32522100 115643685 1
61781260 115643685 1
133236916 115643685 1
17723460 115643685 1
35305401 115643685 1
23452598 115643685 1
198912426 115643685 1
408454349 115643685 1
21736214 115643685 1
20992801 115643685 1
21408041 115643685 1
105800463 115643685 1
107254637 115643685 1
143779403 115643685 1
622426905 115643685 1
102107018 115643685 1
106397932 115643685 1
18099795 115643685 1
328634628 115643685 1
77981490 115643685 1
201226827 115643685 1
111411358 115643685 1
162472533 115643685 1
27212119 115643685 1
32965648 115643685 1
40238442 115643685 1
94701778 115643685 1
249709671 115643685 1
20148039 115643685 1
14104027 115643685 1
388954439 115643685 1
105880024 115643685 1
121762421 115643685 1
18632946 115643685 1
77188973 115643685 1
468356212 115643685 1
219976700 115643685 1
101797813 115643685 1
156992643 115643685 1
15672615 115643685 1
14567982 115643685 1
191111643 115643685 1
118429508 115643685 1
20589545 115643685 1
117783032 115643685 1
185183285 115643685 1
75896448 115643685 1
121127090 377319290 1
105838665 377319290 1
193313425 377319290 1
15580900 377319290 1
130154450 377319290 1
221355288 377319290 1
33300246 377319290 1
19977759 377319290 1
34374472 377319290 1
253490735 377319290 1
240202308 377319290 1
16708655 377319290 1
49682880 377319290 1
68659708 377319290 1
422184091 377319290 1
318951712 377319290 1
61781260 377319290 1
389434876 377319290 1
20856796 377319290 1
192935794 377319290 1
245745762 377319290 1
408454349 377319290 1
200700960 377319290 1
120720108 377319290 1
58821256 377319290 1
624746312 377319290 1
142003449 377319290 1
24211594 377319290 1
18020612 377319290 1
387054267 377319290 1
54351001 377319290 1
20992801 377319290 1
32369044 377319290 1
14190551 377319290 1
14621024 377319290 1
107254637 377319290 1
143779403 377319290 1
21746513 377319290 1
93860818 377319290 1
225857392 377319290 1
143739561 377319290 1
376161322 377319290 1
18099795 377319290 1
328634628 377319290 1
77981490 377319290 1
131970620 377319290 1
776022362 377319290 1
162472533 377319290 1
407741330 377319290 1
32965648 377319290 1
115643685 377319290 1
94701778 377319290 1
20148039 377319290 1
105880024 377319290 1
948015937 377319290 1
19295262 377319290 1
121762421 377319290 1
82093305 377319290 1
466501865 377319290 1
61733092 377319290 1
300872531 377319290 1
18632946 377319290 1
72341341 377319290 1
393436815 377319290 1
62613162 377319290 1
19397942 377319290 1
270926830 377319290 1
26584956 377319290 1
169864622 377319290 1
21713090 377319290 1
32439211 377319290 1
20600229 377319290 1
34654362 377319290 1
15672615 377319290 1
143212610 377319290 1
454866285 377319290 1
354911386 377319290 1
64396655 377319290 1
70796349 377319290 1
357472615 377319290 1
173089105 377319290 1
20589545 377319290 1
386476845 377319290 1
185183285 377319290 1
215206530 55059675 1
21666641 55059675 1
22159580 55059675 1
85809236 55059675 1
27850283 55059675 1
180013616 55059675 1
80802900 55059675 1
80021045 55059675 1
14104027 55059675 1
173065787 55059675 1
132170123 55059675 1
219330249 55059675 1
19018381 55059675 1
124312153 55059675 1
14197060 55059675 1
595553662 55059675 1
20622055 55059675 1
117783032 55059675 1
77220402 55059675 1
91786287 55059675 1
311986618 55059675 1
106115066 55059675 1
78702900 55059675 1
6058852 55059675 1
14933304 55059675 1
131926473 55059675 1
61781260 55059675 1
56999787 55059675 1
333330899 55059675 1
19973305 55059675 1
85302744 55059675 1
479644360 55059675 1
108600854 55059675 1
393947529 55059675 1
22499765 55059675 1
15010349 55059675 1
20995648 55059675 1
28543847 55059675 1
5715682 55059675 1
122994639 55059675 1
14284260 331021368 1
388250401 331021368 1
58922682 331021368 1
309587728 331021368 1
50714939 331021368 1
121127090 331021368 1
19825835 331021368 1
11564602 331021368 1
222477026 331021368 1
24727170 331021368 1
18096679 331021368 1
154943205 331021368 1
20356313 331021368 1
417975170 331021368 1
130092487 331021368 1
21744895 331021368 1
155892458 331021368 1
134738764 331021368 1
275228841 331021368 1
119074643 331021368 1
60738400 331021368 1
209029473 331021368 1
81857654 331021368 1
19177609 331021368 1
113043462 331021368 1
118984824 331021368 1
217148014 331021368 1
15157283 331021368 1
26796376 331021368 1
54515428 331021368 1
19758148 331021368 1
20688804 331021368 1
38281180 331021368 1
237700394 331021368 1
131517399 331021368 1
326184301 331021368 1
408663015 331021368 1
17298241 331021368 1
55253731 331021368 1
22159580 331021368 1
20226550 331021368 1
125270251 331021368 1
16884084 331021368 1
328576792 331021368 1
60585651 331021368 1
48988168 331021368 1
436576452 331021368 1
41901500 331021368 1
188332701 331021368 1
141636742 331021368 1
383238347 331021368 1
222762589 331021368 1
42374586 331021368 1
130085607 331021368 1
101712079 331021368 1
144929619 331021368 1
16708655 331021368 1
70796349 331021368 1
223552246 331021368 1
15048694 331021368 1
303707744 331021368 1
28087982 331021368 1
103065157 331021368 1
158315486 331021368 1
269788397 331021368 1
95646830 331021368 1
19058678 331021368 1
16970757 331021368 1
124170781 331021368 1
122994639 331021368 1
24734991 331021368 1
44548822 331021368 1
47916280 331021368 1
123346524 331021368 1
34940114 331021368 1
20424362 331021368 1
236395049 331021368 1
422184091 331021368 1
21746513 94701778 1
499781930 94701778 1
191807697 94701778 1
624746312 94701778 1
81367969 94701778 1
105838665 94701778 1
61781260 94701778 1
18451281 94701778 1
143212610 94701778 1
14395178 94701778 1
106397932 94701778 1
387054267 94701778 1
35781487 94701778 1
118429508 94701778 1
93860818 94701778 1
143739561 94701778 1
432396682 94701778 1
18099795 94701778 1
108587399 94701778 1
14933304 94701778 1
14146330 94701778 1
21713090 94701778 1
77981490 94701778 1
300872531 94701778 1
162472533 94701778 1
14190551 94701778 1
58821256 94701778 1
50303152 94701778 1
66078636 94701778 1
80802900 94701778 1
143779403 94701778 1
75896448 94701778 1
318951712 94701778 1
388299335 94701778 1
111013369 222762589 1
84563846 222762589 1
16884084 222762589 1
457060718 222762589 1
437518507 222762589 1
22499765 222762589 1
50714939 222762589 1
78702900 222762589 1
88974929 222762589 1
19825835 222762589 1
25097735 222762589 1
496278040 222762589 1
80968760 222762589 1
593650130 222762589 1
41901500 222762589 1
331021368 222762589 1
62613162 222762589 1
417975170 222762589 1
155892458 222762589 1
312758175 222762589 1
275228841 222762589 1
60738400 222762589 1
58836363 222762589 1
871469846 222762589 1
303707744 222762589 1
103065157 222762589 1
475884318 222762589 1
118984824 222762589 1
532241033 222762589 1
19058678 222762589 1
54515428 222762589 1
295807687 222762589 1
93880122 222762589 1
124170781 222762589 1
131926473 222762589 1
122994639 222762589 1
288723364 222762589 1
55253731 222762589 1
606306570 222762589 1
102958885 222762589 1
75896448 222762589 1
21746513 249709671 1
18096679 249709671 1
105838665 249709671 1
193313425 249709671 1
331178901 249709671 1
6364652 249709671 1
143739561 249709671 1
130154450 249709671 1
18099795 249709671 1
118984824 249709671 1
77981490 249709671 1
131970620 249709671 1
33300246 249709671 1
201226827 249709671 1
111411358 249709671 1
162472533 249709671 1
353688428 249709671 1
19977759 249709671 1
27212119 249709671 1
245849058 249709671 1
253490735 249709671 1
297967419 249709671 1
115643685 249709671 1
94701778 249709671 1
240202308 249709671 1
19295262 249709671 1
121762421 249709671 1
261782937 249709671 1
16708655 249709671 1
82093305 249709671 1
227023883 249709671 1
103065157 249709671 1
19058678 249709671 1
18632946 249709671 1
932446861 249709671 1
77188973 249709671 1
72341341 249709671 1
318951712 249709671 1
32522100 249709671 1
15010349 249709671 1
61781260 249709671 1
20995648 249709671 1
17723460 249709671 1
35305401 249709671 1
270926830 249709671 1
169864622 249709671 1
815306454 249709671 1
21713090 249709671 1
20856796 249709671 1
245745762 249709671 1
32439211 249709671 1
408454349 249709671 1
200700960 249709671 1
120720108 249709671 1
20600229 249709671 1
624746312 249709671 1
21736214 249709671 1
24211594 249709671 1
143212610 249709671 1
79167671 249709671 1
19973305 249709671 1
191111643 249709671 1
25091518 249709671 1
35781487 249709671 1
118429508 249709671 1
20589545 249709671 1
124270074 249709671 1
122994639 249709671 1
20992801 249709671 1
32369044 249709671 1
117783032 249709671 1
14190551 249709671 1
50303152 249709671 1
105800463 249709671 1
75896448 249709671 1
143779403 249709671 1
121127090 20148039 1
516688031 20148039 1
15580900 20148039 1
34374472 20148039 1
385936104 20148039 1
253490735 20148039 1
377319290 20148039 1
357805905 20148039 1
260824465 20148039 1
21666641 20148039 1
389434876 20148039 1
728039018 20148039 1
20856796 20148039 1
408454349 20148039 1
142003449 20148039 1
18020612 20148039 1
387054267 20148039 1
20992801 20148039 1
32369044 20148039 1
14190551 20148039 1
776022362 20148039 1
32965648 20148039 1
14104027 20148039 1
19295262 20148039 1
61733092 20148039 1
169864622 20148039 1
21713090 20148039 1
20600229 20148039 1
23749162 20148039 1
143212610 20148039 1
354911386 20148039 1
191111643 20148039 1
64396655 20148039 1
70796349 20148039 1
124270074 20148039 1
75896448 20148039 1
105838665 20148039 1
193313425 20148039 1
432396682 20148039 1
130154450 20148039 1
168592013 20148039 1
77808680 20148039 1
33300246 20148039 1
19977759 20148039 1
240202308 20148039 1
16708655 20148039 1
49682880 20148039 1
927480949 20148039 1
318951712 20148039 1
61781260 20148039 1
17723460 20148039 1
35305401 20148039 1
192935794 20148039 1
245745762 20148039 1
198912426 20148039 1
200700960 20148039 1
120720108 20148039 1
58821256 20148039 1
388299335 20148039 1
624746312 20148039 1
50303152 20148039 1
21408041 20148039 1
105800463 20148039 1
14621024 20148039 1
622426905 20148039 1
21746513 20148039 1
50714939 20148039 1
102107018 20148039 1
93860818 20148039 1
225857392 20148039 1
376161322 20148039 1
328634628 20148039 1
217148014 20148039 1
77981490 20148039 1
162472533 20148039 1
27212119 20148039 1
40238442 20148039 1
115643685 20148039 1
94701778 20148039 1
948015937 20148039 1
568174146 20148039 1
466501865 20148039 1
300872531 20148039 1
18632946 20148039 1
154943205 20148039 1
90432690 20148039 1
26584956 20148039 1
14567982 20148039 1
494828691 20148039 1
166694631 20148039 1
185183285 20148039 1
125270251 368314502 1
158315486 368314502 1
103065157 368314502 1
728039018 368314502 1
19058678 368314502 1
154943205 368314502 1
417975170 368314502 1
20226550 368314502 1
103065157 14104027 1
804596460 14104027 1
830775721 14104027 1
810372954 14104027 1
532241033 14104027 1
21746513 388954439 1
276868661 388954439 1
457060718 388954439 1
81367969 388954439 1
102107018 388954439 1
32522100 388954439 1
105838665 388954439 1
61781260 388954439 1
133236916 388954439 1
193313425 388954439 1
15580900 388954439 1
20995648 388954439 1
389434876 388954439 1
17723460 388954439 1
35305401 388954439 1
296312085 388954439 1
376161322 388954439 1
18099795 388954439 1
328634628 388954439 1
156992643 388954439 1
169864622 388954439 1
21713090 388954439 1
77981490 388954439 1
131970620 388954439 1
33300246 388954439 1
198912426 388954439 1
201226827 388954439 1
162472533 388954439 1
353688428 388954439 1
34374472 388954439 1
22159580 388954439 1
58821256 388954439 1
27212119 388954439 1
32965648 388954439 1
388299335 388954439 1
40238442 388954439 1
46609085 388954439 1
14567982 388954439 1
115643685 388954439 1
143212610 388954439 1
94701778 388954439 1
354911386 388954439 1
240202308 388954439 1
105880024 388954439 1
19295262 388954439 1
25091518 388954439 1
261782937 388954439 1
16708655 388954439 1
227023883 388954439 1
61733092 388954439 1
106150560 388954439 1
15484198 388954439 1
386476845 388954439 1
77188973 388954439 1
14190551 388954439 1
185183285 388954439 1
79974944 388954439 1
105800463 388954439 1
107254637 388954439 1
75896448 388954439 1
107722321 211525589 1
14567982 211525589 1
61781260 211525589 1
115643685 211525589 1
15580900 211525589 1
18020612 211525589 1
105880024 211525589 1
35781487 211525589 1
259215762 211525589 1
225857392 211525589 1
16708655 211525589 1
328634628 211525589 1
20688804 211525589 1
33300246 211525589 1
20992801 211525589 1
19977759 211525589 1
50303152 211525589 1
75896448 211525589 1
81367969 240202308 1
18451281 240202308 1
15580900 240202308 1
110391388 240202308 1
34374472 240202308 1
144791011 240202308 1
377319290 240202308 1
357805905 240202308 1
58836363 240202308 1
103065157 240202308 1
260824465 240202308 1
24157360 240202308 1
32522100 240202308 1
133236916 240202308 1
95194160 240202308 1
389434876 240202308 1
296312085 240202308 1
21291109 240202308 1
815306454 240202308 1
20856796 240202308 1
408454349 240202308 1
84563846 240202308 1
142003449 240202308 1
21736214 240202308 1
24211594 240202308 1
558445037 240202308 1
18020612 240202308 1
387054267 240202308 1
20992801 240202308 1
32369044 240202308 1
14190551 240202308 1
77234984 240202308 1
80802900 240202308 1
107254637 240202308 1
22639961 240202308 1
110767433 240202308 1
130092487 240202308 1
331178901 240202308 1
106397932 240202308 1
77224096 240202308 1
18099795 240202308 1
14146330 240202308 1
201226827 240202308 1
111411358 240202308 1
32965648 240202308 1
245849058 240202308 1
249709671 240202308 1
19295262 240202308 1
61733092 240202308 1
153810216 240202308 1
19058678 240202308 1
106150560 240202308 1
72341341 240202308 1
468356212 240202308 1
34343954 240202308 1
617016144 240202308 1
156992643 240202308 1
169864622 240202308 1
21713090 240202308 1
32439211 240202308 1
20600229 240202308 1
34654362 240202308 1
499781930 240202308 1
15672615 240202308 1
23749162 240202308 1
236953412 240202308 1
143212610 240202308 1
354911386 240202308 1
191111643 240202308 1
35781487 240202308 1
64396655 240202308 1
124270074 240202308 1
75896448 240202308 1
277496722 240202308 1
18096679 240202308 1
105838665 240202308 1
193313425 240202308 1
6364652 240202308 1
432396682 240202308 1
130154450 240202308 1
168592013 240202308 1
22388326 240202308 1
221355288 240202308 1
77808680 240202308 1
33300246 240202308 1
353688428 240202308 1
19977759 240202308 1
110459587 240202308 1
78702900 240202308 1
102084479 240202308 1
261782937 240202308 1
16708655 240202308 1
49682880 240202308 1
250091875 240202308 1
68659708 240202308 1
227023883 240202308 1
927480949 240202308 1
318951712 240202308 1
58922682 240202308 1
107722321 240202308 1
61781260 240202308 1
17723460 240202308 1
35305401 240202308 1
23452598 240202308 1
192935794 240202308 1
245745762 240202308 1
117777690 240202308 1
198912426 240202308 1
397229449 240202308 1
200700960 240202308 1
120720108 240202308 1
388299335 240202308 1
25091518 240202308 1
259215762 240202308 1
112398730 240202308 1
54351001 240202308 1
50303152 240202308 1
21408041 240202308 1
105800463 240202308 1
14621024 240202308 1
143779403 240202308 1
622426905 240202308 1
21746513 240202308 1
102107018 240202308 1
93860818 240202308 1
225857392 240202308 1
143739561 240202308 1
376161322 240202308 1
328634628 240202308 1
77981490 240202308 1
131970620 240202308 1
162472533 240202308 1
27212119 240202308 1
191807697 240202308 1
40238442 240202308 1
297967419 240202308 1
115643685 240202308 1
94701778 240202308 1
20148039 240202308 1
388954439 240202308 1
105880024 240202308 1
948015937 240202308 1
121762421 240202308 1
82093305 240202308 1
466501865 240202308 1
300872531 240202308 1
18632946 240202308 1
77188973 240202308 1
164226176 240202308 1
393436815 240202308 1
830775721 240202308 1
15010349 240202308 1
219976700 240202308 1
20995648 240202308 1
19397942 240202308 1
270926830 240202308 1
90432690 240202308 1
26584956 240202308 1
14567982 240202308 1
454866285 240202308 1
494828691 240202308 1
79167671 240202308 1
118429508 240202308 1
357472615 240202308 1
173089105 240202308 1
166694631 240202308 1
20589545 240202308 1
185183285 240202308 1
66078636 240202308 1
21746513 105880024 1
22639961 105880024 1
516688031 105880024 1
32522100 105880024 1
102107018 105880024 1
105838665 105880024 1
61781260 105880024 1
133236916 105880024 1
193313425 105880024 1
15580900 105880024 1
331178901 105880024 1
20995648 105880024 1
17723460 105880024 1
35305401 105880024 1
225857392 105880024 1
143739561 105880024 1
270926830 105880024 1
18099795 105880024 1
22388326 105880024 1
328634628 105880024 1
156992643 105880024 1
19177609 105880024 1
14146330 105880024 1
169864622 105880024 1
21713090 105880024 1
131970620 105880024 1
33300246 105880024 1
198912426 105880024 1
201226827 105880024 1
111411358 105880024 1
162472533 105880024 1
353688428 105880024 1
19977759 105880024 1
34374472 105880024 1
110459587 105880024 1
27212119 105880024 1
32965648 105880024 1
84563846 105880024 1
16884084 105880024 1
40238442 105880024 1
24211594 105880024 1
115643685 105880024 1
79167671 105880024 1
211525589 105880024 1
388954439 105880024 1
18020612 105880024 1
25091518 105880024 1
35781487 105880024 1
261782937 105880024 1
16708655 105880024 1
49682880 105880024 1
61733092 105880024 1
18632946 105880024 1
124270074 105880024 1
106150560 105880024 1
20992801 105880024 1
386476845 105880024 1
77188973 105880024 1
14190551 105880024 1
77220402 105880024 1
185183285 105880024 1
123346524 105880024 1
50303152 105880024 1
196054196 105880024 1
105800463 105880024 1
107254637 105880024 1
75896448 105880024 1
14758838 173065787 1
18096679 173065787 1
275228841 173065787 1
187632184 173065787 1
14937936 173065787 1
20226550 173065787 1
16884084 173065787 1
385936104 173065787 1
14104027 173065787 1
58836363 173065787 1
103065157 173065787 1
123346524 173065787 1
19758148 173065787 1
22159580 173065787 1
111013369 173065787 1
112398730 173065787 1
223552246 173065787 1
15048694 173065787 1
532241033 173065787 1
122994639 173065787 1
113585486 173065787 1
622426905 948015937 1
191807697 948015937 1
40238442 948015937 1
297967419 948015937 1
32522100 948015937 1
105838665 948015937 1
23749162 948015937 1
21736214 948015937 1
61781260 948015937 1
377319290 948015937 1
115643685 948015937 1
133236916 948015937 1
143212610 948015937 1
193313425 948015937 1
15580900 948015937 1
249709671 948015937 1
20995648 948015937 1
354911386 948015937 1
240202308 948015937 1
19397942 948015937 1
35781487 948015937 1
118429508 948015937 1
17723460 948015937 1
35305401 948015937 1
225857392 948015937 1
143739561 948015937 1
261782937 948015937 1
16708655 948015937 1
432396682 948015937 1
376161322 948015937 1
49682880 948015937 1
130154450 948015937 1
357472615 948015937 1
18099795 948015937 1
90432690 948015937 1
328634628 948015937 1
68659708 948015937 1
227023883 948015937 1
61733092 948015937 1
169864622 948015937 1
18632946 948015937 1
124270074 948015937 1
245745762 948015937 1
33300246 948015937 1
32439211 948015937 1
198912426 948015937 1
54351001 948015937 1
111411358 948015937 1
408454349 948015937 1
20992801 948015937 1
162472533 948015937 1
32369044 948015937 1
200700960 948015937 1
19977759 948015937 1
34374472 948015937 1
14190551 948015937 1
407741330 948015937 1
50303152 948015937 1
66078636 948015937 1
27212119 948015937 1
105800463 948015937 1
14621024 948015937 1
20600229 948015937 1
32965648 948015937 1
75896448 948015937 1
24157360 568174146 1
21746513 568174146 1
415449314 568174146 1
22639961 568174146 1
516688031 568174146 1
102107018 568174146 1
32522100 568174146 1
105838665 568174146 1
61781260 568174146 1
110767433 568174146 1
133236916 568174146 1
193313425 568174146 1
15580900 568174146 1
20995648 568174146 1
34343954 568174146 1
95194160 568174146 1
389434876 568174146 1
19397942 568174146 1
17723460 568174146 1
35305401 568174146 1
93860818 568174146 1
225857392 568174146 1
143739561 568174146 1
270926830 568174146 1
432396682 568174146 1
130154450 568174146 1
18099795 568174146 1
168592013 568174146 1
90432690 568174146 1
328634628 568174146 1
14146330 568174146 1
21713090 568174146 1
77981490 568174146 1
19758148 568174146 1
131970620 568174146 1
20856796 568174146 1
245745762 568174146 1
117777690 568174146 1
32439211 568174146 1
198912426 568174146 1
776022362 568174146 1
408454349 568174146 1
162472533 568174146 1
200700960 568174146 1
120720108 568174146 1
19977759 568174146 1
34374472 568174146 1
110459587 568174146 1
58821256 568174146 1
27212119 568174146 1
20600229 568174146 1
34654362 568174146 1
125270251 568174146 1
40238442 568174146 1
624746312 568174146 1
14567982 568174146 1
142003449 568174146 1
532351874 568174146 1
143212610 568174146 1
94701778 568174146 1
249709671 568174146 1
20148039 568174146 1
354911386 568174146 1
105880024 568174146 1
387054267 568174146 1
14561015 568174146 1
121762421 568174146 1
191111643 568174146 1
25091518 568174146 1
35781487 568174146 1
118429508 568174146 1
64396655 568174146 1
124152473 568174146 1
16708655 568174146 1
49682880 568174146 1
15048694 568174146 1
227023883 568174146 1
173089105 568174146 1
608932775 568174146 1
61733092 568174146 1
153810216 568174146 1
18632946 568174146 1
124270074 568174146 1
260824465 568174146 1
54351001 568174146 1
20992801 568174146 1
50303152 568174146 1
66078636 568174146 1
105800463 568174146 1
14621024 568174146 1
72341341 568174146 1
143779403 568174146 1
318951712 568174146 1
14284260 14561015 1
14758838 14561015 1
309587728 14561015 1
50714939 14561015 1
121127090 14561015 1
222477026 14561015 1
18096679 14561015 1
496278040 14561015 1
80968760 14561015 1
593650130 14561015 1
22031058 14561015 1
19589280 14561015 1
19858924 14561015 1
15580900 14561015 1
130092487 14561015 1
386776248 14561015 1
155892458 14561015 1
275228841 14561015 1
312758175 14561015 1
60738400 14561015 1
373442908 14561015 1
209029473 14561015 1
187632184 14561015 1
19177609 14561015 1
92498317 14561015 1
475884318 14561015 1
118984824 14561015 1
217148014 14561015 1
15157283 14561015 1
54515428 14561015 1
14937936 14561015 1
38281180 14561015 1
131517399 14561015 1
93880122 14561015 1
20226550 14561015 1
32965648 14561015 1
125270251 14561015 1
16884084 14561015 1
90646214 14561015 1
437518507 14561015 1
78702900 14561015 1
18627119 14561015 1
385936104 14561015 1
166598394 14561015 1
6058852 14561015 1
34244239 14561015 1
436576452 14561015 1
109585815 14561015 1
331021368 14561015 1
222762589 14561015 1
14104027 14561015 1
19087569 14561015 1
80943076 14561015 1
58836363 14561015 1
36664451 14561015 1
303707744 14561015 1
28087982 14561015 1
103065157 14561015 1
269788397 14561015 1
19058678 14561015 1
124170781 14561015 1
131926473 14561015 1
78562045 14561015 1
462856853 14561015 1
44548822 14561015 1
123346524 14561015 1
20424362 14561015 1
15133808 14561015 1
422184091 14561015 1
388250401 14561015 1
58922682 14561015 1
65357102 14561015 1
117449724 14561015 1
88974929 14561015 1
19825835 14561015 1
11564602 14561015 1
830775721 14561015 1
24727170 14561015 1
25097735 14561015 1
242943134 14561015 1
154943205 14561015 1
20356313 14561015 1
62613162 14561015 1
20995648 14561015 1
85110055 14561015 1
21744895 14561015 1
119074643 14561015 1
255998767 14561015 1
125312818 14561015 1
76650839 14561015 1
728039018 14561015 1
26796376 14561015 1
19758148 14561015 1
20856796 14561015 1
19619404 14561015 1
288723364 14561015 1
17298241 14561015 1
55253731 14561015 1
58821256 14561015 1
19018381 14561015 1
111013369 14561015 1
114704539 14561015 1
328576792 14561015 1
60585651 14561015 1
48988168 14561015 1
41901500 14561015 1
188332701 14561015 1
100260784 14561015 1
108935576 14561015 1
141636742 14561015 1
383238347 14561015 1
42374586 14561015 1
130085607 14561015 1
14395178 14561015 1
101712079 14561015 1
131120978 14561015 1
112398730 14561015 1
70796349 14561015 1
108587399 14561015 1
15048694 14561015 1
95646830 14561015 1
16970757 14561015 1
250311545 14561015 1
122994639 14561015 1
22282116 14561015 1
24734991 14561015 1
103879974 14561015 1
14190551 14561015 1
34940114 14561015 1
236395049 14561015 1
75896448 14561015 1
143779403 14561015 1
277496722 19295262 1
121127090 19295262 1
516688031 19295262 1
18096679 19295262 1
81367969 19295262 1
105838665 19295262 1
193313425 19295262 1
15580900 19295262 1
6364652 19295262 1
432396682 19295262 1
130154450 19295262 1
22388326 19295262 1
168592013 19295262 1
106115066 19295262 1
19177609 19295262 1
118984824 19295262 1
77808680 19295262 1
38281180 19295262 1
33300246 19295262 1
353688428 19295262 1
19977759 19295262 1
34374472 19295262 1
110459587 19295262 1
125270251 19295262 1
16884084 19295262 1
18627119 19295262 1
253490735 19295262 1
6058852 19295262 1
144791011 19295262 1
377319290 19295262 1
222762589 19295262 1
240202308 19295262 1
124152473 19295262 1
357805905 19295262 1
261782937 19295262 1
16708655 19295262 1
80943076 19295262 1
49682880 19295262 1
58836363 19295262 1
250091875 19295262 1
68659708 19295262 1
14933304 19295262 1
227023883 19295262 1
303707744 19295262 1
260824465 19295262 1
131926473 19295262 1
44548822 19295262 1
20424362 19295262 1
15133808 19295262 1
422184091 19295262 1
318951712 19295262 1
66774405 19295262 1
58922682 19295262 1
21666641 19295262 1
19825835 19295262 1
107722321 19295262 1
32522100 19295262 1
61781260 19295262 1
20356313 19295262 1
133236916 19295262 1
389434876 19295262 1
17723460 19295262 1
35305401 19295262 1
296312085 19295262 1
460401829 19295262 1
815306454 19295262 1
19758148 19295262 1
20856796 19295262 1
23452598 19295262 1
192935794 19295262 1
245745762 19295262 1
117777690 19295262 1
198912426 19295262 1
408454349 19295262 1
397229449 19295262 1
200700960 19295262 1
288723364 19295262 1
120720108 19295262 1
55253731 19295262 1
58821256 19295262 1
388299335 19295262 1
84563846 19295262 1
624746312 19295262 1
60585651 19295262 1
48988168 19295262 1
219298196 19295262 1
142003449 19295262 1
21736214 19295262 1
24211594 19295262 1
383238347 19295262 1
85809236 19295262 1
18020612 19295262 1
387054267 19295262 1
19973305 19295262 1
25091518 19295262 1
259215762 19295262 1
112398730 19295262 1
15048694 19295262 1
95646830 19295262 1
295807687 19295262 1
54351001 19295262 1
250311545 19295262 1
20992801 19295262 1
32369044 19295262 1
14190551 19295262 1
50303152 19295262 1
77234984 19295262 1
80802900 19295262 1
21408041 19295262 1
105800463 19295262 1
107254637 19295262 1
14621024 19295262 1
143779403 19295262 1
622426905 19295262 1
21746513 19295262 1
14758838 19295262 1
50714939 19295262 1
415449314 19295262 1
22639961 19295262 1
80021045 19295262 1
102107018 19295262 1
331178901 19295262 1
106397932 19295262 1
77224096 19295262 1
93860818 19295262 1
225857392 19295262 1
143739561 19295262 1
376161322 19295262 1
18099795 19295262 1
328634628 19295262 1
14146330 19295262 1
77981490 19295262 1
15157283 19295262 1
131970620 19295262 1
201226827 19295262 1
776022362 19295262 1
111411358 19295262 1
162472533 19295262 1
407741330 19295262 1
27212119 19295262 1
32965648 19295262 1
245849058 19295262 1
191807697 19295262 1
40238442 19295262 1
166598394 19295262 1
297967419 19295262 1
115643685 19295262 1
331021368 19295262 1
94701778 19295262 1
249709671 19295262 1
20148039 19295262 1
14104027 19295262 1
388954439 19295262 1
211525589 19295262 1
105880024 19295262 1
568174146 19295262 1
121762421 19295262 1
132170123 19295262 1
82093305 19295262 1
28087982 19295262 1
61733092 19295262 1
153810216 19295262 1
19058678 19295262 1
300872531 19295262 1
18632946 19295262 1
106150560 19295262 1
78562045 19295262 1
77188973 19295262 1
31373289 19295262 1
164226176 19295262 1
72341341 19295262 1
65357102 19295262 1
393436815 19295262 1
468356212 19295262 1
15010349 19295262 1
62613162 19295262 1
219976700 19295262 1
20995648 19295262 1
28543847 19295262 1
34343954 19295262 1
617016144 19295262 1
19397942 19295262 1
101797813 19295262 1
270926830 19295262 1
90432690 19295262 1
156992643 19295262 1
125312818 19295262 1
26584956 19295262 1
169864622 19295262 1
21713090 19295262 1
580749365 19295262 1
237700394 19295262 1
32439211 19295262 1
5715682 19295262 1
15453062 19295262 1
20600229 19295262 1
34654362 19295262 1
111013369 19295262 1
499781930 19295262 1
15672615 19295262 1
14567982 19295262 1
23749162 19295262 1
143212610 19295262 1
454866285 19295262 1
14197060 19295262 1
79167671 19295262 1
354911386 19295262 1
191111643 19295262 1
35781487 19295262 1
118429508 19295262 1
101712079 19295262 1
64396655 19295262 1
70796349 19295262 1
357472615 19295262 1
108587399 19295262 1
173089105 19295262 1
166694631 19295262 1
20589545 19295262 1
16970757 19295262 1
124270074 19295262 1
122994639 19295262 1
24734991 19295262 1
113585486 19295262 1
185183285 19295262 1
66078636 19295262 1
34940114 19295262 1
79974944 19295262 1
75896448 19295262 1
622426905 121762421 1
21746513 121762421 1
415449314 121762421 1
18451281 121762421 1
479644360 121762421 1
193313425 121762421 1
15580900 121762421 1
6364652 121762421 1
93860818 121762421 1
225857392 121762421 1
432396682 121762421 1
376161322 121762421 1
130154450 121762421 1
22388326 121762421 1
81857654 121762421 1
18099795 121762421 1
328634628 121762421 1
77981490 121762421 1
77808680 121762421 1
131970620 121762421 1
33300246 121762421 1
111411358 121762421 1
162472533 121762421 1
353688428 121762421 1
34374472 121762421 1
27212119 121762421 1
32965648 121762421 1
253490735 121762421 1
297967419 121762421 1
377319290 121762421 1
115643685 121762421 1
249709671 121762421 1
14104027 121762421 1
240202308 121762421 1
568174146 121762421 1
19295262 121762421 1
124152473 121762421 1
16708655 121762421 1
82093305 121762421 1
49682880 121762421 1
466501865 121762421 1
68659708 121762421 1
227023883 121762421 1
61733092 121762421 1
19058678 121762421 1
300872531 121762421 1
18632946 121762421 1
106150560 121762421 1
164226176 121762421 1
72341341 121762421 1
318951712 121762421 1
24157360 121762421 1
61781260 121762421 1
133236916 121762421 1
20995648 121762421 1
389434876 121762421 1
19397942 121762421 1
17723460 121762421 1
35305401 121762421 1
90432690 121762421 1
156992643 121762421 1
815306454 121762421 1
20856796 121762421 1
32439211 121762421 1
198912426 121762421 1
58821256 121762421 1
20600229 121762421 1
388299335 121762421 1
34654362 121762421 1
84563846 121762421 1
21736214 121762421 1
143212610 121762421 1
454866285 121762421 1
387054267 121762421 1
25091518 121762421 1
35781487 121762421 1
118429508 121762421 1
608932775 121762421 1
54351001 121762421 1
20992801 121762421 1
32369044 121762421 1
386476845 121762421 1
14190551 121762421 1
107254637 121762421 1
80021045 132170123 1
311986618 132170123 1
45158266 132170123 1
108600854 132170123 1
106115066 132170123 1
68198984 132170123 1
215206530 132170123 1
6058852 132170123 1
55059675 132170123 1
368312542 132170123 1
616277319 132170123 1
21666641 132170123 1
72883916 132170123 1
15010349 132170123 1
28543847 132170123 1
56999787 132170123 1
5715682 132170123 1
202205134 132170123 1
19018381 132170123 1
124312153 132170123 1
14197060 132170123 1
85809236 132170123 1
19973305 132170123 1
85302744 132170123 1
27850283 132170123 1
20622055 132170123 1
117783032 132170123 1
14190551 132170123 1
77220402 132170123 1
180013616 132170123 1
82406734 132170123 1
91786287 132170123 1
21746513 357805905 1
22639961 357805905 1
193313425 357805905 1
93860818 357805905 1
432396682 357805905 1
376161322 357805905 1
130154450 357805905 1
328634628 357805905 1
14146330 357805905 1
221355288 357805905 1
111411358 357805905 1
162472533 357805905 1
19977759 357805905 1
34374472 357805905 1
78702900 357805905 1
297967419 357805905 1
436576452 357805905 1
144791011 357805905 1
20148039 357805905 1
240202308 357805905 1
124152473 357805905 1
261782937 357805905 1
16708655 357805905 1
68659708 357805905 1
227023883 357805905 1
103065157 357805905 1
61733092 357805905 1
153810216 357805905 1
18632946 357805905 1
72341341 357805905 1
388250401 357805905 1
393436815 357805905 1
22499765 357805905 1
32522100 357805905 1
61781260 357805905 1
133236916 357805905 1
19397942 357805905 1
270926830 357805905 1
90432690 357805905 1
26584956 357805905 1
192935794 357805905 1
388299335 357805905 1
34654362 357805905 1
499781930 357805905 1
142003449 357805905 1
23749162 357805905 1
21736214 357805905 1
24211594 357805905 1
143212610 357805905 1
354911386 357805905 1
18020612 357805905 1
191111643 357805905 1
25091518 357805905 1
35781487 357805905 1
64396655 357805905 1
166694631 357805905 1
124270074 357805905 1
20992801 357805905 1
14190551 357805905 1
185183285 357805905 1
50303152 357805905 1
105800463 357805905 1
107254637 357805905 1
14621024 357805905 1
75896448 357805905 1
14284260 19087569 1
388250401 19087569 1
65357102 19087569 1
14758838 19087569 1
437518507 19087569 1
114704539 19087569 1
50714939 19087569 1
117449724 19087569 1
18627119 19087569 1
19825835 19087569 1
11564602 19087569 1
24727170 19087569 1
48988168 19087569 1
109585815 19087569 1
141636742 19087569 1
22031058 19087569 1
20356313 19087569 1
62613162 19087569 1
19858924 19087569 1
14104027 19087569 1
21744895 19087569 1
14561015 19087569 1
80943076 19087569 1
20132840 19087569 1
112398730 19087569 1
58836363 19087569 1
108587399 19087569 1
19177609 19087569 1
36664451 19087569 1
86192099 19087569 1
103065157 19087569 1
95646830 19087569 1
19619404 19087569 1
122994639 19087569 1
55253731 19087569 1
34940114 19087569 1
18451281 261782937 1
193313425 261782937 1
155892458 261782937 1
130154450 261782937 1
168592013 261782937 1
33300246 261782937 1
34374472 261782937 1
20226550 261782937 1
357805905 261782937 1
16708655 261782937 1
80943076 261782937 1
68659708 261782937 1
227023883 261782937 1
123346524 261782937 1
24157360 261782937 1
19825835 261782937 1
32522100 261782937 1
61781260 261782937 1
133236916 261782937 1
17723460 261782937 1
35305401 261782937 1
120720108 261782937 1
21736214 261782937 1
25091518 261782937 1
112398730 261782937 1
54351001 261782937 1
20992801 261782937 1
32369044 261782937 1
14190551 261782937 1
50303152 261782937 1
21408041 261782937 1
105800463 261782937 1
14621024 261782937 1
143779403 261782937 1
21746513 261782937 1
102107018 261782937 1
77224096 261782937 1
18099795 261782937 1
328634628 261782937 1
92498317 261782937 1
77981490 261782937 1
111411358 261782937 1
162472533 261782937 1
407741330 261782937 1
27212119 261782937 1
32965648 261782937 1
115643685 261782937 1
249709671 261782937 1
20148039 261782937 1
14104027 261782937 1
61733092 261782937 1
18632946 261782937 1
20995648 261782937 1
34343954 261782937 1
90432690 261782937 1
26584956 261782937 1
21713090 261782937 1
580749365 261782937 1
32439211 261782937 1
5715682 261782937 1
20600229 261782937 1
23749162 261782937 1
143212610 261782937 1
79167671 261782937 1
70796349 261782937 1
185183285 261782937 1
75896448 261782937 1
78702900 144929619 1
62613162 144929619 1
130085607 144929619 1
103065157 144929619 1
131926473 144929619 1
22159580 144929619 1
125312818 80943076 1
871469846 80943076 1
19058678 80943076 1
62613162 80943076 1
24734991 80943076 1
277496722 16708655 1
81367969 16708655 1
105838665 16708655 1
193313425 16708655 1
15580900 16708655 1
6364652 16708655 1
130154450 16708655 1
22388326 16708655 1
168592013 16708655 1
77808680 16708655 1
38281180 16708655 1
33300246 16708655 1
353688428 16708655 1
19977759 16708655 1
34374472 16708655 1
110459587 16708655 1
240202308 16708655 1
357805905 16708655 1
261782937 16708655 1
49682880 16708655 1
68659708 16708655 1
227023883 16708655 1
260824465 16708655 1
318951712 16708655 1
24157360 16708655 1
107722321 16708655 1
32522100 16708655 1
61781260 16708655 1
133236916 16708655 1
389434876 16708655 1
17723460 16708655 1
35305401 16708655 1
21291109 16708655 1
20856796 16708655 1
23452598 16708655 1
192935794 16708655 1
245745762 16708655 1
198912426 16708655 1
200700960 16708655 1
120720108 16708655 1
58821256 16708655 1
388299335 16708655 1
21736214 16708655 1
24211594 16708655 1
18020612 16708655 1
387054267 16708655 1
25091518 16708655 1
608932775 16708655 1
54351001 16708655 1
20992801 16708655 1
32369044 16708655 1
14190551 16708655 1
50303152 16708655 1
21408041 16708655 1
105800463 16708655 1
107254637 16708655 1
143779403 16708655 1
622426905 16708655 1
21746513 16708655 1
22639961 16708655 1
102107018 16708655 1
331178901 16708655 1
93860818 16708655 1
225857392 16708655 1
18099795 16708655 1
328634628 16708655 1
14146330 16708655 1
77981490 16708655 1
131970620 16708655 1
201226827 16708655 1
111411358 16708655 1
162472533 16708655 1
27212119 16708655 1
32965648 16708655 1
191807697 16708655 1
40238442 16708655 1
297967419 16708655 1
115643685 16708655 1
94701778 16708655 1
249709671 16708655 1
20148039 16708655 1
388954439 16708655 1
19295262 16708655 1
121762421 16708655 1
82093305 16708655 1
61733092 16708655 1
153810216 16708655 1
18632946 16708655 1
106150560 16708655 1
77188973 16708655 1
164226176 16708655 1
393436815 16708655 1
20995648 16708655 1
34343954 16708655 1
19397942 16708655 1
270926830 16708655 1
90432690 16708655 1
156992643 16708655 1
26584956 16708655 1
169864622 16708655 1
21713090 16708655 1
32439211 16708655 1
20600229 16708655 1
15672615 16708655 1
14567982 16708655 1
23749162 16708655 1
143212610 16708655 1
79167671 16708655 1
354911386 16708655 1
191111643 16708655 1
35781487 16708655 1
64396655 16708655 1
357472615 16708655 1
173089105 16708655 1
20589545 16708655 1
124270074 16708655 1
185183285 16708655 1
66078636 16708655 1
75896448 16708655 1
622426905 82093305 1
102107018 82093305 1
81367969 82093305 1
105838665 82093305 1
61781260 82093305 1
15580900 82093305 1
20995648 82093305 1
93860818 82093305 1
270926830 82093305 1
432396682 82093305 1
130154450 82093305 1
328634628 82093305 1
156992643 82093305 1
77981490 82093305 1
77808680 82093305 1
131970620 82093305 1
20856796 82093305 1
245745762 82093305 1
33300246 82093305 1
200700960 82093305 1
120720108 82093305 1
19977759 82093305 1
34374472 82093305 1
58821256 82093305 1
407741330 82093305 1
32965648 82093305 1
20600229 82093305 1
34654362 82093305 1
388299335 82093305 1
624746312 82093305 1
115643685 82093305 1
377319290 82093305 1
94701778 82093305 1
354911386 82093305 1
18020612 82093305 1
387054267 82093305 1
19295262 82093305 1
121762421 82093305 1
118429508 82093305 1
101712079 82093305 1
16708655 82093305 1
49682880 82093305 1
466501865 82093305 1
61733092 82093305 1
153810216 82093305 1
300872531 82093305 1
18632946 82093305 1
106150560 82093305 1
32369044 82093305 1
14190551 82093305 1
105800463 82093305 1
107254637 82093305 1
14621024 82093305 1
143779403 82093305 1
318951712 82093305 1
105838665 49682880 1
193313425 49682880 1
15580900 49682880 1
432396682 49682880 1
130154450 49682880 1
33300246 49682880 1
19977759 49682880 1
34374472 49682880 1
144791011 49682880 1
102084479 49682880 1
377319290 49682880 1
16708655 49682880 1
68659708 49682880 1
227023883 49682880 1
927480949 49682880 1
260824465 49682880 1
318951712 49682880 1
107722321 49682880 1
61781260 49682880 1
95194160 49682880 1
389434876 49682880 1
17723460 49682880 1
815306454 49682880 1
20856796 49682880 1
117777690 49682880 1
198912426 49682880 1
408454349 49682880 1
200700960 49682880 1
120720108 49682880 1
58821256 49682880 1
388299335 49682880 1
624746312 49682880 1
24211594 49682880 1
387054267 49682880 1
54351001 49682880 1
20992801 49682880 1
32369044 49682880 1
14190551 49682880 1
50303152 49682880 1
105800463 49682880 1
107254637 49682880 1
14621024 49682880 1
143779403 49682880 1
622426905 49682880 1
415449314 49682880 1
22639961 49682880 1
102107018 49682880 1
331178901 49682880 1
93860818 49682880 1
225857392 49682880 1
143739561 49682880 1
376161322 49682880 1
18099795 49682880 1
328634628 49682880 1
77981490 49682880 1
131970620 49682880 1
201226827 49682880 1
776022362 49682880 1
111411358 49682880 1
162472533 49682880 1
407741330 49682880 1
32965648 49682880 1
245849058 49682880 1
297967419 49682880 1
115643685 49682880 1
94701778 49682880 1
20148039 49682880 1
388954439 49682880 1
105880024 49682880 1
948015937 49682880 1
568174146 49682880 1
121762421 49682880 1
82093305 49682880 1
61733092 49682880 1
153810216 49682880 1
300872531 49682880 1
18632946 49682880 1
106150560 49682880 1
72341341 49682880 1
393436815 49682880 1
101797813 49682880 1
270926830 49682880 1
90432690 49682880 1
156992643 49682880 1
21713090 49682880 1
20600229 49682880 1
34654362 49682880 1
499781930 49682880 1
23749162 49682880 1
143212610 49682880 1
494828691 49682880 1
354911386 49682880 1
191111643 49682880 1
35781487 49682880 1
118429508 49682880 1
64396655 49682880 1
173089105 49682880 1
124270074 49682880 1
15484198 49682880 1
185183285 49682880 1
66078636 49682880 1
80021045 219330249 1
311986618 219330249 1
108600854 219330249 1
6058852 219330249 1
55059675 219330249 1
368312542 219330249 1
14933304 219330249 1
393947529 219330249 1
21666641 219330249 1
72883916 219330249 1
22499765 219330249 1
15010349 219330249 1
56999787 219330249 1
22159580 219330249 1
202205134 219330249 1
19018381 219330249 1
124312153 219330249 1
14197060 219330249 1
85809236 219330249 1
19973305 219330249 1
85302744 219330249 1
595553662 219330249 1
27850283 219330249 1
20622055 219330249 1
117783032 219330249 1
77220402 219330249 1
180013616 219330249 1
82406734 219330249 1
80802900 219330249 1
91786287 219330249 1
125270251 58836363 1
16884084 58836363 1
19825835 58836363 1
222477026 58836363 1
109585815 58836363 1
14104027 58836363 1
17723460 58836363 1
112398730 58836363 1
95646830 58836363 1
19758148 58836363 1
122994639 58836363 1
55253731 58836363 1
103879974 58836363 1
14190551 58836363 1
80021045 368312542 1
15010349 368312542 1
479644360 368312542 1
14197060 368312542 1
19973305 368312542 1
85302744 368312542 1
595553662 368312542 1
219330249 368312542 1
14933304 368312542 1
101262304 368312542 1
38886883 368312542 1
296288685 368312542 1
77220402 368312542 1
82406734 368312542 1
202205134 368312542 1
68198984 368312542 1
19018381 368312542 1
91786287 368312542 1
24157360 466501865 1
245849058 466501865 1
21746513 466501865 1
277496722 466501865 1
499781930 466501865 1
84563846 466501865 1
457060718 466501865 1
393436815 466501865 1
40238442 466501865 1
415449314 466501865 1
22639961 466501865 1
253490735 466501865 1
516688031 466501865 1
107722321 466501865 1
297967419 466501865 1
81367969 466501865 1
102107018 466501865 1
32522100 466501865 1
15672615 466501865 1
468356212 466501865 1
14567982 466501865 1
144791011 466501865 1
142003449 466501865 1
532351874 466501865 1
105838665 466501865 1
102084479 466501865 1
24211594 466501865 1
61781260 466501865 1
18451281 466501865 1
110767433 466501865 1
115643685 466501865 1
377319290 466501865 1
236953412 466501865 1
133236916 466501865 1
143212610 466501865 1
454866285 466501865 1
94701778 466501865 1
193313425 466501865 1
249709671 466501865 1
15580900 466501865 1
20148039 466501865 1
331178901 466501865 1
20995648 466501865 1
211525589 466501865 1
354911386 466501865 1
34343954 466501865 1
106397932 466501865 1
240202308 466501865 1
18020612 466501865 1
389434876 466501865 1
105880024 466501865 1
387054267 466501865 1
19295262 466501865 1
19397942 466501865 1
121762421 466501865 1
191111643 466501865 1
6364652 466501865 1
25091518 466501865 1
35781487 466501865 1
118429508 466501865 1
64396655 466501865 1
17723460 466501865 1
77224096 466501865 1
357805905 466501865 1
93860818 466501865 1
225857392 466501865 1
296312085 466501865 1
143739561 466501865 1
261782937 466501865 1
16708655 466501865 1
270926830 466501865 1
432396682 466501865 1
82093305 466501865 1
376161322 466501865 1
49682880 466501865 1
130154450 466501865 1
168592013 466501865 1
22388326 466501865 1
18099795 466501865 1
90432690 466501865 1
328634628 466501865 1
156992643 466501865 1
68659708 466501865 1
227023883 466501865 1
26584956 466501865 1
173089105 466501865 1
221355288 466501865 1
61733092 466501865 1
169864622 466501865 1
153810216 466501865 1
20589545 466501865 1
21713090 466501865 1
77981490 466501865 1
77808680 466501865 1
131970620 466501865 1
20856796 466501865 1
18632946 466501865 1
124270074 466501865 1
192935794 466501865 1
23452598 466501865 1
245745762 466501865 1
106150560 466501865 1
117777690 466501865 1
260824465 466501865 1
33300246 466501865 1
198912426 466501865 1
54351001 466501865 1
201226827 466501865 1
111411358 466501865 1
408454349 466501865 1
20992801 466501865 1
162472533 466501865 1
32369044 466501865 1
200700960 466501865 1
353688428 466501865 1
110391388 466501865 1
120720108 466501865 1
19977759 466501865 1
34374472 466501865 1
77188973 466501865 1
407859240 466501865 1
110459587 466501865 1
185183285 466501865 1
50303152 466501865 1
66078636 466501865 1
481120639 466501865 1
27212119 466501865 1
21408041 466501865 1
105800463 466501865 1
164226176 466501865 1
107254637 466501865 1
72341341 466501865 1
318951712 466501865 1
143779403 466501865 1
20600229 466501865 1
32965648 466501865 1
75896448 466501865 1
34654362 466501865 1
388299335 466501865 1
61781260 250091875 1
133236916 250091875 1
19397942 250091875 1
6364652 250091875 1
17723460 250091875 1
225857392 250091875 1
18099795 250091875 1
22388326 250091875 1
169864622 250091875 1
19619404 250091875 1
33300246 250091875 1
162472533 250091875 1
19977759 250091875 1
32965648 250091875 1
34654362 250091875 1
245849058 250091875 1
499781930 250091875 1
297967419 250091875 1
24211594 250091875 1
240202308 250091875 1
35781487 250091875 1
64396655 250091875 1
112398730 250091875 1
227023883 250091875 1
61733092 250091875 1
18632946 250091875 1
22282116 250091875 1
105800463 250091875 1
75896448 250091875 1
277496722 68659708 1
81367969 68659708 1
593650130 68659708 1
105838665 68659708 1
311986618 68659708 1
193313425 68659708 1
15580900 68659708 1
6364652 68659708 1
432396682 68659708 1
130154450 68659708 1
168592013 68659708 1
221355288 68659708 1
118984824 68659708 1
77808680 68659708 1
33300246 68659708 1
353688428 68659708 1
110391388 68659708 1
19977759 68659708 1
110459587 68659708 1
125270251 68659708 1
253490735 68659708 1
6058852 68659708 1
144791011 68659708 1
102084479 68659708 1
377319290 68659708 1
240202308 68659708 1
124152473 68659708 1
357805905 68659708 1
261782937 68659708 1
16708655 68659708 1
49682880 68659708 1
368312542 68659708 1
250091875 68659708 1
14933304 68659708 1
227023883 68659708 1
260824465 68659708 1
24157360 68659708 1
21666641 68659708 1
107722321 68659708 1
32522100 68659708 1
61781260 68659708 1
133236916 68659708 1
95194160 68659708 1
389434876 68659708 1
134738764 68659708 1
17723460 68659708 1
35305401 68659708 1
296312085 68659708 1
21291109 68659708 1
815306454 68659708 1
20856796 68659708 1
192935794 68659708 1
245745762 68659708 1
198912426 68659708 1
408454349 68659708 1
397229449 68659708 1
200700960 68659708 1
120720108 68659708 1
22159580 68659708 1
58821256 68659708 1
388299335 68659708 1
84563846 68659708 1
142003449 68659708 1
21736214 68659708 1
24211594 68659708 1
141636742 68659708 1
18020612 68659708 1
387054267 68659708 1
19973305 68659708 1
25091518 68659708 1
259215762 68659708 1
453169903 68659708 1
15048694 68659708 1
608932775 68659708 1
54351001 68659708 1
250311545 68659708 1
20992801 68659708 1
32369044 68659708 1
14190551 68659708 1
82406734 68659708 1
50303152 68659708 1
196054196 68659708 1
80802900 68659708 1
21408041 68659708 1
105800463 68659708 1
14621024 68659708 1
107254637 68659708 1
143779403 68659708 1
21746513 68659708 1
415449314 68659708 1
22639961 68659708 1
102107018 68659708 1
110767433 68659708 1
331178901 68659708 1
106397932 68659708 1
77224096 68659708 1
93860818 68659708 1
225857392 68659708 1
143739561 68659708 1
376161322 68659708 1
18099795 68659708 1
328634628 68659708 1
92498317 68659708 1
77981490 68659708 1
131970620 68659708 1
776022362 68659708 1
111411358 68659708 1
162472533 68659708 1
407741330 68659708 1
27212119 68659708 1
32965648 68659708 1
245849058 68659708 1
191807697 68659708 1
40238442 68659708 1
297967419 68659708 1
903616850 68659708 1
115643685 68659708 1
94701778 68659708 1
249709671 68659708 1
20148039 68659708 1
14104027 68659708 1
388954439 68659708 1
105880024 68659708 1
948015937 68659708 1
19295262 68659708 1
121762421 68659708 1
82093305 68659708 1
61733092 68659708 1
19058678 68659708 1
18632946 68659708 1
106150560 68659708 1
77188973 68659708 1
164226176 68659708 1
72341341 68659708 1
393436815 68659708 1
117449724 68659708 1
22499765 68659708 1
427031173 68659708 1
15010349 68659708 1
20995648 68659708 1
85110055 68659708 1
34343954 68659708 1
19397942 68659708 1
101797813 68659708 1
270926830 68659708 1
90432690 68659708 1
156992643 68659708 1
26584956 68659708 1
169864622 68659708 1
21713090 68659708 1
580749365 68659708 1
32439211 68659708 1
15453062 68659708 1
20600229 68659708 1
34654362 68659708 1
499781930 68659708 1
15672615 68659708 1
14567982 68659708 1
23749162 68659708 1
236953412 68659708 1
143212610 68659708 1
454866285 68659708 1
14197060 68659708 1
79167671 68659708 1
14395178 68659708 1
354911386 68659708 1
191111643 68659708 1
35781487 68659708 1
118429508 68659708 1
64396655 68659708 1
357472615 68659708 1
173089105 68659708 1
166694631 68659708 1
20589545 68659708 1
124270074 68659708 1
15484198 68659708 1
386476845 68659708 1
97452095 68659708 1
407859240 68659708 1
185183285 68659708 1
66078636 68659708 1
79974944 68659708 1
75896448 68659708 1
125270251 804596460 1
457060718 804596460 1
81857654 804596460 1
118984824 804596460 1
34244239 804596460 1
16970757 804596460 1
14104027 804596460 1
20995648 804596460 1
14190551 804596460 1
17723460 804596460 1
18096679 14933304 1
81367969 14933304 1
105838665 14933304 1
15580900 14933304 1
106115066 14933304 1
810372954 14933304 1
871469846 14933304 1
77808680 14933304 1
19977759 14933304 1
34374472 14933304 1
125270251 14933304 1
215206530 14933304 1
6058852 14933304 1
55059675 14933304 1
368312542 14933304 1
103065157 14933304 1
44548822 14933304 1
21666641 14933304 1
19825835 14933304 1
61781260 14933304 1
17723460 14933304 1
35305401 14933304 1
56999787 14933304 1
200700960 14933304 1
55253731 14933304 1
48988168 14933304 1
85809236 14933304 1
19973305 14933304 1
85302744 14933304 1
20992801 14933304 1
14190551 14933304 1
180013616 14933304 1
82406734 14933304 1
50303152 14933304 1
80802900 14933304 1
105800463 14933304 1
107254637 14933304 1
457060718 14933304 1
80021045 14933304 1
45158266 14933304 1
18099795 14933304 1
328634628 14933304 1
475884318 14933304 1
77981490 14933304 1
201226827 14933304 1
162472533 14933304 1
40238442 14933304 1
115643685 14933304 1
94701778 14933304 1
14104027 14933304 1
19295262 14933304 1
219330249 14933304 1
38886883 14933304 1
19058678 14933304 1
18632946 14933304 1
77188973 14933304 1
65357102 14933304 1
22499765 14933304 1
830775721 14933304 1
24727170 14933304 1
15010349 14933304 1
28543847 14933304 1
20995648 14933304 1
34343954 14933304 1
617016144 14933304 1
21713090 14933304 1
5715682 14933304 1
19018381 14933304 1
20600229 14933304 1
14197060 14933304 1
595553662 14933304 1
20622055 14933304 1
122994639 14933304 1
117783032 14933304 1
185183285 14933304 1
34940114 14933304 1
91786287 14933304 1
75896448 14933304 1
309587728 36664451 1
121127090 36664451 1
18096679 36664451 1
81367969 36664451 1
19858924 36664451 1
155892458 36664451 1
60738400 36664451 1
130154450 36664451 1
19177609 36664451 1
871469846 36664451 1
118984824 36664451 1
20688804 36664451 1
38281180 36664451 1
33300246 36664451 1
131517399 36664451 1
20226550 36664451 1
125270251 36664451 1
16884084 36664451 1
90646214 36664451 1
78702900 36664451 1
18627119 36664451 1
385936104 36664451 1
6058852 36664451 1
109585815 36664451 1
19087569 36664451 1
80943076 36664451 1
16708655 36664451 1
58836363 36664451 1
14933304 36664451 1
103065157 36664451 1
131926473 36664451 1
44548822 36664451 1
20424362 36664451 1
66774405 36664451 1
24157360 36664451 1
58922682 36664451 1
21666641 36664451 1
19825835 36664451 1
11564602 36664451 1
258834854 36664451 1
25097735 36664451 1
242943134 36664451 1
61781260 36664451 1
20356313 36664451 1
21744895 36664451 1
17723460 36664451 1
56999787 36664451 1
19758148 36664451 1
117777690 36664451 1
17298241 36664451 1
55253731 36664451 1
22159580 36664451 1
114704539 36664451 1
60585651 36664451 1
48988168 36664451 1
21736214 36664451 1
188332701 36664451 1
141636742 36664451 1
85809236 36664451 1
42374586 36664451 1
112398730 36664451 1
95646830 36664451 1
20992801 36664451 1
103879974 36664451 1
21408041 36664451 1
14284260 36664451 1
14758838 36664451 1
50714939 36664451 1
222477026 36664451 1
102107018 36664451 1
80968760 36664451 1
22031058 36664451 1
130092487 36664451 1
36672211 36664451 1
20132840 36664451 1
18099795 36664451 1
92498317 36664451 1
86192099 36664451 1
15157283 36664451 1
54515428 36664451 1
93880122 36664451 1
111411358 36664451 1
162472533 36664451 1
27212119 36664451 1
166598394 36664451 1
14104027 36664451 1
14561015 36664451 1
153810216 36664451 1
19058678 36664451 1
124170781 36664451 1
65357102 36664451 1
22499765 36664451 1
24727170 36664451 1
15010349 36664451 1
62613162 36664451 1
20995648 36664451 1
119074643 36664451 1
255998767 36664451 1
125312818 36664451 1
21713090 36664451 1
19619404 36664451 1
19018381 36664451 1
111013369 36664451 1
100260784 36664451 1
108935576 36664451 1
79167671 36664451 1
130085607 36664451 1
14395178 36664451 1
101712079 36664451 1
64396655 36664451 1
131120978 36664451 1
70796349 36664451 1
108587399 36664451 1
16970757 36664451 1
122994639 36664451 1
113585486 36664451 1
34940114 36664451 1
75896448 36664451 1
32522100 227023883 1
61781260 227023883 1
193313425 227023883 1
15580900 227023883 1
331178901 227023883 1
389443487 227023883 1
17723460 227023883 1
35305401 227023883 1
225857392 227023883 1
143739561 227023883 1
432396682 227023883 1
130154450 227023883 1
90432690 227023883 1
328634628 227023883 1
156992643 227023883 1
26584956 227023883 1
169864622 227023883 1
131970620 227023883 1
20856796 227023883 1
245745762 227023883 1
580749365 227023883 1
33300246 227023883 1
32439211 227023883 1
198912426 227023883 1
111411358 227023883 1
408454349 227023883 1
162472533 227023883 1
19977759 227023883 1
34374472 227023883 1
27212119 227023883 1
32965648 227023883 1
20600229 227023883 1
34654362 227023883 1
23749162 227023883 1
115643685 227023883 1
249709671 227023883 1
79167671 227023883 1
354911386 227023883 1
240202308 227023883 1
387054267 227023883 1
191111643 227023883 1
25091518 227023883 1
35781487 227023883 1
261782937 227023883 1
16708655 227023883 1
250091875 227023883 1
68659708 227023883 1
61733092 227023883 1
20589545 227023883 1
300872531 227023883 1
20992801 227023883 1
32369044 227023883 1
14190551 227023883 1
50303152 227023883 1
105800463 227023883 1
14621024 227023883 1
75896448 227023883 1
143779403 227023883 1
14284260 303707744 1
388250401 303707744 1
457060718 303707744 1
50714939 303707744 1
88974929 303707744 1
121127090 303707744 1
19825835 303707744 1
496278040 303707744 1
242943134 303707744 1
20356313 303707744 1
20995648 303707744 1
275228841 303707744 1
113043462 303707744 1
15157283 303707744 1
19758148 303707744 1
237700394 303707744 1
55253731 303707744 1
125270251 303707744 1
16884084 303707744 1
78702900 303707744 1
385936104 303707744 1
166598394 303707744 1
222762589 303707744 1
80943076 303707744 1
70796349 303707744 1
58836363 303707744 1
15048694 303707744 1
103065157 303707744 1
269788397 303707744 1
532241033 303707744 1
19058678 303707744 1
250311545 303707744 1
932446861 303707744 1
20424362 303707744 1
236395049 303707744 1
65357102 28087982 1
50714939 28087982 1
19825835 28087982 1
496278040 28087982 1
62613162 28087982 1
386776248 28087982 1
70796349 28087982 1
255998767 28087982 1
103065157 28087982 1
728039018 28087982 1
326184301 28087982 1
131926473 28087982 1
22159580 28087982 1
123346524 28087982 1
14284260 103065157 1
388250401 103065157 1
66774405 103065157 1
111013369 103065157 1
58922682 103065157 1
65357102 103065157 1
125270251 103065157 1
14758838 103065157 1
16884084 103065157 1
309587728 103065157 1
90646214 103065157 1
130508206 103065157 1
437518507 103065157 1
114704539 103065157 1
50714939 103065157 1
78702900 103065157 1
18627119 103065157 1
121127090 103065157 1
88974929 103065157 1
385936104 103065157 1
19825835 103065157 1
831250927 103065157 1
166598394 103065157 1
100520303 103065157 1
11564602 103065157 1
258834854 103065157 1
222477026 103065157 1
830775721 103065157 1
328576792 103065157 1
24727170 103065157 1
25097735 103065157 1
496278040 103065157 1
18096679 103065157 1
60585651 103065157 1
48988168 103065157 1
34244239 103065157 1
436576452 103065157 1
109585815 103065157 1
242943134 103065157 1
80968760 103065157 1
593650130 103065157 1
154943205 103065157 1
41901500 103065157 1
399365200 103065157 1
188332701 103065157 1
100260784 103065157 1
429751008 103065157 1
108935576 103065157 1
141636742 103065157 1
20356313 103065157 1
22031058 103065157 1
19589280 103065157 1
331021368 103065157 1
383238347 103065157 1
62613162 103065157 1
417975170 103065157 1
19858924 103065157 1
222762589 103065157 1
130092487 103065157 1
52412027 103065157 1
386776248 103065157 1
482866177 103065157 1
368314502 103065157 1
14104027 103065157 1
42374586 103065157 1
130085607 103065157 1
14395178 103065157 1
85110055 103065157 1
21744895 103065157 1
155892458 103065157 1
173065787 103065157 1
134738764 103065157 1
14561015 103065157 1
224655400 103065157 1
312758175 103065157 1
275228841 103065157 1
101712079 103065157 1
859731314 103065157 1
119074643 103065157 1
60738400 103065157 1
222419520 103065157 1
19087569 103065157 1
131120978 103065157 1
144929619 103065157 1
80943076 103065157 1
373442908 103065157 1
20132840 103065157 1
112398730 103065157 1
903985238 103065157 1
70796349 103065157 1
209029473 103065157 1
187632184 103065157 1
58836363 103065157 1
223552246 103065157 1
81857654 103065157 1
810372954 103065157 1
460401829 103065157 1
631874663 103065157 1
108587399 103065157 1
15048694 103065157 1
255998767 103065157 1
19177609 103065157 1
125312818 103065157 1
804596460 103065157 1
871469846 103065157 1
92498317 103065157 1
806388620 103065157 1
113043462 103065157 1
36664451 103065157 1
86192099 103065157 1
303707744 103065157 1
28087982 103065157 1
158315486 103065157 1
475884318 103065157 1
269788397 103065157 1
118984824 103065157 1
217148014 103065157 1
76650839 103065157 1
397160160 103065157 1
532241033 103065157 1
95646830 103065157 1
728039018 103065157 1
19058678 103065157 1
15157283 103065157 1
16970757 103065157 1
296288685 103065157 1
26796376 103065157 1
54515428 103065157 1
19758148 103065157 1
38281180 103065157 1
295807687 103065157 1
19619404 103065157 1
237700394 103065157 1
131517399 103065157 1
93880122 103065157 1
250311545 103065157 1
124170781 103065157 1
326184301 103065157 1
131926473 103065157 1
122994639 103065157 1
408663015 103065157 1
78562045 103065157 1
554602188 103065157 1
22282116 103065157 1
24734991 103065157 1
462856853 103065157 1
288723364 103065157 1
44548822 103065157 1
17298241 103065157 1
55253731 103065157 1
103879974 103065157 1
22159580 103065157 1
20226550 103065157 1
47916280 103065157 1
606306570 103065157 1
113585486 103065157 1
123346524 103065157 1
759067032 103065157 1
102958885 103065157 1
15453062 103065157 1
34940114 103065157 1
474991141 103065157 1
20424362 103065157 1
15133808 103065157 1
422184091 103065157 1
309587728 158315486 1
103065157 158315486 1
15133808 158315486 1
19825835 158315486 1
728039018 158315486 1
288723364 158315486 1
48988168 158315486 1
92498317 158315486 1
54515428 158315486 1
14104027 158315486 1
173065787 158315486 1
124170781 158315486 1
462856853 158315486 1
19018381 158315486 1
16884084 158315486 1
368314502 158315486 1
20356313 158315486 1
55253731 158315486 1
859731314 158315486 1
14758838 158315486 1
331021368 158315486 1
223552246 158315486 1
593650130 158315486 1
417975170 158315486 1
19177609 158315486 1
118984824 158315486 1
17298241 158315486 1
269788397 158315486 1
88974929 158315486 1
328576792 158315486 1
34244239 158315486 1
95646830 158315486 1
475884318 158315486 1
15157283 158315486 1
162472533 158315486 1
125312818 158315486 1
24734991 158315486 1
56999787 616277319 1
85302744 616277319 1
393947529 616277319 1
72883916 616277319 1
22499765 616277319 1
106115066 616277319 1
117783032 616277319 1
80021045 616277319 1
91786287 616277319 1
132170123 616277319 1
15010349 616277319 1
81367969 61733092 1
105838665 61733092 1
18451281 61733092 1
193313425 61733092 1
15580900 61733092 1
6364652 61733092 1
432396682 61733092 1
130154450 61733092 1
22388326 61733092 1
221355288 61733092 1
77808680 61733092 1
33300246 61733092 1
353688428 61733092 1
19977759 61733092 1
34374472 61733092 1
110459587 61733092 1
144791011 61733092 1
240202308 61733092 1
124152473 61733092 1
357805905 61733092 1
261782937 61733092 1
16708655 61733092 1
49682880 61733092 1
58836363 61733092 1
68659708 61733092 1
14933304 61733092 1
227023883 61733092 1
318951712 61733092 1
24157360 61733092 1
19825835 61733092 1
25097735 61733092 1
107722321 61733092 1
32522100 61733092 1
61781260 61733092 1
133236916 61733092 1
95194160 61733092 1
17723460 61733092 1
35305401 61733092 1
56999787 61733092 1
21291109 61733092 1
20856796 61733092 1
23452598 61733092 1
192935794 61733092 1
245745762 61733092 1
117777690 61733092 1
198912426 61733092 1
200700960 61733092 1
120720108 61733092 1
58821256 61733092 1
388299335 61733092 1
84563846 61733092 1
142003449 61733092 1
21736214 61733092 1
24211594 61733092 1
18020612 61733092 1
387054267 61733092 1
25091518 61733092 1
54351001 61733092 1
20992801 61733092 1
32369044 61733092 1
14190551 61733092 1
50303152 61733092 1
77234984 61733092 1
105800463 61733092 1
107254637 61733092 1
14621024 61733092 1
143779403 61733092 1
21746513 61733092 1
457060718 61733092 1
80968760 61733092 1
110767433 61733092 1
331178901 61733092 1
106397932 61733092 1
77224096 61733092 1
93860818 61733092 1
225857392 61733092 1
143739561 61733092 1
18099795 61733092 1
328634628 61733092 1
77981490 61733092 1
131970620 61733092 1
201226827 61733092 1
111411358 61733092 1
162472533 61733092 1
27212119 61733092 1
32965648 61733092 1
191807697 61733092 1
40238442 61733092 1
115643685 61733092 1
94701778 61733092 1
20148039 61733092 1
105880024 61733092 1
948015937 61733092 1
19295262 61733092 1
121762421 61733092 1
82093305 61733092 1
153810216 61733092 1
18632946 61733092 1
106150560 61733092 1
77188973 61733092 1
20995648 61733092 1
34343954 61733092 1
19397942 61733092 1
270926830 61733092 1
90432690 61733092 1
156992643 61733092 1
26584956 61733092 1
21713090 61733092 1
580749365 61733092 1
32439211 61733092 1
34654362 61733092 1
14567982 61733092 1
23749162 61733092 1
143212610 61733092 1
454866285 61733092 1
79167671 61733092 1
354911386 61733092 1
191111643 61733092 1
35781487 61733092 1
118429508 61733092 1
64396655 61733092 1
173089105 61733092 1
166694631 61733092 1
20589545 61733092 1
124270074 61733092 1
185183285 61733092 1
66078636 61733092 1
75896448 61733092 1
91786287 101262304 1
60738400 269788397 1
810372954 269788397 1
19177609 269788397 1
118984824 269788397 1
20688804 269788397 1
125270251 269788397 1
303707744 269788397 1
15133808 269788397 1
19825835 269788397 1
25097735 269788397 1
32522100 269788397 1
113043462 269788397 1
19758148 269788397 1
17298241 269788397 1
387054267 269788397 1
250311545 269788397 1
80021045 269788397 1
80968760 269788397 1
93880122 269788397 1
111411358 269788397 1
388250401 269788397 1
65357102 269788397 1
328576792 269788397 1
101712079 269788397 1
155892458 269788397 1
373442908 269788397 1
130154450 269788397 1
78702900 269788397 1
34244239 269788397 1
80943076 269788397 1
158315486 269788397 1
131926473 269788397 1
242943134 269788397 1
55253731 269788397 1
388299335 269788397 1
188332701 269788397 1
383238347 269788397 1
42374586 269788397 1
295807687 269788397 1
14758838 269788397 1
50714939 269788397 1
496278040 269788397 1
475884318 269788397 1
15157283 269788397 1
166598394 269788397 1
14561015 269788397 1
36664451 269788397 1
28087982 269788397 1
22499765 269788397 1
830775721 269788397 1
62613162 269788397 1
237700394 269788397 1
223552246 269788397 1
21746513 153810216 1
24727170 153810216 1
61781260 153810216 1
15580900 153810216 1
93860818 153810216 1
225857392 153810216 1
270926830 153810216 1
376161322 153810216 1
131970620 153810216 1
117777690 153810216 1
33300246 153810216 1
201226827 153810216 1
162472533 153810216 1
200700960 153810216 1
120720108 153810216 1
19977759 153810216 1
55253731 153810216 1
58821256 153810216 1
27212119 153810216 1
245849058 153810216 1
191807697 153810216 1
624746312 153810216 1
297967419 153810216 1
94701778 153810216 1
191111643 153810216 1
35781487 153810216 1
118429508 153810216 1
16708655 153810216 1
61733092 153810216 1
260824465 153810216 1
54351001 153810216 1
32369044 153810216 1
14190551 153810216 1
105800463 153810216 1
72341341 153810216 1
75896448 153810216 1
143779403 153810216 1
318951712 153810216 1
622426905 927480949 1
270926830 927480949 1
815306454 927480949 1
61781260 927480949 1
33300246 927480949 1
54351001 927480949 1
454866285 927480949 1
20992801 927480949 1
200700960 927480949 1
14190551 927480949 1
240202308 927480949 1
58821256 927480949 1
948015937 927480949 1
407741330 927480949 1
50303152 927480949 1
105800463 927480949 1
75896448 927480949 1
457060718 19058678 1
309587728 19058678 1
50714939 19058678 1
222477026 19058678 1
18096679 19058678 1
496278040 19058678 1
80968760 19058678 1
386776248 19058678 1
20132840 19058678 1
19177609 19058678 1
871469846 19058678 1
54515428 19058678 1
131517399 19058678 1
125270251 19058678 1
166598394 19058678 1
34244239 19058678 1
222762589 19058678 1
14104027 19058678 1
14561015 19058678 1
80943076 19058678 1
58836363 19058678 1
14933304 19058678 1
103065157 19058678 1
15133808 19058678 1
65357102 19058678 1
19825835 19058678 1
11564602 19058678 1
25097735 19058678 1
20995648 19058678 1
125312818 19058678 1
76650839 19058678 1
111013369 19058678 1
114704539 19058678 1
48988168 19058678 1
100260784 19058678 1
191111643 19058678 1
112398730 19058678 1
16970757 19058678 1
295807687 19058678 1
15484198 19058678 1
122994639 19058678 1
14190551 19058678 1
91786287 19058678 1
393947529 38886883 1
21666641 38886883 1
22499765 38886883 1
80021045 38886883 1
15010349 38886883 1
311986618 38886883 1
45158266 38886883 1
479644360 38886883 1
28543847 38886883 1
56999787 38886883 1
108600854 38886883 1
106115066 38886883 1
5715682 38886883 1
202205134 38886883 1
68198984 38886883 1
19018381 38886883 1
215206530 38886883 1
6058852 38886883 1
124312153 38886883 1
14197060 38886883 1
333330899 38886883 1
85809236 38886883 1
153914621 38886883 1
19973305 38886883 1
837683683 38886883 1
132170123 38886883 1
85302744 38886883 1
595553662 38886883 1
368312542 38886883 1
14933304 38886883 1
616277319 38886883 1
101262304 38886883 1
27850283 38886883 1
19058678 38886883 1
20622055 38886883 1
117783032 38886883 1
77220402 38886883 1
180013616 38886883 1
82406734 38886883 1
91786287 38886883 1
277496722 300872531 1
81367969 300872531 1
193313425 300872531 1
331178901 300872531 1
106397932 300872531 1
6364652 300872531 1
93860818 300872531 1
225857392 300872531 1
143739561 300872531 1
432396682 300872531 1
376161322 300872531 1
168592013 300872531 1
328634628 300872531 1
14146330 300872531 1
77981490 300872531 1
77808680 300872531 1
131970620 300872531 1
776022362 300872531 1
408663015 300872531 1
353688428 300872531 1
19977759 300872531 1
34374472 300872531 1
407741330 300872531 1
27212119 300872531 1
245849058 300872531 1
125270251 300872531 1
191807697 300872531 1
40238442 300872531 1
253490735 300872531 1
297967419 300872531 1
102084479 300872531 1
377319290 300872531 1
94701778 300872531 1
20148039 300872531 1
388954439 300872531 1
240202308 300872531 1
19295262 300872531 1
121762421 300872531 1
124152473 300872531 1
357805905 300872531 1
261782937 300872531 1
16708655 300872531 1
82093305 300872531 1
49682880 300872531 1
68659708 300872531 1
227023883 300872531 1
927480949 300872531 1
18632946 300872531 1
106150560 300872531 1
260824465 300872531 1
164226176 300872531 1
72341341 300872531 1
318951712 300872531 1
393436815 300872531 1
61781260 300872531 1
219976700 300872531 1
20995648 300872531 1
389434876 300872531 1
617016144 300872531 1
19397942 300872531 1
17723460 300872531 1
270926830 300872531 1
21291109 300872531 1
156992643 300872531 1
26584956 300872531 1
169864622 300872531 1
815306454 300872531 1
21713090 300872531 1
20856796 300872531 1
23452598 300872531 1
192935794 300872531 1
117777690 300872531 1
198912426 300872531 1
408454349 300872531 1
200700960 300872531 1
120720108 300872531 1
58821256 300872531 1
34654362 300872531 1
388299335 300872531 1
499781930 300872531 1
328576792 300872531 1
624746312 300872531 1
142003449 300872531 1
21736214 300872531 1
143212610 300872531 1
454866285 300872531 1
354911386 300872531 1
387054267 300872531 1
191111643 300872531 1
35781487 300872531 1
118429508 300872531 1
173089105 300872531 1
15484198 300872531 1
32369044 300872531 1
14190551 300872531 1
407859240 300872531 1
185183285 300872531 1
77234984 300872531 1
196054196 300872531 1
80802900 300872531 1
105800463 300872531 1
75896448 300872531 1
143779403 300872531 1
121127090 18632946 1
81367969 18632946 1
15580900 18632946 1
118984824 18632946 1
20688804 18632946 1
110391388 18632946 1
34374472 18632946 1
18627119 18632946 1
253490735 18632946 1
144791011 18632946 1
124152473 18632946 1
144929619 18632946 1
58836363 18632946 1
260824465 18632946 1
24157360 18632946 1
19825835 18632946 1
25097735 18632946 1
32522100 18632946 1
133236916 18632946 1
95194160 18632946 1
296312085 18632946 1
815306454 18632946 1
20856796 18632946 1
408454349 18632946 1
22159580 18632946 1
84563846 18632946 1
60585651 18632946 1
142003449 18632946 1
21736214 18632946 1
24211594 18632946 1
18020612 18632946 1
387054267 18632946 1
15048694 18632946 1
20992801 18632946 1
32369044 18632946 1
14190551 18632946 1
77234984 18632946 1
80802900 18632946 1
107254637 18632946 1
14284260 18632946 1
415449314 18632946 1
80021045 18632946 1
331178901 18632946 1
106397932 18632946 1
36672211 18632946 1
77224096 18632946 1
18099795 18632946 1
14146330 18632946 1
201226827 18632946 1
111411358 18632946 1
32965648 18632946 1
245849058 18632946 1
249709671 18632946 1
14104027 18632946 1
19295262 18632946 1
61733092 18632946 1
153810216 18632946 1
19058678 18632946 1
106150560 18632946 1
388250401 18632946 1
65357102 18632946 1
88974929 18632946 1
468356212 18632946 1
34343954 18632946 1
156992643 18632946 1
169864622 18632946 1
21713090 18632946 1
580749365 18632946 1
32439211 18632946 1
20600229 18632946 1
34654362 18632946 1
499781930 18632946 1
15672615 18632946 1
23749162 18632946 1
236953412 18632946 1
143212610 18632946 1
14395178 18632946 1
191111643 18632946 1
35781487 18632946 1
101712079 18632946 1
64396655 18632946 1
124270074 18632946 1
117783032 18632946 1
91786287 18632946 1
75896448 18632946 1
277496722 18632946 1
105838665 18632946 1
193313425 18632946 1
6364652 18632946 1
432396682 18632946 1
130154450 18632946 1
22388326 18632946 1
168592013 18632946 1
221355288 18632946 1
77808680 18632946 1
33300246 18632946 1
353688428 18632946 1
19977759 18632946 1
110459587 18632946 1
6058852 18632946 1
109585815 18632946 1
104845115 18632946 1
102084479 18632946 1
240202308 18632946 1
261782937 18632946 1
16708655 18632946 1
80943076 18632946 1
49682880 18632946 1
250091875 18632946 1
68659708 18632946 1
14933304 18632946 1
227023883 18632946 1
927480949 18632946 1
131926473 18632946 1
318951712 18632946 1
107722321 18632946 1
242943134 18632946 1
61781260 18632946 1
134738764 18632946 1
17723460 18632946 1
35305401 18632946 1
56999787 18632946 1
23452598 18632946 1
245745762 18632946 1
117777690 18632946 1
198912426 18632946 1
200700960 18632946 1
120720108 18632946 1
58821256 18632946 1
388299335 18632946 1
25091518 18632946 1
95646830 18632946 1
54351001 18632946 1
50303152 18632946 1
21408041 18632946 1
105800463 18632946 1
14621024 18632946 1
143779403 18632946 1
622426905 18632946 1
21746513 18632946 1
14758838 18632946 1
50714939 18632946 1
102107018 18632946 1
93860818 18632946 1
225857392 18632946 1
143739561 18632946 1
187632184 18632946 1
328634628 18632946 1
77981490 18632946 1
131970620 18632946 1
162472533 18632946 1
407741330 18632946 1
27212119 18632946 1
191807697 18632946 1
40238442 18632946 1
297967419 18632946 1
115643685 18632946 1
94701778 18632946 1
20148039 18632946 1
105880024 18632946 1
948015937 18632946 1
121762421 18632946 1
82093305 18632946 1
36664451 18632946 1
28087982 18632946 1
38886883 18632946 1
300872531 18632946 1
78562045 18632946 1
77188973 18632946 1
31373289 18632946 1
72883916 18632946 1
393436815 18632946 1
15010349 18632946 1
62613162 18632946 1
20995648 18632946 1
19397942 18632946 1
101797813 18632946 1
270926830 18632946 1
90432690 18632946 1
125312818 18632946 1
26584956 18632946 1
19619404 18632946 1
5715682 18632946 1
14567982 18632946 1
454866285 18632946 1
79167671 18632946 1
118429508 18632946 1
173089105 18632946 1
166694631 18632946 1
20589545 18632946 1
122994639 18632946 1
185183285 18632946 1
66078636 18632946 1
622426905 106150560 1
277496722 106150560 1
22639961 106150560 1
516688031 106150560 1
102107018 106150560 1
81367969 106150560 1
105838665 106150560 1
193313425 106150560 1
15580900 106150560 1
331178901 106150560 1
106397932 106150560 1
93860818 106150560 1
143739561 106150560 1
432396682 106150560 1
130154450 106150560 1
18099795 106150560 1
168592013 106150560 1
22388326 106150560 1
328634628 106150560 1
14146330 106150560 1
77981490 106150560 1
77808680 106150560 1
131970620 106150560 1
33300246 106150560 1
201226827 106150560 1
776022362 106150560 1
111411358 106150560 1
162472533 106150560 1
353688428 106150560 1
110391388 106150560 1
19977759 106150560 1
34374472 106150560 1
110459587 106150560 1
27212119 106150560 1
32965648 106150560 1
191807697 106150560 1
40238442 106150560 1
297967419 106150560 1
144791011 106150560 1
115643685 106150560 1
94701778 106150560 1
249709671 106150560 1
20148039 106150560 1
388954439 106150560 1
240202308 106150560 1
105880024 106150560 1
19295262 106150560 1
121762421 106150560 1
261782937 106150560 1
16708655 106150560 1
82093305 106150560 1
49682880 106150560 1
466501865 106150560 1
250091875 106150560 1
68659708 106150560 1
227023883 106150560 1
61733092 106150560 1
18632946 106150560 1
77188973 106150560 1
164226176 106150560 1
72341341 106150560 1
318951712 106150560 1
107722321 106150560 1
32522100 106150560 1
468356212 106150560 1
61781260 106150560 1
133236916 106150560 1
20995648 106150560 1
34343954 106150560 1
389434876 106150560 1
19397942 106150560 1
101797813 106150560 1
17723460 106150560 1
35305401 106150560 1
270926830 106150560 1
90432690 106150560 1
156992643 106150560 1
26584956 106150560 1
169864622 106150560 1
21713090 106150560 1
20856796 106150560 1
192935794 106150560 1
117777690 106150560 1
198912426 106150560 1
408454349 106150560 1
397229449 106150560 1
200700960 106150560 1
58821256 106150560 1
20600229 106150560 1
34654362 106150560 1
388299335 106150560 1
488386309 106150560 1
624746312 106150560 1
15672615 106150560 1
14567982 106150560 1
142003449 106150560 1
21736214 106150560 1
24211594 106150560 1
454866285 106150560 1
354911386 106150560 1
18020612 106150560 1
387054267 106150560 1
25091518 106150560 1
35781487 106150560 1
118429508 106150560 1
173089105 106150560 1
166694631 106150560 1
20589545 106150560 1
124270074 106150560 1
54351001 106150560 1
20992801 106150560 1
32369044 106150560 1
386476845 106150560 1
14190551 106150560 1
407859240 106150560 1
185183285 106150560 1
50303152 106150560 1
66078636 106150560 1
77234984 106150560 1
196054196 106150560 1
21408041 106150560 1
14621024 106150560 1
107254637 106150560 1
143779403 106150560 1
75896448 106150560 1
24157360 260824465 1
21746513 260824465 1
102107018 260824465 1
32522100 260824465 1
105838665 260824465 1
61781260 260824465 1
133236916 260824465 1
193313425 260824465 1
15580900 260824465 1
20995648 260824465 1
35305401 260824465 1
225857392 260824465 1
432396682 260824465 1
130154450 260824465 1
18099795 260824465 1
328634628 260824465 1
217148014 260824465 1
117777690 260824465 1
33300246 260824465 1
198912426 260824465 1
776022362 260824465 1
111411358 260824465 1
162472533 260824465 1
200700960 260824465 1
19977759 260824465 1
34374472 260824465 1
27212119 260824465 1
20600229 260824465 1
40238442 260824465 1
15672615 260824465 1
14567982 260824465 1
115643685 260824465 1
94701778 260824465 1
20148039 260824465 1
79167671 260824465 1
14104027 260824465 1
18020612 260824465 1
387054267 260824465 1
19295262 260824465 1
124152473 260824465 1
357805905 260824465 1
16708655 260824465 1
49682880 260824465 1
58836363 260824465 1
68659708 260824465 1
227023883 260824465 1
101262304 260824465 1
153810216 260824465 1
20589545 260824465 1
18632946 260824465 1
20992801 260824465 1
14190551 260824465 1
185183285 260824465 1
21408041 260824465 1
105800463 260824465 1
75896448 260824465 1
318951712 260824465 1
14284260 124170781 1
21746513 124170781 1
14758838 124170781 1
309587728 124170781 1
457060718 124170781 1
50714939 124170781 1
121127090 124170781 1
222477026 124170781 1
18096679 124170781 1
496278040 124170781 1
80968760 124170781 1
22031058 124170781 1
19589280 124170781 1
19858924 124170781 1
417975170 124170781 1
130092487 124170781 1
386776248 124170781 1
312758175 124170781 1
275228841 124170781 1
60738400 124170781 1
20132840 124170781 1
209029473 124170781 1
81857654 124170781 1
810372954 124170781 1
19177609 124170781 1
92498317 124170781 1
86192099 124170781 1
118984824 124170781 1
15157283 124170781 1
54515428 124170781 1
14937936 124170781 1
38281180 124170781 1
93880122 124170781 1
131517399 124170781 1
20226550 124170781 1
125270251 124170781 1
16884084 124170781 1
90646214 124170781 1
78702900 124170781 1
18627119 124170781 1
166598394 124170781 1
100520303 124170781 1
34244239 124170781 1
436576452 124170781 1
109585815 124170781 1
429751008 124170781 1
331021368 124170781 1
222762589 124170781 1
14104027 124170781 1
173065787 124170781 1
14561015 124170781 1
19087569 124170781 1
80943076 124170781 1
58836363 124170781 1
36664451 124170781 1
303707744 124170781 1
28087982 124170781 1
103065157 124170781 1
158315486 124170781 1
269788397 124170781 1
19058678 124170781 1
131926473 124170781 1
78562045 124170781 1
462856853 124170781 1
44548822 124170781 1
123346524 124170781 1
20424362 124170781 1
15133808 124170781 1
422184091 124170781 1
66774405 124170781 1
388250401 124170781 1
58922682 124170781 1
65357102 124170781 1
117449724 124170781 1
19825835 124170781 1
11564602 124170781 1
830775721 124170781 1
25097735 124170781 1
24727170 124170781 1
242943134 124170781 1
154943205 124170781 1
399365200 124170781 1
20356313 124170781 1
62613162 124170781 1
20995648 124170781 1
85110055 124170781 1
21744895 124170781 1
134738764 124170781 1
224655400 124170781 1
119074643 124170781 1
255998767 124170781 1
125312818 124170781 1
76650839 124170781 1
26796376 124170781 1
19758148 124170781 1
19619404 124170781 1
237700394 124170781 1
326184301 124170781 1
288723364 124170781 1
17298241 124170781 1
55253731 124170781 1
15453062 124170781 1
19018381 124170781 1
111013369 124170781 1
114704539 124170781 1
328576792 124170781 1
60585651 124170781 1
48988168 124170781 1
41901500 124170781 1
188332701 124170781 1
100260784 124170781 1
108935576 124170781 1
141636742 124170781 1
383238347 124170781 1
42374586 124170781 1
130085607 124170781 1
14395178 124170781 1
101712079 124170781 1
131120978 124170781 1
112398730 124170781 1
70796349 124170781 1
357472615 124170781 1
223552246 124170781 1
108587399 124170781 1
15048694 124170781 1
532241033 124170781 1
95646830 124170781 1
16970757 124170781 1
295807687 124170781 1
250311545 124170781 1
122994639 124170781 1
22282116 124170781 1
24734991 124170781 1
103879974 124170781 1
47916280 124170781 1
14190551 124170781 1
759067032 124170781 1
34940114 124170781 1
236395049 124170781 1
121127090 131926473 1
80021045 131926473 1
18096679 131926473 1
15580900 131926473 1
373442908 131926473 1
38281180 131926473 1
33300246 131926473 1
201226827 131926473 1
162472533 131926473 1
32965648 131926473 1
78702900 131926473 1
253490735 131926473 1
109585815 131926473 1
46609085 131926473 1
115643685 131926473 1
331021368 131926473 1
222762589 131926473 1
240202308 131926473 1
14561015 131926473 1
103065157 131926473 1
269788397 131926473 1
19058678 131926473 1
388250401 131926473 1
58922682 131926473 1
19825835 131926473 1
11564602 131926473 1
25097735 131926473 1
617016144 131926473 1
119074643 131926473 1
35305401 131926473 1
460401829 131926473 1
21713090 131926473 1
237700394 131926473 1
198912426 131926473 1
55253731 131926473 1
22159580 131926473 1
114704539 131926473 1
48988168 131926473 1
15672615 131926473 1
21736214 131926473 1
141636742 131926473 1
130085607 131926473 1
101712079 131926473 1
122994639 131926473 1
107254637 131926473 1
75896448 131926473 1
125270251 932446861 1
122994639 932446861 1
14197060 932446861 1
14104027 932446861 1
28087982 932446861 1
103065157 932446861 1
728039018 932446861 1
903616850 932446861 1
14284260 78562045 1
50714939 78562045 1
19825835 78562045 1
328576792 78562045 1
154943205 78562045 1
102084479 78562045 1
100260784 78562045 1
20356313 78562045 1
383238347 78562045 1
62613162 78562045 1
386776248 78562045 1
14104027 78562045 1
20995648 78562045 1
80943076 78562045 1
112398730 78562045 1
209029473 78562045 1
460401829 78562045 1
15048694 78562045 1
103065157 78562045 1
95646830 78562045 1
250311545 78562045 1
326184301 78562045 1
122994639 78562045 1
24734991 78562045 1
22159580 78562045 1
20226550 78562045 1
810372954 550076077 1
373442908 550076077 1
457060718 550076077 1
388250401 462856853 1
111013369 462856853 1
125270251 462856853 1
50714939 462856853 1
78702900 462856853 1
19825835 462856853 1
11564602 462856853 1
496278040 462856853 1
48988168 462856853 1
154943205 462856853 1
20356313 462856853 1
383238347 462856853 1
62613162 462856853 1
130092487 462856853 1
222762589 462856853 1
14561015 462856853 1
296312085 462856853 1
19177609 462856853 1
28087982 462856853 1
158315486 462856853 1
728039018 462856853 1
54515428 462856853 1
124170781 462856853 1
122994639 462856853 1
288723364 462856853 1
17298241 462856853 1
20226550 462856853 1
34940114 462856853 1
14758838 44548822 1
457060718 44548822 1
309587728 44548822 1
50714939 44548822 1
121127090 44548822 1
18096679 44548822 1
80968760 44548822 1
22031058 44548822 1
19589280 44548822 1
130092487 44548822 1
15580900 44548822 1
155892458 44548822 1
312758175 44548822 1
60738400 44548822 1
222419520 44548822 1
20132840 44548822 1
19177609 44548822 1
92498317 44548822 1
86192099 44548822 1
475884318 44548822 1
118984824 44548822 1
54515428 44548822 1
14937936 44548822 1
38281180 44548822 1
131517399 44548822 1
20226550 44548822 1
125270251 44548822 1
16884084 44548822 1
437518507 44548822 1
78702900 44548822 1
18627119 44548822 1
385936104 44548822 1
109585815 44548822 1
331021368 44548822 1
14104027 44548822 1
14561015 44548822 1
19087569 44548822 1
80943076 44548822 1
58836363 44548822 1
14933304 44548822 1
36664451 44548822 1
103065157 44548822 1
19058678 44548822 1
124170781 44548822 1
131926473 44548822 1
20424362 44548822 1
388250401 44548822 1
58922682 44548822 1
65357102 44548822 1
19825835 44548822 1
830775721 44548822 1
25097735 44548822 1
24727170 44548822 1
242943134 44548822 1
20356313 44548822 1
62613162 44548822 1
21744895 44548822 1
125312818 44548822 1
26796376 44548822 1
19758148 44548822 1
19619404 44548822 1
17298241 44548822 1
55253731 44548822 1
22159580 44548822 1
111013369 44548822 1
60585651 44548822 1
48988168 44548822 1
188332701 44548822 1
108935576 44548822 1
130085607 44548822 1
101712079 44548822 1
131120978 44548822 1
112398730 44548822 1
70796349 44548822 1
108587399 44548822 1
15048694 44548822 1
95646830 44548822 1
295807687 44548822 1
122994639 44548822 1
32369044 44548822 1
24734991 44548822 1
103879974 44548822 1
34940114 44548822 1
236395049 44548822 1
277496722 77188973 1
516688031 77188973 1
81367969 77188973 1
105838665 77188973 1
19589280 77188973 1
193313425 77188973 1
15580900 77188973 1
6364652 77188973 1
130154450 77188973 1
168592013 77188973 1
221355288 77188973 1
77808680 77188973 1
33300246 77188973 1
353688428 77188973 1
110391388 77188973 1
19977759 77188973 1
34374472 77188973 1
110459587 77188973 1
78702900 77188973 1
46609085 77188973 1
144791011 77188973 1
240202308 77188973 1
124152473 77188973 1
357805905 77188973 1
261782937 77188973 1
16708655 77188973 1
49682880 77188973 1
68659708 77188973 1
14933304 77188973 1
227023883 77188973 1
103065157 77188973 1
318951712 77188973 1
107722321 77188973 1
32522100 77188973 1
61781260 77188973 1
133236916 77188973 1
389434876 77188973 1
17723460 77188973 1
35305401 77188973 1
296312085 77188973 1
21291109 77188973 1
815306454 77188973 1
20856796 77188973 1
23452598 77188973 1
192935794 77188973 1
245745762 77188973 1
117777690 77188973 1
198912426 77188973 1
408454349 77188973 1
200700960 77188973 1
120720108 77188973 1
58821256 77188973 1
388299335 77188973 1
624746312 77188973 1
142003449 77188973 1
24211594 77188973 1
333330899 77188973 1
18020612 77188973 1
387054267 77188973 1
25091518 77188973 1
259215762 77188973 1
54351001 77188973 1
20992801 77188973 1
32369044 77188973 1
14190551 77188973 1
50303152 77188973 1
196054196 77188973 1
80802900 77188973 1
21408041 77188973 1
105800463 77188973 1
107254637 77188973 1
14621024 77188973 1
21746513 77188973 1
457060718 77188973 1
415449314 77188973 1
22639961 77188973 1
102107018 77188973 1
110767433 77188973 1
331178901 77188973 1
106397932 77188973 1
77224096 77188973 1
93860818 77188973 1
225857392 77188973 1
143739561 77188973 1
376161322 77188973 1
18099795 77188973 1
328634628 77188973 1
14146330 77188973 1
77981490 77188973 1
131970620 77188973 1
201226827 77188973 1
776022362 77188973 1
111411358 77188973 1
162472533 77188973 1
66444899 77188973 1
407741330 77188973 1
27212119 77188973 1
32965648 77188973 1
245849058 77188973 1
191807697 77188973 1
40238442 77188973 1
297967419 77188973 1
115643685 77188973 1
94701778 77188973 1
249709671 77188973 1
20148039 77188973 1
211525589 77188973 1
388954439 77188973 1
105880024 77188973 1
19295262 77188973 1
82093305 77188973 1
466501865 77188973 1
61733092 77188973 1
153810216 77188973 1
18632946 77188973 1
106150560 77188973 1
31373289 77188973 1
164226176 77188973 1
72341341 77188973 1
276868661 77188973 1
22499765 77188973 1
468356212 77188973 1
15010349 77188973 1
20995648 77188973 1
34343954 77188973 1
19397942 77188973 1
101797813 77188973 1
270926830 77188973 1
156992643 77188973 1
26584956 77188973 1
169864622 77188973 1
21713090 77188973 1
32439211 77188973 1
20600229 77188973 1
34654362 77188973 1
499781930 77188973 1
15672615 77188973 1
14567982 77188973 1
23749162 77188973 1
236953412 77188973 1
143212610 77188973 1
79167671 77188973 1
354911386 77188973 1
191111643 77188973 1
35781487 77188973 1
118429508 77188973 1
64396655 77188973 1
173089105 77188973 1
124270074 77188973 1
15484198 77188973 1
122994639 77188973 1
117783032 77188973 1
386476845 77188973 1
407859240 77188973 1
185183285 77188973 1
66078636 77188973 1
79974944 77188973 1
75896448 77188973 1
58922682 123346524 1
14758838 123346524 1
19058678 123346524 1
15157283 123346524 1
54515428 123346524 1
19858924 123346524 1
20226550 123346524 1
14561015 123346524 1
275228841 123346524 1
276868661 31373289 1
17723460 31373289 1
66444899 31373289 1
219298196 31373289 1
46609085 31373289 1
66774405 102958885 1
388250401 102958885 1
58922682 102958885 1
65357102 102958885 1
14758838 102958885 1
457060718 102958885 1
50714939 102958885 1
19825835 102958885 1
24727170 102958885 1
25097735 102958885 1
496278040 102958885 1
242943134 102958885 1
80968760 102958885 1
20356313 102958885 1
22031058 102958885 1
62613162 102958885 1
417975170 102958885 1
130092487 102958885 1
386776248 102958885 1
21744895 102958885 1
17723460 102958885 1
60738400 102958885 1
222419520 102958885 1
125312818 102958885 1
19177609 102958885 1
871469846 102958885 1
92498317 102958885 1
86192099 102958885 1
118984824 102958885 1
217148014 102958885 1
15157283 102958885 1
54515428 102958885 1
19758148 102958885 1
38281180 102958885 1
131517399 102958885 1
93880122 102958885 1
55253731 102958885 1
125270251 102958885 1
16884084 102958885 1
90646214 102958885 1
437518507 102958885 1
78702900 102958885 1
18627119 102958885 1
48988168 102958885 1
109585815 102958885 1
41901500 102958885 1
108935576 102958885 1
141636742 102958885 1
222762589 102958885 1
14104027 102958885 1
42374586 102958885 1
130085607 102958885 1
14561015 102958885 1
131120978 102958885 1
80943076 102958885 1
112398730 102958885 1
70796349 102958885 1
58836363 102958885 1
223552246 102958885 1
804596460 102958885 1
36664451 102958885 1
303707744 102958885 1
103065157 102958885 1
269788397 102958885 1
532241033 102958885 1
19058678 102958885 1
124170781 102958885 1
131926473 102958885 1
78562045 102958885 1
24734991 102958885 1
34940114 102958885 1
388250401 20424362 1
437518507 20424362 1
11564602 20424362 1
100260784 20424362 1
20356313 20424362 1
62613162 20424362 1
130092487 20424362 1
28543847 20424362 1
64396655 20424362 1
80943076 20424362 1
112398730 20424362 1
70796349 20424362 1
15048694 20424362 1
125312818 20424362 1
103065157 20424362 1
19058678 20424362 1
19619404 20424362 1
131517399 20424362 1
34374472 20424362 1
19018381 20424362 1
309587728 15133808 1
121127090 15133808 1
81367969 15133808 1
18451281 15133808 1
19589280 15133808 1
15580900 15133808 1
118711934 15133808 1
60738400 15133808 1
209029473 15133808 1
19177609 15133808 1
118984824 15133808 1
20688804 15133808 1
131517399 15133808 1
110391388 15133808 1
34374472 15133808 1
20226550 15133808 1
125270251 15133808 1
18627119 15133808 1
253490735 15133808 1
144791011 15133808 1
55059675 15133808 1
222762589 15133808 1
124152473 15133808 1
19087569 15133808 1
144929619 15133808 1
58836363 15133808 1
303707744 15133808 1
260824465 15133808 1
20424362 15133808 1
66774405 15133808 1
24157360 15133808 1
21666641 15133808 1
19825835 15133808 1
25097735 15133808 1
32522100 15133808 1
133236916 15133808 1
21744895 15133808 1
21291109 15133808 1
113043462 15133808 1
19758148 15133808 1
20856796 15133808 1
17298241 15133808 1
22159580 15133808 1
84563846 15133808 1
114704539 15133808 1
60585651 15133808 1
48988168 15133808 1
219298196 15133808 1
21736214 15133808 1
41901500 15133808 1
24211594 15133808 1
85809236 15133808 1
18020612 15133808 1
15048694 15133808 1
27850283 15133808 1
250311545 15133808 1
20992801 15133808 1
22282116 15133808 1
103879974 15133808 1
14190551 15133808 1
180013616 15133808 1
82406734 15133808 1
77234984 15133808 1
80802900 15133808 1
107254637 15133808 1
14284260 15133808 1
80968760 15133808 1
45158266 15133808 1
130092487 15133808 1
106397932 15133808 1
77224096 15133808 1
20132840 15133808 1
18099795 15133808 1
81857654 15133808 1
92498317 15133808 1
14146330 15133808 1
54515428 15133808 1
93880122 15133808 1
201226827 15133808 1
111411358 15133808 1
32965648 15133808 1
249709671 15133808 1
14104027 15133808 1
19295262 15133808 1
132170123 15133808 1
269788397 15133808 1
61733092 15133808 1
153810216 15133808 1
19058678 15133808 1
124170781 15133808 1
72341341 15133808 1
65357102 15133808 1
88974929 15133808 1
85110055 15133808 1
34343954 15133808 1
119074643 15133808 1
156992643 15133808 1
255998767 15133808 1
169864622 15133808 1
21713090 15133808 1
26796376 15133808 1
19018381 15133808 1
20600229 15133808 1
111013369 15133808 1
328576792 15133808 1
124312153 15133808 1
15672615 15133808 1
108935576 15133808 1
143212610 15133808 1
14197060 15133808 1
130085607 15133808 1
14395178 15133808 1
191111643 15133808 1
35781487 15133808 1
101712079 15133808 1
64396655 15133808 1
70796349 15133808 1
108587399 15133808 1
20622055 15133808 1
124270074 15133808 1
117783032 15133808 1
97452095 15133808 1
77220402 15133808 1
91786287 15133808 1
75896448 15133808 1
18096679 15133808 1
105838665 15133808 1
193313425 15133808 1
155892458 15133808 1
6364652 15133808 1
312758175 15133808 1
275228841 15133808 1
130154450 15133808 1
22388326 15133808 1
106115066 15133808 1
77808680 15133808 1
38281180 15133808 1
33300246 15133808 1
19977759 15133808 1
110459587 15133808 1
16884084 15133808 1
90646214 15133808 1
78702900 15133808 1
6058852 15133808 1
34244239 15133808 1
109585815 15133808 1
104845115 15133808 1
102084479 15133808 1
240202308 15133808 1
16708655 15133808 1
80943076 15133808 1
49682880 15133808 1
68659708 15133808 1
14933304 15133808 1
227023883 15133808 1
131926473 15133808 1
44548822 15133808 1
77240489 15133808 1
58922682 15133808 1
11564602 15133808 1
107722321 15133808 1
242943134 15133808 1
61781260 15133808 1
20356313 15133808 1
134738764 15133808 1
224655400 15133808 1
17723460 15133808 1
35305401 15133808 1
56999787 15133808 1
23452598 15133808 1
245745762 15133808 1
117777690 15133808 1
198912426 15133808 1
200700960 15133808 1
120720108 15133808 1
55253731 15133808 1
58821256 15133808 1
188332701 15133808 1
141636742 15133808 1
42374586 15133808 1
19973305 15133808 1
25091518 15133808 1
85302744 15133808 1
112398730 15133808 1
95646830 15133808 1
54351001 15133808 1
50303152 15133808 1
236395049 15133808 1
21408041 15133808 1
105800463 15133808 1
143779403 15133808 1
21746513 15133808 1
14758838 15133808 1
50714939 15133808 1
222477026 15133808 1
102107018 15133808 1
22031058 15133808 1
93860818 15133808 1
225857392 15133808 1
143739561 15133808 1
187632184 15133808 1
108600854 15133808 1
328634628 15133808 1
86192099 15133808 1
217148014 15133808 1
77981490 15133808 1
15157283 15133808 1
131970620 15133808 1
162472533 15133808 1
68198984 15133808 1
27212119 15133808 1
191807697 15133808 1
40238442 15133808 1
166598394 15133808 1
100520303 15133808 1
115643685 15133808 1
94701778 15133808 1
20148039 15133808 1
105880024 15133808 1
14561015 15133808 1
82093305 15133808 1
36664451 15133808 1
28087982 15133808 1
18632946 15133808 1
78562045 15133808 1
31373289 15133808 1
164226176 15133808 1
276868661 15133808 1
72883916 15133808 1
22499765 15133808 1
24727170 15133808 1
154943205 15133808 1
15010349 15133808 1
62613162 15133808 1
28543847 15133808 1
20995648 15133808 1
19397942 15133808 1
270926830 15133808 1
90432690 15133808 1
125312818 15133808 1
26584956 15133808 1
76650839 15133808 1
19619404 15133808 1
5715682 15133808 1
14567982 15133808 1
100260784 15133808 1
79167671 15133808 1
131120978 15133808 1
223552246 15133808 1
173089105 15133808 1
166694631 15133808 1
20589545 15133808 1
16970757 15133808 1
122994639 15133808 1
24734991 15133808 1
113585486 15133808 1
185183285 15133808 1
66078636 15133808 1
34940114 15133808 1
393436815 164226176 1
32522100 164226176 1
81367969 164226176 1
105838665 164226176 1
61781260 164226176 1
20356313 164226176 1
193313425 164226176 1
20995648 164226176 1
34343954 164226176 1
106397932 164226176 1
101797813 164226176 1
77224096 164226176 1
225857392 164226176 1
143739561 164226176 1
270926830 164226176 1
432396682 164226176 1
376161322 164226176 1
90432690 164226176 1
328634628 164226176 1
14146330 164226176 1
26584956 164226176 1
169864622 164226176 1
21713090 164226176 1
77808680 164226176 1
20856796 164226176 1
117777690 164226176 1
33300246 164226176 1
198912426 164226176 1
111411358 164226176 1
408454349 164226176 1
162472533 164226176 1
200700960 164226176 1
120720108 164226176 1
110391388 164226176 1
19977759 164226176 1
34374472 164226176 1
110459587 164226176 1
58821256 164226176 1
20600229 164226176 1
32965648 164226176 1
84563846 164226176 1
191807697 164226176 1
40238442 164226176 1
253490735 164226176 1
14567982 164226176 1
142003449 164226176 1
21736214 164226176 1
24211594 164226176 1
115643685 164226176 1
94701778 164226176 1
20148039 164226176 1
18020612 164226176 1
105880024 164226176 1
19295262 164226176 1
121762421 164226176 1
25091518 164226176 1
35781487 164226176 1
124152473 164226176 1
259215762 164226176 1
16708655 164226176 1
82093305 164226176 1
68659708 164226176 1
227023883 164226176 1
173089105 164226176 1
103065157 164226176 1
61733092 164226176 1
153810216 164226176 1
20589545 164226176 1
124270074 164226176 1
54351001 164226176 1
77188973 164226176 1
14190551 164226176 1
185183285 164226176 1
50303152 164226176 1
66078636 164226176 1
79974944 164226176 1
105800463 164226176 1
75896448 164226176 1
388250401 422184091 1
14284260 422184091 1
65357102 422184091 1
14758838 422184091 1
457060718 422184091 1
121127090 422184091 1
88974929 422184091 1
19825835 422184091 1
222477026 422184091 1
24727170 422184091 1
18096679 422184091 1
242943134 422184091 1
154943205 422184091 1
399365200 422184091 1
22031058 422184091 1
62613162 422184091 1
417975170 422184091 1
130092487 422184091 1
386776248 422184091 1
21744895 422184091 1
134738764 422184091 1
224655400 422184091 1
312758175 422184091 1
275228841 422184091 1
60738400 422184091 1
373442908 422184091 1
209029473 422184091 1
81857654 422184091 1
460401829 422184091 1
255998767 422184091 1
19177609 422184091 1
113043462 422184091 1
92498317 422184091 1
86192099 422184091 1
475884318 422184091 1
217148014 422184091 1
54515428 422184091 1
38281180 422184091 1
19619404 422184091 1
237700394 422184091 1
131517399 422184091 1
93880122 422184091 1
326184301 422184091 1
408663015 422184091 1
288723364 422184091 1
55253731 422184091 1
20226550 422184091 1
15453062 422184091 1
111013369 422184091 1
125270251 422184091 1
90646214 422184091 1
114704539 422184091 1
78702900 422184091 1
18627119 422184091 1
166598394 422184091 1
60585651 422184091 1
34244239 422184091 1
436576452 422184091 1
188332701 422184091 1
141636742 422184091 1
331021368 422184091 1
222762589 422184091 1
14104027 422184091 1
130085607 422184091 1
14395178 422184091 1
14561015 422184091 1
101712079 422184091 1
80943076 422184091 1
112398730 422184091 1
70796349 422184091 1
223552246 422184091 1
108587399 422184091 1
15048694 422184091 1
303707744 422184091 1
28087982 422184091 1
103065157 422184091 1
269788397 422184091 1
95646830 422184091 1
19058678 422184091 1
295807687 422184091 1
124170781 422184091 1
250311545 422184091 1
131926473 422184091 1
122994639 422184091 1
78562045 422184091 1
123346524 422184091 1
20424362 422184091 1
15133808 422184091 1
622426905 72341341 1
21746513 72341341 1
277496722 72341341 1
22639961 72341341 1
81367969 72341341 1
105838665 72341341 1
18451281 72341341 1
193313425 72341341 1
15580900 72341341 1
331178901 72341341 1
106397932 72341341 1
6364652 72341341 1
225857392 72341341 1
143739561 72341341 1
432396682 72341341 1
376161322 72341341 1
130154450 72341341 1
18099795 72341341 1
22388326 72341341 1
168592013 72341341 1
328634628 72341341 1
14146330 72341341 1
221355288 72341341 1
77981490 72341341 1
77808680 72341341 1
131970620 72341341 1
33300246 72341341 1
201226827 72341341 1
111411358 72341341 1
162472533 72341341 1
110391388 72341341 1
19977759 72341341 1
34374472 72341341 1
110459587 72341341 1
407741330 72341341 1
27212119 72341341 1
32965648 72341341 1
245849058 72341341 1
191807697 72341341 1
40238442 72341341 1
253490735 72341341 1
297967419 72341341 1
144791011 72341341 1
102084479 72341341 1
377319290 72341341 1
115643685 72341341 1
94701778 72341341 1
249709671 72341341 1
20148039 72341341 1
388954439 72341341 1
240202308 72341341 1
105880024 72341341 1
568174146 72341341 1
19295262 72341341 1
121762421 72341341 1
357805905 72341341 1
261782937 72341341 1
16708655 72341341 1
82093305 72341341 1
49682880 72341341 1
466501865 72341341 1
68659708 72341341 1
227023883 72341341 1
103065157 72341341 1
61733092 72341341 1
153810216 72341341 1
927480949 72341341 1
18632946 72341341 1
106150560 72341341 1
131926473 72341341 1
77188973 72341341 1
164226176 72341341 1
318951712 72341341 1
24157360 72341341 1
393436815 72341341 1
107722321 72341341 1
32522100 72341341 1
61781260 72341341 1
133236916 72341341 1
20995648 72341341 1
34343954 72341341 1
389434876 72341341 1
617016144 72341341 1
19397942 72341341 1
17723460 72341341 1
35305401 72341341 1
270926830 72341341 1
90432690 72341341 1
156992643 72341341 1
26584956 72341341 1
169864622 72341341 1
815306454 72341341 1
21713090 72341341 1
20856796 72341341 1
23452598 72341341 1
245745762 72341341 1
580749365 72341341 1
32439211 72341341 1
198912426 72341341 1
408454349 72341341 1
200700960 72341341 1
120720108 72341341 1
22159580 72341341 1
58821256 72341341 1
20600229 72341341 1
388299335 72341341 1
34654362 72341341 1
499781930 72341341 1
84563846 72341341 1
60585651 72341341 1
14567982 72341341 1
23749162 72341341 1
24211594 72341341 1
143212610 72341341 1
494828691 72341341 1
79167671 72341341 1
354911386 72341341 1
18020612 72341341 1
387054267 72341341 1
191111643 72341341 1
25091518 72341341 1
35781487 72341341 1
64396655 72341341 1
259215762 72341341 1
112398730 72341341 1
173089105 72341341 1
166694631 72341341 1
20589545 72341341 1
124270074 72341341 1
54351001 72341341 1
20992801 72341341 1
32369044 72341341 1
14190551 72341341 1
185183285 72341341 1
50303152 72341341 1
66078636 72341341 1
77234984 72341341 1
80802900 72341341 1
79974944 72341341 1
21408041 72341341 1
105800463 72341341 1
107254637 72341341 1
14621024 72341341 1
143779403 72341341 1
75896448 72341341 1
21746513 318951712 1
277496722 318951712 1
50714939 318951712 1
22639961 318951712 1
81367969 318951712 1
102107018 318951712 1
105838665 318951712 1
110767433 318951712 1
193313425 318951712 1
15580900 318951712 1
331178901 318951712 1
106397932 318951712 1
6364652 318951712 1
77224096 318951712 1
93860818 318951712 1
225857392 318951712 1
143739561 318951712 1
432396682 318951712 1
376161322 318951712 1
130154450 318951712 1
18099795 318951712 1
168592013 318951712 1
328634628 318951712 1
14146330 318951712 1
221355288 318951712 1
77981490 318951712 1
77808680 318951712 1
131970620 318951712 1
33300246 318951712 1
201226827 318951712 1
111411358 318951712 1
162472533 318951712 1
110391388 318951712 1
19977759 318951712 1
34374472 318951712 1
110459587 318951712 1
407741330 318951712 1
27212119 318951712 1
32965648 318951712 1
40238442 318951712 1
253490735 318951712 1
297967419 318951712 1
144791011 318951712 1
102084479 318951712 1
115643685 318951712 1
377319290 318951712 1
94701778 318951712 1
249709671 318951712 1
20148039 318951712 1
14104027 318951712 1
211525589 318951712 1
240202308 318951712 1
105880024 318951712 1
568174146 318951712 1
19295262 318951712 1
121762421 318951712 1
124152473 318951712 1
357805905 318951712 1
261782937 318951712 1
16708655 318951712 1
82093305 318951712 1
49682880 318951712 1
58836363 318951712 1
466501865 318951712 1
250091875 318951712 1
68659708 318951712 1
227023883 318951712 1
61733092 318951712 1
153810216 318951712 1
300872531 318951712 1
18632946 318951712 1
106150560 318951712 1
260824465 318951712 1
77188973 318951712 1
164226176 318951712 1
72341341 318951712 1
24157360 318951712 1
19825835 318951712 1
107722321 318951712 1
32522100 318951712 1
468356212 318951712 1
61781260 318951712 1
133236916 318951712 1
62613162 318951712 1
20995648 318951712 1
34343954 318951712 1
389434876 318951712 1
617016144 318951712 1
19397942 318951712 1
17723460 318951712 1
35305401 318951712 1
296312085 318951712 1
270926830 318951712 1
90432690 318951712 1
21291109 318951712 1
26584956 318951712 1
169864622 318951712 1
21713090 318951712 1
20856796 318951712 1
192935794 318951712 1
245745762 318951712 1
117777690 318951712 1
32439211 318951712 1
198912426 318951712 1
408454349 318951712 1
397229449 318951712 1
200700960 318951712 1
120720108 318951712 1
58821256 318951712 1
388299335 318951712 1
34654362 318951712 1
84563846 318951712 1
499781930 318951712 1
624746312 318951712 1
15672615 318951712 1
14567982 318951712 1
142003449 318951712 1
532351874 318951712 1
21736214 318951712 1
24211594 318951712 1
143212610 318951712 1
79167671 318951712 1
354911386 318951712 1
18020612 318951712 1
387054267 318951712 1
191111643 318951712 1
25091518 318951712 1
35781487 318951712 1
118429508 318951712 1
357472615 318951712 1
173089105 318951712 1
20589545 318951712 1
124270074 318951712 1
54351001 318951712 1
20992801 318951712 1
386476845 318951712 1
14190551 318951712 1
185183285 318951712 1
50303152 318951712 1
80802900 318951712 1
79974944 318951712 1
21408041 318951712 1
105800463 318951712 1
14621024 318951712 1
107254637 318951712 1
75896448 318951712 1
143779403 318951712 1
118711934 77240489 1
36672211 77240489 1
810372954 77240489 1
66444899 77240489 1
46609085 77240489 1
19058678 77240489 1
31373289 77240489 1
15133808 77240489 1
276868661 77240489 1
156992643 77240489 1
76650839 77240489 1
117777690 77240489 1
19018381 77240489 1
388299335 77240489 1
84563846 77240489 1
219298196 77240489 1
124312153 77240489 1
80802900 77240489 1
14284260 388250401 1
14758838 388250401 1
309587728 388250401 1
457060718 388250401 1
50714939 388250401 1
121127090 388250401 1
18096679 388250401 1
593650130 388250401 1
19589280 388250401 1
130092487 388250401 1
60738400 388250401 1
20132840 388250401 1
19177609 388250401 1
92498317 388250401 1
86192099 388250401 1
118984824 388250401 1
15157283 388250401 1
38281180 388250401 1
33300246 388250401 1
93880122 388250401 1
408663015 388250401 1
20226550 388250401 1
125270251 388250401 1
78702900 388250401 1
436576452 388250401 1
368314502 388250401 1
14104027 388250401 1
14561015 388250401 1
80943076 388250401 1
58836363 388250401 1
36664451 388250401 1
269788397 388250401 1
19058678 388250401 1
124170781 388250401 1
131926473 388250401 1
462856853 388250401 1
44548822 388250401 1
20424362 388250401 1
422184091 388250401 1
66774405 388250401 1
65357102 388250401 1
88974929 388250401 1
19825835 388250401 1
25097735 388250401 1
154943205 388250401 1
20356313 388250401 1
62613162 388250401 1
482866177 388250401 1
85110055 388250401 1
21744895 388250401 1
296312085 388250401 1
125312818 388250401 1
19758148 388250401 1
288723364 388250401 1
17298241 388250401 1
22159580 388250401 1
15453062 388250401 1
19018381 388250401 1
111013369 388250401 1
114704539 388250401 1
60585651 388250401 1
48988168 388250401 1
41901500 388250401 1
108935576 388250401 1
141636742 388250401 1
383238347 388250401 1
130085607 388250401 1
101712079 388250401 1
131120978 388250401 1
112398730 388250401 1
70796349 388250401 1
122994639 388250401 1
20992801 388250401 1
103879974 388250401 1
14190551 388250401 1
34940114 388250401 1
58922682 66774405 1
65357102 66774405 1
19825835 66774405 1
25097735 66774405 1
15010349 66774405 1
20356313 66774405 1
62613162 66774405 1
15580900 66774405 1
130092487 66774405 1
21744895 66774405 1
617016144 66774405 1
17723460 66774405 1
18099795 66774405 1
19177609 66774405 1
118984824 66774405 1
15157283 66774405 1
54515428 66774405 1
19758148 66774405 1
93880122 66774405 1
5715682 66774405 1
19977759 66774405 1
55253731 66774405 1
22159580 66774405 1
111013369 66774405 1
328576792 66774405 1
34244239 66774405 1
14104027 66774405 1
19295262 66774405 1
112398730 66774405 1
70796349 66774405 1
58836363 66774405 1
108587399 66774405 1
36664451 66774405 1
103065157 66774405 1
95646830 66774405 1
19058678 66774405 1
103879974 66774405 1
34940114 66774405 1
21746513 24157360 1
102107018 24157360 1
18451281 24157360 1
110767433 24157360 1
15580900 24157360 1
22388326 24157360 1
18099795 24157360 1
19977759 24157360 1
110459587 24157360 1
27212119 24157360 1
20148039 24157360 1
16708655 24157360 1
68659708 24157360 1
77188973 24157360 1
61781260 24157360 1
20995648 24157360 1
19397942 24157360 1
17723460 24157360 1
56999787 24157360 1
21291109 24157360 1
26584956 24157360 1
23452598 24157360 1
32439211 24157360 1
20600229 24157360 1
24211594 24157360 1
14197060 24157360 1
79167671 24157360 1
18020612 24157360 1
25091518 24157360 1
35781487 24157360 1
54351001 24157360 1
20992801 24157360 1
14190551 24157360 1
66078636 24157360 1
21408041 24157360 1
75896448 24157360 1
121127090 58922682 1
19589280 58922682 1
15580900 58922682 1
52412027 58922682 1
386776248 58922682 1
155892458 58922682 1
6364652 58922682 1
810372954 58922682 1
19177609 58922682 1
118984824 58922682 1
20688804 58922682 1
38281180 58922682 1
33300246 58922682 1
19977759 58922682 1
34374472 58922682 1
20226550 58922682 1
125270251 58922682 1
437518507 58922682 1
78702900 58922682 1
34244239 58922682 1
222762589 58922682 1
240202308 58922682 1
357805905 58922682 1
16708655 58922682 1
80943076 58922682 1
58836363 58922682 1
131926473 58922682 1
550076077 58922682 1
44548822 58922682 1
123346524 58922682 1
15133808 58922682 1
66774405 58922682 1
19825835 58922682 1
11564602 58922682 1
25097735 58922682 1
107722321 58922682 1
399365200 58922682 1
20356313 58922682 1
224655400 58922682 1
17723460 58922682 1
35305401 58922682 1
296312085 58922682 1
56999787 58922682 1
460401829 58922682 1
728039018 58922682 1
19758148 58922682 1
288723364 58922682 1
17298241 58922682 1
55253731 58922682 1
22159580 58922682 1
58821256 58922682 1
41901500 58922682 1
24211594 58922682 1
383238347 58922682 1
112398730 58922682 1
15048694 58922682 1
532241033 58922682 1
95646830 58922682 1
250311545 58922682 1
20992801 58922682 1
32369044 58922682 1
14190551 58922682 1
77234984 58922682 1
105800463 58922682 1
14284260 58922682 1
50714939 58922682 1
222477026 58922682 1
496278040 58922682 1
376161322 58922682 1
18099795 58922682 1
92498317 58922682 1
86192099 58922682 1
475884318 58922682 1
217148014 58922682 1
15157283 58922682 1
54515428 58922682 1
131970620 58922682 1
93880122 58922682 1
68198984 58922682 1
27212119 58922682 1
166598394 58922682 1
331021368 58922682 1
14104027 58922682 1
14561015 58922682 1
19295262 58922682 1
804596460 58922682 1
36664451 58922682 1
28087982 58922682 1
19058678 58922682 1
300872531 58922682 1
18632946 58922682 1
462856853 58922682 1
65357102 58922682 1
88974929 58922682 1
830775721 58922682 1
24727170 58922682 1
15010349 58922682 1
62613162 58922682 1
20995648 58922682 1
156992643 58922682 1
125312818 58922682 1
26584956 58922682 1
26796376 58922682 1
19619404 58922682 1
237700394 58922682 1
5715682 58922682 1
111013369 58922682 1
191111643 58922682 1
101712079 58922682 1
70796349 58922682 1
108587399 58922682 1
16970757 58922682 1
122994639 58922682 1
24734991 58922682 1
113585486 58922682 1
75896448 58922682 1
80021045 393947529 1
18096679 393947529 1
311986618 393947529 1
45158266 393947529 1
479644360 393947529 1
386776248 393947529 1
108600854 393947529 1
22388326 393947529 1
106115066 393947529 1
92498317 393947529 1
217148014 393947529 1
33300246 393947529 1
162472533 393947529 1
19977759 393947529 1
68198984 393947529 1
125270251 393947529 1
215206530 393947529 1
6058852 393947529 1
55059675 393947529 1
388954439 393947529 1
132170123 393947529 1
261782937 393947529 1
16708655 393947529 1
219330249 393947529 1
368312542 393947529 1
14933304 393947529 1
227023883 393947529 1
101262304 393947529 1
61733092 393947529 1
38886883 393947529 1
124170781 393947529 1
77188973 393947529 1
20424362 393947529 1
21666641 393947529 1
72883916 393947529 1
393436815 393947529 1
22499765 393947529 1
15010349 393947529 1
61781260 393947529 1
20995648 393947529 1
28543847 393947529 1
56999787 393947529 1
237700394 393947529 1
5715682 393947529 1
288723364 393947529 1
22159580 393947529 1
202205134 393947529 1
19018381 393947529 1
124312153 393947529 1
142003449 393947529 1
188332701 393947529 1
14197060 393947529 1
333330899 393947529 1
85809236 393947529 1
19973305 393947529 1
85302744 393947529 1
112398730 393947529 1
27850283 393947529 1
20622055 393947529 1
122994639 393947529 1
20992801 393947529 1
117783032 393947529 1
14190551 393947529 1
77220402 393947529 1
180013616 393947529 1
82406734 393947529 1
91786287 393947529 1
75896448 393947529 1
21746513 65357102 1
14758838 65357102 1
50714939 65357102 1
121127090 65357102 1
386776248 65357102 1
14146330 65357102 1
475884318 65357102 1
15157283 65357102 1
34374472 65357102 1
32965648 65357102 1
125270251 65357102 1
16884084 65357102 1
78702900 65357102 1
436576452 65357102 1
109585815 65357102 1
94701778 65357102 1
222762589 65357102 1
14104027 65357102 1
58836363 65357102 1
14933304 65357102 1
28087982 65357102 1
269788397 65357102 1
19058678 65357102 1
131926473 65357102 1
31373289 65357102 1
66774405 65357102 1
19825835 65357102 1
830775721 65357102 1
25097735 65357102 1
32522100 65357102 1
62613162 65357102 1
21744895 65357102 1
17723460 65357102 1
326184301 65357102 1
606306570 65357102 1
48988168 65357102 1
188332701 65357102 1
143212610 65357102 1
35781487 65357102 1
101712079 65357102 1
112398730 65357102 1
70796349 65357102 1
95646830 65357102 1
295807687 65357102 1
113585486 65357102 1
185183285 65357102 1
34940114 65357102 1
79974944 65357102 1
105800463 65357102 1
143779403 65357102 1
21746513 276868661 1
50714939 276868661 1
22639961 276868661 1
18096679 276868661 1
81367969 276868661 1
19589280 276868661 1
193313425 276868661 1
15580900 276868661 1
106397932 276868661 1
77981490 276868661 1
201226827 276868661 1
162472533 276868661 1
66444899 276868661 1
34374472 276868661 1
46609085 276868661 1
115643685 276868661 1
14933304 276868661 1
19058678 276868661 1
77188973 276868661 1
31373289 276868661 1
15133808 276868661 1
77240489 276868661 1
17723460 276868661 1
198912426 276868661 1
15453062 276868661 1
219298196 276868661 1
20622055 276868661 1
20992801 276868661 1
117783032 276868661 1
386476845 276868661 1
185183285 276868661 1
80802900 276868661 1
107254637 276868661 1
309587728 21666641 1
121127090 21666641 1
516688031 21666641 1
19589280 21666641 1
60738400 21666641 1
408663015 21666641 1
46609085 21666641 1
144791011 21666641 1
55059675 21666641 1
19087569 21666641 1
58836363 21666641 1
368312542 21666641 1
103065157 21666641 1
616277319 21666641 1
20424362 21666641 1
15133808 21666641 1
66774405 21666641 1
24157360 21666641 1
19825835 21666641 1
133236916 21666641 1
19758148 21666641 1
408454349 21666641 1
288723364 21666641 1
114704539 21666641 1
48988168 21666641 1
142003449 21666641 1
85809236 21666641 1
18020612 21666641 1
387054267 21666641 1
20992801 21666641 1
103879974 21666641 1
82406734 21666641 1
457060718 21666641 1
80968760 21666641 1
130092487 21666641 1
77224096 21666641 1
92498317 21666641 1
54515428 21666641 1
111411358 21666641 1
32965648 21666641 1
249709671 21666641 1
219330249 21666641 1
61733092 21666641 1
101262304 21666641 1
124170781 21666641 1
65357102 21666641 1
617016144 21666641 1
119074643 21666641 1
169864622 21666641 1
26796376 21666641 1
202205134 21666641 1
19018381 21666641 1
111013369 21666641 1
499781930 21666641 1
15672615 21666641 1
23749162 21666641 1
108935576 21666641 1
143212610 21666641 1
130085607 21666641 1
14395178 21666641 1
153914621 21666641 1
35781487 21666641 1
101712079 21666641 1
64396655 21666641 1
20622055 21666641 1
91786287 21666641 1
105838665 21666641 1
311986618 21666641 1
6364652 21666641 1
432396682 21666641 1
38281180 21666641 1
16884084 21666641 1
90646214 21666641 1
78702900 21666641 1
6058852 21666641 1
436576452 21666641 1
240202308 21666641 1
80943076 21666641 1
16708655 21666641 1
14933304 21666641 1
242943134 21666641 1
20356313 21666641 1
35305401 21666641 1
117777690 21666641 1
55253731 21666641 1
58821256 21666641 1
333330899 21666641 1
54351001 21666641 1
236395049 21666641 1
21746513 21666641 1
222477026 21666641 1
102107018 21666641 1
86192099 21666641 1
131970620 21666641 1
68198984 21666641 1
27212119 21666641 1
191807697 21666641 1
40238442 21666641 1
94701778 21666641 1
20148039 21666641 1
82093305 21666641 1
38886883 21666641 1
77188973 21666641 1
393947529 21666641 1
72883916 21666641 1
830775721 21666641 1
20995648 21666641 1
28543847 21666641 1
90432690 21666641 1
26584956 21666641 1
76650839 21666641 1
5715682 21666641 1
100260784 21666641 1
118429508 21666641 1
131120978 21666641 1
20589545 21666641 1
16970757 21666641 1
122994639 21666641 1
81367969 21666641 1
417975170 21666641 1
209029473 21666641 1
19177609 21666641 1
118984824 21666641 1
131517399 21666641 1
34374472 21666641 1
215206530 21666641 1
125270251 21666641 1
18627119 21666641 1
222762589 21666641 1
357805905 21666641 1
303707744 21666641 1
25097735 21666641 1
21744895 21666641 1
460401829 21666641 1
21291109 21666641 1
815306454 21666641 1
20856796 21666641 1
17298241 21666641 1
22159580 21666641 1
84563846 21666641 1
60585651 21666641 1
41901500 21666641 1
27850283 21666641 1
250311545 21666641 1
32369044 21666641 1
180013616 21666641 1
77234984 21666641 1
80802900 21666641 1
107254637 21666641 1
14284260 21666641 1
80021045 21666641 1
45158266 21666641 1
106397932 21666641 1
20132840 21666641 1
93880122 21666641 1
776022362 21666641 1
19295262 21666641 1
132170123 21666641 1
19058678 21666641 1
388250401 21666641 1
85110055 21666641 1
34343954 21666641 1
156992643 21666641 1
20600229 21666641 1
124312153 21666641 1
236953412 21666641 1
14197060 21666641 1
354911386 21666641 1
191111643 21666641 1
595553662 21666641 1
70796349 21666641 1
108587399 21666641 1
124270074 21666641 1
117783032 21666641 1
77220402 21666641 1
75896448 21666641 1
193313425 21666641 1
312758175 21666641 1
130154450 21666641 1
22388326 21666641 1
106115066 21666641 1
77808680 21666641 1
34244239 21666641 1
109585815 21666641 1
102084479 21666641 1
261782937 21666641 1
49682880 21666641 1
68659708 21666641 1
227023883 21666641 1
422184091 21666641 1
318951712 21666641 1
58922682 21666641 1
11564602 21666641 1
107722321 21666641 1
61781260 21666641 1
17723460 21666641 1
56999787 21666641 1
23452598 21666641 1
245745762 21666641 1
198912426 21666641 1
120720108 21666641 1
19973305 21666641 1
25091518 21666641 1
85302744 21666641 1
95646830 21666641 1
295807687 21666641 1
50303152 21666641 1
21408041 21666641 1
105800463 21666641 1
50714939 21666641 1
496278040 21666641 1
22031058 21666641 1
479644360 21666641 1
108600854 21666641 1
328634628 21666641 1
217148014 21666641 1
77981490 21666641 1
15157283 21666641 1
162472533 21666641 1
407741330 21666641 1
166598394 21666641 1
297967419 21666641 1
115643685 21666641 1
105880024 21666641 1
14561015 21666641 1
36664451 21666641 1
18632946 21666641 1
78562045 21666641 1
31373289 21666641 1
164226176 21666641 1
22499765 21666641 1
24727170 21666641 1
154943205 21666641 1
15010349 21666641 1
62613162 21666641 1
19397942 21666641 1
125312818 21666641 1
14567982 21666641 1
113585486 21666641 1
185183285 21666641 1
66078636 21666641 1
34940114 21666641 1
18627119 72883916 1
55059675 72883916 1
21666641 72883916 1
815306454 72883916 1
24211594 72883916 1
85809236 72883916 1
32369044 72883916 1
180013616 72883916 1
82406734 72883916 1
80021045 72883916 1
45158266 72883916 1
18099795 72883916 1
14146330 72883916 1
132170123 72883916 1
219330249 72883916 1
156992643 72883916 1
19018381 72883916 1
124312153 72883916 1
14197060 72883916 1
191111643 72883916 1
64396655 72883916 1
595553662 72883916 1
20622055 72883916 1
77220402 72883916 1
91786287 72883916 1
106115066 72883916 1
6058852 72883916 1
14933304 72883916 1
56999787 72883916 1
58821256 72883916 1
333330899 72883916 1
19973305 72883916 1
85302744 72883916 1
50303152 72883916 1
105800463 72883916 1
479644360 72883916 1
108600854 72883916 1
68198984 72883916 1
22499765 72883916 1
15010349 72883916 1
28543847 72883916 1
5715682 72883916 1
21746513 393436815 1
277496722 393436815 1
22639961 393436815 1
516688031 393436815 1
102107018 393436815 1
105838665 393436815 1
18451281 393436815 1
193313425 393436815 1
15580900 393436815 1
331178901 393436815 1
106397932 393436815 1
6364652 393436815 1
93860818 393436815 1
225857392 393436815 1
432396682 393436815 1
376161322 393436815 1
130154450 393436815 1
18099795 393436815 1
328634628 393436815 1
14146330 393436815 1
221355288 393436815 1
77808680 393436815 1
33300246 393436815 1
111411358 393436815 1
162472533 393436815 1
110391388 393436815 1
19977759 393436815 1
34374472 393436815 1
110459587 393436815 1
407741330 393436815 1
27212119 393436815 1
191807697 393436815 1
253490735 393436815 1
297967419 393436815 1
377319290 393436815 1
94701778 393436815 1
20148039 393436815 1
14104027 393436815 1
388954439 393436815 1
240202308 393436815 1
19295262 393436815 1
124152473 393436815 1
357805905 393436815 1
16708655 393436815 1
466501865 393436815 1
68659708 393436815 1
227023883 393436815 1
61733092 393436815 1
153810216 393436815 1
300872531 393436815 1
18632946 393436815 1
106150560 393436815 1
260824465 393436815 1
164226176 393436815 1
72341341 393436815 1
107722321 393436815 1
32522100 393436815 1
61781260 393436815 1
133236916 393436815 1
20995648 393436815 1
389434876 393436815 1
19397942 393436815 1
101797813 393436815 1
270926830 393436815 1
90432690 393436815 1
156992643 393436815 1
20856796 393436815 1
192935794 393436815 1
23452598 393436815 1
198912426 393436815 1
408454349 393436815 1
200700960 393436815 1
120720108 393436815 1
58821256 393436815 1
20600229 393436815 1
388299335 393436815 1
34654362 393436815 1
499781930 393436815 1
15672615 393436815 1
142003449 393436815 1
21736214 393436815 1
24211594 393436815 1
18020612 393436815 1
387054267 393436815 1
25091518 393436815 1
35781487 393436815 1
259215762 393436815 1
112398730 393436815 1
357472615 393436815 1
108587399 393436815 1
173089105 393436815 1
166694631 393436815 1
20589545 393436815 1
124270074 393436815 1
20992801 393436815 1
32369044 393436815 1
14190551 393436815 1
185183285 393436815 1
50303152 393436815 1
66078636 393436815 1
21408041 393436815 1
105800463 393436815 1
107254637 393436815 1
143779403 393436815 1
75896448 393436815 1
80021045 22499765 1
15010349 22499765 1
45158266 22499765 1
62613162 22499765 1
56999787 22499765 1
14197060 22499765 1
85809236 22499765 1
14933304 22499765 1
27850283 22499765 1
20622055 22499765 1
122994639 22499765 1
117783032 22499765 1
91786287 22499765 1
19619404 117449724 1
124170781 117449724 1
309587728 88974929 1
121127090 88974929 1
18096679 88974929 1
593650130 88974929 1
105838665 88974929 1
417975170 88974929 1
19858924 88974929 1
52412027 88974929 1
386776248 88974929 1
155892458 88974929 1
275228841 88974929 1
312758175 88974929 1
60738400 88974929 1
209029473 88974929 1
19177609 88974929 1
118984824 88974929 1
14937936 88974929 1
38281180 88974929 1
131517399 88974929 1
20226550 88974929 1
125270251 88974929 1
16884084 88974929 1
437518507 88974929 1
78702900 88974929 1
18627119 88974929 1
385936104 88974929 1
253490735 88974929 1
6058852 88974929 1
34244239 88974929 1
436576452 88974929 1
109585815 88974929 1
222762589 88974929 1
368314502 88974929 1
19087569 88974929 1
144929619 88974929 1
80943076 88974929 1
58836363 88974929 1
250091875 88974929 1
303707744 88974929 1
103065157 88974929 1
158315486 88974929 1
131926473 88974929 1
44548822 88974929 1
123346524 88974929 1
20424362 88974929 1
15133808 88974929 1
422184091 88974929 1
58922682 88974929 1
19825835 88974929 1
258834854 88974929 1
242943134 88974929 1
21744895 88974929 1
134738764 88974929 1
224655400 88974929 1
56999787 88974929 1
728039018 88974929 1
19758148 88974929 1
397229449 88974929 1
288723364 88974929 1
17298241 88974929 1
55253731 88974929 1
114704539 88974929 1
60585651 88974929 1
48988168 88974929 1
188332701 88974929 1
141636742 88974929 1
383238347 88974929 1
42374586 88974929 1
859731314 88974929 1
112398730 88974929 1
15048694 88974929 1
95646830 88974929 1
295807687 88974929 1
250311545 88974929 1
103879974 88974929 1
14284260 88974929 1
50714939 88974929 1
831250927 88974929 1
222477026 88974929 1
80968760 88974929 1
130092487 88974929 1
187632184 88974929 1
81857654 88974929 1
631874663 88974929 1
475884318 88974929 1
217148014 88974929 1
15157283 88974929 1
54515428 88974929 1
166598394 88974929 1
331021368 88974929 1
14104027 88974929 1
388954439 88974929 1
14561015 88974929 1
36664451 88974929 1
28087982 88974929 1
269788397 88974929 1
19058678 88974929 1
18632946 88974929 1
124170781 88974929 1
78562045 88974929 1
462856853 88974929 1
388250401 88974929 1
393947529 88974929 1
65357102 88974929 1
830775721 88974929 1
24727170 88974929 1
154943205 88974929 1
15010349 88974929 1
62613162 88974929 1
85110055 88974929 1
255998767 88974929 1
76650839 88974929 1
26796376 88974929 1
19619404 88974929 1
237700394 88974929 1
111013369 88974929 1
328576792 88974929 1
130085607 88974929 1
101712079 88974929 1
131120978 88974929 1
70796349 88974929 1
223552246 88974929 1
122994639 88974929 1
47916280 88974929 1
113585486 88974929 1
34940114 88974929 1
66774405 19825835 1
14284260 19825835 1
388250401 19825835 1
65357102 19825835 1
14758838 19825835 1
309587728 19825835 1
130508206 19825835 1
22499765 19825835 1
117449724 19825835 1
50714939 19825835 1
121127090 19825835 1
88974929 19825835 1
11564602 19825835 1
258834854 19825835 1
222477026 19825835 1
24727170 19825835 1
25097735 19825835 1
496278040 19825835 1
18096679 19825835 1
242943134 19825835 1
80968760 19825835 1
593650130 19825835 1
154943205 19825835 1
15010349 19825835 1
399365200 19825835 1
61781260 19825835 1
20356313 19825835 1
22031058 19825835 1
19589280 19825835 1
62613162 19825835 1
417975170 19825835 1
19858924 19825835 1
130092487 19825835 1
386776248 19825835 1
85110055 19825835 1
21744895 19825835 1
155892458 19825835 1
134738764 19825835 1
224655400 19825835 1
312758175 19825835 1
275228841 19825835 1
60738400 19825835 1
119074643 19825835 1
56999787 19825835 1
373442908 19825835 1
20132840 19825835 1
209029473 19825835 1
81857654 19825835 1
255998767 19825835 1
125312818 19825835 1
19177609 19825835 1
92498317 19825835 1
113043462 19825835 1
86192099 19825835 1
118984824 19825835 1
76650839 19825835 1
15157283 19825835 1
54515428 19825835 1
26796376 19825835 1
19758148 19825835 1
14937936 19825835 1
38281180 19825835 1
19619404 19825835 1
237700394 19825835 1
33300246 19825835 1
93880122 19825835 1
131517399 19825835 1
326184301 19825835 1
408663015 19825835 1
288723364 19825835 1
17298241 19825835 1
19977759 19825835 1
55253731 19825835 1
34374472 19825835 1
22159580 19825835 1
20226550 19825835 1
606306570 19825835 1
15453062 19825835 1
111013369 19825835 1
125270251 19825835 1
16884084 19825835 1
90646214 19825835 1
114704539 19825835 1
78702900 19825835 1
18627119 19825835 1
166598394 19825835 1
100520303 19825835 1
328576792 19825835 1
60585651 19825835 1
48988168 19825835 1
34244239 19825835 1
436576452 19825835 1
109585815 19825835 1
41901500 19825835 1
100260784 19825835 1
188332701 19825835 1
108935576 19825835 1
115643685 19825835 1
141636742 19825835 1
331021368 19825835 1
383238347 19825835 1
222762589 19825835 1
14104027 19825835 1
42374586 19825835 1
130085607 19825835 1
14395178 19825835 1
173065787 19825835 1
14561015 19825835 1
101712079 19825835 1
19087569 19825835 1
131120978 19825835 1
144929619 19825835 1
16708655 19825835 1
80943076 19825835 1
112398730 19825835 1
70796349 19825835 1
58836363 19825835 1
15048694 19825835 1
14933304 19825835 1
36664451 19825835 1
303707744 19825835 1
28087982 19825835 1
103065157 19825835 1
158315486 19825835 1
269788397 19825835 1
532241033 19825835 1
95646830 19825835 1
19058678 19825835 1
295807687 19825835 1
260824465 19825835 1
124170781 19825835 1
250311545 19825835 1
131926473 19825835 1
122994639 19825835 1
932446861 19825835 1
78562045 19825835 1
22282116 19825835 1
24734991 19825835 1
462856853 19825835 1
44548822 19825835 1
103879974 19825835 1
123346524 19825835 1
102958885 19825835 1
34940114 19825835 1
20424362 19825835 1
15133808 19825835 1
422184091 19825835 1
75896448 19825835 1
14284260 258834854 1
66774405 258834854 1
111013369 258834854 1
58922682 258834854 1
65357102 258834854 1
125270251 258834854 1
14758838 258834854 1
16884084 258834854 1
90646214 258834854 1
130508206 258834854 1
114704539 258834854 1
117449724 258834854 1
50714939 258834854 1
78702900 258834854 1
18627119 258834854 1
121127090 258834854 1
88974929 258834854 1
19825835 258834854 1
166598394 258834854 1
11564602 258834854 1
222477026 258834854 1
25097735 258834854 1
24727170 258834854 1
18096679 258834854 1
60585651 258834854 1
48988168 258834854 1
34244239 258834854 1
109585815 258834854 1
242943134 258834854 1
80968760 258834854 1
41901500 258834854 1
15010349 258834854 1
188332701 258834854 1
100260784 258834854 1
108935576 258834854 1
141636742 258834854 1
22031058 258834854 1
20356313 258834854 1
19589280 258834854 1
383238347 258834854 1
62613162 258834854 1
19858924 258834854 1
130092487 258834854 1
386776248 258834854 1
368314502 258834854 1
14104027 258834854 1
42374586 258834854 1
130085607 258834854 1
14395178 258834854 1
85110055 258834854 1
21744895 258834854 1
155892458 258834854 1
14561015 258834854 1
25091518 258834854 1
101712079 258834854 1
119074643 258834854 1
60738400 258834854 1
19087569 258834854 1
131120978 258834854 1
144929619 258834854 1
80943076 258834854 1
20132840 258834854 1
112398730 258834854 1
70796349 258834854 1
209029473 258834854 1
223552246 258834854 1
58836363 258834854 1
108587399 258834854 1
255998767 258834854 1
125312818 258834854 1
19177609 258834854 1
92498317 258834854 1
36664451 258834854 1
86192099 258834854 1
118984824 258834854 1
76650839 258834854 1
95646830 258834854 1
19058678 258834854 1
15157283 258834854 1
16970757 258834854 1
54515428 258834854 1
26796376 258834854 1
19758148 258834854 1
38281180 258834854 1
295807687 258834854 1
19619404 258834854 1
93880122 258834854 1
131517399 258834854 1
124170781 258834854 1
131926473 258834854 1
122994639 258834854 1
24734991 258834854 1
44548822 258834854 1
17298241 258834854 1
55253731 258834854 1
103879974 258834854 1
22159580 258834854 1
20226550 258834854 1
113585486 258834854 1
34940114 258834854 1
20424362 258834854 1
32965648 258834854 1
19858924 11564602 1
155892458 11564602 1
6364652 11564602 1
19177609 11564602 1
871469846 11564602 1
38281180 11564602 1
131517399 11564602 1
125270251 11564602 1
16884084 11564602 1
78702900 11564602 1
109585815 11564602 1
15133808 11564602 1
66774405 11564602 1
19825835 11564602 1
258834854 11564602 1
25097735 11564602 1
242943134 11564602 1
61781260 11564602 1
20356313 11564602 1
21744895 11564602 1
19758148 11564602 1
17298241 11564602 1
55253731 11564602 1
22159580 11564602 1
60585651 11564602 1
48988168 11564602 1
41901500 11564602 1
85809236 11564602 1
42374586 11564602 1
532241033 11564602 1
95646830 11564602 1
20992801 11564602 1
14284260 11564602 1
80968760 11564602 1
130092487 11564602 1
92498317 11564602 1
86192099 11564602 1
217148014 11564602 1
54515428 11564602 1
131970620 11564602 1
14104027 11564602 1
14561015 11564602 1
36664451 11564602 1
19058678 11564602 1
124170781 11564602 1
117449724 11564602 1
24727170 11564602 1
15010349 11564602 1
76650839 11564602 1
26796376 11564602 1
19619404 11564602 1
5715682 11564602 1
19018381 11564602 1
108935576 11564602 1
130085607 11564602 1
101712079 11564602 1
131120978 11564602 1
223552246 11564602 1
34940114 11564602 1
388250401 830775721 1
24727170 830775721 1
18096679 830775721 1
80968760 830775721 1
62613162 830775721 1
224655400 830775721 1
275228841 830775721 1
118984824 830775721 1
38281180 830775721 1
19977759 830775721 1
20226550 830775721 1
111013369 830775721 1
141636742 830775721 1
331021368 830775721 1
14197060 830775721 1
14104027 830775721 1
85809236 830775721 1
130085607 830775721 1
80943076 830775721 1
58836363 830775721 1
14933304 830775721 1
28087982 830775721 1
103065157 830775721 1
95646830 830775721 1
122994639 830775721 1
932446861 830775721 1
44548822 830775721 1
66774405 25097735 1
388250401 25097735 1
58922682 25097735 1
65357102 25097735 1
19825835 25097735 1
242943134 25097735 1
80968760 25097735 1
133236916 25097735 1
17723460 25097735 1
460401829 25097735 1
125312818 25097735 1
26584956 25097735 1
118984824 25097735 1
15157283 25097735 1
93880122 25097735 1
22159580 25097735 1
111013369 25097735 1
499781930 25097735 1
48988168 25097735 1
436576452 25097735 1
222762589 25097735 1
14104027 25097735 1
112398730 25097735 1
58836363 25097735 1
103065157 25097735 1
269788397 25097735 1
19058678 25097735 1
131926473 25097735 1
14190551 25097735 1
66774405 24727170 1
14284260 24727170 1
111013369 24727170 1
58922682 24727170 1
65357102 24727170 1
14758838 24727170 1
125270251 24727170 1
457060718 24727170 1
16884084 24727170 1
50714939 24727170 1
22499765 24727170 1
78702900 24727170 1
121127090 24727170 1
11564602 24727170 1
25097735 24727170 1
18096679 24727170 1
60585651 24727170 1
48988168 24727170 1
34244239 24727170 1
242943134 24727170 1
20356313 24727170 1
133236916 24727170 1
62613162 24727170 1
15580900 24727170 1
14104027 24727170 1
130085607 24727170 1
14395178 24727170 1
155892458 24727170 1
18020612 24727170 1
14561015 24727170 1
131120978 24727170 1
112398730 24727170 1
70796349 24727170 1
58836363 24727170 1
460401829 24727170 1
108587399 24727170 1
19177609 24727170 1
14933304 24727170 1
118984824 24727170 1
153810216 24727170 1
95646830 24727170 1
728039018 24727170 1
16970757 24727170 1
54515428 24727170 1
26796376 24727170 1
19758148 24727170 1
38281180 24727170 1
19619404 24727170 1
93880122 24727170 1
131517399 24727170 1
131926473 24727170 1
122994639 24727170 1
24734991 24727170 1
44548822 24727170 1
17298241 24727170 1
55253731 24727170 1
103879974 24727170 1
22159580 24727170 1
34940114 24727170 1
20424362 24727170 1
15133808 24727170 1
121127090 107722321 1
81367969 107722321 1
18451281 107722321 1
15580900 107722321 1
19177609 107722321 1
20688804 107722321 1
110391388 107722321 1
34374472 107722321 1
18627119 107722321 1
253490735 107722321 1
144791011 107722321 1
124152473 107722321 1
58836363 107722321 1
260824465 107722321 1
24157360 107722321 1
32522100 107722321 1
133236916 107722321 1
95194160 107722321 1
389443487 107722321 1
389434876 107722321 1
21291109 107722321 1
815306454 107722321 1
20856796 107722321 1
288723364 107722321 1
22159580 107722321 1
84563846 107722321 1
114704539 107722321 1
142003449 107722321 1
21736214 107722321 1
24211594 107722321 1
85809236 107722321 1
18020612 107722321 1
20992801 107722321 1
32369044 107722321 1
14190551 107722321 1
82406734 107722321 1
77234984 107722321 1
80802900 107722321 1
107254637 107722321 1
22639961 107722321 1
110767433 107722321 1
106397932 107722321 1
77224096 107722321 1
18099795 107722321 1
14146330 107722321 1
201226827 107722321 1
111411358 107722321 1
32965648 107722321 1
245849058 107722321 1
249709671 107722321 1
211525589 107722321 1
19295262 107722321 1
61733092 107722321 1
153810216 107722321 1
106150560 107722321 1
72341341 107722321 1
34343954 107722321 1
156992643 107722321 1
169864622 107722321 1
21713090 107722321 1
580749365 107722321 1
32439211 107722321 1
19018381 107722321 1
20600229 107722321 1
34654362 107722321 1
15672615 107722321 1
23749162 107722321 1
236953412 107722321 1
143212610 107722321 1
14197060 107722321 1
14395178 107722321 1
354911386 107722321 1
191111643 107722321 1
35781487 107722321 1
101712079 107722321 1
64396655 107722321 1
124270074 107722321 1
75896448 107722321 1
105838665 107722321 1
193313425 107722321 1
6364652 107722321 1
130154450 107722321 1
22388326 107722321 1
168592013 107722321 1
77808680 107722321 1
33300246 107722321 1
19977759 107722321 1
110459587 107722321 1
102084479 107722321 1
240202308 107722321 1
261782937 107722321 1
16708655 107722321 1
49682880 107722321 1
68659708 107722321 1
227023883 107722321 1
58922682 107722321 1
61781260 107722321 1
17723460 107722321 1
35305401 107722321 1
56999787 107722321 1
23452598 107722321 1
245745762 107722321 1
117777690 107722321 1
198912426 107722321 1
200700960 107722321 1
120720108 107722321 1
58821256 107722321 1
388299335 107722321 1
188332701 107722321 1
25091518 107722321 1
54351001 107722321 1
50303152 107722321 1
21408041 107722321 1
105800463 107722321 1
143779403 107722321 1
21746513 107722321 1
102107018 107722321 1
93860818 107722321 1
225857392 107722321 1
143739561 107722321 1
328634628 107722321 1
86192099 107722321 1
77981490 107722321 1
131970620 107722321 1
162472533 107722321 1
27212119 107722321 1
191807697 107722321 1
40238442 107722321 1
115643685 107722321 1
94701778 107722321 1
20148039 107722321 1
105880024 107722321 1
121762421 107722321 1
82093305 107722321 1
466501865 107722321 1
18632946 107722321 1
77188973 107722321 1
164226176 107722321 1
393436815 107722321 1
22499765 107722321 1
15010349 107722321 1
20995648 107722321 1
19397942 107722321 1
101797813 107722321 1
270926830 107722321 1
90432690 107722321 1
26584956 107722321 1
5715682 107722321 1
14567982 107722321 1
79167671 107722321 1
118429508 107722321 1
173089105 107722321 1
166694631 107722321 1
20589545 107722321 1
122994639 107722321 1
185183285 107722321 1
66078636 107722321 1
22639961 32522100 1
81367969 32522100 1
19589280 32522100 1
193313425 32522100 1
22388326 32522100 1
18099795 32522100 1
328634628 32522100 1
77981490 32522100 1
162472533 32522100 1
353688428 32522100 1
19977759 32522100 1
32965648 32522100 1
40238442 32522100 1
115643685 32522100 1
249709671 32522100 1
240202308 32522100 1
19295262 32522100 1
261782937 32522100 1
16708655 32522100 1
61733092 32522100 1
153810216 32522100 1
77188973 32522100 1
318951712 32522100 1
22499765 32522100 1
468356212 32522100 1
15010349 32522100 1
61781260 32522100 1
62613162 32522100 1
17723460 32522100 1
35305401 32522100 1
56999787 32522100 1
26584956 32522100 1
815306454 32522100 1
245745762 32522100 1
21736214 32522100 1
79167671 32522100 1
191111643 32522100 1
25091518 32522100 1
35781487 32522100 1
166694631 32522100 1
20589545 32522100 1
15484198 32522100 1
20992801 32522100 1
117783032 32522100 1
14190551 32522100 1
50303152 32522100 1
105800463 32522100 1
143779403 32522100 1
75896448 32522100 1
14284260 242943134 1
21746513 242943134 1
14758838 242943134 1
457060718 242943134 1
309587728 242943134 1
50714939 242943134 1
121127090 242943134 1
80021045 242943134 1
222477026 242943134 1
18096679 242943134 1
496278040 242943134 1
80968760 242943134 1
22031058 242943134 1
19589280 242943134 1
19858924 242943134 1
193313425 242943134 1
130092487 242943134 1
15580900 242943134 1
386776248 242943134 1
155892458 242943134 1
60738400 242943134 1
143739561 242943134 1
20132840 242943134 1
81857654 242943134 1
810372954 242943134 1
19177609 242943134 1
92498317 242943134 1
86192099 242943134 1
475884318 242943134 1
118984824 242943134 1
77808680 242943134 1
15157283 242943134 1
54515428 242943134 1
38281180 242943134 1
33300246 242943134 1
131517399 242943134 1
93880122 242943134 1
111411358 242943134 1
162472533 242943134 1
19977759 242943134 1
34374472 242943134 1
20226550 242943134 1
245849058 242943134 1
125270251 242943134 1
16884084 242943134 1
90646214 242943134 1
78702900 242943134 1
18627119 242943134 1
166598394 242943134 1
109585815 242943134 1
14104027 242943134 1
14561015 242943134 1
19087569 242943134 1
16708655 242943134 1
80943076 242943134 1
58836363 242943134 1
36664451 242943134 1
28087982 242943134 1
103065157 242943134 1
269788397 242943134 1
19058678 242943134 1
18632946 242943134 1
124170781 242943134 1
131926473 242943134 1
44548822 242943134 1
20424362 242943134 1
15133808 242943134 1
422184091 242943134 1
66774405 242943134 1
388250401 242943134 1
58922682 242943134 1
65357102 242943134 1
21666641 242943134 1
88974929 242943134 1
19825835 242943134 1
11564602 242943134 1
25097735 242943134 1
24727170 242943134 1
154943205 242943134 1
61781260 242943134 1
20356313 242943134 1
133236916 242943134 1
62613162 242943134 1
20995648 242943134 1
21744895 242943134 1
389434876 242943134 1
224655400 242943134 1
17723460 242943134 1
119074643 242943134 1
35305401 242943134 1
460401829 242943134 1
255998767 242943134 1
125312818 242943134 1
26584956 242943134 1
76650839 242943134 1
815306454 242943134 1
26796376 242943134 1
19758148 242943134 1
19619404 242943134 1
580749365 242943134 1
200700960 242943134 1
288723364 242943134 1
120720108 242943134 1
17298241 242943134 1
55253731 242943134 1
22159580 242943134 1
111013369 242943134 1
114704539 242943134 1
60585651 242943134 1
48988168 242943134 1
23749162 242943134 1
41901500 242943134 1
100260784 242943134 1
108935576 242943134 1
42374586 242943134 1
130085607 242943134 1
14395178 242943134 1
18020612 242943134 1
387054267 242943134 1
35781487 242943134 1
118429508 242943134 1
101712079 242943134 1
259215762 242943134 1
131120978 242943134 1
112398730 242943134 1
70796349 242943134 1
223552246 242943134 1
108587399 242943134 1
15048694 242943134 1
532241033 242943134 1
95646830 242943134 1
295807687 242943134 1
250311545 242943134 1
122994639 242943134 1
20992801 242943134 1
22282116 242943134 1
24734991 242943134 1
103879974 242943134 1
14190551 242943134 1
50303152 242943134 1
34940114 242943134 1
105800463 242943134 1
75896448 242943134 1
40238442 468356212 1
32522100 468356212 1
81367969 468356212 1
77981490 468356212 1
131970620 468356212 1
61781260 468356212 1
115643685 468356212 1
198912426 468356212 1
201226827 468356212 1
397229449 468356212 1
353688428 468356212 1
249709671 468356212 1
77188973 468356212 1
185183285 468356212 1
75896448 468356212 1
119074643 154943205 1
54515428 154943205 1
22159580 154943205 1
16884084 154943205 1
78702900 154943205 1
166598394 154943205 1
331021368 154943205 1
368314502 154943205 1
19087569 154943205 1
103065157 154943205 1
19058678 154943205 1
131926473 154943205 1
15133808 154943205 1
516688031 427031173 1
311986618 427031173 1
193313425 427031173 1
15580900 427031173 1
432396682 427031173 1
18099795 427031173 1
33300246 427031173 1
776022362 427031173 1
162472533 427031173 1
19977759 427031173 1
34374472 427031173 1
191807697 427031173 1
40238442 427031173 1
377319290 427031173 1
115643685 427031173 1
16708655 427031173 1
68659708 427031173 1
227023883 427031173 1
61733092 427031173 1
24157360 427031173 1
107722321 427031173 1
61781260 427031173 1
133236916 427031173 1
28543847 427031173 1
19397942 427031173 1
125312818 427031173 1
169864622 427031173 1
19619404 427031173 1
408454349 427031173 1
14567982 427031173 1
143212610 427031173 1
64396655 427031173 1
357472615 427031173 1
54351001 427031173 1
32369044 427031173 1
14190551 427031173 1
50303152 427031173 1
107254637 427031173 1
19758148 15010349 1
48988168 15010349 1
131970620 15010349 1
27212119 15010349 1
14197060 15010349 1
14104027 399365200 1
277496722 61781260 1
516688031 61781260 1
81367969 61781260 1
105838665 61781260 1
18451281 61781260 1
193313425 61781260 1
15580900 61781260 1
6364652 61781260 1
432396682 61781260 1
130154450 61781260 1
22388326 61781260 1
168592013 61781260 1
221355288 61781260 1
77808680 61781260 1
20688804 61781260 1
33300246 61781260 1
353688428 61781260 1
110391388 61781260 1
19977759 61781260 1
34374472 61781260 1
110459587 61781260 1
253490735 61781260 1
144791011 61781260 1
102084479 61781260 1
377319290 61781260 1
240202308 61781260 1
124152473 61781260 1
357805905 61781260 1
261782937 61781260 1
16708655 61781260 1
49682880 61781260 1
250091875 61781260 1
68659708 61781260 1
227023883 61781260 1
260824465 61781260 1
609096352 61781260 1
318951712 61781260 1
24157360 61781260 1
107722321 61781260 1
32522100 61781260 1
133236916 61781260 1
95194160 61781260 1
389443487 61781260 1
389434876 61781260 1
17723460 61781260 1
35305401 61781260 1
296312085 61781260 1
21291109 61781260 1
815306454 61781260 1
20856796 61781260 1
108905591 61781260 1
192935794 61781260 1
23452598 61781260 1
245745762 61781260 1
117777690 61781260 1
198912426 61781260 1
408454349 61781260 1
397229449 61781260 1
200700960 61781260 1
120720108 61781260 1
58821256 61781260 1
481120639 61781260 1
388299335 61781260 1
84563846 61781260 1
488386309 61781260 1
624746312 61781260 1
142003449 61781260 1
21736214 61781260 1
24211594 61781260 1
558445037 61781260 1
18020612 61781260 1
387054267 61781260 1
25091518 61781260 1
453169903 61781260 1
608932775 61781260 1
54351001 61781260 1
20992801 61781260 1
32369044 61781260 1
14190551 61781260 1
50303152 61781260 1
77234984 61781260 1
196054196 61781260 1
21408041 61781260 1
105800463 61781260 1
107254637 61781260 1
14621024 61781260 1
143779403 61781260 1
21746513 61781260 1
415449314 61781260 1
22639961 61781260 1
102107018 61781260 1
110767433 61781260 1
331178901 61781260 1
106397932 61781260 1
77224096 61781260 1
93860818 61781260 1
225857392 61781260 1
143739561 61781260 1
376161322 61781260 1
18099795 61781260 1
328634628 61781260 1
14146330 61781260 1
77981490 61781260 1
131970620 61781260 1
201226827 61781260 1
776022362 61781260 1
111411358 61781260 1
162472533 61781260 1
407741330 61781260 1
27212119 61781260 1
32965648 61781260 1
245849058 61781260 1
191807697 61781260 1
40238442 61781260 1
297967419 61781260 1
115643685 61781260 1
94701778 61781260 1
249709671 61781260 1
20148039 61781260 1
211525589 61781260 1
388954439 61781260 1
105880024 61781260 1
568174146 61781260 1
19295262 61781260 1
121762421 61781260 1
82093305 61781260 1
466501865 61781260 1
61733092 61781260 1
153810216 61781260 1
300872531 61781260 1
18632946 61781260 1
106150560 61781260 1
77188973 61781260 1
164226176 61781260 1
72341341 61781260 1
393436815 61781260 1
468356212 61781260 1
427031173 61781260 1
219976700 61781260 1
20995648 61781260 1
34343954 61781260 1
617016144 61781260 1
19397942 61781260 1
270926830 61781260 1
90432690 61781260 1
156992643 61781260 1
26584956 61781260 1
169864622 61781260 1
21713090 61781260 1
580749365 61781260 1
32439211 61781260 1
20600229 61781260 1
34654362 61781260 1
499781930 61781260 1
15672615 61781260 1
14567982 61781260 1
23749162 61781260 1
236953412 61781260 1
143212610 61781260 1
454866285 61781260 1
494828691 61781260 1
79167671 61781260 1
354911386 61781260 1
191111643 61781260 1
35781487 61781260 1
118429508 61781260 1
64396655 61781260 1
357472615 61781260 1
173089105 61781260 1
20589545 61781260 1
124270074 61781260 1
386476845 61781260 1
407859240 61781260 1
185183285 61781260 1
66078636 61781260 1
79974944 61781260 1
75896448 61781260 1
309587728 20356313 1
121127090 20356313 1
18096679 20356313 1
105838665 20356313 1
19858924 20356313 1
417975170 20356313 1
15580900 20356313 1
155892458 20356313 1
312758175 20356313 1
275228841 20356313 1
60738400 20356313 1
209029473 20356313 1
130154450 20356313 1
810372954 20356313 1
871469846 20356313 1
118984824 20356313 1
20226550 20356313 1
125270251 20356313 1
16884084 20356313 1
90646214 20356313 1
437518507 20356313 1
78702900 20356313 1
18627119 20356313 1
34244239 20356313 1
436576452 20356313 1
109585815 20356313 1
222762589 20356313 1
19087569 20356313 1
80943076 20356313 1
58836363 20356313 1
227023883 20356313 1
303707744 20356313 1
103065157 20356313 1
158315486 20356313 1
131926473 20356313 1
44548822 20356313 1
123346524 20356313 1
20424362 20356313 1
15133808 20356313 1
66774405 20356313 1
58922682 20356313 1
21666641 20356313 1
19825835 20356313 1
11564602 20356313 1
25097735 20356313 1
32522100 20356313 1
242943134 20356313 1
61781260 20356313 1
21744895 20356313 1
224655400 20356313 1
460401829 20356313 1
113043462 20356313 1
19758148 20356313 1
326184301 20356313 1
17298241 20356313 1
55253731 20356313 1
22159580 20356313 1
388299335 20356313 1
114704539 20356313 1
60585651 20356313 1
48988168 20356313 1
41901500 20356313 1
24211594 20356313 1
188332701 20356313 1
141636742 20356313 1
383238347 20356313 1
42374586 20356313 1
387054267 20356313 1
112398730 20356313 1
15048694 20356313 1
532241033 20356313 1
95646830 20356313 1
250311545 20356313 1
103879974 20356313 1
14190551 20356313 1
759067032 20356313 1
105800463 20356313 1
14284260 20356313 1
14758838 20356313 1
457060718 20356313 1
50714939 20356313 1
222477026 20356313 1
496278040 20356313 1
80968760 20356313 1
130092487 20356313 1
20132840 20356313 1
187632184 20356313 1
81857654 20356313 1
631874663 20356313 1
92498317 20356313 1
86192099 20356313 1
475884318 20356313 1
217148014 20356313 1
15157283 20356313 1
54515428 20356313 1
131970620 20356313 1
93880122 20356313 1
166598394 20356313 1
100520303 20356313 1
429751008 20356313 1
331021368 20356313 1
14104027 20356313 1
388954439 20356313 1
14561015 20356313 1
804596460 20356313 1
36664451 20356313 1
28087982 20356313 1
19058678 20356313 1
78562045 20356313 1
462856853 20356313 1
102958885 20356313 1
164226176 20356313 1
388250401 20356313 1
65357102 20356313 1
117449724 20356313 1
830775721 20356313 1
24727170 20356313 1
62613162 20356313 1
20995648 20356313 1
125312818 20356313 1
76650839 20356313 1
26796376 20356313 1
19619404 20356313 1
237700394 20356313 1
111013369 20356313 1
328576792 20356313 1
100260784 20356313 1
130085607 20356313 1
14395178 20356313 1
191111643 20356313 1
35781487 20356313 1
131120978 20356313 1
70796349 20356313 1
223552246 20356313 1
108587399 20356313 1
16970757 20356313 1
122994639 20356313 1
24734991 20356313 1
34940114 20356313 1
75896448 20356313 1
260824465 133236916 1
15133808 133236916 1
389434876 133236916 1
18020612 133236916 1
20992801 133236916 1
22639961 133236916 1
331178901 133236916 1
111411358 133236916 1
32965648 133236916 1
14104027 133236916 1
61733092 133236916 1
106150560 133236916 1
169864622 133236916 1
21713090 133236916 1
19018381 133236916 1
34654362 133236916 1
105838665 133236916 1
432396682 133236916 1
436576452 133236916 1
240202308 133236916 1
16708655 133236916 1
250091875 133236916 1
242943134 133236916 1
35305401 133236916 1
117777690 133236916 1
21746513 133236916 1
102107018 133236916 1
131970620 133236916 1
27212119 133236916 1
388954439 133236916 1
82093305 133236916 1
77188973 133236916 1
393436815 133236916 1
427031173 133236916 1
237700394 133236916 1
118429508 133236916 1
417975170 133236916 1
15580900 133236916 1
34374472 133236916 1
20856796 133236916 1
22159580 133236916 1
24211594 133236916 1
14190551 133236916 1
107254637 133236916 1
201226827 133236916 1
19295262 133236916 1
72341341 133236916 1
32439211 133236916 1
20600229 133236916 1
354911386 133236916 1
191111643 133236916 1
193313425 133236916 1
130154450 133236916 1
22388326 133236916 1
168592013 133236916 1
221355288 133236916 1
77808680 133236916 1
33300246 133236916 1
261782937 133236916 1
68659708 133236916 1
227023883 133236916 1
318951712 133236916 1
107722321 133236916 1
17723460 133236916 1
245745762 133236916 1
198912426 133236916 1
120720108 133236916 1
388299335 133236916 1
259215762 133236916 1
50303152 133236916 1
105800463 133236916 1
93860818 133236916 1
225857392 133236916 1
475884318 133236916 1
77981490 133236916 1
162472533 133236916 1
297967419 133236916 1
115643685 133236916 1
105880024 133236916 1
121762421 133236916 1
18632946 133236916 1
24727170 133236916 1
270926830 133236916 1
173089105 133236916 1
622426905 219976700 1
516688031 219976700 1
102107018 219976700 1
193313425 219976700 1
15580900 219976700 1
18099795 219976700 1
328634628 219976700 1
14146330 219976700 1
33300246 219976700 1
162472533 219976700 1
19977759 219976700 1
34374472 219976700 1
407741330 219976700 1
27212119 219976700 1
125270251 219976700 1
191807697 219976700 1
115643685 219976700 1
144929619 219976700 1
16708655 219976700 1
300872531 219976700 1
106150560 219976700 1
393436815 219976700 1
61781260 219976700 1
389434876 219976700 1
117777690 219976700 1
32439211 219976700 1
408454349 219976700 1
20600229 219976700 1
624746312 219976700 1
23749162 219976700 1
21736214 219976700 1
454866285 219976700 1
354911386 219976700 1
18020612 219976700 1
191111643 219976700 1
35781487 219976700 1
118429508 219976700 1
259215762 219976700 1
14190551 219976700 1
185183285 219976700 1
66078636 219976700 1
14621024 219976700 1
75896448 219976700 1
14284260 62613162 1
14758838 62613162 1
50714939 62613162 1
121127090 62613162 1
193313425 62613162 1
130092487 62613162 1
275228841 62613162 1
312758175 62613162 1
60738400 62613162 1
373442908 62613162 1
19177609 62613162 1
15157283 62613162 1
54515428 62613162 1
38281180 62613162 1
93880122 62613162 1
162472533 62613162 1
34374472 62613162 1
20226550 62613162 1
78702900 62613162 1
18627119 62613162 1
166598394 62613162 1
34244239 62613162 1
46609085 62613162 1
222762589 62613162 1
14104027 62613162 1
173065787 62613162 1
14561015 62613162 1
357805905 62613162 1
80943076 62613162 1
16708655 62613162 1
28087982 62613162 1
103065157 62613162 1
269788397 62613162 1
78562045 62613162 1
462856853 62613162 1
123346524 62613162 1
20424362 62613162 1
422184091 62613162 1
318951712 62613162 1
388250401 62613162 1
66774405 62613162 1
58922682 62613162 1
65357102 62613162 1
19825835 62613162 1
830775721 62613162 1
24727170 62613162 1
32522100 62613162 1
242943134 62613162 1
154943205 62613162 1
20356313 62613162 1
224655400 62613162 1
17723460 62613162 1
460401829 62613162 1
125312818 62613162 1
21713090 62613162 1
19758148 62613162 1
19619404 62613162 1
55253731 62613162 1
22159580 62613162 1
328576792 62613162 1
48988168 62613162 1
24211594 62613162 1
188332701 62613162 1
383238347 62613162 1
130085607 62613162 1
191111643 62613162 1
101712079 62613162 1
112398730 62613162 1
70796349 62613162 1
108587399 62613162 1
15048694 62613162 1
532241033 62613162 1
95646830 62613162 1
250311545 62613162 1
122994639 62613162 1
20992801 62613162 1
24734991 62613162 1
105800463 62613162 1
143779403 62613162 1
388250401 482866177 1
111013369 482866177 1
125270251 482866177 1
114704539 482866177 1
18096679 482866177 1
15010349 482866177 1
108935576 482866177 1
383238347 482866177 1
14104027 482866177 1
130085607 482866177 1
112398730 482866177 1
209029473 482866177 1
58836363 482866177 1
33300246 482866177 1
93880122 482866177 1
122994639 482866177 1
388250401 20995648 1
24157360 20995648 1
622426905 20995648 1
65357102 20995648 1
21746513 20995648 1
19825835 20995648 1
80021045 20995648 1
25097735 20995648 1
32522100 20995648 1
105838665 20995648 1
15010349 20995648 1
133236916 20995648 1
193313425 20995648 1
15580900 20995648 1
19397942 20995648 1
17723460 20995648 1
35305401 20995648 1
130154450 20995648 1
18099795 20995648 1
328634628 20995648 1
131970620 20995648 1
580749365 20995648 1
33300246 20995648 1
162472533 20995648 1
17298241 20995648 1
19977759 20995648 1
19018381 20995648 1
27212119 20995648 1
388299335 20995648 1
499781930 20995648 1
14567982 20995648 1
23749162 20995648 1
24211594 20995648 1
429751008 20995648 1
115643685 20995648 1
143212610 20995648 1
14197060 20995648 1
18020612 20995648 1
19295262 20995648 1
121762421 20995648 1
35781487 20995648 1
261782937 20995648 1
16708655 20995648 1
112398730 20995648 1
68659708 20995648 1
804596460 20995648 1
14933304 20995648 1
61733092 20995648 1
95646830 20995648 1
20589545 20995648 1
18632946 20995648 1
14190551 20995648 1
80802900 20995648 1
14621024 20995648 1
75896448 20995648 1
143779403 20995648 1
311986618 28543847 1
432396682 28543847 1
106115066 28543847 1
16884084 28543847 1
6058852 28543847 1
55059675 28543847 1
368312542 28543847 1
14933304 28543847 1
616277319 28543847 1
20424362 28543847 1
21666641 28543847 1
56999787 28543847 1
58821256 28543847 1
85302744 28543847 1
27850283 28543847 1
180013616 28543847 1
80021045 28543847 1
45158266 28543847 1
108600854 28543847 1
68198984 28543847 1
132170123 28543847 1
219330249 28543847 1
393947529 28543847 1
72883916 28543847 1
22499765 28543847 1
427031173 28543847 1
15010349 28543847 1
19619404 28543847 1
5715682 28543847 1
202205134 28543847 1
19018381 28543847 1
124312153 28543847 1
14197060 28543847 1
20622055 28543847 1
77220402 28543847 1
91786287 28543847 1
19058678 85110055 1
19177609 21744895 1
15157283 21744895 1
20356313 21744895 1
14104027 21744895 1
14621024 21744895 1
19087569 21744895 1
32439211 34343954 1
56999787 95194160 1
81367969 95194160 1
124270074 95194160 1
61781260 95194160 1
111411358 95194160 1
14190551 95194160 1
389434876 95194160 1
93860818 95194160 1
107722321 389443487 1
105838665 389443487 1
61781260 389443487 1
85809236 389443487 1
387054267 389443487 1
259215762 389443487 1
16708655 389443487 1
209029473 389443487 1
156992643 389443487 1
227023883 389443487 1
198912426 389443487 1
20992801 389443487 1
288723364 389443487 1
19977759 389443487 1
22159580 389443487 1
20600229 389443487 1
388299335 389443487 1
277496722 389434876 1
516688031 389434876 1
18096679 389434876 1
81367969 389434876 1
105838665 389434876 1
417975170 389434876 1
193313425 389434876 1
15580900 389434876 1
155892458 389434876 1
6364652 389434876 1
432396682 389434876 1
130154450 389434876 1
168592013 389434876 1
221355288 389434876 1
77808680 389434876 1
33300246 389434876 1
353688428 389434876 1
110391388 389434876 1
19977759 389434876 1
34374472 389434876 1
253490735 389434876 1
144791011 389434876 1
102084479 389434876 1
377319290 389434876 1
240202308 389434876 1
357805905 389434876 1
261782937 389434876 1
16708655 389434876 1
49682880 389434876 1
58836363 389434876 1
250091875 389434876 1
68659708 389434876 1
227023883 389434876 1
260824465 389434876 1
44548822 389434876 1
318951712 389434876 1
24157360 389434876 1
107722321 389434876 1
32522100 389434876 1
242943134 389434876 1
61781260 389434876 1
133236916 389434876 1
21744895 389434876 1
95194160 389434876 1
224655400 389434876 1
17723460 389434876 1
35305401 389434876 1
21291109 389434876 1
815306454 389434876 1
20856796 389434876 1
192935794 389434876 1
23452598 389434876 1
245745762 389434876 1
117777690 389434876 1
198912426 389434876 1
326184301 389434876 1
408454349 389434876 1
397229449 389434876 1
200700960 389434876 1
120720108 389434876 1
22159580 389434876 1
58821256 389434876 1
388299335 389434876 1
84563846 389434876 1
624746312 389434876 1
142003449 389434876 1
532351874 389434876 1
21736214 389434876 1
24211594 389434876 1
558445037 389434876 1
18020612 389434876 1
387054267 389434876 1
19973305 389434876 1
25091518 389434876 1
259215762 389434876 1
112398730 389434876 1
54351001 389434876 1
250311545 389434876 1
20992801 389434876 1
32369044 389434876 1
14190551 389434876 1
50303152 389434876 1
77234984 389434876 1
21408041 389434876 1
105800463 389434876 1
14621024 389434876 1
107254637 389434876 1
143779403 389434876 1
21746513 389434876 1
415449314 389434876 1
22639961 389434876 1
102107018 389434876 1
110767433 389434876 1
331178901 389434876 1
106397932 389434876 1
77224096 389434876 1
93860818 389434876 1
225857392 389434876 1
143739561 389434876 1
376161322 389434876 1
18099795 389434876 1
328634628 389434876 1
92498317 389434876 1
14146330 389434876 1
217148014 389434876 1
77981490 389434876 1
131970620 389434876 1
201226827 389434876 1
776022362 389434876 1
111411358 389434876 1
162472533 389434876 1
407741330 389434876 1
27212119 389434876 1
32965648 389434876 1
245849058 389434876 1
191807697 389434876 1
40238442 389434876 1
297967419 389434876 1
115643685 389434876 1
331021368 389434876 1
94701778 389434876 1
249709671 389434876 1
20148039 389434876 1
14104027 389434876 1
211525589 389434876 1
388954439 389434876 1
105880024 389434876 1
948015937 389434876 1
568174146 389434876 1
19295262 389434876 1
121762421 389434876 1
82093305 389434876 1
466501865 389434876 1
61733092 389434876 1
153810216 389434876 1
300872531 389434876 1
18632946 389434876 1
106150560 389434876 1
77188973 389434876 1
164226176 389434876 1
72341341 389434876 1
393436815 389434876 1
15010349 389434876 1
219976700 389434876 1
20995648 389434876 1
34343954 389434876 1
19397942 389434876 1
270926830 389434876 1
90432690 389434876 1
156992643 389434876 1
26584956 389434876 1
169864622 389434876 1
21713090 389434876 1
580749365 389434876 1
237700394 389434876 1
19018381 389434876 1
20600229 389434876 1
34654362 389434876 1
111013369 389434876 1
499781930 389434876 1
15672615 389434876 1
14567982 389434876 1
23749162 389434876 1
143212610 389434876 1
454866285 389434876 1
494828691 389434876 1
354911386 389434876 1
191111643 389434876 1
35781487 389434876 1
118429508 389434876 1
64396655 389434876 1
357472615 389434876 1
173089105 389434876 1
166694631 389434876 1
20589545 389434876 1
124270074 389434876 1
386476845 389434876 1
185183285 389434876 1
66078636 389434876 1
79974944 389434876 1
75896448 389434876 1
111013369 134738764 1
112398730 134738764 1
58836363 134738764 1
14104027 134738764 1
14395178 134738764 1
20424362 134738764 1
19619404 134738764 1
66774405 617016144 1
432396682 617016144 1
328634628 617016144 1
103065157 617016144 1
61781260 617016144 1
15484198 617016144 1
33300246 617016144 1
5715682 617016144 1
143212610 617016144 1
14190551 617016144 1
19397942 617016144 1
19295262 617016144 1
75896448 617016144 1
111013369 224655400 1
125270251 224655400 1
16884084 224655400 1
78702900 224655400 1
48988168 224655400 1
242943134 224655400 1
14104027 224655400 1
144929619 224655400 1
80943076 224655400 1
112398730 224655400 1
58836363 224655400 1
19058678 224655400 1
122994639 224655400 1
422184091 224655400 1
81367969 19397942 1
18451281 19397942 1
15580900 19397942 1
20688804 19397942 1
34374472 19397942 1
24157360 19397942 1
32522100 19397942 1
21291109 19397942 1
21736214 19397942 1
24211594 19397942 1
18020612 19397942 1
20992801 19397942 1
32369044 19397942 1
14190551 19397942 1
107254637 19397942 1
18099795 19397942 1
32965648 19397942 1
19295262 19397942 1
61733092 19397942 1
19058678 19397942 1
21713090 19397942 1
32439211 19397942 1
20600229 19397942 1
15672615 19397942 1
23749162 19397942 1
14197060 19397942 1
191111643 19397942 1
35781487 19397942 1
75896448 19397942 1
105838665 19397942 1
193313425 19397942 1
6364652 19397942 1
168592013 19397942 1
22388326 19397942 1
77808680 19397942 1
33300246 19397942 1
19977759 19397942 1
110459587 19397942 1
240202308 19397942 1
16708655 19397942 1
68659708 19397942 1
227023883 19397942 1
61781260 19397942 1
17723460 19397942 1
35305401 19397942 1
23452598 19397942 1
117777690 19397942 1
200700960 19397942 1
25091518 19397942 1
54351001 19397942 1
50303152 19397942 1
105800463 19397942 1
14621024 19397942 1
21746513 19397942 1
102107018 19397942 1
225857392 19397942 1
328634628 19397942 1
15157283 19397942 1
162472533 19397942 1
27212119 19397942 1
40238442 19397942 1
115643685 19397942 1
94701778 19397942 1
948015937 19397942 1
18632946 19397942 1
164226176 19397942 1
20995648 19397942 1
26584956 19397942 1
14567982 19397942 1
20589545 19397942 1
66078636 19397942 1
115643685 101797813 1
16708655 101797813 1
33300246 101797813 1
18099795 101797813 1
162472533 101797813 1
40238442 101797813 1
19977759 101797813 1
79167671 101797813 1
14190551 101797813 1
102107018 101797813 1
77808680 101797813 1
19295262 101797813 1
131970620 101797813 1
20856796 101797813 1
27212119 101797813 1
24211594 101797813 1
75896448 101797813 1
143779403 101797813 1
61781260 101797813 1
21746513 17723460 1
457060718 17723460 1
50714939 17723460 1
81367969 17723460 1
193313425 17723460 1
15580900 17723460 1
106397932 17723460 1
6364652 17723460 1
18099795 17723460 1
22388326 17723460 1
118984824 17723460 1
77808680 17723460 1
131970620 17723460 1
33300246 17723460 1
201226827 17723460 1
162472533 17723460 1
78702900 17723460 1
40238442 17723460 1
115643685 17723460 1
388954439 17723460 1
240202308 17723460 1
105880024 17723460 1
121762421 17723460 1
261782937 17723460 1
16708655 17723460 1
804596460 17723460 1
227023883 17723460 1
103065157 17723460 1
61733092 17723460 1
19058678 17723460 1
18632946 17723460 1
77188973 17723460 1
318951712 17723460 1
25097735 17723460 1
61781260 17723460 1
20995648 17723460 1
119074643 17723460 1
35305401 17723460 1
90432690 17723460 1
156992643 17723460 1
26584956 17723460 1
169864622 17723460 1
21713090 17723460 1
198912426 17723460 1
397229449 17723460 1
200700960 17723460 1
58821256 17723460 1
34654362 17723460 1
15672615 17723460 1
14567982 17723460 1
21736214 17723460 1
454866285 17723460 1
191111643 17723460 1
25091518 17723460 1
35781487 17723460 1
54351001 17723460 1
20992801 17723460 1
14190551 17723460 1
185183285 17723460 1
91786287 17723460 1
105800463 17723460 1
14621024 17723460 1
107254637 17723460 1
75896448 17723460 1
81367969 35305401 1
15580900 35305401 1
110391388 35305401 1
34374472 35305401 1
144791011 35305401 1
124152473 35305401 1
103065157 35305401 1
260824465 35305401 1
24157360 35305401 1
19825835 35305401 1
32522100 35305401 1
133236916 35305401 1
21291109 35305401 1
19758148 35305401 1
20856796 35305401 1
84563846 35305401 1
142003449 35305401 1
21736214 35305401 1
24211594 35305401 1
85809236 35305401 1
18020612 35305401 1
20992801 35305401 1
32369044 35305401 1
14190551 35305401 1
107254637 35305401 1
80021045 35305401 1
110767433 35305401 1
106397932 35305401 1
77224096 35305401 1
18099795 35305401 1
14146330 35305401 1
201226827 35305401 1
776022362 35305401 1
111411358 35305401 1
32965648 35305401 1
249709671 35305401 1
19295262 35305401 1
61733092 35305401 1
106150560 35305401 1
65357102 35305401 1
468356212 35305401 1
34343954 35305401 1
617016144 35305401 1
156992643 35305401 1
21713090 35305401 1
32439211 35305401 1
34654362 35305401 1
499781930 35305401 1
15672615 35305401 1
143212610 35305401 1
191111643 35305401 1
35781487 35305401 1
64396655 35305401 1
124270074 35305401 1
75896448 35305401 1
105838665 35305401 1
193313425 35305401 1
6364652 35305401 1
432396682 35305401 1
130154450 35305401 1
22388326 35305401 1
168592013 35305401 1
77808680 35305401 1
33300246 35305401 1
353688428 35305401 1
19977759 35305401 1
110459587 35305401 1
16884084 35305401 1
240202308 35305401 1
261782937 35305401 1
16708655 35305401 1
49682880 35305401 1
68659708 35305401 1
14933304 35305401 1
227023883 35305401 1
131926473 35305401 1
58922682 35305401 1
107722321 35305401 1
61781260 35305401 1
17723460 35305401 1
192935794 35305401 1
23452598 35305401 1
245745762 35305401 1
117777690 35305401 1
198912426 35305401 1
397229449 35305401 1
200700960 35305401 1
120720108 35305401 1
58821256 35305401 1
25091518 35305401 1
54351001 35305401 1
50303152 35305401 1
21408041 35305401 1
105800463 35305401 1
143779403 35305401 1
21746513 35305401 1
50714939 35305401 1
102107018 35305401 1
93860818 35305401 1
225857392 35305401 1
328634628 35305401 1
77981490 35305401 1
131970620 35305401 1
162472533 35305401 1
27212119 35305401 1
40238442 35305401 1
166598394 35305401 1
297967419 35305401 1
115643685 35305401 1
94701778 35305401 1
20148039 35305401 1
105880024 35305401 1
948015937 35305401 1
82093305 35305401 1
18632946 35305401 1
77188973 35305401 1
164226176 35305401 1
62613162 35305401 1
20995648 35305401 1
19397942 35305401 1
270926830 35305401 1
90432690 35305401 1
26584956 35305401 1
14567982 35305401 1
79167671 35305401 1
118429508 35305401 1
173089105 35305401 1
166694631 35305401 1
20589545 35305401 1
113585486 35305401 1
185183285 35305401 1
66078636 35305401 1
277496722 296312085 1
121127090 296312085 1
516688031 296312085 1
81367969 296312085 1
105838665 296312085 1
18451281 296312085 1
193313425 296312085 1
15580900 296312085 1
6364652 296312085 1
373442908 296312085 1
432396682 296312085 1
130154450 296312085 1
168592013 296312085 1
221355288 296312085 1
77808680 296312085 1
20688804 296312085 1
33300246 296312085 1
353688428 296312085 1
110391388 296312085 1
19977759 296312085 1
34374472 296312085 1
110459587 296312085 1
253490735 296312085 1
436576452 296312085 1
144791011 296312085 1
102084479 296312085 1
377319290 296312085 1
240202308 296312085 1
124152473 296312085 1
357805905 296312085 1
261782937 296312085 1
16708655 296312085 1
49682880 296312085 1
250091875 296312085 1
68659708 296312085 1
227023883 296312085 1
103065157 296312085 1
260824465 296312085 1
131926473 296312085 1
318951712 296312085 1
24157360 296312085 1
58922682 296312085 1
19825835 296312085 1
107722321 296312085 1
32522100 296312085 1
61781260 296312085 1
133236916 296312085 1
389434876 296312085 1
17723460 296312085 1
35305401 296312085 1
815306454 296312085 1
19758148 296312085 1
20856796 296312085 1
192935794 296312085 1
23452598 296312085 1
245745762 296312085 1
198912426 296312085 1
408454349 296312085 1
397229449 296312085 1
200700960 296312085 1
120720108 296312085 1
58821256 296312085 1
388299335 296312085 1
219298196 296312085 1
142003449 296312085 1
21736214 296312085 1
24211594 296312085 1
333330899 296312085 1
18020612 296312085 1
387054267 296312085 1
25091518 296312085 1
608932775 296312085 1
54351001 296312085 1
20992801 296312085 1
32369044 296312085 1
14190551 296312085 1
50303152 296312085 1
77234984 296312085 1
196054196 296312085 1
21408041 296312085 1
105800463 296312085 1
14621024 296312085 1
107254637 296312085 1
143779403 296312085 1
21746513 296312085 1
50714939 296312085 1
415449314 296312085 1
22639961 296312085 1
102107018 296312085 1
110767433 296312085 1
331178901 296312085 1
106397932 296312085 1
77224096 296312085 1
93860818 296312085 1
225857392 296312085 1
143739561 296312085 1
376161322 296312085 1
18099795 296312085 1
328634628 296312085 1
14146330 296312085 1
77981490 296312085 1
15157283 296312085 1
54515428 296312085 1
131970620 296312085 1
201226827 296312085 1
111411358 296312085 1
162472533 296312085 1
407741330 296312085 1
27212119 296312085 1
32965648 296312085 1
277499481 296312085 1
191807697 296312085 1
40238442 296312085 1
297967419 296312085 1
115643685 296312085 1
331021368 296312085 1
94701778 296312085 1
249709671 296312085 1
20148039 296312085 1
14104027 296312085 1
388954439 296312085 1
105880024 296312085 1
568174146 296312085 1
19295262 296312085 1
121762421 296312085 1
466501865 296312085 1
28087982 296312085 1
61733092 296312085 1
18632946 296312085 1
106150560 296312085 1
462856853 296312085 1
77188973 296312085 1
31373289 296312085 1
164226176 296312085 1
72341341 296312085 1
388250401 296312085 1
276868661 296312085 1
393436815 296312085 1
468356212 296312085 1
219976700 296312085 1
20995648 296312085 1
34343954 296312085 1
19397942 296312085 1
270926830 296312085 1
90432690 296312085 1
156992643 296312085 1
26584956 296312085 1
169864622 296312085 1
21713090 296312085 1
580749365 296312085 1
32439211 296312085 1
20600229 296312085 1
34654362 296312085 1
499781930 296312085 1
328576792 296312085 1
15672615 296312085 1
14567982 296312085 1
23749162 296312085 1
236953412 296312085 1
143212610 296312085 1
454866285 296312085 1
354911386 296312085 1
191111643 296312085 1
35781487 296312085 1
118429508 296312085 1
64396655 296312085 1
357472615 296312085 1
173089105 296312085 1
166694631 296312085 1
20589545 296312085 1
124270074 296312085 1
122994639 296312085 1
117783032 296312085 1
386476845 296312085 1
407859240 296312085 1
185183285 296312085 1
66078636 296312085 1
79974944 296312085 1
75896448 296312085 1
55059675 56999787 1
24157360 56999787 1
19758148 56999787 1
114704539 56999787 1
85809236 56999787 1
82406734 56999787 1
19018381 56999787 1
20622055 56999787 1
6058852 56999787 1
58821256 56999787 1
72883916 56999787 1
5715682 56999787 1
21666641 56999787 1
27850283 56999787 1
80021045 56999787 1
45158266 56999787 1
124312153 56999787 1
14197060 56999787 1
77220402 56999787 1
106115066 56999787 1
33300246 56999787 1
85302744 56999787 1
108600854 56999787 1
22499765 56999787 1
15010349 56999787 1
66078636 56999787 1
277496722 270926830 1
516688031 270926830 1
193313425 270926830 1
15580900 270926830 1
6364652 270926830 1
432396682 270926830 1
130154450 270926830 1
168592013 270926830 1
221355288 270926830 1
77808680 270926830 1
33300246 270926830 1
110391388 270926830 1
19977759 270926830 1
34374472 270926830 1
110459587 270926830 1
78702900 270926830 1
253490735 270926830 1
144791011 270926830 1
102084479 270926830 1
377319290 270926830 1
240202308 270926830 1
124152473 270926830 1
357805905 270926830 1
261782937 270926830 1
16708655 270926830 1
80943076 270926830 1
49682880 270926830 1
58836363 270926830 1
68659708 270926830 1
227023883 270926830 1
927480949 270926830 1
260824465 270926830 1
318951712 270926830 1
24157360 270926830 1
19825835 270926830 1
25097735 270926830 1
107722321 270926830 1
32522100 270926830 1
61781260 270926830 1
133236916 270926830 1
389434876 270926830 1
17723460 270926830 1
35305401 270926830 1
815306454 270926830 1
20856796 270926830 1
192935794 270926830 1
23452598 270926830 1
245745762 270926830 1
117777690 270926830 1
198912426 270926830 1
200700960 270926830 1
120720108 270926830 1
58821256 270926830 1
388299335 270926830 1
624746312 270926830 1
142003449 270926830 1
21736214 270926830 1
24211594 270926830 1
18020612 270926830 1
25091518 270926830 1
259215762 270926830 1
54351001 270926830 1
20992801 270926830 1
32369044 270926830 1
14190551 270926830 1
50303152 270926830 1
80802900 270926830 1
21408041 270926830 1
105800463 270926830 1
107254637 270926830 1
143779403 270926830 1
21746513 270926830 1
22639961 270926830 1
102107018 270926830 1
110767433 270926830 1
106397932 270926830 1
77224096 270926830 1
93860818 270926830 1
225857392 270926830 1
143739561 270926830 1
376161322 270926830 1
18099795 270926830 1
328634628 270926830 1
14146330 270926830 1
77981490 270926830 1
131970620 270926830 1
201226827 270926830 1
776022362 270926830 1
111411358 270926830 1
162472533 270926830 1
27212119 270926830 1
32965648 270926830 1
191807697 270926830 1
40238442 270926830 1
297967419 270926830 1
115643685 270926830 1
94701778 270926830 1
249709671 270926830 1
20148039 270926830 1
211525589 270926830 1
388954439 270926830 1
105880024 270926830 1
568174146 270926830 1
19295262 270926830 1
121762421 270926830 1
82093305 270926830 1
466501865 270926830 1
61733092 270926830 1
153810216 270926830 1
300872531 270926830 1
18632946 270926830 1
106150560 270926830 1
77188973 270926830 1
164226176 270926830 1
72341341 270926830 1
393436815 270926830 1
20995648 270926830 1
34343954 270926830 1
19397942 270926830 1
101797813 270926830 1
90432690 270926830 1
156992643 270926830 1
26584956 270926830 1
169864622 270926830 1
21713090 270926830 1
580749365 270926830 1
20600229 270926830 1
34654362 270926830 1
111013369 270926830 1
499781930 270926830 1
15672615 270926830 1
14567982 270926830 1
143212610 270926830 1
454866285 270926830 1
494828691 270926830 1
354911386 270926830 1
191111643 270926830 1
35781487 270926830 1
118429508 270926830 1
357472615 270926830 1
173089105 270926830 1
166694631 270926830 1
20589545 270926830 1
124270074 270926830 1
122994639 270926830 1
185183285 270926830 1
66078636 270926830 1
79974944 270926830 1
75896448 270926830 1
496278040 903985238 1
903616850 903985238 1
103065157 903985238 1
122994639 903985238 1
932446861 903985238 1
15580900 90432690 1
494828691 90432690 1
20148039 90432690 1
354911386 90432690 1
387054267 90432690 1
19397942 90432690 1
16708655 90432690 1
270926830 90432690 1
61733092 90432690 1
162472533 90432690 1
58821256 90432690 1
50303152 90432690 1
66078636 90432690 1
14284260 460401829 1
457060718 460401829 1
50714939 460401829 1
121127090 460401829 1
80968760 460401829 1
15580900 460401829 1
386776248 460401829 1
331178901 460401829 1
312758175 460401829 1
225857392 460401829 1
81857654 460401829 1
19177609 460401829 1
92498317 460401829 1
475884318 460401829 1
118984824 460401829 1
217148014 460401829 1
15157283 460401829 1
38281180 460401829 1
93880122 460401829 1
162472533 460401829 1
554602188 460401829 1
18627119 460401829 1
385936104 460401829 1
34244239 460401829 1
436576452 460401829 1
109585815 460401829 1
331021368 460401829 1
222762589 460401829 1
14104027 460401829 1
132170123 460401829 1
28087982 460401829 1
103065157 460401829 1
19058678 460401829 1
124170781 460401829 1
131926473 460401829 1
462856853 460401829 1
123346524 460401829 1
15133808 460401829 1
66774405 460401829 1
58922682 460401829 1
65357102 460401829 1
19825835 460401829 1
24727170 460401829 1
25097735 460401829 1
242943134 460401829 1
399365200 460401829 1
62613162 460401829 1
20995648 460401829 1
119074643 460401829 1
125312818 460401829 1
815306454 460401829 1
19758148 460401829 1
19619404 460401829 1
326184301 460401829 1
5715682 460401829 1
55253731 460401829 1
22159580 460401829 1
58821256 460401829 1
114704539 460401829 1
328576792 460401829 1
60585651 460401829 1
188332701 460401829 1
141636742 460401829 1
101712079 460401829 1
112398730 460401829 1
70796349 460401829 1
15048694 460401829 1
532241033 460401829 1
95646830 460401829 1
295807687 460401829 1
122994639 460401829 1
103879974 460401829 1
34940114 460401829 1
143779403 460401829 1
21746513 21291109 1
18099795 21291109 1
22388326 21291109 1
40238442 21291109 1
20589545 21291109 1
61781260 21291109 1
110767433 21291109 1
193313425 21291109 1
14190551 21291109 1
95194160 21291109 1
387054267 21291109 1
19397942 21291109 1
64396655 21291109 1
20600229 21291109 1
622426905 156992643 1
21746513 156992643 1
277496722 156992643 1
415449314 156992643 1
22639961 156992643 1
81367969 156992643 1
102107018 156992643 1
105838665 156992643 1
110767433 156992643 1
193313425 156992643 1
15580900 156992643 1
331178901 156992643 1
106397932 156992643 1
6364652 156992643 1
77224096 156992643 1
93860818 156992643 1
225857392 156992643 1
143739561 156992643 1
432396682 156992643 1
130154450 156992643 1
22388326 156992643 1
18099795 156992643 1
168592013 156992643 1
328634628 156992643 1
14146330 156992643 1
77981490 156992643 1
77808680 156992643 1
131970620 156992643 1
33300246 156992643 1
162472533 156992643 1
353688428 156992643 1
110391388 156992643 1
19977759 156992643 1
34374472 156992643 1
110459587 156992643 1
407741330 156992643 1
27212119 156992643 1
32965648 156992643 1
40238442 156992643 1
253490735 156992643 1
297967419 156992643 1
144791011 156992643 1
102084479 156992643 1
115643685 156992643 1
94701778 156992643 1
249709671 156992643 1
20148039 156992643 1
388954439 156992643 1
240202308 156992643 1
105880024 156992643 1
19295262 156992643 1
121762421 156992643 1
124152473 156992643 1
261782937 156992643 1
16708655 156992643 1
82093305 156992643 1
49682880 156992643 1
68659708 156992643 1
227023883 156992643 1
61733092 156992643 1
153810216 156992643 1
300872531 156992643 1
18632946 156992643 1
106150560 156992643 1
260824465 156992643 1
77188973 156992643 1
164226176 156992643 1
318951712 156992643 1
77240489 156992643 1
24157360 156992643 1
107722321 156992643 1
32522100 156992643 1
61781260 156992643 1
133236916 156992643 1
219976700 156992643 1
20995648 156992643 1
34343954 156992643 1
389434876 156992643 1
19397942 156992643 1
101797813 156992643 1
17723460 156992643 1
35305401 156992643 1
270926830 156992643 1
90432690 156992643 1
26584956 156992643 1
169864622 156992643 1
815306454 156992643 1
20856796 156992643 1
23452598 156992643 1
192935794 156992643 1
245745762 156992643 1
117777690 156992643 1
198912426 156992643 1
408454349 156992643 1
200700960 156992643 1
120720108 156992643 1
288723364 156992643 1
58821256 156992643 1
481120639 156992643 1
20600229 156992643 1
388299335 156992643 1
84563846 156992643 1
499781930 156992643 1
14567982 156992643 1
142003449 156992643 1
21736214 156992643 1
24211594 156992643 1
143212610 156992643 1
454866285 156992643 1
79167671 156992643 1
354911386 156992643 1
387054267 156992643 1
191111643 156992643 1
25091518 156992643 1
35781487 156992643 1
118429508 156992643 1
259215762 156992643 1
173089105 156992643 1
166694631 156992643 1
20589545 156992643 1
16970757 156992643 1
124270074 156992643 1
54351001 156992643 1
20992801 156992643 1
32369044 156992643 1
14190551 156992643 1
185183285 156992643 1
66078636 156992643 1
77234984 156992643 1
474991141 156992643 1
79974944 156992643 1
21408041 156992643 1
105800463 156992643 1
107254637 156992643 1
14621024 156992643 1
143779403 156992643 1
75896448 156992643 1
16884084 255998767 1
50714939 255998767 1
19825835 255998767 1
18096679 255998767 1
119074643 255998767 1
16708655 255998767 1
19758148 255998767 1
309587728 125312818 1
121127090 125312818 1
18096679 125312818 1
311986618 125312818 1
19589280 125312818 1
15580900 125312818 1
155892458 125312818 1
60738400 125312818 1
209029473 125312818 1
130154450 125312818 1
19177609 125312818 1
118984824 125312818 1
38281180 125312818 1
131517399 125312818 1
34374472 125312818 1
125270251 125312818 1
16884084 125312818 1
90646214 125312818 1
78702900 125312818 1
34244239 125312818 1
19087569 125312818 1
261782937 125312818 1
80943076 125312818 1
58836363 125312818 1
14933304 125312818 1
227023883 125312818 1
103065157 125312818 1
158315486 125312818 1
131926473 125312818 1
44548822 125312818 1
20424362 125312818 1
66774405 125312818 1
58922682 125312818 1
19825835 125312818 1
11564602 125312818 1
258834854 125312818 1
25097735 125312818 1
242943134 125312818 1
61781260 125312818 1
20356313 125312818 1
17723460 125312818 1
460401829 125312818 1
728039018 125312818 1
19758148 125312818 1
20856796 125312818 1
326184301 125312818 1
17298241 125312818 1
55253731 125312818 1
22159580 125312818 1
84563846 125312818 1
60585651 125312818 1
48988168 125312818 1
41901500 125312818 1
188332701 125312818 1
24211594 125312818 1
383238347 125312818 1
42374586 125312818 1
112398730 125312818 1
15048694 125312818 1
532241033 125312818 1
95646830 125312818 1
20992801 125312818 1
103879974 125312818 1
14190551 125312818 1
14284260 125312818 1
14758838 125312818 1
457060718 125312818 1
50714939 125312818 1
222477026 125312818 1
496278040 125312818 1
80968760 125312818 1
18099795 125312818 1
328634628 125312818 1
631874663 125312818 1
92498317 125312818 1
15157283 125312818 1
54515428 125312818 1
93880122 125312818 1
162472533 125312818 1
166598394 125312818 1
94701778 125312818 1
14104027 125312818 1
105880024 125312818 1
14561015 125312818 1
19295262 125312818 1
132170123 125312818 1
804596460 125312818 1
36664451 125312818 1
61733092 125312818 1
124170781 125312818 1
102958885 125312818 1
65357102 125312818 1
830775721 125312818 1
24727170 125312818 1
427031173 125312818 1
62613162 125312818 1
20995648 125312818 1
19397942 125312818 1
76650839 125312818 1
21713090 125312818 1
26796376 125312818 1
19619404 125312818 1
111013369 125312818 1
328576792 125312818 1
130085607 125312818 1
14395178 125312818 1
354911386 125312818 1
101712079 125312818 1
223552246 125312818 1
108587399 125312818 1
16970757 125312818 1
15484198 125312818 1
122994639 125312818 1
24734991 125312818 1
113585486 125312818 1
66078636 125312818 1
34940114 125312818 1
593650130 806388620 1
19177609 806388620 1
103065157 806388620 1
728039018 806388620 1
19619404 806388620 1
288723364 806388620 1
532241033 806388620 1
21746513 26584956 1
222762589 26584956 1
20148039 26584956 1
387054267 26584956 1
25091518 26584956 1
64396655 26584956 1
17723460 26584956 1
261782937 26584956 1
357472615 26584956 1
111411358 26584956 1
34374472 26584956 1
14190551 26584956 1
407741330 26584956 1
27212119 26584956 1
21408041 26584956 1
20600229 26584956 1
21746513 169864622 1
277496722 169864622 1
81367969 169864622 1
193313425 169864622 1
15580900 169864622 1
106397932 169864622 1
6364652 169864622 1
225857392 169864622 1
432396682 169864622 1
130154450 169864622 1
18099795 169864622 1
168592013 169864622 1
328634628 169864622 1
77981490 169864622 1
77808680 169864622 1
131970620 169864622 1
33300246 169864622 1
201226827 169864622 1
111411358 169864622 1
162472533 169864622 1
19977759 169864622 1
34374472 169864622 1
110459587 169864622 1
27212119 169864622 1
32965648 169864622 1
245849058 169864622 1
191807697 169864622 1
40238442 169864622 1
253490735 169864622 1
297967419 169864622 1
115643685 169864622 1
94701778 169864622 1
249709671 169864622 1
20148039 169864622 1
388954439 169864622 1
240202308 169864622 1
948015937 169864622 1
19295262 169864622 1
261782937 169864622 1
16708655 169864622 1
82093305 169864622 1
49682880 169864622 1
68659708 169864622 1
227023883 169864622 1
61733092 169864622 1
927480949 169864622 1
300872531 169864622 1
18632946 169864622 1
260824465 169864622 1
131926473 169864622 1
77188973 169864622 1
164226176 169864622 1
72341341 169864622 1
318951712 169864622 1
65357102 169864622 1
25097735 169864622 1
107722321 169864622 1
32522100 169864622 1
468356212 169864622 1
61781260 169864622 1
133236916 169864622 1
20995648 169864622 1
34343954 169864622 1
389434876 169864622 1
19397942 169864622 1
101797813 169864622 1
17723460 169864622 1
270926830 169864622 1
90432690 169864622 1
156992643 169864622 1
21713090 169864622 1
192935794 169864622 1
245745762 169864622 1
580749365 169864622 1
117777690 169864622 1
32439211 169864622 1
198912426 169864622 1
408454349 169864622 1
200700960 169864622 1
22159580 169864622 1
58821256 169864622 1
20600229 169864622 1
388299335 169864622 1
499781930 169864622 1
84563846 169864622 1
60585651 169864622 1
15672615 169864622 1
14567982 169864622 1
142003449 169864622 1
23749162 169864622 1
21736214 169864622 1
143212610 169864622 1
354911386 169864622 1
18020612 169864622 1
387054267 169864622 1
191111643 169864622 1
25091518 169864622 1
35781487 169864622 1
64396655 169864622 1
259215762 169864622 1
173089105 169864622 1
608932775 169864622 1
20589545 169864622 1
124270074 169864622 1
54351001 169864622 1
122994639 169864622 1
20992801 169864622 1
32369044 169864622 1
24734991 169864622 1
14190551 169864622 1
185183285 169864622 1
50303152 169864622 1
66078636 169864622 1
105800463 169864622 1
107254637 169864622 1
14621024 169864622 1
75896448 169864622 1
143779403 169864622 1
65357102 76650839 1
21746513 76650839 1
457060718 76650839 1
50714939 76650839 1
121127090 76650839 1
19825835 76650839 1
222477026 76650839 1
830775721 76650839 1
25097735 76650839 1
18096679 76650839 1
242943134 76650839 1
20356313 76650839 1
20995648 76650839 1
6364652 76650839 1
119074643 76650839 1
373442908 76650839 1
810372954 76650839 1
125312818 76650839 1
54515428 76650839 1
20688804 76650839 1
93880122 76650839 1
388299335 76650839 1
84563846 76650839 1
125270251 76650839 1
16884084 76650839 1
78702900 76650839 1
48988168 76650839 1
34244239 76650839 1
109585815 76650839 1
108935576 76650839 1
368314502 76650839 1
14104027 76650839 1
80943076 76650839 1
112398730 76650839 1
58836363 76650839 1
103065157 76650839 1
95646830 76650839 1
19058678 76650839 1
16970757 76650839 1
131926473 76650839 1
122994639 76650839 1
77240489 76650839 1
21746513 815306454 1
277496722 815306454 1
415449314 815306454 1
22639961 815306454 1
516688031 815306454 1
102107018 815306454 1
81367969 815306454 1
105838665 815306454 1
18451281 815306454 1
110767433 815306454 1
193313425 815306454 1
15580900 815306454 1
331178901 815306454 1
106397932 815306454 1
6364652 815306454 1
93860818 815306454 1
225857392 815306454 1
143739561 815306454 1
432396682 815306454 1
376161322 815306454 1
130154450 815306454 1
168592013 815306454 1
18099795 815306454 1
328634628 815306454 1
871469846 815306454 1
14146330 815306454 1
221355288 815306454 1
77981490 815306454 1
77808680 815306454 1
131970620 815306454 1
20688804 815306454 1
33300246 815306454 1
131517399 815306454 1
201226827 815306454 1
776022362 815306454 1
111411358 815306454 1
162472533 815306454 1
353688428 815306454 1
110391388 815306454 1
19977759 815306454 1
34374472 815306454 1
110459587 815306454 1
27212119 815306454 1
32965648 815306454 1
245849058 815306454 1
125270251 815306454 1
191807697 815306454 1
40238442 815306454 1
253490735 815306454 1
297967419 815306454 1
144791011 815306454 1
104845115 815306454 1
115643685 815306454 1
94701778 815306454 1
249709671 815306454 1
20148039 815306454 1
388954439 815306454 1
240202308 815306454 1
105880024 815306454 1
948015937 815306454 1
568174146 815306454 1
19295262 815306454 1
121762421 815306454 1
124152473 815306454 1
357805905 815306454 1
261782937 815306454 1
16708655 815306454 1
82093305 815306454 1
49682880 815306454 1
466501865 815306454 1
250091875 815306454 1
68659708 815306454 1
227023883 815306454 1
103065157 815306454 1
61733092 815306454 1
153810216 815306454 1
927480949 815306454 1
300872531 815306454 1
18632946 815306454 1
260824465 815306454 1
77188973 815306454 1
164226176 815306454 1
72341341 815306454 1
318951712 815306454 1
58922682 815306454 1
72883916 815306454 1
393436815 815306454 1
25097735 815306454 1
107722321 815306454 1
32522100 815306454 1
468356212 815306454 1
242943134 815306454 1
61781260 815306454 1
133236916 815306454 1
20995648 815306454 1
34343954 815306454 1
95194160 815306454 1
389443487 815306454 1
389434876 815306454 1
19397942 815306454 1
101797813 815306454 1
17723460 815306454 1
35305401 815306454 1
296312085 815306454 1
270926830 815306454 1
90432690 815306454 1
460401829 815306454 1
156992643 815306454 1
26584956 815306454 1
169864622 815306454 1
20856796 815306454 1
23452598 815306454 1
192935794 815306454 1
245745762 815306454 1
580749365 815306454 1
117777690 815306454 1
32439211 815306454 1
198912426 815306454 1
408454349 815306454 1
397229449 815306454 1
200700960 815306454 1
120720108 815306454 1
58821256 815306454 1
19018381 815306454 1
20600229 815306454 1
34654362 815306454 1
388299335 815306454 1
499781930 815306454 1
84563846 815306454 1
624746312 815306454 1
15672615 815306454 1
14567982 815306454 1
142003449 815306454 1
23749162 815306454 1
21736214 815306454 1
24211594 815306454 1
236953412 815306454 1
143212610 815306454 1
454866285 815306454 1
558445037 815306454 1
14197060 815306454 1
354911386 815306454 1
18020612 815306454 1
387054267 815306454 1
191111643 815306454 1
25091518 815306454 1
35781487 815306454 1
118429508 815306454 1
64396655 815306454 1
259215762 815306454 1
173089105 815306454 1
608932775 815306454 1
95646830 815306454 1
20589545 815306454 1
124270074 815306454 1
54351001 815306454 1
20992801 815306454 1
32369044 815306454 1
14190551 815306454 1
407859240 815306454 1
113585486 815306454 1
185183285 815306454 1
180013616 815306454 1
50303152 815306454 1
66078636 815306454 1
77234984 815306454 1
196054196 815306454 1
79974944 815306454 1
21408041 815306454 1
105800463 815306454 1
107254637 815306454 1
14621024 815306454 1
75896448 815306454 1
143779403 815306454 1
81367969 21713090 1
18451281 21713090 1
15580900 21713090 1
60738400 21713090 1
34374472 21713090 1
253490735 21713090 1
46609085 21713090 1
377319290 21713090 1
55059675 21713090 1
24157360 21713090 1
19825835 21713090 1
25097735 21713090 1
32522100 21713090 1
133236916 21713090 1
389434876 21713090 1
20856796 21713090 1
408454349 21713090 1
21736214 21713090 1
24211594 21713090 1
18020612 21713090 1
387054267 21713090 1
20992801 21713090 1
32369044 21713090 1
14190551 21713090 1
107254637 21713090 1
110767433 21713090 1
130092487 21713090 1
106397932 21713090 1
18099795 21713090 1
14146330 21713090 1
201226827 21713090 1
111411358 21713090 1
32965648 21713090 1
249709671 21713090 1
19295262 21713090 1
61733092 21713090 1
106150560 21713090 1
468356212 21713090 1
34343954 21713090 1
617016144 21713090 1
169864622 21713090 1
32439211 21713090 1
20600229 21713090 1
15672615 21713090 1
23749162 21713090 1
143212610 21713090 1
354911386 21713090 1
191111643 21713090 1
35781487 21713090 1
124270074 21713090 1
75896448 21713090 1
18096679 21713090 1
105838665 21713090 1
193313425 21713090 1
6364652 21713090 1
432396682 21713090 1
130154450 21713090 1
22388326 21713090 1
77808680 21713090 1
33300246 21713090 1
353688428 21713090 1
19977759 21713090 1
78702900 21713090 1
240202308 21713090 1
261782937 21713090 1
16708655 21713090 1
49682880 21713090 1
68659708 21713090 1
14933304 21713090 1
227023883 21713090 1
318951712 21713090 1
61781260 21713090 1
17723460 21713090 1
35305401 21713090 1
192935794 21713090 1
245745762 21713090 1
198912426 21713090 1
200700960 21713090 1
120720108 21713090 1
25091518 21713090 1
259215762 21713090 1
112398730 21713090 1
54351001 21713090 1
50303152 21713090 1
21408041 21713090 1
105800463 21713090 1
14621024 21713090 1
143779403 21713090 1
622426905 21713090 1
50714939 21713090 1
102107018 21713090 1
225857392 21713090 1
143739561 21713090 1
376161322 21713090 1
328634628 21713090 1
77981490 21713090 1
131970620 21713090 1
162472533 21713090 1
27212119 21713090 1
191807697 21713090 1
40238442 21713090 1
297967419 21713090 1
115643685 21713090 1
94701778 21713090 1
20148039 21713090 1
388954439 21713090 1
105880024 21713090 1
568174146 21713090 1
82093305 21713090 1
18632946 21713090 1
77188973 21713090 1
62613162 21713090 1
20995648 21713090 1
19397942 21713090 1
270926830 21713090 1
90432690 21713090 1
14567982 21713090 1
79167671 21713090 1
166694631 21713090 1
20589545 21713090 1
122994639 21713090 1
24734991 21713090 1
185183285 21713090 1
309587728 728039018 1
121127090 728039018 1
18096679 728039018 1
593650130 728039018 1
15580900 728039018 1
312758175 728039018 1
60738400 728039018 1
810372954 728039018 1
19177609 728039018 1
118984824 728039018 1
38281180 728039018 1
33300246 728039018 1
131517399 728039018 1
125270251 728039018 1
16884084 728039018 1
78702900 728039018 1
18627119 728039018 1
368314502 728039018 1
80943076 728039018 1
16708655 728039018 1
58836363 728039018 1
158315486 728039018 1
103065157 728039018 1
131926473 728039018 1
932446861 728039018 1
44548822 728039018 1
20424362 728039018 1
15133808 728039018 1
422184091 728039018 1
58922682 728039018 1
19825835 728039018 1
61781260 728039018 1
224655400 728039018 1
56999787 728039018 1
19758148 728039018 1
288723364 728039018 1
17298241 728039018 1
55253731 728039018 1
22159580 728039018 1
114704539 728039018 1
60585651 728039018 1
48988168 728039018 1
188332701 728039018 1
859731314 728039018 1
112398730 728039018 1
532241033 728039018 1
95646830 728039018 1
50714939 728039018 1
496278040 728039018 1
130092487 728039018 1
81857654 728039018 1
631874663 728039018 1
86192099 728039018 1
217148014 728039018 1
77981490 728039018 1
93880122 728039018 1
14561015 728039018 1
28087982 728039018 1
269788397 728039018 1
124170781 728039018 1
462856853 728039018 1
388250401 728039018 1
65357102 728039018 1
22499765 728039018 1
88974929 728039018 1
830775721 728039018 1
24727170 728039018 1
15010349 728039018 1
62613162 728039018 1
482866177 728039018 1
28543847 728039018 1
119074643 728039018 1
125312818 728039018 1
806388620 728039018 1
26796376 728039018 1
19619404 728039018 1
237700394 728039018 1
15453062 728039018 1
111013369 728039018 1
130085607 728039018 1
131120978 728039018 1
70796349 728039018 1
108587399 728039018 1
16970757 728039018 1
122994639 728039018 1
24734991 728039018 1
75896448 728039018 1
66774405 26796376 1
14284260 26796376 1
58922682 26796376 1
14758838 26796376 1
125270251 26796376 1
16884084 26796376 1
90646214 26796376 1
88974929 26796376 1
19825835 26796376 1
385936104 26796376 1
831250927 26796376 1
496278040 26796376 1
34244239 26796376 1
154943205 26796376 1
41901500 26796376 1
20356313 26796376 1
52412027 26796376 1
14104027 26796376 1
21744895 26796376 1
275228841 26796376 1
312758175 26796376 1
112398730 26796376 1
223552246 26796376 1
810372954 26796376 1
460401829 26796376 1
108587399 26796376 1
15048694 26796376 1
19177609 26796376 1
28087982 26796376 1
103065157 26796376 1
532241033 26796376 1
95646830 26796376 1
19058678 26796376 1
728039018 26796376 1
15157283 26796376 1
16970757 26796376 1
54515428 26796376 1
19758148 26796376 1
19619404 26796376 1
93880122 26796376 1
131517399 26796376 1
250311545 26796376 1
111411358 26796376 1
122994639 26796376 1
24734991 26796376 1
15133808 26796376 1
309587728 19758148 1
121127090 19758148 1
81367969 19758148 1
593650130 19758148 1
19589280 19758148 1
15580900 19758148 1
60738400 19758148 1
19177609 19758148 1
871469846 19758148 1
118984824 19758148 1
131517399 19758148 1
408663015 19758148 1
34374472 19758148 1
20226550 19758148 1
125270251 19758148 1
18627119 19758148 1
385936104 19758148 1
46609085 19758148 1
222762589 19758148 1
357805905 19758148 1
19087569 19758148 1
144929619 19758148 1
58836363 19758148 1
303707744 19758148 1
103065157 19758148 1
550076077 19758148 1
20424362 19758148 1
15133808 19758148 1
66774405 19758148 1
19825835 19758148 1
25097735 19758148 1
32522100 19758148 1
133236916 19758148 1
21744895 19758148 1
460401829 19758148 1
728039018 19758148 1
20856796 19758148 1
17298241 19758148 1
22159580 19758148 1
84563846 19758148 1
114704539 19758148 1
60585651 19758148 1
48988168 19758148 1
219298196 19758148 1
21736214 19758148 1
41901500 19758148 1
24211594 19758148 1
18020612 19758148 1
387054267 19758148 1
15048694 19758148 1
20992801 19758148 1
103879974 19758148 1
14190551 19758148 1
77234984 19758148 1
107254637 19758148 1
14284260 19758148 1
457060718 19758148 1
831250927 19758148 1
80021045 19758148 1
80968760 19758148 1
45158266 19758148 1
130092487 19758148 1
20132840 19758148 1
18099795 19758148 1
92498317 19758148 1
54515428 19758148 1
93880122 19758148 1
14104027 19758148 1
19295262 19758148 1
61733092 19758148 1
153810216 19758148 1
19058678 19758148 1
124170781 19758148 1
102958885 19758148 1
388250401 19758148 1
65357102 19758148 1
117449724 19758148 1
85110055 19758148 1
119074643 19758148 1
255998767 19758148 1
26796376 19758148 1
19018381 19758148 1
111013369 19758148 1
328576792 19758148 1
15672615 19758148 1
108935576 19758148 1
143212610 19758148 1
14197060 19758148 1
130085607 19758148 1
14395178 19758148 1
35781487 19758148 1
101712079 19758148 1
64396655 19758148 1
70796349 19758148 1
108587399 19758148 1
15484198 19758148 1
75896448 19758148 1
18096679 19758148 1
19858924 19758148 1
193313425 19758148 1
52412027 19758148 1
6364652 19758148 1
373442908 19758148 1
432396682 19758148 1
77808680 19758148 1
38281180 19758148 1
33300246 19758148 1
16884084 19758148 1
90646214 19758148 1
78702900 19758148 1
6058852 19758148 1
34244239 19758148 1
109585815 19758148 1
261782937 19758148 1
16708655 19758148 1
80943076 19758148 1
14933304 19758148 1
131926473 19758148 1
44548822 19758148 1
123346524 19758148 1
58922682 19758148 1
11564602 19758148 1
[truncated: 174,141 more chars]
