# Supplementary material for: Dynamic guided metric representation learning for multi-view clustering
Source: PeerJ Comput Sci. 2022 Mar 8;8:e922. doi: 10.7717/peerj-cs.922 (PMC9044235; doi:10.7717/peerj-cs.922)
Supplement: Supplemental Information 2 [file peerj-cs-08-922-s002.zip › football/politicsuk/politicsuk-mentions.mtx]

419 419 14788
14197060 14933304 9
18020612 14104027 1
18020612 14933304 1
14197060 14190551 3
18020612 33300246 5
6058852 18099795 7
6058852 55253731 3
18020612 14190551 3
6058852 25097735 2
61781260 18099795 6
6058852 15010349 22
66444899 276868661 21
6058852 14933304 8
27212119 15010349 1
15010349 56999787 13
75896448 14190551 1
35781487 75896448 5
15010349 22499765 3
66444899 31373289 5
66774405 58922682 3
68198984 15010349 1
54515428 18099795 4
66774405 25097735 19
70796349 457060718 1
15010349 85809236 2
58836363 14190551 10
85809236 15010349 1
77981490 32522100 5
91786287 17723460 4
19977759 18099795 4
66774405 14104027 3
75896448 18099795 1
24157360 18099795 5
16708655 18099795 14
16708655 17723460 1
85302744 15010349 21
21736214 18099795 6
19018381 15010349 11
18020612 15580900 6
16708655 33300246 3
24157360 75896448 1
58836363 457060718 2
19397942 14190551 4
66774405 65357102 1
16708655 21713090 4
58836363 14104027 20
19018381 22499765 2
14561015 58836363 1
24157360 33300246 1
24157360 14190551 1
66774405 62613162 31
24157360 17723460 2
85302744 85809236 3
24157360 20995648 2
66774405 58836363 4
58836363 16884084 11
34244239 58836363 1
79167671 14190551 3
66078636 14190551 2
20622055 91786287 2
27850283 56999787 5
19977759 20148039 1
27212119 14190551 3
24157360 20992801 1
19397942 15580900 6
95646830 58836363 2
65357102 16884084 11
61781260 25091518 1
61781260 16708655 13
24157360 26584956 1
42374586 58836363 1
79167671 22388326 13
108600854 15010349 3
110391388 18099795 2
20622055 22499765 1
58836363 18099795 2
66078636 110459587 5
61781260 21736214 1
16708655 20589545 2
15010349 14933304 3
16708655 27212119 5
24157360 68659708 1
61781260 27212119 2
58836363 112398730 5
19977759 105800463 7
77808680 15580900 6
58836363 50714939 1
66774405 50714939 1
27212119 75896448 2
27850283 15010349 18
24157360 79167671 1
24157360 58836363 1
58836363 24157360 5
58836363 111013369 1
95646830 111013369 1
44548822 14104027 7
16708655 20992801 5
61781260 20148039 1
60738400 58836363 1
85302744 56999787 3
20622055 56999787 3
105880024 18099795 3
77981490 18099795 9
20589545 14190551 6
20589545 75896448 3
20589545 19018381 3
77808680 58821256 12
79167671 56999787 1
111013369 112398730 4
18020612 75896448 4
80943076 58836363 2
19295262 75896448 8
19295262 19977759 2
117777690 110459587 1
115643685 32439211 2
66078636 19397942 18
61781260 82093305 2
61781260 105800463 1
61781260 32439211 4
121127090 14104027 8
58836363 121127090 1
121127090 58836363 6
27850283 19973305 14
111013369 20995648 1
111013369 14197060 1
58836363 124170781 1
19977759 106397932 1
117777690 77234984 27
124270074 21713090 8
58836363 108935576 1
91786287 14933304 1
20622055 14933304 7
19018381 6058852 2
107722321 33300246 3
58836363 125270251 4
121127090 108587399 2
16708655 14146330 1
18020612 20148039 2
16708655 15580900 2
32369044 20995648 4
32369044 20992801 26
106397932 19977759 1
19018381 56999787 1
124170781 121127090 1
124312153 56999787 1
124170781 19058678 3
58836363 85809236 1
124270074 19977759 3
18096679 125270251 3
32369044 14190551 15
32369044 75896448 22
32369044 15580900 28
105838665 75896448 5
32369044 33300246 36
35781487 20992801 6
58836363 122994639 9
32369044 19977759 47
80802900 22388326 1
130092487 122994639 2
124312153 117783032 1
117777690 33300246 3
117777690 21291109 1
130092487 58836363 1
111013369 14937936 1
44548822 141636742 5
50303152 61781260 12
124312153 15010349 3
85302744 27850283 7
66078636 117777690 1
124170781 58836363 2
16708655 14567982 4
117777690 14146330 2
15010349 106115066 2
117777690 18020612 3
86192099 14104027 3
124312153 14933304 3
86192099 122994639 1
82406734 15010349 4
106115066 15010349 29
55059675 15010349 4
32369044 61781260 47
105838665 16708655 1
19858924 14104027 1
115643685 75896448 11
32369044 23452598 8
16708655 75896448 7
77808680 82093305 37
26584956 32369044 1
32369044 26584956 7
124312153 27850283 1
85302744 14197060 4
15010349 6058852 1
16708655 26584956 1
115643685 15580900 8
124170781 18096679 1
82406734 27850283 3
18096679 14190551 7
130085607 75896448 1
58836363 113585486 1
103879974 125270251 1
32369044 18020612 2
109585815 58836363 3
75896448 32439211 1
22499765 56999787 1
44548822 125270251 5
22388326 14933304 3
124170781 125270251 1
86192099 58836363 2
131926473 122994639 14
85302744 28543847 4
20622055 27850283 1
109585815 14104027 2
18096679 60585651 1
40238442 22639961 7
22388326 15010349 2
79167671 17723460 99
22388326 14190551 12
141636742 44548822 1
20622055 85302744 1
22388326 19977759 1
32369044 82093305 10
85302744 14933304 6
32369044 131970620 2
79167671 18632946 1
40238442 102107018 1
77981490 14190551 5
22388326 18632946 1
50303152 33300246 11
50303152 75896448 10
16708655 14190551 2
6058852 18096679 1
22388326 16708655 4
64396655 75896448 4
32369044 94701778 2
22388326 18096679 3
79167671 18099795 2
142003449 20992801 1
18020612 19977759 2
40238442 75896448 15
32369044 25091518 4
113585486 19177609 17
40238442 115643685 12
75896448 115643685 8
18451281 143779403 3
32369044 35305401 5
77808680 61781260 35
19397942 61781260 16
75896448 17723460 3
20622055 19973305 1
32369044 18099795 9
32369044 16708655 28
77981490 75896448 9
77981490 35305401 8
79167671 54351001 8
105880024 61781260 3
32369044 19397942 32
32369044 40238442 1
32369044 18632946 9
130092487 112398730 1
40238442 35305401 9
103879974 58836363 2
65357102 58836363 2
75896448 24211594 2
22388326 79167671 9
75896448 105800463 4
40238442 17723460 6
77981490 115643685 15
144929619 130085607 4
75896448 26584956 2
115643685 77981490 5
32369044 24211594 2
19295262 20856796 4
75896448 81367969 4
79167671 75896448 8
40238442 105880024 2
75896448 15580900 15
40238442 22499765 1
32369044 27212119 19
75896448 133236916 2
133236916 75896448 2
95646830 125270251 10
48988168 95646830 4
79167671 15580900 1
16708655 56999787 1
155892458 15010349 1
77808680 19977759 8
19295262 105800463 3
19295262 82093305 5
26584956 14190551 3
16708655 21736214 1
48988168 125270251 9
19295262 25091518 2
14621024 21744895 1
16708655 19977759 1
14621024 58836363 8
18096679 48988168 1
19295262 15580900 8
79167671 130154450 13
22388326 18099795 7
19018381 72883916 4
32369044 162472533 9
80802900 18099795 6
61781260 19397942 3
32369044 143212610 8
19018381 61781260 1
40238442 32522100 28
166694631 75896448 5
75896448 166694631 1
32369044 125312818 1
6058852 125312818 1
19177609 113585486 25
75896448 79167671 2
75896448 40238442 1
75896448 27212119 1
75896448 77224096 1
75896448 110767433 1
75896448 130154450 1
75896448 64396655 1
75896448 111411358 1
75896448 15672615 1
75896448 84563846 1
75896448 19295262 1
75896448 32522100 4
75896448 50303152 5
75896448 35305401 1
75896448 124152473 1
75896448 61733092 3
75896448 23452598 1
40238442 24211594 1
40238442 79167671 4
40238442 27212119 2
40238442 110767433 1
40238442 15580900 3
32369044 14933304 2
32369044 105800463 17
40238442 77981490 11
166694631 143779403 3
166694631 16708655 2
166694631 61781260 2
32522100 75896448 7
22388326 5715682 8
40238442 18632946 4
166598394 16970757 52
40238442 20856796 2
166598394 78702900 2
65357102 50714939 10
79167671 40238442 3
40238442 143212610 1
75896448 16708655 1
110391388 75896448 1
110391388 16708655 4
166598394 123346524 4
78702900 25097735 3
19977759 162472533 6
22388326 17723460 18
77188973 33300246 6
77188973 20992801 1
22388326 24157360 1
22388326 34343954 1
22388326 110391388 1
22388326 94701778 1
22388326 61733092 1
103879974 18096679 1
19295262 18632946 4
113585486 14104027 3
61781260 35781487 1
77188973 61781260 15
61781260 77188973 1
79167671 61781260 3
101797813 143739561 3
22388326 143779403 1
106115066 14197060 4
41901500 20356313 24
77981490 49682880 14
79167671 105880024 4
16708655 18632946 3
111013369 70796349 1
6058852 14197060 1
40238442 118984824 1
6058852 5715682 10
6058852 21713090 1
103879974 14104027 1
19295262 35305401 8
40238442 15672615 1
77981490 131970620 10
77981490 40238442 11
118984824 20356313 8
115643685 79167671 4
48988168 17723460 2
19295262 58821256 10
19295262 131970620 5
82093305 19295262 10
22388326 115643685 1
22388326 18020612 1
22388326 27212119 1
22388326 105800463 1
19295262 61781260 8
77981490 61781260 15
6058852 61781260 3
80802900 61781260 3
82093305 61781260 22
32965648 33300246 4
32965648 75896448 3
32965648 61781260 12
77981490 50714939 8
77981490 16708655 9
19177609 70796349 7
173089105 61781260 60
105880024 75896448 1
80802900 105800463 1
26584956 130154450 3
106115066 80021045 3
79167671 115643685 6
79167671 77981490 6
77981490 79167671 7
115643685 35305401 2
32369044 143779403 23
82093305 77808680 30
82093305 33300246 43
82093305 15580900 4
32369044 19295262 4
32369044 77808680 6
70796349 19018381 1
19295262 77808680 3
19295262 33300246 1
19295262 162472533 5
19295262 20992801 1
19295262 21713090 2
19295262 40238442 2
19295262 77981490 2
19295262 105838665 1
19295262 32369044 4
40238442 162472533 1
118984824 25097735 19
107722321 35305401 2
107722321 15580900 2
107722321 77981490 4
107722321 15672615 1
107722321 79167671 2
107722321 162472533 2
79167671 191111643 4
118984824 61781260 4
19177609 20856796 1
70796349 108587399 2
117777690 143779403 1
40238442 191111643 3
166598394 58922682 27
21713090 115643685 11
21713090 40238442 2
21713090 32522100 4
166598394 125270251 30
21713090 35305401 19
77981490 21713090 6
40238442 106150560 4
40238442 185183285 13
40238442 169864622 1
40238442 198912426 6
166598394 113585486 5
14284260 34940114 5
95646830 50714939 8
77981490 33300246 69
77981490 162472533 4
77981490 20992801 8
77981490 18632946 4
77981490 35781487 2
77981490 20995648 5
77981490 61733092 10
32369044 20148039 2
32369044 130154450 3
107722321 82093305 1
107722321 20148039 1
107722321 20992801 2
107722321 32369044 6
107722321 130154450 1
107722321 18099795 9
107722321 105800463 2
107722321 19397942 2
173089105 54351001 10
201226827 77981490 29
201226827 15580900 22
19295262 201226827 1
21713090 61781260 35
201226827 19295262 4
201226827 17723460 23
201226827 105800463 5
21713090 105800463 21
41901500 153810216 1
103879974 15010349 1
19295262 198912426 2
106150560 80802900 1
107722321 131970620 2
106150560 198912426 23
14284260 62613162 2
118984824 50714939 2
191807697 143212610 9
19018381 14933304 4
95646830 166598394 1
19295262 143779403 4
21713090 20992801 24
77981490 15580900 26
201226827 35305401 5
107722321 56999787 1
77808680 131970620 7
77981490 56999787 3
77981490 77808680 6
21736214 32522100 2
40238442 19295262 1
19295262 32522100 10
21713090 143779403 19
19177609 95646830 3
77981490 198912426 12
80802900 117777690 6
117777690 18099795 4
106150560 18096679 1
201226827 81367969 19
201226827 198912426 14
82093305 32369044 5
106150560 40238442 2
77981490 130154450 7
19295262 14190551 4
21713090 105838665 3
21713090 130154450 20
77808680 130154450 3
22388326 20992801 1
21713090 185183285 3
40238442 130154450 1
201226827 61781260 16
201226827 20995648 2
166598394 130154450 1
106150560 130154450 4
91786287 22499765 1
19177609 19977759 1
48988168 118984824 1
118984824 17723460 9
77981490 14567982 4
19177609 105880024 14
106150560 15580900 13
21713090 75896448 11
106150560 18099795 17
143739561 15580900 15
211525589 14567982 5
77808680 20995648 9
18020612 94701778 1
77808680 18020612 2
22388326 81367969 2
106150560 35305401 3
40238442 61781260 4
168592013 17723460 24
21713090 16708655 17
106150560 61781260 10
19177609 20226550 4
77808680 115643685 3
77808680 201226827 10
115643685 16708655 3
201226827 18099795 5
143739561 131970620 27
106150560 14567982 4
21713090 18632946 6
72341341 20992801 1
166598394 119074643 1
143739561 61781260 11
130154450 21713090 6
21713090 18099795 6
18096679 112398730 1
80802900 15580900 5
32369044 110459587 4
15010349 80021045 1
32369044 111411358 3
130154450 17723460 3
48988168 62613162 8
48988168 18096679 1
48988168 14933304 1
133236916 125270251 1
106150560 18632946 4
14758838 54515428 2
48988168 93880122 3
79167671 81367969 4
125312818 19177609 1
21713090 15580900 24
143779403 15580900 6
50303152 15580900 8
211525589 33300246 3
77981490 21746513 2
19295262 21746513 1
77808680 21746513 8
143779403 21746513 15
143739561 14190551 5
19177609 125312818 1
19177609 122994639 3
18020612 198912426 1
44548822 111013369 11
72341341 75896448 2
166598394 14104027 5
77808680 162472533 4
105880024 77188973 5
82093305 130154450 8
19177609 48988168 4
48988168 19177609 1
72341341 77234984 3
82093305 25091518 2
143779403 14190551 3
201226827 180013616 2
18020612 21713090 1
72341341 117777690 1
82093305 115643685 3
21713090 82093305 2
211525589 82093305 1
211525589 115643685 1
168592013 21746513 12
77981490 77188973 3
105880024 107254637 2
106115066 14933304 8
19295262 16708655 1
6364652 143212610 5
19177609 125270251 5
6364652 115643685 11
94701778 14146330 6
6364652 61781260 44
130154450 6364652 2
6364652 130154450 3
77808680 75896448 11
21713090 18020612 4
6364652 16970757 2
6364652 162472533 3
61781260 6364652 2
166598394 34940114 17
77808680 227023883 11
130154450 79167671 10
201226827 79167671 4
201226827 130154450 5
27212119 115643685 1
130154450 201226827 6
79167671 201226827 2
166598394 80943076 13
166598394 50714939 26
105880024 105800463 1
105880024 17723460 5
19295262 115643685 2
21713090 77981490 1
79167671 198912426 2
105880024 79167671 2
50303152 143779403 9
70796349 20992801 1
50303152 115643685 8
79167671 20992801 4
79167671 61733092 2
103879974 108587399 1
191807697 19977759 1
21713090 35781487 9
21713090 133236916 1
143779403 50303152 1
105838665 143779403 5
143779403 130154450 8
166598394 48988168 1
21713090 33300246 14
201226827 40238442 13
77808680 49682880 3
77808680 14197060 1
32522100 115643685 4
115643685 32522100 4
40238442 200700960 1
40238442 201226827 12
77808680 200700960 17
105880024 162472533 2
6364652 61733092 2
32522100 35305401 3
26584956 50714939 1
32522100 81367969 3
19177609 61781260 2
105838665 61781260 3
21713090 131970620 3
77981490 17723460 8
32522100 201226827 4
201226827 32522100 13
77981490 201226827 18
143779403 18020612 2
32522100 40238442 7
201226827 115643685 23
168592013 18020612 1
168592013 14190551 14
21713090 20995648 8
118984824 19177609 2
201226827 16708655 4
22388326 15580900 7
201226827 162472533 3
77808680 19397942 6
40238442 81367969 11
77808680 17723460 4
77808680 6364652 3
77808680 105800463 5
77981490 19397942 1
20589545 58836363 1
19177609 58836363 4
130154450 49682880 1
106115066 28543847 9
48988168 19973305 1
187632184 14104027 12
48988168 58922682 2
115643685 21713090 1
32522100 193313425 15
115643685 6364652 2
6364652 143779403 4
19177609 75896448 2
130154450 225857392 2
34654362 225857392 5
61781260 225857392 4
225857392 61781260 41
143739561 143779403 4
32522100 107254637 1
32522100 20148039 2
168592013 143779403 14
77808680 143779403 15
82093305 225857392 1
11564602 58836363 1
16708655 143779403 2
121127090 16884084 8
22388326 121762421 1
143779403 33300246 4
117777690 77808680 2
143779403 20995648 2
21713090 50303152 2
78702900 55253731 2
77808680 50303152 1
201226827 14190551 20
32522100 200700960 1
32522100 169864622 2
32522100 6364652 2
32522100 61781260 11
61781260 32522100 2
105880024 115643685 4
32369044 227023883 6
32369044 105838665 16
79167671 35305401 3
32369044 56999787 6
79167671 20995648 4
166694631 20992801 1
79167671 200700960 1
21713090 14933304 4
11564602 125270251 1
201226827 93880122 1
201226827 14146330 1
79167671 162472533 2
117777690 153810216 13
168592013 79167671 2
79167671 19977759 1
130154450 20995648 3
166598394 100260784 1
166598394 20424362 3
100260784 166598394 1
100260784 20424362 6
19177609 144929619 5
21713090 62613162 2
130154450 143779403 7
201226827 105880024 1
166694631 225857392 1
201226827 21746513 1
130154450 14190551 5
120720108 131970620 10
120720108 61733092 7
120720108 16708655 7
120720108 105880024 1
120720108 40238442 1
64396655 20995648 1
32522100 162472533 4
143779403 61781260 11
19295262 225857392 4
133236916 25091518 1
143739561 33300246 3
16708655 225857392 4
201226827 225857392 6
6364652 15010349 1
6364652 17723460 5
21713090 162472533 1
92498317 14190551 2
106150560 49682880 14
6364652 122994639 1
6364652 18632946 3
6364652 35305401 4
6364652 54351001 3
201226827 185183285 29
115643685 225857392 4
115643685 198912426 1
166694631 191111643 1
38886883 54351001 1
105880024 225857392 3
20589545 24211594 16
107722321 225857392 1
32369044 225857392 8
143739561 225857392 4
20600229 61781260 38
32965648 162472533 2
32965648 35305401 2
32965648 20992801 6
6364652 225857392 2
6364652 75896448 4
115643685 201226827 10
130154450 115643685 2
115643685 130154450 2
201226827 75896448 7
130154450 77981490 3
6364652 133236916 2
34654362 16708655 16
34654362 20992801 1
130154450 18632946 3
187632184 131517399 3
6364652 200700960 3
40238442 225857392 1
21713090 225857392 1
64396655 225857392 1
50303152 225857392 3
66078636 225857392 2
19295262 118429508 3
6364652 21746513 3
78702900 50714939 4
120720108 61781260 9
120720108 191111643 13
16708655 153810216 1
168592013 15580900 12
78702900 33300246 3
6058852 15580900 2
168592013 225857392 2
120720108 225857392 2
120720108 54351001 13
120720108 133236916 1
120720108 15580900 16
120720108 18099795 19
130154450 15580900 4
82093305 102107018 2
19177609 17723460 2
120720108 77234984 2
143739561 18099795 4
111013369 115643685 2
50303152 19977759 8
50303152 32522100 5
50303152 20992801 1
117777690 84563846 11
19295262 18099795 4
201226827 121127090 1
143739561 20995648 5
105880024 105838665 5
143739561 17723460 1
40238442 143739561 2
168592013 32522100 4
77808680 16708655 27
166598394 16708655 8
72341341 16708655 4
72341341 15580900 1
6364652 16708655 10
118984824 125270251 9
95646830 14104027 3
6364652 50303152 4
6364652 27212119 2
78702900 15580900 7
19177609 80021045 1
169864622 143212610 5
125312818 200700960 1
201226827 77188973 25
120720108 49682880 3
14561015 125270251 1
21713090 17723460 2
79167671 193313425 4
143779403 54351001 3
168592013 16708655 24
143739561 66078636 3
143739561 20992801 4
130154450 105800463 2
155892458 70796349 1
168592013 20995648 22
79167671 21746513 3
168592013 105800463 9
19177609 242943134 2
154943205 19177609 1
168592013 14146330 1
34654362 15010349 1
34654362 15580900 3
77808680 33300246 3
117777690 102084479 2
14567982 20856796 1
187632184 106115066 1
187632184 35305401 1
106115066 35305401 1
21713090 227023883 2
143739561 169864622 2
130154450 169864622 2
20589545 130154450 7
20589545 169864622 7
75896448 225857392 1
6364652 20992801 6
6364652 33300246 3
6364652 198912426 1
240202308 32522100 14
32965648 6058852 2
117777690 191807697 3
34654362 54351001 8
6364652 191111643 3
6364652 201226827 2
6364652 193313425 12
6364652 34654362 1
143779403 143212610 1
48988168 122994639 15
16708655 124270074 1
34654362 193313425 2
34654362 6364652 3
143739561 32522100 1
72341341 115643685 1
19397942 66078636 8
173089105 93860818 2
14567982 6058852 1
21736214 245745762 1
168592013 18099795 27
168592013 20992801 12
169864622 61781260 25
32965648 105800463 2
61781260 15580900 2
130154450 143212610 4
120720108 20992801 17
120720108 130154450 3
120720108 143212610 2
14567982 18099795 36
64396655 133236916 1
64396655 15580900 1
105838665 15580900 7
166598394 133236916 1
14284260 15048694 3
14284260 24734991 2
117777690 15580900 4
14284260 24211594 1
14284260 153810216 1
14284260 66078636 1
201226827 107254637 14
14567982 5715682 3
18627119 50714939 1
130154450 16708655 14
211525589 50303152 1
77808680 21713090 5
21713090 77808680 4
201226827 21713090 13
201226827 19977759 3
201226827 19087569 1
25091518 35305401 1
79167671 156992643 2
120720108 79167671 1
120720108 156992643 8
14395178 20424362 1
188332701 105838665 2
188332701 124312153 1
48988168 16708655 18
118984824 18099795 1
105880024 19177609 12
107722321 40238442 2
168592013 61781260 24
125312818 19619404 4
187632184 18099795 1
120720108 33300246 5
120720108 117777690 1
120720108 153810216 2
120720108 191807697 1
120720108 193313425 14
124270074 16708655 2
130154450 124270074 1
130154450 35781487 1
117777690 79167671 1
79167671 117777690 1
77981490 249709671 8
20424362 19619404 5
19295262 193313425 3
75896448 201226827 2
61781260 24211594 1
166694631 19977759 1
166694631 143212610 1
19177609 50714939 7
14284260 250311545 39
35781487 21713090 3
35781487 54351001 2
120720108 143779403 15
6058852 85302744 2
105880024 102107018 1
14567982 20995648 17
14567982 17723460 36
227023883 245745762 14
35781487 50303152 1
85302744 6058852 3
32369044 77188973 4
32369044 17723460 3
117777690 164226176 16
164226176 117777690 17
34654362 61781260 15
130154450 18099795 16
72341341 162472533 2
155892458 168592013 1
34654362 72341341 4
21713090 27212119 14
130154450 77188973 1
168592013 131970620 6
21713090 25091518 2
19397942 77808680 3
77188973 130154450 1
168592013 191111643 28
50303152 249709671 3
55253731 14561015 3
168592013 200700960 9
14567982 191111643 31
115643685 17723460 3
130154450 32369044 2
75896448 249709671 2
15010349 14197060 3
19977759 169864622 2
106150560 143779403 1
6364652 169864622 2
201226827 253490735 7
14567982 54351001 1
173089105 50303152 3
106150560 201226827 36
6364652 14190551 6
169864622 35305401 2
32369044 32522100 6
120720108 20856796 3
201226827 200700960 1
105880024 15580900 1
166598394 124170781 3
79167671 249709671 2
32369044 21713090 5
249709671 79167671 1
187632184 18632946 1
14104027 227023883 11
227023883 15580900 5
143779403 17723460 2
77981490 81367969 7
120720108 18632946 3
120720108 17723460 5
25091518 50303152 5
155892458 93880122 1
143739561 79167671 1
108587399 58836363 3
106115066 105838665 1
82093305 131970620 5
14104027 58836363 7
249709671 193313425 13
77981490 107254637 8
22639961 16708655 5
79167671 245745762 4
55253731 224655400 2
227023883 61781260 60
201226827 85110055 2
201226827 77220402 2
201226827 36664451 2
201226827 22388326 4
201226827 77808680 6
120720108 124270074 4
14567982 193313425 3
168592013 193313425 17
21713090 201226827 4
201226827 143739561 1
201226827 106150560 17
201226827 20992801 4
201226827 97452095 1
201226827 106397932 2
201226827 77234984 1
201226827 110391388 1
201226827 102107018 1
201226827 54351001 1
201226827 50303152 1
201226827 19397942 5
15010349 68198984 1
168592013 27212119 5
77808680 22388326 1
77808680 253490735 2
106150560 143739561 5
106150560 20992801 5
106150560 77188973 5
201226827 14933304 4
201226827 33300246 4
82093305 201226827 1
32369044 156992643 2
201226827 168592013 1
143779403 61733092 1
201226827 104845115 1
72341341 61781260 21
164226176 105800463 15
95646830 18099795 13
11564602 85809236 3
169864622 50303152 3
255998767 16884084 8
31373289 17723460 13
255998767 18096679 1
14567982 19397942 6
120720108 164226176 5
164226176 120720108 2
120720108 15672615 2
164226176 14190551 4
130154450 193313425 7
32369044 6364652 8
48988168 61781260 5
164226176 32369044 2
166598394 108587399 2
32369044 61733092 5
191807697 193313425 38
44548822 48988168 4
191807697 153810216 4
48988168 19758148 2
82093305 16708655 5
22639961 131970620 1
34244239 125270251 6
34244239 55253731 1
19825835 16708655 59
19177609 14146330 2
77981490 5715682 2
77981490 94701778 4
77981490 55059675 1
6058852 198912426 3
48988168 124170781 1
61781260 169864622 1
169864622 156992643 79
106150560 77981490 15
250091875 75896448 4
192935794 35305401 4
22639961 18099795 1
200700960 25097735 3
200700960 105838665 5
64396655 117777690 3
50303152 144929619 1
21713090 193313425 7
19295262 14104027 2
130154450 16970757 5
19825835 125270251 21
14284260 18632946 5
130154450 14567982 1
14567982 107254637 3
200700960 77808680 22
48988168 20992801 2
115643685 185183285 1
106115066 36672211 1
125312818 217148014 1
14567982 169864622 37
255998767 50714939 7
169864622 16708655 20
14567982 16708655 10
14567982 61781260 10
215206530 80021045 1
143779403 21713090 3
215206530 15010349 5
255998767 19825835 3
19177609 16708655 16
95646830 16708655 11
95646830 19177609 5
110391388 201226827 2
110391388 77234984 1
164226176 15010349 4
105880024 143739561 1
14284260 78562045 2
34940114 27850283 1
122994639 19825835 1
34940114 105800463 13
122994639 125270251 1
32369044 200700960 4
200700960 77188973 1
200700960 32369044 10
19397942 16708655 4
55059675 80802900 4
55059675 36672211 1
14284260 180013616 2
32369044 105880024 3
65357102 143779403 3
222762589 20995648 5
130154450 245745762 3
22388326 19758148 3
173089105 20995648 3
105838665 19977759 3
200700960 35305401 4
200700960 14190551 12
14567982 35305401 20
32369044 20589545 2
117777690 66078636 4
19295262 143212610 1
168592013 143212610 6
143779403 105800463 20
118984824 14104027 7
200700960 16708655 26
20589545 193313425 23
20589545 16708655 24
260824465 16708655 5
169864622 107254637 11
21713090 124270074 6
24727170 38281180 2
24727170 95646830 6
24727170 44548822 2
44548822 24727170 1
168592013 156992643 8
166694631 143739561 1
166598394 24727170 2
143779403 20992801 2
240202308 193313425 29
168592013 166694631 1
200700960 18099795 20
78702900 19825835 14
255998767 131517399 1
211525589 61781260 5
14284260 14190551 2
169864622 240202308 3
34654362 240202308 2
201226827 240202308 2
255998767 19758148 3
35781487 61781260 3
166598394 38281180 4
168592013 270926830 3
78562045 20356313 15
121127090 20992801 2
66444899 77240489 3
78702900 112398730 4
211525589 20992801 1
164226176 270926830 1
219298196 66444899 12
143739561 130154450 1
95646830 6058852 3
130154450 143739561 1
131926473 22499765 1
19295262 270926830 6
200700960 78562045 1
200700960 250311545 1
115643685 61781260 3
21713090 120720108 5
200700960 19295262 13
200700960 61733092 10
200700960 61781260 31
200700960 227023883 3
200700960 105800463 3
227023883 105800463 9
115643685 105800463 3
200700960 143779403 35
200700960 56999787 1
143779403 200700960 1
200700960 33300246 6
78562045 62613162 16
32965648 143779403 3
131926473 18096679 1
200700960 20992801 18
173089105 20992801 1
173089105 200700960 18
27212119 61781260 4
20589545 33300246 20
20589545 20992801 8
250311545 15048694 27
164226176 112398730 1
19177609 111013369 1
255998767 112398730 1
48988168 112398730 1
105838665 106150560 2
105838665 101262304 1
105838665 15672615 1
55253731 14758838 4
211525589 16708655 2
200700960 82093305 9
168592013 54351001 15
168592013 18632946 5
168592013 227023883 4
201226827 35781487 4
82093305 105800463 3
21736214 61781260 8
20589545 32522100 19
24211594 117783032 1
215206530 65357102 1
111411358 61781260 4
19619404 26796376 2
19397942 168592013 9
108587399 130085607 1
200700960 15580900 4
200700960 131970620 2
192935794 77808680 2
14567982 131970620 2
169864622 143779403 7
118429508 19295262 1
215206530 132170123 2
215206530 77234984 2
215206530 18099795 1
215206530 180013616 2
19177609 34940114 1
168592013 130154450 5
77808680 192935794 6
82093305 192935794 1
34654362 66078636 3
34654362 253490735 15
108587399 242943134 1
50303152 61733092 1
34940114 20356313 6
55253731 227023883 1
48988168 131926473 4
200700960 77981490 2
80802900 20356313 1
95646830 44548822 3
55253731 95646830 2
249709671 75896448 3
77981490 193313425 5
65357102 14933304 1
130154450 156992643 2
143779403 156992643 1
225857392 153810216 7
21736214 17723460 11
130154450 198912426 1
82093305 156992643 4
222762589 93880122 7
19177609 14104027 4
144929619 131926473 2
105838665 21746513 1
21713090 21746513 1
44548822 242943134 3
111411358 16708655 5
168592013 75896448 3
121127090 19177609 4
76650839 16708655 13
16708655 143212610 2
16708655 105800463 3
16708655 15010349 1
107722321 24211594 1
107722321 245745762 1
20589545 61781260 30
108587399 19177609 1
118984824 131517399 2
110391388 32522100 2
110391388 61781260 4
110391388 124270074 1
110391388 130154450 1
225857392 54351001 16
225857392 169864622 2
164226176 200700960 1
14567982 14190551 4
166598394 90646214 1
19977759 16708655 21
133236916 105800463 1
34654362 871469846 1
32369044 50303152 7
130154450 121762421 12
105880024 111411358 1
81367969 201226827 41
81367969 33300246 7
34654362 35781487 1
19295262 19758148 1
24211594 61781260 14
81367969 17723460 13
77981490 245745762 2
117777690 17723460 6
200700960 54351001 27
34940114 78702900 1
16708655 201226827 3
166598394 17723460 2
113585486 19825835 2
133236916 227023883 1
118984824 168592013 1
117777690 77981490 4
130154450 82093305 2
77981490 117777690 2
14567982 77981490 5
169864622 14567982 22
19177609 108587399 1
166598394 61781260 4
240202308 245745762 15
240202308 143212610 2
223552246 58836363 3
16708655 130154450 2
81367969 50303152 5
55253731 14567982 2
81367969 35305401 11
81367969 19977759 10
107722321 84563846 3
107722321 68659708 2
168592013 68659708 9
44548822 50714939 4
84563846 107722321 2
191807697 131970620 1
117777690 107722321 1
81367969 16708655 19
19977759 143739561 1
115643685 143212610 1
162472533 143212610 41
227023883 77808680 4
227023883 82093305 3
82093305 227023883 1
200700960 245745762 8
44548822 122994639 8
85302744 21713090 1
85302744 77220402 1
85302744 36672211 1
249709671 143212610 5
162472533 249709671 7
162472533 17723460 4
227023883 17723460 11
20589545 14104027 6
249709671 162472533 5
120720108 26584956 1
78562045 14104027 3
162472533 68659708 8
227023883 68659708 6
143779403 68659708 4
77808680 68659708 4
164226176 68659708 2
105880024 50303152 4
44548822 108587399 3
14567982 15010349 1
14284260 24727170 1
50303152 105880024 2
260824465 19397942 1
14284260 166598394 5
108587399 14104027 4
19295262 20995648 6
219298196 31373289 20
166598394 131517399 2
166598394 86192099 1
166598394 70796349 1
162472533 193313425 51
90432690 193313425 13
130154450 20992801 3
21736214 14190551 32
166598394 20356313 3
227023883 162472533 16
166598394 19758148 3
80802900 102084479 1
113585486 124170781 2
201226827 164226176 2
201226827 270926830 1
201226827 131970620 4
6058852 95646830 4
164226176 15580900 2
19177609 20995648 1
164226176 20992801 5
6058852 94701778 1
20589545 191111643 8
143739561 200700960 6
95646830 101712079 5
227023883 143212610 3
6058852 166694631 1
227023883 20992801 41
130154450 27212119 1
143779403 24211594 3
62613162 108587399 2
19977759 143212610 4
166598394 19825835 5
14567982 166598394 1
162472533 19397942 5
108587399 62613162 2
166694631 6058852 1
201226827 124270074 1
201226827 34343954 3
201226827 20600229 1
48988168 16970757 1
201226827 107722321 1
201226827 261782937 1
201226827 18632946 5
201226827 142003449 1
77981490 107722321 1
77981490 261782937 2
77981490 142003449 1
77808680 77981490 2
77808680 18632946 3
77808680 142003449 3
77808680 14190551 10
166598394 35305401 3
19295262 227023883 2
19295262 35781487 1
125312818 24734991 17
19177609 25091518 3
14561015 50714939 2
166598394 85809236 4
19977759 81367969 4
20589545 15672615 2
168592013 240202308 4
162472533 61781260 24
19973305 16708655 2
95646830 19758148 7
192935794 143212610 2
77808680 20600229 3
16708655 21746513 3
85302744 245849058 1
85302744 133236916 1
62613162 122994639 3
82093305 20600229 3
34940114 50714939 4
223552246 166598394 1
113585486 80943076 2
80943076 113585486 1
55253731 58922682 4
55253731 19177609 3
131926473 78702900 5
19177609 14190551 1
200700960 20995648 17
19397942 14567982 2
82093305 19977759 6
14395178 108587399 2
19177609 105838665 1
19397942 143212610 6
77808680 54351001 4
200700960 68659708 23
200700960 156992643 2
200700960 143212610 5
90432690 61781260 80
77808680 111411358 3
200700960 168592013 2
162472533 33300246 5
125312818 50714939 4
107722321 143212610 1
14561015 122994639 1
162472533 75896448 4
173089105 143779403 6
117777690 15672615 1
131926473 191111643 8
131926473 80021045 14
90432690 162472533 19
162472533 14190551 34
162472533 105800463 18
19977759 61733092 3
227023883 61733092 4
162472533 227023883 20
19977759 20995648 10
227023883 19977759 12
130154450 50714939 5
18627119 14104027 3
162472533 24211594 5
34940114 166598394 8
19825835 131517399 1
14567982 143212610 4
200700960 169864622 10
90432690 143212610 9
81367969 143212610 3
131926473 35305401 7
227023883 15672615 2
162472533 15672615 1
162472533 32522100 9
62613162 143779403 5
21736214 85809236 2
32369044 85809236 1
32369044 21736214 1
95646830 48988168 1
90432690 16708655 53
166598394 168592013 1
166598394 21408041 1
162472533 143779403 12
168592013 162472533 5
20589545 143779403 12
48988168 105800463 1
169864622 15580900 5
164226176 131970620 3
201226827 105838665 1
95646830 20995648 21
77981490 21736214 3
200700960 21736214 6
19397942 162472533 1
19295262 200700960 3
108587399 27850283 2
90432690 20992801 3
200700960 17723460 10
200700960 81367969 2
82093305 107254637 1
107722321 80802900 3
20589545 17723460 3
19295262 17723460 1
80802900 107722321 2
62613162 20356313 26
107722321 58821256 2
19018381 15580900 1
70796349 95646830 3
55253731 112398730 2
48988168 295807687 1
295807687 48988168 2
24727170 62613162 5
120720108 94701778 5
120720108 93860818 11
130154450 191111643 8
48988168 19825835 6
169864622 131970620 3
131926473 16708655 2
200700960 80802900 1
95646830 14561015 4
21736214 26584956 1
130154450 20356313 10
105880024 24211594 1
55253731 6058852 4
55253731 14933304 4
297967419 15580900 16
107722321 122994639 2
117777690 193313425 5
121762421 249709671 5
249709671 121762421 2
223552246 14104027 6
295807687 16970757 42
117777690 105880024 1
19177609 80943076 1
227023883 16708655 6
105880024 201226827 1
21713090 297967419 4
223552246 122994639 1
48988168 54515428 1
164226176 58821256 5
107722321 156992643 2
107722321 18096679 1
107722321 112398730 1
62613162 48988168 1
75896448 297967419 2
297967419 75896448 3
297967419 156992643 19
200700960 143739561 8
77808680 143739561 4
77808680 20148039 1
164226176 143739561 3
77808680 41901500 1
77808680 85110055 1
80943076 19825835 5
120720108 77981490 7
77981490 120720108 4
120720108 107254637 5
297967419 18020612 4
143739561 20856796 10
85302744 55059675 2
66078636 18632946 3
124270074 61781260 15
297967419 20992801 19
168592013 19397942 23
77808680 19295262 4
107722321 20995648 2
105880024 20995648 1
113585486 193313425 7
24734991 14104027 8
22388326 131926473 1
120720108 21713090 8
77981490 19295262 1
77981490 185183285 25
19977759 111411358 8
106150560 32522100 6
81367969 32522100 32
14567982 18632946 9
105838665 102107018 2
201226827 133236916 1
90432690 20148039 31
121762421 22388326 1
21713090 143212610 3
77981490 143212610 1
169864622 249709671 5
121762421 143212610 7
107722321 105880024 2
105880024 107722321 1
48988168 162472533 3
32369044 124270074 2
24734991 56999787 1
22388326 40238442 1
32369044 115643685 7
21713090 15672615 1
201226827 56999787 1
121762421 18632946 5
106150560 169864622 4
201226827 25091518 1
121762421 33300246 4
121762421 17723460 36
169864622 20600229 4
19825835 61781260 45
297967419 153810216 18
173089105 270926830 10
62613162 21713090 1
191807697 14190551 6
81367969 21713090 6
76650839 77240489 4
164226176 19977759 10
164226176 18020612 2
55253731 19758148 2
20589545 227023883 14
14284260 5715682 2
215206530 219330249 1
14395178 15048694 6
168592013 14567982 4
14567982 168592013 1
164226176 17723460 1
164226176 15672615 1
169864622 191111643 5
78702900 17723460 1
11564602 61781260 7
80802900 14933304 2
81367969 77981490 11
48988168 44548822 1
48988168 15157283 2
223552246 61781260 2
223552246 11564602 1
90432690 27212119 3
14284260 36664451 2
297967419 191111643 21
32369044 297967419 1
169864622 168592013 6
168592013 169864622 3
130154450 15672615 2
297967419 35305401 3
32369044 253490735 3
166598394 14284260 8
223552246 131517399 4
222477026 166598394 3
6364652 18020612 1
48988168 24734991 16
34940114 80943076 2
34940114 14284260 1
80943076 166598394 3
80943076 34940114 2
80943076 14284260 2
14284260 80943076 1
120720108 240202308 3
120720108 14146330 4
120720108 20148039 10
125312818 15048694 12
168592013 191807697 1
65357102 249709671 1
65357102 219330249 1
65357102 14146330 1
77981490 58821256 3
297967419 58821256 13
22639961 32522100 36
76650839 125270251 9
117777690 20992801 1
6364652 32965648 3
105880024 77234984 1
105880024 131970620 1
105880024 14190551 1
105838665 106115066 1
14567982 15580900 7
117777690 227023883 2
227023883 117777690 1
117777690 122994639 1
19018381 20589545 2
121762421 193313425 44
297967419 106150560 2
297967419 240202308 2
121762421 20995648 30
117777690 80802900 6
117777690 106115066 1
117777690 77240489 1
143779403 16708655 5
130154450 93860818 2
297967419 17723460 3
162472533 15580900 18
19397942 33300246 15
19397942 110459587 3
78702900 58922682 3
38281180 58922682 2
200700960 75896448 4
21713090 94701778 3
117777690 16708655 4
168592013 77808680 5
201226827 143212610 5
81367969 61781260 20
90432690 34374472 12
297967419 77808680 3
168592013 6058852 1
77981490 22639961 1
19825835 33300246 6
105880024 90646214 1
121762421 130154450 23
121762421 156992643 2
121762421 20992801 3
130154450 185183285 1
76650839 19825835 11
215206530 14933304 1
81367969 15580900 13
22639961 106150560 4
81367969 20992801 12
62613162 78562045 6
249709671 20992801 4
19977759 21746513 1
82093305 191111643 1
61781260 35305401 1
19977759 58821256 3
19018381 18632946 4
162472533 16708655 25
22388326 240202308 1
240202308 20992801 1
240202308 22388326 1
200700960 240202308 3
200700960 193313425 11
191807697 16708655 7
90432690 240202308 3
32522100 240202308 5
19295262 240202308 3
240202308 19295262 1
240202308 54351001 1
227023883 240202308 3
240202308 201226827 2
240202308 227023883 1
240202308 15580900 7
240202308 131970620 1
240202308 18632946 1
240202308 200700960 1
227023883 21746513 1
81367969 105800463 4
19619404 28543847 3
164226176 20589545 1
121762421 32522100 1
191807697 61781260 20
22388326 21746513 1
107722321 93880122 1
227023883 14104027 4
117777690 106150560 6
130154450 106115066 2
155892458 21744895 1
155892458 255998767 1
155892458 118984824 1
21713090 19977759 10
164226176 61781260 8
255998767 44548822 1
255998767 21744895 1
255998767 155892458 1
255998767 118984824 1
297967419 193313425 2
32369044 34374472 53
80968760 19758148 2
303707744 20356313 8
303707744 78702900 1
240202308 156992643 1
85302744 80802900 1
125270251 19825835 16
95646830 19825835 17
24727170 48988168 1
168592013 25091518 2
168592013 81367969 1
19177609 24727170 2
19397942 32522100 1
19397942 50303152 1
297967419 61781260 23
95646830 61781260 9
130154450 20148039 1
90432690 19397942 5
200700960 14567982 2
65357102 17723460 2
297967419 143779403 2
121762421 21746513 20
82093305 20856796 2
82093305 200700960 6
72341341 66078636 1
77981490 196054196 4
125270251 122994639 13
66774405 18020612 1
107722321 77234984 1
259215762 66078636 7
249709671 94701778 1
32369044 32439211 9
20589545 77808680 3
143779403 14395178 1
117777690 20995648 2
21713090 14190551 8
82093305 58821256 27
258834854 32965648 3
240202308 318951712 3
191807697 125312818 1
24734991 19758148 2
105880024 125312818 1
82093305 5715682 1
169864622 34374472 11
48988168 21746513 3
82093305 21746513 1
84563846 117777690 6
84563846 77234984 1
200700960 49682880 7
143739561 34374472 6
45158266 6058852 1
77981490 34374472 7
275228841 14937936 4
32965648 258834854 2
19177609 27212119 2
82093305 118429508 13
143739561 118429508 4
32369044 107254637 1
32369044 143739561 2
84563846 20356313 1
55059675 219330249 1
34940114 48988168 2
215206530 80802900 1
215206530 311986618 1
125270251 16708655 94
48988168 33300246 1
143779403 166694631 1
105838665 227023883 1
105838665 193313425 2
14567982 143779403 2
111411358 15672615 2
106115066 97452095 1
200700960 34374472 7
14146330 34374472 12
297967419 25091518 1
125270251 44548822 12
111411358 20589545 1
303707744 15157283 1
19977759 32522100 2
173089105 77188973 1
173089105 34374472 4
62613162 78702900 2
32965648 16708655 2
19973305 101712079 1
77234984 15580900 1
19295262 156992643 1
14937936 275228841 89
223552246 16970757 3
191807697 33300246 3
173089105 191807697 3
162472533 18632946 2
162472533 34374472 12
117777690 32522100 2
162472533 169864622 2
297967419 21713090 3
77234984 16970757 1
125270251 20995648 13
14758838 18096679 3
249709671 19977759 5
200700960 19977759 6
297967419 121762421 1
297967419 50303152 1
121762421 164226176 1
130154450 61781260 4
132170123 106115066 7
106115066 132170123 4
121762421 61781260 26
125270251 155892458 2
19018381 21713090 1
85302744 14146330 1
121127090 112398730 2
21736214 58836363 4
20856796 35305401 5
227023883 21736214 2
122994639 20132840 1
18020612 22639961 1
21713090 249709671 6
62613162 131517399 1
269788397 125270251 1
18632946 21408041 1
55253731 62613162 1
125270251 193313425 9
225857392 105800463 21
132170123 5715682 7
223552246 14758838 1
21713090 240202308 3
14104027 124270074 1
77234984 153810216 1
77234984 117777690 13
121762421 20600229 3
125270251 15048694 2
19018381 36664451 1
18632946 54351001 55
295807687 76650839 4
19825835 112398730 3
77234984 61781260 5
192935794 118429508 5
121762421 318951712 6
187632184 215206530 1
240202308 35305401 1
164226176 33300246 3
34940114 58922682 1
20856796 270926830 51
14561015 34940114 1
90432690 115643685 3
6364652 15580900 2
6364652 20995648 5
6364652 32522100 4
34940114 14561015 1
14146330 227023883 1
81367969 105880024 2
270926830 20856796 41
297967419 85809236 2
18096679 16970757 2
192935794 20600229 1
14284260 84563846 1
14146330 15580900 21
90432690 15580900 2
16708655 328634628 7
14146330 328634628 2
90432690 328634628 53
90432690 14190551 2
19825835 105800463 2
77981490 328634628 2
191807697 328634628 9
110391388 328634628 2
19177609 68198984 1
125270251 58836363 1
121762421 21736214 7
19825835 19973305 1
18632946 328634628 4
18632946 14190551 14
121762421 14190551 15
62613162 15048694 32
18632946 14395178 1
19825835 122994639 3
191807697 32439211 5
21713090 191111643 4
191807697 112398730 1
20856796 49682880 1
143739561 49682880 3
32522100 14190551 5
131926473 75896448 1
24727170 58836363 1
20856796 93860818 16
18632946 20995648 10
35781487 22388326 1
14146330 58821256 7
82093305 20995648 2
81367969 18632946 2
80802900 77234984 2
225857392 58821256 11
25091518 191111643 1
297967419 16708655 8
164226176 153810216 6
21713090 192935794 11
125270251 19177609 5
188332701 119074643 10
107722321 61781260 3
258834854 209029473 1
20589545 20995648 3
169864622 20995648 3
77981490 19977759 1
24734991 222477026 3
297967419 14190551 2
20856796 245745762 3
173089105 245745762 2
14567982 106150560 1
14567982 198912426 4
143739561 105800463 2
143779403 62613162 5
18632946 117777690 1
117777690 14190551 6
121762421 162472533 3
200700960 58821256 8
81367969 14190551 11
102084479 61781260 4
200700960 21746513 23
62613162 28087982 1
77234984 18099795 4
32965648 115643685 6
191807697 17723460 1
169864622 58821256 6
18632946 61781260 29
227023883 115643685 4
66078636 18099795 1
328634628 193313425 5
162472533 32439211 23
166598394 242943134 1
90432690 19977759 4
200700960 94701778 4
200700960 277496722 8
82093305 143739561 1
44548822 34940114 1
84563846 19758148 41
173089105 58821256 6
19177609 15157283 1
62613162 32522100 2
125270251 61781260 10
169864622 193313425 10
34940114 44548822 1
18632946 121762421 7
20856796 77808680 7
200700960 191111643 12
77808680 20856796 6
20589545 32439211 4
20856796 84563846 15
20856796 131970620 29
240202308 50303152 2
18632946 20992801 19
61781260 249709671 1
106150560 249709671 1
297967419 328634628 2
297967419 249709671 3
18632946 19397942 2
227023883 193313425 14
166694631 20148039 2
21713090 112398730 1
85302744 112398730 2
297967419 35781487 3
65357102 19758148 5
19977759 270926830 1
113585486 58922682 2
18632946 77808680 1
24734991 48988168 9
21713090 32369044 4
107722321 5715682 1
14146330 61781260 7
108587399 18099795 1
131926473 33300246 1
85302744 80021045 3
118429508 54351001 1
118429508 192935794 13
14146330 14190551 19
77808680 168592013 3
77808680 193313425 9
76650839 65357102 1
61781260 20995648 1
61781260 14190551 1
20856796 82093305 3
20856796 50714939 25
20856796 14190551 8
20856796 61781260 7
81367969 20995648 9
18632946 20148039 1
18632946 33300246 19
18632946 32369044 3
121127090 122994639 3
20856796 20995648 6
19295262 143739561 4
34940114 122994639 4
303707744 15048694 11
122994639 121127090 1
260824465 14104027 14
166598394 76650839 1
23749162 61781260 31
192935794 35781487 6
18632946 143739561 3
18632946 261782937 3
18632946 143212610 8
18632946 18099795 8
18632946 105800463 4
328634628 16708655 23
270926830 191111643 13
200700960 328634628 7
20856796 21746513 14
117777690 64396655 4
16708655 117777690 1
117777690 54351001 1
14567982 14758838 1
95646830 14284260 3
107722321 328634628 1
24734991 131517399 4
121762421 21408041 2
200700960 191807697 3
19018381 20995648 2
77808680 191807697 1
77808680 328634628 12
297967419 33300246 1
107722321 14190551 4
20856796 19397942 14
121762421 131970620 6
121762421 6364652 8
121762421 253490735 5
125270251 15157283 1
19397942 20856796 3
223552246 125270251 5
62613162 14190551 2
106150560 14190551 10
106150560 20356313 1
77188973 20356313 1
77188973 14190551 3
77188973 106150560 6
20856796 105800463 12
90432690 32522100 1
77808680 121762421 4
200700960 121762421 1
18632946 20356313 2
173089105 77808680 2
173089105 68659708 22
18632946 106150560 1
28087982 19825835 6
14146330 33300246 8
20589545 18020612 1
297967419 14146330 3
85302744 132170123 3
6058852 132170123 1
121762421 328634628 4
19018381 76650839 1
270926830 61781260 17
270926830 20995648 3
328576792 269788397 7
20856796 19295262 1
48988168 76650839 1
76650839 19758148 1
20856796 18099795 4
18632946 16708655 14
90432690 33300246 2
20856796 16708655 1
164226176 77808680 1
200700960 93860818 1
200700960 260824465 2
260824465 20995648 4
14561015 19825835 1
303707744 125270251 9
20856796 328634628 5
20856796 15580900 17
14561015 143779403 1
14561015 16708655 1
107722321 14104027 1
55253731 33300246 4
20424362 100260784 12
117777690 49682880 5
260824465 193313425 25
227023883 49682880 5
173089105 331178901 14
20856796 24211594 1
90432690 61733092 8
143739561 61733092 3
20589545 54351001 8
117777690 143739561 2
32369044 117777690 2
77808680 26584956 1
125312818 93880122 7
24734991 93880122 3
118429508 20600229 1
21713090 270926830 3
297967419 270926830 2
82093305 34374472 6
18632946 242943134 9
78702900 16708655 10
77234984 106397932 1
270926830 75896448 7
270926830 16708655 4
24734991 18096679 4
76650839 61781260 5
143739561 93860818 8
77981490 106150560 7
84563846 20856796 1
40238442 14567982 1
19977759 33300246 16
117777690 107254637 3
260824465 14190551 1
21713090 50714939 1
18632946 130154450 1
20589545 331178901 2
20589545 68659708 9
270926830 131970620 47
28087982 50714939 22
20856796 17723460 4
125270251 105800463 3
125270251 16970757 16
34654362 21408041 1
84563846 17723460 2
14284260 103879974 1
162472533 270926830 10
20589545 270926830 2
201226827 193313425 2
18632946 270926830 8
270926830 18632946 1
125312818 311986618 2
117777690 35781487 1
169864622 77981490 6
84563846 35781487 1
34654362 50303152 1
14146330 105838665 3
44548822 121127090 3
162472533 34343954 3
270926830 240202308 1
162472533 200700960 2
85302744 5715682 7
200700960 162472533 5
20856796 75896448 7
20856796 54351001 1
250091875 162472533 5
162472533 250091875 4
19977759 54351001 1
35781487 77224096 1
117777690 20856796 1
20856796 117777690 1
20856796 61733092 6
18632946 20856796 1
18632946 17723460 3
18632946 49682880 1
18632946 193313425 18
276868661 219298196 9
162472533 58821256 4
14146330 20995648 6
77224096 35781487 1
48988168 121127090 5
18632946 14567982 6
120720108 14567982 4
14567982 120720108 1
200700960 318951712 3
309587728 16708655 2
121127090 16708655 5
20856796 143779403 3
82093305 49682880 4
18632946 34374472 10
130154450 19758148 1
48988168 18020612 2
20856796 18020612 1
32965648 34374472 10
130154450 106150560 1
105838665 27212119 5
192935794 318951712 75
125270251 20356313 1
125270251 166598394 5
62613162 33300246 1
62613162 242943134 3
240202308 297967419 1
222477026 19977759 1
18632946 15048694 10
240202308 61781260 17
32522100 15580900 1
20856796 143739561 5
25091518 32965648 11
18096679 144929619 1
55253731 70796349 8
200700960 15672615 1
168592013 32965648 1
258834854 25091518 5
18632946 15580900 12
328634628 14190551 1
21713090 328634628 3
117777690 19977759 2
222477026 60738400 4
125270251 76650839 2
19825835 76650839 3
166694631 81367969 1
270926830 15672615 1
18020612 242943134 1
125270251 66078636 11
209029473 328576792 1
209029473 20356313 1
84563846 15580900 1
209029473 20992801 1
162472533 20992801 6
209029473 258834854 1
162472533 297967419 1
169864622 18020612 1
169864622 105800463 1
117777690 105800463 1
19295262 191111643 2
24734991 16708655 4
224655400 242943134 4
62613162 66774405 17
19977759 61781260 8
162472533 25091518 3
201226827 61733092 1
21713090 318951712 28
250091875 33300246 4
14933304 201226827 3
173089105 20148039 1
120720108 19977759 2
22388326 201226827 1
24734991 15048694 4
24211594 58922682 1
24734991 62613162 5
62613162 24734991 4
130154450 354911386 1
130154450 76650839 1
120720108 35305401 2
125312818 354911386 1
125312818 222477026 3
354911386 17723460 1
121127090 19825835 43
90432690 19825835 1
222477026 125312818 1
125270251 16884084 3
125270251 14758838 1
125270251 19758148 4
125270251 18096679 1
224655400 188332701 1
297967419 143739561 1
130154450 192935794 2
124270074 192935794 34
14146330 14104027 1
311986618 224655400 2
224655400 311986618 1
55253731 58821256 1
18632946 50714939 2
125312818 131517399 2
81367969 75896448 4
132170123 14190551 14
90432690 192935794 1
19018381 219330249 1
21713090 14104027 2
14104027 20992801 1
18632946 61733092 2
14933304 15672615 1
14146330 105880024 10
354911386 198912426 1
166694631 357805905 16
311986618 80021045 4
113585486 122994639 2
62613162 19758148 5
18632946 15672615 2
18632946 58821256 6
82093305 18020612 2
333330899 15010349 5
222477026 28543847 18
108587399 143779403 2
48988168 78702900 1
62613162 250311545 4
249709671 77981490 3
162472533 18099795 2
162472533 198912426 1
81367969 115643685 12
260824465 18099795 4
117777690 328634628 2
162472533 90432690 12
20589545 58821256 3
90432690 143779403 13
31373289 276868661 9
28087982 14104027 2
77188973 102107018 1
14933304 19973305 2
19973305 14933304 2
14933304 17723460 1
353688428 32522100 23
66078636 94701778 4
62613162 318951712 17
21713090 61733092 3
249709671 19973305 2
19973305 249709671 2
18020612 78702900 1
106150560 117777690 11
270926830 328634628 2
117777690 58821256 10
78702900 18020612 2
353688428 20995648 13
90432690 58821256 5
143779403 115643685 1
24734991 15133808 2
21713090 49682880 1
125312818 21713090 5
21713090 125312818 5
227023883 54351001 1
125312818 15580900 8
48988168 21713090 1
48988168 26796376 1
48988168 125312818 3
162472533 131970620 3
19825835 121127090 22
143779403 65357102 1
32369044 54351001 2
95646830 121127090 4
121127090 14190551 1
121127090 95646830 1
19977759 19825835 1
19977759 121127090 1
20856796 58821256 7
24734991 125312818 13
125312818 48988168 3
55253731 121127090 3
250311545 14284260 37
121127090 55253731 1
44548822 19825835 3
162472533 20995648 33
211525589 117777690 1
201226827 19825835 1
169864622 227023883 11
20424362 15048694 17
55253731 130085607 1
357472615 250091875 1
55253731 222477026 1
19825835 78702900 14
14146330 18099795 10
35305401 113585486 1
353688428 25091518 13
77188973 201226827 5
143779403 318951712 22
35305401 14567982 12
35305401 20992801 9
125312818 14190551 4
19977759 354911386 2
18632946 66078636 3
18632946 105838665 7
143739561 328634628 13
357472615 32522100 1
166694631 328634628 1
65357102 19295262 1
19295262 65357102 1
168592013 297967419 1
81367969 19295262 1
21713090 19295262 1
200700960 5715682 1
191807697 191111643 3
79974944 105838665 1
18632946 353688428 2
105800463 227023883 14
105800463 115643685 12
78702900 34374472 3
19825835 93880122 1
49682880 61781260 58
121127090 93880122 1
295807687 14104027 2
82093305 121762421 7
20589545 143739561 1
168592013 143739561 2
258834854 222419520 1
225857392 32522100 1
18632946 225857392 3
132170123 255998767 1
18020612 225857392 1
20856796 25091518 1
143739561 107722321 1
105838665 80802900 1
105838665 19973305 1
105800463 18020612 2
80943076 19177609 2
66078636 105838665 2
102084479 17723460 1
6364652 124270074 1
6364652 19977759 1
66774405 5715682 3
19977759 50303152 4
19977759 21713090 6
19977759 201226827 4
354911386 16708655 8
14567982 20992801 8
16708655 318951712 4
105800463 24211594 9
44548822 24734991 2
14146330 200700960 3
90432690 200700960 2
297967419 115643685 1
20589545 115643685 3
121127090 61781260 4
354911386 19825835 2
222477026 61781260 2
222477026 19825835 13
19825835 354911386 5
121127090 354911386 1
24734991 44548822 1
14567982 15157283 3
357805905 166694631 2
20856796 33300246 5
107722321 61733092 1
353688428 77188973 7
106150560 24211594 2
18632946 107722321 1
20856796 191111643 8
192935794 61781260 24
143739561 105838665 2
143739561 21746513 2
192935794 143779403 30
201226827 318951712 5
35781487 318951712 2
11564602 20992801 1
11564602 318951712 1
66078636 21666641 1
353688428 328634628 1
65357102 28087982 5
105800463 18099795 1
105800463 35781487 15
14567982 354911386 2
107722321 16970757 1
48988168 25097735 2
143739561 117777690 3
24734991 80802900 1
90432690 25091518 1
131517399 27850283 1
125270251 180013616 2
14146330 24727170 1
259215762 27212119 4
77188973 353688428 2
173089105 16708655 10
225857392 16708655 9
35305401 156992643 6
35305401 297967419 1
35305401 20856796 3
35305401 105800463 11
35305401 34374472 8
35305401 35781487 1
23749162 20856796 1
23749162 35305401 1
23749162 34374472 6
23749162 35781487 16
105800463 20856796 4
105800463 50303152 3
105800463 35305401 4
105800463 34374472 16
105800463 133236916 1
35781487 20856796 1
35781487 34374472 3
77808680 19758148 2
77808680 169864622 3
125270251 18627119 2
20856796 115643685 1
35305401 32522100 14
35305401 40238442 2
65357102 109585815 2
24727170 80802900 2
117777690 6364652 2
19973305 80021045 1
76650839 295807687 2
66444899 46609085 48
79974944 328634628 1
276868661 31373289 19
21713090 6364652 3
35305401 61781260 24
76650839 6364652 4
70796349 111013369 1
143779403 193313425 6
143779403 6364652 2
131517399 34940114 2
106150560 58821256 4
77981490 6364652 1
84563846 6364652 3
65357102 19825835 13
24734991 34940114 5
173089105 353688428 1
143779403 18099795 2
115643685 18099795 1
32522100 22639961 6
105880024 22639961 2
49682880 15580900 4
49682880 80021045 4
49682880 14197060 1
191807697 6364652 1
102084479 16708655 1
270926830 20600229 1
270926830 193313425 3
62613162 95646830 2
62613162 269788397 1
95646830 62613162 2
269788397 95646830 1
269788397 62613162 1
222477026 125270251 2
155892458 14104027 1
155892458 131926473 2
19295262 108587399 1
6364652 77808680 1
201226827 24211594 5
275228841 173065787 24
270926830 25091518 6
61781260 54351001 1
164226176 22159580 1
250091875 143779403 2
164226176 55253731 1
106115066 68198984 3
106115066 77220402 2
240202308 162472533 1
162472533 240202308 3
297967419 54351001 1
297967419 331178901 1
49682880 354911386 3
78702900 16884084 1
65357102 78702900 2
49682880 318951712 7
125270251 22159580 2
49682880 14190551 13
14104027 318951712 5
240202308 311986618 1
18632946 191111643 10
14104027 80021045 5
76650839 84563846 12
14395178 48988168 1
18632946 77981490 3
18632946 201226827 2
18632946 32522100 5
18632946 192935794 3
201226827 192935794 1
112398730 122994639 1
20856796 240202308 5
108587399 20992801 2
18632946 19977759 3
105800463 19977759 7
105800463 105838665 2
105800463 328634628 7
48988168 20995648 5
14146330 164226176 7
77981490 318951712 7
49682880 82093305 5
297967419 200700960 1
106150560 21746513 3
106150560 200700960 2
22159580 21746513 1
22159580 14190551 17
131517399 125312818 5
131517399 166598394 1
131517399 19758148 5
191807697 102084479 7
249709671 143779403 2
18632946 75896448 5
105800463 107722321 1
105800463 143212610 36
19397942 143779403 6
48988168 16884084 1
125270251 33300246 4
21713090 78702900 2
117777690 61781260 4
32369044 240202308 7
143739561 124270074 3
143739561 16708655 5
106150560 33300246 4
22159580 288723364 31
164226176 106115066 1
32369044 277496722 3
192935794 49682880 3
32369044 249709671 1
81367969 80812413 1
169864622 14190551 5
79974944 14190551 4
34654362 115643685 3
169864622 162472533 1
173089105 124270074 1
105800463 61781260 10
105800463 270926830 8
105800463 61733092 4
120720108 68659708 3
120720108 331178901 6
120720108 34654362 1
32369044 120720108 1
32369044 68659708 10
32369044 331178901 13
32369044 34654362 2
131517399 249709671 1
32369044 201226827 2
270926830 105800463 13
270926830 61733092 2
95646830 198912426 7
19397942 20995648 1
32369044 328634628 32
288723364 95646830 9
77224096 54351001 1
6364652 328634628 1
65357102 70796349 5
20856796 162472533 7
28087982 70796349 8
19825835 70796349 1
105800463 124270074 2
22159580 25097735 40
34654362 164226176 1
34654362 331178901 3
169864622 19397942 3
20856796 68659708 5
32965648 32369044 1
169864622 328634628 7
173089105 328634628 3
76650839 328634628 2
168592013 328634628 4
82093305 18099795 2
78702900 70796349 1
40238442 168592013 1
40238442 143779403 1
32369044 245745762 3
173089105 19397942 1
84563846 20995648 2
14104027 193313425 3
297967419 18099795 1
222762589 25097735 3
35305401 162472533 7
35305401 94701778 2
20856796 227023883 4
33300246 201226827 2
33300246 16708655 28
49682880 19977759 6
333330899 80021045 7
143779403 58836363 1
162472533 35305401 4
27212119 32522100 1
227023883 32522100 11
121762421 240202308 1
11564602 14561015 1
33300246 153810216 10
81367969 32369044 8
18632946 34654362 3
121762421 34654362 4
155892458 50714939 2
70796349 78702900 1
49682880 58836363 8
117777690 58836363 1
111013369 20424362 1
105800463 58821256 4
49682880 117777690 3
22159580 20995648 10
20424362 111013369 1
32369044 81367969 2
35781487 105800463 3
200700960 331178901 17
106150560 66078636 1
81367969 318951712 10
90432690 105800463 4
22159580 95646830 2
222477026 34940114 1
44548822 78702900 2
131517399 48988168 2
55253731 78702900 3
33300246 61781260 92
49682880 107254637 3
78562045 14284260 1
121127090 60738400 2
383238347 209029473 13
49682880 105800463 6
227023883 191111643 5
14284260 108587399 1
288723364 14104027 2
117777690 253490735 4
78702900 224655400 1
19977759 68659708 4
222762589 84563846 5
219298196 46609085 17
84563846 222762589 5
20856796 90432690 1
131517399 108587399 6
14146330 193313425 2
164226176 14146330 4
49682880 34654362 4
288723364 85809236 4
62613162 80943076 10
117777690 81367969 1
19295262 66774405 1
368312542 109585815 1
368312542 20992801 1
333330899 19018381 1
288723364 121127090 5
80802900 18096679 2
14146330 16708655 7
20856796 193313425 7
14284260 28087982 2
14284260 65357102 2
6364652 84563846 2
22159580 18096679 1
211525589 225857392 1
33300246 225857392 2
211525589 18099795 2
121762421 288723364 3
111411358 19977759 6
162472533 19977759 9
14146330 95646830 1
24734991 242943134 1
24734991 19619404 2
105800463 15580900 43
162472533 191807697 6
85302744 18096679 2
35781487 18632946 1
162472533 354911386 6
164226176 354911386 1
95646830 288723364 6
222477026 209029473 3
19825835 28087982 8
211525589 15580900 1
85302744 122994639 2
32369044 35781487 10
49682880 18632946 1
250311545 90646214 1
125270251 18099795 4
19825835 18099795 2
20589545 260824465 2
18632946 35781487 5
27212119 201226827 1
333330899 68198984 3
106150560 64396655 1
106150560 153914621 1
131517399 122994639 2
288723364 61781260 3
120720108 21746513 7
33300246 354911386 10
143779403 117783032 1
312758175 26796376 2
70796349 122994639 1
20856796 108587399 1
16708655 191111643 3
55253731 24734991 1
377319290 245745762 2
19177609 16970757 1
19177609 16884084 1
6364652 105800463 3
6364652 34374472 3
6364652 35781487 2
14146330 90432690 2
6364652 77188973 1
6364652 90432690 1
14146330 105800463 2
14146330 35781487 1
162472533 35781487 4
14146330 77188973 1
169864622 33300246 5
169864622 164226176 3
169864622 77188973 1
14567982 24211594 4
66078636 77808680 1
77808680 297967419 1
386476845 77188973 2
77808680 164226176 2
32369044 193313425 5
62613162 105800463 1
49682880 193313425 11
200700960 90432690 2
200700960 24211594 1
200700960 35781487 41
121762421 90432690 1
23749162 14190551 8
19977759 143779403 4
19977759 34374472 10
19977759 35781487 2
19977759 14190551 5
35305401 85809236 1
14567982 85809236 1
66078636 61781260 5
66078636 54351001 2
240202308 85809236 1
40238442 33300246 1
40238442 105800463 1
40238442 77188973 7
40238442 193313425 3
40238442 34374472 1
40238442 35781487 1
27212119 77188973 3
27212119 34374472 3
200700960 18632946 1
125270251 297967419 1
105880024 353688428 19
162472533 61733092 13
250311545 105800463 1
250311545 62613162 6
35305401 192935794 14
66078636 143779403 5
77808680 198912426 1
270926830 143779403 5
270926830 66078636 1
14567982 156992643 8
20856796 34374472 9
16708655 131926473 1
16708655 80021045 1
16708655 34374472 26
34940114 242943134 9
20856796 277496722 7
14567982 277496722 1
20856796 124270074 1
200700960 124270074 4
354911386 20148039 2
22159580 131926473 8
121762421 77808680 2
33300246 82093305 10
33300246 77981490 14
33300246 61733092 31
82093305 77981490 4
82093305 61733092 1
297967419 198912426 4
18632946 32439211 19
225857392 34374472 9
21746513 14190551 48
353688428 193313425 28
107722321 85809236 3
20589545 240202308 3
328634628 90432690 2
328634628 20995648 2
328634628 130154450 6
328634628 68659708 7
328634628 162472533 4
328634628 15580900 1
162472533 130154450 8
162472533 328634628 21
24734991 143779403 2
124270074 200700960 2
32965648 193313425 2
143779403 225857392 5
121762421 54351001 1
386476845 198912426 5
35305401 68659708 1
95646830 20992801 1
20856796 20992801 2
61781260 33300246 1
388299335 16708655 12
6364652 388299335 9
19825835 15580900 4
66078636 191111643 2
131517399 277496722 1
14104027 387054267 18
117777690 387054267 4
131517399 20992801 2
225857392 191111643 13
21713090 253490735 4
297967419 18632946 2
154943205 16884084 6
33300246 105800463 2
33300246 193313425 5
33300246 34374472 37
33300246 14190551 3
21746513 15453062 21
77188973 105800463 2
77188973 193313425 1
77188973 34374472 7
173065787 15048694 1
131517399 14284260 1
15453062 21746513 19
133236916 18632946 1
387054267 14104027 16
18632946 35305401 10
18632946 198912426 2
18632946 388299335 2
250311545 61781260 1
19619404 250091875 5
383238347 24734991 9
24734991 209029473 2
24734991 383238347 4
19977759 387054267 10
95646830 162472533 1
49682880 14104027 12
354911386 388299335 1
357472615 385936104 1
35305401 18632946 13
35305401 54351001 3
110391388 106397932 1
110391388 27212119 1
21746513 295807687 4
125270251 78702900 3
383238347 20600229 1
77808680 80802900 2
269788397 78702900 1
80802900 77808680 1
80802900 24727170 1
78702900 269788397 1
125270251 34374472 8
77808680 24727170 1
27212119 20995648 1
14933304 20992801 3
14284260 131517399 1
164226176 14104027 3
18632946 101712079 1
86192099 20992801 2
169864622 245745762 4
18632946 38886883 1
295807687 15157283 5
383238347 119074643 2
14146330 80802900 1
14146330 20992801 1
62613162 20992801 1
14284260 21666641 1
386476845 16708655 1
386476845 61781260 1
24211594 105800463 7
62613162 21746513 2
21746513 62613162 2
353688428 34374472 9
168592013 331178901 5
143739561 331178901 3
20856796 15453062 1
14146330 84563846 1
270926830 35305401 2
35305401 270926830 2
377319290 143779403 1
276868661 15453062 15
21746513 156992643 12
18627119 19018381 5
105800463 90432690 2
105800463 164226176 4
14146330 245745762 1
21746513 105800463 5
49682880 245745762 1
353688428 162472533 1
353688428 115643685 14
18632946 32965648 5
18632946 20600229 5
143739561 58821256 6
143739561 297967419 1
166694631 115643685 1
143739561 115643685 3
16708655 61781260 9
288723364 22159580 8
35305401 143212610 12
200700960 20856796 1
124270074 28087982 1
124270074 80943076 1
124270074 24734991 1
124270074 26584956 1
124270074 54351001 1
124270074 191111643 4
124270074 35305401 1
124270074 21746513 1
80943076 124270074 1
80943076 28087982 1
80943076 24734991 4
80943076 26584956 1
80943076 54351001 1
80943076 191111643 1
80943076 35305401 1
80943076 21746513 1
35305401 80021045 42
24211594 21746513 2
32965648 121762421 2
32965648 18099795 1
32965648 124152473 1
32965648 21736214 2
107722321 16708655 1
143779403 331178901 4
162472533 185183285 2
276868661 66444899 17
21746513 191111643 9
385936104 125270251 4
21746513 162472533 4
32965648 24211594 1
125270251 385936104 3
295807687 6364652 1
34654362 21746513 1
155892458 21736214 2
49682880 102084479 5
32369044 79974944 6
242943134 14567982 1
242943134 50714939 3
125312818 61781260 2
14567982 242943134 1
65357102 35781487 2
353688428 198912426 19
143739561 193313425 4
66078636 227023883 1
245745762 21713090 5
105800463 20356313 6
23749162 227023883 4
297967419 227023883 1
24727170 275228841 1
16708655 106150560 5
16708655 354911386 2
16708655 388299335 4
38281180 15157283 1
78702900 237700394 1
124270074 318951712 14
110391388 227023883 2
35305401 318951712 7
14146330 318951712 4
143739561 318951712 4
22639961 318951712 1
31373289 318951712 1
168592013 318951712 3
20589545 105880024 1
162472533 318951712 2
34654362 33300246 41
192935794 221355288 1
164226176 16708655 11
353688428 105880024 21
94701778 21713090 3
81367969 35781487 3
81367969 58821256 2
49682880 106150560 6
49682880 18099795 10
245745762 318951712 5
14567982 318951712 1
32522100 318951712 6
90432690 130154450 3
200700960 21713090 1
164226176 21713090 1
65357102 15157283 1
245745762 130154450 2
353688428 201226827 19
353688428 318951712 4
18632946 331178901 2
77808680 14567982 4
168592013 354911386 2
288723364 20995648 2
288723364 70796349 5
77808680 79974944 2
14567982 77808680 1
14567982 79974944 1
65357102 34374472 3
331021368 121127090 1
95646830 33300246 1
209029473 312758175 3
353688428 185183285 14
23749162 21713090 3
94701778 35781487 22
62613162 112398730 1
353688428 77981490 10
77808680 94701778 2
168592013 94701778 3
387054267 14190551 2
14146330 393436815 8
393947529 56999787 1
19977759 393436815 7
49682880 24211594 1
77808680 393436815 1
14146330 82093305 4
61781260 143779403 6
19397942 32369044 10
173065787 275228841 9
245745762 19295262 1
81367969 40238442 22
33300246 50303152 21
143739561 227023883 2
77808680 28543847 2
125312818 831250927 4
260824465 19295262 1
260824465 20148039 4
24734991 124270074 5
24734991 80021045 3
258834854 144929619 1
77808680 40238442 1
14933304 85809236 1
14933304 15010349 9
168592013 40238442 1
168592013 20856796 2
62613162 188332701 2
90432690 19295262 1
80802900 85809236 1
245745762 50714939 1
245745762 227023883 18
14561015 88974929 1
217148014 14104027 26
14933304 122994639 3
14104027 217148014 3
250311545 86192099 1
388299335 82093305 1
125312818 20424362 7
20424362 125312818 5
19977759 153810216 5
81367969 77188973 25
81367969 386476845 4
19977759 77188973 4
35305401 191111643 21
303707744 20995648 3
35305401 16708655 10
25091518 258834854 2
6364652 121762421 1
33300246 19397942 21
277496722 14190551 26
105880024 94701778 1
88974929 121127090 1
19977759 328634628 10
81367969 328634628 2
121127090 88974929 1
32965648 25091518 15
28087982 237700394 2
201226827 90432690 1
130154450 125270251 2
125270251 130154450 1
16708655 18020612 1
22159580 80021045 1
16708655 16970757 1
16708655 50714939 1
23749162 15580900 22
14146330 19977759 2
23749162 19977759 2
19977759 191111643 3
22159580 20992801 2
21746513 18099795 6
277496722 20995648 2
169864622 20992801 11
76650839 388250401 3
14104027 61781260 2
125312818 84563846 4
84563846 125312818 3
118429508 58821256 29
118429508 169864622 3
245745762 120720108 2
22159580 188332701 9
288723364 122994639 4
245745762 20995648 5
245745762 32522100 8
118429508 143739561 4
32965648 18632946 5
77981490 388954439 9
33300246 240202308 3
222477026 78702900 4
162472533 121762421 6
200700960 66078636 2
65357102 61781260 2
80943076 38281180 1
105880024 14146330 1
162472533 14933304 1
88974929 15010349 1
34654362 142003449 1
277496722 66078636 5
277496722 240202308 8
168592013 49682880 1
35305401 193313425 27
173089105 221355288 5
173089105 387054267 6
21713090 387054267 1
77808680 387054267 2
24734991 15672615 1
24734991 15580900 1
250311545 78562045 5
15672615 14190551 11
120720108 318951712 26
353688428 75896448 10
130085607 112398730 1
81367969 193313425 1
131517399 217148014 2
32965648 261782937 2
26584956 261782937 7
25091518 261782937 8
105880024 221355288 1
105880024 14395178 1
201226827 353688428 14
22159580 18099795 7
81367969 353688428 22
131517399 15048694 6
131517399 223552246 1
131517399 20424362 3
22639961 120720108 1
217148014 131517399 3
118429508 156992643 1
118429508 20992801 7
223552246 81367969 1
35305401 15580900 12
22159580 20356313 8
22159580 62613162 12
14104027 143739561 1
383238347 20356313 1
383238347 62613162 12
6058852 288723364 3
117777690 32965648 1
117777690 22388326 1
78702900 14104027 3
105838665 249709671 1
105838665 18632946 1
105838665 133236916 1
121762421 68659708 6
20856796 130154450 7
270926830 162472533 1
22159580 156992643 1
22159580 169864622 2
169864622 22159580 2
49682880 387054267 9
106150560 331178901 6
106150560 34374472 56
106115066 38886883 8
32369044 259215762 2
118429508 143779403 24
388250401 122994639 3
105800463 21713090 2
105800463 20148039 4
105800463 70796349 2
105800463 50714939 22
77981490 353688428 6
383238347 78562045 5
383238347 125270251 5
65357102 125270251 4
14395178 21746513 2
21746513 14395178 2
15672615 111411358 5
15672615 143779403 9
18632946 249709671 2
78562045 383238347 2
6364652 156992643 1
259215762 387054267 7
105800463 18096679 1
389434876 169864622 4
357472615 121127090 1
169864622 24211594 2
18020612 82093305 1
14395178 93860818 2
115643685 40238442 1
115643685 107254637 1
76650839 21746513 4
125270251 21746513 6
260824465 162472533 3
162472533 260824465 5
40238442 107254637 5
14284260 125270251 1
14395178 61781260 1
24734991 122994639 1
19825835 62613162 4
162472533 20148039 8
33300246 20600229 4
81367969 107254637 7
162472533 19295262 2
19977759 19295262 1
19295262 331178901 2
66774405 111013369 1
106150560 16708655 79
49682880 16708655 23
16708655 261782937 3
44548822 19758148 2
245745762 377319290 9
77981490 388299335 2
118429508 131970620 11
61781260 34374472 3
49682880 227023883 4
95646830 86192099 2
62613162 312758175 5
90432690 227023883 9
14933304 80802900 2
14933304 20995648 1
14933304 55253731 1
55253731 80802900 1
55253731 20995648 1
168592013 261782937 3
162472533 261782937 8
18632946 387054267 2
117777690 68659708 1
143739561 68659708 4
245745762 107254637 7
77808680 66078636 4
35305401 19397942 6
81367969 185183285 16
222477026 19758148 2
245745762 24211594 5
353688428 107254637 6
164226176 66078636 1
125312818 36664451 1
383238347 14284260 1
15672615 261782937 5
169864622 18099795 14
81367969 106150560 20
143739561 19397942 27
275228841 19758148 3
130154450 328634628 25
108587399 19758148 2
22639961 185183285 2
21746513 16708655 25
164226176 105880024 1
81367969 34374472 12
168592013 66078636 4
245745762 144791011 1
240202308 328634628 5
35305401 21736214 1
173089105 131970620 1
35305401 18099795 2
34654362 389434876 7
201226827 388954439 6
201226827 196054196 2
201226827 32965648 1
242943134 122994639 1
19589280 16970757 12
81367969 25091518 1
20148039 34374472 5
328634628 18632946 2
20424362 28543847 45
20424362 34374472 6
19589280 198912426 1
333330899 21666641 3
19177609 24734991 5
288723364 227023883 8
20148039 193313425 3
115643685 261782937 3
249709671 61781260 12
200700960 14146330 1
79974944 253490735 1
245745762 193313425 39
19977759 240202308 15
21746513 54351001 1
223552246 242943134 2
245745762 75896448 9
14146330 22388326 1
240202308 19977759 28
223552246 187632184 2
107722321 240202308 2
240202308 107722321 2
240202308 168592013 1
166598394 88974929 1
166598394 15157283 1
187632184 223552246 2
187632184 35781487 1
106150560 72883916 2
106150560 93860818 2
106150560 23452598 1
23452598 72883916 1
23452598 106150560 1
23452598 93860818 1
222477026 20995648 3
393947529 15010349 5
14933304 5715682 8
18632946 5715682 4
18632946 14284260 2
21746513 261782937 8
166598394 198912426 1
76650839 18096679 4
14146330 198912426 3
245745762 15580900 2
35305401 20995648 4
222477026 16708655 4
106150560 261782937 3
50303152 261782937 2
49682880 58821256 17
6058852 131926473 3
131926473 6058852 1
24734991 19177609 7
383238347 19177609 5
331021368 18096679 1
18096679 331021368 1
14561015 19177609 2
242943134 20995648 3
328634628 261782937 5
15672615 20995648 4
15672615 68659708 25
35781487 94701778 6
389434876 14146330 3
106115066 333330899 1
106115066 77981490 1
106115066 19619404 1
106115066 399365200 1
277496722 20856796 8
34654362 32522100 1
156992643 61781260 33
33300246 156992643 1
24734991 55253731 3
84563846 76650839 13
393436815 68659708 2
31373289 201226827 2
201226827 31373289 1
156992643 119074643 1
242943134 15580900 10
389434876 15580900 8
14561015 19087569 1
105800463 153810216 5
88974929 19087569 1
78562045 242943134 1
242943134 61781260 17
105800463 143779403 26
35305401 33300246 4
162472533 331178901 5
169864622 54351001 5
90432690 68659708 3
277496722 58821256 2
277496722 118429508 1
277496722 270926830 11
277496722 19977759 15
118429508 277496722 3
118429508 270926830 7
389434876 33300246 6
169864622 389434876 2
24211594 20995648 6
19087569 14561015 1
26584956 58922682 1
354911386 33300246 4
245745762 58821256 1
245745762 131970620 8
393436815 259215762 1
78562045 15048694 3
107722321 143779403 1
156992643 388299335 9
156992643 33300246 8
242943134 62613162 2
156992643 143779403 2
389434876 18096679 3
389434876 143779403 5
245745762 191111643 20
156992643 130154450 7
156992643 227023883 13
33300246 389434876 3
33300246 19977759 12
106150560 20995648 9
112398730 131926473 1
144791011 354911386 1
49682880 144791011 1
164226176 21408041 1
164226176 328634628 5
407741330 68659708 6
407741330 328634628 2
106150560 354911386 14
297967419 27212119 1
15672615 75896448 5
121127090 15580900 1
388299335 34374472 7
15672615 240202308 3
15672615 19977759 9
389434876 49682880 2
389434876 387054267 4
20856796 169864622 1
20856796 168592013 1
143779403 191111643 12
407741330 26584956 5
26584956 407741330 12
258834854 19758148 1
407741330 16708655 18
407741330 331178901 2
16708655 407741330 1
164226176 259215762 3
121127090 22159580 9
32369044 407741330 5
408663015 14190551 1
242943134 95646830 1
22639961 201226827 14
77808680 34374472 26
240202308 20856796 1
353688428 240202308 1
191807697 169864622 1
389434876 191111643 2
106115066 5715682 16
106150560 118429508 6
118429508 106150560 4
19977759 26584956 1
106150560 227023883 6
19825835 65357102 20
407741330 61781260 15
407741330 32522100 1
169864622 191807697 4
311986618 72883916 1
311986618 28543847 8
311986618 68198984 5
311986618 21666641 1
125312818 166598394 1
125312818 388250401 1
166598394 15048694 1
166598394 388250401 2
166598394 125312818 1
383238347 112398730 3
383238347 70796349 2
383238347 48988168 1
24734991 112398730 1
85302744 276868661 2
15453062 276868661 22
162472533 18096679 2
407741330 33300246 29
22159580 81857654 2
20148039 90432690 8
19825835 131926473 8
250311545 24734991 1
209029473 383238347 12
130085607 22159580 2
407741330 387054267 5
223552246 20424362 1
201226827 22639961 7
259215762 191807697 2
32522100 19977759 1
32522100 34374472 2
21713090 32439211 4
14758838 14190551 3
118429508 107722321 4
118429508 20148039 2
70796349 18099795 1
66078636 277496722 1
31373289 46609085 24
388250401 94701778 1
156992643 115643685 6
353688428 130154450 7
156992643 68659708 4
21736214 115643685 4
386476845 22388326 1
22388326 386476845 1
156992643 169864622 111
407741330 77981490 6
259215762 35781487 7
156992643 388954439 11
118429508 94701778 11
118429508 24211594 5
393436815 143779403 1
393436815 14190551 1
23749162 75896448 33
78562045 19758148 4
18632946 260824465 5
90432690 388299335 2
21713090 260824465 1
82093305 32965648 1
62613162 22159580 2
77808680 388299335 4
227023883 198912426 28
24734991 78562045 1
24734991 131926473 1
132170123 22159580 1
222477026 24734991 1
222477026 78562045 1
156992643 22159580 1
209029473 222477026 2
209029473 24734991 1
209029473 78562045 1
21746513 276868661 18
79974944 32369044 8
105800463 33300246 13
84563846 193313425 1
32439211 193313425 32
81367969 27212119 2
34940114 19619404 1
162472533 27212119 3
383238347 16708655 1
353688428 61781260 20
62613162 16708655 1
277496722 16708655 10
20148039 61781260 9
15672615 107254637 12
353688428 14190551 6
21746513 58821256 2
19977759 225857392 2
169864622 35781487 2
156992643 34374472 3
23749162 16708655 15
44548822 389434876 1
105800463 191111643 7
353688428 15580900 7
19177609 15580900 1
22639961 33300246 2
22639961 19977759 1
79974944 15580900 4
107722321 18020612 1
107722321 153810216 1
49682880 34374472 6
353688428 21408041 1
20589545 21408041 1
20589545 15580900 3
242943134 60738400 2
121762421 82093305 7
19825835 14758838 3
14104027 20995648 2
20600229 16708655 4
237700394 54515428 1
237700394 80943076 1
237700394 95646830 1
237700394 19177609 1
237700394 123346524 1
19825835 22159580 1
223552246 121762421 1
18020612 191111643 2
95646830 115643685 1
101712079 115643685 1
32439211 14190551 68
21746513 61781260 23
328634628 354911386 1
90432690 354911386 9
388299335 61781260 8
156992643 260824465 2
162472533 156992643 3
16708655 331178901 3
77234984 58821256 6
32369044 21408041 1
32439211 16708655 34
155892458 20356313 1
125270251 50714939 13
353688428 117783032 3
65357102 102107018 1
156992643 20995648 8
388299335 387054267 1
227023883 387054267 4
19295262 58922682 2
20148039 354911386 19
20856796 387054267 2
61781260 227023883 4
259215762 21746513 2
19977759 318951712 2
417975170 14104027 1
240202308 14190551 5
162472533 27850283 1
20856796 120720108 3
65357102 269788397 1
21746513 35781487 40
76650839 16970757 10
76650839 14104027 3
156992643 193313425 3
35305401 261782937 7
54515428 14104027 31
277496722 193313425 23
19825835 222477026 3
353688428 261782937 18
54515428 188332701 3
417975170 19177609 1
35781487 32522100 2
211525589 19977759 2
77808680 32522100 2
249709671 32522100 8
222477026 122994639 1
250311545 20226550 5
227023883 50303152 9
85302744 105800463 1
288723364 16708655 1
156992643 240202308 1
156992643 32522100 2
20589545 387054267 8
318951712 124270074 9
32965648 32522100 6
245745762 25091518 6
166694631 32522100 1
318951712 120720108 18
318951712 192935794 36
25091518 32522100 3
90432690 106150560 2
22159580 15048694 1
81367969 77808680 2
15672615 82093305 2
15672615 81367969 1
125270251 15580900 2
125270251 49682880 1
16708655 14104027 1
156992643 15048694 7
225857392 68659708 9
245745762 15672615 9
215206530 108587399 1
14146330 225857392 1
65357102 32965648 4
44548822 20356313 1
81367969 143779403 1
60738400 14104027 1
143779403 153810216 9
131517399 32965648 1
21713090 198912426 7
156992643 288723364 2
393947529 188332701 2
393947529 61733092 1
32522100 35781487 4
77808680 35781487 4
249709671 35781487 4
260824465 35781487 1
50303152 35781487 2
32965648 131517399 1
227023883 35781487 7
156992643 153810216 1
156992643 191111643 7
24734991 14561015 3
19977759 20992801 3
259215762 14104027 3
245745762 386476845 1
156992643 85809236 1
40238442 240202308 2
245745762 19397942 9
318951712 143779403 71
19977759 277496722 6
80802900 61733092 1
156992643 198912426 6
275228841 242943134 2
32522100 50303152 2
399365200 14104027 1
408663015 417975170 6
50303152 18020612 1
24734991 385936104 3
19397942 80802900 1
23749162 387054267 2
173089105 114704539 1
173089105 131926473 1
328634628 191807697 3
21746513 227023883 4
21746513 75896448 3
32439211 105800463 6
15672615 115643685 7
15672615 105800463 4
23749162 408454349 6
16708655 193313425 2
156992643 107722321 2
107722321 388954439 1
107722321 169864622 2
125270251 386776248 1
258834854 386776248 1
14395178 46609085 1
14104027 408454349 23
105800463 388299335 5
19177609 88974929 1
88974929 19177609 1
295807687 373442908 4
19825835 19977759 2
88974929 253490735 2
23749162 24211594 3
389434876 24211594 1
227023883 249709671 10
245745762 33300246 8
249709671 227023883 4
32522100 227023883 2
32522100 249709671 6
156992643 58821256 4
81367969 90432690 8
105880024 386476845 3
297967419 20356313 1
24734991 77224096 3
90432690 54351001 2
217148014 24734991 3
217148014 77224096 2
32439211 61781260 67
26584956 253490735 14
80802900 77240489 4
105800463 198912426 2
15672615 33300246 14
32439211 33300246 13
21746513 33300246 2
21746513 193313425 37
225857392 33300246 15
225857392 193313425 9
19825835 14567982 1
106150560 90432690 1
353688428 90432690 1
49682880 68659708 4
32439211 32369044 3
61781260 32369044 9
66078636 32369044 2
201226827 32369044 1
22388326 153810216 2
240202308 32369044 6
125270251 32369044 1
328634628 32369044 3
408454349 193313425 3
408454349 32369044 1
22388326 32369044 1
249709671 21713090 1
328634628 75896448 1
24734991 19825835 10
353688428 16708655 8
15672615 32369044 6
33300246 32369044 6
28087982 386776248 1
386776248 28087982 1
227023883 32369044 2
44548822 18096679 1
388299335 19977759 3
259215762 80802900 1
259215762 61781260 4
249709671 50303152 3
32439211 143779403 29
20589545 259215762 5
357472615 32369044 2
240202308 143779403 8
49682880 143779403 14
21736214 143779403 3
260824465 143779403 3
19977759 193313425 1
259215762 16708655 2
76650839 242943134 2
297967419 125270251 1
14567982 34374472 2
297967419 34374472 5
95646830 21713090 1
14933304 21713090 3
24727170 26796376 1
125270251 24727170 1
125270251 242943134 4
242943134 225857392 1
21746513 27212119 2
77981490 408454349 2
260824465 61781260 6
242943134 18632946 4
28087982 16708655 2
125270251 19619404 1
131517399 19619404 2
94701778 143212610 4
107722321 106150560 1
125270251 80968760 1
125270251 188332701 1
23749162 133236916 1
245745762 133236916 1
353688428 22639961 6
388299335 386776248 1
245745762 34374472 5
225857392 242943134 1
277496722 105838665 2
14284260 20589545 2
14284260 41901500 3
277496722 318951712 1
277496722 353688428 2
389434876 34374472 1
156992643 54351001 2
166598394 19177609 2
389434876 94701778 2
82093305 50303152 1
77981490 20589545 1
32439211 34374472 21
408454349 61781260 4
106150560 353688428 11
21713090 34374472 9
353688428 106150560 11
105800463 75896448 11
25091518 75896448 2
106150560 75896448 1
106150560 185183285 8
21746513 49682880 1
24727170 14933304 2
14146330 94701778 9
20856796 118429508 4
21713090 354911386 3
15672615 354911386 2
15672615 328634628 3
15672615 270926830 2
225857392 75896448 1
225857392 270926830 1
245745762 169864622 10
318951712 261782937 21
14933304 15580900 7
21746513 328634628 8
259215762 105800463 1
156992643 105800463 1
245745762 156992643 14
118429508 49682880 4
66444899 80802900 2
49682880 118429508 4
106150560 107254637 6
106150560 20148039 2
277496722 164226176 1
49682880 222477026 14
222477026 49682880 13
277496722 191807697 19
77981490 333330899 8
333330899 77981490 8
21746513 20995648 16
21746513 354911386 3
32522100 61733092 3
245745762 93860818 10
240202308 377319290 1
62613162 377319290 1
377319290 62613162 2
156992643 168592013 7
24734991 318951712 3
84563846 61781260 1
245745762 15048694 20
18627119 399365200 1
417975170 399365200 1
417975170 18627119 1
15157283 76650839 1
408454349 328634628 5
250311545 65357102 2
245745762 112398730 1
200700960 27212119 1
353688428 27212119 28
227023883 331178901 1
20148039 93860818 7
15157283 144929619 2
21713090 245745762 1
118429508 33300246 7
65357102 250311545 1
277496722 27212119 5
242943134 33300246 8
35781487 61733092 1
19087569 48988168 1
24211594 16708655 10
249709671 408454349 1
242943134 125270251 2
21746513 61733092 6
389434876 32369044 2
94701778 105838665 5
105838665 94701778 6
191807697 408454349 1
105800463 14190551 3
168592013 133236916 3
19177609 387054267 2
19177609 407741330 1
55253731 125270251 5
107722321 288723364 5
19589280 14104027 2
90432690 81367969 8
225857392 15580900 25
15672615 21408041 6
250091875 15580900 2
389434876 115643685 1
118429508 227023883 3
118429508 115643685 3
19977759 115643685 2
19977759 227023883 6
21746513 6364652 8
415449314 68659708 4
15157283 80943076 7
15157283 309587728 2
240202308 85302744 2
240202308 18096679 5
385936104 24734991 3
14146330 15157283 1
85302744 240202308 1
61781260 90432690 1
90432690 32369044 3
21713090 15157283 1
259215762 105838665 3
173089105 32369044 1
77808680 32369044 2
15672615 245745762 10
225857392 328634628 9
225857392 65357102 2
75896448 32369044 3
389434876 110459587 1
65357102 225857392 2
24211594 6364652 1
24211594 32369044 2
6364652 32369044 5
6364652 24211594 1
269788397 328576792 2
156992643 28543847 1
19397942 415449314 4
50303152 34374472 5
156992643 245745762 3
388954439 353688428 7
32522100 20589545 8
387054267 49682880 1
407741330 82093305 4
312758175 80943076 1
80943076 312758175 1
105800463 82093305 1
40238442 125270251 2
34654362 82093305 1
200700960 261782937 7
14146330 77808680 1
79974944 353688428 3
81367969 131970620 2
407741330 193313425 3
222477026 353688428 1
169864622 32369044 5
383238347 166598394 1
388299335 61733092 2
240202308 58922682 1
408663015 166598394 2
225857392 14146330 1
387054267 58821256 1
85302744 180013616 3
35781487 32369044 1
72341341 34374472 1
245745762 15010349 5
386476845 15580900 2
245745762 240202308 20
276868661 21746513 8
6058852 18020612 1
389434876 25091518 2
14284260 122994639 2
21746513 331178901 3
49682880 156992643 3
49682880 331178901 3
408454349 49682880 2
225857392 156992643 4
156992643 14567982 6
318951712 34374472 6
277496722 131970620 12
388954439 15580900 12
25091518 32369044 1
19977759 32369044 5
105880024 25091518 2
105880024 32369044 2
33300246 20995648 1
21746513 93860818 8
240202308 75896448 4
180013616 85302744 3
106150560 81367969 14
15672615 130154450 9
15672615 415449314 3
130154450 415449314 2
270926830 93860818 6
77981490 407859240 1
62613162 331178901 7
61781260 49682880 3
32522100 331178901 1
32522100 21736214 2
32522100 105838665 1
32522100 106150560 1
32522100 68659708 1
32522100 79974944 1
32522100 93860818 1
32522100 142003449 1
32522100 124152473 1
32522100 15672615 2
32522100 101797813 1
32522100 82093305 2
32522100 21408041 1
32522100 24157360 1
31373289 80802900 2
31373289 117777690 3
31373289 77234984 2
318951712 20995648 7
270926830 32369044 2
22388326 353688428 2
22388326 80802900 1
22388326 117777690 1
22388326 77234984 1
22388326 77240489 1
22388326 219330249 1
20589545 61733092 4
14146330 118429508 3
386476845 106150560 3
33300246 18632946 7
33300246 407741330 10
19825835 50714939 10
55253731 19825835 15
33300246 115643685 5
131926473 19825835 7
277496722 115643685 4
166598394 42374586 1
354911386 75896448 2
32522100 62613162 1
245745762 105800463 2
156992643 58922682 2
168592013 35305401 3
80943076 15048694 1
121762421 115643685 15
240202308 33300246 3
16708655 58922682 1
35305401 168592013 2
105800463 15048694 3
44548822 61781260 1
118429508 68659708 12
118429508 249709671 1
118429508 18099795 2
118429508 32522100 6
215206530 6058852 1
240202308 90432690 1
14758838 122994639 1
106150560 32369044 11
270926830 32522100 1
106150560 61733092 1
118429508 20995648 22
118429508 357805905 1
118429508 75896448 4
118429508 32965648 2
23749162 26584956 1
15672615 32522100 11
222762589 331021368 2
20856796 133236916 1
20856796 15048694 4
16708655 32369044 2
296312085 198912426 2
72341341 107722321 1
245745762 20856796 8
169864622 75896448 2
20589545 6364652 1
131517399 16970757 1
35781487 115643685 2
169864622 198912426 2
168592013 32369044 4
33300246 18020612 11
242943134 18020612 2
19825835 422184091 2
245745762 20992801 8
131517399 422184091 1
15672615 193313425 8
32522100 32369044 1
15672615 50303152 3
393436815 19977759 6
393436815 61781260 1
393436815 16708655 1
393436815 388299335 1
389434876 20856796 2
249709671 115643685 9
22159580 224655400 5
31373289 77240489 2
33300246 408454349 3
88974929 56999787 1
130154450 162472533 2
124270074 245745762 2
80802900 227023883 1
225857392 19397942 3
156992643 18099795 20
156992643 49682880 1
15672615 32965648 3
15672615 25091518 3
227023883 80802900 1
312758175 242943134 3
78562045 58922682 1
130154450 270926830 1
15672615 26584956 1
245745762 16970757 1
242943134 312758175 1
250311545 18096679 4
61781260 106397932 1
388250401 70796349 1
15672615 61781260 14
389434876 58836363 1
389434876 14104027 2
389434876 224655400 1
258834854 131926473 1
249709671 240202308 3
387054267 240202308 1
387054267 19977759 2
15672615 106150560 8
19825835 331021368 1
18020612 32369044 1
15672615 18632946 6
15672615 20992801 5
49682880 408454349 8
35305401 61733092 11
14104027 224655400 3
14104027 389434876 1
417975170 20992801 1
250311545 94701778 1
49682880 32369044 3
388299335 105800463 2
156992643 35305401 5
14146330 253490735 1
118429508 253490735 1
35305401 16884084 3
105800463 32369044 5
20148039 331178901 2
20148039 32369044 2
20589545 32369044 4
222477026 58836363 7
86192099 250311545 1
21713090 169864622 3
77981490 32369044 2
115643685 32369044 2
14933304 80021045 1
258834854 14104027 2
65357102 386776248 2
65357102 101712079 9
32522100 408663015 2
32522100 261782937 3
354911386 32369044 1
40238442 121762421 1
19397942 61733092 2
118429508 93860818 8
14567982 66078636 1
312758175 62613162 13
22388326 77220402 1
124270074 32369044 1
15672615 16708655 17
155892458 16970757 1
191807697 32369044 1
95646830 105800463 5
105800463 95646830 4
386476845 32369044 1
20589545 105800463 3
23749162 32369044 1
15672615 6364652 10
35305401 32369044 2
106150560 193313425 7
15157283 222762589 5
15157283 58922682 2
35305401 131926473 8
20600229 32369044 1
62613162 24727170 4
296312085 143779403 1
296312085 20992801 1
14284260 6058852 1
16708655 162472533 2
16708655 90432690 2
26584956 387054267 23
26584956 27212119 9
26584956 236953412 4
26584956 21408041 8
131517399 18627119 2
162472533 201226827 1
162472533 81367969 5
407859240 201226827 1
20148039 201226827 1
32522100 77188973 3
15672615 201226827 3
15672615 77188973 1
227023883 201226827 1
227023883 77188973 2
225857392 201226827 1
377319290 357472615 3
79974944 201226827 1
328634628 201226827 1
408454349 357472615 1
408454349 201226827 1
14933304 6058852 3
105800463 17723460 11
383238347 80943076 3
21746513 17723460 36
219298196 17723460 3
35305401 408663015 16
65357102 436576452 8
318951712 408454349 1
19977759 49682880 3
436576452 133236916 3
105800463 84563846 1
34654362 84563846 1
318951712 14190551 36
169864622 388954439 14
21746513 32369044 2
15672615 169864622 5
131517399 113585486 1
113585486 131517399 1
397229449 58821256 4
14146330 389434876 4
225857392 111411358 2
408454349 34374472 7
105800463 111411358 3
21713090 111411358 2
422184091 125270251 4
393947529 22499765 1
21746513 21736214 13
200700960 259215762 4
125270251 436576452 4
14146330 66774405 2
33300246 14933304 1
14933304 33300246 1
386476845 196054196 1
436576452 125270251 1
88974929 288723364 1
14284260 436576452 2
62613162 15580900 9
14933304 19018381 1
44548822 95646830 1
436576452 34374472 3
95646830 34374472 3
389434876 34654362 4
118429508 162472533 4
162472533 118429508 3
162472533 153810216 3
14395178 119074643 1
118429508 153810216 1
130154450 227023883 3
118429508 61781260 15
118429508 16708655 9
23749162 50303152 13
106150560 196054196 2
15157283 19825835 3
155892458 108587399 1
118429508 35305401 3
22159580 227023883 2
162472533 50714939 1
22159580 85809236 1
436576452 15580900 1
227023883 22159580 3
19177609 436576452 1
32369044 153810216 10
162472533 377319290 1
90432690 377319290 1
18020612 153810216 2
383238347 288723364 1
54515428 15048694 1
54515428 19758148 11
21746513 20856796 10
62613162 50714939 3
117777690 21746513 1
22639961 240202308 1
22159580 122994639 4
26584956 20992801 2
156992643 20992801 25
408454349 388954439 1
173089105 49682880 2
18020612 16708655 3
318951712 15580900 21
118429508 15580900 4
240202308 21736214 2
40238442 388954439 1
318951712 185183285 6
164226176 326184301 2
18020612 162472533 1
20589545 162472533 3
415449314 34374472 1
318951712 260824465 3
436576452 250091875 1
130154450 68659708 13
21746513 20992801 6
32439211 6364652 6
249709671 130154450 1
130154450 249709671 1
81367969 388954439 9
249709671 14190551 2
162472533 80943076 1
20589545 18099795 12
90432690 80943076 1
105800463 331178901 6
249709671 318951712 7
249709671 105800463 5
318951712 249709671 4
415449314 90432690 1
354911386 105800463 1
80943076 162472533 1
80943076 143212610 1
20856796 432396682 12
277499481 75896448 1
6364652 106150560 1
6364652 354911386 1
33300246 6364652 2
162472533 6364652 7
106150560 19295262 4
106150560 54351001 1
106150560 131970620 2
156992643 331178901 4
6364652 107254637 1
387054267 26584956 4
387054267 27212119 1
387054267 253490735 5
387054267 236953412 2
387054267 407741330 2
387054267 21408041 2
68659708 35781487 7
397229449 17723460 49
26584956 35781487 1
353688428 17723460 27
118429508 77224096 1
125312818 14104027 1
125312818 108587399 1
108587399 24734991 1
108587399 125312818 1
388299335 35305401 2
35305401 388299335 3
125312818 427031173 6
125312818 112398730 2
318951712 34654362 3
415449314 156992643 7
130154450 26584956 1
318951712 49682880 9
14567982 19758148 1
156992643 27212119 3
156992643 249709671 2
249709671 156992643 1
156992643 415449314 14
34654362 14104027 17
28087982 93880122 1
35305401 27212119 2
62613162 14104027 1
155892458 188332701 1
225857392 297967419 2
21736214 125312818 1
318951712 50714939 12
408454349 393436815 1
90432690 393436815 1
68659708 15580900 8
118429508 288723364 1
68659708 227023883 5
68659708 331178901 47
225857392 143779403 33
454866285 17723460 52
318951712 32522100 6
19295262 80021045 1
454866285 131970620 40
386476845 17723460 9
166598394 18096679 1
222477026 153810216 1
277496722 153810216 12
353688428 20600229 2
318951712 58821256 4
318951712 35781487 15
84563846 454866285 1
84563846 131970620 1
168592013 454866285 4
454866285 168592013 2
249709671 27212119 1
225857392 388299335 5
225857392 454866285 1
259215762 408454349 1
144929619 22159580 1
15157283 78702900 14
250091875 35781487 7
68659708 191111643 26
102084479 153810216 3
318951712 20992801 35
15672615 388299335 1
15672615 61733092 5
117777690 249709671 1
415449314 388299335 11
75896448 35781487 4
277496722 61781260 21
277496722 34374472 7
118429508 21746513 6
61781260 193313425 2
118429508 14190551 4
288723364 331021368 2
62613162 422184091 4
397229449 31373289 4
78702900 35781487 2
25091518 70796349 1
118429508 193313425 2
454866285 20856796 21
454866285 35305401 3
156992643 144791011 1
20856796 454866285 22
19825835 16970757 1
260824465 131970620 1
154943205 166598394 3
225857392 6364652 2
20600229 33300246 11
408454349 14190551 4
28087982 432396682 1
106150560 191111643 1
49682880 121762421 1
32439211 18020612 6
388299335 33300246 1
68659708 328634628 47
166598394 154943205 1
19295262 34374472 3
250091875 240202308 2
240202308 250091875 1
242943134 49682880 1
68659708 20995648 21
454866285 14190551 5
260824465 77981490 1
21746513 454866285 12
276868661 17723460 31
454866285 21746513 12
156992643 261782937 4
6058852 32965648 1
55253731 32965648 1
454866285 143739561 16
454866285 270926830 10
102084479 191807697 10
49682880 432396682 11
125270251 65357102 4
415449314 20600229 2
259215762 19397942 4
33300246 35305401 1
164226176 193313425 2
95646830 36664451 1
21746513 24211594 6
23749162 20995648 5
105800463 25091518 5
33300246 25091518 6
38281180 52412027 1
32439211 227023883 10
78702900 133236916 8
21746513 34374472 6
191807697 24211594 1
436576452 15133808 1
75896448 61781260 3
173089105 153914621 1
33300246 75896448 3
276868661 201226827 6
377319290 61781260 5
32369044 58821256 1
454866285 54351001 2
454866285 191111643 17
353688428 81367969 16
15672615 17723460 21
124270074 20992801 1
124270074 35781487 4
70796349 19177609 3
245745762 22639961 1
20856796 389434876 3
297967419 389434876 2
49682880 389434876 1
77188973 81367969 4
77188973 32369044 3
454866285 50714939 3
454866285 20995648 12
386476845 20995648 2
388954439 77981490 15
14104027 49682880 2
353688428 21736214 8
454866285 77981490 19
80802900 112398730 6
20589545 120720108 1
20589545 192935794 5
15672615 192935794 2
383238347 78702900 4
288723364 242943134 2
288723364 55253731 1
288723364 24727170 1
250311545 58922682 1
225857392 118429508 2
15672615 377319290 1
52412027 166598394 1
20589545 19397942 9
118429508 19397942 5
318951712 19397942 2
80802900 173065787 1
80802900 275228841 1
15672615 19397942 10
55253731 288723364 2
156992643 408454349 1
389434876 27212119 1
173089105 193313425 4
454866285 33300246 53
15672615 200700960 3
61733092 193313425 40
49682880 20600229 1
275228841 80802900 6
276868661 77234984 1
90432690 191807697 1
81367969 19397942 1
81367969 198912426 19
55059675 28543847 1
61733092 108905591 1
61733092 28543847 7
166598394 52412027 3
19295262 261782937 1
118429508 191111643 12
34654362 61733092 6
95646830 131926473 1
61733092 34654362 5
388299335 16970757 14
68659708 130154450 28
61733092 33300246 40
61733092 82406734 5
61733092 240202308 5
21746513 22639961 2
61733092 21746513 10
21746513 84563846 7
389434876 185183285 3
318951712 62613162 14
156992643 21746513 12
156992643 84563846 8
23749162 77808680 1
131517399 28543847 2
156992643 162472533 1
156992643 79974944 1
245745762 32965648 1
245745762 115643685 3
245745762 17723460 9
75896448 227023883 1
166598394 155892458 1
166598394 92498317 2
454866285 193313425 5
407741330 27212119 1
407741330 21408041 2
14284260 14933304 1
217148014 250311545 2
105838665 328634628 6
19087569 354911386 1
383238347 388250401 1
130154450 5715682 1
22639961 40238442 8
389434876 75896448 1
21746513 200700960 12
383238347 66078636 1
32369044 102107018 2
18632946 78562045 1
156992643 6364652 4
80802900 16708655 2
80802900 34374472 1
117777690 34374472 1
276868661 80802900 2
105800463 16708655 9
250311545 260824465 2
95646830 309587728 2
250311545 217148014 1
15157283 16708655 4
240202308 124270074 2
385936104 142003449 1
61733092 16708655 24
68659708 162472533 13
260824465 250311545 1
276868661 34374472 1
422184091 62613162 3
19177609 19825835 2
19825835 19177609 2
15157283 25097735 74
389434876 16708655 1
19397942 18020612 2
20589545 354911386 5
125270251 75896448 3
61733092 32522100 3
24211594 17723460 2
62613162 162472533 3
32439211 32522100 3
23749162 193313425 4
377319290 253490735 2
389434876 164226176 1
201226827 219298196 1
388954439 201226827 8
188332701 62613162 2
61733092 32369044 3
61733092 35781487 4
353688428 156992643 2
219298196 65357102 1
156992643 32369044 2
61733092 20995648 18
14284260 188332701 3
81857654 164226176 2
20424362 20995648 1
454866285 58821256 9
169864622 107722321 5
90432690 35781487 2
377319290 131970620 1
93860818 14190551 9
6058852 107722321 2
107722321 6058852 2
276868661 77240489 4
385936104 108587399 2
156992643 387054267 1
61733092 61781260 26
200700960 21408041 1
19177609 118429508 1
19177609 23452598 1
223552246 36664451 1
223552246 192935794 1
14104027 18632946 2
18632946 14104027 4
61733092 49682880 10
26584956 240202308 2
389434876 50303152 4
105800463 193313425 3
28087982 65357102 2
20148039 388299335 3
32439211 131970620 2
106115066 23452598 1
20148039 192935794 14
111013369 130154450 3
249709671 20995648 6
154943205 16970757 1
23749162 17723460 1
20589545 118429508 3
20589545 353688428 2
357472615 130085607 1
357472615 275228841 1
130154450 123346524 1
130154450 36672211 1
130154450 97452095 1
68659708 261782937 4
389434876 331178901 5
217148014 131926473 1
454866285 22388326 1
454866285 77220402 1
173089105 377319290 5
32522100 16708655 2
61733092 22159580 3
77981490 46609085 27
259215762 118429508 1
20148039 21736214 1
242943134 20992801 2
21736214 415449314 4
6058852 85809236 5
32369044 77234984 3
388299335 295807687 11
18632946 245745762 2
18632946 19619404 1
132170123 104845115 1
173089105 105838665 4
173089105 102107018 1
77808680 105838665 2
77808680 173089105 1
77808680 102107018 1
297967419 85302744 1
297967419 399365200 1
143739561 270926830 20
105800463 225857392 4
333330899 18020612 1
93860818 193313425 13
388954439 18099795 3
297967419 261782937 4
297967419 68659708 1
15672615 333330899 2
15672615 250311545 1
18632946 68659708 2
20992801 318951712 29
227023883 318951712 1
105800463 54351001 3
20148039 16708655 4
18632946 143779403 8
454866285 354911386 2
81367969 54351001 1
277496722 393436815 5
68659708 18099795 12
200700960 173089105 17
200700960 102107018 1
388299335 78702900 1
61733092 54351001 7
20992801 169864622 4
77981490 468356212 1
389434876 156992643 2
468356212 77981490 1
187632184 173065787 4
353688428 468356212 12
468356212 34374472 1
388299335 185183285 2
80943076 125270251 2
15672615 40238442 2
15672615 249709671 2
118429508 315283542 1
15157283 242943134 4
215206530 56999787 1
15010349 5715682 1
81367969 468356212 10
389434876 261782937 2
130154450 318951712 5
18632946 142003449 2
85302744 297967419 1
85302744 399365200 1
19177609 143739561 1
318951712 80021045 1
125270251 196054196 1
249709671 33300246 3
68659708 432396682 74
468356212 81367969 3
23749162 20600229 1
93860818 118429508 14
15672615 18099795 1
32439211 20992801 14
408454349 387054267 11
468356212 249709671 1
389434876 18099795 4
20992801 18099795 7
250091875 225857392 2
22159580 460401829 6
68659708 20589545 3
68659708 86192099 1
68659708 143212610 1
269788397 101712079 1
166598394 14395178 1
166598394 112398730 1
15672615 21746513 19
277496722 82093305 2
164226176 20995648 2
249709671 253490735 1
15672615 20600229 1
357472615 377319290 2
196054196 125270251 1
61781260 354911386 1
15672615 60738400 1
389434876 20589545 1
35305401 260824465 1
15672615 260824465 1
15672615 35305401 2
15672615 66078636 1
21746513 260824465 1
78702900 28087982 3
20148039 260824465 1
156992643 17723460 19
354911386 260824465 1
66078636 20995648 1
19825835 20995648 1
19825835 102107018 1
156992643 61733092 1
32439211 61733092 11
49682880 61733092 2
130154450 20856796 2
21746513 130154450 2
93860818 318951712 6
61733092 75896448 13
201226827 34374472 3
20992801 162472533 7
227023883 357805905 1
115643685 328634628 1
397229449 75896448 8
93860818 143739561 2
131517399 14104027 12
93860818 143779403 9
169864622 22282116 1
80943076 62613162 8
245745762 124270074 11
32965648 20132840 1
95646830 58922682 4
415449314 16970757 1
32965648 24734991 1
19177609 388250401 1
20424362 388250401 2
125270251 20424362 2
20424362 125270251 3
20589545 34374472 11
309587728 20356313 2
162472533 133236916 2
397229449 386476845 1
6364652 261782937 1
227023883 143779403 3
331178901 54351001 39
240202308 34374472 5
77234984 14146330 1
121127090 78702900 5
333330899 56999787 2
68659708 105838665 1
169864622 105838665 4
169864622 68659708 13
118429508 119074643 1
93860818 58821256 7
19177609 26584956 1
78702900 121127090 6
18632946 24211594 1
118429508 18632946 4
118429508 34374472 4
19177609 237700394 1
276868661 107254637 6
90432690 169864622 2
15157283 19758148 9
26584956 34374472 3
277496722 20600229 2
318951712 153810216 1
331178901 32522100 6
331178901 143779403 65
388954439 169864622 11
250311545 19177609 1
14758838 112398730 1
131517399 250311545 3
454866285 82093305 4
454866285 118429508 4
18627119 250311545 1
121127090 454866285 1
121127090 15157283 1
454866285 121127090 1
454866285 15157283 1
250311545 20356313 1
15157283 454866285 1
15157283 121127090 2
118429508 312758175 1
82093305 312758175 1
106115066 143779403 2
106115066 100260784 4
106115066 27850283 4
217148014 122994639 1
68659708 34374472 6
68659708 131970620 3
68659708 225857392 5
377319290 34374472 1
93860818 16708655 13
93860818 34374472 9
95646830 437518507 1
77808680 249709671 5
454866285 61733092 14
353688428 61733092 6
200700960 164226176 2
61733092 77808680 3
6364652 253490735 3
108587399 113585486 3
260824465 318951712 10
118429508 61733092 3
61733092 131970620 2
61733092 260824465 1
143739561 260824465 2
227023883 260824465 4
227023883 131970620 6
68659708 260824465 1
93860818 260824465 4
156992643 118429508 1
21746513 415449314 8
415449314 21746513 5
90432690 131970620 1
90432690 131120978 1
90432690 21666641 1
21746513 198912426 1
297967419 82093305 2
353688428 21746513 9
80943076 58922682 2
55253731 28087982 3
62613162 14758838 2
15157283 28087982 4
113585486 108587399 2
245745762 20600229 3
20992801 227023883 48
331178901 16708655 113
20992801 68659708 2
20992801 432396682 1
21746513 121762421 10
227023883 106397932 1
331178901 432396682 11
21736214 15672615 3
331178901 191111643 19
354911386 49682880 1
21746513 259215762 2
180013616 388250401 1
180013616 303707744 1
84563846 373442908 7
85302744 19018381 1
21746513 432396682 7
19018381 85302744 1
20589545 35781487 3
68659708 25091518 2
173089105 14567982 1
173089105 407741330 3
61733092 143779403 21
68659708 54351001 16
68659708 61781260 12
331178901 68659708 39
26584956 224655400 1
331178901 121762421 2
14284260 131970620 1
14284260 198912426 1
15672615 55253731 2
331178901 354911386 11
200700960 40238442 1
84563846 14190551 1
68659708 193313425 5
331178901 261782937 16
331178901 389434876 8
24211594 328634628 3
331178901 328634628 28
82093305 68198984 1
173065787 77240489 1
173065787 31373289 1
20148039 20600229 1
311986618 15010349 13
388954439 107254637 1
14937936 385936104 1
14937936 14561015 1
331178901 162472533 3
22639961 61781260 5
22639961 34374472 5
68659708 297967419 2
106115066 19058678 1
132170123 117783032 2
121762421 227023883 5
368312542 15010349 3
38886883 15010349 2
225857392 24211594 2
225857392 227023883 3
219330249 15010349 4
77808680 112398730 2
35305401 328634628 3
311986618 408454349 1
61733092 18632946 2
93860818 18099795 6
245745762 68659708 10
68659708 15048694 82
245745762 95194160 1
118429508 105800463 6
23749162 19397942 6
90432690 326184301 1
90432690 387054267 3
383238347 15048694 2
68659708 32522100 4
20992801 32522100 1
68659708 245745762 17
227023883 354911386 5
68659708 21746513 5
14146330 68659708 5
162472533 18020612 2
19977759 18020612 2
14567982 28087982 1
61733092 261782937 26
219330249 80802900 1
166598394 95646830 2
15672615 227023883 8
20148039 154943205 1
14395178 432396682 7
14104027 191111643 1
227023883 34374472 18
422184091 475884318 1
130154450 111013369 2
162472533 111013369 1
88974929 144929619 6
162472533 115643685 2
331178901 34374472 24
331178901 200700960 6
35305401 115643685 5
20992801 193313425 6
62613162 54515428 1
54515428 62613162 1
331178901 118429508 5
331178901 193313425 15
318951712 27212119 2
21736214 193313425 33
242943134 20356313 2
125312818 19825835 2
23749162 21736214 1
105800463 107254637 1
312758175 209029473 2
125270251 101712079 1
26584956 115643685 2
26584956 21746513 3
26584956 20600229 1
101712079 28087982 2
245745762 357472615 1
245745762 32369044 1
377319290 33300246 1
15157283 101712079 2
318951712 328634628 3
388954439 20995648 3
20992801 18632946 12
331178901 18632946 10
331178901 20992801 5
21746513 408454349 1
22639961 388954439 1
32439211 408454349 6
19177609 81857654 1
353688428 122994639 1
80943076 61781260 1
118429508 121762421 6
311986618 240202308 1
156992643 107254637 6
173089105 118429508 4
331178901 32369044 5
121762421 107254637 1
260824465 27212119 1
19018381 14104027 2
454866285 198912426 2
454866285 156992643 5
20992801 32369044 4
192935794 32369044 2
156992643 454866285 5
331178901 58821256 17
331178901 18099795 22
20992801 21746513 2
61733092 457060718 8
277496722 457060718 1
44548822 58922682 1
331178901 20995648 15
164226176 115643685 1
61733092 102084479 1
225857392 102084479 3
454866285 331178901 3
454866285 18099795 1
217148014 58922682 2
20856796 122994639 1
15157283 14104027 3
94701778 143739561 1
70796349 105800463 2
143739561 94701778 3
131517399 112398730 2
68659708 169864622 10
20589545 328634628 4
22388326 105880024 2
22388326 296312085 1
19177609 55253731 1
20992801 16708655 6
20992801 454866285 2
120720108 19397942 5
454866285 61781260 26
115643685 27212119 1
14395178 35781487 1
94701778 28543847 2
245745762 35305401 3
155892458 261782937 1
331178901 49682880 17
77234984 22499765 1
77234984 26584956 1
77234984 14933304 1
101712079 15157283 2
388954439 198912426 6
143779403 164226176 1
70796349 19758148 4
70796349 50714939 5
164226176 27212119 1
169864622 61733092 2
121762421 18099795 8
77808680 191111643 8
318951712 240202308 3
23749162 331021368 1
156992643 106150560 1
156992643 297967419 2
35305401 333330899 1
15672615 27212119 2
15672615 54351001 1
383238347 58922682 2
383238347 462856853 5
32522100 19295262 3
118984824 19825835 7
192935794 328634628 10
14146330 17298241 1
26584956 397229449 1
132170123 72883916 9
132170123 28543847 6
132170123 68198984 1
14146330 353688428 3
249709671 353688428 4
200700960 353688428 2
245745762 270926830 6
131517399 95646830 2
407741330 143779403 1
132170123 85302744 2
132170123 14197060 1
132170123 15010349 5
132170123 80021045 4
19825835 95646830 3
22388326 54351001 6
331178901 105880024 4
331021368 32965648 1
81367969 18099795 2
81367969 196054196 1
81367969 22639961 1
19397942 240202308 2
19397942 6364652 2
32965648 331021368 1
32965648 44548822 1
60738400 222477026 1
15453062 50714939 1
6364652 240202308 1
6364652 19397942 3
14146330 388954439 1
222477026 107722321 1
15672615 191111643 2
353688428 15048694 2
225857392 107254637 18
61733092 297967419 1
61733092 21736214 3
101712079 75896448 1
95646830 242943134 2
90432690 432396682 2
227023883 328634628 4
120720108 22499765 1
169864622 22499765 1
94701778 14190551 6
192935794 120720108 20
106115066 72883916 1
84563846 18099795 4
22639961 20589545 1
93860818 94701778 11
121127090 253490735 1
222477026 15580900 10
173065787 187632184 1
303707744 50714939 1
297967419 108587399 1
143779403 58821256 5
225857392 105838665 6
225857392 457060718 1
225857392 124270074 1
331178901 77981490 2
407741330 261782937 3
61733092 18451281 1
353688428 35305401 5
383238347 14104027 1
68659708 407741330 2
61733092 19397942 4
169864622 408454349 3
415449314 19397942 10
468356212 353688428 2
468356212 35305401 1
44548822 32965648 2
44548822 331021368 7
80812413 127619354 11
90432690 118711934 1
35305401 353688428 2
35305401 468356212 1
192935794 193313425 9
479644360 56999787 2
106115066 85809236 1
55059675 368312542 1
55059675 19973305 1
19018381 55059675 1
19018381 106115066 2
333330899 55059675 1
85302744 106115066 1
65357102 19973305 2
227023883 393436815 1
227023883 169864622 24
20148039 35305401 7
219330249 80021045 3
35305401 20148039 3
479644360 368312542 2
156992643 276868661 1
130154450 353688428 2
331178901 80021045 2
397229449 468356212 3
19977759 15580900 6
22159580 56999787 2
108587399 275228841 4
245745762 249709671 8
130154450 32522100 2
249709671 245745762 3
225857392 20589545 1
20992801 61781260 12
6058852 19825835 1
125312818 80943076 3
21736214 32965648 2
18632946 21736214 2
20992801 131926473 1
121127090 312758175 1
121127090 20995648 1
188332701 22159580 5
118429508 80021045 1
105800463 80021045 2
270926830 408454349 4
49682880 225857392 5
259215762 143779403 1
154943205 80943076 1
245745762 432396682 7
118429508 173089105 5
15672615 102107018 2
353688428 102107018 2
408454349 143779403 4
245745762 61733092 3
20148039 143779403 3
28087982 15157283 1
19295262 408454349 2
18632946 122994639 1
19973305 368312542 1
35305401 142003449 1
19973305 65357102 1
131926473 222419520 7
245745762 222762589 1
55253731 20992801 1
454866285 107254637 2
68659708 107254637 4
61733092 107254637 4
331178901 28543847 1
32439211 75896448 3
15157283 118984824 3
95646830 80943076 1
201226827 468356212 2
331178901 61781260 23
331178901 105838665 3
81857654 35305401 1
35305401 81857654 1
250311545 122994639 1
249709671 261782937 1
331178901 15580900 3
131517399 222477026 2
20992801 35781487 6
20992801 106150560 1
240202308 277496722 2
249709671 192935794 1
227023883 192935794 4
117777690 32369044 1
33300246 454866285 6
68659708 21736214 9
68659708 93860818 14
240202308 93860818 3
35781487 227023883 2
21746513 112398730 1
168592013 112398730 1
386476845 112398730 1
386476845 21746513 2
19825835 16884084 6
72341341 33300246 8
125312818 460401829 7
454866285 34374472 17
35305401 191807697 1
245745762 21746513 1
331178901 153810216 2
55253731 242943134 6
34244239 19177609 1
240202308 408454349 5
388250401 14104027 4
93860818 68659708 24
245745762 14146330 1
20992801 245745762 9
61733092 191111643 11
225857392 191807697 1
105800463 191807697 1
93860818 245745762 6
61733092 454866285 9
20148039 261782937 2
20148039 5715682 2
121127090 33300246 9
21746513 388299335 6
169864622 6364652 1
436576452 143779403 1
225857392 21736214 5
15672615 21736214 30
276868661 14190551 1
260824465 18632946 1
68659708 92498317 1
260824465 143212610 1
288723364 119074643 1
125270251 482866177 1
227023883 20589545 9
72341341 5715682 1
331021368 303707744 1
388954439 14567982 6
55253731 303707744 1
124270074 20995648 4
32439211 191807697 8
15672615 164226176 3
68659708 415449314 17
318951712 168592013 1
20992801 249709671 2
20992801 35305401 2
32439211 249709671 14
32439211 35305401 5
105880024 61733092 1
245745762 14567982 1
20992801 389434876 1
383238347 19825835 1
15672615 84563846 2
328634628 49682880 1
162472533 49682880 4
237700394 14190551 1
121762421 198912426 4
106115066 20995648 1
49682880 162472533 2
49682880 328634628 1
19977759 331178901 3
397229449 46609085 3
219330249 22499765 3
34654362 34374472 9
120720108 227023883 2
20992801 156992643 12
125270251 25097735 2
14758838 85302744 1
14758838 462856853 1
14758838 318951712 1
14758838 198912426 1
68659708 143779403 13
331021368 422184091 3
93860818 191111643 1
15157283 113585486 2
156992643 200700960 1
277496722 191111643 2
68659708 200700960 10
422184091 331021368 3
68659708 14146330 1
245745762 49682880 2
32439211 18632946 16
331178901 225857392 13
166598394 16884084 2
454866285 19295262 1
454866285 200700960 5
200700960 454866285 2
162472533 21746513 8
153810216 143779403 30
24734991 65357102 2
20424362 16708655 5
95646830 108587399 1
383238347 482866177 1
93860818 61733092 4
156992643 318951712 2
288723364 101712079 6
15672615 432396682 3
77188973 105880024 2
196054196 107254637 1
277496722 112398730 1
277496722 261782937 14
277496722 106150560 1
62613162 457060718 1
260824465 106150560 1
93860818 77981490 1
93860818 32522100 2
34374472 16708655 66
106150560 82093305 7
331178901 106150560 3
61733092 14933304 2
95646830 70796349 9
21746513 32522100 1
34374472 143779403 10
34374472 32439211 15
34374472 21736214 9
93860818 191807697 1
240202308 26796376 4
118984824 222762589 7
415449314 14190551 1
277496722 143779403 3
32965648 65357102 6
34374472 261782937 23
34374472 193313425 36
34374472 54351001 2
260824465 261782937 1
22159580 457060718 11
24211594 261782937 1
24211594 35305401 1
454866285 143779403 7
192935794 19977759 11
72341341 6364652 1
196054196 61781260 1
312758175 15048694 1
125312818 25097735 4
318951712 191111643 37
188332701 14284260 2
415449314 20995648 6
34374472 20992801 23
28087982 62613162 1
309587728 19825835 1
209029473 18627119 5
14146330 75896448 1
93860818 49682880 7
19825835 261782937 9
331178901 14190551 15
23749162 354911386 2
173089105 354911386 1
18632946 80943076 1
80943076 18632946 1
118429508 55253731 1
18627119 209029473 15
143779403 94701778 2
277496722 14284260 1
20992801 34374472 23
131926473 46609085 8
88974929 105838665 4
111013369 20356313 1
21736214 261782937 4
245745762 250091875 4
131926473 15580900 3
34374472 245745762 2
93860818 250091875 1
20856796 318951712 1
24734991 192935794 2
14146330 62613162 3
14567982 62613162 5
93860818 15580900 4
22159580 50714939 6
20856796 121762421 3
34244239 16884084 1
275228841 14190551 2
121762421 20856796 3
23749162 33300246 32
318951712 130154450 5
106150560 328634628 4
22388326 198912426 1
34374472 68659708 3
21746513 68659708 7
118984824 16970757 2
131517399 24734991 1
72341341 143779403 6
143779403 72341341 1
397229449 20995648 3
90432690 494828691 3
454866285 227023883 2
454866285 328634628 7
15672615 191807697 1
275228841 318951712 4
318951712 275228841 4
130154450 275228841 3
275228841 130154450 1
35305401 164226176 1
35305401 408454349 1
277496722 18096679 3
164226176 143779403 6
121127090 58922682 7
106150560 387054267 1
277496722 387054267 1
6364652 105880024 1
227023883 15048694 1
260824465 20589545 1
318951712 16708655 7
68659708 14104027 8
26584956 101262304 2
143779403 122994639 1
78702900 131926473 5
415449314 6364652 6
227023883 432396682 3
118984824 16708655 3
454866285 130154450 1
34374472 130154450 1
118429508 130154450 1
118429508 191807697 3
81857654 21713090 1
81857654 85302744 2
21736214 20995648 5
49682880 33300246 6
106150560 5715682 1
106150560 62613162 1
108587399 144929619 2
77981490 62613162 1
34374472 191807697 2
331178901 72883916 2
18632946 72883916 1
191807697 34374472 4
169864622 200700960 6
77808680 277496722 2
34374472 61781260 56
353688428 50714939 1
15157283 22159580 6
270926830 54351001 1
259215762 33300246 4
277496722 77808680 1
34374472 387054267 3
34374472 80021045 1
118984824 19758148 11
118984824 457060718 22
156992643 77981490 13
454866285 20589545 2
454866285 27212119 1
61733092 118984824 2
21746513 143779403 6
77981490 156992643 4
77981490 169864622 2
15157283 122994639 6
15672615 211525589 1
15672615 117777690 2
15672615 21666641 1
15672615 22159580 1
44548822 288723364 1
106115066 80802900 1
106115066 219330249 1
80802900 106115066 1
80802900 5715682 2
80802900 219330249 1
121127090 288723364 4
121127090 44548822 1
164226176 18096679 1
101712079 386776248 2
20992801 54351001 3
399365200 328576792 1
22388326 34374472 2
111013369 227023883 1
122994639 112398730 1
14395178 34244239 1
14395178 65357102 1
259215762 14190551 3
24211594 35781487 1
331178901 14146330 3
106150560 388954439 3
106150560 105880024 6
34374472 105880024 2
34374472 106150560 12
34374472 33300246 30
222762589 66774405 1
288723364 112398730 1
354911386 61781260 2
15157283 143779403 1
72341341 164226176 4
61733092 24211594 5
50303152 19397942 3
15048694 16884084 1
131517399 143779403 2
164226176 49682880 1
386476845 105880024 4
386476845 353688428 3
454866285 32522100 3
34374472 32369044 19
19295262 105880024 1
15048694 18632946 5
131517399 16884084 3
121762421 34374472 3
34374472 81367969 1
34374472 121762421 4
68659708 49682880 1
132170123 460401829 6
333330899 191111643 1
124270074 49682880 3
124270074 120720108 2
331178901 460401829 5
297967419 32369044 1
61733092 68198984 2
68659708 68198984 1
331178901 107254637 5
454866285 68198984 4
132170123 143779403 1
454866285 15453062 1
32369044 211525589 1
32369044 15672615 1
32369044 21666641 1
32369044 22159580 1
61733092 36664451 1
34374472 58821256 3
34654362 354911386 1
20992801 354911386 5
227023883 58821256 1
27212119 354911386 1
14567982 389434876 2
24734991 20356313 1
277496722 227023883 3
131517399 331021368 1
131517399 19058678 3
132170123 21666641 1
79974944 50714939 4
94701778 14395178 4
331021368 24734991 1
331021368 223552246 1
61733092 153810216 4
61733092 326184301 2
14395178 94701778 2
118429508 260824465 1
111411358 33300246 1
14933304 153810216 3
14933304 106115066 3
14933304 22159580 1
200700960 112398730 11
32369044 5715682 1
223552246 331021368 2
223552246 24734991 5
32369044 261782937 1
78702900 354911386 1
385936104 32522100 2
19397942 18099795 2
19397942 261782937 2
19397942 5715682 1
130154450 432396682 1
20148039 24211594 2
20148039 460401829 1
354911386 78702900 1
11564602 5715682 1
34374472 408454349 8
143779403 432396682 1
389434876 408454349 1
61733092 18099795 5
34374472 331178901 11
34654362 249709671 2
34654362 102084479 1
249709671 34654362 1
15048694 68659708 58
173089105 164226176 1
81367969 200700960 2
105800463 40238442 1
105800463 240202308 1
20424362 22388326 1
297967419 5715682 1
166598394 122994639 1
250311545 19825835 4
24211594 18099795 3
19825835 250311545 2
77188973 19977759 10
143779403 80021045 2
219330249 122994639 1
50303152 124270074 1
50303152 16708655 1
50303152 6364652 1
50303152 14190551 1
50303152 328634628 1
50303152 408454349 1
50303152 169864622 1
50303152 193313425 1
50303152 227023883 1
50303152 164226176 2
50303152 191807697 1
50303152 105800463 2
50303152 27212119 1
50303152 77188973 1
50303152 192935794 1
50303152 90432690 1
24211594 193313425 4
242943134 32439211 1
397229449 34374472 4
245745762 162472533 1
357805905 162472533 1
32439211 162472533 33
94701778 162472533 3
32439211 242943134 1
20148039 162472533 1
115643685 162472533 1
61781260 162472533 1
20856796 101797813 3
125312818 111013369 1
153810216 162472533 1
118984824 121127090 1
118984824 6364652 1
19825835 457060718 1
19825835 20356313 6
19825835 6364652 2
19825835 118984824 5
173089105 19977759 3
14567982 153810216 2
277496722 162472533 3
153810216 14567982 1
143779403 49682880 1
454866285 19977759 3
454866285 173089105 3
21746513 24734991 1
143739561 77808680 2
143739561 277496722 4
173089105 15010349 1
77234984 385936104 1
173089105 277496722 7
173089105 14190551 3
35305401 222419520 2
15157283 26796376 4
49682880 191111643 3
15048694 131517399 3
120720108 198912426 2
15048694 62613162 26
153810216 21746513 1
331178901 357805905 3
19977759 118429508 1
68659708 27212119 2
93860818 26584956 1
125312818 62613162 4
19177609 62613162 2
188332701 66774405 1
66774405 188332701 2
15048694 250311545 12
95646830 16884084 3
15048694 55253731 2
55253731 15048694 1
20589545 35305401 8
225857392 162472533 3
112398730 80943076 1
80943076 112398730 1
260824465 49682880 1
14933304 162472533 1
192935794 200700960 1
20992801 27212119 3
222762589 125312818 1
20992801 14190551 5
15672615 132170123 1
15672615 106115066 1
15672615 124312153 1
15672615 180013616 1
153810216 130154450 1
15048694 432396682 148
269788397 19177609 2
55253731 436576452 1
32369044 357472615 3
19825835 58836363 1
93860818 377319290 5
80968760 78562045 1
80968760 70796349 1
80968760 52412027 1
80968760 61733092 1
225857392 77188973 2
162472533 245745762 2
162472533 191111643 7
32522100 27212119 2
66444899 77188973 3
275228841 20356313 5
496278040 122994639 11
227023883 35305401 16
32439211 49682880 3
22388326 457060718 1
90432690 245745762 1
131517399 70796349 2
454866285 49682880 1
454866285 106150560 3
19018381 354911386 3
240202308 16708655 6
240202308 35781487 6
454866285 240202308 3
454866285 16708655 13
454866285 35781487 1
14146330 19397942 1
454866285 15580900 6
82093305 162472533 1
408454349 115643685 4
33300246 111411358 1
33300246 35781487 4
88974929 34343954 2
21746513 5715682 1
144929619 88974929 1
82093305 18632946 1
331178901 26584956 1
169864622 112398730 1
303707744 19825835 2
250311545 242943134 1
200700960 110459587 3
34374472 84563846 2
331178901 105800463 13
76650839 80943076 7
143212610 21736214 15
242943134 34940114 2
105800463 21736214 2
105800463 18632946 2
225857392 18632946 3
143779403 15010349 1
15048694 20356313 6
388299335 193313425 1
105800463 19177609 1
34374472 93880122 1
34374472 14933304 1
454866285 388299335 3
245745762 18632946 3
20600229 18632946 1
219298196 276868661 3
93860818 105800463 9
388954439 20992801 2
331178901 25091518 1
14284260 27850283 1
72341341 34654362 1
14933304 50714939 1
93860818 432396682 21
20589545 21746513 2
79974944 25091518 2
15048694 19619404 5
35781487 21746513 3
27212119 26584956 2
35305401 5715682 2
297967419 21746513 1
106150560 432396682 2
106150560 105800463 1
88974929 52412027 1
397229449 61781260 1
15048694 93860818 15
106150560 27212119 3
61733092 328634628 4
24211594 192935794 1
153810216 259215762 2
20992801 240202308 1
20992801 15580900 7
14567982 259215762 1
222762589 122994639 2
297967419 143212610 1
454866285 383238347 3
15048694 78562045 3
90432690 408454349 1
35305401 118429508 3
77981490 122994639 1
242943134 26584956 1
95646830 385936104 1
14395178 143739561 1
14395178 118429508 1
34374472 21746513 3
15048694 61781260 2
20600229 143779403 1
479644360 15010349 3
35305401 24211594 1
408454349 14104027 11
15672615 303707744 3
14933304 93880122 1
14933304 34374472 2
20148039 77808680 1
387054267 389434876 1
192935794 24211594 2
192935794 261782937 4
20589545 18632946 2
20148039 18632946 2
260824465 387054267 1
14561015 24734991 1
383238347 454866285 5
143212610 193313425 51
21746513 143212610 4
143212610 21746513 6
297967419 24211594 1
386776248 16884084 5
454866285 68659708 5
20148039 143212610 6
20148039 105800463 2
162472533 357805905 4
169864622 111411358 1
62613162 17298241 1
34374472 162472533 6
93860818 14197060 1
125312818 15157283 3
32439211 20589545 1
20856796 20600229 1
105838665 225857392 6
105838665 331178901 2
388299335 225857392 1
20148039 120720108 5
331178901 93860818 3
14933304 91786287 4
111013369 16708655 1
32439211 50303152 10
19619404 311986618 1
19619404 68659708 1
318951712 21746513 8
34374472 225857392 5
34374472 311986618 1
34374472 432396682 5
21746513 318951712 8
225857392 311986618 1
225857392 432396682 5
34374472 240202308 5
27212119 16708655 1
34374472 169864622 7
143212610 34374472 20
49682880 311986618 1
19177609 32965648 1
19177609 19018381 2
19018381 32965648 1
19018381 19177609 1
32965648 19177609 1
32965648 19018381 1
27212119 387054267 1
21746513 15580900 4
34374472 277496722 6
277496722 475884318 1
118984824 66774405 3
242943134 34374472 3
93860818 70796349 1
331178901 376161322 10
82093305 112398730 1
143779403 376161322 4
6058852 35305401 1
61733092 105880024 2
14395178 134738764 1
20589545 454866285 2
14146330 66078636 1
311986618 14933304 1
61733092 27212119 4
496278040 16884084 2
143212610 261782937 19
408454349 19397942 1
34374472 49682880 1
34374472 297967419 4
376161322 143779403 4
376161322 261782937 4
297967419 376161322 1
61733092 34374472 4
454866285 376161322 6
20148039 376161322 3
34374472 61733092 5
376161322 193313425 11
353688428 376161322 2
460401829 132170123 4
200700960 106150560 1
376161322 58922682 1
106150560 297967419 4
388299335 106150560 3
106150560 388299335 11
353688428 388299335 3
20992801 288723364 12
288723364 20992801 5
225857392 20992801 4
225857392 200700960 3
200700960 376161322 4
333330899 14933304 5
106115066 56999787 5
124270074 328634628 4
34654362 143779403 3
143779403 72883916 3
225857392 72883916 3
55253731 16884084 2
92498317 17298241 2
93860818 61781260 11
93860818 454866285 2
21666641 14933304 2
496278040 188332701 1
34374472 77808680 9
20992801 261782937 2
95194160 22388326 1
34374472 77981490 3
14933304 77220402 1
376161322 200700960 1
245745762 72883916 3
376161322 143739561 1
376161322 454866285 2
376161322 353688428 1
376161322 20148039 1
14146330 191111643 2
14567982 260824465 2
49682880 21746513 2
49682880 6364652 1
55059675 22159580 1
72341341 49682880 11
143212610 105800463 55
454866285 261782937 3
77981490 386476845 2
14104027 32522100 2
368312542 14933304 2
143739561 72341341 2
21408041 26584956 1
388954439 17723460 10
72341341 143739561 1
77981490 454866285 9
242943134 25097735 7
101262304 78702900 2
72341341 27212119 3
318951712 77224096 8
15048694 50714939 2
50303152 376161322 1
20148039 516688031 1
162472533 80021045 1
516688031 20148039 1
162472533 516688031 1
26584956 61781260 10
34374472 19977759 17
34374472 328634628 14
143212610 20995648 7
357472615 20992801 1
383238347 24727170 2
93860818 131970620 24
242943134 14104027 1
397229449 27212119 11
225857392 120720108 2
153810216 105800463 3
20856796 261782937 3
105800463 72883916 2
78702900 101262304 2
19295262 376161322 5
124270074 94701778 1
20992801 19977759 3
15672615 120720108 1
388954439 61781260 2
388954439 19977759 1
388954439 328634628 2
20992801 82093305 1
20992801 173089105 1
20992801 328634628 8
20148039 328634628 1
180013616 5715682 6
164226176 162472533 1
162472533 164226176 1
143779403 14933304 1
14933304 44548822 2
61733092 15580900 5
20992801 124270074 4
44548822 153810216 1
44548822 14933304 1
20992801 198912426 21
385936104 223552246 6
153810216 14933304 1
223552246 385936104 6
245849058 249709671 6
276868661 193313425 4
24734991 475884318 1
200700960 153810216 1
192935794 124270074 37
222477026 52412027 2
52412027 222477026 1
454866285 25091518 2
225857392 18099795 3
192935794 21746513 5
34374472 77188973 17
34374472 196054196 2
72883916 14933304 2
34374472 454866285 1
376161322 19295262 2
19177609 475884318 4
33300246 219976700 1
33300246 131970620 2
34654362 49682880 9
14104027 58821256 1
277496722 95194160 1
34374472 107254637 6
34374472 227023883 12
34374472 164226176 6
77981490 143779403 1
77981490 54351001 1
34374472 95194160 1
250091875 112398730 1
68659708 16708655 11
14933304 117783032 1
35305401 222477026 1
68659708 21713090 2
23749162 20992801 1
397229449 389434876 1
108587399 38281180 2
130154450 376161322 1
80812413 97452095 2
153810216 54351001 5
166598394 65357102 2
245745762 454866285 2
376161322 58821256 1
15048694 22499765 1
227023883 408454349 5
77224096 20992801 3
21746513 376161322 1
318951712 376161322 3
20992801 192935794 7
20589545 376161322 1
117777690 15484198 1
20992801 120720108 5
32439211 15484198 2
328634628 61781260 10
94701778 16708655 2
331178901 245745762 2
143212610 331178901 1
34374472 105838665 3
105838665 20992801 8
105838665 34374472 2
32439211 105838665 9
153810216 117777690 4
20992801 143779403 6
318951712 193313425 10
62613162 80802900 1
72883916 56999787 1
200700960 72883916 1
200700960 225857392 2
15453062 80943076 4
164226176 225857392 1
92498317 111013369 1
33300246 328634628 3
389434876 328634628 1
125312818 20995648 3
488386309 201226827 1
385936104 78562045 2
201226827 488386309 3
34654362 21736214 5
120720108 90432690 1
143212610 14190551 19
15672615 90432690 1
34654362 328634628 5
125270251 34244239 4
201226827 397229449 4
81367969 397229449 5
15048694 222762589 1
20992801 33300246 12
19825835 19758148 5
20992801 77224096 4
68659708 95194160 3
75896448 18020612 1
454866285 21736214 1
15048694 46609085 1
118984824 387054267 1
105838665 88974929 2
77224096 33300246 1
460401829 25097735 3
118984824 16884084 1
318951712 33300246 3
376161322 61781260 1
20589545 408454349 5
155892458 121127090 2
318951712 77981490 2
386476845 77981490 3
162472533 386476845 1
162472533 77981490 2
118984824 93880122 1
328634628 164226176 2
34654362 24211594 1
34654362 94701778 4
34654362 77188973 1
34654362 19397942 3
209029473 112398730 1
106115066 221355288 1
106115066 185183285 1
318951712 19977759 2
107722321 188332701 3
68659708 143739561 4
68659708 20856796 2
288723364 188332701 11
143739561 454866285 13
18632946 14758838 1
34374472 93860818 4
34374472 192935794 2
34654362 77981490 5
242943134 288723364 1
242943134 22159580 3
389434876 393436815 2
242943134 17298241 1
242943134 92498317 1
242943134 237700394 1
34374472 143212610 10
77981490 34654362 1
107722321 376161322 1
200700960 173065787 5
80812413 118711934 20
80802900 84563846 3
131926473 22159580 7
388954439 34654362 1
66444899 22159580 1
259215762 200700960 2
101712079 20992801 1
90432690 21746513 1
389434876 18020612 3
22159580 46609085 1
115643685 19973305 1
242943134 19825835 1
192935794 106397932 1
6058852 58836363 1
68659708 94701778 2
20992801 201226827 1
81367969 245849058 1
22159580 200700960 1
388954439 79974944 1
52412027 58922682 1
52412027 121127090 1
24734991 50714939 3
245849058 201226827 3
393947529 19977759 1
318951712 18099795 8
77224096 318951712 2
209029473 288723364 2
209029473 275228841 1
393947529 180013616 1
383238347 275228841 3
21746513 94701778 6
154943205 22159580 4
388954439 156992643 9
188332701 107722321 2
242943134 101712079 1
318951712 17723460 5
33300246 78702900 1
117783032 180013616 1
227023883 90432690 13
90432690 20589545 1
90432690 35305401 2
20589545 90432690 2
35305401 20589545 1
35305401 227023883 11
35305401 90432690 3
62613162 27850283 3
173065787 200700960 1
19018381 80021045 13
106115066 311986618 2
162472533 93860818 2
20992801 17723460 1
18020612 34374472 4
34374472 18020612 5
14104027 20226550 1
180013616 18099795 14
94701778 18632946 1
26584956 16708655 2
26584956 143779403 1
143212610 227023883 2
93860818 21746513 18
93860818 162472533 7
245745762 77981490 3
32965648 35781487 1
180013616 77981490 1
77981490 180013616 1
23749162 105800463 6
389434876 105800463 2
34654362 35305401 1
35305401 34654362 1
18632946 94701778 3
166598394 21744895 1
166598394 14561015 1
78702900 242943134 1
131926473 269788397 4
34374472 35781487 19
22159580 119074643 4
19018381 387054267 1
24734991 22159580 1
180013616 93880122 2
24211594 20356313 1
80943076 125312818 1
389434876 118429508 1
427031173 34374472 1
34374472 427031173 2
118429508 389434876 1
93860818 117777690 3
164226176 6364652 3
75896448 143779403 1
143212610 354911386 9
32439211 354911386 2
20589545 132170123 1
143779403 75896448 1
24211594 354911386 2
143212610 21713090 1
191807697 427031173 1
15672615 21713090 1
131926473 101712079 1
188332701 14104027 5
156992643 16708655 5
32439211 328634628 12
105800463 249709671 3
121762421 191111643 14
55253731 61781260 1
376161322 354911386 1
328634628 34374472 3
270926830 34374472 2
24734991 457060718 2
34374472 354911386 6
77981490 432396682 2
15157283 50714939 2
454866285 20992801 7
143212610 20600229 2
19177609 78702900 2
78702900 19177609 1
454866285 121762421 16
19397942 164226176 3
240202308 427031173 1
125270251 303707744 2
125270251 47916280 1
44548822 303707744 1
44548822 47916280 1
475884318 119074643 7
408454349 19619404 1
125270251 34940114 1
173089105 388954439 1
76650839 28087982 1
225857392 117777690 1
188332701 101712079 8
55253731 209029473 1
18632946 133236916 1
32965648 20995648 2
32965648 133236916 1
130092487 100260784 1
242943134 80943076 1
34374472 105800463 10
222762589 62613162 1
24727170 121127090 1
80943076 242943134 1
33300246 227023883 5
33300246 169864622 1
475884318 133236916 1
52412027 28087982 1
227023883 33300246 7
24727170 55253731 1
475884318 95646830 2
19825835 101712079 11
377319290 376161322 1
19397942 24211594 3
19397942 94701778 3
19397942 77188973 3
19397942 253490735 2
156992643 250091875 1
276868661 77981490 4
164226176 18099795 1
34374472 32965648 3
34374472 18632946 2
94701778 24211594 1
94701778 77188973 1
94701778 253490735 1
94701778 19397942 1
33300246 32965648 1
33300246 20992801 6
388954439 143779403 1
20992801 32965648 1
388954439 376161322 1
217148014 19619404 1
118429508 388954439 1
223552246 52412027 1
173089105 82093305 1
77981490 276868661 6
385936104 44548822 1
15672615 49682880 2
20992801 14567982 1
225857392 21746513 3
225857392 15672615 1
225857392 143739561 2
318951712 61781260 2
121762421 261782937 2
34940114 131970620 1
118429508 105838665 1
24727170 124312153 1
131517399 245745762 1
131517399 21744895 1
393947529 27850283 2
25091518 24211594 1
27850283 19018381 1
19018381 5715682 3
288723364 58922682 2
24727170 19758148 2
19018381 27850283 1
19018381 311986618 1
311986618 180013616 1
173065787 14937936 1
24727170 58922682 2
387054267 162472533 1
386476845 193313425 1
77808680 18099795 1
200700960 408454349 2
209029473 58922682 1
77981490 377319290 3
242943134 94701778 1
209029473 19758148 1
168592013 377319290 1
79974944 61781260 1
168592013 387054267 2
383238347 222477026 3
277496722 94701778 1
112398730 61781260 1
81857654 112398730 3
180013616 219330249 3
15672615 34374472 3
164226176 34374472 5
15672615 77981490 3
55059675 61781260 1
14933304 180013616 4
131970620 193313425 7
153810216 75896448 1
84563846 156992643 1
277496722 75896448 3
34374472 118429508 2
331178901 260824465 4
101712079 408454349 1
131517399 125270251 5
55253731 101712079 3
84563846 107254637 1
408454349 101712079 1
20600229 20589545 1
20856796 532351874 3
32369044 191111643 2
131970620 61781260 17
131970620 432396682 9
20856796 143212610 1
68659708 153810216 3
454866285 77808680 13
15048694 377319290 2
121127090 117777690 1
120720108 118429508 4
33300246 19825835 2
77808680 454866285 9
277496722 32522100 2
277496722 260824465 1
118429508 240202308 2
277496722 33300246 11
20992801 24734991 1
34654362 68659708 1
269788397 118984824 4
240202308 393436815 1
131517399 144929619 1
72341341 77808680 1
227023883 130154450 7
227023883 156992643 13
227023883 20600229 7
227023883 18099795 5
156992643 20600229 2
131970620 18632946 3
388954439 40238442 2
331178901 35305401 3
275228841 18096679 3
14146330 143739561 1
106150560 14146330 3
20600229 227023883 3
20600229 130154450 1
143739561 432396682 3
111013369 242943134 2
111013369 275228841 2
14395178 22499765 1
118429508 108587399 1
24211594 227023883 2
227023883 75896448 3
397229449 77981490 7
227023883 24211594 6
162472533 166694631 1
131970620 16708655 12
333330899 100260784 1
333330899 20424362 1
217148014 118984824 3
34654362 107254637 2
131970620 77808680 1
20424362 333330899 1
32439211 143212610 11
21746513 77808680 2
79974944 227023883 2
143779403 77808680 1
217148014 80943076 1
217148014 19758148 2
118984824 80943076 3
93860818 354911386 8
34374472 19825835 1
105800463 19825835 3
353688428 354911386 2
353688428 19825835 3
108587399 94701778 3
162472533 21736214 3
15048694 245745762 7
383238347 331021368 2
454866285 18632946 2
124270074 20688804 1
225857392 20995648 3
118429508 35781487 3
496278040 15157283 7
15157283 496278040 20
125312818 80802900 1
72341341 328634628 3
454866285 26584956 1
454866285 102107018 1
245745762 357805905 4
245745762 16708655 3
227023883 288723364 3
20148039 408454349 3
131970620 454866285 17
34374472 20148039 4
130154450 54351001 3
77808680 32439211 7
61733092 162472533 8
84563846 121762421 1
61733092 32439211 15
62613162 460401829 4
200700960 115643685 1
155892458 34940114 2
249709671 24211594 2
20589545 180013616 1
34374472 90432690 6
105880024 198912426 1
121762421 15580900 2
143212610 240202308 1
18632946 240202308 1
117777690 131970620 1
354911386 240202308 1
32439211 68659708 2
21746513 240202308 3
240202308 354911386 1
331178901 156992643 7
15672615 143212610 4
20148039 240202308 2
131970620 14190551 8
131970620 191807697 2
77240489 31373289 25
250311545 61733092 1
121762421 295807687 3
191807697 94701778 8
94701778 191807697 3
131970620 58821256 8
331178901 191807697 3
61733092 25091518 5
34374472 25091518 1
77240489 46609085 73
26584956 25091518 8
55059675 15580900 1
68659708 20992801 3
15157283 93880122 6
121762421 25091518 3
143212610 61733092 10
227023883 25091518 1
222477026 15157283 1
15157283 222477026 2
18632946 21746513 2
130154450 33300246 1
454866285 153810216 1
20992801 143212610 4
454866285 192935794 2
61733092 222477026 4
118429508 17723460 6
354911386 32965648 1
131970620 20856796 11
34374472 17723460 1
19177609 54515428 1
15157283 125312818 3
15157283 54515428 1
240202308 61733092 1
77240489 66444899 15
77240489 219298196 13
77240489 84563846 13
131517399 19177609 1
173089105 408454349 11
101712079 125270251 2
388954439 106150560 3
388954439 16708655 2
34374472 249709671 4
32439211 164226176 3
32439211 90432690 3
227023883 164226176 6
164226176 227023883 5
164226176 249709671 1
164226176 90432690 1
19397942 227023883 1
19397942 249709671 1
19397942 34374472 3
19397942 90432690 1
90432690 164226176 4
90432690 249709671 4
227023883 19397942 1
32439211 19977759 10
19977759 408454349 2
31373289 125270251 1
61733092 130154450 5
124270074 50303152 3
124270074 169864622 4
18632946 50303152 2
27212119 50303152 1
164226176 50303152 2
164226176 19397942 3
34374472 50303152 7
34374472 19397942 10
242943134 50303152 1
61781260 50303152 1
121127090 125270251 3
77240489 276868661 22
77240489 16708655 1
23749162 169864622 3
18632946 227023883 1
18632946 169864622 1
34374472 20600229 3
14567982 227023883 1
19177609 58922682 2
309587728 125270251 1
22499765 117783032 1
124270074 193313425 3
227023883 34244239 2
76650839 373442908 14
55253731 118984824 1
389434876 377319290 1
225857392 331178901 3
219298196 107254637 2
16708655 387054267 3
31373289 107254637 1
20589545 21736214 11
297967419 277496722 1
387054267 105800463 4
318951712 117777690 1
318951712 77234984 3
27850283 21666641 19
65357102 62613162 1
18632946 19018381 4
143212610 162472533 28
259215762 164226176 1
397229449 81367969 3
393947529 125270251 2
393947529 16708655 1
397229449 107254637 2
454866285 28543847 4
387054267 16708655 6
387054267 61781260 3
387054267 34374472 5
331178901 66774405 1
331178901 32439211 11
32439211 331178901 1
61733092 35305401 11
20992801 20995648 6
328634628 20600229 2
68659708 387054267 4
353688428 54351001 1
32369044 164226176 1
130154450 383238347 1
124270074 34374472 2
250091875 14190551 2
328576792 93880122 1
118984824 58922682 2
331178901 33300246 5
15157283 95194160 1
297967419 121127090 1
21408041 85302744 1
21408041 499781930 1
353688428 457060718 1
105880024 34374472 3
105800463 387054267 5
34940114 309587728 7
24211594 20600229 1
20600229 24211594 6
436576452 191111643 1
422184091 19758148 1
125270251 275228841 3
35305401 62613162 3
331178901 15672615 1
62613162 35305401 1
201226827 32439211 2
331178901 415449314 6
34374472 115643685 2
68659708 173089105 10
164226176 15484198 3
125312818 15484198 5
397229449 61733092 1
81367969 407859240 1
81367969 110391388 1
19619404 14104027 1
125270251 19977759 3
225857392 130154450 5
331178901 130154450 2
387054267 261782937 3
499781930 16708655 5
55253731 66774405 2
14146330 15484198 1
153810216 34654362 1
34654362 153810216 2
250091875 19619404 1
60738400 457060718 1
18632946 15484198 2
61733092 15484198 1
130154450 15484198 1
130154450 61733092 1
78562045 50714939 5
454866285 15484198 1
20589545 15484198 1
81367969 15484198 1
169864622 15484198 2
385936104 15484198 1
169864622 277496722 2
387054267 193313425 7
23749162 15484198 1
169864622 387054267 1
131970620 270926830 40
81857654 102084479 1
201226827 46609085 5
331178901 120720108 7
62613162 93880122 1
132170123 27850283 1
131970620 105800463 7
20992801 200700960 3
249709671 200700960 1
120720108 200700960 9
200700960 249709671 2
200700960 120720108 7
153810216 200700960 2
496278040 78702900 1
78702900 496278040 2
156992643 120720108 3
386476845 32522100 1
66774405 55253731 1
102084479 193313425 1
105800463 27212119 3
499781930 85302744 1
499781930 21408041 1
328634628 19977759 2
328634628 408454349 4
328634628 21408041 1
454866285 115643685 1
225857392 15484198 1
35781487 20589545 1
41901500 14104027 2
31373289 219298196 7
201226827 296312085 2
66444899 80021045 1
259215762 19977759 2
24734991 95646830 1
499781930 61781260 2
499781930 328634628 1
143212610 80943076 2
19977759 259215762 1
333330899 5715682 7
333330899 77220402 3
23749162 240202308 2
118984824 34244239 6
101712079 95646830 3
101712079 288723364 1
40238442 22159580 1
479644360 5715682 1
81857654 153810216 1
27850283 22499765 1
192935794 130154450 11
387054267 33300246 2
78562045 15157283 1
223552246 22499765 1
61733092 192935794 3
22639961 19589280 19
21736214 192935794 3
19589280 22639961 6
164226176 21666641 5
191807697 143779403 3
131970620 143779403 17
270926830 261782937 4
34244239 437518507 1
95646830 46609085 3
61733092 388299335 1
499781930 33300246 1
383238347 457060718 2
125270251 383238347 1
125270251 457060718 1
454866285 143212610 1
496278040 457060718 1
143212610 454866285 2
105800463 376161322 1
27850283 106115066 2
242943134 193313425 3
77188973 40238442 1
192935794 21713090 6
388954439 46609085 20
21408041 143779403 1
20424362 437518507 3
196054196 198912426 1
130092487 19758148 4
44548822 112398730 1
121762421 415449314 8
118984824 15048694 2
198912426 397229449 5
15048694 118984824 1
19177609 18627119 1
62613162 14567982 1
143212610 16708655 15
19018381 18627119 1
383238347 18627119 4
19295262 18627119 1
385936104 18627119 1
22159580 44548822 3
192935794 20589545 1
198912426 61733092 4
61733092 198912426 1
198912426 32522100 4
198912426 15580900 29
125270251 118984824 4
143212610 32522100 2
130092487 18627119 1
385936104 80943076 2
15157283 388250401 4
295807687 496278040 6
198912426 143212610 5
143212610 14567982 5
191807697 75896448 1
143212610 15580900 5
108587399 125270251 4
318951712 253490735 2
192935794 253490735 1
198912426 353688428 12
198912426 125270251 12
496278040 295807687 3
125270251 198912426 5
66444899 219298196 9
35305401 198912426 5
23749162 143779403 1
209029473 125270251 1
61733092 50303152 1
66078636 93860818 1
225857392 66078636 1
225857392 93860818 4
225857392 21713090 2
90432690 32439211 3
61733092 20148039 2
143212610 20992801 6
269788397 131926473 1
19977759 24211594 3
169864622 122994639 3
32369044 106150560 2
21746513 388250401 1
15048694 22159580 1
72341341 19977759 3
75896448 318951712 1
318951712 75896448 1
35781487 120720108 2
27850283 131517399 1
397229449 198912426 7
198912426 192935794 11
95646830 22159580 2
494828691 408454349 5
225857392 240202308 3
225857392 18096679 1
22159580 70796349 3
120720108 35781487 12
408454349 494828691 1
328634628 357805905 1
143779403 20356313 1
237700394 188332701 1
34374472 22159580 2
22388326 122994639 2
82093305 14190551 8
20589545 106150560 2
118984824 288723364 2
52412027 88974929 1
34374472 259215762 1
198912426 25091518 4
34654362 432396682 3
376161322 377319290 5
357805905 328634628 1
225857392 354911386 2
288723364 21666641 1
68659708 22159580 2
77188973 240202308 1
68659708 121762421 10
143779403 192935794 2
188332701 288723364 86
61733092 311986618 2
61733092 134738764 1
93860818 33300246 2
198912426 288723364 10
466501865 81367969 2
387054267 432396682 1
331178901 624746312 6
388250401 25097735 2
22159580 388250401 4
331178901 21408041 2
44548822 26584956 1
18632946 60585651 1
318951712 112398730 1
35781487 102107018 1
245849058 388299335 1
20424362 15484198 4
20600229 408454349 3
19619404 15484198 1
24211594 115643685 1
303707744 388250401 2
14933304 28543847 2
102084479 32439211 1
121762421 32439211 2
288723364 38281180 2
34374472 388299335 9
121127090 25097735 1
93860818 14395178 4
20992801 130154450 1
20148039 49682880 1
20148039 377319290 1
20148039 61733092 2
143212610 34940114 15
143212610 49682880 2
143212610 20148039 5
143212610 377319290 3
357472615 354911386 1
14567982 49682880 1
14567982 20148039 2
14567982 377319290 1
14567982 61733092 2
21746513 32439211 2
331178901 388299335 2
20992801 32439211 4
20992801 387054267 2
240202308 32439211 1
61733092 20992801 3
61733092 354911386 8
61733092 143212610 10
61733092 377319290 1
77188973 387054267 1
55253731 80943076 3
225857392 32439211 12
106115066 32439211 1
143212610 309587728 6
20148039 34940114 1
61733092 34940114 1
479644360 77220402 1
131970620 68198984 7
124270074 32439211 3
385936104 20424362 2
173089105 454866285 3
19295262 32439211 4
32439211 124270074 6
32439211 19295262 1
417975170 397229449 1
417975170 60738400 1
60738400 417975170 1
60738400 397229449 2
415449314 32439211 2
15672615 94701778 2
68659708 15672615 5
68659708 253490735 4
200700960 118429508 7
200700960 270926830 1
14933304 32965648 1
61733092 318951712 11
249709671 25091518 1
68659708 19397942 7
143212610 19397942 11
21736214 19397942 1
93860818 19397942 3
143739561 168592013 3
143739561 120720108 5
169864622 143739561 1
81367969 20856796 1
65357102 14104027 1
120720108 143739561 6
143739561 192935794 2
192935794 19397942 6
19397942 277496722 2
331178901 259215762 1
81367969 31373289 2
124270074 45158266 1
388954439 61733092 1
143212610 376161322 3
143739561 35305401 1
118429508 376161322 1
143212610 432396682 7
19397942 62613162 4
143212610 62613162 1
19397942 35305401 4
143739561 376161322 1
143212610 35305401 5
19397942 326184301 1
19397942 121762421 1
192935794 376161322 1
143739561 121762421 3
24211594 19397942 1
454866285 19397942 5
62613162 19397942 1
77808680 21736214 2
93860818 331178901 6
217148014 34244239 1
20600229 19397942 2
77188973 24211594 1
297967419 15048694 2
68659708 14395178 6
454866285 253490735 1
122994639 496278040 3
21736214 25091518 1
227023883 27212119 1
164226176 25097735 2
130154450 260824465 1
131970620 388299335 2
131970620 18020612 1
388954439 25097735 2
388954439 22159580 1
454866285 25097735 2
454866285 22159580 3
77981490 20600229 1
388954439 107722321 1
21736214 25097735 1
21736214 22159580 2
61733092 201226827 1
225857392 173089105 2
34374472 25097735 1
143212610 24211594 4
156992643 24211594 1
32439211 24211594 1
32439211 169864622 8
15048694 15453062 2
14395178 68659708 3
198912426 261782937 3
77808680 270926830 9
21736214 260824465 1
33300246 14146330 1
475884318 50714939 4
475884318 70796349 5
95646830 475884318 4
436576452 131926473 1
383238347 95646830 1
331178901 75896448 1
20148039 494828691 11
20600229 387054267 1
88974929 383238347 1
20589545 399365200 2
20589545 388954439 2
93860818 388954439 1
164226176 130154450 1
68659708 164226176 1
217148014 460401829 1
388954439 21713090 1
454866285 131120978 1
388250401 50714939 5
34374472 21713090 3
82093305 80021045 3
388954439 34374472 2
15048694 14395178 7
388954439 261782937 1
169864622 130154450 1
68659708 357805905 6
388954439 276868661 4
353688428 454866285 1
466501865 454866285 1
101712079 16884084 1
101712079 5715682 2
131970620 318951712 3
387054267 15484198 1
397229449 261782937 2
118429508 261782937 1
389434876 153810216 1
388954439 131970620 1
86192099 18099795 1
86192099 19018381 1
66078636 50714939 1
15048694 15484198 1
40238442 261782937 1
245745762 15484198 1
164226176 80021045 3
14933304 14197060 3
66774405 80021045 2
77188973 328634628 3
328634628 115643685 1
20600229 169864622 3
188332701 242943134 4
34374472 75896448 5
31373289 115643685 1
22388326 261782937 5
35781487 77808680 2
35781487 260824465 1
35781487 259215762 1
35781487 200700960 3
22388326 20148039 8
20148039 22388326 1
385936104 76650839 2
385936104 16708655 1
24211594 19018381 1
106150560 35781487 6
61733092 19977759 2
162472533 457060718 3
143212610 457060718 1
33300246 117777690 1
33300246 303707744 1
198912426 81367969 9
120720108 77808680 1
120720108 260824465 27
120720108 259215762 1
259215762 15580900 1
21408041 20995648 2
198912426 118984824 1
222477026 33300246 1
388250401 296312085 5
27212119 253490735 2
20589545 19977759 1
198912426 17723460 11
35305401 17723460 4
198912426 245745762 6
245745762 198912426 5
93860818 20148039 8
15157283 460401829 4
16708655 32439211 2
198912426 227023883 45
303707744 385936104 1
222762589 121127090 1
68659708 66078636 1
68659708 58821256 3
80943076 16708655 1
383238347 76650839 1
383238347 385936104 1
105800463 105880024 1
106150560 18020612 1
105880024 16708655 1
198912426 16708655 7
80943076 76650839 1
80943076 385936104 1
153810216 16708655 18
93860818 328634628 10
106150560 94701778 5
105800463 19397942 3
94701778 106150560 1
21746513 105838665 1
21746513 173089105 2
192935794 16708655 11
35781487 106150560 1
35781487 14567982 1
240202308 20148039 1
250091875 105800463 1
94701778 14567982 1
14933304 16708655 1
14933304 328634628 2
105838665 35781487 2
153810216 328634628 1
383238347 121127090 1
14567982 94701778 1
388250401 121127090 1
20424362 328634628 1
331178901 19397942 1
249709671 50714939 1
376161322 16708655 1
376161322 25091518 1
143212610 15010349 2
16708655 20424362 1
169864622 32965648 1
16708655 28543847 1
180013616 65357102 2
131926473 28543847 1
318951712 201226827 1
180013616 28543847 4
131970620 35781487 6
32439211 35781487 10
121127090 130154450 1
20148039 219330249 1
36664451 33300246 1
61781260 408454349 1
388250401 78702900 2
253490735 27212119 7
377319290 19397942 1
222477026 457060718 3
35781487 105838665 1
227023883 389443487 6
499781930 111411358 2
499781930 15672615 1
494828691 155892458 1
16884084 58922682 5
198912426 18099795 6
20589545 58922682 1
20856796 156992643 1
494828691 131926473 1
19825835 58922682 9
20600229 389443487 11
155892458 494828691 1
155892458 408454349 1
131926473 494828691 1
353688428 131970620 5
198912426 130154450 2
270926830 77808680 3
408454349 16970757 1
14561015 34343954 1
253490735 66078636 3
15672615 499781930 1
14104027 261782937 4
79974944 457060718 1
253490735 457060718 2
68659708 457060718 1
15672615 107722321 2
259215762 77234984 1
15672615 77234984 2
23749162 328634628 2
23749162 14104027 2
253490735 397229449 1
105800463 32522100 3
34244239 19758148 2
393947529 80021045 1
328634628 19397942 2
499781930 18020612 2
245745762 61781260 6
78702900 222762589 2
156992643 80802900 2
20589545 156992643 2
124270074 143779403 8
318951712 24211594 4
34374472 318951712 7
328634628 393436815 1
222762589 78702900 1
454866285 288723364 3
516688031 388954439 1
20589545 318951712 2
78702900 62613162 3
19397942 72341341 1
454866285 18096679 1
72341341 19397942 4
198912426 20995648 4
198912426 191111643 7
253490735 61781260 17
32439211 77188973 1
76650839 222477026 1
22159580 66774405 4
15672615 143739561 1
93860818 153810216 8
77188973 185183285 2
34940114 143212610 10
156992643 14190551 2
77808680 156992643 1
132170123 19397942 1
191807697 19397942 1
277496722 24211594 10
21746513 191807697 1
82093305 297967419 1
192935794 14190551 5
143212610 107254637 2
16884084 121127090 7
253490735 16708655 4
377319290 21746513 2
253490735 21746513 5
35305401 21746513 4
34374472 156992643 2
245849058 153810216 7
253490735 407741330 1
68659708 454866285 5
34374472 376161322 2
253490735 19977759 2
253490735 24211594 5
253490735 18099795 3
466501865 198912426 2
466501865 353688428 1
93860818 28543847 3
52412027 312758175 1
131970620 107254637 4
475884318 24727170 2
24727170 475884318 3
131517399 65357102 2
245745762 134738764 1
245745762 26796376 1
275228841 24727170 3
15672615 259215762 4
32522100 198912426 1
19977759 245849058 4
245849058 19977759 7
76650839 112398730 6
253490735 32369044 1
253490735 34654362 7
353688428 249709671 7
312758175 331021368 1
245745762 32439211 14
32522100 353688428 3
68659708 15453062 1
303707744 457060718 2
61733092 17723460 8
19018381 50714939 1
499781930 93860818 1
105800463 261782937 4
62613162 193313425 1
227023883 93860818 3
93860818 227023883 2
93860818 198912426 3
198912426 93860818 3
217148014 94701778 1
217148014 153914621 1
270926830 143739561 10
77981490 516688031 2
68659708 24211594 4
20600229 19018381 1
35305401 75896448 4
19018381 20600229 1
93860818 20992801 2
245745762 54351001 3
121762421 112398730 1
198912426 156992643 5
198912426 35305401 6
198912426 20992801 21
156992643 93860818 1
21746513 164226176 2
34374472 19018381 1
34374472 107722321 2
55253731 106115066 1
223552246 106115066 1
15672615 124270074 1
173089105 133236916 2
223552246 19825835 3
23749162 357472615 2
61733092 19825835 3
131970620 106150560 1
131970620 34374472 9
34374472 131970620 3
105800463 388954439 1
466501865 17723460 4
19825835 25097735 7
198912426 193313425 10
61733092 173089105 1
225857392 27212119 2
34374472 191111643 5
77188973 466501865 2
70796349 261782937 3
173089105 191111643 2
198912426 6058852 3
169864622 19977759 3
143212610 25091518 8
16884084 50714939 17
31373289 26584956 1
79974944 20995648 4
68659708 17723460 5
106115066 153914621 2
68659708 19977759 8
22639961 222419520 1
15157283 65357102 3
121762421 16708655 9
35305401 169864622 1
34654362 454866285 5
75896448 77808680 2
312758175 52412027 1
331021368 76650839 1
331021368 44548822 2
331021368 318951712 1
32965648 20688804 1
436576452 18099795 2
270926830 245745762 3
19977759 17723460 2
245745762 19977759 2
169864622 432396682 3
105838665 68659708 2
105838665 253490735 1
93860818 253490735 1
115643685 408454349 1
16708655 125270251 4
121762421 125270251 1
62613162 224655400 2
20992801 6364652 3
245745762 20589545 1
20992801 20589545 3
227023883 95194160 1
34244239 14190551 9
192935794 95194160 1
21408041 125270251 1
78702900 388250401 2
15672615 387054267 1
21736214 21408041 6
373442908 16970757 1
20589545 245745762 2
19397942 153810216 3
21746513 479644360 2
21746513 36664451 1
21746513 35305401 3
21746513 15672615 2
14758838 20995648 2
227023883 26584956 2
192935794 20992801 9
354911386 61733092 1
198912426 131970620 3
198912426 131926473 2
24734991 121127090 1
19825835 24734991 1
198912426 19977759 1
153810216 19397942 1
225857392 77981490 2
95646830 100260784 1
21736214 20148039 1
131926473 198912426 1
20992801 61733092 2
81857654 19397942 1
44548822 19177609 1
77981490 354911386 1
466501865 46609085 2
32439211 18099795 10
15672615 35781487 3
143212610 19087569 2
61733092 19087569 1
93860818 102084479 1
79974944 105800463 3
192935794 20995648 6
192935794 50303152 1
192935794 6364652 6
143212610 115643685 10
143739561 19977759 1
14567982 164226176 4
387054267 133236916 2
34374472 18099795 3
245745762 18099795 3
20148039 153810216 1
245849058 115643685 5
125270251 388250401 1
155892458 19758148 1
466501865 201226827 1
19825835 388250401 1
223552246 388250401 1
20148039 107254637 1
107722321 124270074 1
24211594 14190551 1
475884318 20995648 1
76650839 20995648 20
331178901 21746513 4
331178901 17723460 6
180013616 312758175 1
82093305 153810216 2
169864622 153810216 1
249709671 15580900 3
15672615 20589545 2
331178901 19977759 8
20148039 14567982 1
20148039 253490735 1
34374472 143739561 2
277496722 143739561 2
108587399 47916280 2
22639961 105880024 2
22639961 353688428 6
22639961 468356212 1
192935794 68659708 3
105880024 468356212 1
105880024 32522100 1
68659708 192935794 3
21746513 386476845 1
125270251 258834854 1
131970620 68659708 5
198912426 14190551 3
377319290 407741330 2
34244239 75896448 1
318951712 19825835 2
19825835 318951712 1
34940114 14104027 4
24727170 122994639 3
436576452 180013616 1
61733092 227023883 4
328634628 77188973 2
331178901 558445037 1
32439211 132170123 1
407741330 377319290 4
164226176 77188973 2
55253731 47916280 1
68659708 156992643 6
23749162 68659708 1
23749162 156992643 1
156992643 75896448 6
162472533 568174146 2
198912426 50714939 1
124270074 153810216 1
198912426 318951712 6
436576452 65357102 4
309587728 14104027 1
309587728 331021368 1
191807697 164226176 2
388299335 20148039 1
250311545 261782937 2
475884318 288723364 6
225857392 80802900 1
225857392 415449314 2
227023883 20995648 1
49682880 72341341 1
68659708 90432690 2
387054267 72341341 1
15157283 19177609 1
14146330 18632946 3
18020612 18632946 1
107722321 21736214 1
86192099 36664451 1
143779403 120720108 1
225857392 23452598 1
19977759 82093305 2
162472533 54351001 1
131970620 328634628 5
260824465 198912426 1
61733092 125270251 3
125270251 61733092 1
169864622 21736214 4
318951712 131970620 2
260824465 393947529 1
16884084 255998767 6
393947529 260824465 1
15157283 38281180 1
15157283 88974929 1
32965648 50714939 1
28087982 255998767 1
328634628 153810216 3
353688428 19977759 1
61733092 90432690 2
242943134 14190551 3
76650839 14190551 1
16884084 20226550 1
61733092 84563846 3
191807697 118429508 1
270926830 118429508 5
77981490 14146330 1
353688428 14146330 1
173089105 19295262 4
270926830 19295262 6
407741330 14146330 1
34374472 568174146 1
169864622 19295262 2
143739561 19295262 4
270926830 568174146 2
270926830 21736214 1
131926473 55253731 1
120720108 20600229 1
198912426 20600229 1
68659708 5715682 1
192935794 5715682 1
200700960 387054267 2
84563846 61733092 1
27212119 407741330 1
387054267 408454349 6
253490735 387054267 14
120720108 192935794 17
34654362 14190551 5
389434876 107722321 1
388299335 14190551 2
20424362 134738764 2
125270251 55253731 2
15672615 245849058 1
118984824 309587728 1
14933304 22499765 3
466501865 115643685 1
466501865 40238442 1
90432690 40238442 1
105800463 81367969 1
19619404 134738764 2
19619404 22282116 1
19619404 22159580 1
16884084 19973305 4
249709671 77188973 1
19977759 124270074 1
388299335 6364652 2
388299335 19397942 2
19977759 19397942 1
288723364 33300246 4
90432690 77188973 2
496278040 125270251 5
318951712 198912426 5
192935794 198912426 2
18632946 164226176 1
19977759 6364652 2
19977759 20589545 2
19977759 40238442 1
18020612 68659708 1
19977759 245745762 1
303707744 242943134 2
15048694 242943134 2
15048694 303707744 5
242943134 15048694 1
242943134 303707744 1
357472615 15048694 2
318951712 245745762 2
383238347 11564602 2
23749162 389434876 8
68659708 32439211 2
118429508 387054267 1
318951712 21713090 4
318951712 35305401 6
49682880 84563846 1
35305401 21713090 4
24734991 61781260 1
15048694 457060718 1
61733092 115643685 2
68659708 353688428 1
68659708 77188973 1
118429508 14567982 1
131970620 27212119 11
192935794 27212119 6
164226176 191807697 1
16884084 388250401 1
16884084 16708655 6
155892458 222477026 1
415449314 115643685 2
20600229 105800463 3
32439211 21736214 2
153810216 191807697 3
245745762 191807697 2
131517399 303707744 1
24734991 303707744 1
222477026 303707744 1
22388326 32439211 2
32439211 22388326 2
130092487 20424362 5
24734991 368314502 1
77188973 408454349 1
333330899 22499765 3
164226176 432396682 4
192935794 90432690 1
217148014 113585486 1
276868661 46609085 28
143212610 75896448 3
353688428 33300246 4
15157283 125270251 4
331178901 50714939 4
14104027 6058852 1
6058852 14104027 3
6058852 193313425 1
131970620 33300246 13
568174146 33300246 1
192935794 18099795 1
20148039 35781487 1
19397942 328634628 2
101712079 65357102 5
260824465 94701778 2
388954439 105880024 3
222477026 312758175 2
105880024 388954439 1
93860818 84563846 2
318951712 21736214 4
331178901 21736214 6
131970620 568174146 2
21746513 124270074 2
21713090 143739561 1
24727170 50714939 3
20148039 568174146 2
25091518 17723460 1
249709671 17723460 2
156992643 77808680 1
16884084 61781260 1
77808680 22159580 1
143739561 162472533 1
143739561 164226176 1
106150560 143212610 3
77981490 143739561 2
118429508 164226176 1
20148039 164226176 1
14933304 35781487 1
118429508 328634628 1
21746513 25091518 2
61733092 121127090 1
35305401 25091518 1
101712079 19825835 8
192935794 354911386 5
68659708 354911386 2
77188973 115643685 2
95646830 354911386 1
27212119 300872531 1
23749162 117777690 1
250091875 357472615 1
78702900 72883916 1
78702900 105800463 1
16884084 111013369 1
95646830 55253731 2
318951712 93860818 3
240202308 6364652 1
270926830 58821256 3
68659708 118429508 8
68659708 270926830 1
376161322 49682880 1
270926830 130154450 2
105800463 432396682 3
180013616 15010349 11
24211594 25091518 1
55059675 5715682 1
20856796 388299335 3
162472533 20856796 2
162472533 388299335 1
102958885 14395178 1
77981490 125270251 2
125270251 77981490 1
15157283 20995648 1
26584956 111411358 2
68659708 33300246 3
192935794 33300246 2
454866285 387054267 1
318951712 354911386 3
388299335 164226176 2
125312818 68659708 3
93860818 568174146 7
14104027 78702900 1
101262304 387054267 1
81367969 24734991 1
81367969 14933304 1
81367969 14197060 2
21746513 115643685 2
79974944 35305401 2
297967419 354911386 1
35305401 79974944 1
318951712 84563846 2
84563846 318951712 2
24211594 22159580 1
387054267 32369044 1
288723364 475884318 5
227023883 15010349 1
121762421 297967419 1
23749162 245745762 2
18632946 82093305 1
61733092 18020612 1
24734991 14933304 2
24734991 14197060 1
24734991 81367969 1
20589545 50303152 1
50303152 20589545 1
143779403 162472533 1
93860818 20856796 1
132170123 55059675 6
118984824 108587399 2
188332701 122994639 2
225857392 122994639 1
34654362 58821256 12
125312818 118984824 2
475884318 462856853 1
475884318 62613162 1
55059675 132170123 4
277496722 21736214 2
385936104 130154450 1
198912426 386476845 3
26584956 475884318 1
198912426 33300246 2
188332701 368312542 1
62613162 19177609 1
331178901 353688428 5
34374472 6364652 1
6364652 32439211 1
192935794 105880024 1
479644360 6364652 1
6364652 479644360 1
55253731 237700394 1
19177609 65357102 2
462856853 95646830 1
462856853 24727170 1
462856853 62613162 1
18632946 6364652 2
475884318 188332701 6
77981490 93860818 1
31373289 153810216 1
20992801 106115066 1
125270251 32522100 1
106115066 20992801 1
24727170 462856853 3
198912426 121762421 7
21736214 19977759 2
245745762 21736214 6
357472615 311986618 1
131970620 191111643 3
225857392 131970620 2
168592013 19295262 1
95646830 24727170 1
95646830 462856853 1
387054267 19295262 1
387054267 168592013 1
14933304 475884318 2
22159580 80968760 1
19977759 21736214 1
153810216 46609085 1
219298196 153810216 1
82093305 388299335 2
90432690 49682880 1
107722321 34374472 2
34654362 117777690 2
34654362 32369044 1
22159580 93880122 2
20148039 15580900 8
475884318 19825835 1
16884084 19825835 10
568174146 131970620 1
55059675 153810216 2
153810216 55059675 1
357472615 225857392 1
125270251 22499765 1
460401829 58821256 3
19397942 54351001 1
270926830 499781930 1
121762421 388299335 6
21736214 388299335 1
93860818 388299335 4
19977759 499781930 1
245745762 499781930 3
245745762 388299335 3
162472533 225857392 1
143212610 499781930 1
143212610 94701778 4
143212610 388299335 1
143212610 17723460 3
20589545 388299335 1
429751008 77188973 1
16884084 34244239 5
16884084 14104027 8
85302744 19973305 1
260824465 388299335 1
105800463 77808680 2
16884084 15048694 2
16884084 62613162 2
16884084 65357102 9
376161322 105800463 4
376161322 388299335 1
77808680 106150560 11
77808680 354911386 3
77981490 499781930 1
106150560 77808680 12
388954439 388299335 1
164226176 124270074 1
124270074 164226176 2
143212610 191111643 4
169864622 17723460 10
188332701 475884318 18
81367969 388299335 1
81367969 169864622 1
32439211 77808680 6
153810216 499781930 5
32439211 499781930 1
249709671 77808680 1
77808680 499781930 3
16708655 77808680 5
462856853 19758148 2
77188973 388954439 1
77188973 169864622 1
77188973 77808680 2
77188973 16708655 2
77188973 388299335 2
388299335 77808680 1
388299335 354911386 2
77188973 17723460 2
388299335 499781930 1
388299335 94701778 2
388299335 17723460 1
14567982 388954439 1
61733092 386776248 1
131970620 227023883 6
240202308 475884318 1
240202308 5715682 1
25097735 22159580 18
14758838 125270251 1
25097735 80968760 2
24211594 387054267 1
20600229 27212119 2
156992643 21736214 1
250311545 6058852 1
15157283 61781260 1
118429508 82093305 3
386476845 21736214 1
34374472 34654362 2
34654362 20995648 1
78702900 499781930 1
80943076 20995648 1
558445037 54351001 13
198912426 58821256 3
153810216 164226176 2
34244239 312758175 1
312758175 34244239 1
385936104 26796376 3
385936104 19758148 2
288723364 50714939 3
14104027 50714939 1
77188973 61733092 1
245745762 118429508 4
222477026 50714939 1
93860818 19087569 1
93860818 85110055 1
108600854 14104027 1
15157283 18099795 2
24727170 131517399 1
143212610 125270251 7
20226550 6058852 1
20226550 250311545 2
20992801 125270251 1
475884318 269788397 1
192935794 105838665 1
77981490 164226176 1
20992801 164226176 1
62613162 58922682 1
121762421 19977759 2
227023883 188332701 1
19825835 288723364 2
93860818 270926830 9
198912426 46609085 3
105800463 34940114 6
14567982 38281180 2
111013369 245849058 1
32439211 200700960 1
164226176 81857654 3
77240489 388299335 2
77240489 156992643 5
245849058 111013369 1
94701778 432396682 2
77240489 373442908 3
475884318 28087982 1
568174146 105838665 4
192935794 20148039 4
192935794 77224096 13
24211594 14567982 3
389434876 36672211 1
389434876 55059675 1
389434876 462856853 1
6364652 415449314 5
303707744 236395049 3
249709671 415449314 1
93860818 21408041 1
130092487 80943076 1
121762421 499781930 1
77808680 124270074 3
85302744 45158266 1
288723364 166598394 1
166598394 288723364 4
386776248 288723364 1
288723364 386776248 2
33300246 288723364 4
34374472 288723364 1
261782937 22388326 2
270926830 260824465 4
270926830 143212610 7
125270251 143212610 3
25091518 353688428 1
25097735 222762589 4
496278040 16970757 5
143212610 61781260 13
77188973 227023883 1
14933304 115643685 1
76650839 33300246 1
25097735 118984824 15
415449314 193313425 4
198912426 143779403 3
353688428 121762421 1
198912426 61781260 11
121762421 353688428 3
193313425 61781260 57
188332701 55253731 1
353688428 105800463 1
193313425 107254637 1
193313425 16708655 22
193313425 33300246 12
386476845 107254637 1
198912426 388299335 3
397229449 227023883 1
192935794 388299335 5
14567982 155892458 1
331178901 180013616 1
198912426 105800463 3
198912426 387054267 5
193313425 20148039 6
387054267 198912426 1
475884318 326184301 2
475884318 118984824 2
188332701 326184301 1
68659708 20148039 2
20148039 68659708 1
225857392 19977759 3
303707744 19758148 2
21736214 33300246 3
20148039 387054267 1
558445037 14104027 1
25097735 388250401 8
193313425 180013616 1
25097735 436576452 1
25097735 65357102 2
198912426 21736214 4
95194160 93860818 1
475884318 14561015 2
32439211 94701778 3
25097735 93880122 3
20589545 107254637 1
124312153 479644360 3
209029473 80943076 1
388954439 185183285 4
55253731 34244239 1
191807697 219976700 2
270926830 201226827 1
90432690 270926830 2
193313425 249709671 4
193313425 143739561 1
93860818 219976700 1
225857392 88974929 1
20992801 191807697 1
118429508 408454349 3
20992801 219976700 1
21736214 408454349 3
225857392 143212610 3
153810216 15580900 8
154943205 80802900 1
154943205 255998767 1
33300246 143779403 2
331178901 173089105 10
105800463 22159580 2
568174146 143779403 3
31373289 5715682 2
516688031 15580900 1
24727170 125270251 1
16884084 34940114 1
106115066 77234984 1
168592013 173089105 2
389443487 15580900 1
68659708 357472615 5
132170123 18099795 1
242943134 16708655 1
75896448 25091518 1
408454349 15580900 1
20992801 19397942 2
15453062 19825835 6
93860818 35781487 8
389434876 259215762 3
20600229 15580900 2
260824465 15453062 1
260824465 188332701 1
260824465 15580900 1
568174146 354911386 1
14146330 22159580 1
415449314 20856796 2
288723364 19825835 2
20600229 105838665 1
353688428 66774405 1
353688428 22159580 1
15048694 831250927 6
377319290 15580900 1
377319290 15010349 2
188332701 14395178 2
19977759 236395049 2
90432690 154943205 4
49682880 388299335 3
32369044 93860818 2
353688428 19397942 1
23749162 376161322 2
49682880 153810216 3
397229449 260824465 1
16884084 386776248 14
16884084 101712079 6
16884084 215206530 6
215206530 16884084 1
215206530 386776248 1
215206530 101712079 1
168592013 415449314 4
68659708 34654362 3
82093305 386776248 1
22388326 387054267 1
20992801 21736214 2
68659708 168592013 1
21736214 20992801 1
77808680 20992801 1
168592013 21736214 2
19825835 242943134 3
193313425 93860818 2
245849058 193313425 1
173089105 261782937 1
318951712 397229449 6
55059675 56999787 1
397229449 318951712 11
143739561 415449314 2
19825835 80943076 1
20992801 18096679 1
15048694 19758148 7
144791011 388299335 1
219976700 354911386 8
33300246 259215762 3
121762421 106397932 1
121762421 516688031 1
121762421 315283542 1
19397942 245745762 1
193313425 191807697 15
55253731 15580900 2
245849058 75896448 7
198912426 253490735 3
131926473 253490735 1
55253731 219330249 1
385936104 242943134 1
192935794 34374472 4
16884084 19758148 16
188332701 14758838 7
75896448 245849058 1
14758838 109585815 2
14758838 65357102 1
288723364 14758838 1
14758838 237700394 1
131970620 50714939 1
331178901 27850283 4
270926830 288723364 1
198912426 270926830 1
14758838 55253731 1
77808680 108587399 2
77808680 15048694 1
15048694 77808680 1
120720108 20995648 6
120720108 66774405 1
105838665 110459587 2
105800463 110459587 1
331178901 143212610 11
77240489 110459587 1
77240489 105838665 1
153810216 33300246 1
28087982 35305401 1
16884084 309587728 1
21713090 121762421 1
193313425 35305401 7
198912426 77981490 5
331178901 249709671 2
387054267 15580900 1
166598394 80968760 1
93860818 75896448 2
105800463 27850283 3
24734991 35305401 1
475884318 18096679 2
397229449 22388326 1
121762421 75896448 1
19295262 120720108 1
198912426 185183285 12
120720108 19295262 1
120720108 328634628 1
21746513 110459587 2
16708655 21408041 2
21408041 16708655 2
15157283 166598394 1
14104027 260824465 1
353688428 24211594 1
193313425 14567982 2
193313425 143212610 23
19825835 250091875 1
227023883 34654362 4
34654362 227023883 3
33300246 34654362 1
32522100 34654362 2
454866285 34654362 5
387054267 34654362 1
568174146 34654362 1
331178901 34654362 5
120720108 169864622 1
387054267 191111643 1
15048694 15580900 5
20424362 20356313 6
68659708 26584956 2
101712079 82093305 1
21736214 191111643 2
80943076 20356313 6
82093305 101712079 2
77188973 35305401 1
20424362 95194160 1
111013369 66774405 1
25091518 121762421 2
196054196 77981490 2
93860818 120720108 2
70796349 108905591 1
24734991 21713090 1
15048694 388250401 1
16970757 496278040 2
237700394 19825835 1
15048694 58922682 2
173065787 77224096 1
169864622 20148039 1
40238442 46609085 7
198912426 95646830 9
198912426 389443487 2
193313425 32522100 6
131926473 288723364 1
15048694 250091875 1
15048694 311986618 1
22159580 19825835 2
192935794 250091875 1
192935794 106115066 1
219298196 15048694 1
20589545 225857392 1
223552246 28087982 1
107722321 580749365 1
227023883 580749365 8
21408041 19295262 1
353688428 580749365 1
16708655 580749365 1
21736214 61733092 1
19295262 21408041 2
25091518 580749365 3
16884084 14395178 2
61733092 25097735 4
260824465 328634628 1
34654362 357805905 2
120720108 432396682 2
143212610 300872531 5
19018381 15048694 1
120720108 353688428 1
21408041 580749365 1
14146330 169864622 1
34374472 580749365 10
34374472 14395178 1
34374472 94701778 2
34374472 300872531 5
68659708 106150560 1
19977759 249709671 3
32369044 580749365 2
277496722 249709671 1
16970757 58922682 15
253490735 58821256 5
16970757 50714939 9
61733092 432396682 5
156992643 432396682 1
19825835 19018381 1
242943134 58922682 2
188332701 58922682 1
19825835 188332701 1
19825835 496278040 1
15453062 58922682 2
15453062 188332701 1
225857392 261782937 1
61733092 14190551 7
106115066 102084479 2
106115066 250091875 1
106115066 192935794 1
253490735 225857392 2
353688428 105838665 3
300872531 58821256 35
397229449 300872531 1
22499765 91786287 1
193313425 21736214 14
6058852 219330249 1
198912426 22639961 2
93860818 200700960 4
260824465 21736214 1
108587399 44548822 1
131970620 261782937 1
156992643 219976700 1
385936104 58922682 1
125270251 14104027 2
408454349 28543847 2
193313425 162472533 11
193313425 318951712 6
108587399 16970757 2
16970757 108587399 1
19977759 300872531 7
82093305 454866285 4
93860818 300872531 5
242943134 118984824 3
193313425 34374472 21
193313425 120720108 3
118984824 242943134 8
193313425 260824465 3
143212610 260824465 2
260824465 120720108 6
260824465 58821256 1
260824465 580749365 4
120720108 580749365 12
25097735 15157283 26
76650839 15157283 1
277496722 300872531 6
90432690 261782937 1
25097735 460401829 4
20589545 121762421 2
193313425 277496722 2
162472533 580749365 3
193313425 227023883 4
193313425 14190551 19
277496722 120720108 1
211525589 105880024 1
211525589 105800463 1
61733092 76650839 2
102084479 117777690 2
261782937 14104027 1
193313425 50714939 6
61733092 26796376 1
120720108 34374472 3
77808680 580749365 1
16970757 125270251 15
260824465 34374472 1
34374472 120720108 2
34374472 102084479 1
107254637 20995648 1
397229449 102084479 1
397229449 88974929 3
32522100 19397942 1
193313425 19977759 4
19295262 354911386 1
277496722 354911386 3
277496722 84563846 1
143212610 408454349 1
198912426 354911386 3
15048694 61733092 2
107254637 16708655 3
32439211 20995648 2
32439211 15580900 8
253490735 15580900 6
261782937 19825835 8
118984824 261782937 1
25097735 261782937 2
253490735 236953412 1
61733092 15048694 1
250091875 454866285 1
120720108 14190551 2
118984824 15580900 1
118984824 62613162 1
118984824 65357102 1
250091875 17723460 2
14758838 34940114 1
193313425 20995648 5
193313425 80943076 3
311986618 80802900 1
311986618 41901500 1
311986618 5715682 2
198912426 14567982 2
260824465 93860818 1
14104027 14190551 4
198912426 77234984 9
61733092 121762421 1
19825835 34244239 4
25097735 34244239 1
93860818 82093305 1
198912426 106150560 8
93860818 106150560 1
253490735 17723460 1
107722321 17723460 1
15048694 17723460 1
295807687 475884318 1
62613162 19825835 1
312758175 108587399 2
108587399 312758175 1
568174146 35305401 1
568174146 408454349 1
107722321 408454349 1
77234984 198912426 3
121762421 270926830 2
93860818 389434876 4
270926830 173089105 8
19295262 173089105 2
70796349 25091518 1
68659708 40238442 2
132170123 595553662 1
24734991 70796349 1
15453062 17723460 1
25097735 61781260 1
21746513 19397942 2
131926473 260824465 1
16970757 14284260 4
118984824 14284260 1
108587399 14284260 1
209029473 14284260 1
454866285 318951712 2
331178901 18020612 1
180013616 105880024 1
180013616 14190551 1
107254637 18099795 2
383238347 111013369 1
22159580 19397942 1
120720108 58821256 2
14146330 120720108 2
125270251 300872531 1
118984824 20424362 1
49682880 377319290 2
131970620 185183285 8
107254637 120720108 1
19825835 14104027 3
25097735 14104027 6
25097735 19825835 11
107254637 121762421 1
23749162 49682880 3
78702900 44548822 1
19397942 120720108 2
19619404 15157283 2
131970620 353688428 2
44548822 475884318 1
219298196 61781260 1
18632946 415449314 2
77240489 61781260 4
276868661 61781260 1
260824465 20600229 1
25091518 389434876 1
143212610 18632946 3
34654362 20600229 1
106115066 55059675 1
105838665 32369044 2
19825835 26796376 1
22639961 77981490 1
22639961 77188973 5
95646830 38281180 2
107722321 192935794 2
21408041 32522100 1
33300246 32522100 7
72341341 20995648 2
72341341 105800463 1
26796376 15157283 25
121127090 113585486 5
516688031 61781260 1
389434876 14567982 1
15048694 24734991 1
77240489 17723460 1
105880024 457060718 1
90432690 105838665 1
34654362 18099795 1
22388326 191111643 1
475884318 80802900 1
26796376 143779403 1
154943205 357805905 1
78562045 102084479 1
78562045 408454349 1
78562045 119074643 1
28087982 20995648 1
222762589 460401829 1
331178901 300872531 2
331178901 77234984 1
26796376 58922682 46
19018381 389434876 2
76650839 34244239 10
153810216 93860818 2
18632946 153810216 1
180013616 595553662 1
15048694 221355288 1
270926830 35781487 1
34374472 219976700 3
24734991 35781487 5
250091875 121762421 3
16970757 118984824 1
26796376 118984824 5
26796376 388250401 5
26796376 35781487 1
50714939 19825835 21
50714939 15133808 1
14567982 6364652 1
143212610 33300246 4
50714939 18099795 9
55253731 61733092 1
81857654 18020612 1
193313425 387054267 1
354911386 143212610 4
18627119 119074643 6
26796376 14104027 19
26796376 387054267 2
26796376 50714939 2
115643685 32965648 1
34374472 22499765 2
168592013 34374472 1
50714939 15048694 5
50714939 154943205 3
318951712 14104027 12
50714939 119074643 3
58821256 82093305 23
58821256 300872531 71
261782937 5715682 2
245745762 387054267 1
15157283 474991141 2
112398730 56999787 1
34244239 19825835 6
261782937 25091518 6
25091518 34374472 1
121127090 25091518 1
173089105 14104027 1
25091518 121127090 1
132170123 436576452 1
466501865 77188973 1
436576452 132170123 1
318951712 457060718 2
383238347 437518507 1
24734991 437518507 1
22639961 156992643 2
50714939 383238347 4
193313425 245745762 19
333330899 121762421 1
14567982 121762421 1
77188973 397229449 2
26584956 17723460 2
95646830 119074643 1
34654362 17723460 3
18627119 80021045 1
121762421 373442908 2
121762421 432396682 5
16884084 112398730 3
72341341 156992643 4
70796349 368312542 1
276868661 318951712 1
300872531 318951712 8
357805905 318951712 1
357805905 61733092 2
193313425 240202308 51
153810216 20995648 5
58821256 143779403 34
50714939 166598394 4
26796376 34244239 15
26796376 28543847 2
26796376 169864622 1
245745762 388250401 1
14567982 388250401 2
454866285 388250401 1
77981490 270926830 1
388250401 14567982 2
26796376 242943134 4
21746513 14104027 2
121762421 242943134 1
18627119 242943134 1
389434876 432396682 1
20600229 270926830 1
253490735 249709671 2
253490735 34374472 3
15048694 593650130 2
188332701 558445037 2
21736214 373442908 1
21736214 250311545 1
193313425 270926830 2
331178901 270926830 2
18627119 20589545 2
16708655 24211594 3
14104027 164226176 1
131970620 24211594 1
193313425 124312153 1
15048694 58836363 1
357472615 315283542 1
311986618 169864622 1
311986618 20424362 1
277499481 122994639 2
15048694 122994639 1
58821256 34374472 6
19619404 34940114 1
121762421 84563846 1
107254637 201226827 6
288723364 60585651 1
155892458 242943134 1
200700960 222419520 1
124312153 193313425 1
353688428 227023883 1
580749365 34374472 1
21746513 192935794 3
328576792 460401829 1
259215762 162472533 1
18627119 80943076 1
18627119 122994639 3
18627119 58836363 1
383238347 122994639 2
26796376 460401829 12
19825835 460401829 1
107254637 318951712 3
32439211 191111643 3
169864622 311986618 1
169864622 20424362 1
14146330 242943134 2
21746513 19825835 1
276868661 85302744 1
66774405 28543847 1
66774405 81367969 1
24734991 223552246 1
50714939 20992801 4
21746513 22499765 1
21736214 82093305 1
328634628 143739561 1
20148039 19397942 1
193313425 261782937 27
245745762 261782937 2
26796376 62613162 7
19295262 328634628 1
22388326 250091875 1
20992801 50714939 3
121127090 85110055 2
58821256 432396682 58
19825835 85110055 1
18632946 81367969 1
288723364 111013369 1
20148039 20856796 2
193313425 50303152 3
81367969 227023883 1
105880024 77220402 1
353688428 50303152 1
331178901 50303152 3
118984824 111013369 4
132170123 77220402 1
78702900 50303152 1
106150560 124270074 2
93860818 124270074 7
93860818 50303152 1
50714939 16970757 15
415449314 50303152 1
18627119 111013369 1
19619404 125312818 1
331021368 141636742 1
20992801 81367969 2
58821256 33300246 3
162472533 50303152 6
105800463 162472533 2
105800463 32439211 4
245745762 225857392 1
300872531 432396682 26
580749365 27212119 1
50714939 460401829 11
475884318 222762589 1
26796376 80943076 14
26796376 24734991 8
253490735 14190551 8
35305401 143779403 3
33300246 499781930 3
143779403 35305401 1
331178901 90432690 1
198912426 38281180 2
16970757 6364652 1
479644360 19018381 1
479644360 80021045 1
50303152 32439211 1
50303152 81367969 1
50303152 162472533 1
131970620 162472533 2
19018381 479644360 1
58821256 14190551 27
131970620 331178901 1
227023883 22639961 1
68659708 22639961 1
23749162 192935794 2
121127090 222762589 2
36664451 14104027 1
20992801 143739561 1
68659708 82093305 2
593650130 143739561 1
93860818 18632946 1
143739561 245745762 1
14104027 153810216 1
19825835 19619404 1
376161322 15580900 3
25091518 318951712 1
376161322 318951712 1
388954439 318951712 3
58821256 318951712 15
58821256 153810216 31
82093305 318951712 1
153810216 318951712 2
115643685 318951712 1
94701778 318951712 2
162472533 14104027 1
261782937 82093305 1
153810216 14190551 9
120720108 162472533 1
162472533 120720108 1
92498317 50303152 1
253490735 153810216 1
253490735 318951712 1
164226176 19825835 3
217148014 112398730 2
19825835 164226176 2
331178901 164226176 3
331178901 19825835 2
76650839 75896448 1
52412027 60738400 1
20589545 40238442 3
568174146 270926830 1
18632946 86192099 1
225857392 318951712 1
75896448 270926830 3
58821256 225857392 6
25097735 80943076 1
143212610 201226827 8
65357102 94701778 2
250311545 14933304 1
427031173 15484198 2
125312818 383238347 1
125312818 457060718 3
20589545 191807697 1
468356212 115643685 1
20992801 14104027 3
93860818 15048694 11
93860818 19619404 3
93860818 357472615 5
14561015 5715682 1
14561015 831250927 1
408454349 130092487 2
408454349 20424362 1
20148039 236395049 1
20148039 482866177 1
245849058 354911386 1
245849058 169864622 5
357472615 245745762 1
357472615 19619404 1
357472615 93860818 1
20424362 130092487 2
20424362 408454349 1
113585486 61781260 1
193313425 113585486 2
312758175 38281180 2
93860818 35305401 1
225857392 49682880 1
475884318 460401829 1
58821256 105800463 9
25097735 66774405 4
193313425 376161322 8
240202308 376161322 4
50714939 112398730 3
91786287 15010349 2
169864622 245849058 7
154943205 78702900 2
78702900 154943205 2
270926830 454866285 11
14104027 122994639 1
14933304 19977759 3
20356313 58836363 1
475884318 122994639 1
253490735 122994639 15
68659708 277496722 6
19977759 133236916 5
26584956 24211594 1
34654362 121762421 3
300872531 270926830 1
24211594 19977759 3
19295262 454866285 1
94701778 143779403 6
270926830 300872531 1
277496722 454866285 1
198912426 468356212 3
58821256 143739561 7
117783032 15010349 1
249709671 169864622 1
225857392 107722321 1
318951712 24734991 3
125312818 20356313 3
94701778 300872531 5
58821256 77808680 5
50714939 191807697 1
19018381 242943134 1
19018381 580749365 1
61733092 82093305 1
376161322 245745762 1
376161322 240202308 3
388954439 81367969 3
454866285 162472533 2
454866285 276868661 1
72341341 80802900 3
26796376 131517399 7
26796376 187632184 1
26796376 312758175 7
28087982 54515428 1
28087982 296312085 1
77981490 82093305 2
62613162 125312818 1
16884084 19397942 1
94701778 93860818 2
131517399 26796376 1
131517399 187632184 1
240202308 24211594 1
132170123 24211594 3
132170123 19018381 2
58821256 117777690 14
318951712 393436815 1
34940114 474991141 1
217148014 474991141 1
217148014 34940114 1
376161322 474991141 1
15133808 242943134 1
223552246 474991141 1
223552246 34940114 1
407741330 49682880 2
407741330 253490735 1
275228841 68198984 1
260824465 192935794 1
24211594 132170123 2
21746513 80021045 1
58821256 388299335 6
61733092 77981490 1
54515428 28087982 1
54515428 19825835 4
54515428 296312085 1
193313425 18632946 1
193313425 143779403 11
225857392 94701778 5
32439211 225857392 4
225857392 50303152 1
376161322 90432690 2
50714939 14561015 1
14933304 250311545 1
393436815 58821256 1
26584956 64396655 4
393436815 14146330 1
58821256 20992801 1
153810216 61781260 9
61733092 58821256 1
475884318 111013369 1
20148039 118429508 1
166598394 303707744 1
166598394 377319290 1
164226176 331178901 1
111013369 475884318 1
153810216 77234984 1
76650839 93880122 4
475884318 422184091 2
296312085 28087982 1
49682880 94701778 2
223552246 112398730 1
26796376 474991141 1
50303152 393436815 1
79974944 261782937 1
16884084 58836363 17
16884084 70796349 5
16884084 154943205 6
16884084 22159580 2
33300246 133236916 1
15048694 496278040 1
64396655 16708655 2
193313425 415449314 3
18632946 253490735 2
50714939 318951712 4
58821256 191111643 11
328634628 169864622 3
24211594 353688428 1
318951712 200700960 9
27850283 82406734 2
80943076 78562045 2
20356313 41901500 24
227023883 14190551 1
143739561 40238442 1
143739561 18632946 2
34654362 300872531 12
20356313 303707744 4
20356313 46609085 2
32522100 19589280 1
24734991 80943076 2
26796376 162472533 1
20356313 462856853 2
156992643 296288685 1
462856853 20356313 5
50714939 70796349 3
58821256 14146330 8
15157283 20356313 3
115643685 580749365 1
105838665 120720108 1
120720108 105838665 2
388299335 58821256 1
61733092 474991141 1
20356313 15157283 2
196054196 117777690 1
20992801 105838665 3
20992801 94701778 3
94701778 120720108 1
94701778 20992801 1
386476845 14190551 2
18020612 259215762 2
93860818 95194160 2
20589545 185183285 1
617016144 60585651 1
300872531 125270251 1
261782937 397229449 1
385936104 20148039 1
16884084 20148039 1
93860818 18020612 2
21746513 253490735 1
153810216 253490735 1
245745762 185183285 2
125270251 124270074 1
20589545 14567982 2
15048694 20424362 4
422184091 70796349 1
19825835 54515428 4
19825835 296312085 1
77808680 245745762 1
261782937 353688428 1
261782937 27212119 3
261782937 102107018 1
16884084 55253731 1
78702900 20995648 1
16884084 242943134 3
16884084 102084479 3
16884084 21713090 1
77981490 397229449 4
331178901 20589545 2
14146330 19758148 1
20600229 193313425 2
156992643 399365200 1
50714939 41901500 1
20148039 32522100 1
14197060 311986618 1
27850283 311986618 1
49682880 415449314 1
222477026 437518507 1
31373289 32522100 3
16970757 295807687 13
130154450 124312153 1
118429508 300872531 18
331178901 25097735 1
193313425 19295262 1
169864622 20589545 2
617016144 111013369 1
58821256 61781260 22
131970620 300872531 9
18020612 14197060 1
50714939 34244239 1
58821256 77981490 1
15048694 34374472 1
288723364 131926473 1
454866285 123346524 2
26584956 462856853 1
20589545 143212610 2
55253731 60738400 1
173089105 143212610 1
78702900 19758148 5
78702900 20356313 2
169864622 15010349 1
106150560 270926830 2
198912426 488386309 2
118429508 77808680 4
198912426 40238442 1
120720108 18020612 1
107254637 276868661 1
193313425 408454349 2
107254637 124270074 1
61733092 120720108 1
21746513 120720108 1
120720108 105800463 2
131970620 94701778 1
164226176 118429508 1
18632946 118429508 2
22639961 488386309 1
22639961 198912426 1
107254637 19397942 2
49682880 253490735 2
388954439 19758148 1
86192099 20589545 1
86192099 219330249 1
120720108 80021045 1
118429508 200700960 8
118429508 120720108 1
15157283 269788397 5
58821256 253490735 2
58821256 386776248 1
66078636 77234984 7
32439211 617016144 3
32439211 261782937 7
328634628 617016144 2
328634628 32439211 4
20148039 14104027 3
32439211 386776248 2
40238442 488386309 1
26796376 19758148 24
14104027 20148039 1
26796376 269788397 3
156992643 386776248 1
26796376 95646830 5
397229449 131970620 1
318951712 250091875 1
388299335 198912426 2
377319290 422184091 1
20600229 6364652 1
15048694 143779403 1
259215762 111411358 2
331178901 457060718 2
193313425 27212119 8
155892458 166598394 1
155892458 121762421 1
558445037 568174146 1
143212610 617016144 10
242943134 81857654 1
191807697 88974929 3
388299335 300872531 2
16970757 388299335 3
26796376 20356313 19
131970620 156992643 1
331021368 144929619 1
397229449 201226827 3
121762421 61733092 1
58821256 32369044 1
242943134 78702900 1
156992643 16970757 4
16970757 156992643 3
156992643 354911386 2
253490735 19397942 2
107254637 34374472 1
54515428 22499765 1
54515428 54351001 1
558445037 188332701 1
36664451 188332701 1
24727170 460401829 2
24727170 20356313 2
54515428 121127090 1
15157283 66774405 2
19295262 5715682 1
188332701 217148014 3
222477026 217148014 12
26796376 16970757 22
26796376 223552246 7
193313425 49682880 11
217148014 222477026 7
193313425 354911386 2
121762421 354911386 1
354911386 193313425 1
16884084 188332701 4
242943134 14561015 1
22159580 255998767 1
32439211 259215762 1
217148014 188332701 2
462856853 460401829 1
94701778 118429508 4
105838665 105800463 2
16970757 61781260 1
34374472 50714939 2
26796376 61781260 5
80943076 15157283 2
14567982 50303152 1
54515428 16708655 5
54515428 125270251 3
50714939 34374472 3
14933304 54351001 1
250311545 16708655 1
40238442 14933304 1
14933304 40238442 1
127619354 118711934 6
14933304 200700960 2
200700960 14933304 3
193313425 19397942 6
6058852 19397942 1
173065787 20992801 1
127619354 80812413 6
35305401 77981490 1
34374472 133236916 4
388954439 115643685 1
388954439 32522100 1
388954439 77188973 1
227023883 106150560 1
88974929 191807697 1
166598394 408663015 3
58821256 331178901 6
19977759 14104027 1
26584956 20995648 1
35305401 32439211 5
58821256 164226176 1
58821256 193313425 5
193313425 58821256 2
193313425 432396682 2
58821256 72883916 7
58821256 460401829 2
58821256 110767433 2
14197060 92498317 1
121762421 77188973 1
105838665 107254637 3
52412027 70796349 1
77808680 432396682 3
77808680 415449314 1
20356313 22159580 2
331178901 110767433 1
331178901 107722321 1
26796376 217148014 1
58821256 49682880 24
15157283 295807687 5
20356313 122994639 1
16708655 121762421 1
121762421 608932775 3
193313425 608932775 1
193313425 121762421 8
77808680 608932775 1
415449314 608932775 1
568174146 94701778 5
94701778 568174146 3
35781487 240202308 1
107254637 499781930 2
143779403 568174146 1
77808680 300872531 12
14104027 295807687 1
245745762 19758148 1
180013616 217148014 1
269788397 15157283 1
26796376 16708655 10
26796376 222477026 5
198912426 19295262 4
318951712 115643685 1
245745762 415449314 5
132170123 27212119 2
20589545 415449314 1
34374472 20589545 1
77188973 415449314 3
25097735 19177609 1
198912426 162472533 1
192935794 227023883 2
77240489 121762421 2
54515428 105800463 2
50714939 28087982 12
6058852 105800463 1
54515428 6058852 1
22159580 78702900 2
121762421 77240489 1
300872531 198912426 4
606306570 38281180 1
606306570 125270251 4
606306570 65357102 2
606306570 19825835 3
19825835 606306570 1
606306570 80943076 1
125270251 606306570 2
164226176 21736214 2
6364652 19825835 2
85302744 18099795 1
77240489 16970757 1
300872531 249709671 2
253490735 55059675 1
20356313 118984824 1
34374472 142003449 2
277496722 107254637 1
54515428 61781260 3
54515428 50714939 1
354911386 106150560 1
58821256 249709671 1
58821256 624746312 74
94701778 624746312 14
624746312 300872531 53
387054267 111013369 1
58821256 14104027 1
624746312 58821256 39
40238442 20589545 2
68659708 111013369 1
245745762 354911386 1
20589545 432396682 1
14146330 106150560 1
50714939 62613162 11
188332701 222477026 1
222477026 16884084 26
50714939 14190551 9
193313425 21746513 7
624746312 131970620 8
58821256 376161322 1
624746312 331178901 2
26796376 19825835 19
16884084 383238347 1
25097735 269788397 1
15672615 72883916 1
15672615 17298241 1
15672615 118429508 1
26796376 250311545 10
58821256 23452598 2
58821256 106150560 6
34374472 173089105 4
81857654 354911386 1
121762421 35305401 1
105838665 192935794 2
82093305 624746312 16
77808680 624746312 5
77808680 318951712 1
318951712 300872531 9
34374472 245849058 1
20992801 21713090 6
300872531 34374472 1
93860818 387054267 5
64396655 34374472 11
34374472 516688031 1
376161322 120720108 1
15048694 19825835 3
61733092 40238442 1
14284260 95646830 2
50714939 188332701 1
393947529 385936104 1
393947529 222419520 1
393947529 154943205 1
393947529 169864622 1
393947529 22639961 1
253490735 130092487 1
277496722 80021045 1
169864622 80943076 1
169864622 36664451 1
169864622 5715682 1
169864622 331178901 1
250311545 288723364 1
250311545 92498317 1
131970620 169864622 7
131970620 331021368 1
131970620 242943134 2
131970620 393947529 1
131970620 474991141 1
131970620 21746513 1
250311545 383238347 1
250311545 124170781 1
250311545 385936104 1
250311545 70796349 1
250311545 26796376 2
88974929 70796349 1
250311545 34244239 1
15453062 19758148 1
393947529 14933304 2
19018381 108600854 1
19018381 101262304 1
19018381 21666641 1
26796376 25097735 5
58821256 66078636 2
66078636 23452598 3
180013616 108600854 1
180013616 101262304 1
180013616 19018381 6
180013616 21666641 5
180013616 80021045 1
245745762 106150560 2
270926830 95646830 1
270926830 19825835 1
261782937 125270251 10
125270251 261782937 11
26796376 125270251 14
95646830 11564602 1
32965648 131926473 1
353688428 125270251 2
131926473 32965648 1
389443487 20600229 6
357472615 68659708 1
357472615 240202308 1
217148014 399365200 1
462856853 125270251 3
357472615 64396655 1
260824465 14567982 1
277496722 14567982 1
118984824 38281180 1
331178901 72341341 1
143779403 300872531 1
106150560 300872531 1
117777690 300872531 4
22639961 31373289 1
209029473 389443487 1
209029473 54515428 1
209029473 75896448 1
209029473 20600229 2
54515428 209029473 1
54515428 20600229 1
81367969 240202308 1
81367969 26584956 1
193313425 328634628 11
15157283 102084479 2
312758175 154943205 1
154943205 312758175 1
173065787 105880024 1
173065787 80802900 3
173065787 196054196 1
15157283 77234984 1
169864622 18632946 1
34374472 64396655 10
93860818 64396655 3
93860818 408454349 1
64396655 93860818 3
27850283 77220402 1
18632946 20589545 1
407741330 191111643 1
125270251 223552246 1
106150560 173089105 1
407741330 173089105 4
68659708 75896448 2
462856853 16708655 2
407741330 18632946 2
407741330 75896448 1
143212610 198912426 3
245849058 198912426 1
54515428 462856853 1
77808680 28087982 1
331178901 28087982 1
68659708 18632946 2
383238347 223552246 1
77808680 93860818 3
118429508 143212610 2
22639961 118429508 1
106150560 68659708 3
106150560 15672615 1
68659708 95646830 1
106150560 95646830 1
118429508 95646830 2
106150560 22639961 1
245745762 95646830 3
118429508 124270074 1
173089105 95646830 1
77808680 95646830 1
93860818 25097735 1
407741330 20600229 1
388954439 58821256 1
388954439 624746312 1
388954439 124270074 1
95646830 68659708 1
95646830 245745762 1
20589545 20600229 1
454866285 124270074 1
95646830 173089105 2
106150560 219298196 2
121762421 118429508 4
118429508 624746312 14
558445037 130154450 1
624746312 118429508 37
34244239 130092487 1
34244239 100260784 1
34244239 66444899 1
34244239 258834854 1
193313425 300872531 10
198912426 19758148 2
198912426 19177609 1
331178901 14567982 4
192935794 54351001 4
245745762 192935794 5
192935794 245745762 3
131970620 245745762 1
624746312 54351001 11
168592013 624746312 2
15672615 58836363 1
15672615 77224096 1
15672615 131970620 2
270926830 14190551 3
143212610 143779403 3
331178901 62613162 4
15157283 606306570 1
156992643 18632946 1
34374472 28543847 8
34374472 26584956 1
26796376 34374472 1
26796376 54351001 1
77188973 386476845 1
275228841 21746513 1
275228841 94701778 1
102958885 78702900 1
261782937 16708655 2
118984824 222477026 1
95646830 250311545 1
389434876 19018381 1
270926830 624746312 2
32439211 192935794 6
58821256 118429508 20
617016144 143212610 3
49682880 200700960 1
20992801 253490735 2
387054267 20992801 1
397229449 624746312 6
624746312 397229449 8
270926830 608932775 2
58821256 397229449 1
385936104 222477026 1
622426905 34374472 7
77234984 25097735 1
16884084 20356313 3
16884084 462856853 2
225857392 249709671 1
125270251 462856853 1
19619404 593650130 1
185183285 353688428 9
25097735 77234984 1
318951712 624746312 1
318951712 432396682 6
318951712 118429508 1
624746312 432396682 50
93860818 624746312 14
331178901 20148039 1
198912426 32369044 1
55253731 18020612 1
270926830 106150560 1
250091875 198912426 1
58821256 77234984 3
250091875 19397942 1
193313425 90432690 6
328634628 124270074 1
318951712 61733092 7
88974929 397229449 2
15672615 105838665 3
19177609 288723364 1
388250401 303707744 1
328634628 259215762 1
593650130 19619404 4
300872531 105800463 1
50714939 388250401 8
105800463 300872531 1
14146330 300872531 3
14146330 432396682 3
300872531 14146330 1
198912426 32439211 2
245745762 28543847 1
27850283 55059675 2
617016144 5715682 6
121127090 377319290 3
121127090 20356313 1
121127090 131926473 2
383238347 131926473 1
377319290 121127090 3
14933304 61781260 1
16884084 46609085 2
26796376 20995648 7
19295262 34654362 2
34654362 19295262 3
58821256 34654362 9
20992801 81857654 1
20992801 21666641 1
300872531 34654362 4
55253731 38281180 1
26796376 38281180 3
15048694 38281180 2
81857654 20992801 1
81857654 21666641 2
462856853 122994639 2
34244239 17723460 2
121127090 617016144 1
131926473 617016144 1
242943134 460401829 1
593650130 242943134 1
389434876 35781487 3
35781487 389434876 1
593650130 78702900 4
353688428 415449314 1
188332701 25097735 1
25097735 188332701 1
26796376 78702900 7
19397942 105800463 3
407741330 617016144 2
198912426 21746513 3
245849058 61781260 6
50714939 38281180 1
50714939 436576452 1
50714939 19177609 3
50714939 78702900 1
50714939 109585815 1
50714939 65357102 13
245745762 118984824 1
386476845 121127090 1
386476845 377319290 1
388250401 54515428 1
162472533 300872531 3
132170123 180013616 2
80802900 617016144 2
106115066 19973305 1
23749162 93860818 1
93860818 168592013 1
19177609 94701778 2
331178901 277496722 1
61733092 143739561 2
407741330 143739561 1
407741330 19397942 4
32439211 54351001 14
124270074 19825835 1
383238347 595553662 2
383238347 460401829 2
261782937 58922682 1
14933304 6364652 1
19825835 38281180 1
26796376 131926473 1
6364652 386776248 1
27850283 91786287 1
76650839 121762421 1
76650839 78702900 2
78702900 331021368 2
61733092 34244239 1
415449314 121762421 1
331021368 222477026 1
331021368 58922682 1
454866285 38281180 1
331178901 38281180 1
77808680 38281180 1
23749162 22159580 1
32522100 22159580 1
131926473 58922682 1
131926473 388250401 1
131926473 331021368 3
383238347 22159580 1
217148014 80021045 1
407741330 38281180 1
26796376 108587399 11
131926473 121127090 2
222477026 331021368 1
222477026 58922682 3
22159580 331021368 2
78702900 20226550 2
318951712 143212610 3
22159580 121127090 5
217148014 22159580 1
91786287 5715682 4
101712079 242943134 1
79974944 125270251 1
38281180 16708655 1
568174146 54351001 2
568174146 61781260 1
568174146 105800463 1
14197060 85302744 1
125312818 593650130 1
593650130 125312818 1
25091518 14146330 2
388954439 14146330 1
15048694 125312818 1
106150560 25091518 2
125270251 496278040 1
64396655 28543847 3
408663015 78702900 1
408663015 121127090 1
408663015 462856853 1
606306570 16708655 2
303707744 399365200 1
14567982 408454349 2
21746513 118429508 3
50303152 429751008 1
22639961 19397942 3
77981490 124270074 1
19397942 124270074 1
118984824 78702900 1
25097735 78702900 1
198912426 19397942 1
131970620 20995648 1
131970620 19397942 1
245849058 19397942 6
277496722 19397942 1
68659708 25097735 1
242943134 222477026 1
60738400 242943134 1
198912426 6364652 1
462856853 78702900 2
462856853 121127090 2
242943134 75896448 1
200700960 11564602 1
14561015 11564602 1
198912426 80802900 1
78702900 18632946 1
193313425 20424362 1
18632946 318951712 3
143212610 318951712 2
318951712 18632946 3
617016144 80943076 2
80943076 617016144 1
32439211 318951712 1
14197060 5715682 4
132170123 80802900 2
14197060 27850283 7
26796376 121127090 2
198912426 107722321 4
118984824 22159580 5
15157283 131926473 1
26584956 78702900 1
77234984 35781487 1
58821256 16708655 3
105880024 77981490 1
78562045 80943076 1
20424362 193313425 1
250091875 368314502 1
617016144 595553662 1
81857654 66078636 2
66078636 259215762 3
66078636 81857654 2
44548822 81857654 2
26584956 432396682 1
94701778 80021045 1
105800463 78702900 1
389443487 227023883 2
34374472 242943134 2
58821256 415449314 1
18632946 78702900 1
368312542 27850283 2
383238347 34940114 3
24734991 58836363 2
23749162 143212610 1
38886883 27850283 1
33300246 245849058 1
407741330 245849058 1
595553662 27850283 1
245849058 33300246 4
245849058 407741330 1
34940114 383238347 1
245745762 260824465 2
209029473 21744895 1
209029473 154943205 1
209029473 34940114 3
18627119 383238347 2
18627119 21744895 1
18627119 154943205 1
18627119 34940114 1
383238347 21744895 1
383238347 154943205 1
300872531 49682880 8
568174146 245745762 1
245745762 90432690 1
245849058 297967419 1
14146330 78702900 1
245745762 78702900 1
14104027 21746513 1
19177609 27850283 3
25091518 14190551 1
275228841 475884318 1
94701778 14933304 6
105800463 617016144 3
22159580 831250927 1
454866285 393947529 1
454866285 44548822 1
22159580 80802900 4
50714939 385936104 3
68659708 105800463 1
516688031 77981490 1
516688031 196054196 1
50714939 125270251 7
50714939 118984824 1
385936104 118984824 3
385936104 50714939 5
66774405 22159580 4
15157283 188332701 1
196054196 516688031 1
14933304 94701778 2
18632946 80021045 4
288723364 15157283 1
164226176 54351001 1
82093305 608932775 1
245745762 111411358 2
143739561 191111643 1
198912426 457060718 1
125312818 432396682 6
20356313 76650839 1
20356313 86192099 1
20356313 457060718 1
20356313 125312818 1
20356313 62613162 15
131970620 130154450 1
35305401 130154450 1
397229449 60738400 2
110767433 35781487 2
22159580 84563846 1
22159580 38281180 1
22159580 58922682 1
277496722 38281180 1
277496722 58922682 1
460401829 222762589 1
156992643 154943205 1
222762589 38281180 1
624746312 94701778 15
624746312 14190551 6
624746312 93860818 15
155892458 14190551 1
24734991 34343954 1
24734991 24727170 1
24727170 24734991 3
24727170 34343954 2
19295262 94701778 1
94701778 19295262 1
20356313 60738400 1
624746312 19295262 1
35781487 110767433 1
25097735 38281180 2
20356313 19758148 8
33300246 393436815 2
50714939 19758148 6
94701778 58821256 1
125270251 121127090 1
222762589 388250401 1
407741330 19977759 1
462856853 88974929 1
462856853 18627119 1
377319290 227023883 1
58821256 94701778 11
328634628 432396682 1
227023883 377319290 1
153810216 312758175 2
153810216 55253731 5
50714939 457060718 12
143212610 19977759 2
26584956 21736214 1
16708655 118429508 1
124270074 78702900 1
198912426 124270074 2
78702900 124270074 1
143739561 624746312 2
415449314 61781260 4
169864622 173089105 2
19977759 624746312 1
624746312 61781260 4
81367969 94701778 4
77981490 110767433 1
26584956 408454349 3
198912426 14146330 2
593650130 19758148 3
50714939 20356313 10
388299335 121762421 1
78702900 60585651 1
14146330 143779403 4
253490735 14104027 1
25097735 112398730 2
34654362 131970620 1
70796349 121127090 4
14567982 50714939 1
21736214 32369044 2
14197060 616277319 1
24734991 26796376 1
50714939 14567982 1
479644360 373442908 2
373442908 479644360 1
21746513 353688428 2
245745762 180013616 1
245745762 35781487 2
415449314 245745762 2
415449314 180013616 1
19758148 122994639 1
6058852 32369044 1
125270251 222477026 1
78702900 222477026 1
121127090 70796349 5
22159580 462856853 2
462856853 22159580 1
516688031 333330899 1
143739561 173089105 2
108587399 222477026 1
34374472 56999787 1
415449314 144791011 1
50714939 35305401 5
38886883 106115066 4
19825835 386776248 1
26796376 462856853 2
15157283 106115066 1
19825835 462856853 1
386776248 19825835 1
386776248 65357102 4
300872531 624746312 15
16970757 21746513 1
125270251 357805905 1
21666641 5715682 5
66774405 26584956 1
311986618 56999787 2
78702900 34244239 1
32369044 6058852 1
32369044 131926473 1
16884084 21744895 1
16970757 44548822 1
19758148 34940114 1
121127090 191111643 1
191807697 18099795 1
333330899 516688031 1
26584956 121127090 1
24727170 16884084 1
68659708 34343954 1
107254637 94701778 1
222477026 376161322 1
110767433 34343954 1
58821256 27850283 3
19758148 84563846 9
19758148 222762589 2
105800463 309587728 1
105800463 49682880 1
253490735 6364652 1
479644360 124312153 2
124312153 373442908 1
33300246 245745762 1
250311545 131517399 1
21736214 354911386 1
407741330 133236916 1
19758148 191111643 2
19619404 15048694 1
19619404 20424362 1
15048694 28543847 2
15157283 20226550 1
34374472 185183285 5
26796376 20226550 3
21736214 328634628 2
300872531 14190551 2
19758148 14104027 3
185183285 318951712 6
35781487 18020612 1
198912426 106397932 1
185183285 106397932 1
185183285 198912426 23
33300246 185183285 2
33300246 27212119 5
185183285 33300246 4
185183285 27212119 2
15672615 64396655 1
32522100 64396655 1
198912426 250091875 1
28087982 277496722 2
107254637 61781260 2
386776248 108587399 4
15048694 25097735 2
34654362 191111643 3
475884318 15048694 1
106115066 368312542 1
15157283 60585651 2
21666641 72883916 3
19397942 389434876 1
15048694 475884318 2
389434876 19397942 1
377319290 408454349 1
377319290 387054267 1
110767433 68659708 1
110767433 94701778 1
121762421 300872531 4
225857392 300872531 1
225857392 198912426 2
624746312 198912426 1
275228841 14104027 2
198912426 300872531 7
50714939 24734991 2
624746312 454866285 4
454866285 624746312 5
198912426 466501865 1
108587399 386776248 2
15157283 32369044 1
19758148 15672615 1
415449314 124270074 1
124270074 415449314 1
32369044 15157283 1
27850283 14197060 1
19758148 242943134 3
300872531 77234984 2
26796376 88974929 3
19977759 21666641 1
153810216 225857392 1
106150560 164226176 1
219330249 91786287 1
288723364 82406734 1
121127090 82406734 1
180013616 91786287 3
26584956 85302744 1
26584956 50303152 1
26584956 62613162 1
16970757 122994639 1
54515428 14758838 1
35781487 24734991 1
622426905 115643685 7
32439211 115643685 2
95646830 331021368 1
16970757 76650839 1
19825835 14933304 2
295807687 95646830 3
95646830 460401829 1
130154450 95646830 1
222762589 19758148 2
16708655 169864622 1
198912426 328634628 2
300872531 227023883 1
20356313 191111643 11
169864622 300872531 1
77234984 432396682 2
454866285 300872531 3
331178901 64396655 5
300872531 77808680 2
300872531 118429508 5
408454349 64396655 1
19295262 624746312 1
240202308 249709671 1
77808680 118429508 4
21666641 27850283 15
14197060 15010349 10
227023883 300872531 1
198912426 80021045 1
198912426 18632946 3
388250401 482866177 2
14104027 131517399 1
353688428 18632946 2
143779403 36672211 1
90432690 127619354 1
143212610 90432690 7
198912426 50303152 2
156992643 300872531 1
16970757 119074643 1
118429508 80802900 1
393436815 297967419 1
209029473 95646830 2
209029473 462856853 1
77188973 79974944 1
19589280 58821256 1
125270251 54515428 2
20356313 19825835 6
44548822 16884084 2
19825835 44548822 1
185183285 45158266 41
185183285 16708655 5
58821256 185183285 2
388954439 35305401 1
227023883 617016144 1
475884318 245849058 1
198912426 122994639 1
388954439 122994639 1
143212610 153810216 4
107254637 17723460 2
14104027 54515428 3
16708655 408454349 1
185183285 191111643 1
373442908 80943076 1
106150560 115643685 5
58821256 102084479 5
219976700 185183285 1
19758148 20356313 5
32369044 432396682 5
20424362 432396682 5
50714939 34940114 3
16884084 222477026 15
19758148 101712079 4
19758148 62613162 2
20995648 14190551 24
386776248 215206530 1
153810216 27212119 3
20995648 115643685 2
21666641 617016144 1
185183285 388299335 4
105838665 130154450 2
62613162 16884084 1
131970620 354911386 1
196054196 115643685 1
475884318 38281180 1
185183285 34374472 5
19825835 22282116 1
198912426 49682880 1
121127090 376161322 1
121127090 20148039 1
20148039 20992801 4
20148039 121127090 1
14104027 34654362 1
14104027 68659708 3
617016144 21666641 1
70796349 65357102 2
32439211 387054267 8
70796349 14197060 1
180013616 14197060 2
20992801 376161322 2
20992801 20148039 3
20992801 121127090 1
300872531 68659708 1
19758148 20424362 1
20424362 19758148 1
188332701 144929619 4
193313425 17723460 1
14104027 34940114 1
169864622 21746513 1
78702900 373442908 1
20995648 34374472 3
20995648 54515428 1
54515428 20995648 4
112398730 295807687 1
580749365 17723460 3
20995648 580749365 2
20995648 17723460 6
309587728 34940114 1
72341341 432396682 3
107254637 328634628 1
14197060 432396682 1
19758148 5715682 2
131970620 143739561 4
85302744 50303152 1
219976700 34374472 1
219976700 14567982 1
261782937 432396682 3
124270074 22499765 1
331178901 188332701 1
331178901 85110055 1
27850283 389434876 1
27850283 331178901 1
27850283 188332701 1
27850283 85110055 2
54351001 94701778 1
54351001 19977759 2
192935794 17723460 1
188332701 389434876 1
188332701 331178901 2
188332701 27850283 1
188332701 85110055 3
193313425 353688428 1
388250401 432396682 1
617016144 32439211 1
261782937 34374472 2
261782937 56999787 2
173089105 624746312 1
261782937 14190551 7
219976700 407741330 1
295807687 112398730 2
20600229 328634628 4
54351001 143779403 32
288723364 131517399 1
19619404 123346524 1
34374472 624746312 1
54351001 16708655 11
32439211 240202308 1
331178901 617016144 1
16970757 18096679 1
118429508 388299335 2
624746312 34374472 1
227023883 427031173 1
219976700 193313425 5
219976700 227023883 2
219976700 15580900 5
22159580 118984824 1
270926830 107254637 2
18020612 58821256 1
20424362 112398730 1
54351001 32439211 31
54515428 432396682 3
107254637 153810216 1
245849058 50303152 3
318951712 227023883 1
32522100 185183285 1
180013616 115643685 1
14567982 408663015 3
242943134 80021045 1
288723364 24734991 1
22159580 24734991 1
198912426 408663015 10
54515428 288723364 2
193313425 408663015 7
408454349 408663015 1
27850283 85302744 4
261782937 408663015 10
61733092 408663015 5
245745762 408663015 3
32439211 408663015 2
107254637 432396682 2
331178901 408663015 5
242943134 408663015 1
261782937 17723460 10
261782937 408454349 1
580749365 408663015 1
27850283 422184091 1
35305401 242943134 1
261782937 242943134 2
261782937 580749365 1
6364652 408663015 1
300872531 408663015 3
261782937 191111643 1
261782937 35305401 1
318951712 408663015 1
25091518 408663015 1
219976700 408663015 1
261782937 32522100 2
66444899 408663015 1
288723364 34940114 1
240202308 408663015 1
107254637 408663015 1
18020612 408663015 1
288723364 54515428 2
318951712 54515428 1
270926830 408663015 2
180013616 408663015 1
180013616 242943134 1
26796376 54515428 7
245849058 32522100 2
245849058 227023883 1
353688428 408663015 1
415449314 408663015 1
270926830 54515428 1
16970757 222477026 1
166598394 222477026 2
54351001 61781260 9
26796376 19619404 7
200700960 408663015 1
200700960 432396682 7
387054267 408663015 2
54351001 408663015 2
54515428 16970757 1
76650839 20356313 1
198912426 297967419 3
22159580 112398730 1
64396655 331178901 1
300872531 35305401 1
15672615 408663015 1
19758148 153810216 2
18096679 54515428 1
21746513 26796376 1
185183285 26796376 1
185183285 21746513 2
185183285 107254637 4
250091875 408663015 2
166598394 62613162 2
49682880 408663015 1
408454349 131970620 1
11564602 261782937 1
185183285 40238442 8
93860818 17723460 2
16884084 118984824 2
26584956 408663015 1
131970620 118429508 4
50303152 331178901 1
118429508 408663015 1
19758148 118984824 5
70796349 118984824 1
219976700 18099795 1
219976700 16708655 1
300872531 393436815 2
200700960 50303152 1
35305401 50303152 2
54351001 68659708 1
54351001 432396682 6
185183285 408663015 1
108587399 112398730 2
54515428 112398730 2
81857654 25091518 1
606306570 19619404 1
606306570 123346524 1
219976700 20992801 1
201226827 245849058 1
21666641 28543847 3
21666641 106115066 1
219976700 240202308 2
118984824 408663015 1
219976700 432396682 1
219976700 198912426 1
622426905 415449314 3
331178901 198912426 1
219976700 14190551 4
24211594 240202308 1
219976700 191111643 1
169864622 34654362 1
115643685 249709671 1
131970620 219976700 1
185183285 131970620 3
34374472 32522100 1
50714939 193313425 8
318951712 125312818 8
125312818 318951712 2
101712079 19758148 4
20356313 14104027 2
14104027 20356313 1
185183285 276868661 1
180013616 122994639 1
185183285 115643685 7
14146330 17723460 2
496278040 422184091 1
385936104 111013369 1
111013369 385936104 1
22639961 169864622 1
25091518 26584956 3
249709671 6364652 1
22388326 85302744 1
22388326 61781260 1
250091875 18099795 2
93860818 105838665 4
111013369 222419520 1
19177609 188332701 1
219976700 26584956 1
223552246 111013369 1
106115066 85302744 3
240202308 19619404 1
131120978 436576452 1
131120978 20356313 1
415449314 76650839 1
32522100 422184091 1
14933304 22388326 2
60738400 18096679 1
50714939 95646830 4
166598394 26796376 1
462856853 16884084 1
20995648 21746513 6
19758148 78702900 1
19758148 32522100 1
61781260 261782937 3
193313425 242943134 1
15672615 18020612 1
82093305 300872531 12
82093305 432396682 5
82093305 94701778 6
82093305 14146330 2
386476845 81367969 2
20995648 68659708 5
20995648 331178901 1
21736214 34374472 2
558445037 50714939 1
16884084 261782937 1
50714939 558445037 1
58821256 18632946 1
26796376 22159580 5
125270251 422184091 2
222477026 70796349 1
79974944 14104027 1
219976700 250091875 1
15672615 24211594 2
68659708 393436815 5
26796376 21746513 1
166598394 368314502 2
166598394 417975170 2
166598394 19058678 10
18627119 166598394 1
624746312 21746513 7
21746513 624746312 2
200700960 19397942 1
617016144 19295262 2
624746312 200700960 2
475884318 14104027 1
397229449 276868661 4
198912426 276868661 4
21736214 50303152 1
25091518 35781487 1
106115066 82406734 6
24211594 143779403 6
624746312 219976700 1
20995648 18099795 6
54351001 624746312 4
14567982 415449314 2
20356313 20995648 2
15672615 118984824 2
14567982 28543847 1
397229449 28543847 1
118429508 107254637 1
20995648 20356313 1
26796376 14567982 1
26796376 19397942 2
26796376 415449314 1
93860818 240202308 2
18627119 22159580 1
624746312 6364652 2
185183285 18020612 1
81367969 187632184 1
23749162 432396682 1
415449314 14567982 3
34244239 14104027 1
54351001 17723460 5
276868661 14933304 1
462856853 11564602 1
23749162 198912426 1
20995648 261782937 6
185183285 81367969 4
50303152 17723460 1
93860818 6364652 2
15157283 17723460 1
219976700 624746312 1
276868661 397229449 1
22388326 460401829 1
19758148 144929619 1
61733092 22388326 1
80943076 460401829 1
253490735 219976700 1
105838665 105880024 3
65357102 93880122 1
105800463 65357102 2
65357102 105800463 6
105800463 38281180 2
54351001 153810216 10
65357102 82093305 1
107254637 33300246 1
219976700 143779403 1
54351001 14190551 8
131970620 93860818 7
288723364 125270251 2
169864622 259215762 1
6058852 202205134 2
193313425 219976700 4
185183285 354911386 1
427031173 50303152 1
19758148 112398730 1
34374472 95646830 1
34374472 15580900 2
34374472 65357102 1
78702900 125270251 1
95646830 15580900 2
95646830 65357102 1
331178901 61733092 4
58821256 18099795 3
21713090 105880024 4
15157283 119074643 13
61733092 357805905 2
118984824 388250401 1
118429508 393436815 1
222477026 41901500 1
16884084 33300246 1
300872531 33300246 1
125270251 112398730 1
50714939 17723460 8
22159580 130085607 1
219976700 35781487 2
125312818 55253731 1
16884084 28087982 2
34940114 34374472 1
108587399 80943076 3
200700960 300872531 5
393436815 300872531 1
34244239 34940114 1
34940114 34244239 1
34244239 16970757 2
16970757 34244239 1
61733092 21713090 2
28087982 21746513 1
14567982 33300246 1
125270251 130092487 1
130092487 125270251 1
18627119 422184091 1
169864622 261782937 1
50714939 16884084 9
276868661 198912426 2
180013616 460401829 2
121127090 32522100 1
117783032 14933304 2
34374472 34940114 1
300872531 117777690 1
22388326 114704539 1
35305401 107254637 1
107254637 46609085 39
192935794 353688428 2
193313425 192935794 3
23749162 219976700 2
259215762 105880024 2
466501865 25091518 2
15672615 219976700 1
479644360 25097735 1
479644360 22159580 1
397229449 193313425 2
622426905 20992801 4
58821256 35781487 1
28087982 192935794 3
277496722 35781487 1
34374472 499781930 1
223552246 16708655 1
407741330 143212610 2
143212610 407741330 2
125270251 27212119 1
33300246 121127090 2
219976700 50303152 1
121127090 27212119 1
192935794 28087982 2
269788397 28087982 1
15048694 376161322 1
68659708 62613162 1
18632946 499781930 3
198912426 107254637 5
20992801 49682880 1
14567982 81367969 1
25097735 111013369 11
219976700 191807697 2
479644360 21666641 1
16884084 436576452 2
158315486 112398730 2
14933304 46609085 1
496278040 144929619 1
15672615 198912426 2
277496722 198912426 1
50714939 15157283 1
93860818 19977759 2
624746312 387054267 4
19758148 16884084 2
198912426 516688031 1
198912426 568174146 1
624746312 261782937 1
18099795 261782937 4
261782937 18099795 2
18099795 22388326 2
18099795 19758148 2
19758148 18099795 2
460401829 93880122 1
77240489 14190551 1
19825835 61733092 1
130092487 19825835 1
219976700 261782937 1
259215762 261782937 1
18627119 19825835 1
54515428 224655400 1
19758148 19825835 6
78562045 19825835 1
107254637 15580900 4
479644360 106115066 1
21746513 407741330 1
19825835 125312818 1
16884084 606306570 1
16884084 125270251 3
318951712 173065787 1
460401829 50714939 3
107254637 15484198 1
26796376 20424362 3
20424362 26796376 2
55253731 606306570 1
54351001 32369044 1
180013616 80802900 1
180013616 357805905 1
32369044 15484198 1
68659708 32369044 2
34244239 388250401 1
18632946 19295262 1
77188973 19295262 1
143779403 16970757 1
16970757 143779403 1
21666641 20226550 1
21666641 180013616 1
20600229 131970620 1
125270251 14395178 1
107254637 58821256 1
118984824 28087982 2
20600229 21736214 2
20600229 14190551 1
76650839 34374472 1
185183285 32522100 12
19825835 275228841 1
125270251 15484198 1
35781487 143779403 1
32369044 20600229 1
6058852 180013616 2
622426905 32439211 11
88974929 58922682 1
35305401 14190551 5
35305401 432396682 2
300872531 131970620 7
318951712 296312085 1
276868661 115643685 2
296312085 318951712 1
397229449 106397932 1
193313425 35781487 8
300872531 6364652 1
143212610 191807697 3
54351001 15672615 1
300872531 357805905 1
55253731 457060718 1
385936104 373442908 1
250091875 93880122 1
54351001 20995648 1
54351001 18632946 15
54351001 33300246 3
20995648 143212610 6
318951712 54351001 3
54351001 318951712 3
118984824 475884318 1
58821256 315283542 1
16884084 475884318 1
14146330 315283542 1
82093305 315283542 1
15672615 34654362 2
34654362 624746312 1
19295262 776022362 3
93860818 19295262 1
93860818 776022362 1
19758148 80943076 1
121762421 32965648 1
90432690 118429508 1
407741330 32369044 1
20856796 35781487 3
76650839 35781487 3
54351001 35781487 1
353688428 386476845 5
93860818 54351001 2
144929619 300872531 1
270926830 17723460 1
20856796 300872531 1
26796376 385936104 8
79974944 259215762 1
79974944 61733092 1
79974944 17723460 1
20356313 50714939 5
188332701 422184091 2
16970757 188332701 9
20589545 932446861 1
61733092 415449314 2
188332701 16970757 6
58821256 191807697 2
118984824 422184091 1
84563846 457060718 2
185183285 201226827 10
479644360 17723460 1
33300246 192935794 1
65357102 606306570 1
50714939 14104027 2
50714939 408454349 1
125270251 331021368 2
50714939 331021368 2
58821256 142003449 2
91786287 80021045 6
373442908 125270251 1
333330899 91786287 1
300872531 142003449 2
198912426 432396682 4
269788397 50714939 1
15672615 15010349 2
23749162 162472533 2
15048694 436576452 1
20995648 25097735 3
25097735 20995648 3
50714939 25097735 2
25097735 50714939 1
193313425 276868661 1
312758175 27850283 1
185183285 227023883 2
185183285 75896448 1
185183285 77981490 17
185183285 15580900 11
22159580 242943134 6
185183285 386476845 1
397229449 408663015 1
222762589 457060718 1
50714939 80943076 5
80943076 50714939 1
253490735 113585486 2
25097735 422184091 1
15672615 95194160 1
95646830 422184091 1
19177609 121127090 2
54351001 162472533 2
20995648 76650839 8
62613162 17723460 6
277496722 28087982 2
622426905 388299335 30
28087982 15580900 1
188332701 54515428 2
188332701 16884084 1
222477026 14104027 1
18099795 132170123 1
18099795 20589545 2
18099795 45158266 1
219976700 115643685 1
242943134 387054267 1
55059675 554602188 1
193313425 389434876 1
193313425 61733092 6
61733092 389434876 1
91786287 19018381 2
19018381 91786287 1
58821256 54351001 9
58821256 173089105 7
121762421 35781487 1
54351001 143739561 1
54351001 77808680 2
54351001 58821256 3
54351001 173089105 1
18099795 14190551 27
18099795 198912426 1
34374472 389434876 3
84563846 202205134 1
19295262 617016144 1
14104027 328576792 1
54351001 261782937 3
65357102 21746513 1
295807687 457060718 1
21746513 65357102 1
20589545 261782937 4
328576792 14104027 1
300872531 191807697 1
454866285 93860818 1
15048694 173065787 1
261782937 61733092 14
81367969 386776248 1
108587399 173065787 1
275228841 111013369 4
107722321 331178901 1
415449314 33300246 1
121127090 457060718 3
6364652 6058852 1
6364652 457060718 1
84563846 22159580 1
16884084 166598394 3
20995648 193313425 5
93860818 20995648 2
121127090 6058852 2
76650839 121127090 1
20995648 14567982 2
34654362 387054267 5
20600229 20992801 1
6058852 357805905 1
16884084 173065787 2
180013616 25091518 1
131970620 54351001 2
475884318 65357102 2
77188973 25091518 1
121127090 61733092 1
6058852 121127090 1
6058852 61733092 1
295807687 122994639 1
22159580 154943205 4
25097735 154943205 2
14284260 86192099 1
21736214 357805905 2
54351001 193313425 6
131970620 34654362 1
54351001 108587399 1
32522100 14104027 1
15672615 357805905 1
70796349 475884318 2
606306570 20995648 1
21736214 14104027 3
143212610 357805905 6
143212610 14104027 5
120720108 32965648 1
115643685 122994639 1
24211594 277496722 3
66444899 388250401 1
388250401 66444899 1
50714939 217148014 3
20856796 415449314 1
154943205 331021368 1
61733092 300872531 1
102958885 66774405 1
55059675 18099795 2
50714939 19973305 4
169864622 192935794 1
32369044 192935794 4
77188973 192935794 1
261782937 21736214 4
353688428 192935794 1
22639961 192935794 1
50714939 432396682 6
106150560 219976700 3
454866285 219976700 1
198912426 102107018 2
215206530 82406734 1
105800463 357805905 2
131970620 198912426 3
25097735 242943134 5
78702900 16970757 2
121127090 16970757 1
105838665 198912426 1
624746312 18099795 4
106150560 105838665 1
143212610 124270074 1
20995648 328634628 5
20995648 22159580 1
32439211 22159580 1
153810216 22159580 1
6364652 295807687 1
38281180 242943134 1
387054267 118429508 1
168592013 118429508 2
593650130 19058678 4
125270251 66774405 1
353688428 19058678 1
121127090 65357102 1
78702900 326184301 1
78702900 24734991 1
78702900 24727170 1
78702900 65357102 1
70796349 24727170 1
101712079 24734991 1
101712079 24727170 1
102958885 24734991 1
20995648 429751008 1
15672615 385936104 1
15672615 62613162 2
558445037 108587399 1
568174146 225857392 3
188332701 389443487 1
277496722 24727170 1
77981490 14933304 2
20995648 415449314 3
20995648 326184301 1
20995648 65357102 1
20995648 143779403 6
622426905 20995648 2
193313425 22282116 1
460401829 19973305 1
460401829 27850283 1
20995648 15580900 10
20992801 19295262 2
34374472 14104027 1
776022362 19295262 1
108587399 558445037 1
61733092 94701778 2
90432690 94701778 1
188332701 108587399 1
188332701 65357102 3
21736214 108587399 1
20992801 377319290 1
19397942 422184091 1
19397942 24727170 1
24727170 422184091 1
24727170 19397942 1
76650839 54515428 1
54515428 76650839 1
397229449 106150560 1
113585486 121127090 1
106150560 397229449 2
168592013 110391388 1
20995648 21736214 2
118429508 198912426 2
19758148 275228841 2
50714939 275228841 2
108587399 121127090 1
475884318 20992801 1
19758148 131517399 1
18099795 20356313 1
19397942 21713090 1
82093305 65357102 1
275228841 50714939 1
75896448 14758838 1
303707744 16884084 3
249709671 143739561 1
28087982 55253731 1
28087982 123346524 1
354911386 143779403 1
121762421 108587399 1
14567982 119074643 1
121762421 93860818 5
14146330 16884084 1
16884084 14146330 1
222762589 15010349 1
200700960 32522100 1
77234984 105880024 2
77234984 185183285 1
77234984 28543847 1
622426905 6364652 7
18099795 84563846 1
14933304 77981490 1
20995648 20589545 1
121762421 457060718 1
95646830 79974944 3
21736214 20600229 2
6058852 80021045 1
95646830 90646214 1
95646830 41901500 2
95646830 20226550 1
21666641 80021045 4
389434876 93860818 1
32439211 14104027 2
188332701 80802900 9
41901500 90646214 1
41901500 95646830 1
41901500 79974944 1
41901500 20226550 1
245849058 24211594 1
118984824 804596460 5
93860818 169864622 4
121762421 169864622 1
24211594 169864622 1
19177609 326184301 1
164226176 169864622 1
164226176 93860818 1
162472533 62613162 1
454866285 40238442 1
58821256 112398730 1
173089105 300872531 3
105838665 115643685 1
105838665 18020612 2
19758148 54351001 1
331178901 143739561 3
200700960 108600854 1
93860818 108600854 1
32369044 389434876 4
180013616 45158266 1
389434876 20992801 1
532351874 115643685 6
192935794 457060718 1
19758148 16970757 1
16970757 19589280 3
200700960 85110055 1
608932775 121762421 3
200700960 188332701 1
105800463 143739561 4
77981490 68659708 1
200700960 125312818 1
143739561 389434876 1
14104027 118984824 1
624746312 35781487 4
105800463 389434876 2
105800463 200700960 1
200700960 389434876 2
24727170 19177609 1
24727170 70796349 1
24727170 65357102 1
15157283 328576792 1
209029473 14190551 1
84563846 28543847 2
397229449 14933304 1
318951712 94701778 1
312758175 326184301 1
312758175 422184091 1
312758175 24734991 1
312758175 19825835 1
32369044 617016144 6
54351001 191111643 10
34374472 19619404 1
34374472 20424362 1
479644360 19619404 1
479644360 34374472 1
479644360 20424362 1
193313425 624746312 1
193313425 117777690 4
173089105 143739561 2
173089105 389434876 1
554602188 288723364 4
260824465 624746312 1
70796349 326184301 1
130092487 19619404 1
130092487 34374472 1
15157283 34374472 1
389434876 326184301 2
34374472 15157283 1
277496722 65357102 1
143212610 18099795 2
32439211 198912426 1
54351001 198912426 1
296288685 76650839 1
125270251 550076077 2
311986618 479644360 1
27850283 580749365 2
20856796 624746312 1
622426905 18632946 1
193313425 15580900 2
622426905 15580900 11
622426905 198912426 1
389434876 407741330 3
93860818 407741330 2
624746312 20856796 3
16970757 19058678 30
245849058 20992801 1
32439211 219976700 1
22388326 14104027 3
58821256 143212610 5
118984824 326184301 1
50714939 22159580 2
26584956 162472533 1
54351001 21736214 5
54351001 14104027 2
79974944 115643685 1
79974944 326184301 1
55253731 14104027 2
460401829 58922682 1
219976700 393436815 1
77240489 481120639 3
77240489 6364652 1
245849058 162472533 1
58821256 105880024 1
22159580 17723460 1
18627119 88974929 1
217148014 80802900 1
14104027 20589545 1
217148014 288723364 1
288723364 60738400 1
60738400 288723364 1
62613162 60738400 1
60738400 62613162 1
95646830 20356313 1
77981490 407741330 2
454866285 50303152 4
50714939 130092487 1
624746312 130092487 2
20424362 242943134 1
193313425 130154450 4
624746312 84563846 1
554602188 122994639 5
580749365 35781487 3
106150560 32439211 2
20600229 20856796 1
34244239 14758838 1
93860818 16970757 1
58821256 20856796 2
34654362 102958885 1
34654362 18632946 4
34654362 105838665 3
34654362 38886883 1
130154450 388299335 1
121762421 16970757 1
475884318 19177609 1
108587399 19058678 4
277496722 328634628 2
373442908 19058678 1
19177609 15133808 2
121127090 24734991 1
353688428 388954439 5
193313425 25091518 1
22639961 115643685 4
22639961 81367969 1
275228841 14758838 1
28087982 131926473 1
269788397 388250401 1
269788397 19758148 1
55253731 475884318 1
15157283 131517399 1
776022362 227023883 8
155892458 101712079 1
245849058 143212610 6
143212610 245849058 6
143212610 34654362 2
34654362 201226827 1
34654362 143212610 2
479644360 84563846 1
242943134 143779403 1
245849058 105838665 1
728039018 82093305 1
50714939 14758838 3
72341341 50303152 1
115643685 50303152 1
15157283 288723364 2
82093305 728039018 1
460401829 288723364 1
250091875 108587399 1
22499765 595553662 1
18099795 14104027 1
245849058 20995648 1
595553662 22499765 2
94701778 50303152 2
94701778 387054267 1
58821256 387054267 6
18099795 105838665 3
18099795 54351001 3
454866285 407741330 1
118429508 153914621 1
118429508 407741330 1
77981490 389434876 1
250311545 5715682 1
250311545 142003449 1
82093305 407741330 1
93860818 32439211 2
68659708 389434876 1
18099795 14567982 5
143212610 15048694 1
222477026 19058678 5
106150560 245745762 1
245745762 143739561 2
118984824 81857654 1
20600229 34374472 1
77981490 253490735 1
18099795 143779403 5
353688428 143779403 1
18099795 318951712 3
331178901 318951712 1
222477026 19619404 1
169864622 253490735 2
217148014 16884084 1
219330249 188332701 1
222477026 24727170 1
143739561 14146330 2
131970620 221355288 1
118429508 318951712 2
18099795 24211594 7
18099795 191111643 2
82093305 328634628 2
121762421 454866285 5
143212610 117777690 2
185183285 46609085 3
624746312 388299335 1
388299335 624746312 1
131970620 113585486 1
124270074 21736214 1
14146330 77981490 1
397229449 253490735 5
26796376 105800463 1
26796376 34940114 1
14933304 24727170 1
14284260 242943134 2
20856796 192935794 1
303707744 70796349 1
20995648 24211594 3
15157283 133236916 1
20995648 61733092 2
311986618 15484198 1
300872531 19977759 6
19758148 95646830 2
62613162 14284260 1
624746312 815306454 9
250311545 19758148 1
19758148 250311545 1
40238442 815306454 5
270926830 815306454 3
815306454 242943134 5
193313425 815306454 5
250091875 227023883 3
188332701 124170781 1
383238347 19758148 1
77808680 815306454 3
728039018 19295262 1
100260784 19758148 1
19758148 100260784 1
386776248 242943134 4
622426905 43312141 5
622426905 481120639 1
19758148 34244239 2
164226176 331021368 1
77188973 261782937 1
77188973 19825835 1
105880024 242943134 1
275228841 16884084 2
14933304 242943134 1
50714939 143212610 3
19397942 242943134 2
143212610 50714939 2
475884318 242943134 1
20992801 242943134 1
815306454 105880024 1
162472533 815306454 3
276868661 77188973 2
269788397 242943134 1
105880024 19397942 1
14146330 815306454 2
131970620 815306454 5
20589545 815306454 1
169864622 32439211 4
155892458 27850283 1
193313425 77224096 1
15157283 20132840 1
105838665 32439211 4
82093305 106150560 6
82093305 117777690 1
82093305 143212610 1
82093305 193313425 2
121762421 14104027 2
624746312 106150560 1
624746312 82093305 10
624746312 49682880 10
624746312 117777690 2
624746312 143212610 1
624746312 193313425 2
250311545 50714939 1
105880024 153810216 1
81367969 46609085 2
32439211 27212119 2
180013616 333330899 1
49682880 300872531 5
49682880 624746312 4
49682880 143212610 1
50714939 250311545 1
185183285 19977759 4
270926830 389434876 1
22159580 26796376 1
22159580 15157283 4
454866285 389434876 1
77981490 580749365 2
188332701 130085607 1
580749365 115643685 1
580749365 77981490 2
118711934 80812413 3
93860818 24211594 3
25091518 19619404 1
295807687 84563846 1
84563846 295807687 1
55253731 201226827 1
131926473 201226827 1
219976700 389434876 1
32369044 77981490 2
173089105 35781487 1
33300246 387054267 2
35781487 173089105 1
328634628 27212119 1
107254637 50714939 2
21713090 77220402 1
21713090 19973305 1
27212119 328634628 1
26796376 48988168 2
185183285 432396682 1
19758148 198912426 2
388299335 77981490 1
84563846 169864622 1
333330899 436576452 1
333330899 72341341 1
261782937 193313425 9
407741330 50303152 1
407741330 22639961 1
21713090 20600229 1
14758838 75896448 1
118429508 110767433 1
242943134 35781487 1
118984824 35781487 1
242943134 133236916 1
25097735 133236916 7
253490735 201226827 2
242943134 105800463 3
810372954 16970757 11
16970757 810372954 6
22159580 41901500 5
198912426 201226827 5
14567982 328634628 1
249709671 32439211 8
249709671 191111643 1
77240489 76650839 1
131926473 16884084 2
19177609 38281180 1
20995648 191111643 5
568174146 168592013 1
26796376 154943205 9
76650839 38281180 1
219976700 61781260 2
21746513 20600229 2
101712079 38281180 2
21666641 22499765 2
90432690 331178901 1
130085607 144929619 1
20995648 84563846 3
357805905 143212610 2
118429508 250091875 1
35781487 580749365 1
26584956 19977759 2
21746513 250091875 1
245745762 580749365 1
14621024 20148039 4
253490735 143779403 6
107254637 32522100 3
107254637 77188973 4
154943205 58836363 2
191111643 14104027 2
275228841 62613162 1
50714939 810372954 4
14621024 105800463 4
21666641 333330899 1
354911386 14567982 1
124270074 14104027 1
58821256 15010349 2
20600229 143212610 1
106150560 386476845 3
106150560 277496722 1
106150560 408454349 2
106150560 142003449 1
191111643 17723460 34
22499765 14933304 1
22499765 15010349 1
54351001 130154450 1
54351001 328634628 2
253490735 377319290 6
407741330 14190551 1
249709671 28543847 2
354911386 34374472 1
277496722 142003449 1
277496722 20148039 1
115643685 34374472 1
62613162 34374472 1
55253731 34374472 1
54351001 34374472 1
79974944 34374472 3
19825835 34374472 3
26796376 14758838 2
20995648 20992801 2
188332701 34940114 2
191807697 162472533 2
118984824 162472533 2
154943205 90432690 2
14621024 35781487 5
25091518 16708655 2
153810216 34374472 2
143212610 40238442 1
191111643 27212119 1
58821256 6364652 2
288723364 62613162 2
407741330 34374472 1
14621024 219976700 1
62613162 288723364 2
22499765 180013616 1
331178901 15010349 2
131970620 32369044 1
131970620 77981490 2
223552246 606306570 1
18099795 49682880 4
18099795 300872531 1
18099795 117777690 1
18099795 193313425 2
32369044 49682880 4
20992801 22159580 1
105880024 185183285 1
622426905 21746513 5
58821256 68659708 4
58821256 162472533 2
49682880 15010349 1
191111643 34374472 2
20992801 15010349 1
162472533 15010349 1
624746312 77234984 2
624746312 14146330 1
580749365 19977759 1
580749365 15010349 1
32369044 15010349 1
222477026 20356313 3
33300246 15010349 1
153810216 143212610 1
143212610 101262304 1
24211594 397229449 1
397229449 24211594 1
19018381 399365200 1
84563846 432396682 3
389434876 580749365 1
191111643 124270074 1
118984824 15157283 1
14621024 15580900 3
54351001 106150560 1
54351001 82093305 1
54351001 117777690 1
21736214 397229449 1
389434876 14190551 1
191111643 27850283 1
200700960 20589545 1
397229449 192935794 1
261782937 130154450 2
21746513 20589545 1
261782937 20995648 3
198912426 118429508 1
162472533 432396682 2
318951712 162472533 1
219976700 33300246 1
185183285 191807697 4
21666641 45158266 1
34654362 93860818 1
20424362 14104027 1
20148039 18099795 1
20148039 14190551 1
20600229 35781487 2
22388326 397229449 1
227023883 261782937 3
35305401 454866285 2
837683683 15010349 1
84563846 550076077 1
198912426 95194160 1
23749162 191111643 1
397229449 25091518 1
397229449 95194160 1
105880024 20992801 1
72883916 616277319 1
25097735 432396682 1
32439211 245745762 2
198912426 616277319 1
102958885 80021045 1
173089105 22159580 1
58821256 377319290 1
19977759 432396682 2
242943134 115643685 1
288723364 141636742 1
389443487 198912426 2
94701778 33300246 2
219330249 56999787 3
386476845 185183285 1
333330899 124312153 2
191111643 118984824 1
14621024 14190551 4
35305401 200700960 5
328634628 93860818 2
24734991 19087569 1
26796376 496278040 4
19758148 15580900 2
58821256 21736214 2
25097735 17723460 1
20995648 121762421 9
242943134 422184091 1
19758148 831250927 3
387054267 143779403 1
88974929 47916280 1
19397942 617016144 2
34654362 143739561 2
388299335 20995648 1
353688428 191111643 1
200700960 84563846 1
460401829 22159580 3
19977759 22499765 1
14621024 24211594 1
14621024 162472533 1
81857654 153914621 1
162472533 5715682 1
383238347 58836363 5
81857654 368312542 1
81857654 245849058 1
245745762 407741330 2
62613162 383238347 1
33300246 377319290 1
118984824 80021045 3
253490735 117777690 1
253490735 94701778 1
388250401 166598394 1
191111643 20995648 5
191111643 68659708 2
259215762 389434876 1
38886883 19973305 1
94701778 121762421 2
17723460 353688428 1
397229449 353688428 1
26796376 353688428 1
34940114 815306454 1
191111643 143779403 14
16970757 48988168 1
40238442 31373289 1
20148039 499781930 1
192935794 499781930 1
20589545 93860818 2
608932775 33300246 1
34244239 830775721 1
830775721 18096679 4
77188973 27212119 2
27212119 353688428 4
121762421 77234984 1
193313425 102107018 1
622426905 532351874 1
162472533 107254637 1
14104027 830775721 1
20856796 21736214 3
259215762 14146330 1
192935794 110767433 3
82093305 387054267 1
91786287 6058852 1
110767433 192935794 4
34244239 20995648 1
20995648 34244239 1
19177609 261782937 2
300872531 82093305 3
300872531 94701778 1
25097735 58922682 2
162472533 494828691 2
50714939 830775721 7
118984824 460401829 1
810372954 550076077 2
80943076 457060718 1
776022362 61781260 2
153810216 70796349 1
14146330 70796349 1
550076077 810372954 1
125270251 58821256 1
34374472 58922682 1
14933304 297967419 1
107722321 227023883 1
41901500 55253731 1
131517399 55253731 2
475884318 55253731 1
242943134 55253731 1
191111643 270926830 1
79974944 164226176 2
275228841 125270251 5
164226176 79974944 1
19177609 328634628 1
191111643 105800463 3
156992643 105838665 5
622426905 61781260 9
185183285 17723460 8
34374472 14146330 1
357805905 75896448 1
198912426 75896448 1
18099795 20995648 12
357805905 21736214 1
95646830 19977759 3
79974944 14197060 1
61733092 242943134 1
198912426 14197060 1
82093305 776022362 1
198912426 14104027 2
121762421 94701778 1
34244239 61781260 2
18099795 389443487 1
18099795 156992643 2
18099795 20992801 1
18099795 169864622 5
156992643 389443487 1
26796376 19977759 2
105838665 389443487 1
105838665 156992643 1
105838665 18099795 1
105838665 169864622 3
93860818 143212610 2
169864622 389443487 1
32965648 32439211 3
201226827 249709671 1
143212610 58821256 3
143212610 624746312 2
26796376 15048694 7
32369044 457060718 1
191111643 219298196 1
143739561 75896448 1
270926830 115643685 1
245849058 107722321 4
275228841 16970757 1
22159580 192935794 2
61733092 31373289 2
728039018 95646830 1
185183285 31373289 2
185183285 61733092 3
242943134 269788397 1
26796376 70796349 2
76650839 70796349 1
188332701 70796349 1
810372954 114704539 1
20856796 32522100 1
94701778 388299335 1
19619404 115643685 1
21666641 19397942 1
6058852 45158266 1
196054196 249709671 1
18099795 115643685 6
225857392 20600229 3
387054267 153810216 2
333330899 45158266 1
810372954 50714939 1
169864622 27212119 1
66078636 121762421 1
66078636 20600229 1
66078636 6364652 1
66078636 253490735 1
198912426 776022362 1
19295262 192935794 1
23749162 221355288 1
78702900 61781260 1
54351001 169864622 1
14146330 20856796 1
32965648 6364652 1
617016144 19397942 1
168592013 353688428 3
32965648 19977759 2
118429508 353688428 1
118429508 168592013 1
200700960 494828691 1
20589545 82093305 1
82093305 20589545 1
568174146 21746513 1
568174146 93860818 1
127619354 117777690 2
21746513 568174146 1
143739561 253490735 1
215206530 188332701 1
38886883 85302744 1
245849058 77808680 1
368312542 82406734 1
368312542 393947529 1
368312542 28543847 1
368312542 68198984 2
191111643 121762421 1
191111643 20992801 3
20992801 77808680 1
20992801 121762421 1
20992801 397229449 1
107722321 58922682 1
19177609 107722321 1
331178901 454866285 1
188332701 19825835 2
50714939 58922682 6
19758148 50714939 2
532351874 18099795 1
84563846 21746513 1
389434876 61781260 1
155892458 38281180 2
415449314 77188973 2
79974944 34244239 2
17723460 249709671 1
275228841 61781260 3
20992801 107722321 2
219976700 19397942 1
622426905 77188973 1
34244239 79974944 2
14621024 61781260 11
32369044 32965648 1
16970757 830775721 1
188332701 830775721 1
198912426 21713090 2
17723460 61781260 5
245849058 16708655 4
385936104 61781260 1
26796376 240202308 1
810372954 61781260 1
385936104 19058678 5
193313425 164226176 1
20589545 164226176 1
191111643 20856796 1
191111643 19397942 2
27850283 143779403 1
593650130 19825835 3
593650130 164226176 1
593650130 20995648 1
593650130 14190551 1
14146330 143212610 1
227023883 111411358 1
14933304 830775721 2
77188973 249709671 1
19977759 830775721 1
32522100 17723460 2
107254637 118429508 1
118429508 21408041 1
19177609 830775721 1
260824465 15484198 1
26584956 133236916 1
93860818 133236916 1
223552246 328634628 1
19758148 54515428 5
15157283 532241033 3
93860818 192935794 1
14197060 830775721 1
155892458 122994639 1
50714939 143779403 8
68659708 481120639 1
223552246 532241033 1
34343954 35781487 1
118429508 19977759 2
331178901 227023883 2
94701778 19977759 1
17723460 46609085 3
26796376 19177609 15
20356313 80943076 1
26796376 804596460 1
300872531 27212119 2
728039018 16708655 1
728039018 56999787 1
20995648 457060718 14
61733092 185183285 2
35305401 532241033 1
219976700 259215762 2
14561015 38281180 3
14561015 155892458 3
26796376 532241033 3
191111643 357805905 1
118984824 532241033 1
397229449 21736214 1
38281180 14561015 1
38281180 155892458 1
368312542 296288685 1
368312542 388299335 1
568174146 331178901 1
66774405 532241033 1
93860818 115643685 2
14197060 56999787 2
93860818 20589545 2
131517399 162472533 1
131517399 288723364 1
131517399 728039018 1
26796376 52412027 4
331178901 568174146 1
368312542 830775721 1
21736214 130154450 3
21666641 15010349 7
436576452 109585815 1
436576452 16884084 1
250091875 61781260 1
383238347 333330899 1
383238347 19397942 1
125312818 532241033 1
50714939 90646214 1
50714939 26796376 1
245745762 457060718 3
102084479 300872531 1
259215762 328634628 2
26796376 112398730 1
50714939 121127090 1
16884084 93880122 2
180013616 19973305 1
191807697 22159580 1
191111643 22159580 1
14621024 354911386 2
169864622 142003449 1
169864622 105880024 1
169864622 15672615 1
250091875 77981490 1
250091875 156992643 1
250091875 20992801 1
250091875 169864622 2
227023883 77981490 1
219976700 19977759 2
77188973 68659708 1
415449314 191807697 1
121127090 52412027 1
26796376 810372954 11
155892458 14561015 1
188332701 38281180 2
188332701 14561015 2
188332701 155892458 1
275228841 103065157 7
122994639 103065157 3
810372954 103065157 4
810372954 122994639 1
50714939 103065157 4
173089105 103065157 1
192935794 103065157 1
125270251 103065157 4
54351001 103065157 12
34374472 153810216 2
169864622 103065157 2
20992801 331178901 2
82093305 103065157 1
191111643 103065157 28
131517399 103065157 3
154943205 103065157 2
288723364 103065157 2
191111643 19977759 2
357805905 103065157 1
18632946 103065157 3
107254637 103065157 1
18627119 103065157 1
18627119 112398730 1
191111643 54351001 7
101712079 103065157 7
25097735 103065157 6
102958885 103065157 2
118984824 103065157 2
36664451 58836363 1
357805905 432396682 3
16884084 103065157 1
118429508 932446861 1
20995648 103065157 5
61733092 353688428 1
16970757 103065157 6
20995648 19977759 3
125270251 81857654 1
105800463 103065157 2
200700960 14104027 1
15157283 103065157 9
191111643 32522100 1
103065157 122994639 1
19087569 103065157 3
193313425 133236916 1
118711934 58821256 3
118984824 122994639 1
153810216 58821256 7
21746513 133236916 1
25097735 457060718 7
25097735 383238347 1
20424362 47916280 1
331178901 14104027 1
185183285 261782937 3
810372954 60585651 1
15484198 432396682 5
58821256 118711934 4
88974929 55253731 1
383238347 25097735 1
90432690 133236916 1
153810216 460401829 1
368312542 19973305 1
227023883 275228841 1
24727170 103065157 1
24727170 19087569 1
815306454 173089105 1
79974944 103065157 1
21746513 377319290 1
25097735 804596460 2
185183285 133236916 2
19758148 269788397 3
38281180 80943076 1
245849058 25091518 1
26796376 144929619 2
14621024 61733092 8
72341341 107254637 3
277496722 25091518 1
14758838 173065787 1
14758838 50714939 1
225857392 277496722 1
20424362 250311545 1
18020612 27212119 2
61733092 804596460 1
22499765 311986618 2
130092487 11564602 1
14284260 255998767 1
54351001 568174146 1
38886883 21666641 1
61733092 80021045 3
54351001 80021045 3
26796376 130092487 1
185183285 397229449 2
84563846 415449314 1
415449314 84563846 1
21746513 408663015 1
21746513 19758148 1
14621024 270926830 3
93860818 103065157 2
185183285 49682880 2
436576452 38281180 1
20995648 16970757 1
333330899 180013616 1
118711934 153810216 1
18099795 153810216 2
34654362 80021045 1
331178901 253490735 1
77808680 80021045 2
153810216 18099795 1
18099795 58821256 1
240202308 17723460 1
173089105 15580900 1
728039018 33300246 7
14933304 101712079 1
26796376 93880122 8
357805905 225857392 1
26796376 90646214 4
95646830 103065157 3
331178901 103065157 2
26796376 326184301 1
26796376 19058678 74
193313425 103065157 3
250311545 554602188 1
34940114 41901500 1
101712079 21713090 1
101712079 93880122 1
311986618 22499765 1
48988168 103065157 7
17723460 14104027 3
102958885 16884084 1
27850283 112398730 2
20424362 385936104 1
408663015 58836363 1
408663015 532241033 1
331178901 112398730 1
18099795 75896448 2
117777690 82093305 1
815306454 32522100 7
44548822 22159580 1
494828691 38281180 1
188332701 388250401 1
532241033 31373289 1
532241033 408663015 1
24734991 103065157 3
300872531 15580900 1
121762421 624746312 1
21736214 408663015 1
121762421 276868661 1
125312818 102958885 1
288723364 830775721 1
288723364 20424362 1
34940114 460401829 2
14284260 460401829 1
95646830 21744895 1
93860818 15453062 1
102958885 532241033 2
54515428 101712079 1
17723460 105800463 4
193313425 77808680 1
318951712 77808680 1
17723460 20356313 1
26796376 831250927 8
26796376 28087982 4
245745762 20356313 1
245745762 58922682 1
19973305 15010349 1
249709671 270926830 1
22388326 22159580 1
17723460 22388326 2
34940114 103065157 4
810372954 34940114 1
14197060 22499765 2
193313425 34940114 1
270926830 169864622 2
93860818 14104027 1
277496722 68659708 8
22388326 46609085 1
185183285 103065157 1
25091518 328634628 1
164226176 21746513 2
357805905 191111643 1
185183285 164226176 1
408663015 125270251 1
331178901 131970620 1
223552246 103065157 8
19825835 103065157 3
124170781 34940114 1
124170781 810372954 1
217148014 457060718 1
357805905 78702900 2
188332701 457060718 1
78702900 357805905 1
188332701 19758148 3
125270251 19058678 8
288723364 19058678 3
49682880 830775721 1
68659708 191807697 1
124170781 871469846 2
275228841 830775721 11
250311545 103065157 3
383238347 830775721 1
19619404 103065157 1
108587399 830775721 2
191111643 20356313 6
830775721 103065157 3
156992643 131970620 1
14284260 103065157 2
23749162 103065157 2
830775721 24727170 1
125312818 103065157 1
80943076 871469846 5
28087982 496278040 1
21746513 131970620 1
188332701 28087982 1
76650839 103065157 3
76650839 830775721 3
622426905 156992643 3
275228841 76650839 1
608932775 15580900 4
19977759 79974944 1
106115066 22499765 1
35781487 32439211 1
728039018 19825835 2
19825835 728039018 1
311986618 125312818 1
50714939 79974944 3
32522100 33300246 1
14758838 103065157 1
124270074 315283542 1
20600229 32522100 1
66774405 19177609 1
14621024 124270074 5
14621024 315283542 1
118711934 16708655 1
377319290 192935794 2
250091875 19825835 2
91786287 28543847 3
353688428 103065157 1
14621024 387054267 4
20589545 200700960 2
191111643 130154450 3
191111643 331178901 1
245745762 164226176 1
871469846 80943076 6
387054267 227023883 2
387054267 34244239 1
191111643 432396682 3
17723460 432396682 1
34244239 387054267 1
81367969 288723364 1
17723460 81367969 1
288723364 198912426 1
77981490 227023883 1
131517399 80943076 2
80943076 261782937 12
17723460 408663015 1
193313425 124270074 1
27850283 297967419 1
102084479 21736214 1
19758148 14758838 1
19758148 810372954 1
393436815 32522100 1
328576792 143779403 1
259215762 110459587 1
27850283 180013616 2
21666641 215206530 1
18632946 393947529 1
383238347 55253731 4
76650839 19058678 7
93860818 32965648 2
125270251 153810216 2
91786287 180013616 2
223552246 15133808 2
14197060 45158266 1
14197060 21666641 2
76650839 46609085 1
250311545 437518507 1
32522100 393436815 1
95194160 389434876 1
130092487 134738764 1
50714939 19058678 6
593650130 130092487 1
593650130 20424362 2
593650130 804596460 4
385936104 166598394 1
460401829 815306454 1
201226827 328634628 1
810372954 108587399 1
295807687 19058678 2
94701778 18099795 1
17723460 14190551 7
48988168 80943076 1
17723460 261782937 12
118984824 250311545 4
373442908 76650839 2
261782937 80943076 12
198912426 77188973 6
17723460 21736214 5
33300246 105838665 1
105838665 33300246 3
191807697 376161322 1
198912426 475884318 3
34244239 20356313 1
353688428 40238442 1
34654362 144929619 2
276868661 595553662 1
276868661 11564602 1
108587399 34654362 1
108587399 15580900 2
201226827 595553662 1
201226827 11564602 1
353688428 111411358 9
31373289 103065157 3
106115066 109585815 1
106115066 77224096 2
26584956 108587399 1
408454349 35781487 1
25097735 48988168 7
143212610 328634628 2
55059675 103065157 1
118429508 219976700 2
26796376 261782937 9
245745762 481120639 1
259215762 25097735 1
223552246 58922682 2
26796376 66774405 5
810372954 130154450 1
130154450 810372954 1
34654362 34343954 1
34654362 108587399 2
54351001 225857392 2
460401829 62613162 4
19758148 14190551 1
58821256 408454349 2
23749162 454866285 1
275228841 460401829 1
58821256 436576452 1
156992643 103065157 2
25097735 532241033 2
21736214 19058678 4
368312542 56999787 1
20995648 14104027 1
107254637 415449314 1
94701778 65357102 1
68659708 19058678 1
20995648 19058678 5
188332701 95646830 1
295807687 14284260 2
65357102 200700960 2
131970620 20992801 1
20992801 19825835 2
20589545 19825835 1
200700960 65357102 9
18099795 180013616 11
368312542 353688428 1
225857392 77234984 2
77188973 198912426 3
454866285 105838665 1
460401829 41901500 2
54351001 20992801 2
353688428 368312542 1
118429508 65357102 2
460401829 103065157 14
18099795 457060718 1
18099795 80021045 1
17723460 169864622 1
76650839 25097735 1
191111643 164226176 1
191111643 15010349 3
143212610 32439211 7
191111643 457060718 8
132170123 21713090 2
132170123 245745762 1
191111643 61781260 5
173065787 132170123 1
173065787 21713090 1
19018381 14197060 2
14197060 19018381 1
242943134 103065157 3
26796376 33300246 1
275228841 19058678 13
387054267 454866285 1
223552246 19058678 5
132170123 173065787 1
17723460 15580900 17
125270251 810372954 1
17723460 25091518 1
34374472 79974944 2
34374472 20995648 1
460401829 457060718 6
368312542 14197060 1
38886883 368312542 1
245849058 32439211 1
810372954 125270251 2
17723460 516688031 1
173089105 429751008 1
20589545 14933304 1
20589545 111411358 4
21746513 19058678 2
153810216 68659708 1
21746513 249709671 2
156992643 22639961 6
397229449 19058678 1
50714939 255998767 7
26796376 728039018 2
810372954 19058678 2
593650130 131517399 1
66774405 422184091 2
77234984 20356313 2
460401829 5715682 3
80802900 22159580 2
810372954 373442908 3
22388326 20589545 1
22639961 168592013 1
124270074 19058678 1
105880024 331178901 1
19397942 245849058 1
19758148 19058678 7
191111643 19058678 40
105838665 432396682 2
118429508 432396682 3
80943076 131517399 1
191111643 19758148 1
61733092 80943076 4
191111643 80021045 10
225857392 20148039 1
180013616 25097735 1
77188973 107254637 1
25097735 14190551 7
408454349 18099795 1
14621024 261782937 15
728039018 70796349 1
20995648 153810216 2
191111643 75896448 7
118429508 103065157 1
18099795 17723460 1
54351001 331178901 11
18099795 408454349 2
72341341 14190551 1
121762421 49682880 1
211525589 156992643 1
14621024 225857392 1
14621024 568174146 1
50714939 454866285 1
17723460 397229449 1
191807697 261782937 1
72341341 32965648 1
72341341 368312542 1
328634628 21736214 1
111411358 499781930 2
101712079 105880024 1
153810216 72341341 2
72341341 153810216 3
408454349 169864622 1
32522100 15484198 2
54351001 75896448 4
499781930 75896448 1
20424362 20589545 1
20424362 18099795 1
18099795 50714939 5
245745762 62613162 3
17723460 191111643 8
131926473 17723460 1
81367969 276868661 2
40238442 276868661 1
201226827 276868661 1
191111643 18099795 8
191111643 21736214 1
22639961 276868661 2
28087982 103065157 2
277496722 21291109 1
222477026 103065157 2
54515428 78702900 1
368312542 32965648 1
368312542 72341341 1
143212610 130154450 1
50714939 20995648 1
222477026 368314502 1
38886883 108600854 1
388954439 14190551 1
14621024 21746513 2
121762421 106150560 1
24211594 103065157 3
14621024 415449314 1
810372954 21746513 1
21746513 810372954 1
24211594 399365200 1
70796349 728039018 1
166598394 331021368 1
6364652 624746312 1
14284260 16970757 14
124270074 33300246 2
124270074 14190551 1
622426905 193313425 2
20589545 34654362 1
153810216 19977759 2
386476845 115643685 1
34654362 20589545 1
383238347 50714939 1
108587399 103065157 3
192935794 249709671 2
328634628 35781487 1
26796376 11564602 1
93860818 32369044 1
28087982 22159580 1
200700960 103065157 2
810372954 388299335 2
35781487 328634628 1
55253731 153810216 2
388299335 810372954 1
198912426 31373289 2
479644360 16970757 1
479644360 180013616 1
499781930 153810216 1
242943134 19758148 1
125312818 101712079 1
82093305 277496722 1
479644360 101712079 1
26796376 432396682 6
225857392 35781487 2
125312818 121127090 1
14621024 245849058 1
200700960 15048694 1
113585486 432396682 1
48988168 15048694 8
48988168 432396682 7
15048694 48988168 21
191111643 15580900 13
17723460 19058678 4
191111643 156992643 2
245849058 78702900 1
76650839 388299335 3
58821256 107254637 2
225857392 259215762 2
198912426 215206530 1
131970620 21736214 3
215206530 198912426 1
50714939 101712079 1
24211594 21736214 2
61733092 103065157 2
14621024 18099795 1
180013616 103065157 1
368312542 311986618 1
21736214 169864622 1
270926830 64396655 2
270926830 20148039 2
101712079 50714939 1
14621024 408454349 3
14621024 64396655 2
14621024 328634628 2
14621024 34374472 2
105838665 19397942 1
105838665 34654362 2
15157283 312758175 1
118984824 111411358 2
180013616 631874663 8
153810216 124270074 1
153810216 20992801 1
200700960 111411358 1
77188973 32522100 1
14621024 389443487 1
35305401 103065157 2
33300246 162472533 1
124270074 270926830 1
28087982 118984824 1
242943134 19397942 1
20356313 103065157 4
101712079 222419520 1
188332701 154943205 1
14197060 82406734 1
93860818 77808680 1
93860818 156992643 1
187632184 72883916 1
198912426 169864622 1
22159580 107722321 4
20992801 80802900 1
20992801 56999787 1
49682880 20148039 1
70796349 460401829 1
19295262 169864622 1
353688428 32439211 2
66774405 871469846 1
66774405 125312818 1
180013616 106115066 1
185183285 18632946 3
19825835 79974944 1
14284260 32965648 1
14284260 55059675 1
164226176 95646830 1
164226176 56999787 1
21746513 169864622 1
245849058 114704539 1
14621024 50303152 1
14621024 488386309 1
95646830 164226176 1
95646830 56999787 3
222477026 21744895 1
222477026 14284260 2
222477026 631874663 5
94701778 105800463 1
121127090 19058678 8
105800463 94701778 1
77188973 77981490 1
26796376 16884084 3
124270074 219976700 1
34374472 397229449 1
32965648 55059675 2
32965648 14284260 2
389443487 259215762 1
558445037 36664451 3
65357102 475884318 2
353688428 357472615 1
19295262 50303152 1
22159580 111013369 2
50714939 24211594 2
20356313 25097735 1
66774405 20356313 1
16884084 60738400 2
192935794 617016144 1
15157283 111013369 1
111013369 105800463 1
631874663 222477026 2
26796376 111013369 1
15157283 728039018 1
60738400 16884084 1
56999787 95646830 1
56999787 164226176 1
31373289 66444899 1
19977759 219976700 1
19758148 125270251 2
386476845 40238442 2
153810216 32369044 1
185183285 106150560 1
131970620 457060718 2
34374472 168592013 1
245849058 315283542 1
34940114 437518507 1
34940114 90432690 1
331178901 81367969 1
21736214 143212610 1
185183285 66444899 1
105838665 277496722 1
275228841 52412027 1
388250401 58922682 1
14621024 21713090 4
475884318 368312542 1
475884318 15580900 1
191111643 112398730 1
217148014 50714939 1
368312542 475884318 2
368312542 15580900 2
77234984 240202308 1
77234984 277496722 1
77234984 77224096 1
830775721 383238347 1
24727170 18096679 1
15157283 48988168 2
728039018 112398730 1
728039018 20424362 2
33300246 32439211 1
277496722 77234984 1
277496722 77224096 1
91786287 25097735 1
34244239 331021368 1
65357102 103065157 1
19758148 26796376 1
23749162 331178901 1
44548822 62613162 1
19758148 41901500 2
14933304 368312542 1
217148014 41901500 1
124170781 103065157 2
240202308 77234984 1
240202308 77224096 1
131926473 15157283 1
14197060 180013616 1
331021368 236395049 1
61781260 328634628 2
54351001 245745762 3
50714939 288723364 3
41901500 217148014 1
101712079 16708655 1
54351001 18099795 3
25097735 28087982 1
55253731 275228841 1
191111643 121127090 1
328634628 121762421 4
454866285 815306454 2
156992643 66774405 1
156992643 62613162 1
121762421 815306454 2
77234984 14190551 3
54351001 156992643 1
123346524 222477026 1
123346524 166598394 1
123346524 417975170 1
125270251 475884318 2
227023883 124270074 1
48988168 21744895 1
15484198 427031173 4
15484198 125312818 4
19825835 48988168 2
21736214 35305401 1
35305401 776022362 1
15672615 103065157 1
82093305 18096679 1
20424362 728039018 3
131517399 21713090 1
131517399 260824465 1
131517399 34343954 1
131517399 72341341 1
76650839 95646830 1
76650839 19177609 1
225857392 164226176 1
55059675 164226176 1
20424362 105800463 1
388299335 131970620 1
192935794 131970620 2
225857392 387054267 2
94701778 131970620 1
14146330 259215762 2
19018381 24211594 3
35781487 250091875 1
15157283 101262304 1
49682880 131970620 2
169864622 84563846 1
77234984 33300246 1
80968760 25097735 1
18099795 631874663 4
102958885 25097735 1
568174146 153810216 1
122994639 903985238 5
18099795 35305401 1
58821256 38281180 1
58821256 95646830 1
58821256 79974944 1
58821256 101712079 1
32439211 454866285 2
15157283 21666641 1
245745762 132170123 1
245745762 80802900 1
494828691 191807697 1
277496722 28543847 1
277496722 77981490 1
277496722 97452095 1
15048694 124270074 1
631874663 180013616 4
132170123 20589545 2
24211594 357805905 1
48988168 373442908 2
249709671 245849058 1
830775721 331021368 1
830775721 388250401 1
830775721 62613162 1
6364652 245849058 1
77808680 776022362 1
388250401 331021368 1
388250401 830775721 1
388250401 62613162 1
331021368 388250401 1
331021368 830775721 1
331021368 62613162 1
631874663 18099795 4
130154450 357805905 1
180013616 82406734 1
568174146 16708655 1
617016144 61781260 1
101712079 79974944 1
180013616 27850283 2
55253731 383238347 2
568174146 32439211 2
185183285 25091518 3
143212610 35781487 1
18099795 25091518 1
90432690 300872531 1
162472533 80802900 1
162472533 408454349 1
162472533 117777690 1
25091518 18099795 1
17723460 103065157 2
192935794 82093305 1
192935794 102084479 1
162472533 103065157 1
387054267 32439211 4
387054267 82093305 1
14621024 153810216 1
19977759 15672615 2
20992801 389443487 1
173089105 389443487 2
77234984 494828691 3
77234984 624746312 1
77234984 357805905 3
77234984 191807697 2
460401829 15157283 1
193313425 15672615 1
277499481 6364652 1
249709671 15672615 1
6364652 277499481 1
185183285 15672615 3
185183285 249709671 1
415449314 15672615 1
353688428 15672615 1
227023883 454866285 1
81367969 162472533 2
593650130 64396655 3
331178901 871469846 1
77188973 15672615 1
132170123 22499765 5
14621024 377319290 1
499781930 21736214 1
76650839 125312818 1
249709671 21736214 1
19977759 14933304 1
19977759 117777690 1
156992643 19977759 1
106150560 19977759 3
14621024 331178901 2
245849058 15672615 1
191111643 15672615 1
198912426 143739561 6
373442908 48988168 1
21736214 16708655 2
17723460 20995648 4
16884084 155892458 1
193313425 225857392 1
16708655 115643685 6
331178901 115643685 1
131970620 115643685 1
94701778 631874663 2
94701778 5715682 1
198912426 34374472 2
191111643 153810216 7
815306454 153810216 1
815306454 61781260 2
631874663 5715682 1
631874663 94701778 1
27850283 303707744 1
622426905 328634628 2
388299335 328634628 1
354911386 115643685 1
815306454 40238442 1
18099795 106150560 2
35305401 25097735 1
20600229 115643685 1
49682880 17723460 1
17723460 49682880 1
393436815 240202308 1
52412027 16884084 1
198912426 82093305 1
6058852 49682880 1
14621024 68659708 1
118984824 26584956 1
80943076 19058678 38
131970620 17723460 1
376161322 260824465 1
22639961 193313425 1
27850283 432396682 8
377319290 354911386 1
16970757 28087982 1
118984824 269788397 2
20589545 27212119 2
124312153 550076077 2
124312153 77240489 2
124312153 481120639 1
34654362 16884084 4
130154450 21736214 1
124270074 121762421 1
20995648 130154450 3
454866285 386476845 1
415449314 130154450 1
386476845 33300246 3
388299335 130154450 1
388299335 415449314 1
180013616 457060718 1
88974929 18632946 3
18632946 88974929 2
15048694 103065157 6
156992643 353688428 1
156992643 124312153 1
156992643 479644360 1
357805905 68659708 1
479644360 804596460 1
79974944 90432690 1
90432690 79974944 2
38281180 19058678 8
624746312 270926830 4
20600229 191807697 1
209029473 19058678 1
19177609 19058678 5
871469846 19058678 12
831250927 19058678 9
173065787 28543847 3
35305401 50714939 2
123346524 19058678 2
34940114 209029473 2
34940114 19058678 1
15157283 19058678 1
25097735 19058678 10
86192099 19058678 11
125312818 104845115 1
125312818 871469846 2
78562045 154943205 1
386776248 19058678 3
18627119 19058678 1
417975170 19058678 5
193313425 25097735 1
191111643 82093305 1
106115066 357472615 1
191111643 193313425 1
154943205 19058678 4
303707744 19058678 3
144929619 219976700 1
558445037 105800463 1
95646830 19058678 2
815306454 162472533 1
245849058 79974944 2
191111643 24211594 4
245849058 18096679 2
18099795 79974944 2
72883916 19058678 1
297967419 388954439 1
79974944 18099795 1
118429508 58836363 4
408454349 58836363 1
143739561 457060718 1
19087569 19058678 17
18099795 111411358 1
105800463 79974944 1
16884084 34654362 1
21736214 815306454 2
26796376 122994639 3
415449314 103065157 1
386476845 468356212 1
26796376 24211594 1
415449314 354911386 1
245745762 871469846 1
20356313 16708655 1
15048694 16708655 1
15484198 117777690 1
15484198 93860818 1
188332701 16708655 2
188332701 61781260 1
188332701 48988168 1
54515428 48988168 1
40238442 19758148 2
188332701 224655400 2
50714939 16708655 3
50714939 61781260 2
78562045 16708655 1
78562045 61781260 1
48988168 101712079 1
180013616 61781260 1
260824465 16884084 4
260824465 475884318 1
389434876 245849058 1
16884084 260824465 3
728039018 19758148 2
19977759 617016144 1
20589545 288723364 1
191111643 35305401 1
193313425 6364652 4
21713090 19397942 1
20148039 107722321 1
20148039 58821256 1
20148039 77234984 1
19018381 132170123 1
903985238 103065157 4
903985238 122994639 27
728039018 222477026 1
728039018 131517399 1
222477026 131517399 1
222477026 728039018 1
222477026 34343954 1
76650839 66774405 1
20356313 222762589 2
245849058 32369044 2
32369044 245849058 4
191111643 25097735 1
245849058 389434876 2
22159580 222762589 2
454866285 20600229 1
180013616 64396655 1
180013616 84563846 3
77234984 300872531 3
64396655 84563846 1
64396655 180013616 1
331178901 168592013 1
61733092 6364652 1
245745762 80021045 1
328634628 227023883 1
219330249 117783032 1
227023883 225857392 1
131970620 219330249 1
131970620 80021045 3
269788397 111411358 3
124270074 19397942 1
75896448 109585815 1
397229449 333330899 1
397229449 68198984 1
397229449 19619404 1
397229449 26796376 1
397229449 399365200 1
397229449 109585815 1
16708655 191807697 1
107254637 156992643 1
15484198 311986618 4
33300246 68659708 1
22499765 132170123 1
193313425 32965648 1
26796376 333330899 1
26796376 68198984 1
26796376 399365200 2
225857392 103065157 2
24734991 222419520 2
22159580 296312085 1
14146330 153810216 1
164226176 75896448 1
164226176 109585815 1
32522100 191807697 1
14933304 333330899 1
222477026 385936104 1
27850283 5715682 5
276868661 19589280 1
21746513 300872531 1
245849058 105800463 2
50714939 105800463 7
58821256 107722321 1
357472615 18099795 1
93860818 90646214 1
93860818 14933304 1
93860818 20356313 1
14621024 49682880 1
111411358 269788397 1
499781930 415449314 1
408663015 66774405 1
93860818 26796376 1
153810216 457060718 1
50714939 33300246 1
173065787 385936104 1
173065787 21744895 1
173065787 106115066 1
871469846 261782937 10
14621024 33300246 4
80943076 14104027 2
19758148 143779403 1
19018381 460401829 1
143212610 103065157 2
460401829 19018381 1
108587399 14190551 4
26796376 93860818 1
180013616 6058852 4
14284260 34244239 1
77240489 22388326 1
19177609 103065157 2
240202308 245849058 1
162472533 397229449 1
26796376 103065157 3
871469846 14104027 1
11564602 532241033 1
130154450 815306454 1
815306454 130154450 2
532351874 103065157 1
532351874 288723364 1
156992643 481120639 6
107722321 32522100 1
20424362 93860818 1
21746513 389434876 1
188332701 114704539 1
58821256 454866285 1
93860818 20424362 1
815306454 277496722 4
219976700 245849058 1
499781930 14190551 1
84563846 180013616 1
383238347 312758175 1
810372954 14284260 3
27850283 103065157 1
100260784 437518507 1
16970757 26796376 1
26796376 14284260 8
14284260 810372954 1
475884318 58836363 1
14284260 26796376 1
100260784 16970757 1
100260784 14284260 1
815306454 21736214 4
41901500 16970757 2
41901500 14284260 2
41901500 810372954 2
41901500 26796376 1
26796376 41901500 6
810372954 41901500 2
810372954 26796376 2
19758148 166598394 1
75896448 34374472 2
333330899 20622055 3
32522100 26584956 1
77240489 77188973 1
25091518 81857654 2
20600229 75896448 1
26584956 32522100 1
15484198 20995648 1
162472533 389434876 1
26796376 22282116 1
15484198 33300246 2
14621024 580749365 1
389434876 162472533 1
25097735 61733092 1
20622055 38886883 1
15157283 130092487 1
185183285 77808680 1
80943076 17723460 1
815306454 624746312 2
815306454 118429508 3
261782937 460401829 1
259215762 34374472 1
118429508 815306454 2
131970620 75896448 1
193313425 75896448 1
14621024 192935794 2
35781487 16708655 1
35781487 387054267 1
35781487 192935794 1
192935794 387054267 1
624746312 16708655 1
624746312 192935794 1
32522100 387054267 1
32522100 192935794 1
21666641 124312153 1
387054267 192935794 1
20356313 124170781 1
84563846 80802900 1
14621024 16708655 2
333330899 196054196 3
131970620 240202308 1
16708655 35781487 1
331178901 387054267 4
180013616 50303152 1
180013616 482866177 1
180013616 107254637 1
20995648 118984824 1
54351001 408454349 3
72883916 132170123 1
154943205 58922682 1
173089105 66078636 1
77981490 66078636 1
77981490 173089105 1
66078636 58821256 1
66078636 173089105 1
383238347 155892458 1
191111643 460401829 1
200700960 460401829 1
200700960 457060718 1
191111643 91786287 10
32522100 457060718 1
91786287 191111643 6
91786287 457060718 2
225857392 408454349 1
34654362 408454349 3
55253731 102958885 1
153810216 91786287 1
68198984 56999787 1
124312153 108600854 1
21736214 91786287 1
26796376 457060718 6
624746312 457060718 1
26796376 153810216 1
26796376 191111643 1
454866285 111411358 3
118429508 457060718 1
61781260 19977759 1
20148039 40238442 1
20148039 815306454 1
20148039 19087569 1
20148039 22639961 1
91786287 20995648 1
91786287 19058678 5
33300246 422184091 1
20995648 91786287 1
14621024 75896448 3
14567982 130085607 1
40238442 20148039 2
40238442 19087569 1
333330899 70796349 1
333330899 121127090 1
276868661 81367969 3
475884318 16884084 1
15157283 19619404 1
131517399 15157283 2
94701778 201226827 2
66774405 617016144 1
300872531 457060718 1
130092487 457060718 2
496278040 224655400 1
383238347 20226550 1
19758148 113585486 1
245849058 6364652 1
34654362 617016144 2
34654362 66774405 1
261782937 387054267 1
261782937 35781487 1
261782937 75896448 1
201226827 94701778 1
120720108 32369044 1
568174146 20148039 1
80812413 277499481 3
19758148 103065157 5
34654362 250091875 1
624746312 143739561 2
118429508 354911386 1
354911386 154943205 2
20600229 297967419 1
810372954 34244239 1
68659708 20600229 1
617016144 432396682 2
54351001 20589545 1
14621024 34654362 2
261782937 34654362 1
26796376 14190551 1
21666641 18099795 1
21666641 31373289 1
385936104 399365200 1
153810216 191111643 4
19825835 144929619 1
77240489 550076077 2
77240489 124312153 1
61733092 225857392 2
168592013 422184091 1
20992801 422184091 1
22639961 815306454 2
185183285 815306454 1
185183285 22639961 1
34654362 481120639 2
20148039 227023883 2
19397942 106150560 1
143739561 106150560 2
106150560 19397942 1
387054267 35781487 1
131517399 19825835 1
154943205 125270251 1
250091875 34374472 1
331178901 24211594 2
187632184 14284260 1
311986618 427031173 2
64396655 77234984 1
143779403 112398730 1
14621024 193313425 1
66078636 112398730 1
250091875 245849058 1
64396655 131970620 1
191111643 18632946 3
102084479 84563846 1
23749162 130154450 1
132170123 19977759 2
54351001 353688428 5
54351001 168592013 3
215206530 19973305 1
397229449 19397942 1
27850283 460401829 2
17723460 454866285 11
17723460 21746513 6
54351001 142003449 1
168592013 142003449 1
18099795 19977759 1
62613162 103065157 2
22159580 103065157 1
185183285 225857392 1
408454349 79974944 1
14621024 249709671 1
225857392 61733092 1
385936104 102958885 1
14621024 54351001 4
14621024 353688428 1
68659708 124270074 2
61733092 80968760 1
249709671 21746513 1
41901500 144929619 1
79974944 408454349 2
32369044 387054267 1
225857392 21666641 1
84563846 102084479 1
193313425 153810216 1
20995648 164226176 1
79974944 19758148 1
810372954 16708655 2
24211594 50714939 1
624746312 19018381 1
16708655 810372954 2
156992643 20356313 1
568174146 18632946 1
20148039 115643685 1
125312818 260824465 4
48988168 65357102 1
260824465 125312818 4
222477026 58821256 1
17723460 106115066 7
25091518 61781260 3
16884084 19058678 2
14621024 115643685 1
14621024 77188973 1
77981490 38281180 1
77981490 131517399 1
77981490 20226550 1
77981490 15157283 1
118984824 209029473 1
728039018 617016144 1
131517399 388250401 1
328634628 20992801 1
20356313 20424362 1
79974944 19825835 2
131970620 408454349 4
17723460 300872531 1
617016144 728039018 1
223552246 387054267 1
25097735 115643685 1
25097735 70796349 2
25097735 580749365 1
275228841 16708655 2
32439211 15010349 1
14621024 18020612 1
20148039 277496722 1
496278040 19058678 1
68659708 21408041 1
191111643 94701778 1
20356313 18020612 1
19758148 76650839 1
48988168 158315486 1
102958885 34940114 1
76650839 62613162 1
353688428 70796349 1
19758148 193313425 1
253490735 19058678 3
26796376 193313425 1
15672615 162472533 1
18632946 457060718 1
168592013 22639961 2
20424362 377319290 1
105800463 108587399 1
188332701 125270251 1
222477026 550076077 1
222477026 22282116 1
242943134 616277319 2
242943134 32369044 2
14621024 32439211 6
32439211 457060718 1
275228841 15133808 1
275228841 18627119 1
108587399 295807687 2
191111643 108587399 2
81367969 103065157 2
32369044 616277319 1
250311545 20132840 1
250311545 108935576 1
250311545 93880122 1
153810216 80802900 1
84563846 130092487 1
357805905 24211594 1
143779403 18632946 1
143779403 32439211 3
40238442 353688428 1
81857654 70796349 1
106115066 108935576 1
106115066 93880122 1
106115066 250311545 1
155892458 20992801 1
155892458 55059675 2
68659708 245849058 1
188332701 399365200 4
22159580 399365200 1
20992801 155892458 1
20992801 55059675 1
38281180 14104027 1
180013616 68198984 2
499781930 133236916 1
55253731 103065157 1
76650839 368312542 2
21746513 76650839 3
21746513 368312542 3
388250401 50303152 2
810372954 111013369 1
776022362 198912426 3
23749162 15672615 2
70796349 81857654 1
121762421 19058678 1
399365200 188332701 1
193313425 125270251 1
624746312 75896448 4
106150560 125270251 1
55253731 16708655 1
162472533 106150560 1
106150560 162472533 1
131517399 54515428 1
32369044 107722321 1
622426905 35781487 2
76650839 169864622 1
191111643 454866285 3
261782937 68659708 1
288723364 399365200 1
106150560 168592013 1
261782937 70796349 1
776022362 20992801 2
14284260 68198984 1
14284260 368312542 1
14284260 125312818 1
191111643 118429508 1
77240489 810372954 2
277496722 15580900 1
25091518 15580900 1
388954439 227023883 1
580749365 227023883 6
26796376 107722321 1
105838665 15010349 1
106150560 46609085 1
106150560 50303152 1
82093305 75896448 2
454866285 75896448 2
624746312 277496722 1
454866285 277496722 2
277496722 624746312 1
18632946 200700960 1
300872531 75896448 1
200700960 776022362 2
166598394 102958885 1
454866285 776022362 1
200700960 624746312 3
624746312 77808680 3
54351001 15580900 6
77808680 68198984 1
106150560 240202308 1
24211594 50303152 1
125270251 932446861 1
125270251 70796349 1
125312818 85110055 1
624746312 68198984 1
111411358 15580900 2
70796349 125270251 2
191111643 131970620 2
41901500 168592013 1
94701778 77981490 1
54351001 124270074 1
903985238 932446861 2
408663015 168592013 1
270926830 927480949 10
19825835 932446861 1
219330249 19977759 1
903616850 932446861 2
54515428 25097735 1
22159580 54515428 1
296288685 16970757 2
50714939 77981490 2
94701778 108587399 1
18020612 499781930 2
927480949 270926830 7
95646830 60585651 1
58821256 927480949 2
830775721 932446861 1
131970620 108587399 1
58821256 131970620 2
200700960 68198984 1
105838665 58821256 2
728039018 932446861 5
41901500 103065157 1
14621024 156992643 1
188332701 19058678 1
80943076 222477026 1
78562045 28543847 1
107254637 80943076 1
407741330 80943076 1
261782937 19058678 5
903985238 903616850 5
72341341 102084479 1
261782937 19977759 1
49682880 201226827 1
49682880 115643685 1
49682880 18020612 1
49682880 35781487 1
24211594 72883916 1
132170123 617016144 1
27850283 19177609 1
27850283 70796349 1
19977759 32439211 4
54351001 457060718 1
499781930 387054267 1
16884084 830775721 2
50714939 68198984 1
24211594 18451281 2
84563846 77240489 1
454866285 408454349 1
225857392 185183285 1
225857392 45158266 1
927480949 143739561 1
454866285 927480949 5
240202308 80943076 1
240202308 261782937 1
532351874 261782937 4
261782937 532351874 1
54351001 14567982 1
19177609 460401829 1
624746312 173089105 3
532351874 61781260 1
259215762 499781930 1
903616850 122994639 10
82093305 15672615 1
107722321 245849058 1
454866285 15672615 1
15672615 454866285 1
54351001 249709671 1
27850283 105800463 1
62613162 173065787 2
118429508 927480949 4
32439211 130154450 2
927480949 118429508 1
496278040 532241033 1
108587399 11564602 1
14284260 173065787 1
50714939 173065787 1
50714939 14284260 3
532241033 103065157 1
532241033 122994639 1
948015937 376161322 6
948015937 407741330 1
76650839 457060718 1
156992643 328634628 1
26584956 20148039 1
34374472 407741330 1
14621024 20589545 1
14621024 106150560 1
106150560 122994639 2
20995648 32439211 1
164226176 24211594 1
77188973 32439211 3
66078636 32439211 1
15672615 32439211 3
66078636 21746513 1
454866285 32439211 1
948015937 240202308 3
168592013 32439211 2
14621024 454866285 1
222762589 124170781 1
17723460 34654362 1
124270074 240202308 2
19397942 32439211 2
131970620 112398730 1
111411358 32439211 4
15672615 122994639 2
245849058 122994639 3
14395178 103065157 1
245849058 253490735 2
27850283 117783032 1
275228841 112398730 1
580749365 32439211 1
219976700 32439211 2
201226827 122994639 2
20995648 454866285 1
118984824 19058678 5
14621024 90432690 2
22159580 28087982 1
357805905 90432690 1
14104027 15157283 1
14104027 103065157 1
554602188 105800463 1
554602188 27850283 1
227023883 21713090 2
173089105 927480949 4
14104027 275228841 1
14104027 859731314 1
162472533 121127090 1
81367969 261782937 1
245745762 376161322 3
275228841 154943205 1
188332701 328576792 1
72341341 387054267 1
120720108 387054267 1
408454349 32439211 1
118429508 331178901 2
453169903 130154450 2
20995648 58922682 2
18099795 32439211 2
72341341 253490735 1
64396655 169864622 1
388299335 32439211 2
81367969 32439211 3
120720108 106397932 1
193313425 32439211 5
19825835 15157283 1
193313425 115643685 1
17723460 32439211 2
23749162 32439211 2
120720108 32439211 1
26584956 32439211 1
79974944 32439211 1
17723460 422184091 4
303707744 20424362 1
20424362 303707744 1
192935794 32439211 1
131970620 32439211 3
34654362 162472533 1
58821256 32439211 3
118429508 118984824 1
40238442 32439211 1
23749162 120720108 1
227023883 32439211 2
18020612 32439211 1
118984824 68659708 1
32439211 111411358 1
125270251 32439211 1
193313425 14104027 1
143779403 609096352 1
32965648 155892458 1
32965648 70796349 1
32965648 14190551 1
20600229 14104027 1
68659708 376161322 1
81367969 388250401 1
415449314 388250401 1
277496722 388250401 2
192935794 169864622 1
21736214 388250401 1
260824465 388250401 1
168592013 388250401 1
609096352 143779403 1
499781930 454866285 1
454866285 499781930 1
121127090 169864622 1
14395178 118984824 1
196054196 219976700 1
196054196 32439211 1
11564602 383238347 1
19758148 111013369 1
354911386 14104027 1
105838665 77808680 2
162472533 532351874 2
61733092 14395178 1
275228841 14395178 1
19758148 28087982 1
118984824 131120978 1
14395178 61733092 1
110767433 102107018 4
61733092 14567982 1
227023883 14567982 1
554602188 14395178 2
14395178 19058678 1
14104027 328634628 2
245745762 14190551 2
72341341 32439211 3
124270074 261782937 1
27212119 261782937 2
27212119 61733092 1
20424362 22159580 1
77188973 72341341 1
77188973 32965648 1
54351001 49682880 2
118984824 871469846 1
22388326 32522100 1
34374472 14621024 2
118429508 20856796 1
277496722 113585486 1
20148039 14621024 1
948015937 14621024 4
948015937 32439211 3
622426905 14621024 5
18099795 14621024 1
72341341 277496722 1
66774405 118984824 1
193313425 14621024 3
153810216 389434876 1
250311545 118984824 1
948015937 93860818 1
383238347 15157283 1
118984824 143212610 2
260824465 85302744 1
93860818 14621024 1
32439211 14621024 2
21736214 14621024 1
21736214 32439211 1
227023883 376161322 2
376161322 32439211 1
32439211 376161322 2
948015937 227023883 4
948015937 143212610 2
948015937 193313425 3
948015937 21736214 2
61733092 14621024 9
389434876 40238442 1
81367969 389434876 2
14284260 19825835 3
622426905 21736214 1
19825835 14284260 1
20589545 14621024 3
131970620 14621024 3
23749162 110459587 1
14621024 227023883 1
14621024 19977759 1
277496722 815306454 5
25097735 62613162 1
20589545 49682880 2
15484198 19397942 1
15484198 18020612 1
48988168 19058678 1
223552246 20356313 1
72341341 357805905 2
125312818 24211594 1
253490735 115643685 9
253490735 164226176 1
168592013 408663015 1
259215762 253490735 2
18099795 16708655 4
24211594 253490735 2
23749162 245849058 2
927480949 131970620 1
948015937 20148039 1
131970620 927480949 17
927480949 776022362 2
21736214 21746513 1
593650130 250311545 1
15484198 122994639 3
15484198 103065157 2
18632946 185183285 1
23749162 580749365 2
94701778 81367969 3
14933304 81367969 1
54351001 38886883 1
300872531 80021045 1
72341341 58821256 1
72341341 236953412 1
50714939 475884318 2
72341341 24211594 2
188332701 432396682 1
217148014 432396682 1
259215762 32369044 1
90432690 14621024 1
54351001 388250401 1
61733092 393436815 1
24211594 201226827 1
24211594 143212610 1
113585486 56999787 1
185183285 61781260 1
143212610 14621024 5
180013616 117783032 1
21713090 14621024 1
108587399 326184301 1
143212610 122994639 1
357472615 277496722 1
357472615 200700960 1
200700960 357472615 1
68659708 14621024 1
169864622 14621024 1
61781260 14621024 1
388299335 14621024 1
107254637 14933304 1
54351001 14621024 4
33300246 22159580 2
948015937 61781260 13
558445037 326184301 1
72341341 14621024 1
16884084 144929619 1
72341341 22159580 2
622426905 227023883 1
245745762 14621024 1
496278040 903985238 1
312758175 14197060 1
102958885 496278040 2
277496722 357472615 1
277496722 200700960 1
219976700 66078636 1
124312153 77234984 1
368312542 125312818 1
34654362 103065157 1
118429508 77234984 1
118429508 102958885 1
948015937 19397942 3
19825835 19058678 3
180013616 55059675 1
117783032 328634628 2
11564602 14284260 1
156992643 14284260 2
19397942 407741330 2
810372954 474991141 3
18632946 131970620 3
728039018 60585651 1
948015937 245745762 1
102958885 19177609 1
932446861 60585651 1
94701778 15580900 1
14284260 156992643 1
242943134 14284260 1
593650130 108587399 1
20424362 806388620 1
460401829 95646830 1
185183285 14933304 8
191111643 14933304 1
131970620 15580900 4
242943134 103879974 2
103879974 242943134 2
253490735 64396655 2
948015937 34374472 4
948015937 328634628 4
108587399 460401829 1
121762421 622426905 1
19758148 255998767 3
19758148 78562045 1
94701778 328634628 1
388954439 27212119 1
388954439 32965648 1
14567982 58836363 1
18632946 295807687 1
18632946 77234984 1
34244239 20622055 1
81367969 622426905 9
78562045 831250927 1
78562045 255998767 1
295807687 77234984 1
295807687 18632946 1
14104027 33300246 1
22159580 554602188 2
21666641 288723364 1
131970620 624746312 2
131970620 200700960 1
106115066 91786287 1
554602188 22159580 2
580749365 15580900 2
125270251 38281180 1
622426905 81367969 5
927480949 121762421 1
27212119 105880024 1
277496722 105880024 1
277496722 19058678 1
454866285 19058678 2
18632946 303707744 1
66078636 617016144 1
121762421 927480949 3
169864622 617016144 1
259215762 201226827 1
118984824 100520303 1
191111643 33300246 1
277496722 108587399 1
14567982 108587399 1
19758148 106150560 1
93860818 40238442 1
93860818 815306454 1
622426905 131970620 3
77234984 19758148 1
32369044 622426905 2
32369044 173089105 1
19973305 50714939 2
415449314 815306454 2
815306454 415449314 2
188332701 173065787 2
24211594 68659708 2
34374472 144791011 4
19619404 19758148 2
154943205 62613162 1
728039018 806388620 2
20995648 107254637 1
624746312 21713090 1
20995648 95646830 3
16884084 76650839 1
76650839 16884084 2
475884318 85110055 1
20995648 14933304 1
61733092 408454349 10
624746312 68659708 2
143739561 35781487 1
217148014 830775721 1
118984824 830775721 2
94701778 436576452 1
18020612 277496722 1
16884084 131517399 2
932446861 122994639 2
156992643 105880024 1
276868661 79974944 1
64396655 253490735 2
383238347 386476845 1
34244239 227023883 1
227023883 219976700 1
156992643 14621024 3
156992643 143212610 1
454866285 14621024 1
24211594 20148039 1
124270074 14621024 1
277496722 18020612 1
19619404 93860818 1
20356313 70796349 1
156992643 94701778 2
156992643 14146330 2
810372954 187632184 2
191111643 131926473 1
17723460 457060718 2
328634628 117783032 1
14146330 156992643 2
94701778 156992643 1
373442908 810372954 1
21408041 130154450 1
26796376 76650839 1
227023883 107722321 1
122994639 932446861 3
34374472 622426905 6
34374472 415449314 1
108587399 32965648 1
122994639 903616850 1
21746513 622426905 2
77808680 103065157 1
78562045 124270074 1
78562045 110459587 1
78562045 108587399 1
19977759 32965648 1
19977759 192935794 1
58821256 815306454 4
58821256 622426905 1
624746312 90432690 1
21666641 82406734 3
201226827 103065157 1
21736214 27212119 1
383238347 225857392 1
383238347 124170781 1
903616850 103065157 1
6364652 532241033 2
532241033 6364652 2
20356313 19058678 2
58821256 277496722 1
80943076 103065157 1
948015937 16708655 1
475884318 125270251 1
871469846 373442908 1
871469846 125270251 1
871469846 103065157 3
187632184 810372954 2
496278040 14284260 1
436576452 250311545 1
54515428 18096679 1
250311545 436576452 1
224655400 125270251 2
14933304 18020612 1
728039018 125270251 1
28087982 14284260 1
28087982 125270251 1
270926830 277496722 1
118984824 14395178 1
261782937 143212610 4
32369044 499781930 1
20356313 108587399 1
76650839 269788397 1
23749162 18020612 1
242943134 125312818 2
125312818 242943134 1
927480949 61781260 9
20356313 15580900 3
728039018 368314502 2
269788397 108587399 1
377319290 32965648 1
353688428 333330899 1
219976700 106150560 1
19758148 331021368 1
624746312 532351874 1
61781260 927480949 3
23749162 200700960 2
312758175 125270251 1
948015937 408454349 1
180013616 132170123 4
180013616 56999787 1
776022362 124270074 1
93860818 125312818 1
624746312 81367969 1
389434876 81367969 2
81367969 624746312 1
121127090 295807687 1
295807687 121127090 1
105800463 122994639 1
143212610 56999787 1
624746312 103065157 1
82093305 124270074 2
927480949 225857392 1
927480949 454866285 1
81367969 62613162 1
20995648 61781260 2
68659708 14567982 1
111411358 191111643 1
245745762 468356212 2
32965648 166598394 1
275228841 388250401 1
193313425 468356212 1
193313425 118984824 1
14933304 20622055 2
166598394 32965648 1
19589280 222419520 1
253490735 26584956 3
143212610 249709671 1
948015937 19977759 2
154943205 100260784 3
21666641 432396682 1
728039018 103065157 4
27212119 376161322 1
948015937 27212119 2
18099795 121762421 1
41901500 460401829 2
82093305 377319290 1
54351001 21746513 2
54351001 19058678 1
377319290 82093305 1
118429508 617016144 1
118429508 97452095 1
15672615 357472615 1
24734991 417975170 1
383238347 19058678 1
64396655 105838665 1
261782937 115643685 1
225857392 24734991 1
25097735 15484198 1
191111643 14567982 1
35781487 33300246 1
19758148 24734991 1
54515428 131517399 1
259215762 115643685 2
15672615 580749365 1
81367969 932446861 2
110767433 225857392 1
121762421 27212119 5
19397942 927480949 4
20992801 14621024 2
20992801 622426905 1
23749162 927480949 2
93860818 494828691 1
494828691 93860818 1
26796376 331178901 1
26796376 255998767 1
95646830 106115066 1
18099795 80802900 2
143739561 927480949 8
19825835 106115066 1
261782937 14621024 2
223552246 26796376 1
223552246 331178901 1
223552246 255998767 1
21408041 457060718 2
21746513 457060718 1
466501865 107254637 1
20992801 408454349 2
21736214 457060718 1
14284260 50714939 2
115643685 219976700 1
408454349 20992801 2
34374472 357805905 1
20995648 14621024 3
253490735 21408041 5
815306454 457060718 1
815306454 21408041 1
21666641 61781260 1
82093305 927480949 1
82093305 270926830 2
80802900 188332701 1
61733092 111411358 3
19825835 19397942 2
333330899 457060718 1
333330899 106115066 1
198912426 105880024 1
32965648 20226550 3
20589545 622426905 1
23749162 115643685 1
303707744 932446861 1
353688428 34654362 1
20424362 64396655 1
23749162 14621024 1
22159580 153914621 1
19619404 388250401 1
61733092 331178901 1
17723460 50714939 2
17723460 14567982 1
20995648 33300246 1
193313425 18020612 1
125270251 328576792 1
19177609 141636742 1
50714939 141636742 1
275228841 388954439 1
66774405 14758838 1
948015937 14190551 2
156992643 101712079 1
168592013 568174146 1
253490735 143212610 1
143212610 253490735 2
106150560 624746312 1
18099795 143212610 1
77981490 624746312 1
18099795 55059675 2
427031173 125312818 1
17723460 393947529 1
19397942 115643685 1
20622055 82406734 1
14621024 622426905 1
948015937 115643685 1
21746513 43312141 1
328576792 125270251 1
32439211 622426905 2
180013616 622426905 1
24211594 15580900 1
20992801 110767433 2
185183285 62613162 1
388299335 622426905 1
415449314 622426905 1
24211594 460401829 3
245745762 622426905 2
93860818 622426905 1
185183285 622426905 1
386476845 219298196 1
193313425 80021045 1
311986618 122994639 2
169864622 82093305 1
78562045 250311545 1
17723460 193313425 1
223552246 593650130 1
143212610 80021045 1
17723460 156992643 5
17723460 31373289 1
17723460 219298196 2
25091518 219298196 1
15580900 14933304 1
871469846 14621024 1
17723460 77188973 1
26796376 871469846 2
185183285 300872531 3
185183285 77188973 2
580749365 110459587 2
227023883 815306454 1
82093305 169864622 1
90432690 36672211 1
192935794 815306454 1
143212610 815306454 2
66078636 55059675 1
66078636 108587399 1
15580900 80021045 1
15580900 131970620 1
131970620 143212610 1
353688428 815306454 2
188332701 250311545 1
776022362 105800463 1
776022362 15580900 1
253490735 80802900 1
253490735 127619354 1
108587399 66078636 1
108587399 55059675 1
125312818 14395178 1
20995648 35305401 1
17723460 40238442 1
185183285 219298196 1
532351874 15580900 1
107254637 105838665 1
32439211 927480949 2
532351874 253490735 1
240202308 387054267 1
94701778 115643685 1
20589545 253490735 1
111411358 105800463 1
77188973 927480949 2
225857392 927480949 1
948015937 927480949 4
389434876 112398730 1
245745762 927480949 5
81367969 927480949 2
120720108 927480949 1
331178901 927480949 2
871469846 117777690 1
871469846 125312818 1
106150560 927480949 1
32369044 927480949 1
162472533 927480949 1
20148039 927480949 2
27212119 927480949 3
54351001 927480949 5
253490735 927480949 2
19758148 6058852 1
193313425 927480949 3
90432690 927480949 1
609096352 927480949 1
227023883 927480949 3
111411358 927480949 3
72341341 927480949 2
72341341 270926830 1
20589545 927480949 2
318951712 388250401 1
318951712 368312542 1
318951712 110767433 1
93860818 22159580 1
124270074 927480949 3
328576792 109585815 1
85302744 82406734 1
62613162 121127090 1
121127090 62613162 1
245745762 300872531 1
124312153 106115066 2
124312153 180013616 2
35781487 432396682 1
297967419 111411358 2
153810216 245849058 3
125270251 106150560 1
125270251 354911386 1
68659708 326184301 1
118429508 201226827 2
162472533 105838665 3
82093305 328576792 6
624746312 927480949 3
185183285 20995648 1
23749162 153810216 1
16884084 312758175 1
118984824 373442908 1
32965648 927480949 1
28087982 532241033 1
77808680 927480949 1
776022362 927480949 2
776022362 270926830 3
124170781 158315486 1
20995648 532241033 1
106115066 124312153 1
106115066 180013616 1
20995648 187632184 1
200700960 295807687 1
200700960 14284260 1
187632184 20995648 1
14284260 295807687 1
14284260 200700960 1
91786287 871469846 1
80021045 91786287 2
295807687 388299335 1
110767433 20992801 1
110767433 318951712 1
93860818 15010349 1
120720108 103065157 2
20995648 112398730 2
19977759 927480949 2
80021045 107722321 1
185183285 19397942 1
107722321 80021045 1
240202308 927480949 1
54351001 143212610 2
105800463 19058678 2
14621024 927480949 1
49682880 64396655 1
64396655 49682880 2
331178901 14621024 1
33300246 253490735 1
201226827 118429508 1
15672615 927480949 2
240202308 115643685 1
80812413 143212610 1
622426905 143212610 1
68659708 81367969 1
261782937 54351001 1
48988168 224655400 1
393436815 15672615 1
77188973 245745762 1
568174146 927480949 1
815306454 927480949 1
15672615 15484198 1
168592013 927480949 2
277496722 927480949 1
105800463 927480949 1
143212610 927480949 1
14621024 143212610 1
21713090 927480949 1
20995648 927480949 1
35305401 927480949 1
108587399 122994639 1
115643685 927480949 1
66078636 107254637 1
532351874 143212610 2
40238442 110391388 1
16970757 532241033 1
50303152 927480949 1
66078636 927480949 1
162472533 622426905 1
383238347 130092487 1
275228841 130092487 1
275228841 383238347 1
33300246 927480949 1
54351001 118429508 1
407741330 927480949 2
75896448 927480949 1
815306454 386776248 1
93860818 608932775 1
93860818 142003449 1
815306454 125312818 1
15580900 153810216 7
18020612 927480949 1
227023883 105838665 3
227023883 622426905 1
253490735 932446861 1
17723460 77808680 1
40238442 927480949 1
118984824 312758175 1
19825835 312758175 1
20992801 927480949 3
948015937 20992801 1
270926830 142003449 1
18632946 608932775 1
18632946 93860818 1
32522100 815306454 3
35781487 457060718 1
397229449 14190551 1
111013369 295807687 1
111013369 113585486 1
111013369 108587399 1
227023883 103065157 1
17723460 121762421 1
100260784 532241033 1
225857392 815306454 1
105800463 815306454 1
108587399 111013369 1
353688428 259215762 1
622426905 927480949 1
113585486 295807687 1
113585486 111013369 1
162472533 77808680 4
20356313 65357102 1
44548822 830775721 1
130085607 103065157 1
58836363 103065157 1
19058678 25097735 5
225857392 84563846 2
932446861 103065157 1
871469846 15010349 1
225857392 144791011 1
46609085 66444899 2
46609085 276868661 16
295807687 108587399 1
28543847 16884084 15
48988168 22159580 1
16708655 81367969 1
16708655 622426905 1
622426905 16708655 2
28543847 432396682 1
14190551 61781260 2
32439211 153810216 3
46609085 153810216 1
815306454 143212610 1
144791011 225857392 1
19758148 61781260 1
415449314 19977759 2
457060718 118984824 3
311986618 253490735 1
460401829 61781260 1
143779403 50714939 3
219976700 21736214 1
80802900 103065157 1
19177609 22159580 1
432396682 357805905 1
432396682 24727170 7
185183285 118429508 1
593650130 22159580 1
453169903 143779403 1
253490735 49682880 1
253490735 617016144 1
25091518 124270074 1
25091518 111411358 1
532351874 408663015 1
185183285 387054267 1
54351001 240202308 1
49682880 617016144 1
15580900 20589545 1
18099795 432396682 1
77188973 191807697 1
77188973 90432690 1
49682880 95194160 1
54351001 105800463 3
15580900 20995648 16
46609085 31373289 6
105838665 107722321 1
105838665 28543847 1
107722321 28543847 1
107722321 105838665 1
457060718 112398730 2
14190551 108587399 1
61733092 927480949 1
72341341 19619404 1
460401829 125312818 6
14621024 107254637 1
100260784 14567982 1
125270251 14190551 1
124270074 249709671 1
624746312 32439211 1
408454349 227023883 1
82093305 19018381 1
393436815 62613162 1
14190551 927480949 1
14190551 131970620 1
18099795 68659708 2
111411358 80802900 1
78702900 111411358 1
296288685 368312542 1
185183285 927480949 1
200700960 133236916 1
131970620 468356212 1
200700960 927480949 1
903616850 903985238 2
72883916 19018381 2
72883916 18627119 1
62613162 34244239 1
14567982 32439211 1
19058678 103065157 8
19589280 103065157 1
62613162 830775721 1
328576792 82093305 1
117777690 5715682 1
117777690 31373289 1
432396682 19397942 3
432396682 103065157 29
432396682 393436815 1
432396682 19977759 1
46609085 432396682 1
26584956 58836363 1
432396682 115643685 1
432396682 20995648 12
58836363 222477026 1
432396682 106115066 1
50714939 58836363 2
94701778 376161322 1
432396682 24211594 2
32439211 14567982 1
20995648 432396682 1
19018381 34244239 1
34940114 830775721 4
80021045 837683683 2
34244239 19018381 1
432396682 22159580 2
22159580 432396682 1
432396682 143779403 2
253490735 261782937 2
14190551 20995648 2
462856853 830775721 2
389434876 219976700 1
622426905 35305401 1
26796376 111411358 2
19177609 595553662 1
14284260 20995648 1
432396682 84563846 3
432396682 14190551 7
432396682 624746312 6
46609085 624746312 2
80021045 35305401 2
35305401 622426905 1
432396682 118429508 4
106115066 432396682 1
24211594 122994639 1
386776248 103065157 1
386776248 15010349 1
386776248 61781260 2
20600229 253490735 1
20600229 122994639 1
554602188 103065157 1
20995648 19825835 1
19758148 121127090 2
386476845 388250401 2
19058678 20995648 1
19058678 14190551 2
20995648 19397942 1
14190551 19058678 1
19397942 296312085 1
296312085 19397942 1
180013616 14933304 2
80021045 14933304 2
80021045 180013616 3
903616850 496278040 1
196054196 300872531 1
58821256 245745762 1
34244239 19058678 1
479644360 14933304 1
88974929 250091875 1
19058678 288723364 3
393947529 479644360 1
19058678 34244239 1
28543847 393947529 1
15010349 82406734 1
333330899 75896448 1
333330899 34343954 1
219330249 14933304 1
432396682 296312085 1
14190551 112398730 2
28543847 169864622 2
432396682 68659708 14
80021045 143779403 5
245745762 143779403 1
27212119 143779403 1
52412027 103065157 1
19018381 180013616 3
118984824 429751008 1
61733092 112398730 1
237700394 810372954 1
185183285 468356212 1
101712079 188332701 1
77188973 111411358 1
815306454 300872531 3
331021368 19977759 1
253490735 82093305 1
253490735 102107018 1
187632184 103065157 3
198912426 111411358 1
631874663 19825835 1
143779403 125270251 1
15580900 34343954 1
593650130 120720108 1
593650130 103065157 1
593650130 125270251 1
593650130 457060718 1
27850283 393947529 2
17723460 80021045 12
532351874 388299335 1
106150560 326184301 1
80021045 17723460 7
80021045 72883916 1
28543847 14561015 2
22639961 46609085 1
153810216 103065157 3
21746513 21408041 1
32369044 103065157 1
20600229 153810216 1
113585486 20226550 1
593650130 58922682 1
200700960 18020612 1
815306454 18020612 1
17723460 14621024 1
124312153 5715682 1
118429508 25091518 1
118429508 454866285 1
815306454 58821256 2
5715682 34343954 2
20600229 143739561 1
815306454 113585486 3
5715682 180013616 7
118429508 18020612 1
397229449 25097735 1
5715682 77220402 1
5715682 19018381 1
130092487 95646830 1
124312153 22499765 1
118984824 48988168 1
19758148 80968760 1
16884084 15453062 2
58922682 19758148 2
19758148 58922682 1
58922682 166598394 1
166598394 34374472 1
460401829 34244239 1
154943205 222419520 1
19825835 222419520 1
532351874 20600229 1
393947529 19758148 1
124270074 354911386 1
77808680 27212119 1
125270251 728039018 1
14146330 18020612 1
457060718 19758148 2
68659708 79974944 1
125270251 393947529 1
532351874 111411358 1
106150560 20589545 1
131517399 38281180 1
125270251 806388620 1
5715682 14933304 2
17723460 119074643 1
125270251 58922682 2
5715682 333330899 1
454866285 34343954 2
24727170 14104027 2
192935794 357805905 1
14190551 261782937 2
261782937 871469846 3
432396682 15010349 4
432396682 16708655 5
111411358 328634628 1
5715682 393947529 1
815306454 16708655 1
113585486 32522100 1
77188973 20622055 1
40238442 20622055 1
81367969 20622055 1
198912426 20622055 1
22639961 20622055 1
6058852 22499765 1
185183285 20622055 1
460401829 24211594 1
432396682 49682880 9
432396682 58836363 1
223552246 101712079 1
15580900 328634628 3
62613162 393436815 1
40238442 124270074 1
40238442 68659708 1
245745762 328634628 1
58922682 33300246 1
48988168 14190551 2
14190551 48988168 2
48988168 5715682 1
432396682 328634628 2
432396682 35781487 3
28543847 61733092 5
113585486 815306454 1
82093305 354911386 1
106150560 22499765 1
15580900 198912426 1
26796376 101712079 1
16884084 28543847 3
113585486 95646830 1
14190551 58922682 1
58922682 14190551 1
95646830 222762589 1
66078636 261782937 2
496278040 58922682 1
58922682 496278040 1
432396682 14395178 4
5715682 21666641 5
14190551 50714939 1
62613162 75896448 2
18099795 15580900 6
432396682 124270074 2
261782937 131970620 1
124270074 131970620 1
432396682 617016144 4
432396682 131970620 1
19058678 24211594 1
180013616 354911386 1
102958885 19058678 1
48988168 354911386 1
432396682 27212119 5
26796376 222762589 1
532351874 75896448 1
17723460 333330899 1
19058678 102958885 1
91786287 34940114 1
15133808 617016144 1
34940114 91786287 1
58821256 328634628 1
28543847 15484198 1
76650839 810372954 1
5715682 15010349 18
460401829 119074643 3
188332701 112398730 1
18099795 227023883 1
18020612 222762589 1
80943076 143779403 1
90432690 50303152 1
180013616 22499765 1
261782937 166598394 1
5715682 386776248 2
5715682 457060718 1
19058678 19825835 1
21666641 164226176 1
23749162 44548822 1
94701778 15048694 1
15048694 94701778 1
54351001 609096352 1
776022362 377319290 1
387054267 595553662 1
14190551 15484198 1
728039018 44548822 1
72341341 259215762 1
219976700 318951712 1
72341341 80021045 1
68659708 259215762 1
77188973 164226176 1
164226176 103065157 1
328576792 14758838 1
617016144 14190551 1
26796376 44548822 1
5715682 27850283 2
5715682 617016144 4
58821256 608932775 1
20995648 16708655 1
297967419 259215762 1
18020612 297967419 1
173065787 103065157 1
153810216 326184301 1
153810216 112398730 1
554602188 70796349 1
14190551 68659708 1
14284260 18096679 2
432396682 32522100 1
275228841 804596460 1
903985238 496278040 1
188332701 255998767 3
188332701 17723460 1
111411358 353688428 1
180013616 118984824 1
111013369 103065157 2
124312153 368312542 1
353688428 46609085 1
111013369 830775721 1
19018381 19058678 1
19058678 593650130 1
19058678 118984824 2
80021045 222419520 1
80021045 131926473 1
457060718 830775721 2
871469846 457060718 1
593650130 118984824 2
118984824 593650130 1
15672615 23749162 1
776022362 75896448 1
26796376 275228841 3
19758148 111411358 1
58922682 16970757 4
198912426 15484198 1
105800463 460401829 1
460401829 105800463 1
19087569 14758838 1
19087569 19825835 1
101712079 132170123 1
277496722 173089105 3
61781260 61733092 1
432396682 219976700 2
593650130 68659708 2
68659708 593650130 1
5715682 22499765 2
21746513 219976700 1
19825835 19087569 1
78702900 15157283 1
180013616 311986618 2
180013616 481120639 1
180013616 34654362 1
253490735 311986618 1
253490735 6058852 1
253490735 481120639 1
19177609 34374472 1
14190551 61733092 1
432396682 300872531 10
111013369 192935794 1
111013369 871469846 1
311986618 6058852 3
311986618 481120639 2
311986618 34654362 4
432396682 61781260 6
275228841 871469846 1
68659708 14190551 1
15580900 105800463 4
432396682 105800463 1
34654362 311986618 3
61781260 20992801 1
191111643 143212610 1
275228841 19177609 1
19758148 19177609 1
34654362 6058852 2
105800463 20992801 1
188332701 19177609 1
46609085 261782937 1
222477026 19177609 1
81367969 15048694 1
830775721 111013369 1
121127090 111013369 1
127619354 97452095 1
118429508 415449314 1
5715682 14197060 6
432396682 408454349 2
198912426 55059675 1
728039018 58922682 1
532351874 415449314 1
33300246 56999787 1
296288685 388299335 1
118984824 125312818 2
48988168 15580900 1
58922682 26584956 1
34374472 14567982 1
331178901 219976700 1
331178901 40238442 1
19058678 19758148 2
19058678 91786287 1
21736214 105800463 2
253490735 105800463 1
193313425 105800463 1
242943134 111013369 1
5715682 80802900 1
35305401 550076077 1
14190551 125312818 1
357805905 61781260 3
14190551 550076077 1
318951712 169864622 1
78702900 101712079 1
261782937 185183285 2
105838665 54351001 1
19825835 22499765 1
68659708 6364652 1
6364652 219976700 1
198912426 115643685 1
432396682 58821256 6
15580900 62613162 1
101712079 78702900 1
50714939 386776248 1
68659708 65357102 1
111411358 118984824 1
61733092 200700960 2
80021045 5715682 8
16884084 224655400 1
242943134 224655400 2
460401829 22499765 1
5715682 80021045 2
19825835 224655400 1
28087982 224655400 1
15048694 460401829 1
5715682 92498317 1
810372954 14933304 1
457060718 19058678 1
457060718 14190551 2
19058678 457060718 1
432396682 75896448 1
5715682 91786287 1
33300246 106150560 1
143212610 106150560 1
34374472 481120639 1
387054267 105838665 1
5715682 830775721 2
58821256 19295262 4
460401829 20995648 1
20995648 222762589 1
124270074 24211594 1
33300246 23749162 2
34940114 462856853 1
61733092 124270074 2
153810216 61733092 1
20995648 48988168 2
62613162 20995648 1
32439211 21713090 1
19058678 15157283 1
62613162 34343954 2
27850283 34343954 1
27850283 62613162 1
111411358 23749162 1
106150560 23749162 1
462856853 34940114 1
432396682 15048694 2
50303152 23749162 1
131970620 948015937 1
131970620 23749162 2
54351001 948015937 1
54351001 23749162 1
432396682 927480949 1
432396682 77808680 1
14567982 927480949 1
14567982 948015937 1
14567982 23749162 1
219976700 23749162 1
376161322 357805905 1
376161322 14190551 1
5715682 14104027 1
357472615 219976700 1
357472615 23749162 1
125270251 399365200 1
125270251 19018381 1
399365200 125270251 1
399365200 19018381 1
28543847 20424362 1
81367969 21746513 1
46609085 81367969 1
432396682 193313425 5
432396682 253490735 1
377319290 932446861 1
331178901 27212119 3
46609085 17723460 1
240202308 133236916 1
33300246 130085607 1
28543847 222477026 3
28543847 193313425 3
222477026 275228841 1
19825835 417975170 1
77224096 192935794 1
18099795 15484198 1
49682880 15484198 4
49682880 55059675 3
15484198 49682880 2
15484198 18099795 2
15484198 55059675 2
22159580 158315486 1
20600229 111411358 1
20600229 107254637 1
20600229 25091518 1
14190551 5715682 1
14190551 180013616 1
17723460 105838665 1
77981490 331178901 1
54351001 105838665 1
80021045 219330249 2
168592013 105838665 1
102107018 353688428 1
249709671 932446861 1
14190551 32522100 2
211525589 408454349 1
121127090 34374472 1
156992643 622426905 3
18099795 125270251 1
432396682 85302744 2
105838665 622426905 1
201226827 417975170 1
169864622 201226827 1
432396682 622426905 1
432396682 20992801 2
408663015 100520303 1
80021045 28543847 1
5715682 453169903 1
55253731 223552246 1
415449314 408454349 1
188332701 275228841 2
20356313 48988168 1
173089105 24211594 1
105800463 14621024 1
14146330 24211594 1
14146330 277496722 1
457060718 14104027 1
32439211 21746513 2
32439211 58821256 1
28543847 311986618 1
277496722 15484198 1
815306454 354911386 1
5715682 68198984 1
815306454 143779403 1
121762421 111411358 2
14190551 111411358 1
14190551 17723460 2
188332701 82406734 2
5715682 288723364 1
624746312 143779403 1
5715682 56999787 1
20992801 82406734 2
14190551 20992801 3
58821256 14621024 1
58821256 389434876 1
17723460 20992801 1
143779403 240202308 1
14146330 111411358 1
14190551 103065157 4
180013616 111411358 1
5715682 6058852 1
198912426 103065157 1
130092487 18096679 1
245745762 27212119 1
275228841 15048694 1
180013616 97452095 1
80021045 97452095 2
58821256 453169903 1
188332701 18099795 2
14190551 27212119 1
20589545 103065157 1
28543847 79974944 1
125270251 173065787 1
14146330 50303152 1
223552246 173065787 1
46609085 77240489 4
156992643 837683683 4
131517399 475884318 1
475884318 48988168 1
154943205 837683683 1
185183285 111411358 1
72341341 25091518 1
131970620 111411358 1
200700960 25091518 1
50714939 222762589 1
54515428 22159580 1
188332701 815306454 1
387054267 20589545 1
457060718 15580900 1
22388326 111411358 1
46609085 103065157 1
77240489 103065157 1
728039018 24734991 1
72341341 103065157 1
457060718 103065157 2
311986618 20589545 1
276868661 18096679 1
225857392 617016144 1
386476845 82093305 1
28543847 5715682 1
5715682 28543847 2
125270251 429751008 1
82093305 386476845 1
82093305 388250401 1
158315486 95646830 1
58821256 776022362 1
65357102 48988168 1
14621024 20992801 1
728039018 125312818 1
408454349 260824465 1
162472533 499781930 1
125312818 728039018 3
58821256 494828691 1
58821256 499781930 1
77240489 474991141 1
432396682 164226176 1
54351001 131970620 1
15580900 32439211 1
15580900 130154450 1
58922682 15010349 2
15580900 32369044 1
193313425 34654362 1
276868661 388954439 1
95646830 328634628 1
15580900 95646830 5
19758148 58836363 3
432396682 14104027 5
58836363 19758148 1
311986618 903985238 1
15580900 17723460 7
250091875 111411358 1
80021045 15010349 6
432396682 15484198 1
432396682 118984824 1
64396655 118984824 1
118984824 432396682 1
14190551 300872531 1
15580900 117777690 1
46609085 115643685 1
46609085 78702900 2
815306454 193313425 1
261782937 50303152 1
188332701 222762589 3
19058678 222762589 5
19087569 830775721 1
261782937 21408041 1
80021045 318951712 2
80021045 250311545 1
14190551 14146330 1
22159580 19758148 1
19977759 388299335 1
16884084 44548822 1
61733092 397229449 1
61733092 15133808 1
61733092 215206530 1
222419520 20356313 1
200700960 85302744 1
20992801 568174146 1
76650839 122994639 1
61781260 318951712 1
156992643 77240489 3
397229449 54351001 1
131926473 111013369 1
11564602 111013369 1
11564602 22159580 1
80021045 22499765 10
191111643 300872531 2
377319290 77981490 2
49682880 77981490 1
454866285 377319290 1
108587399 17723460 1
593650130 14395178 1
105838665 408454349 1
353688428 408454349 1
432396682 318951712 2
253490735 408454349 2
15580900 191111643 1
15580900 77981490 1
432396682 593650130 5
593650130 432396682 3
432396682 815306454 6
58821256 223552246 1
66774405 78702900 1
66774405 93880122 1
25097735 19758148 1
168592013 33300246 1
196054196 33300246 1
15157283 62613162 1
58821256 19973305 4
223552246 106150560 1
223552246 58821256 1
19758148 25097735 1
196054196 20992801 1
80021045 130092487 2
80021045 103065157 2
80021045 14104027 1
21736214 191807697 1
80021045 16708655 1
80021045 61781260 1
14621024 77981490 1
624746312 80802900 1
624746312 105838665 2
34940114 19973305 1
357472615 108587399 1
25097735 119074643 1
624746312 353688428 1
311986618 225857392 1
624746312 516688031 1
776022362 288723364 1
5715682 22159580 1
245849058 18632946 1
593650130 188332701 1
388954439 14933304 1
776022362 185183285 1
776022362 14933304 1
432396682 77234984 1
77188973 15484198 1
77188973 114704539 1
18632946 245849058 1
68659708 77981490 1
14104027 17723460 1
131926473 460401829 1
593650130 373442908 1
593650130 460401829 1
871469846 58836363 1
131926473 373442908 1
859731314 837683683 1
454866285 14104027 1
222762589 19058678 4
14621024 143779403 1
14621024 318951712 1
62613162 871469846 1
19058678 253490735 2
388954439 94701778 1
728039018 28543847 1
19058678 14104027 1
68659708 18020612 1
193313425 45158266 1
105838665 168592013 1
225857392 18020612 1
20600229 164226176 1
20600229 118429508 1
168592013 164226176 1
15048694 19177609 1
66774405 27850283 1
383238347 103065157 1
118984824 27850283 1
815306454 58836363 1
94701778 15672615 1
94701778 23749162 1
131970620 376161322 1
19758148 871469846 5
68659708 408454349 1
46609085 117777690 1
22159580 871469846 1
242943134 871469846 1
815306454 408454349 1
532351874 815306454 1
101262304 253490735 2
62613162 14146330 1
107254637 169864622 1
14561015 130092487 1
624746312 249709671 1
68659708 103065157 1
15580900 200700960 1
19825835 383238347 1
593650130 95646830 1
457060718 38281180 1
14561015 475884318 1
95646830 383238347 1
198912426 27212119 1
198912426 68198984 1
20992801 68198984 1
26796376 475884318 2
26796376 14561015 1
14567982 475884318 1
277496722 49682880 1
61733092 105800463 1
188332701 50714939 1
387054267 58836363 1
58836363 387054267 1
242943134 261782937 1
353688428 169864622 1
58821256 62613162 1
460401829 112398730 1
198912426 255998767 1
198912426 622426905 1
198912426 23749162 1
198912426 815306454 1
242943134 58836363 1
14190551 19825835 1
219330249 21666641 1
200700960 58836363 2
432396682 191111643 1
432396682 156992643 1
432396682 72341341 1
156992643 72341341 1
58821256 270926830 2
432396682 61733092 2
277496722 95646830 1
432396682 95646830 1
17723460 185183285 3
185183285 454866285 6
454866285 185183285 3
14190551 185183285 1
14190551 454866285 1
185183285 14190551 1
124270074 499781930 1
54351001 95646830 1
50303152 18099795 1
14190551 34244239 4
815306454 27212119 1
261782937 318951712 2
27850283 108587399 1
728039018 58836363 1
49682880 191807697 1
94701778 109585815 1
94701778 153914621 1
481120639 156992643 1
408454349 16884084 2
192935794 16884084 1
192935794 408454349 1
16884084 408454349 3
58821256 101262304 1
58821256 616277319 1
58821256 70796349 1
173065787 16884084 2
475884318 130092487 1
815306454 131970620 1
80021045 132170123 1
80021045 66774405 1
80021045 20356313 2
80021045 56999787 1
132170123 66774405 1
132170123 20356313 1
132170123 56999787 1
40238442 516688031 1
19758148 20992801 2
117777690 111411358 1
193313425 20356313 1
249709671 105838665 1
20148039 318951712 2
105838665 300872531 1
105838665 624746312 1
105838665 93860818 1
105838665 118429508 1
20589545 389443487 1
20589545 558445037 1
58821256 105838665 2
18099795 34374472 1
18099795 328634628 1
124312153 437518507 1
124312153 15133808 1
124312153 14284260 1
124312153 168592013 1
72341341 142003449 1
14190551 18099795 1
318951712 20148039 1
94701778 14561015 1
393436815 318951712 1
118429508 631874663 1
118429508 14561015 1
14190551 32439211 1
81367969 19087569 1
80021045 62613162 1
14190551 193313425 3
331178901 201226827 1
331178901 124270074 1
331178901 499781930 1
14284260 437518507 1
14284260 15133808 1
14284260 168592013 1
34654362 173089105 1
66774405 19058678 1
24211594 66078636 1
26796376 437518507 1
26796376 15133808 1
26796376 168592013 1
815306454 270926830 1
19058678 100260784 1
14190551 15580900 1
15580900 14190551 2
728039018 111013369 2
871469846 22159580 1
871469846 19758148 1
19758148 22159580 1
14190551 21736214 2
624746312 318951712 2
14284260 222762589 1
143212610 169864622 1
81367969 50714939 1
240202308 49682880 1
15580900 162472533 1
80021045 20995648 1
80021045 191111643 2
20995648 80021045 2
331178901 326184301 1
20356313 318951712 1
198912426 91786287 3
357805905 62613162 1
91786287 198912426 1
617016144 318951712 1
318951712 617016144 1
58821256 124270074 1
40238442 21746513 1
21746513 40238442 1
54351001 219976700 2
54351001 66078636 2
49682880 815306454 1
154943205 50714939 1
77234984 16708655 1
77234984 376161322 1
124270074 82093305 1
124270074 115643685 1
124270074 32522100 1
245745762 353688428 1
245745762 219976700 1
245745762 153810216 1
245745762 66078636 1
82093305 32522100 1
82093305 35781487 1
156992643 26796376 1
156992643 34654362 1
91786287 19973305 3
624746312 169864622 1
91786287 111013369 1
72341341 21746513 1
354911386 21746513 1
277496722 496278040 1
185183285 21736214 1
130092487 19058678 1
14561015 19058678 1
64396655 26584956 1
78702900 66774405 1
125270251 125312818 1
50714939 18020612 1
50714939 125312818 1
80021045 108600854 1
80021045 311986618 1
26796376 84563846 1
26796376 166598394 1
532351874 162472533 1
532351874 270926830 1
15048694 166598394 1
318951712 32439211 1
91786287 20622055 1
496278040 242943134 1
249709671 19058678 1
164226176 460401829 1
17723460 460401829 1
41901500 48988168 1
15672615 460401829 1
432396682 14621024 1
48988168 41901500 1
180013616 191111643 1
16970757 166598394 2
16970757 19825835 2
222477026 16970757 1
253490735 21713090 1
5715682 14190551 1
20995648 162472533 1
24734991 831250927 1
125312818 385936104 1
125312818 222419520 1
