# Supplementary material for: Dynamic guided metric representation learning for multi-view clustering
Source: PeerJ Comput Sci. 2022 Mar 8;8:e922. doi: 10.7717/peerj-cs.922 (PMC9044235; doi:10.7717/peerj-cs.922)
Supplement: Supplemental Information 2 [file peerj-cs-08-922-s002.zip › football/politicsuk/politicsuk-lists500.features]

12962183
15347772
73005899
5183498
1405362
70650681
55382509
57867789
69134693
76575142
6830639
37292644
2318144
42965916
52082640
51953765
59647252
54337759
78631487
233996
37292415
48906643
12742692
13542950
60888500
79115823
80378826
46285116
16943295
18001332
52517724
57031366
12022834
20690945
50099637
74096663
82061552
52004898
70159311
32350503
52140823
48983678
73958954
69294514
67914811
65315269
2402768
72475401
30619996
56600659
65791546
70685210
81541778
78052791
32647
21184328
72138099
51311068
61950810
22016241
81949045
69000676
47053485
82771056
11298375
63765122
75807320
13397921
4218771
34380453
23770185
29881779
44583360
75489193
25825103
66345068
48150520
55492562
79200064
80126894
12519042
12527912
78630746
19091755
29813805
50106131
4459629
80627636
56358535
66224164
82480623
1456740
61904509
58483401
70698382
59220744
79938876
5657624
26023133
9034710
42807124
53245664
29546217
16045225
65071369
13395776
80120627
8123389
49805888
12250836
64163517
81650851
79886995
5702083
75224878
17228
12024679
18140630
76574807
52084360
78239682
14986158
45540022
82404126
71511139
76408827
79274164
80617596
5255292
35692947
35335194
72692153
6224443
1064296
8126903
64954416
13542544
53405516
82404495
32303399
60888246
59647724
5096870
82061713
25751341
57116608
81649837
78631135
70275387
2383117
13681257
49864520
4756647
53468651
10458381
47678614
35500503
59998206
40543658
59928861
4090790
36738363
76516730
483104
10113717
78705026
30550052
3303300
1929228
26057680
12025024
2617498
60681030
53153997
62871524
73859777
71118238
67607064
12941095
73520711
55158885
22128394
618797
10831429
31437935
2585070
1944188
10032183
33646706
4086416
25979251
23329651
2097073
50099866
35901579
68887853
50460062
15555405
52050766
71929750
19851463
11572646
11866278
49392755
6971984
26115073
25561874
43913855
4224390
3377182
8091701
49342119
68782145
1415548
6372686
11514520
60848186
68680047
73736763
692737
35983756
71358188
7148303
2643927
19971078
34905442
26021677
57400660
2017373
4530024
5750067
51412440
30163745
80472408
6969261
32429893
1417887
7873874
3757193
4590640
3934642
79887015
7910253
32543258
8122872
34600189
9659275
22028148
3780864
53586762
35901994
1415478
33726927
2857681
7818179
42889474
19562048
72016699
12962156
44407551
11432262
367149
1415434
67425419
72095740
4497843
10525378
10588269
6772522
59308492
72138303
16364979
1760068
35208367
4139995
65982155
2644342
47796327
10272027
1430305
12447572
49866135
73783770
30837830
75076143
43643573
4168753
10467470
31226468
13395335
12651368
1974915
7145429
12934854
14778084
7261384
82045549
80579170
4034772
544819
5475280
12352872
1790264
63861168
34962732
1691119
5364756
66546085
7276016
1139892
34301297
6504187
74811742
642296
45369518
52071974
69246744
40847809
12650878
65992444
2357192
80286402
36308959
1680852
21183425
69019
73743916
33607260
31947700
8922433
50779285
8741739
26102862
1438418
16667587
1969745
6189886
3207344
6423326
12216000
5937675
42817156
45976050
73734665
45009930
66180388
50575584
2565439
10096995
72285499
35171176
18520494
79425395
64229309
72233634
1064242
15474281
77340629
34128601
36248758
6023472
68964087
33405310
9261179
56270965
74382837
57051010
22128640
21022498
454952
5892043
69740522
54370375
64170463
34007750
22406155
52086856
12692213
7865470
79806273
62891212
4625407
51288808
34453913
78103146
61190169
2693865
3679339
64321177
25026703
16021790
3780583
14755099
56501528
44616326
3996225
2573669
72891193
35186059
13065256
59705431
52460494
16021818
6755463
35395
833318
12279723
73903769
31703998
18178473
33820634
79787005
20685983
76575112
16284932
42660085
76045201
82009900
62767307
58760275
59704178
50923567
68657305
46645999
56676626
81351305
9974482
72897627
15813903
78380326
72388281
17455
10022608
70394935
69117968
40572427
41689786
65381857
1002461
60781009
18152
20600436
6971961
54438776
41644402
14598826
7001088
61405136
64924879
648708
13543595
44789031
70932174
35648261
62985378
30258784
41085229
15621394
80630292
79890643
10673833
62985209
13031677
8419201
44866322
61260466
40441681
21939939
31761718
81654156
56358790
6738207
82367990
7628599
18066487
48495660
36436745
73015100
8347165
78762242
55013254
72542979
41644430
65450584
42733324
13586049
45889484
51974658
12962392
70388981
1125472
52602487
7052809
44809428
59627004
79249018
59432758
78350690
72685222
22397860
7890688
36390015
8066301
51626425
33096217
31454727
50580169
23315064
17463815
30625386
7289246
80880568
58053127
66813463
81267793
70343109
5068981
56663282
60957332
12650378
66130116
31903140
540231
79370204
5749405
73574450
79592748
46210264
34170820
73208768
1598185
4216367
13379457
47536985
12822143
72949888
60622780
6520982
60368813
21951159
67946748
12873869
31855425
73492718
73705411
81772646
58479883
56237405
79370365
63987662
69338272
70486623
13726809
78379700
17485519
69919151
68408137
10423268
40547506
72153689
80618685
62352605
47687346
69915891
4122152
75182613
49446608
25014407
10671104
64856428
10336202
66490969
1813213
62110358
6714658
12091045
72969620
20008693
78170476
52197751
51782846
42335236
73911127
67055196
81031722
59814994
13795936
76888698
81240737
9005774
14104077
16505835
65406296
4347216
16572936
21192404
78350181
43456009
6189187
70458045
50032639
12613540
503059
41348789
10293390
65826743
80626347
5998953
70327143
79132069
33622508
67917520
77966990
56595886
43455401
81544238
80684501
72741431
4153402
77118538
2103513
1772124
41890802
41957043
65517204
71949137
59152044
71323771
79911520
69891730
82651505
2102289
12716854
35765654
71813254
69336489
2102329
70019053
78912954
74776727
52052948
49707815
58770839
57496982
72036559
2103024
77841008
78584449
40472882
58754307
76815737
49726448
73395662
65673201
56235584
78316380
69711667
81705607
77643581
33603367
73220096
44025645
81454589
44385670
76368766
71486493
67026750
14194402
66413979
74802852
450017
62474088
2984630
79957666
76303015
76819864
14604270
37256930
3638570
40802674
49776952
67823520
70983194
12260804
74335267
68188142
49115945
48106808
80666225
63501429
51634802
65698468
57721275
21362618
79378954
10052573
59344386
7916174
55723192
63379475
65742162
54527248
36437657
50414861
73355155
76320737
43348713
77215876
32002661
57479763
44178380
79697914
55175743
61549426
78127230
1402112
56543500
33576313
82544385
46724194
81341451
5372440
82346154
76890255
54769178
78001706
49882634
50024905
12013879
7624587
59357925
74646704
36090869
48565226
9775786
11283826
77130011
78004520
876969
47765058
60647933
64574496
62159959
18438771
58145794
8268444
52283515
80792304
4885005
54204153
52557272
70535585
64871942
6530883
74947847
58780290
44349495
6726445
73908993
56071288
76062319
82690335
8086361
80090498
50591067
5533062
40285403
50427490
12454700
56104240
74349533
307447
7499673
6533339
51971521
54530428
30519754
80461904
76058200
42682826
69945814
4071984
40454135
14275598
19301369
64647192
37379955
10741477
12169370
16801849
12326892
17191707
9305525
14470232
780785
51471576
8855349
74889757
1926777
47745702
4554302
41667284
8118893
53082327
2264750
54534689
898219
56358481
76343461
75087333
20683836
59945949
69955025
15811749
75973139
1054409
1267312
12057671
74870325
644264
12864065
2956185
46731055
73005210
15478650
46562872
64597098
70175909
25838642
81656883
25476974
14658723
7621398
14320674
53995861
6975783
7774152
66688586
8631469
65805483
30582746
447668
5691760
63375636
65009287
12723881
3809727
10140569
13605572
40384287
59648353
5833586
9186918
352134
1691247
16878089
73625138
16022530
26080607
12678635
79887054
54467512
12268275
31426525
1921776
51455687
5454956
523504
8073181
81652849
78454146
66356587
29249227
6441634
14321698
36453266
25230132
11888529
6188925
7148844
77402740
35297127
54694850
34678715
47712169
13680570
13542321
36370073
17313766
46123803
43898883
54933916
61419798
68503119
47797738
52797139
53121233
73959030
19575018
4559665
77326727
6444732
56230819
1801652
1011744
40880793
33247392
57537580
73597426
26337303
19437222
7068033
16435999
13221226
58303544
12651495
4670212
77738172
70252288
41428522
73388669
18909987
70440616
12313435
30963272
10363574
3162664
14830388
19816316
13605755
26247274
6755489
44960087
51377862
36637797
51473480
16176499
70662732
2850219
60316967
12014147
5803520
51668612
54533320
12962208
59606620
5264122
51954999
18910456
1193004
684397
10151065
673406
70030455
11966755
59085774
63630929
22016785
79533044
23358253
149137
22128409
12227872
72699349
78125323
12062137
70303766
59475583
11321757
65008828
78631557
15176203
56904669
67898978
14927786
19575664
45164412
11519791
44781942
71002532
40405892
5817041
7404447
52600635
60713726
44200378
80519485
35395771
56358922
67711939
21019924
59684850
66648195
36848393
12114394
1079433
68297992
44873734
14598761
12059086
1774653
11290029
1692772
69883041
80934063
42410490
25421571
2389706
82362124
595140
12229825
1649215
50827882
62268871
78355205
77708698
65884
69881183
57112511
64800805
71995067
10064925
8122438
76575175
82123406
51429308
78864236
9289654
68250310
11105288
55255139
72138084
34379102
10932704
67507811
21362234
65008975
5905373
61496293
70814986
32919716
8091086
52086860
78152821
45855479
11616982
75697527
7875282
4441182
48435311
59647736
58506673
66347475
22962499
4303294
65469896
60318951
73730069
72838229
2617405
69995767
61363651
2658766
62698779
22053203
70413694
69167445
67766515
10076850
76290358
73579561
24295556
8565476
33374112
12934079
70714860
8123231
71950733
4256451
19534586
8092359
82530662
57626572
55507453
6551207
10108612
25267769
63758199
25784401
46930803
30769936
34320909
51044511
35455258
10694293
12355248
45514859
34169598
11296728
51038780
50738440
79181278
34785188
33664728
10707823
22128817
77871328
77577251
17997261
17941170
54495754
82856505
13890663
55908563
65916714
51526888
53581673
15658074
34867930
7835037
79484423
29551568
7148705
64941076
20446018
76372707
54236087
15965273
35581196
16745944
9177462
12481875
12287904
7161307
6321155
14484222
7093441
12227295
5466325
78402268
42261319
22117552
67660881
42485875
42448979
25714266
52575439
34474027
16228195
4387991
41837884
64940878
8130756
5625235
73580140
29695038
40794612
4090828
34531138
8227457
62984711
79732308
76339753
74772068
7001247
5068193
30800437
7400146
33297804
4125672
52127820
55571877
68083979
7100793
7627474
70926549
69283189
59650913
31385684
80383581
54063374
35980665
9183537
30030238
19994142
20758542
22842883
46467013
10468089
12354921
10760913
50014885
36755194
19970981
10630895
77346241
58609626
25698330
7765867
41485502
9702132
13010498
42222003
8429508
3996223
11481219
48861581
25400391
56752825
8144999
6315217
3983659
9615544
8311945
53717594
57016967
675887
80844650
77841117
69396287
41787399
13957976
78266862
7480802
72219555
78761356
54355668
537356
80669707
80116673
79576809
30371369
21361808
55289731
40877388
55682588
7834262
57390076
1452432
11875565
14955211
58544510
34377589
46455752
51311706
10152467
33529910
59014850
57390006
1412822
59876799
29954258
31489359
81570450
4035158
60303419
257740
76016047
62185006
12831511
19050085
31289865
71768715
30963215
14249383
70890844
5411683
9957641
3833478
44231080
10783070
80210740
8616877
79656527
32668646
4273408
22770547
12953068
56275128
135569
135571
41169082
12890741
7471049
1612719
233317
10782513
23314950
10233231
51205298
23589636
8278765
54083940
56472462
19701251
40118136
26022780
122698
33325598
63224902
2134304
4821409
2134905
2135868
10630865
61923934
9390021
66642088
30653271
12334340
53322149
24120
1758268
31455504
7308914
12124312
52140529
10707339
17803732
12417531
22711167
22400069
65132960
6125123
827003
72694653
11181453
1099631
53951053
77586928
17175708
60528898
45891675
63882352
23998447
73617845
77863768
21388300
59583445
32351950
60000150
56963008
435564
57604527
60862078
15231535
70663724
15445487
55220534
687052
16100907
21942529
45284854
42830776
68448304
7289625
50623740
18446192
72475761
80308306
35613540
8123882
3199803
50093705
78521400
18376376
32858271
57259876
44346275
14032051
61070130
30938002
12376990
81858569
58903039
15559516
5066799
19095371
35395531
31839301
9085536
45647146
40537618
9795328
34957008
60996173
6909331
25687598
30842825
15496200
81960275
63300021
17644524
2990664
23251360
57606181
31277946
8227810
22412845
153873
3337484
7262485
12212505
12604008
59650891
62247798
78468927
3404693
4071261
69580529
25267261
11621928
2200157
10045819
42594098
9661651
1986289
14389996
1635502
18877766
3914896
2352161
7916157
59767190
22798558
1798833
75718647
1131838
49394875
11678201
3375626
78331213
14541766
20011360
30565921
9927484
81239064
23355094
8220222
8280610
26024520
14484988
4183980
69048922
68539829
51894483
7145008
74383525
66381161
23361194
452942
3493301
67836740
81392048
16134702
72018868
44348353
6797057
82449080
9032666
45388508
50581338
723268
67837451
1951643
71693242
9961042
8688987
2693841
517135
54069601
66347031
33453233
65216246
65073264
25375424
31423750
1981634
16799919
4233225
1063917
6192071
3048149
1191136
3804363
18208030
3747506
2028795
19813335
19616215
2678934
846756
23358734
10032766
12330295
13896987
44729716
65357174
12586573
609470
13689434
36050223
68578133
7222084
57031193
64021912
10535355
68610668
81294053
4277301
18617178
10085918
70924015
54273052
56264014
1813148
4066773
35580997
40399282
76234678
65082833
12519648
73220821
11639822
4121453
286277
45847656
10226310
1008054
849868
12596312
14761209
4220742
64512377
76689000
79200082
81181715
2445879
25653751
76261589
11419938
12521028
81647727
22305442
21768768
12151617
5414097
12055816
11871030
19985162
52572632
57376932
79804371
54405555
46268572
36332047
65293732
66929837
48879672
60109761
32822363
62391883
78568151
71301929
67420524
70864752
57691150
67529933
22013068
438947
25331871
12079054
22298684
53153908
79727981
23198664
54317250
55226050
30442269
2321054
69118527
41988202
7011815
29960333
59098950
77967018
69943685
56188083
79831302
65227458
61947423
8361057
22603466
58894161
36331934
51078364
68050609
7713996
31920464
54071296
34842530
33862551
36331985
44616337
44480341
62807166
69395762
16022406
65289464
15524987
36143334
75814718
47283877
25064729
64664606
79914144
33629776
12789794
74224194
59797767
60813096
18746406
79832623
13323846
79832702
30194570
25198809
12818945
48671585
32631596
34422968
50707265
69575510
45615448
52237641
30267176
65446505
32893735
23089138
45003415
66421555
37465243
57246329
77592052
50661533
42253592
65150304
73574468
41259613
47305803
62130458
13368681
34384917
64924887
12933794
14341310
78369076
56707661
79848349
70767678
52104536
26084454
77524744
52383102
76969770
42594044
18811853
34792828
45000408
36431978
69479924
56781503
40110380
64305919
26274345
18294197
21295076
56128724
16550774
82647203
46966865
64262961
51894829
25281642
52200896
42179147
77516533
14058154
52674794
31978801
34385741
76218532
74721155
51605982
70360949
57761034
24926671
73690809
45078654
63273154
72867310
50294564
73909016
81625176
22412968
42419967
25221098
67082315
31857820
68139561
22278720
13534162
61428863
40924250
52244737
76880913
76084584
46956625
17116923
12855572
13431209
81093373
48152982
52529587
49344568
65631164
16232598
34677784
63564076
40672055
25978953
68608487
30497812
55349349
21940215
71863912
12682272
54025753
32911937
81445854
42590318
44038275
73220132
30675540
42489474
59614422
62619010
70219201
81101932
62597787
49227365
66367649
73102551
74291066
74980444
64035540
79730317
344608
63663852
55280268
49984304
41078973
10927426
35648891
77300978
48650917
5284452
16446868
36403426
30743115
25825678
79915196
8560050
62878171
7762932
63220019
44961415
70083797
75972652
9981130
36817375
66666513
49939888
13178577
53505470
32056917
51153221
49959906
18666578
17870535
35173072
81895270
82437065
79580768
62119464
24959260
47348496
56842754
6467605
72488925
5731225
132907
8842630
1586379
33462549
18075333
1733097
77113590
35947941
41413143
77966287
12534755
20594749
46449014
77966334
74499150
7243232
45366395
7732589
64170530
48045789
10024397
21315268
22185318
32204617
66748806
57940863
33359065
54865241
36605918
63057295
20282844
35401845
9383535
51049972
41992634
81981475
1793075
51680931
60295219
42875150
80512146
5458037
35621672
11004050
63555842
79363310
61430091
1177690
61485331
23195786
26102338
13722726
10982903
44802156
55879894
17160199
52894701
42889908
68057619
33082974
42694732
1965183
63987274
62467438
48000241
62672354
48603159
31200452
55035697
55589890
1252201
32954692
60319543
71173305
6518326
7823875
54739985
69960940
81090658
37118338
70189989
68563817
74809465
61364953
17299058
63133994
60880753
62431548
42179192
62683492
54770570
57173678
68779931
52795787
8746366
538955
41403629
50968476
11355380
63123324
45002748
10101006
77789833
10226464
32172737
56358600
77789135
53945623
35862745
54364231
3651779
61360863
78387329
72698447
5567497
21755527
52140969
70891598
72652939
64518840
12473769
78260537
8463064
60446153
67627262
33268278
78297346
1948001
54135873
64866586
56244515
2076383
22343102
60279887
12669509
80360444
35471911
23185533
7533751
7394515
65061486
52756549
56358729
40711320
77396644
35433017
11618622
35627349
8169962
67836770
70995623
48230420
70995852
685702
63375821
51195373
70996243
33542985
78407676
70669068
79499651
64442275
61502927
47756352
59190037
64517868
1172486
82224519
52495294
47852651
11440995
5702947
18352317
51610318
16616749
9825550
30572603
80807103
64823982
23629999
2078458
25878756
62148594
41824418
81727046
74552295
72203029
55532563
55996935
59182041
44582241
70434029
53523316
70602766
71947481
19528682
76779200
60094339
72890273
52223057
69828533
77737273
61125487
23251374
18931851
79861255
58860843
44562119
80153049
53593283
78652609
36127052
79128766
6419095
3894727
3894749
59830160
49415523
7262457
698234
7050215
5365299
11020747
31491974
59676900
14276856
73908905
7440650
41719964
45824685
12718541
10038659
10662124
76417078
2415650
16638691
2612331
1037943
10082670
12932356
2029000
8168481
1405478
18070529
11149546
2937510
4387860
45000686
57418066
3054425
47081734
153282
225527
2880271
7468734
21978519
4001439
646515
66542645
2106792
4608520
21017234
43596551
46935910
8072849
787836
193294
78065497
51208859
77943453
42510084
68567620
2918639
3366108
62082395
50037503
62388390
63941370
56358745
57193443
68719916
60010335
35933255
31458277
59835561
73288031
26011363
57190065
31635769
44390150
25264881
44686034
34854166
21099898
68117631
18723852
12746535
16798782
12790930
14602379
12414528
76033892
19707964
20953052
21832933
11814486
75605012
71179250
41243553
21044092
20771209
31478759
20923796
12197673
50144441
19167685
77940427
33941845
51928472
23110270
56516046
45836109
65750367
63086056
21862818
12353740
21442315
32857958
11900784
79398509
33429637
23083924
63509280
48579895
12720722
41324480
54339538
41832172
62607456
50342455
78458250
80827732
13539245
47595691
71333072
6489340
8794711
63390054
54204772
12422283
11831325
54539358
2521532
69892494
1863905
64113566
17947439
10155153
1120113
68851201
14484042
62523722
10866299
60198751
43671956
33616015
62328408
79498573
60657682
1605340
81874163
15366561
77034539
47837990
66240962
78507847
52370834
50607342
42594893
62519521
82724641
75305310
71260475
79387119
73587625
50658314
53786394
50496381
81900355
34994720
68688274
45405215
58716507
3334492
50657487
58397243
16015552
51916283
12287914
66540175
61754524
75305357
52149230
70822252
3985218
65385525
77959675
57495152
73817722
44433728
79943429
15693432
68944111
54596993
75481828
12343376
65008849
73577098
58186860
75967121
62245347
64254805
49371328
64588759
48192054
53331169
22545947
55011772
75541829
72904786
62490957
76831417
34751795
80085660
51549405
75919642
73047842
7476451
45251640
55452525
75556153
75816798
64303269
50423808
79999298
12116898
77758684
74708130
30660969
51080310
79577221
57942422
70955706
59494320
50201221
17548696
81114761
58136627
49586555
45404904
68296783
82358989
79115831
75400281
16156347
6229303
72915965
59899008
50456175
77902553
22840160
12149464
1753387
57891911
80085249
12203974
64742473
2195150
72360456
78325278
51313109
689481
1943100
61880779
61880802
31614028
12717869
74949588
44024621
65926709
56806793
70914418
6944577
993407
79840219
37439097
1024519
447067
73431067
32670474
521247
5368902
12148301
36830
2104492
12740346
59163024
14478819
59970117
5888883
12385961
66014658
70030528
81520411
7567410
61107153
7269289
6980487
10204560
4953605
69769244
59215548
2623478
48330376
42063807
5473264
32789700
67925587
42020976
45687055
46608815
79532351
54740051
65887582
74121039
46015298
59419825
41080708
58769469
34011867
8408693
3037462
43515750
67029061
41080906
10401288
8097197
57108002
58665243
48156202
4025236
51891532
65858857
3377905
56281817
60610117
6868533
59107303
59338422
81954916
10116523
9393141
5554105
22277477
486458
51229099
18546421
70964130
74929788
43713907
78149614
30423990
10301588
69685636
30439723
12139044
78988100
59678517
49630567
51142610
62866350
58965103
81707334
30934834
819932
34344243
10266386
6286796
61232384
7304382
44904697
68960256
1185259
7763766
36135177
63895778
58950345
40659612
66693763
5145318
6274749
677333
3934653
60944341
61067288
72863743
33409665
133012
64163337
9236986
19884946
10180273
52043623
7324004
33267418
73344279
2663877
31040365
33616410
31709152
6129192
2957899
2371074
79889784
5345319
62622940
9985820
57480484
60953359
79889344
2475621
62905341
11889552
55765347
59562757
56632134
74198243
35498569
62743705
58106730
60056697
67538415
74198134
35776907
79075322
70276736
72899792
42446746
74606945
54465350
57036243
46578839
68469920
34854063
36173191
70006977
61448510
66019459
71508472
80099973
36086392
69828178
66919114
62666346
52454091
81440596
72798261
73013754
61126360
56254975
72367064
77970287
69947485
51626070
36568335
45741094
74921780
65638657
62461190
82721593
82010358
75194779
66882456
69259278
59350990
50420280
80957682
66401234
70251580
66454118
73410070
58288731
50711196
80193507
42331493
63626634
56603655
74439346
65181477
67337991
63679572
77600963
81806827
70136428
41755277
73442024
73086736
49562197
77601020
65161862
66306127
81548046
76673788
81342028
77208544
68897965
63035927
40548861
51227021
79913759
34586108
66606624
77349628
68747431
81094158
66403019
50400839
43450291
68256419
33718063
59851897
45084857
63546525
21190159
2340965
44628102
15490544
65277883
5432229
58731011
62933191
57084095
42681826
10889070
21192708
58943542
74046344
66953059
53258651
16990316
10032220
18403466
19164781
81292968
51686113
33378729
66164778
30569986
25550552
62882206
31763586
67569816
32167447
60302335
9072693
56469787
35405419
42018491
82059931
58408882
2975852
30163304
46387489
63538112
71891993
52726526
75039623
59966276
58547285
32191582
35355264
81399637
78976004
20215734
57077279
80085226
23004275
47204632
36748138
63809657
67855798
23004107
32232703
66862741
15060565
71120264
52419328
80984662
47520152
9002137
80214506
37010512
78626216
79751043
79796065
64560444
81653215
34382304
64305426
59193618
54969221
76343455
24980584
46223943
80588993
66353402
59028527
57857611
16432249
88229
63390657
80589112
54630099
66516685
64594918
74889890
31190
62924117
31657920
73787755
65276061
445654
33342755
2264587
79299339
70764366
3419119
52140742
47048843
51593992
57635958
41282568
79611396
53823140
36231294
63749494
78602966
65636076
67722174
59083966
55006622
73788033
79762016
44969972
62426149
70757347
68082071
80208967
65623886
44239861
81597302
42912415
62457768
75722843
32990141
43103771
47718559
70030278
44932922
80040438
76574863
69884248
69674159
41590561
33688783
33665140
72419709
69844151
71692911
64400283
44344618
68550448
62185909
78719296
81247996
37149194
53923377
33389681
73632382
55393538
28871865
45978834
40143427
32232964
69588949
77477208
70600363
72024532
54881442
6579363
56772884
1091076
64769652
81295998
47115671
52418973
74920885
76473917
74592680
79905790
1700958
67886054
1494500
18075285
77951479
54629215
12417154
63778955
12314776
79136634
67605988
33056675
2550364
53506078
634506
67711697
12079449
5423908
18198069
15201387
70495549
8184572
65319612
32244766
42422109
10998659
57907561
47677732
60590819
82403566
712891
68547495
7289914
43349325
8122165
60816041
74799334
21974007
51288899
68564526
12284528
11362932
9776203
62701491
69731184
74799495
7784371
58544687
12218767
2717262
4166697
52293199
7096496
23773295
23436211
73164184
5747487
4167451
2629012
6491735
5526435
1266082
8649680
8949410
22783636
3565072
50349959
54149218
50350371
4296653
68296996
43229138
43413634
50344337
61004288
69416439
76687096
41190277
59160670
69223226
16947696
37447429
9209195
62905368
3579333
15784280
55040484
78337533
2576643
43729660
70107133
1759429
34611176
12454556
1653247
7678562
10840911
45071159
79845357
1101018
52153535
56775311
32208453
17765953
68228696
24657704
57011770
1110404
7410391
79804941
1771584
4499108
10058185
43914199
21089742
54954658
46087885
12427068
25135910
35839046
43968568
75106574
75929713
64257723
8437192
64926526
12068403
40227181
78764164
704505
14569635
44619448
14859053
5340167
5461955
7439440
19032770
31461489
1073140
4146841
14857244
53400348
81866188
67276216
72694239
67053091
35314040
56709086
9605923
22130030
18209423
3199815
2529043
59650928
42184319
48808609
52079188
57538814
47577649
18210266
685285
9735674
51965422
65103208
446879
447371
79061592
69746036
54284155
66010624
75127975
79172232
80586036
76576230
71361205
37230012
62127338
10782683
12140348
12080213
75973541
79778994
70385077
4117924
75466152
72629709
14806304
70108931
6369203
76309678
72288176
68863053
6035489
77952933
65066792
13932891
70660689
1013187
20165822
8695324
25714686
45924646
8804885
82509151
74149833
19822739
78673126
64512160
70710614
23257011
12918859
12591659
13003391
59671285
35537468
68605011
22420723
55474596
31005290
71432552
22366070
63843389
25268131
80650663
69940596
21610609
36839790
63363493
63843076
17169338
16285913
48280588
22999421
47844599
58517754
56214104
13160003
70118558
66660350
21519128
22034540
72137975
79791569
64552115
41595180
81708180
19129287
6087960
3072203
62861150
75616898
80154667
52287644
3232919
70680344
68748983
80202720
32487400
75090425
67848595
60742534
71004432
42041973
34003000
75540338
80574427
73730283
623469
30963461
66808112
52566398
71919367
76671405
81206917
71928729
57930881
69294573
59943177
57009338
55359833
81086412
80460906
78328624
68578170
82059397
78579920
78845167
67975459
58231242
54738500
74799559
72527665
68828141
67941129
62799601
74040451
73055778
65913722
81603830
64204487
73030120
68457349
77265335
76234555
76628373
82000197
56622196
81337490
60992874
61916731
54004607
70775825
74426572
68631298
67478120
54739516
60003140
80761689
70815047
7105490
52343999
35648257
67088418
67918424
20869706
59257759
43939670
71427879
14314281
66722136
33865299
2229043
79674889
64843641
48882251
4576242
41730357
54127422
23250481
81635158
69557658
5069397
62129713
31090773
36086173
68771555
10427842
68168939
31458462
24801590
64602848
26334227
82355009
685522
52756471
80849108
73811129
77747904
77747949
2333367
73150588
3202744
68567574
77153582
10104009
78961111
15173981
6518597
16496612
4192541
9885124
18808333
23243673
76083514
70344082
5653721
72740234
57166030
62905836
19245331
16886091
42179558
14724316
14164717
11960108
80517990
5707003
78226317
59679771
52361367
65250323
65177845
81977012
82286599
71250759
79886233
69514548
52356327
74040381
74626137
65996488
80942163
57517788
65998921
60002132
59859071
65430991
78814518
62271839
62270696
81211183
51813839
57575401
54429325
80930249
68184077
51202588
70667266
65724056
63131155
54683251
69307047
81614303
1122798
19331637
15358593
12418961
62276138
63491282
64226601
63684865
63359509
71475573
12575864
62152106
21362755
60539121
80908309
32499653
16445666
22169882
42099986
14942098
18366033
40389985
22265359
35619447
15592541
45384657
41512503
82157769
11081526
79478546
41412332
7577588
80571450
18023704
76571794
34459296
2253222
4270357
2070730
68727477
9365388
74544778
7395100
10083244
54936343
60117035
12962532
17116311
3875470
12215551
51930608
9981158
7834280
8953594
6599260
5649474
9304643
32130527
68729297
56265992
10146621
45056390
8033611
43327731
22034649
68730027
7663475
76343467
5467683
5931960
9304969
8885567
57477342
74889928
7635448
9592632
18843829
2654338
62138360
10633972
1531379
60859066
81032837
59190077
62620624
58782080
14042497
67039117
36547613
56492020
74224425
56358894
50437221
57239598
71932799
74224516
76074901
40817197
30574545
2081022
34108327
4576324
23326059
74698688
77439906
69110613
23603934
67553426
50170490
78755631
79723284
80817616
78988723
78666265
75169095
80985575
78846061
79529057
78304896
73946982
78217528
79183029
80843751
79685439
81845065
80009486
79742118
80269741
82035798
81040565
80454663
78882729
71575333
81692000
78621352
80175788
79941803
73255976
81051053
80358521
81369425
79954458
77078167
72459816
73027533
81005380
80429185
71741480
76832481
82739457
80692464
73838476
81651456
77211816
79047263
73470494
74253293
81230747
80530007
80623809
81347743
78808532
82056438
80433387
9026735
58228637
7019206
6893509
8078506
59122120
58203481
70138226
47606043
46439124
65112914
56244433
51915187
77494240
70683630
65617591
51915271
78577393
81542366
79833164
74061202
53112007
64692580
68214507
62362052
79735854
75025702
441109
21048778
50491606
16024704
4613634
37394612
2449667
43873455
71586568
72018933
80414657
43874681
73391144
82721355
10269718
78521562
40099884
50586419
48447434
62882164
63068720
3916982
57410287
13396886
72029394
71891104
12855378
71519420
66833236
40800198
17643873
69649112
74125591
68332801
53078419
77261253
13837284
6289221
35031593
9387102
5371474
17952138
35032181
11749469
77260477
77368644
8958804
79506545
12592357
15445170
8741226
22026297
7440527
1859134
55634310
2114152
61066395
5601359
12006458
2993099
7916197
46360210
9390235
715470
5097630
37130753
78865549
46359331
22764128
34602630
6394466
8730433
4398868
18736520
1073004
63950187
20560161
7331222
80516868
20205601
1191504
10532878
36844132
67085609
82325860
77797636
58647164
67509253
53855805
10615859
12279528
41906036
12354789
58260590
31898228
82741338
70978146
64374163
40985170
6475546
7069969
65008864
65134315
78623728
7262676
62365193
437625
62365131
50525676
11989501
23157997
82291355
14539361
77752732
22766288
36631483
7062862
54761804
64014403
8940656
7637918
71975230
80704280
69455588
73292878
81928077
66863207
72707204
73129498
75917304
79246301
73338593
68153665
72401311
77997478
73473182
74701843
71314441
82046239
70325994
78306529
75639036
79884474
70607341
79246344
72309135
71174358
69408508
77995123
74539231
81342171
70222107
74245533
70873696
69061322
73145764
68183765
81664636
68291392
79420313
73439345
70707738
74538498
70800801
79062728
70510862
25093058
14762340
12895600
77239790
45553977
63760672
23258962
59926867
32855403
52320068
34586193
79440361
34834857
65562181
49567196
48149248
40821227
55983876
65125924
43592887
51667867
64301558
11101444
9104611
10034440
11931598
47606517
2330165
10055249
79373406
44782016
75712319
54896181
6964974
9932643
42636225
9915798
30422281
55024466
70790537
12413537
25701969
12314733
79042002
76515924
43484980
1406103
30576560
19560294
2319734
35541699
31608421
81517023
52129164
22839951
49708024
73985277
41565647
43341411
31217282
20215148
17255344
1934634
66362872
69164977
7089088
2744090
16789399
32729807
81507604
30686094
65354045
9059031
68222579
63072163
56460069
78278549
69846538
98004
8184733
30503640
8066437
7024136
59758665
79012192
74827687
903156
69355097
80154249
61382054
68293178
55170801
74435216
2147185
13877921
556749
37181243
56442539
31355831
80660118
13966100
16679127
57718715
13327074
13004656
20129803
12554216
12887588
11819680
11819878
49294261
44024972
68448335
69609884
52592810
46136137
32971333
53316063
57024205
76151219
67567687
68306696
70117559
