# Supplementary material for: Dynamic guided metric representation learning for multi-view clustering
Source: PeerJ Comput Sci. 2022 Mar 8;8:e922. doi: 10.7717/peerj-cs.922 (PMC9044235; doi:10.7717/peerj-cs.922)
Supplement: Supplemental Information 2 [file peerj-cs-08-922-s002.zip › football/politicsuk/politicsuk-retweets.mtx]

419 419 7270
58836363 14190551 5
66774405 25097735 12
24157360 18099795 3
16708655 18099795 8
16708655 17723460 1
21736214 18099795 6
16708655 33300246 1
24157360 54351001 2
66774405 58922682 2
58836363 14104027 14
14561015 58836363 1
24157360 33300246 1
24157360 14190551 1
66774405 62613162 10
24157360 20995648 1
66774405 58836363 3
34244239 58836363 1
66078636 14190551 1
20622055 91786287 1
24157360 18020612 1
27850283 56999787 3
27212119 14190551 3
24157360 17723460 1
95646830 58836363 2
61781260 16708655 4
24157360 26584956 1
42374586 58836363 1
61781260 21736214 1
61781260 18099795 1
77808680 15580900 4
108600854 15010349 1
66774405 14104027 2
27850283 15010349 5
24157360 79167671 1
77808680 61781260 13
44548822 14104027 6
61781260 20148039 1
115643685 61781260 1
14561015 19177609 2
60738400 58836363 1
85302744 56999787 1
20622055 56999787 1
77981490 18099795 6
20589545 14190551 4
77808680 58821256 7
106397932 61781260 1
19018381 15010349 1
117777690 110459587 1
58836363 112398730 2
66078636 19397942 15
66078636 110459587 2
121127090 58836363 3
77808680 115643685 3
85302744 15010349 3
27850283 19973305 2
58836363 16884084 4
121127090 108587399 1
16708655 15580900 2
18020612 20148039 1
121127090 14104027 7
32369044 20992801 12
124170781 121127090 1
18096679 125270251 2
32369044 14190551 9
32369044 75896448 8
32369044 33300246 16
32369044 19977759 14
130092487 122994639 2
124312153 117783032 1
105838665 75896448 1
130092487 58836363 1
58836363 122994639 6
32369044 115643685 5
85302744 27850283 4
66078636 117777690 1
124170781 58836363 2
117777690 14146330 1
117777690 18020612 1
86192099 14104027 3
18020612 18099795 1
124312153 14933304 1
86192099 122994639 1
32369044 61781260 2
115643685 75896448 3
32369044 23452598 1
16708655 75896448 3
124312153 27850283 1
32369044 18632946 4
58836363 19758148 1
58836363 125270251 2
124270074 115643685 1
124170781 18096679 1
82406734 27850283 3
130085607 75896448 1
58836363 113585486 1
103879974 125270251 1
109585815 58836363 3
44548822 125270251 4
22388326 14933304 1
124170781 125270251 1
86192099 58836363 2
131926473 122994639 11
82406734 15010349 1
109585815 14104027 2
32369044 82093305 4
85302744 14933304 4
85302744 14197060 2
32369044 26584956 5
79167671 18632946 1
77981490 14190551 2
50303152 33300246 6
16708655 14190551 2
22388326 16708655 3
79167671 17723460 3
142003449 20992801 1
40238442 75896448 4
32369044 25091518 1
40238442 115643685 4
32369044 35305401 2
75896448 17723460 1
18451281 143779403 1
20622055 19973305 1
32369044 18099795 1
32369044 16708655 8
77981490 75896448 5
32369044 19397942 10
113585486 19177609 5
103879974 58836363 1
65357102 58836363 1
75896448 105800463 2
40238442 17723460 2
144929619 130085607 2
32369044 24211594 2
79167671 75896448 1
50303152 75896448 1
16708655 20992801 2
16708655 14567982 2
18020612 75896448 2
32369044 27212119 8
18020612 15580900 1
77808680 19977759 2
19295262 25091518 1
16708655 19977759 1
22388326 18099795 4
19018381 72883916 1
61781260 107722321 1
40238442 32522100 13
75896448 166694631 1
32369044 15580900 10
32369044 32965648 2
19177609 113585486 9
32965648 34374472 2
40238442 77981490 2
61781260 82093305 1
32369044 143212610 3
19295262 75896448 1
110391388 16708655 2
166598394 123346524 1
22388326 17723460 1
103879974 18096679 1
61781260 77188973 1
77981490 49682880 6
41901500 19758148 1
103879974 14104027 1
77981490 131970620 7
77981490 40238442 6
118984824 20356313 6
115643685 79167671 1
82093305 61781260 4
32965648 33300246 1
32369044 105800463 7
106115066 80021045 1
32369044 143779403 2
118984824 25097735 14
107722321 35305401 1
19177609 20856796 1
70796349 108587399 2
77981490 115643685 4
19295262 131970620 1
21713090 40238442 1
166598394 125270251 10
107722321 77981490 1
32369044 131970620 1
107722321 32369044 6
173089105 54351001 1
77981490 35781487 1
77981490 21713090 1
201226827 77981490 8
32369044 162472533 1
21713090 105800463 17
77981490 20995648 2
103879974 15010349 1
77981490 61733092 3
107722321 131970620 2
118984824 50714939 2
95646830 166598394 1
19295262 143779403 3
21713090 20992801 7
77981490 15580900 11
107722321 56999787 1
77808680 131970620 6
77981490 56999787 1
77981490 77808680 4
40238442 19295262 1
77981490 79167671 1
21713090 143779403 13
41901500 20356313 11
80802900 117777690 2
117777690 18099795 1
82093305 32369044 2
77981490 162472533 2
77981490 130154450 4
21713090 130154450 9
77808680 130154450 3
22388326 20992801 1
40238442 130154450 1
77981490 20992801 5
91786287 22499765 1
19018381 22499765 1
82093305 33300246 23
118984824 15157283 3
118984824 17723460 8
106150560 130154450 2
77981490 14567982 2
19177609 105880024 9
21713090 75896448 9
143739561 15580900 5
211525589 14567982 4
77808680 20995648 4
18020612 94701778 1
77808680 18020612 1
40238442 61781260 3
168592013 17723460 15
21713090 115643685 4
19177609 20226550 1
143739561 131970620 14
21713090 18632946 3
72341341 20992801 1
166598394 119074643 1
143739561 61781260 3
21713090 18099795 3
18096679 112398730 1
106150560 15580900 4
201226827 61781260 1
48988168 93880122 1
21713090 34374472 5
21713090 15580900 8
143779403 15580900 6
50303152 15580900 5
211525589 33300246 3
77981490 21746513 2
19295262 21746513 1
77808680 21746513 7
143779403 21746513 13
143739561 14190551 2
82093305 19295262 5
72341341 75896448 2
166598394 14104027 2
77808680 162472533 3
82093305 130154450 4
117777690 77234984 7
72341341 77234984 1
82093305 25091518 2
18096679 14190551 2
18020612 21713090 1
72341341 117777690 1
21713090 82093305 2
211525589 82093305 1
168592013 21746513 9
77981490 77188973 2
105880024 107254637 2
106115066 14933304 4
19295262 16708655 1
6364652 61781260 8
77808680 75896448 3
61781260 6364652 1
32369044 77808680 1
82093305 77808680 7
27212119 115643685 1
19295262 115643685 2
21713090 77981490 1
201226827 20995648 1
50303152 143779403 2
50303152 115643685 2
79167671 20992801 1
79167671 61733092 1
191807697 19977759 1
143779403 50303152 1
143779403 130154450 4
166598394 48988168 1
105838665 143779403 1
21713090 33300246 9
77808680 49682880 2
115643685 32522100 2
48988168 62613162 1
40238442 200700960 1
77808680 200700960 4
105838665 61781260 1
21713090 131970620 3
19295262 32522100 5
77981490 17723460 3
201226827 32522100 6
143779403 18020612 2
201226827 115643685 7
168592013 14190551 7
21713090 20995648 5
118984824 19177609 2
21713090 35305401 6
201226827 162472533 2
77808680 19397942 3
77808680 17723460 2
77808680 6364652 2
77808680 105800463 2
77981490 19397942 1
19177609 58836363 1
187632184 14104027 6
48988168 58922682 1
95646830 19758148 4
168592013 143779403 6
77808680 143779403 10
32369044 34374472 12
11564602 58836363 1
121127090 16884084 7
143779403 33300246 4
143779403 20995648 2
21713090 50303152 1
78702900 55253731 1
77808680 50303152 1
201226827 14190551 4
61781260 32522100 1
105880024 115643685 3
166694631 20992801 1
11564602 125270251 1
168592013 79167671 1
100260784 166598394 1
19177609 144929619 5
21713090 62613162 2
19177609 48988168 2
120720108 131970620 4
120720108 34374472 1
120720108 40238442 1
133236916 25091518 1
19177609 88974929 1
143739561 33300246 2
6364652 17723460 1
21713090 162472533 1
61781260 225857392 1
55253731 15157283 1
166694631 191111643 1
20589545 24211594 11
34654362 16708655 3
34654362 20992801 1
64396655 120720108 1
6364652 21746513 2
16708655 153810216 1
120720108 54351001 7
120720108 133236916 1
120720108 18099795 2
82093305 102107018 2
19177609 17723460 2
120720108 77234984 2
143739561 18099795 1
143739561 20995648 2
143739561 17723460 1
168592013 32522100 4
72341341 15580900 1
95646830 14104027 3
19177609 80021045 1
130154450 79167671 1
169864622 143212610 1
14561015 125270251 1
21713090 17723460 1
21713090 16708655 5
143779403 54351001 2
143739561 20992801 1
168592013 20995648 17
168592013 105800463 7
154943205 19177609 1
168592013 14146330 1
117777690 102084479 1
19295262 20856796 1
14567982 20856796 1
21713090 227023883 2
143739561 169864622 2
20589545 130154450 6
240202308 32522100 4
143779403 143212610 1
48988168 122994639 2
120720108 61781260 3
34654362 54351001 4
34654362 6364652 2
143739561 32522100 1
22388326 5715682 2
72341341 115643685 1
120720108 90432690 2
21736214 23749162 1
169864622 61781260 8
32965648 105800463 2
120720108 20992801 2
120720108 130154450 2
105838665 15580900 2
66774405 19758148 1
168592013 18099795 17
143739561 143779403 3
211525589 50303152 1
77808680 21713090 2
21713090 77808680 3
15010349 14933304 2
120720108 61733092 2
105880024 34374472 3
105880024 19177609 10
35781487 20992801 1
166694631 19977759 1
166694631 143212610 1
105880024 102107018 1
35781487 50303152 1
85302744 6058852 2
32369044 77188973 1
34654362 61781260 7
72341341 162472533 1
34654362 72341341 1
21713090 27212119 8
168592013 131970620 6
168592013 191111643 19
77981490 249709671 1
55253731 14561015 2
168592013 200700960 6
106150560 143779403 1
14567982 20995648 4
50303152 173089105 1
32369044 32522100 3
48988168 125270251 6
105880024 18099795 1
32369044 227023883 4
48988168 95646830 1
166598394 124170781 1
32369044 21713090 2
187632184 18632946 1
32369044 17723460 1
143739561 79167671 1
82093305 131970620 4
14104027 58836363 3
19177609 15157283 1
77981490 107254637 6
201226827 253490735 2
77808680 201226827 4
168592013 193313425 13
21713090 201226827 2
21713090 61781260 22
15010349 68198984 1
227023883 15580900 2
106150560 201226827 21
168592013 61781260 5
82093305 201226827 1
32369044 105838665 3
32369044 156992643 1
143779403 61733092 1
14104027 227023883 1
143779403 17723460 1
72341341 61781260 10
201226827 77808680 1
255998767 16884084 5
164226176 32369044 1
166598394 108587399 1
44548822 48988168 4
191807697 153810216 3
48988168 19758148 1
82093305 16708655 2
22639961 131970620 1
34244239 125270251 3
34244239 55253731 1
19177609 14146330 1
48988168 124170781 1
77981490 61781260 4
61781260 169864622 1
164226176 105800463 2
106150560 77981490 6
64396655 117777690 1
21713090 193313425 4
19825835 125270251 19
14567982 169864622 22
255998767 50714939 4
169864622 16708655 6
255998767 19825835 3
95646830 19177609 4
110391388 201226827 1
122994639 125270251 1
200700960 32369044 6
32369044 105880024 3
77808680 33300246 1
166598394 80943076 4
26584956 14190551 2
105838665 19977759 1
14567982 35305401 1
77808680 82093305 11
143779403 105800463 15
118984824 14104027 2
200700960 16708655 9
20589545 193313425 20
20589545 16708655 7
21713090 124270074 4
44548822 24727170 1
168592013 156992643 6
166694631 143739561 1
166598394 24727170 1
77981490 94701778 2
143779403 20992801 1
106115066 28543847 1
200700960 18099795 5
255998767 131517399 1
168592013 15580900 2
14284260 14190551 1
14567982 61781260 2
120720108 124270074 1
255998767 19758148 2
166598394 38281180 1
78702900 112398730 2
211525589 20992801 1
219298196 66444899 4
211525589 61781260 1
200700960 61733092 4
200700960 227023883 2
200700960 105800463 3
227023883 105800463 4
115643685 105800463 2
143779403 200700960 1
200700960 33300246 3
117777690 84563846 6
32369044 200700960 1
200700960 20992801 6
27212119 61781260 3
20589545 33300246 11
19177609 111013369 1
255998767 112398730 1
48988168 112398730 1
95646830 125270251 6
55253731 14758838 3
211525589 16708655 2
200700960 82093305 5
168592013 54351001 11
168592013 18632946 2
82093305 105800463 2
21736214 61781260 1
168592013 16708655 5
32369044 111411358 1
19397942 168592013 1
143779403 32965648 1
200700960 15580900 4
200700960 131970620 2
14567982 131970620 2
118429508 19295262 1
19177609 34940114 1
168592013 20992801 9
77808680 192935794 1
82093305 192935794 1
14567982 16708655 3
55253731 227023883 1
95646830 44548822 2
166598394 50714939 3
225857392 153810216 3
21736214 17723460 9
82093305 156992643 4
222762589 93880122 5
19177609 14104027 4
144929619 131926473 1
105838665 21746513 1
21713090 21746513 1
168592013 75896448 2
121127090 19177609 3
16708655 105800463 3
107722321 24211594 1
20589545 61781260 7
108587399 19177609 1
118984824 131517399 2
166598394 113585486 2
169864622 107722321 3
164226176 200700960 1
14567982 14190551 2
166598394 90646214 1
168592013 227023883 2
66444899 31373289 2
105880024 111411358 1
81367969 201226827 20
81367969 33300246 2
201226827 81367969 1
81367969 17723460 14
227023883 245745762 2
77981490 245745762 1
200700960 54351001 8
34940114 78702900 1
166598394 78702900 1
16708655 201226827 1
166598394 17723460 2
113585486 19825835 2
133236916 227023883 1
118984824 168592013 1
240202308 245745762 1
223552246 58836363 2
16708655 130154450 1
81367969 35305401 4
81367969 19977759 4
107722321 68659708 2
168592013 68659708 8
44548822 50714939 4
105880024 61781260 1
14567982 18099795 5
6058852 14933304 2
81367969 16708655 8
77981490 81367969 3
44548822 122994639 7
162472533 17723460 3
227023883 17723460 4
162472533 68659708 5
227023883 68659708 6
143779403 68659708 3
77808680 68659708 2
44548822 108587399 2
14567982 17723460 9
14284260 24727170 1
260824465 19397942 1
14284260 166598394 1
105880024 50303152 1
108587399 14104027 2
219298196 31373289 14
162472533 193313425 16
90432690 193313425 10
77981490 33300246 52
166598394 20356313 1
166598394 19758148 2
20589545 191111643 3
143739561 200700960 4
95646830 101712079 4
32522100 193313425 8
227023883 20992801 21
143779403 24211594 3
166598394 19825835 2
14567982 166598394 1
162472533 19397942 3
62613162 108587399 1
166694631 6058852 1
62613162 66774405 4
48988168 16970757 1
201226827 18632946 3
77981490 201226827 4
77981490 18632946 1
77808680 18632946 1
166598394 16970757 6
168592013 240202308 3
16708655 21746513 1
223552246 166598394 1
113585486 80943076 1
55253731 58922682 3
55253731 19177609 3
19177609 14190551 1
240202308 193313425 13
14567982 19397942 3
200700960 68659708 10
200700960 156992643 1
200700960 173089105 14
77808680 111411358 1
200700960 168592013 1
162472533 33300246 2
19977759 61733092 2
162472533 227023883 6
77808680 14190551 1
18627119 14104027 2
162472533 24211594 5
34940114 166598394 2
19825835 131517399 1
227023883 15672615 1
162472533 15672615 1
32369044 21736214 1
95646830 48988168 1
90432690 16708655 31
162472533 143779403 5
168592013 162472533 3
200700960 143779403 10
20589545 143779403 8
105880024 17723460 1
95646830 20995648 3
77981490 21736214 3
200700960 77981490 1
200700960 21736214 5
164226176 68659708 1
164226176 117777690 4
164226176 20992801 1
90432690 20992801 2
200700960 17723460 6
200700960 14190551 4
200700960 81367969 2
82093305 107254637 1
19295262 17723460 1
95646830 50714939 4
200700960 80802900 1
21736214 26584956 1
105880024 24211594 1
120720108 143779403 2
223552246 14104027 5
32369044 6364652 2
19177609 80943076 1
105880024 201226827 1
125312818 24734991 8
164226176 58821256 3
107722321 156992643 1
62613162 48988168 1
297967419 156992643 8
200700960 143739561 3
77808680 20148039 1
164226176 143739561 2
80943076 19825835 5
21713090 18020612 2
297967419 18020612 2
143739561 20856796 1
66078636 18632946 2
168592013 19397942 16
105880024 20995648 1
24734991 14104027 1
19977759 111411358 5
106150560 32522100 4
81367969 32522100 15
19977759 143212610 1
20589545 75896448 2
21713090 15672615 1
201226827 15580900 1
121762421 18632946 1
106150560 169864622 4
81367969 21713090 4
76650839 77240489 2
164226176 18020612 1
55253731 19758148 2
14395178 15048694 2
164226176 17723460 1
81367969 77981490 5
48988168 44548822 1
48988168 15157283 1
223552246 11564602 1
77981490 193313425 4
32369044 297967419 1
168592013 169864622 1
297967419 191111643 6
32369044 253490735 3
48988168 24734991 2
120720108 240202308 2
297967419 35305401 1
168592013 143212610 3
168592013 191807697 1
77981490 58821256 2
297967419 58821256 12
22639961 32522100 21
76650839 125270251 9
20589545 15672615 1
297967419 240202308 2
85302744 85809236 1
78702900 58922682 2
38281180 58922682 2
21713090 94701778 1
81367969 61781260 11
297967419 77808680 3
121762421 130154450 8
297967419 20992801 5
76650839 19825835 6
81367969 15580900 7
22639961 106150560 3
81367969 20992801 8
249709671 20992801 1
19977759 21746513 1
61781260 35305401 1
80943076 166598394 1
19977759 58821256 3
19018381 18632946 3
297967419 17723460 1
200700960 193313425 8
90432690 240202308 2
121762421 193313425 19
166598394 14284260 2
201226827 75896448 3
121762421 32522100 1
191807697 61781260 3
22388326 21746513 1
227023883 61781260 10
164226176 15010349 1
164226176 19977759 1
77981490 198912426 4
21713090 19977759 4
164226176 61781260 1
240202308 156992643 1
125270251 19825835 9
95646830 19825835 11
90432690 61781260 31
168592013 25091518 1
168592013 81367969 1
19177609 24727170 1
90432690 19397942 3
90432690 20148039 18
200700960 169864622 7
65357102 17723460 1
297967419 143779403 2
72341341 66078636 1
77981490 196054196 3
125270251 122994639 2
259215762 66078636 4
32369044 32439211 4
20589545 77808680 3
82093305 58821256 10
169864622 14567982 4
143739561 34374472 3
275228841 14937936 4
32369044 107254637 1
32369044 143739561 1
200700960 35305401 1
143779403 166694631 1
166694631 143779403 1
105838665 227023883 1
105838665 193313425 2
14567982 143779403 1
125270251 44548822 3
19977759 32522100 1
19295262 156992643 1
14937936 275228841 20
191807697 33300246 1
173089105 191807697 2
297967419 15580900 2
80802900 15580900 2
162472533 173089105 1
191807697 173089105 2
249709671 19977759 4
297967419 50303152 1
121762421 164226176 1
32369044 50303152 1
106115066 132170123 2
125270251 155892458 2
121127090 112398730 2
227023883 21736214 1
18020612 22639961 1
250311545 15048694 9
240202308 15580900 3
85302744 55059675 1
269788397 125270251 1
18632946 21408041 1
55253731 62613162 1
125270251 193313425 2
132170123 5715682 5
21713090 240202308 2
121762421 20600229 2
125270251 15048694 1
18632946 54351001 14
295807687 76650839 3
121762421 318951712 1
240202308 35305401 1
82093305 15580900 2
34940114 58922682 1
34940114 20356313 1
90432690 115643685 3
14146330 227023883 1
81367969 105880024 2
18096679 16970757 1
14567982 15580900 1
115643685 15580900 2
75896448 15580900 6
90432690 15580900 2
90432690 14190551 1
121762421 61781260 12
110391388 61781260 1
110391388 328634628 1
19177609 68198984 1
121762421 21736214 5
18632946 14190551 10
121762421 14190551 9
191807697 14190551 2
191807697 32439211 4
21713090 191111643 2
20856796 49682880 1
143739561 49682880 3
32522100 14190551 3
131926473 75896448 1
20856796 93860818 8
14146330 58821256 1
81367969 18632946 2
25091518 191111643 1
19177609 125270251 2
258834854 209029473 1
90432690 328634628 19
24734991 222477026 2
106150560 14567982 1
143739561 105800463 1
143779403 62613162 3
18632946 117777690 1
201226827 17723460 13
21713090 14190551 6
200700960 58821256 6
81367969 14190551 7
102084479 61781260 2
200700960 21746513 12
14567982 77981490 1
22388326 18096679 1
62613162 143779403 1
18632946 61781260 13
66078636 18099795 1
223552246 16970757 2
166598394 242943134 1
200700960 277496722 1
44548822 34940114 1
173089105 58821256 3
169864622 193313425 7
18632946 121762421 4
18632946 20995648 8
77808680 20856796 1
20856796 84563846 11
20856796 131970620 17
121762421 20995648 4
168592013 77808680 4
106150560 61781260 2
297967419 61781260 2
297967419 193313425 1
18632946 19397942 2
227023883 193313425 3
200700960 191111643 5
18632946 20992801 1
19977759 90432690 1
19977759 20995648 4
19977759 270926830 1
113585486 58922682 1
18632946 77808680 1
24734991 48988168 1
14146330 61781260 3
131926473 33300246 1
20589545 20992801 2
21713090 143212610 2
118429508 54351001 1
121762421 249709671 2
77808680 193313425 8
76650839 65357102 1
20856796 82093305 2
20856796 14190551 3
20856796 61781260 1
81367969 20995648 6
121127090 122994639 3
20856796 20995648 5
82093305 20600229 1
34940114 122994639 2
19177609 122994639 1
20856796 21746513 7
14567982 14758838 1
191807697 143212610 2
24734991 131517399 2
200700960 191807697 2
19018381 20995648 1
77808680 191807697 1
77808680 328634628 8
107722321 14190551 2
121762421 6364652 6
121762421 253490735 3
125270251 15157283 1
40238442 198912426 2
223552246 125270251 5
106150560 14190551 5
77188973 14190551 1
20856796 105800463 5
200700960 77808680 6
77808680 121762421 2
200700960 121762421 1
77808680 173089105 2
28087982 19825835 4
20589545 18020612 1
297967419 14146330 1
121762421 328634628 3
19018381 76650839 1
270926830 61781260 2
270926830 20995648 1
77808680 54351001 1
328576792 269788397 5
20856796 19295262 1
48988168 76650839 1
90432690 33300246 1
200700960 260824465 1
14561015 19825835 1
303707744 125270251 6
121762421 131970620 5
20856796 328634628 4
20856796 15580900 7
107722321 20995648 1
130154450 16708655 1
227023883 49682880 4
20856796 24211594 1
20856796 270926830 20
90432690 61733092 6
143739561 61733092 2
20589545 54351001 6
32369044 117777690 1
77808680 26584956 1
125312818 93880122 6
24734991 93880122 3
21713090 270926830 1
297967419 270926830 2
82093305 34374472 5
18632946 33300246 10
14146330 34374472 5
270926830 75896448 1
270926830 16708655 2
24734991 18096679 1
200700960 19977759 1
125312818 50714939 1
21713090 50714939 1
18632946 130154450 1
20589545 331178901 1
270926830 131970620 10
20856796 17723460 4
169864622 131970620 1
14284260 103879974 1
20589545 270926830 2
18632946 270926830 4
125312818 311986618 1
34654362 50303152 1
44548822 121127090 2
270926830 240202308 1
201226827 193313425 1
20856796 75896448 6
20856796 54351001 1
19977759 54351001 1
121762421 17723460 11
18632946 20856796 1
162472533 58821256 3
14146330 20995648 4
77224096 35781487 1
48988168 121127090 1
82093305 49682880 1
48988168 131926473 1
125312818 15048694 2
125270251 166598394 4
240202308 297967419 1
260824465 20995648 2
240202308 61781260 13
32522100 15580900 1
20856796 143739561 2
18096679 144929619 1
55253731 70796349 5
200700960 15672615 1
21713090 328634628 3
200700960 328634628 4
173089105 270926830 2
168592013 270926830 2
125270251 76650839 1
19825835 76650839 2
166694631 81367969 1
169864622 105800463 1
162472533 143212610 6
19977759 162472533 4
121762421 90432690 1
21713090 318951712 14
14933304 201226827 2
62613162 24734991 2
125312818 222477026 1
121127090 19825835 11
125270251 16884084 3
125270251 14758838 1
125270251 19758148 3
125270251 18096679 1
297967419 143739561 1
124270074 192935794 16
14146330 14104027 1
224655400 311986618 1
28087982 50714939 10
81367969 75896448 3
113585486 193313425 1
14933304 15672615 1
14146330 105880024 5
225857392 58821256 8
166694631 357805905 5
311986618 80021045 2
113585486 122994639 2
18632946 58821256 2
82093305 18020612 1
222477026 28543847 1
14146330 14190551 4
90432690 143212610 4
117777690 77808680 1
200700960 49682880 4
48988168 78702900 1
201226827 40238442 4
90432690 162472533 10
81367969 115643685 5
106150560 198912426 12
162472533 90432690 1
20589545 58821256 3
90432690 143779403 7
28087982 14104027 1
66078636 94701778 1
62613162 318951712 2
21713090 61733092 1
78702900 18020612 1
20856796 77808680 3
353688428 20995648 4
90432690 58821256 4
120720108 15580900 2
32522100 115643685 2
143779403 115643685 1
31373289 276868661 4
21713090 49682880 1
162472533 131970620 2
32369044 54351001 1
121127090 95646830 1
20856796 58821256 5
14284260 250311545 11
44548822 19825835 1
211525589 117777690 1
357472615 250091875 1
55253731 222477026 1
19825835 78702900 8
14146330 18099795 3
353688428 25091518 9
169864622 191111643 1
143779403 318951712 6
20589545 68659708 5
143739561 328634628 2
166694631 328634628 1
168592013 297967419 1
81367969 19295262 1
21713090 19295262 1
200700960 5715682 1
191807697 191111643 3
295807687 14104027 1
77981490 16708655 2
82093305 121762421 7
20589545 143739561 1
14146330 15580900 9
168592013 143739561 2
18632946 225857392 1
18632946 66078636 2
18020612 225857392 1
20856796 25091518 1
143739561 107722321 1
81367969 105800463 3
80943076 19177609 2
120720108 16708655 1
102084479 17723460 1
50303152 23749162 2
19977759 21713090 1
19977759 33300246 2
19977759 16708655 5
16708655 318951712 1
168592013 130154450 4
105800463 24211594 7
44548822 24734991 1
105800463 17723460 2
14146330 200700960 2
90432690 200700960 1
222477026 19825835 4
44548822 111013369 7
357805905 166694631 2
20856796 33300246 2
107722321 61733092 1
143739561 66078636 1
353688428 77188973 3
106150560 24211594 2
18632946 107722321 1
20856796 191111643 7
143739561 21746513 1
201226827 318951712 2
11564602 20992801 1
11564602 318951712 1
353688428 328634628 1
65357102 28087982 2
18632946 15580900 4
107722321 16970757 1
143739561 117777690 1
24734991 80802900 1
90432690 25091518 1
259215762 27212119 3
77188973 353688428 2
105800463 35305401 1
18632946 105800463 2
120720108 93860818 2
20856796 115643685 1
35305401 32522100 8
21713090 6364652 2
35305401 61781260 9
106150560 77188973 2
70796349 111013369 1
143779403 193313425 6
143779403 6364652 1
115643685 6364652 1
131517399 34940114 2
106150560 58821256 3
77981490 6364652 1
76650839 6364652 1
84563846 6364652 1
173089105 353688428 1
49682880 15580900 1
191807697 6364652 1
270926830 193313425 1
269788397 62613162 1
222477026 125270251 1
20589545 169864622 2
6364652 77808680 1
201226827 24211594 2
78702900 19825835 6
297967419 54351001 1
297967419 331178901 1
49682880 354911386 1
78702900 16884084 1
65357102 19825835 2
113585486 14104027 1
14104027 318951712 1
18632946 191111643 7
76650839 84563846 2
14395178 48988168 1
20856796 61733092 1
112398730 122994639 1
35305401 105800463 6
20856796 240202308 1
49682880 82093305 3
297967419 200700960 1
106150560 21746513 1
106150560 200700960 2
22159580 21746513 1
131517399 125312818 3
6364652 143779403 1
131517399 166598394 1
131517399 19758148 5
191807697 102084479 3
19397942 77808680 1
143739561 124270074 2
22159580 288723364 19
34654362 253490735 11
32369044 120720108 1
18632946 77981490 1
32369044 201226827 1
288723364 95646830 3
65357102 70796349 2
20856796 162472533 3
28087982 70796349 6
19825835 70796349 1
20856796 68659708 4
32369044 245745762 1
200700960 245745762 2
32369044 331178901 6
201226827 33300246 1
32369044 68659708 4
117777690 58821256 5
27212119 32522100 1
227023883 32522100 9
121762421 240202308 1
105800463 227023883 4
20856796 227023883 2
18632946 34654362 1
121762421 34654362 1
117777690 49682880 2
62613162 19758148 2
81367969 32369044 1
162472533 105800463 5
81367969 318951712 3
90432690 105800463 3
44548822 78702900 1
131517399 48988168 2
49682880 105800463 4
227023883 191111643 1
20589545 227023883 5
19977759 105800463 3
288723364 14104027 1
19977759 68659708 3
219298196 46609085 6
20856796 90432690 1
14146330 193313425 2
49682880 34654362 2
333330899 19018381 1
14146330 16708655 2
20856796 18099795 1
162472533 20995648 5
164226176 33300246 2
211525589 225857392 1
211525589 18099795 1
105800463 35781487 2
353688428 17723460 23
111411358 19977759 2
162472533 19977759 2
105800463 15580900 4
162472533 191807697 4
35781487 18632946 1
162472533 354911386 1
95646830 121127090 2
55253731 121127090 1
164226176 354911386 1
14567982 18632946 2
95646830 288723364 3
19825835 121127090 8
33300246 16708655 9
19825835 28087982 4
211525589 15580900 1
14146330 33300246 3
131517399 108587399 4
49682880 18632946 1
125270251 18099795 2
19825835 18099795 2
20589545 260824465 2
27212119 201226827 1
333330899 68198984 3
131517399 122994639 1
33300246 354911386 3
55253731 24734991 1
19177609 16884084 1
14146330 164226176 2
66078636 77808680 1
200700960 24211594 1
66078636 54351001 1
162472533 61733092 4
250311545 62613162 3
66078636 143779403 4
270926830 143779403 4
270926830 66078636 1
20856796 34374472 2
20856796 277496722 3
22159580 131926473 5
18632946 32439211 8
21746513 14190551 24
353688428 193313425 23
200700960 35781487 2
200700960 20995648 7
14567982 20992801 2
32965648 193313425 2
143779403 225857392 5
95646830 20992801 1
20856796 20992801 2
66078636 191111643 2
225857392 191111643 4
33300246 34374472 14
77188973 34374472 3
133236916 18632946 1
18632946 193313425 14
24734991 383238347 3
19977759 387054267 10
23749162 14190551 4
110391388 106397932 1
125270251 78702900 1
78702900 269788397 1
77808680 80802900 1
27212119 20995648 1
14284260 131517399 1
107722321 84563846 1
6058852 5715682 1
14146330 80802900 1
33300246 61781260 14
386476845 61781260 1
24211594 105800463 3
353688428 34374472 6
168592013 331178901 5
143739561 331178901 1
20856796 15453062 1
95646830 18099795 2
14146330 84563846 1
105880024 353688428 11
21746513 15453062 8
377319290 143779403 1
276868661 15453062 7
14146330 245745762 1
21746513 105800463 2
49682880 245745762 1
353688428 162472533 1
143739561 58821256 4
143739561 297967419 1
166694631 115643685 1
143739561 115643685 2
288723364 22159580 3
250311545 14284260 9
124270074 21746513 1
80943076 21746513 1
169864622 58821256 5
107722321 18099795 1
143779403 331178901 4
162472533 185183285 1
276868661 66444899 10
21746513 162472533 2
32965648 24211594 1
34654362 21746513 1
66444899 46609085 13
49682880 102084479 5
353688428 198912426 14
66078636 227023883 1
23749162 227023883 1
297967419 227023883 1
297967419 23749162 1
38281180 15157283 1
124270074 318951712 4
106150560 18099795 8
245745762 21713090 1
20589545 105880024 1
353688428 105880024 11
169864622 77981490 2
81367969 35781487 1
81367969 58821256 1
90432690 130154450 3
65357102 15157283 1
245745762 130154450 1
353688428 201226827 10
18632946 331178901 1
168592013 354911386 2
14567982 77808680 1
22159580 25097735 18
117777690 143739561 1
353688428 77981490 8
169864622 156992643 33
49682880 24211594 1
14146330 82093305 2
143739561 227023883 2
260824465 20148039 3
258834854 144929619 1
14933304 15010349 3
62613162 188332701 2
32965648 61781260 5
245745762 227023883 4
245745762 318951712 1
14561015 88974929 1
14146330 318951712 1
95646830 14561015 2
14104027 217148014 3
106150560 49682880 5
81367969 386476845 1
19977759 81367969 2
35305401 16708655 3
258834854 25091518 2
19977759 393436815 1
20856796 19397942 10
19977759 328634628 2
81367969 328634628 1
28087982 237700394 1
162472533 328634628 9
16708655 21713090 1
23749162 15580900 6
14146330 19977759 2
23749162 19977759 1
22159580 20992801 2
21746513 18099795 3
169864622 20992801 7
191807697 193313425 20
76650839 388250401 3
201226827 106150560 3
118429508 58821256 24
118429508 169864622 3
245745762 120720108 1
245745762 20995648 4
20856796 245745762 1
245745762 32522100 5
118429508 143739561 3
32965648 18632946 2
77981490 388954439 7
33300246 240202308 1
200700960 66078636 1
277496722 66078636 4
277496722 240202308 5
21713090 32522100 2
168592013 49682880 1
35305401 193313425 12
173089105 387054267 2
21713090 387054267 1
77808680 387054267 2
15672615 14190551 10
21713090 120720108 3
353688428 75896448 7
130085607 112398730 1
81367969 193313425 1
32965648 261782937 1
26584956 261782937 4
25091518 261782937 5
201226827 353688428 10
81367969 353688428 9
22639961 120720108 1
118429508 20992801 5
223552246 81367969 1
35305401 15580900 5
22159580 62613162 6
383238347 62613162 4
6058852 288723364 3
78702900 14104027 2
121762421 288723364 1
121762421 68659708 3
20856796 130154450 5
49682880 387054267 6
106150560 331178901 5
106150560 34374472 26
14284260 18632946 2
106115066 38886883 5
32369044 259215762 2
118429508 143779403 14
77981490 353688428 5
383238347 125270251 4
65357102 125270251 4
15672615 143779403 7
217148014 14104027 11
259215762 387054267 5
105800463 18096679 1
389434876 169864622 3
14395178 61781260 1
277496722 14190551 17
19825835 62613162 2
81367969 107254637 5
353688428 185183285 11
143779403 14190551 2
49682880 16708655 7
162472533 15580900 4
162472533 16708655 5
44548822 19758148 2
201226827 185183285 6
245745762 377319290 4
77981490 388299335 2
118429508 131970620 9
49682880 227023883 3
62613162 312758175 1
168592013 225857392 1
168592013 261782937 2
162472533 261782937 5
117777690 66078636 1
77808680 143739561 3
77808680 66078636 3
35305401 19397942 3
81367969 185183285 10
245745762 24211594 3
353688428 107254637 6
164226176 66078636 1
383238347 14284260 1
168592013 328634628 2
15672615 261782937 4
130154450 328634628 5
22639961 185183285 1
164226176 105880024 1
66078636 105838665 1
383238347 24734991 3
81367969 34374472 8
143739561 19397942 18
168592013 66078636 4
245745762 144791011 1
105880024 105838665 1
240202308 328634628 4
173089105 131970620 1
106150560 35305401 1
242943134 122994639 1
81367969 25091518 1
328634628 18632946 1
25091518 50303152 1
24211594 61781260 2
259215762 23749162 2
21746513 54351001 1
223552246 242943134 2
245745762 75896448 4
14146330 22388326 1
240202308 19977759 12
201226827 21713090 1
328634628 162472533 1
187632184 223552246 1
393947529 15010349 1
106150560 261782937 3
49682880 58821256 9
21746513 16708655 5
24734991 19177609 6
383238347 19177609 4
32522100 75896448 4
15672615 20995648 3
15672615 68659708 22
389434876 14146330 1
33300246 156992643 1
24734991 55253731 3
393436815 68659708 1
78562045 242943134 1
18632946 32522100 3
105800463 143779403 3
169864622 143779403 3
49682880 14190551 6
162472533 331178901 2
169864622 54351001 4
90432690 68659708 3
389434876 33300246 2
19087569 14561015 1
245745762 58821256 1
245745762 131970620 7
107722321 143779403 1
22159580 14190551 7
156992643 33300246 3
242943134 62613162 1
156992643 143779403 1
389434876 143779403 3
245745762 191111643 9
156992643 130154450 3
156992643 227023883 2
106150560 20995648 4
21736214 14190551 23
32522100 17723460 5
407741330 68659708 6
407741330 328634628 2
15672615 75896448 3
125270251 16970757 9
16708655 34374472 7
388299335 16708655 5
388299335 34374472 1
169864622 168592013 2
143779403 191111643 4
407741330 331178901 2
121127090 22159580 5
44548822 242943134 1
20856796 143779403 2
106115066 5715682 10
106150560 118429508 6
118429508 106150560 4
19977759 26584956 1
106150560 227023883 4
22159580 20995648 3
24734991 112398730 1
85302744 276868661 1
162472533 260824465 1
80943076 24734991 3
20148039 90432690 1
250311545 24734991 1
130085607 22159580 2
353688428 115643685 11
407741330 33300246 22
407741330 16708655 12
201226827 22639961 3
118429508 107722321 4
66078636 277496722 1
31373289 46609085 11
156992643 68659708 3
156992643 169864622 38
407741330 77981490 6
118429508 94701778 5
118429508 24211594 5
23749162 75896448 13
75896448 115643685 3
82093305 32965648 1
62613162 22159580 2
77808680 388299335 1
77808680 94701778 1
222477026 24734991 1
156992643 22159580 1
303707744 20356313 2
209029473 24734991 1
22388326 81367969 1
162472533 32439211 1
79974944 32369044 1
105800463 33300246 12
84563846 193313425 1
32439211 193313425 19
81367969 27212119 1
162472533 27212119 2
277496722 16708655 6
20148039 61781260 2
15672615 107254637 11
21746513 58821256 2
19977759 225857392 2
130154450 61781260 1
50303152 61781260 3
23749162 16708655 7
44548822 389434876 1
19977759 14190551 2
22639961 19977759 1
79974944 15580900 2
353688428 21408041 1
20589545 21408041 1
169864622 34374472 2
19825835 14758838 2
353688428 32522100 17
162472533 156992643 2
16708655 331178901 2
32369044 21408041 1
155892458 20356313 1
383238347 78562045 3
125270251 50714939 1
353688428 117783032 3
388299335 387054267 1
227023883 387054267 4
20856796 387054267 1
19977759 240202308 3
259215762 21746513 2
20856796 120720108 3
65357102 269788397 1
32522100 240202308 2
21746513 35781487 5
76650839 16970757 7
156992643 193313425 2
49682880 318951712 1
245745762 193313425 18
35305401 261782937 3
54515428 14104027 6
19825835 222477026 1
353688428 261782937 13
417975170 19177609 1
35781487 32522100 2
211525589 19977759 2
249709671 32522100 3
222477026 122994639 1
227023883 50303152 4
81367969 40238442 8
20589545 387054267 4
318951712 124270074 4
20600229 61781260 18
318951712 120720108 1
318951712 192935794 11
62613162 15048694 8
81367969 106150560 8
32965648 32522100 1
75896448 32522100 1
156992643 32522100 1
225857392 68659708 7
245745762 15672615 4
215206530 108587399 1
105880024 225857392 1
14146330 225857392 1
44548822 20356313 1
81367969 143779403 1
60738400 14104027 1
143779403 153810216 6
21713090 198912426 1
249709671 35781487 2
19977759 20992801 2
35305401 54351001 1
33300246 19397942 7
245745762 19397942 8
277496722 19977759 6
275228841 242943134 2
240202308 14190551 3
32522100 50303152 1
399365200 14104027 1
24727170 95646830 3
225857392 54351001 6
408663015 417975170 3
50303152 18020612 1
23749162 387054267 2
23749162 21713090 2
15672615 115643685 5
23749162 408454349 2
18632946 16708655 4
125270251 61781260 1
23749162 24211594 2
389434876 24211594 1
245745762 33300246 5
32522100 249709671 5
81367969 90432690 3
15672615 33300246 14
32439211 33300246 6
21746513 33300246 1
21746513 193313425 31
225857392 33300246 6
225857392 193313425 8
106150560 90432690 1
353688428 90432690 1
66078636 61781260 3
22388326 153810216 1
408454349 193313425 3
24734991 19825835 5
353688428 16708655 3
44548822 18096679 1
75896448 50303152 1
249709671 50303152 1
32439211 143779403 6
50303152 249709671 1
328634628 261782937 3
20589545 259215762 3
357472615 32369044 1
106150560 16708655 22
240202308 143779403 3
49682880 143779403 3
21736214 143779403 3
260824465 143779403 2
19977759 143779403 2
19977759 193313425 1
259215762 16708655 1
14567982 34374472 1
225857392 34374472 5
14933304 5715682 4
297967419 34374472 2
55253731 78702900 2
24727170 26796376 1
125270251 24727170 1
125270251 242943134 1
21746513 27212119 2
227023883 198912426 9
77981490 408454349 2
260824465 61781260 2
125270251 19619404 1
131517399 19619404 2
94701778 143212610 1
107722321 106150560 1
125270251 80968760 1
125270251 188332701 1
105800463 143212610 9
277496722 318951712 1
389434876 34374472 1
156992643 54351001 1
21746513 61781260 3
77981490 20589545 1
32439211 34374472 6
77808680 34374472 10
49682880 193313425 2
408454349 61781260 2
106150560 353688428 8
6364652 14190551 1
353688428 106150560 7
106150560 185183285 2
21746513 49682880 1
21713090 354911386 2
15672615 354911386 2
15672615 270926830 2
225857392 270926830 1
245745762 169864622 3
353688428 130154450 2
318951712 261782937 5
14933304 15580900 1
259215762 105800463 1
156992643 105800463 1
245745762 156992643 13
118429508 49682880 3
66444899 80802900 2
106150560 107254637 1
106150560 20148039 1
277496722 164226176 1
222477026 49682880 1
277496722 191807697 13
277496722 193313425 19
21746513 20995648 10
21746513 354911386 2
49682880 23749162 1
417975170 18627119 1
15157283 76650839 1
408454349 328634628 3
353688428 27212119 10
21713090 245745762 1
24211594 16708655 4
115643685 16708655 1
270926830 105800463 5
105800463 14190551 1
55253731 125270251 4
225857392 15580900 10
15672615 21408041 6
389434876 115643685 1
118429508 227023883 1
118429508 115643685 3
105800463 115643685 3
19977759 115643685 1
19977759 227023883 4
415449314 68659708 3
15157283 80943076 5
14146330 15157283 1
21713090 15157283 1
15672615 245745762 8
240202308 32369044 1
225857392 328634628 4
75896448 32369044 1
269788397 328576792 2
156992643 245745762 2
21746513 61733092 3
32522100 20589545 2
387054267 49682880 1
80943076 312758175 1
40238442 143739561 1
14567982 198912426 1
200700960 261782937 6
14146330 77808680 1
79974944 353688428 2
81367969 131970620 2
407741330 193313425 2
222477026 353688428 1
19295262 15580900 3
383238347 166598394 1
408663015 166598394 2
387054267 58821256 1
297967419 249709671 1
85302744 180013616 3
245745762 240202308 6
276868661 21746513 2
389434876 25091518 1
21746513 276868661 8
49682880 156992643 3
49682880 331178901 3
408454349 49682880 1
225857392 156992643 4
33300246 82093305 5
33300246 20995648 1
21746513 93860818 4
90432690 81367969 4
180013616 85302744 2
106150560 81367969 9
270926830 93860818 1
22388326 219330249 1
20589545 61733092 3
14146330 118429508 2
33300246 18632946 3
55253731 19825835 14
19825835 65357102 8
131926473 19825835 3
277496722 115643685 2
354911386 75896448 2
105800463 58821256 1
15672615 105800463 3
245745762 107254637 3
245745762 105800463 2
275228841 173065787 7
80943076 15048694 1
121762421 115643685 6
240202308 33300246 1
162472533 249709671 2
105800463 23749162 2
118429508 23749162 1
118429508 68659708 10
118429508 249709671 1
118429508 18099795 1
118429508 32522100 5
215206530 6058852 1
19018381 6058852 1
240202308 90432690 1
270926830 32522100 1
84563846 117777690 1
106150560 61733092 1
118429508 20995648 13
118429508 75896448 2
118429508 32965648 2
15672615 32522100 10
20856796 133236916 1
20856796 193313425 4
131517399 15048694 2
357472615 17723460 1
72341341 107722321 1
20589545 6364652 1
131517399 16970757 1
407741330 61781260 4
169864622 198912426 1
33300246 18020612 2
19825835 422184091 1
131517399 422184091 1
15672615 193313425 7
166598394 19177609 1
32439211 61781260 15
32439211 32369044 1
15672615 50303152 1
393436815 19977759 3
393436815 61781260 1
393436815 16708655 1
249709671 227023883 2
22159580 224655400 2
19397942 32369044 1
225857392 19397942 3
156992643 49682880 1
49682880 61781260 1
32965648 25091518 5
15672615 25091518 3
78562045 58922682 1
15672615 26584956 1
245745762 16970757 1
388250401 70796349 1
15672615 61781260 10
249709671 61781260 4
387054267 19977759 1
15672615 106150560 7
20856796 15048694 1
19825835 331021368 1
14104027 389434876 1
14146330 253490735 1
118429508 253490735 1
20148039 331178901 1
6364652 193313425 4
81367969 143212610 2
21713090 169864622 2
77981490 106150560 1
258834854 14104027 1
40238442 121762421 1
15672615 16708655 13
155892458 16970757 1
20589545 105800463 2
15672615 6364652 7
106150560 193313425 5
15157283 58922682 1
105800463 270926830 3
162472533 14190551 1
24727170 62613162 1
16708655 90432690 2
26584956 27212119 5
131517399 18627119 2
162472533 81367969 1
32522100 77188973 1
15672615 77188973 1
227023883 77188973 1
22639961 201226827 7
377319290 357472615 2
408454349 357472615 1
14933304 6058852 2
383238347 80943076 3
318951712 408454349 1
19977759 49682880 2
318951712 143779403 18
105800463 84563846 1
34654362 84563846 1
318951712 14190551 11
65357102 436576452 3
169864622 388954439 8
15672615 169864622 5
113585486 131517399 1
408454349 34374472 3
105800463 111411358 1
21713090 111411358 1
422184091 125270251 2
21746513 21736214 11
200700960 259215762 3
125270251 436576452 1
22159580 95646830 1
44548822 95646830 1
34654362 389434876 1
118429508 153810216 1
118429508 61781260 6
118429508 16708655 4
106150560 196054196 2
32369044 153810216 4
162472533 377319290 1
90432690 377319290 1
18020612 153810216 2
383238347 288723364 1
173089105 61781260 1
22639961 240202308 1
26584956 20992801 2
156992643 20992801 6
408454349 388954439 1
173089105 49682880 1
118429508 15580900 4
26584956 253490735 8
240202308 21736214 1
81367969 77188973 5
318951712 185183285 1
18020612 162472533 1
20589545 162472533 1
32522100 61781260 5
21746513 20992801 2
32439211 6364652 4
125312818 84563846 1
20589545 18099795 4
354911386 105800463 1
80943076 143212610 1
117777690 14190551 1
277499481 75896448 1
33300246 6364652 2
162472533 6364652 1
26584956 387054267 16
6364652 107254637 1
6364652 20992801 1
6364652 143212610 1
387054267 26584956 3
68659708 35781487 4
26584956 35781487 1
118429508 77224096 1
35305401 388299335 1
318951712 34654362 2
62613162 14104027 1
155892458 188332701 1
225857392 297967419 2
21736214 125312818 1
408454349 393436815 1
90432690 393436815 1
68659708 15580900 6
68659708 227023883 3
68659708 331178901 45
225857392 143779403 5
19295262 58821256 3
166598394 18096679 1
78702900 50714939 1
277496722 153810216 11
353688428 20600229 2
225857392 454866285 1
259215762 408454349 1
144929619 22159580 1
68659708 191111643 21
15672615 388299335 1
15672615 61733092 4
143779403 61781260 2
277496722 61781260 9
277496722 34374472 5
118429508 21746513 3
62613162 422184091 1
118429508 193313425 2
19825835 16970757 1
34654362 33300246 30
260824465 131970620 1
225857392 6364652 2
20600229 33300246 6
408454349 14190551 3
49682880 121762421 1
260824465 193313425 15
32439211 18020612 4
277496722 131970620 8
15453062 21746513 3
388299335 33300246 1
68659708 328634628 43
68659708 20995648 17
276868661 17723460 3
102084479 191807697 5
49682880 432396682 7
40238442 201226827 2
33300246 35305401 1
164226176 193313425 2
95646830 36664451 1
21746513 24211594 5
38281180 52412027 1
32439211 227023883 5
77808680 227023883 1
191807697 24211594 1
33300246 75896448 3
85302744 112398730 1
32369044 58821256 1
454866285 54351001 2
353688428 81367969 8
15672615 17723460 19
245745762 15048694 1
245745762 22639961 1
21746513 34374472 3
77188973 81367969 4
20856796 50714939 1
454866285 50714939 2
14104027 49682880 1
353688428 21736214 8
454866285 77981490 13
386476845 17723460 6
20589545 120720108 1
20589545 192935794 5
15672615 192935794 2
288723364 24727170 1
250311545 58922682 1
454866285 17723460 12
225857392 118429508 1
21746513 17723460 12
15672615 377319290 1
121762421 21746513 7
20589545 19397942 9
118429508 19397942 4
318951712 19397942 2
240202308 75896448 2
15672615 19397942 7
55253731 288723364 1
156992643 408454349 1
389434876 27212119 1
173089105 193313425 3
33300246 61733092 12
15672615 200700960 2
61733092 193313425 22
49682880 20600229 1
276868661 77234984 1
31373289 77234984 1
81367969 19397942 1
81367969 198912426 7
19177609 50714939 1
55059675 28543847 1
166598394 52412027 1
245745762 20856796 4
19825835 131926473 4
118429508 191111643 11
95646830 131926473 1
61733092 34654362 1
68659708 130154450 21
61733092 33300246 14
21746513 22639961 2
131517399 28543847 1
156992643 79974944 1
245745762 32965648 1
66078636 225857392 1
217148014 250311545 1
389434876 75896448 1
21746513 200700960 4
328634628 193313425 3
80802900 77240489 1
95646830 309587728 2
15157283 222762589 3
68659708 162472533 11
260824465 250311545 1
422184091 62613162 1
19825835 19177609 2
389434876 16708655 1
81367969 388954439 4
61733092 32522100 2
32439211 32522100 3
23749162 193313425 3
389434876 164226176 1
188332701 62613162 2
225857392 16708655 2
32439211 14190551 18
260824465 162472533 1
156992643 58821256 3
61733092 20995648 6
14284260 188332701 1
276868661 31373289 11
377319290 131970620 1
93860818 14190551 7
18632946 14104027 1
15672615 130154450 8
61733092 49682880 5
105800463 193313425 3
20148039 388299335 2
32439211 131970620 2
23749162 61781260 3
111013369 130154450 2
154943205 16970757 1
20589545 118429508 2
20589545 353688428 2
68659708 261782937 4
217148014 131926473 1
61733092 22159580 3
249709671 162472533 2
259215762 118429508 1
20148039 21736214 1
21736214 415449314 2
454866285 191111643 9
333330899 18020612 1
93860818 193313425 10
388954439 18099795 1
20992801 318951712 7
227023883 318951712 1
105800463 54351001 1
21746513 191111643 2
18632946 143779403 4
454866285 354911386 1
143739561 225857392 2
277496722 393436815 5
68659708 18099795 9
61733092 54351001 7
20992801 169864622 2
21746513 328634628 4
187632184 173065787 1
80943076 125270251 2
15672615 249709671 2
249709671 33300246 3
68659708 432396682 30
105800463 225857392 1
93860818 118429508 9
15672615 18099795 1
32439211 20992801 6
408454349 387054267 8
468356212 249709671 1
389434876 18099795 2
20992801 18099795 4
22159580 460401829 1
21746513 84563846 3
269788397 101712079 1
15672615 21746513 12
277496722 82093305 2
15672615 20600229 1
357472615 377319290 1
22159580 20356313 3
18632946 260824465 1
15672615 35305401 2
15672615 66078636 1
21746513 260824465 1
20148039 260824465 1
354911386 260824465 1
66078636 20995648 1
156992643 61733092 1
33300246 407741330 2
32439211 61733092 5
270926830 20856796 2
21746513 130154450 2
454866285 20856796 2
21746513 156992643 2
93860818 318951712 3
61733092 75896448 4
21746513 75896448 2
318951712 35781487 2
20992801 162472533 2
288723364 70796349 4
397229449 75896448 5
93860818 143739561 2
131517399 14104027 8
93860818 143779403 5
19177609 388250401 1
20424362 388250401 2
318951712 49682880 4
125270251 20424362 2
164226176 259215762 1
309587728 20356313 1
166598394 58922682 4
397229449 386476845 1
6364652 261782937 1
331178901 54351001 16
240202308 34374472 3
21746513 454866285 6
68659708 105838665 1
169864622 18099795 7
169864622 68659708 10
169864622 105838665 1
93860818 58821256 5
35305401 34374472 3
18632946 353688428 1
18632946 24211594 1
118429508 18632946 3
118429508 34374472 3
118429508 33300246 4
19177609 237700394 1
26584956 34374472 3
277496722 20600229 1
318951712 153810216 1
331178901 32522100 6
331178901 143779403 38
388954439 169864622 7
131517399 250311545 2
18627119 250311545 1
105800463 75896448 2
82093305 118429508 2
20589545 34374472 5
68659708 34374472 3
68659708 131970620 3
68659708 225857392 4
377319290 34374472 1
93860818 16708655 5
93860818 34374472 7
81367969 468356212 5
32369044 61733092 2
454866285 61733092 7
353688428 61733092 3
200700960 164226176 1
61733092 77808680 3
227023883 249709671 1
6364652 253490735 2
118429508 61733092 3
61733092 131970620 2
61733092 260824465 1
143739561 260824465 2
227023883 260824465 1
227023883 131970620 2
68659708 260824465 1
93860818 260824465 2
156992643 118429508 1
90432690 131970620 1
297967419 82093305 2
353688428 21746513 5
80943076 58922682 2
55253731 28087982 2
62613162 14758838 2
20992801 227023883 13
21746513 121762421 7
227023883 106397932 1
331178901 432396682 9
21736214 15672615 2
331178901 191111643 8
354911386 49682880 1
21746513 259215762 2
84563846 373442908 1
19018381 85302744 1
61733092 143779403 8
68659708 61781260 5
353688428 61781260 4
331178901 68659708 30
26584956 224655400 1
331178901 121762421 2
105838665 27212119 2
331178901 354911386 8
18632946 261782937 2
84563846 14190551 1
68659708 193313425 5
331178901 261782937 13
20148039 16708655 2
331178901 389434876 2
118429508 20148039 1
105800463 328634628 3
24211594 328634628 1
331178901 328634628 14
20148039 20600229 1
331178901 162472533 1
22639961 61781260 3
22639961 34374472 3
68659708 297967419 1
121762421 227023883 3
225857392 24211594 2
225857392 61781260 9
225857392 227023883 1
68659708 54351001 10
245745762 68659708 3
118429508 162472533 3
245745762 95194160 1
118429508 105800463 6
383238347 15048694 1
68659708 32522100 4
20992801 32522100 1
68659708 245745762 15
68659708 21746513 5
14146330 68659708 2
61733092 261782937 12
219330249 80802900 1
15672615 227023883 5
32369044 240202308 2
162472533 130154450 6
88974929 144929619 2
331178901 16708655 44
130154450 93860818 1
225857392 105800463 9
35781487 115643685 1
454866285 33300246 35
331178901 118429508 4
331178901 193313425 14
26584956 21408041 3
318951712 27212119 1
21736214 193313425 16
245745762 115643685 1
66444899 276868661 6
125270251 101712079 1
353688428 468356212 7
26584956 115643685 1
26584956 21746513 2
26584956 20600229 1
377319290 33300246 1
15157283 144929619 1
15157283 101712079 1
318951712 328634628 1
16708655 18632946 1
21746513 432396682 5
21746513 408454349 1
22639961 388954439 1
32439211 408454349 1
200700960 61781260 5
80943076 61781260 1
166598394 95646830 1
118429508 121762421 5
156992643 107254637 3
121762421 107254637 1
21746513 32369044 1
20992801 21746513 2
61733092 457060718 2
20589545 32522100 5
44548822 58922682 1
331178901 20995648 12
61733092 102084479 1
225857392 102084479 2
217148014 58922682 2
15157283 14104027 1
14567982 24211594 2
131517399 112398730 2
68659708 169864622 6
120720108 19397942 1
454866285 61781260 6
169864622 24211594 1
331178901 49682880 17
77234984 14933304 1
101712079 15157283 2
143779403 164226176 1
120720108 318951712 1
121762421 18099795 2
77808680 191111643 4
245745762 93860818 2
156992643 198912426 1
15672615 27212119 2
15672615 54351001 1
383238347 58922682 2
32522100 19295262 2
118984824 19825835 6
192935794 328634628 4
14146330 17298241 1
26584956 397229449 1
131517399 95646830 1
19825835 95646830 1
22388326 54351001 1
331178901 105880024 4
6364652 19397942 1
15672615 191111643 2
353688428 15048694 1
225857392 107254637 18
95646830 242943134 2
90432690 432396682 2
169864622 75896448 1
454866285 118429508 2
192935794 120720108 6
14146330 105838665 1
93860818 94701778 6
454866285 21746513 5
118429508 192935794 7
143779403 58821256 5
20424362 15048694 1
331178901 77981490 2
353688428 35305401 3
383238347 14104027 1
169864622 408454349 1
20992801 18632946 4
15672615 18632946 5
19018381 55059675 1
333330899 55059675 1
85302744 106115066 1
227023883 169864622 10
219330249 80021045 2
35305401 20148039 1
331178901 18632946 7
331178901 58821256 7
397229449 468356212 3
19977759 354911386 1
454866285 131970620 15
108587399 275228841 4
245745762 249709671 1
225857392 20589545 1
125312818 80943076 2
18632946 32965648 1
49682880 225857392 5
154943205 80943076 1
118429508 173089105 3
15672615 102107018 2
353688428 102107018 1
408454349 143779403 2
20148039 143779403 2
18632946 122994639 1
245745762 222762589 1
55253731 20992801 1
454866285 107254637 2
68659708 107254637 4
61733092 107254637 2
15157283 118984824 2
95646830 80943076 1
166598394 131517399 1
35305401 81857654 1
250311545 122994639 1
249709671 261782937 1
200700960 240202308 1
22159580 188332701 3
249709671 20995648 1
331178901 15580900 2
131517399 222477026 1
15157283 19758148 5
200700960 162472533 1
33300246 454866285 3
68659708 21736214 9
68659708 93860818 12
35781487 227023883 1
21746513 112398730 1
168592013 112398730 1
386476845 112398730 1
386476845 21746513 1
19825835 16884084 5
454866285 34374472 2
77981490 34374472 2
245745762 21746513 1
296312085 198912426 1
106150560 33300246 3
331178901 153810216 2
55253731 242943134 2
34244239 19177609 1
240202308 408454349 3
245745762 14146330 1
61733092 191111643 4
225857392 191807697 1
105800463 191807697 1
61733092 454866285 4
225857392 21736214 5
168592013 35305401 1
15672615 21736214 30
260824465 18632946 1
260824465 143212610 1
18632946 34374472 2
288723364 119074643 1
227023883 20589545 2
388954439 14567982 2
55253731 303707744 1
124270074 20995648 1
32439211 191807697 6
68659708 415449314 17
454866285 82093305 1
105880024 61733092 1
33300246 193313425 3
20992801 389434876 1
383238347 19825835 1
15672615 84563846 1
106115066 20995648 1
34654362 34374472 2
20992801 156992643 5
35305401 18632946 3
68659708 143779403 8
259215762 61781260 2
156992643 61781260 1
93860818 191111643 1
15157283 113585486 1
200700960 331178901 4
156992643 200700960 1
277496722 191111643 1
68659708 200700960 7
245745762 49682880 1
162472533 21746513 4
153810216 143779403 12
24734991 65357102 1
95646830 108587399 1
200700960 124270074 2
288723364 101712079 3
15672615 432396682 2
77188973 105880024 2
196054196 107254637 1
93860818 32522100 1
106150560 82093305 3
106150560 20992801 1
34374472 16708655 23
95646830 70796349 4
32522100 21736214 1
21746513 32522100 1
15672615 240202308 2
34374472 143779403 4
34374472 32439211 4
93860818 191807697 1
118984824 222762589 7
415449314 14190551 1
277496722 143779403 2
34374472 261782937 7
34374472 54351001 2
260824465 261782937 1
276868661 77240489 3
66444899 77240489 2
105800463 61733092 1
454866285 143779403 3
192935794 19977759 3
72341341 6364652 1
196054196 61781260 1
124270074 61781260 5
75896448 61781260 1
318951712 191111643 8
260824465 318951712 2
28087982 62613162 1
93860818 49682880 5
331178901 14190551 11
80943076 18632946 1
331178901 106150560 1
143739561 68659708 2
18627119 209029473 6
143739561 193313425 2
111013369 20356313 1
21736214 261782937 2
75896448 61733092 1
34374472 245745762 1
20856796 318951712 1
14567982 62613162 2
93860818 15580900 1
318951712 130154450 1
22388326 198912426 1
34374472 68659708 2
93860818 68659708 14
21746513 68659708 6
118984824 16970757 1
143779403 72341341 1
20992801 34374472 7
386476845 20995648 1
15672615 191807697 1
454866285 58821256 3
454866285 328634628 5
277496722 270926830 7
32522100 318951712 3
121127090 58922682 3
106150560 387054267 1
277496722 387054267 1
454866285 270926830 4
61733092 16708655 4
78702900 131926473 5
227023883 432396682 3
454866285 130154450 1
34374472 130154450 1
118429508 130154450 1
90432690 54351001 1
118429508 191807697 2
34654362 61733092 4
21736214 20995648 5
49682880 33300246 6
108587399 144929619 1
18632946 72883916 1
191807697 34374472 2
34374472 61781260 25
353688428 50714939 1
15157283 22159580 4
34374472 387054267 1
118984824 19758148 8
118984824 457060718 13
61733092 118984824 1
21746513 143779403 5
77981490 169864622 2
15157283 122994639 2
22159580 122994639 2
169864622 191807697 3
44548822 288723364 1
106115066 80802900 1
80802900 106115066 1
121127090 288723364 2
121127090 44548822 1
122994639 112398730 1
14395178 65357102 1
259215762 14190551 3
106150560 388954439 2
34374472 106150560 6
34374472 33300246 9
222762589 66774405 1
288723364 112398730 1
50303152 32522100 3
34374472 20992801 4
72341341 164226176 2
61733092 24211594 3
50303152 19397942 1
15048694 16884084 1
164226176 49682880 1
454866285 32522100 1
21736214 32522100 1
15048694 18632946 1
131517399 16884084 2
34374472 81367969 1
68659708 49682880 1
132170123 460401829 1
124270074 49682880 3
18020612 14190551 1
331178901 107254637 4
125270251 19589280 1
454866285 15453062 1
34374472 32369044 2
34374472 58821256 2
227023883 58821256 1
277496722 227023883 3
454866285 227023883 1
61733092 153810216 2
118429508 260824465 1
32369044 20148039 1
223552246 331021368 2
32369044 261782937 1
385936104 32522100 1
19397942 261782937 1
173065787 275228841 1
277496722 261782937 10
106150560 354911386 4
11564602 5715682 1
143779403 432396682 1
389434876 408454349 1
106150560 32369044 2
81367969 200700960 1
105800463 40238442 1
105800463 240202308 1
227023883 34374472 4
19825835 250311545 2
397229449 34374472 3
108587399 19758148 1
94701778 162472533 2
143779403 49682880 1
121762421 82093305 3
173089105 277496722 2
24734991 125312818 2
34374472 193313425 21
35305401 191111643 8
19977759 118429508 1
68659708 27212119 2
125312818 62613162 1
19177609 62613162 1
15048694 250311545 4
95646830 16884084 3
15048694 55253731 2
225857392 162472533 3
80943076 112398730 1
62613162 20356313 4
260824465 49682880 1
82093305 200700960 1
62613162 95646830 1
20992801 14190551 1
153810216 130154450 1
354911386 33300246 1
269788397 19177609 2
55253731 436576452 1
19825835 58836363 1
93860818 377319290 4
162472533 245745762 2
32439211 18632946 6
32522100 27212119 2
32439211 49682880 2
131517399 70796349 1
454866285 49682880 1
454866285 19977759 1
14146330 19397942 1
19177609 70796349 1
33300246 19977759 3
82093305 18632946 1
331178901 26584956 1
169864622 200700960 2
169864622 61733092 1
303707744 19825835 2
250311545 242943134 1
34374472 84563846 1
76650839 80943076 7
143212610 21736214 11
162472533 61781260 2
105800463 19177609 1
62613162 122994639 1
245745762 18632946 2
20600229 18632946 1
219298196 276868661 2
93860818 105800463 7
105800463 25091518 1
331178901 25091518 1
72341341 34654362 1
20589545 21746513 1
79974944 25091518 1
66774405 5715682 1
297967419 35781487 1
106150560 432396682 2
106150560 105800463 1
88974929 52412027 1
397229449 61781260 1
61733092 328634628 3
153810216 259215762 1
14567982 259215762 1
383238347 78702900 2
222762589 122994639 2
62613162 78562045 3
15048694 78562045 2
77981490 122994639 1
242943134 26584956 1
14395178 118429508 1
34374472 21746513 1
20600229 143779403 1
35305401 24211594 1
162472533 18020612 1
387054267 389434876 1
49682880 408454349 3
20589545 18632946 1
260824465 387054267 1
14561015 24734991 1
331178901 20992801 3
383238347 454866285 4
143212610 193313425 25
143212610 21746513 2
386776248 16884084 4
454866285 68659708 3
34374472 162472533 5
93860818 14197060 1
125312818 15157283 2
32439211 20589545 1
162472533 270926830 4
32439211 50303152 3
61733092 240202308 2
164226176 143779403 1
162472533 20992801 2
34374472 225857392 1
34374472 432396682 1
40238442 107254637 2
225857392 432396682 3
34374472 169864622 3
143212610 34374472 7
19177609 32965648 1
19018381 32965648 1
27212119 387054267 1
21746513 15580900 1
34374472 277496722 1
93860818 70796349 1
21746513 331178901 2
318951712 20992801 6
20856796 432396682 5
143739561 93860818 1
20589545 454866285 1
19397942 66078636 1
14146330 66078636 1
496278040 16884084 2
143212610 261782937 15
20992801 193313425 4
408454349 19397942 1
297967419 261782937 1
34374472 61733092 1
200700960 34374472 1
106150560 297967419 2
106150560 388299335 4
353688428 388299335 3
78562045 20356313 2
225857392 20992801 3
225857392 200700960 1
333330899 14933304 1
454866285 193313425 4
34654362 143779403 1
93860818 454866285 1
61733092 61781260 5
34374472 77808680 5
20992801 261782937 1
34374472 77981490 1
201226827 468356212 1
6364652 162472533 1
331178901 376161322 5
245745762 72883916 2
376161322 454866285 1
14146330 191111643 2
162472533 49682880 1
72341341 49682880 10
454866285 261782937 3
454866285 331178901 2
383238347 112398730 2
77981490 386476845 2
388954439 17723460 4
72341341 143739561 1
101262304 78702900 2
72341341 27212119 2
162472533 191111643 4
50303152 376161322 1
26584956 61781260 4
19977759 34374472 1
143212610 20995648 3
383238347 24727170 1
242943134 14104027 1
397229449 27212119 8
225857392 120720108 2
124270074 94701778 1
15672615 120720108 1
61733092 15580900 2
44548822 14933304 1
276868661 193313425 2
143212610 105800463 21
200700960 153810216 1
192935794 124270074 17
52412027 222477026 1
34374472 297967419 1
225857392 18099795 1
192935794 21746513 2
397229449 17723460 24
50303152 34374472 1
34374472 77188973 2
277496722 95194160 1
34374472 107254637 4
77981490 54351001 1
14933304 117783032 1
34654362 49682880 7
33300246 153810216 1
68659708 21713090 2
23749162 20992801 1
397229449 389434876 1
121762421 143212610 2
49682880 18099795 1
108587399 38281180 2
19295262 376161322 1
143779403 376161322 1
153810216 54351001 2
376161322 143779403 2
200700960 105838665 1
21746513 376161322 1
191807697 328634628 1
331178901 245745762 2
143212610 331178901 1
105838665 34374472 1
153810216 117777690 3
318951712 193313425 3
496278040 122994639 5
200700960 72883916 1
200700960 225857392 1
15453062 80943076 3
376161322 193313425 8
92498317 111013369 1
33300246 328634628 1
389434876 328634628 1
318951712 15580900 7
331178901 225857392 6
385936104 78562045 1
34654362 21736214 5
143212610 14190551 11
15672615 90432690 1
15048694 222762589 1
386476845 15580900 1
454866285 21736214 1
201226827 107254637 9
77981490 318951712 2
20589545 408454349 2
88974929 105838665 1
162472533 386476845 1
118984824 93880122 1
209029473 112398730 1
156992643 191111643 2
318951712 19977759 1
68659708 143739561 3
288723364 188332701 7
454866285 143739561 5
168592013 454866285 1
34374472 93860818 2
34374472 331178901 5
34374472 143212610 2
77981490 34654362 1
80812413 118711934 9
388954439 77981490 7
388954439 34654362 1
66444899 22159580 1
259215762 200700960 1
90432690 21746513 1
61733092 21746513 5
389434876 18020612 1
22159580 46609085 1
242943134 19825835 1
192935794 106397932 1
331178901 34374472 9
19177609 19825835 1
62613162 24727170 1
383238347 209029473 3
21746513 94701778 4
389434876 156992643 1
249709671 193313425 4
154943205 22159580 1
388954439 156992643 7
385936104 223552246 3
318951712 17723460 1
33300246 78702900 1
117783032 180013616 1
90432690 227023883 3
35305401 227023883 7
173065787 200700960 1
156992643 388954439 1
20992801 17723460 1
311986618 28543847 2
26584956 143779403 1
143212610 227023883 1
93860818 21746513 13
93860818 162472533 5
23749162 105800463 4
388954439 20995648 2
389434876 105800463 2
33300246 23749162 9
277496722 23749162 1
34374472 35781487 2
118429508 270926830 4
389434876 118429508 1
34374472 427031173 1
93860818 117777690 2
143212610 354911386 4
20992801 354911386 1
32439211 354911386 1
20589545 354911386 1
143212610 21713090 1
15672615 21713090 1
188332701 14104027 3
376161322 354911386 1
270926830 328634628 1
34374472 354911386 2
15048694 432396682 4
32439211 249709671 5
15157283 50714939 2
454866285 20992801 2
143212610 20600229 2
78702900 19177609 1
454866285 121762421 2
32522100 22639961 1
475884318 119074643 4
386476845 77981490 2
169864622 240202308 1
173089105 388954439 1
225857392 117777690 1
188332701 101712079 6
55253731 209029473 1
34374472 105800463 4
15048694 20356313 1
24727170 121127090 1
80943076 242943134 1
24727170 55253731 1
6364652 75896448 1
19825835 101712079 9
20992801 54351001 1
222762589 84563846 1
164226176 18099795 1
34374472 18632946 2
118429508 388954439 1
223552246 52412027 1
65357102 78702900 1
385936104 44548822 1
15672615 49682880 2
20992801 14567982 1
225857392 21746513 2
225857392 15672615 1
225857392 143739561 1
20992801 143779403 2
121762421 261782937 1
388250401 14104027 1
131926473 78702900 1
393947529 27850283 1
25091518 24211594 1
27850283 19018381 1
19018381 5715682 3
288723364 58922682 2
24727170 19758148 2
19018381 27850283 1
19018381 311986618 1
19018381 14933304 1
106115066 27850283 1
68659708 94701778 1
24727170 58922682 1
387054267 162472533 1
386476845 193313425 1
200700960 408454349 1
209029473 58922682 1
77981490 377319290 2
19018381 106115066 1
168592013 94701778 1
209029473 19758148 1
55253731 16884084 1
168592013 387054267 2
383238347 222477026 3
277496722 94701778 1
81857654 112398730 1
180013616 219330249 2
15672615 77981490 3
106150560 131970620 1
386476845 106150560 2
131970620 193313425 6
153810216 75896448 1
84563846 156992643 1
277496722 75896448 2
34374472 118429508 1
34374472 408454349 2
34374472 328634628 5
331178901 260824465 4
131517399 125270251 5
55253731 101712079 3
84563846 107254637 1
20600229 20589545 1
131970620 432396682 6
20856796 143212610 1
68659708 153810216 2
131517399 217148014 1
77808680 454866285 5
277496722 162472533 2
277496722 32522100 1
277496722 260824465 1
118429508 240202308 2
277496722 33300246 8
20992801 245745762 2
34654362 68659708 1
269788397 118984824 3
131517399 144929619 1
72341341 77808680 1
156992643 18099795 4
14146330 143739561 1
106150560 14146330 2
227023883 130154450 3
20600229 130154450 1
20600229 227023883 1
387054267 253490735 3
143739561 432396682 2
32439211 75896448 1
227023883 75896448 1
397229449 77981490 2
227023883 24211594 3
131970620 16708655 8
333330899 20424362 1
217148014 118984824 3
34654362 107254637 2
131970620 77808680 1
32439211 143212610 5
21746513 77808680 1
79974944 227023883 1
143779403 77808680 1
217148014 19758148 1
118984824 80943076 1
34374472 227023883 4
162472533 21736214 3
454866285 18632946 1
225857392 20995648 1
15157283 496278040 12
72341341 328634628 3
245745762 357805905 2
18632946 14567982 3
118429508 277496722 2
156992643 84563846 2
20856796 454866285 3
34374472 20148039 1
227023883 115643685 2
61733092 162472533 3
84563846 121762421 1
62613162 460401829 4
155892458 34940114 1
249709671 24211594 1
21746513 20856796 1
105880024 198912426 1
32439211 68659708 1
90432690 34374472 4
331178901 156992643 7
15672615 143212610 4
15672615 20992801 4
131970620 14190551 6
387054267 14190551 1
77240489 31373289 23
31373289 17723460 2
34374472 90432690 1
131970620 58821256 4
23749162 50303152 6
331178901 191807697 2
191807697 94701778 1
77240489 46609085 48
68659708 20992801 3
15157283 93880122 5
121762421 25091518 1
143212610 61733092 4
15157283 222477026 2
18632946 21746513 2
201226827 198912426 5
16708655 143779403 1
121762421 33300246 3
454866285 153810216 1
20992801 143212610 3
118429508 17723460 6
19177609 54515428 1
15157283 125312818 1
15157283 54515428 1
240202308 61733092 1
31373289 77240489 1
77240489 66444899 12
77240489 219298196 11
156992643 17723460 4
131517399 19177609 1
173089105 408454349 6
101712079 125270251 2
118984824 125270251 8
388954439 106150560 2
388954439 16708655 1
222477026 19758148 1
31373289 125270251 1
61733092 130154450 3
422184091 331021368 1
18632946 50303152 1
27212119 50303152 1
34374472 164226176 1
169864622 19397942 2
61781260 50303152 1
121127090 125270251 3
77240489 276868661 19
18632946 227023883 1
14567982 227023883 1
169864622 227023883 1
50303152 164226176 1
309587728 125270251 1
22499765 117783032 1
124270074 193313425 3
18632946 35305401 3
76650839 373442908 11
55253731 118984824 1
16708655 387054267 1
20589545 21736214 10
297967419 277496722 1
387054267 105800463 3
27850283 21666641 6
259215762 164226176 1
454866285 16708655 5
34374472 121762421 2
393947529 125270251 2
331178901 66774405 1
331178901 32439211 4
32439211 331178901 1
61733092 35305401 2
353688428 14190551 3
20992801 20995648 3
68659708 387054267 3
353688428 54351001 1
32369044 164226176 1
124270074 34374472 1
328576792 93880122 1
118984824 58922682 2
77240489 84563846 6
21746513 240202308 2
331178901 33300246 3
68659708 16708655 3
331178901 61781260 5
353688428 457060718 1
20589545 328634628 1
20600229 24211594 5
35305401 62613162 2
34374472 19977759 5
201226827 32439211 1
16708655 328634628 3
331178901 415449314 6
68659708 173089105 9
19619404 14104027 1
125270251 19977759 2
225857392 130154450 3
331178901 130154450 2
387054267 261782937 3
499781930 16708655 1
34654362 153810216 2
18632946 15484198 1
130154450 61733092 1
81367969 15484198 1
169864622 164226176 2
169864622 277496722 1
387054267 193313425 7
169864622 387054267 1
15157283 242943134 2
62613162 93880122 1
131970620 105800463 5
78702900 496278040 1
156992643 120720108 2
102084479 193313425 1
227023883 33300246 2
454866285 115643685 1
31373289 219298196 3
499781930 61781260 2
173089105 200700960 2
23749162 240202308 2
118984824 34244239 6
106115066 15010349 2
27850283 22499765 1
387054267 33300246 2
223552246 22499765 1
192935794 318951712 15
61733092 192935794 1
270926830 261782937 4
169864622 15580900 1
499781930 33300246 1
15048694 68659708 2
27850283 106115066 2
131970620 270926830 14
77188973 40238442 1
21408041 143779403 1
196054196 198912426 1
130092487 19758148 3
44548822 112398730 1
121762421 415449314 4
385936104 18627119 1
22159580 44548822 2
198912426 32522100 2
77981490 32522100 1
198912426 15580900 12
125270251 118984824 3
385936104 80943076 2
15157283 388250401 1
143212610 14567982 2
35305401 33300246 1
108587399 125270251 4
125312818 25097735 2
61733092 50303152 1
65357102 16884084 1
66078636 93860818 1
225857392 66078636 1
225857392 93860818 4
21713090 32439211 1
15157283 25097735 30
90432690 32439211 1
143212610 20992801 3
32369044 106150560 1
397229449 58821256 2
21746513 388250401 1
15048694 22159580 1
72341341 19977759 2
318951712 75896448 1
198912426 192935794 9
22159580 70796349 2
120720108 35781487 1
494828691 408454349 1
237700394 188332701 1
34374472 22159580 2
227023883 22159580 2
20589545 106150560 1
34374472 259215762 1
34654362 432396682 2
14933304 122994639 2
357805905 328634628 1
35305401 192935794 3
131926473 15580900 1
225857392 354911386 2
77188973 240202308 1
93860818 33300246 2
466501865 81367969 2
93860818 131970620 14
388954439 198912426 2
331178901 21408041 1
21746513 6364652 3
20600229 408454349 2
24211594 115643685 1
303707744 388250401 1
14933304 28543847 1
121762421 32439211 1
20992801 130154450 1
143212610 20148039 2
169864622 14190551 1
169864622 20600229 1
20992801 387054267 1
61733092 20992801 3
77188973 387054267 1
81367969 397229449 3
479644360 77220402 1
385936104 20424362 2
60738400 417975170 1
15672615 94701778 2
68659708 15672615 4
454866285 173089105 2
14933304 32965648 1
21736214 32965648 1
249709671 25091518 1
68659708 19397942 5
143212610 19397942 9
21736214 19397942 1
68659708 121762421 6
93860818 19397942 3
143739561 168592013 3
169864622 143739561 1
120720108 143739561 1
143739561 192935794 2
192935794 19397942 4
331178901 259215762 1
388954439 61733092 1
318951712 376161322 1
143212610 376161322 2
143739561 35305401 1
118429508 376161322 1
143212610 432396682 2
143739561 376161322 1
192935794 376161322 1
454866285 19397942 5
77808680 21736214 2
156992643 331178901 3
93860818 331178901 3
217148014 34244239 1
20600229 19397942 2
77188973 24211594 1
454866285 253490735 1
21736214 25091518 1
245745762 25091518 3
130154450 260824465 1
388954439 22159580 1
454866285 22159580 3
77981490 20600229 1
21736214 22159580 1
225857392 173089105 2
15672615 111411358 3
143212610 24211594 2
156992643 24211594 1
32439211 24211594 1
32439211 169864622 3
198912426 261782937 3
21736214 260824465 1
95646830 475884318 3
105800463 388299335 2
331178901 75896448 1
25091518 32522100 1
20600229 387054267 1
88974929 383238347 1
169864622 33300246 1
20589545 388954439 1
93860818 388954439 1
164226176 130154450 1
164226176 120720108 1
68659708 164226176 1
217148014 460401829 1
22639961 19589280 1
16708655 261782937 2
388954439 34374472 2
169864622 130154450 1
68659708 357805905 6
169864622 20995648 1
353688428 454866285 1
466501865 454866285 1
407741330 26584956 2
101712079 16884084 1
131970620 318951712 1
397229449 261782937 2
118429508 261782937 1
388954439 131970620 1
66078636 50714939 1
18632946 245745762 1
328634628 115643685 1
34374472 75896448 1
20600229 169864622 2
156992643 415449314 3
22388326 261782937 1
22388326 20148039 5
20148039 494828691 2
44548822 331021368 2
90432690 354911386 2
198912426 81367969 5
389434876 15580900 1
259215762 15580900 1
32522100 81367969 1
21408041 20995648 2
198912426 118984824 1
77188973 61781260 2
20589545 19977759 1
198912426 17723460 3
15157283 460401829 3
245745762 198912426 1
78702900 121127090 1
105800463 16708655 1
68659708 66078636 1
105800463 105880024 1
106150560 18020612 1
93860818 328634628 4
105800463 19397942 2
106150560 94701778 1
21746513 173089105 1
106150560 328634628 3
106150560 35781487 1
14933304 328634628 1
153810216 328634628 1
383238347 121127090 1
14567982 94701778 1
20424362 328634628 1
331178901 19397942 1
20148039 376161322 1
169864622 32965648 1
169864622 122994639 1
388250401 78702900 1
227023883 389443487 6
16884084 58922682 5
198912426 18099795 2
20856796 156992643 1
19825835 58922682 7
169864622 245745762 1
353688428 131970620 5
164226176 19397942 1
388954439 15580900 3
227023883 20600229 3
198912426 130154450 1
68659708 14395178 3
318951712 33300246 1
253490735 66078636 1
15672615 499781930 1
77808680 270926830 5
15672615 107722321 1
259215762 77234984 1
15672615 23749162 2
15672615 77234984 1
408454349 23749162 1
253490735 397229449 1
105800463 32522100 2
34374472 19397942 4
169864622 107254637 3
318951712 24211594 3
34374472 318951712 1
516688031 388954439 1
20589545 318951712 1
78702900 62613162 3
72341341 19397942 4
198912426 20995648 1
198912426 191111643 5
32439211 77188973 1
76650839 222477026 1
22159580 66774405 1
15672615 143739561 1
93860818 153810216 5
77188973 185183285 1
19397942 33300246 1
156992643 14190551 1
77808680 156992643 1
188332701 288723364 33
277496722 24211594 6
21746513 191807697 1
143212610 107254637 1
34654362 77981490 4
245745762 17723460 4
253490735 16708655 1
377319290 21746513 1
253490735 21746513 5
34374472 156992643 1
245849058 153810216 7
164226176 153810216 2
68659708 454866285 4
34374472 376161322 1
253490735 18099795 2
26584956 407741330 4
466501865 198912426 2
466501865 353688428 1
169864622 249709671 1
131970620 107254637 4
32439211 16708655 4
24727170 475884318 1
131517399 65357102 2
275228841 24727170 2
15672615 259215762 4
245849058 19977759 3
32439211 19977759 2
353688428 249709671 4
32522100 353688428 2
68659708 15453062 1
61733092 17723460 3
499781930 93860818 1
21713090 185183285 1
93860818 227023883 1
198912426 227023883 13
270926830 143739561 3
77981490 516688031 1
454866285 20995648 8
18632946 19018381 1
68659708 24211594 3
35305401 20992801 1
227023883 35305401 2
93860818 20992801 2
245745762 54351001 1
21746513 164226176 1
34374472 19018381 1
55253731 106115066 1
223552246 106115066 1
20589545 19018381 1
223552246 19825835 3
105800463 388954439 1
466501865 17723460 4
198912426 193313425 9
225857392 27212119 1
143212610 162472533 3
77188973 466501865 2
70796349 261782937 2
173089105 68659708 8
49682880 68659708 1
192935794 193313425 2
16884084 50714939 3
121762421 16708655 6
35305401 169864622 1
34654362 454866285 1
19977759 17723460 2
106150560 117777690 2
105880024 162472533 1
68659708 253490735 3
385936104 24734991 1
105838665 68659708 1
105838665 253490735 1
93860818 253490735 1
16708655 125270251 2
121762421 125270251 1
20992801 6364652 1
20992801 20589545 1
15672615 387054267 1
21736214 21408041 3
331178901 23749162 2
354911386 61733092 1
198912426 25091518 2
198912426 131970620 2
198912426 353688428 7
192935794 32369044 1
225857392 77981490 2
95646830 100260784 1
21736214 20148039 1
20992801 33300246 3
44548822 19177609 1
32439211 18099795 5
15672615 35781487 2
32369044 20995648 2
14395178 68659708 1
93860818 102084479 1
79974944 105800463 1
192935794 20995648 5
192935794 6364652 5
143212610 115643685 4
192935794 61781260 8
33300246 77981490 6
33300246 50303152 6
245745762 20992801 2
387054267 133236916 1
34374472 18099795 1
34374472 21736214 6
245745762 18099795 1
454866285 15580900 1
20148039 153810216 1
245849058 115643685 3
125270251 388250401 1
155892458 19758148 1
466501865 201226827 1
388954439 201226827 3
19825835 388250401 1
223552246 388250401 1
20148039 34374472 1
143739561 277496722 1
24211594 14190551 1
331178901 21746513 3
331178901 17723460 4
82093305 153810216 1
169864622 153810216 1
15672615 20589545 2
32439211 162472533 2
331178901 19977759 3
20148039 253490735 1
34374472 143739561 1
277496722 143739561 2
108587399 47916280 1
22639961 353688428 3
198912426 14190551 2
34940114 14104027 1
24727170 122994639 2
61733092 227023883 1
32439211 132170123 1
407741330 377319290 2
55253731 47916280 1
6058852 85302744 1
68659708 156992643 6
23749162 68659708 1
23749162 156992643 1
227023883 156992643 5
156992643 75896448 3
124270074 153810216 1
198912426 318951712 4
21746513 318951712 1
436576452 65357102 4
309587728 14104027 1
309587728 331021368 1
225857392 80802900 1
225857392 415449314 2
49682880 72341341 1
68659708 90432690 2
387054267 72341341 1
105838665 225857392 2
14146330 18632946 3
18020612 18632946 1
107722321 21736214 1
225857392 23452598 1
19977759 82093305 2
162472533 54351001 1
131970620 328634628 3
260824465 198912426 1
169864622 21736214 2
65357102 34374472 1
295807687 16970757 5
132170123 14190551 2
318951712 20995648 1
28087982 255998767 1
20589545 35305401 2
95646830 58922682 3
23749162 33300246 8
16884084 20226550 1
192935794 68659708 1
192935794 118429508 3
191807697 118429508 1
162472533 118429508 1
270926830 118429508 3
77808680 77981490 1
77981490 14146330 1
353688428 14146330 1
173089105 19295262 1
270926830 19295262 3
407741330 14146330 1
34374472 568174146 1
169864622 19295262 1
143739561 19295262 1
270926830 568174146 1
270926830 21736214 1
131926473 55253731 1
143739561 118429508 2
198912426 20600229 1
277496722 27212119 3
68659708 192935794 2
131970620 454866285 4
173089105 454866285 2
200700960 387054267 1
407741330 387054267 2
27212119 407741330 1
125270251 33300246 1
125270251 55253731 2
15672615 245849058 1
118984824 309587728 1
169864622 328634628 3
14933304 22499765 1
466501865 115643685 1
466501865 40238442 1
90432690 40238442 1
115643685 77981490 1
105800463 81367969 1
105800463 61781260 1
124270074 50303152 1
68659708 19977759 5
18020612 19977759 1
19977759 124270074 1
388299335 19397942 1
19977759 19397942 1
288723364 242943134 1
90432690 77188973 1
496278040 125270251 4
18632946 164226176 1
19977759 169864622 1
19977759 40238442 1
387054267 21408041 1
18020612 68659708 1
105800463 15048694 1
259215762 19397942 1
318951712 245745762 1
245745762 32439211 2
68659708 32439211 2
118429508 387054267 1
318951712 21713090 1
49682880 84563846 1
198912426 245745762 3
68659708 353688428 1
68659708 77188973 1
105800463 19977759 3
33300246 389434876 1
118429508 14567982 1
168592013 14567982 1
16884084 388250401 1
415449314 115643685 1
20600229 105800463 1
32439211 21736214 1
153810216 191807697 3
245745762 191807697 1
131517399 303707744 1
24734991 303707744 1
222477026 303707744 1
32439211 22388326 1
130092487 20424362 2
77188973 408454349 1
100260784 20424362 2
164226176 432396682 3
173089105 331178901 4
35305401 75896448 3
249709671 105800463 3
217148014 113585486 1
276868661 46609085 4
143212610 75896448 2
353688428 33300246 3
15157283 125270251 4
131970620 33300246 9
568174146 33300246 1
245745762 270926830 3
454866285 25091518 1
61733092 25091518 2
21713090 25091518 1
131970620 143779403 9
35305401 118429508 2
222477026 312758175 2
93860818 84563846 2
318951712 21736214 1
331178901 21736214 6
33300246 25091518 3
131970620 568174146 2
21746513 124270074 2
21713090 143739561 1
19589280 16970757 2
24727170 50714939 1
25091518 17723460 1
249709671 17723460 1
77808680 32522100 1
156992643 77808680 1
34374472 240202308 1
77808680 22159580 1
143739561 162472533 1
78702900 222762589 1
270926830 25091518 3
143739561 164226176 1
106150560 143212610 3
77981490 143739561 2
118429508 164226176 1
20148039 164226176 1
21746513 25091518 2
35305401 25091518 1
192935794 354911386 3
68659708 354911386 2
77188973 115643685 1
20148039 354911386 1
23749162 117777690 1
16884084 111013369 1
95646830 55253731 2
68659708 270926830 1
105800463 432396682 3
24211594 25091518 1
26584956 25091518 5
55059675 5715682 1
16708655 193313425 1
105800463 20856796 1
118984824 15048694 1
162472533 20856796 1
192935794 33300246 1
68659708 95194160 2
19977759 23749162 1
93860818 568174146 5
21746513 115643685 2
125312818 20424362 1
387054267 32369044 1
156992643 32369044 1
21713090 35781487 2
23749162 245745762 2
18632946 82093305 1
249709671 143212610 3
34654362 58821256 8
277496722 58821256 1
105800463 50714939 2
277496722 21736214 2
385936104 130154450 1
198912426 33300246 2
62613162 19177609 1
331178901 353688428 3
192935794 105880024 1
77981490 93860818 1
31373289 153810216 1
198912426 121762421 4
21736214 19977759 2
245745762 21736214 5
19825835 50714939 7
225857392 131970620 1
387054267 168592013 1
14933304 475884318 1
219298196 153810216 1
82093305 388299335 1
454866285 388299335 2
90432690 49682880 1
34374472 107722321 1
6364652 32522100 2
22159580 93880122 2
388299335 106150560 1
23749162 20995648 2
188332701 119074643 2
475884318 19825835 1
16884084 19825835 6
568174146 131970620 1
143739561 16708655 2
270926830 499781930 1
19977759 499781930 1
162472533 225857392 1
20589545 20995648 1
16884084 34244239 3
16884084 14104027 8
376161322 105800463 2
106150560 77808680 6
81367969 77808680 1
81367969 169864622 1
77808680 32439211 1
16708655 77808680 2
77188973 169864622 1
77188973 16708655 2
77808680 16708655 6
77188973 105800463 1
25097735 22159580 9
14758838 125270251 1
275228841 20356313 1
25097735 80968760 1
156992643 21736214 1
118429508 82093305 2
386476845 21736214 1
34654362 20995648 1
105800463 20148039 2
198912426 58821256 3
385936104 19758148 1
288723364 50714939 1
77188973 61733092 1
108600854 14104027 1
16884084 65357102 1
201226827 388954439 2
130154450 68659708 1
475884318 269788397 1
77981490 164226176 1
20992801 164226176 1
125270251 303707744 1
164226176 6364652 1
19825835 288723364 1
143739561 270926830 2
93860818 270926830 4
32439211 200700960 1
125270251 21746513 1
125270251 385936104 1
245849058 111013369 1
94701778 432396682 1
77240489 373442908 1
568174146 105838665 1
192935794 35781487 1
6364652 415449314 2
249709671 415449314 1
93860818 21408041 1
169864622 50303152 1
288723364 386776248 1
77188973 201226827 1
125270251 143212610 1
25097735 222762589 4
143212610 61781260 6
77188973 227023883 1
14933304 115643685 1
408454349 115643685 3
415449314 193313425 2
143212610 16708655 3
198912426 16708655 2
198912426 61781260 3
188332701 55253731 1
353688428 105800463 1
193313425 107254637 1
386476845 107254637 1
198912426 388299335 3
397229449 227023883 1
21746513 415449314 3
192935794 388299335 5
77981490 156992643 2
20148039 193313425 1
188332701 475884318 5
225857392 19977759 2
105800463 261782937 3
245745762 16708655 1
21736214 33300246 3
20148039 387054267 1
25097735 388250401 5
198912426 21736214 3
95194160 93860818 1
32439211 94701778 2
20589545 107254637 1
124312153 479644360 2
143212610 25091518 5
388954439 185183285 3
55253731 34244239 1
25097735 65357102 1
270926830 201226827 1
90432690 270926830 2
193313425 143739561 1
19177609 58922682 1
93860818 18099795 2
387054267 408454349 2
20992801 191807697 1
118429508 408454349 1
21736214 408454349 3
225857392 143212610 3
328634628 408454349 2
143212610 15580900 1
19977759 15580900 1
19825835 25097735 2
105800463 22159580 2
250311545 19825835 3
24727170 125270251 1
16884084 34940114 1
168592013 173089105 2
331178901 173089105 3
68659708 357472615 5
77808680 32369044 1
164226176 25097735 1
20992801 19397942 2
15453062 19825835 4
288723364 19825835 1
20600229 105838665 1
15048694 14395178 3
49682880 388299335 2
32369044 93860818 1
49682880 19977759 1
49682880 153810216 1
318951712 260824465 1
397229449 260824465 1
259215762 33300246 1
168592013 415449314 4
68659708 34654362 2
20992801 21736214 2
68659708 168592013 1
77808680 20992801 1
168592013 21736214 2
19825835 242943134 2
245849058 193313425 1
21713090 253490735 2
19825835 80943076 1
198912426 20992801 6
198912426 253490735 3
131926473 253490735 1
385936104 242943134 1
32369044 94701778 1
16884084 19758148 7
188332701 14758838 2
105800463 191111643 1
192935794 16708655 2
288723364 14758838 1
198912426 270926830 1
15453062 276868661 4
105800463 105838665 1
198912426 77981490 2
331178901 249709671 2
193313425 249709671 1
93860818 75896448 2
23749162 35781487 5
201226827 397229449 3
397229449 22388326 1
415449314 19397942 3
121762421 75896448 1
198912426 185183285 6
16708655 21408041 1
15157283 166598394 1
353688428 24211594 1
193313425 14567982 1
19825835 250091875 1
61733092 34374472 1
32522100 61733092 1
22159580 388250401 2
387054267 191111643 1
19977759 191111643 1
68659708 26584956 2
164226176 14146330 1
21736214 191111643 2
80943076 20356313 3
21746513 227023883 1
82093305 101712079 1
77188973 35305401 1
77188973 32369044 2
111013369 66774405 1
25091518 121762421 1
196054196 77981490 1
15048694 388250401 1
198912426 389443487 1
193313425 32522100 4
22159580 19825835 1
219298196 15048694 1
20589545 225857392 1
223552246 28087982 1
227023883 580749365 3
14567982 61733092 1
21736214 61733092 1
16884084 14395178 2
34654362 357805905 2
198912426 61733092 1
198912426 156992643 3
14146330 169864622 1
388954439 25097735 1
93860818 20148039 5
34374472 94701778 1
68659708 106150560 1
19977759 249709671 1
22639961 16708655 2
77188973 106150560 3
19018381 80021045 1
32369044 580749365 1
277496722 249709671 1
19825835 19018381 1
198912426 143779403 1
19825835 20356313 4
19825835 188332701 1
19825835 496278040 1
15453062 58922682 1
15453062 188332701 1
225857392 261782937 1
253490735 225857392 2
193313425 61781260 24
397229449 300872531 1
22499765 91786287 1
143212610 300872531 3
198912426 22639961 1
93860818 200700960 2
16970757 58922682 5
131970620 261782937 1
385936104 58922682 1
156992643 115643685 2
300872531 58821256 10
19977759 300872531 5
82093305 454866285 1
93860818 300872531 3
143212610 454866285 1
353688428 22639961 3
65357102 101712079 1
318951712 77224096 2
143212610 260824465 1
120720108 260824465 12
260824465 120720108 3
260824465 58821256 1
260824465 580749365 2
25097735 15157283 10
76650839 15157283 1
277496722 300872531 5
107722321 105800463 1
61733092 84563846 1
90432690 261782937 1
25097735 460401829 2
20589545 121762421 1
386476845 105880024 2
193313425 120720108 1
193313425 14190551 8
277496722 120720108 1
211525589 105880024 1
211525589 105800463 1
227023883 162472533 2
16970757 125270251 6
34374472 102084479 1
120720108 580749365 2
107254637 20995648 1
200700960 143212610 2
19295262 354911386 1
277496722 354911386 1
277496722 84563846 1
143212610 408454349 1
20148039 408454349 1
198912426 354911386 2
107722321 40238442 1
118984824 261782937 1
25097735 261782937 1
34374472 580749365 2
260824465 93860818 1
61733092 121762421 1
19825835 34244239 3
25097735 34244239 1
40238442 81367969 1
198912426 106150560 5
107722321 17723460 1
120720108 198912426 1
15048694 62613162 3
25097735 118984824 7
34654362 240202308 1
121762421 270926830 2
93860818 389434876 2
68659708 20589545 2
70796349 25091518 1
68659708 40238442 1
22388326 14190551 1
24734991 70796349 1
93860818 120720108 1
15453062 17723460 1
21746513 19397942 2
16970757 14284260 2
118984824 14284260 1
108587399 14284260 1
209029473 14284260 1
454866285 318951712 2
331178901 18020612 1
331178901 18099795 9
107254637 18099795 1
383238347 111013369 1
14146330 120720108 2
120720108 331178901 1
118984824 20424362 1
131970620 185183285 7
107254637 121762421 1
23749162 49682880 3
131970620 353688428 1
288723364 475884318 3
44548822 475884318 1
18632946 415449314 2
260824465 20600229 1
25091518 389434876 1
34654362 20600229 1
131970620 20856796 2
105838665 32369044 1
19825835 118984824 3
19825835 26796376 1
22639961 77981490 1
72341341 20995648 2
72341341 105800463 1
249709671 143779403 1
15157283 26796376 2
20992801 61781260 1
516688031 61781260 1
35305401 20995648 1
34654362 18099795 1
22388326 191111643 1
26796376 143779403 1
222762589 460401829 1
26796376 58922682 43
19018381 389434876 1
76650839 34244239 9
270926830 35781487 1
34374472 219976700 1
250091875 121762421 1
16970757 118984824 1
26796376 118984824 5
143212610 33300246 2
125312818 118984824 1
34374472 131970620 1
34374472 18020612 1
26796376 14104027 14
26796376 50714939 2
115643685 32965648 1
168592013 34374472 1
50714939 15048694 2
193313425 80943076 2
22159580 119074643 2
50714939 119074643 1
245745762 387054267 1
261782937 25091518 4
25091518 34374472 1
22639961 156992643 2
15157283 78702900 10
105838665 20992801 3
14567982 121762421 1
77188973 397229449 2
26584956 17723460 2
95646830 119074643 1
34654362 17723460 3
331178901 143212610 6
18627119 80021045 1
121762421 373442908 2
121762421 432396682 3
245745762 77981490 1
93860818 245745762 1
72341341 156992643 3
193313425 318951712 1
357805905 61733092 2
26796376 34244239 15
245745762 388250401 1
14567982 388250401 1
454866285 388250401 1
77981490 270926830 1
26796376 388250401 2
26796376 15157283 14
26796376 242943134 1
121762421 242943134 1
18627119 242943134 1
389434876 432396682 1
20600229 270926830 1
15048694 593650130 1
193313425 270926830 2
331178901 270926830 2
192935794 261782937 2
318951712 84563846 1
318951712 131970620 1
16708655 24211594 3
131970620 24211594 1
15048694 58836363 1
20856796 261782937 1
277499481 122994639 1
15048694 122994639 1
24734991 34940114 1
58821256 34374472 1
121762421 84563846 1
155892458 242943134 1
121762421 162472533 1
353688428 227023883 1
21746513 192935794 3
62613162 242943134 1
259215762 162472533 1
18627119 80943076 1
18627119 122994639 1
383238347 122994639 1
26584956 16708655 1
32439211 191111643 3
14567982 191111643 3
62613162 224655400 1
66774405 28543847 1
193313425 261782937 8
245745762 261782937 1
18632946 81367969 1
81367969 227023883 1
105880024 25091518 1
475884318 70796349 2
106150560 124270074 2
468356212 81367969 1
245745762 225857392 1
580749365 27212119 1
50714939 460401829 5
26796376 80943076 10
225857392 32439211 5
253490735 14190551 6
143779403 35305401 1
253490735 58821256 2
131970620 162472533 1
19018381 479644360 1
32439211 77808680 2
58821256 14190551 9
131970620 331178901 1
227023883 22639961 1
68659708 22639961 1
34374472 50303152 1
143739561 415449314 1
20600229 16708655 3
19825835 19619404 1
107254637 318951712 1
58821256 318951712 1
153810216 200700960 1
115643685 318951712 1
388954439 318951712 1
94701778 318951712 1
261782937 82093305 1
353688428 376161322 1
162472533 93860818 1
253490735 153810216 1
217148014 112398730 2
58821256 225857392 2
77808680 106150560 4
468356212 115643685 1
193313425 113585486 2
93860818 35305401 1
568174146 143779403 1
25097735 66774405 2
50714939 112398730 1
22159580 81857654 1
19177609 19018381 1
78702900 154943205 1
58821256 143779403 9
61733092 105880024 1
270926830 173089105 1
68659708 277496722 5
34654362 121762421 2
166598394 34940114 1
34244239 19825835 4
23749162 357472615 1
24211594 19977759 1
270926830 300872531 1
58821256 143739561 2
249709671 169864622 1
225857392 107722321 1
318951712 93860818 2
94701778 300872531 2
58821256 77808680 1
61733092 82093305 1
259215762 35781487 2
26796376 312758175 6
94701778 93860818 1
217148014 34940114 1
223552246 34940114 1
275228841 68198984 1
260824465 192935794 1
58821256 388299335 2
20589545 115643685 1
193313425 18632946 1
193313425 143779403 10
225857392 94701778 3
32439211 225857392 2
75896448 270926830 1
14933304 250311545 1
393436815 58821256 1
26584956 64396655 4
58821256 20992801 1
61733092 58821256 1
164226176 331178901 1
111013369 475884318 1
76650839 93880122 2
475884318 422184091 2
296312085 28087982 1
105800463 21736214 1
193313425 21736214 10
15157283 474991141 1
49682880 94701778 1
200700960 94701778 2
223552246 112398730 1
26796376 474991141 1
50303152 393436815 1
77981490 454866285 3
193313425 415449314 1
58821256 300872531 7
558445037 54351001 2
328634628 169864622 3
24211594 353688428 1
58821256 432396682 9
20356313 303707744 1
26796376 162472533 1
93860818 354911386 4
15157283 20356313 3
270926830 191111643 4
196054196 117777690 1
386476845 14190551 1
18020612 259215762 1
169864622 17723460 3
261782937 397229449 1
385936104 20148039 1
93860818 18020612 2
318951712 253490735 1
21746513 253490735 1
153810216 253490735 1
245745762 185183285 1
125270251 124270074 1
32439211 124270074 3
15048694 20424362 2
422184091 70796349 1
25097735 14104027 3
225857392 21713090 1
77808680 245745762 1
162472533 32522100 1
121127090 78702900 2
331178901 20589545 1
105800463 18632946 1
20600229 193313425 2
162472533 20148039 2
23749162 389434876 2
14197060 311986618 1
27850283 311986618 1
49682880 415449314 1
31373289 32522100 1
118429508 300872531 10
331178901 25097735 1
193313425 19295262 1
58821256 61781260 3
131970620 300872531 3
58821256 77981490 1
288723364 131926473 1
20589545 143212610 2
55253731 60738400 1
173089105 143212610 1
78702900 20356313 1
106150560 270926830 2
118429508 77808680 4
193313425 408454349 1
32439211 328634628 2
107254637 124270074 1
61733092 318951712 1
21746513 120720108 1
35781487 105800463 1
131970620 94701778 1
318951712 200700960 1
200700960 173065787 1
22639961 198912426 1
107254637 19397942 2
49682880 253490735 1
118429508 200700960 2
15157283 65357102 2
454866285 34654362 1
15157283 269788397 4
15048694 19619404 2
58821256 253490735 1
32439211 261782937 3
328634628 32439211 3
26796376 269788397 3
397229449 131970620 1
49682880 107254637 2
20600229 6364652 1
318951712 457060718 1
331178901 457060718 1
193313425 143212610 4
72341341 33300246 7
388299335 300872531 1
169864622 432396682 2
131970620 156992643 1
65357102 50714939 1
253490735 34654362 2
107254637 34374472 1
193313425 34374472 6
36664451 188332701 1
54515428 121127090 1
15157283 66774405 1
54515428 19825835 2
188332701 217148014 2
26796376 16970757 11
156992643 21746513 2
26796376 223552246 7
16884084 22159580 1
93860818 432396682 13
32439211 259215762 1
462856853 460401829 1
94701778 118429508 1
14567982 50303152 1
54515428 125270251 2
68659708 20148039 1
77188973 17723460 1
193313425 33300246 7
35305401 77981490 1
35305401 32439211 1
32439211 35305401 1
105838665 107254637 2
121762421 191111643 7
454866285 77808680 1
454866285 162472533 1
20356313 122994639 1
295807687 15157283 1
16708655 121762421 1
193313425 121762421 2
240202308 35781487 1
77808680 300872531 7
180013616 217148014 1
26796376 222477026 4
198912426 19295262 2
318951712 115643685 1
61733092 25097735 1
245745762 415449314 4
20589545 415449314 1
34374472 20589545 1
77188973 415449314 3
25097735 19177609 1
49682880 106150560 2
95646830 105800463 1
54515428 105800463 1
54515428 6058852 1
143739561 121762421 1
606306570 19825835 1
164226176 21736214 2
277496722 107254637 1
6058852 25097735 1
58821256 624746312 8
253490735 387054267 9
624746312 300872531 4
40238442 20589545 1
245745762 432396682 2
14146330 353688428 1
188332701 222477026 1
222477026 16884084 9
15157283 19825835 1
50714939 14190551 1
193313425 21746513 3
624746312 58821256 2
26796376 19825835 13
26796376 131517399 6
121762421 35305401 1
58821256 191111643 1
26584956 111411358 1
300872531 34374472 1
93860818 387054267 2
318951712 34374472 1
162472533 34374472 2
19825835 19758148 2
15048694 19825835 3
15048694 19758148 4
26796376 250311545 4
61733092 40238442 1
78702900 28087982 1
40238442 22639961 2
277496722 80021045 1
169864622 331178901 1
131970620 169864622 7
15453062 19758148 1
393947529 14933304 2
77981490 120720108 1
407741330 82093305 1
19018381 101262304 1
26796376 25097735 3
180013616 101262304 1
245745762 106150560 1
26796376 125270251 14
95646830 11564602 1
20600229 389443487 6
131926473 32965648 1
389443487 20600229 3
357472615 68659708 1
357472615 240202308 1
217148014 399365200 1
357472615 64396655 1
198912426 14567982 1
260824465 14567982 1
277496722 14567982 1
55253731 80943076 2
143779403 300872531 1
106150560 300872531 1
117777690 106150560 1
117777690 300872531 2
54515428 209029473 1
81367969 26584956 1
34654362 300872531 6
154943205 312758175 1
169864622 18632946 1
93860818 64396655 1
93860818 408454349 1
64396655 34374472 1
93860818 61781260 2
27850283 77220402 1
18632946 20589545 1
407741330 191111643 1
106150560 18632946 2
125270251 223552246 1
106150560 173089105 1
407741330 173089105 3
68659708 75896448 2
407741330 18632946 2
407741330 75896448 1
143212610 198912426 2
245849058 198912426 1
131970620 68659708 4
54515428 462856853 1
77808680 28087982 1
331178901 28087982 1
68659708 18632946 2
383238347 223552246 1
77808680 93860818 1
118429508 143212610 1
22639961 118429508 1
106150560 68659708 3
106150560 15672615 1
106150560 22639961 1
68659708 118429508 7
118429508 124270074 1
77808680 124270074 2
118429508 93860818 6
93860818 124270074 4
18632946 20600229 1
407741330 20600229 1
388954439 58821256 1
388954439 124270074 1
245745762 95646830 1
20589545 20600229 1
454866285 124270074 1
118429508 624746312 6
624746312 118429508 3
34244239 258834854 1
193313425 300872531 2
331178901 14567982 2
354911386 143212610 3
16884084 154943205 2
15672615 131970620 2
270926830 14190551 1
77808680 624746312 2
331178901 62613162 2
94701778 143779403 2
26796376 19758148 16
385936104 26796376 1
26796376 28543847 1
77188973 386476845 1
102958885 78702900 1
222477026 78702900 1
261782937 16708655 1
78702900 19758148 1
118984824 222477026 1
32369044 357472615 1
32439211 192935794 3
20992801 253490735 1
376161322 261782937 3
77234984 25097735 1
125270251 462856853 1
25097735 77234984 1
624746312 432396682 2
198912426 32369044 1
55253731 18020612 1
250091875 198912426 1
193313425 328634628 6
88974929 397229449 1
15672615 105838665 2
19177609 288723364 1
388250401 303707744 1
328634628 259215762 1
593650130 19619404 1
331178901 105800463 6
58821256 105800463 2
27850283 55059675 2
20856796 532351874 1
121127090 20356313 1
121127090 131926473 1
383238347 131926473 1
95646830 46609085 1
14933304 61781260 1
34654362 328634628 1
16884084 46609085 1
34654362 19295262 1
462856853 122994639 2
121127090 617016144 1
131926473 617016144 1
78702900 25097735 1
593650130 78702900 4
26796376 460401829 10
26796376 78702900 5
328634628 617016144 1
407741330 617016144 1
198912426 21746513 3
245745762 118984824 1
386476845 377319290 1
19397942 105800463 1
132170123 180013616 1
132170123 106115066 3
93860818 23749162 1
61733092 143739561 1
407741330 143739561 1
32439211 54351001 6
383238347 460401829 1
32369044 277496722 1
26796376 20995648 1
27850283 91786287 1
76650839 78702900 2
23749162 22159580 1
32522100 22159580 1
300872531 432396682 7
383238347 22159580 1
222477026 217148014 1
26796376 108587399 9
222477026 331021368 1
78702900 20226550 2
318951712 143212610 1
20992801 68659708 1
91786287 5715682 1
568174146 54351001 2
14197060 85302744 1
55253731 95646830 1
106150560 25091518 2
21746513 118429508 3
155892458 131926473 1
303707744 457060718 1
22639961 19397942 3
198912426 19397942 1
131970620 20995648 1
131970620 19397942 1
245849058 19397942 3
68659708 25097735 1
18632946 6364652 1
198912426 6364652 1
462856853 20356313 1
200700960 11564602 1
78702900 18632946 1
318951712 77234984 1
143212610 80943076 1
55059675 80802900 1
14197060 5715682 2
15157283 121127090 1
15672615 117777690 1
14197060 27850283 4
26796376 121127090 1
225857392 331178901 2
77188973 33300246 4
198912426 107722321 2
118984824 22159580 2
131926473 331021368 1
15157283 131926473 1
14933304 80802900 1
105880024 77981490 1
78562045 80943076 1
20424362 193313425 1
66078636 259215762 2
34374472 242943134 1
18632946 78702900 1
143739561 94701778 1
23749162 143212610 1
245849058 33300246 4
34940114 383238347 1
20992801 77224096 2
77808680 432396682 1
300872531 49682880 3
568174146 245745762 1
40238442 185183285 4
245849058 297967419 1
14146330 78702900 1
245745762 78702900 1
19177609 27850283 1
66078636 81857654 1
68659708 105800463 1
66774405 22159580 2
15157283 188332701 1
196054196 516688031 1
288723364 15157283 1
24727170 460401829 1
385936104 50714939 2
124270074 191111643 1
26584956 130154450 1
131970620 130154450 1
35305401 130154450 1
24727170 20356313 1
277496722 58922682 1
105800463 34940114 1
24727170 24734991 1
20356313 60738400 1
84563846 222762589 1
143212610 34940114 3
125270251 121127090 1
222762589 388250401 1
407741330 19977759 1
14933304 19977759 1
143212610 19977759 1
143212610 49682880 1
93860818 624746312 8
26584956 21736214 1
198912426 124270074 2
34374472 173089105 2
169864622 173089105 2
19977759 624746312 1
81367969 94701778 1
77981490 110767433 1
26584956 408454349 1
198912426 14146330 1
593650130 19758148 3
14146330 143779403 2
34654362 131970620 1
21736214 32369044 1
318951712 300872531 2
50714939 65357102 3
94701778 35781487 4
245745762 35781487 1
415449314 245745762 1
250091875 33300246 1
125270251 222477026 1
78702900 222477026 1
70796349 121127090 1
20992801 198912426 12
108587399 222477026 1
21746513 388299335 1
462856853 125270251 2
38886883 106115066 4
19825835 462856853 1
22159580 457060718 4
191807697 18099795 1
16884084 121127090 2
24727170 16884084 1
68659708 34343954 1
34940114 105800463 2
253490735 6364652 1
33300246 245745762 1
21736214 354911386 1
15048694 28543847 1
15157283 20226550 1
34374472 185183285 4
26796376 20226550 3
353688428 354911386 1
77981490 185183285 2
185183285 198912426 12
185183285 33300246 2
15672615 64396655 1
32522100 64396655 1
198912426 250091875 1
107254637 61781260 1
15048694 25097735 2
117777690 387054267 1
34654362 191111643 1
76650839 112398730 2
225857392 300872531 1
198912426 300872531 2
198912426 466501865 1
27850283 14197060 1
19758148 242943134 1
188332701 242943134 1
300872531 77234984 1
386776248 108587399 1
90432690 387054267 2
153810216 225857392 1
106150560 164226176 1
219330249 91786287 1
180013616 91786287 2
622426905 115643685 1
32439211 115643685 2
14758838 54515428 1
95646830 331021368 1
14197060 14933304 1
19825835 14933304 2
295807687 95646830 3
95646830 460401829 1
15672615 415449314 2
169864622 300872531 1
454866285 300872531 2
192935794 130154450 2
227023883 300872531 1
198912426 80021045 1
198912426 18632946 2
353688428 18632946 2
156992643 300872531 1
77188973 79974944 1
19589280 58821256 1
34654362 14190551 4
624746312 61781260 2
185183285 16708655 1
388954439 35305401 1
143212610 153810216 2
328634628 34374472 2
15010349 14197060 1
20424362 19619404 1
373442908 80943076 1
106150560 115643685 2
219976700 185183285 1
32369044 432396682 3
16884084 222477026 6
130154450 54351001 1
19758148 101712079 2
15672615 32965648 2
18020612 34374472 1
20995648 14190551 12
20995648 115643685 2
185183285 388299335 3
15010349 106115066 1
196054196 115643685 1
32369044 14933304 1
185183285 34374472 1
19825835 22282116 1
198912426 49682880 1
34654362 14104027 1
70796349 65357102 1
32439211 387054267 5
14104027 34940114 1
169864622 21746513 1
198912426 387054267 2
20995648 34374472 3
58821256 33300246 2
20995648 580749365 2
72341341 432396682 3
78562045 62613162 2
107254637 328634628 1
131970620 143739561 3
49682880 21746513 1
219976700 34374472 1
27850283 331178901 1
34654362 94701778 3
54351001 94701778 1
54351001 19977759 2
192935794 35305401 1
188332701 331178901 1
131970620 34374472 4
173089105 624746312 1
18632946 253490735 1
20600229 328634628 3
15672615 328634628 2
54351001 143779403 11
288723364 131517399 1
131970620 227023883 1
18632946 61733092 1
32439211 617016144 1
54351001 16708655 3
331178901 617016144 1
16970757 18096679 1
118429508 388299335 1
219976700 193313425 4
219976700 227023883 2
270926830 107254637 1
19825835 112398730 2
328634628 153810216 2
54351001 32439211 6
32522100 261782937 1
54515428 432396682 1
107254637 153810216 1
14567982 408454349 1
32522100 185183285 1
180013616 115643685 1
14567982 408663015 2
242943134 80021045 1
288723364 24734991 1
22159580 24734991 1
26796376 88974929 2
26796376 24734991 4
54515428 288723364 1
193313425 408663015 1
27850283 85302744 1
261782937 408663015 1
61733092 408663015 2
107254637 16708655 1
261782937 408454349 1
35305401 242943134 1
261782937 242943134 1
261782937 580749365 1
219976700 408663015 1
318951712 32522100 1
261782937 32522100 1
288723364 34940114 1
300872531 318951712 2
288723364 54515428 1
180013616 242943134 1
26796376 54515428 5
245849058 32522100 2
245849058 227023883 1
54351001 61781260 7
26796376 19619404 4
200700960 432396682 4
54515428 16970757 1
76650839 20356313 1
118429508 14190551 2
35305401 198912426 1
22159580 112398730 1
18096679 54515428 1
19825835 54515428 2
21746513 26796376 1
496278040 16970757 1
185183285 26796376 1
185183285 21746513 1
185183285 107254637 4
250091875 408663015 1
408454349 131970620 1
249709671 115643685 4
11564602 261782937 1
20992801 20148039 1
20148039 20992801 2
131970620 118429508 3
84563846 318951712 1
219976700 18099795 1
35305401 115643685 1
108587399 112398730 2
54515428 112398730 1
18632946 328634628 1
219976700 432396682 1
300872531 198912426 2
219976700 198912426 1
331178901 198912426 1
219976700 14190551 4
24211594 240202308 1
105838665 88974929 1
219976700 354911386 1
131970620 219976700 1
185183285 131970620 2
34374472 32522100 1
180013616 122994639 1
14146330 300872531 1
185183285 115643685 4
14146330 17723460 2
496278040 422184091 1
385936104 111013369 1
22639961 169864622 1
32439211 105838665 2
250091875 18099795 1
93860818 105838665 1
106115066 85302744 2
331178901 357805905 1
131120978 20356313 1
415449314 76650839 1
60738400 18096679 1
62613162 32522100 1
20995648 21746513 5
21746513 261782937 4
61781260 261782937 3
15672615 18020612 1
20995648 68659708 5
20995648 331178901 1
124270074 21713090 1
26796376 22159580 4
222477026 70796349 1
219976700 250091875 1
15672615 24211594 2
68659708 393436815 5
26796376 21746513 1
14197060 15010349 4
25091518 14146330 1
18627119 166598394 1
78562045 14104027 2
200700960 19397942 1
18632946 21736214 1
25091518 75896448 1
192935794 143779403 5
20995648 18099795 3
16884084 188332701 1
15672615 118984824 2
14567982 28543847 1
397229449 28543847 1
93860818 240202308 1
18627119 22159580 1
624746312 6364652 1
185183285 18020612 1
415449314 14567982 2
415449314 6364652 1
198912426 125270251 1
54351001 17723460 5
76650839 16708655 2
24734991 16708655 1
26796376 462856853 1
462856853 11564602 1
23749162 198912426 1
18632946 17723460 1
15157283 17723460 1
219976700 15580900 2
34374472 105880024 1
22388326 460401829 1
19758148 144929619 1
61733092 22388326 1
80943076 460401829 1
105838665 105880024 2
15048694 38281180 1
105800463 38281180 1
54351001 153810216 6
107254637 33300246 1
288723364 125270251 2
169864622 259215762 1
427031173 50303152 1
19758148 112398730 1
19397942 61781260 1
16884084 70796349 1
78702900 125270251 1
331178901 61733092 4
21713090 105880024 2
61733092 357805905 2
50714939 62613162 2
118429508 393436815 1
415449314 21746513 1
193313425 16708655 5
300872531 33300246 1
22159580 130085607 1
219976700 35781487 1
108587399 80943076 3
61733092 21713090 1
28087982 21746513 1
14567982 33300246 1
15672615 201226827 2
18627119 422184091 1
169864622 261782937 1
180013616 460401829 2
121127090 32522100 1
300872531 117777690 1
35305401 107254637 1
192935794 353688428 2
23749162 219976700 1
259215762 105880024 1
201226827 19397942 3
15672615 219976700 1
479644360 25097735 1
622426905 20992801 2
22639961 105880024 1
250091875 35781487 2
219976700 50303152 1
125270251 19177609 2
269788397 28087982 1
50714939 19177609 2
198912426 107254637 4
20992801 49682880 1
25097735 111013369 11
479644360 21666641 1
300872531 393436815 1
496278040 144929619 1
397229449 198912426 2
261782937 17723460 1
15672615 198912426 1
277496722 198912426 1
50714939 19825835 8
93860818 19977759 2
93860818 357472615 4
18099795 19758148 1
193313425 219976700 2
460401829 93880122 1
101712079 19825835 2
219976700 261782937 1
259215762 261782937 1
19758148 19825835 2
107254637 15580900 1
353688428 15580900 1
479644360 15010349 1
21746513 407741330 1
19825835 125312818 1
318951712 61733092 2
125270251 606306570 1
16884084 606306570 1
407741330 143212610 1
15672615 32369044 2
16884084 125270251 2
55253731 606306570 1
193313425 27212119 5
54351001 32369044 1
118984824 66774405 1
68659708 32369044 2
18632946 19295262 1
77188973 19295262 1
20600229 131970620 1
125270251 14395178 1
387054267 34374472 2
107254637 58821256 1
118984824 28087982 2
185183285 32522100 10
19825835 275228841 1
58821256 34654362 2
6058852 180013616 1
14933304 180013616 1
219976700 191807697 1
33300246 20992801 3
33300246 32522100 2
288723364 38281180 1
397229449 106397932 1
54351001 15672615 1
55253731 457060718 1
385936104 373442908 1
54351001 20995648 1
54351001 33300246 1
77188973 19977759 2
16884084 118984824 1
15672615 34654362 2
15672615 34374472 2
93860818 19295262 1
19758148 80943076 1
58821256 118429508 1
90432690 118429508 1
407741330 32369044 1
20856796 35781487 1
353688428 386476845 2
93860818 54351001 1
20856796 300872531 1
193313425 20995648 2
20356313 50714939 1
188332701 422184091 1
188332701 16970757 2
479644360 17723460 1
185183285 201226827 4
240202308 93860818 1
65357102 606306570 1
50714939 14104027 2
22159580 331021368 1
125270251 331021368 1
318951712 432396682 1
333330899 91786287 1
198912426 432396682 1
269788397 50714939 1
61733092 432396682 1
20356313 41901500 1
312758175 27850283 1
50714939 80943076 2
121762421 608932775 1
25097735 19825835 1
15672615 95194160 1
54351001 162472533 2
22159580 242943134 1
277496722 28087982 1
222477026 14104027 1
219976700 115643685 1
622426905 388299335 5
34374472 389434876 2
54351001 261782937 3
20589545 261782937 3
15048694 173065787 1
261782937 61733092 1
261782937 14190551 2
108587399 173065787 1
84563846 22159580 1
16884084 166598394 3
93860818 20995648 2
34654362 387054267 5
50714939 16884084 2
131970620 54351001 2
622426905 34374472 2
295807687 122994639 1
22159580 154943205 3
25097735 154943205 1
21736214 357805905 1
54351001 193313425 4
131970620 34654362 1
15672615 357805905 1
606306570 125270251 1
143212610 357805905 1
15048694 303707744 1
50714939 217148014 1
20856796 415449314 1
154943205 331021368 1
219976700 23749162 2
169864622 192935794 1
32369044 192935794 3
77188973 192935794 1
261782937 21736214 1
353688428 192935794 1
22639961 192935794 1
389434876 23749162 1
50714939 193313425 1
105800463 357805905 1
162472533 77981490 1
25097735 242943134 2
624746312 18099795 2
106150560 105838665 1
143212610 124270074 1
20995648 22159580 1
32439211 22159580 1
153810216 22159580 1
34940114 242943134 1
38281180 242943134 1
387054267 118429508 1
130154450 121762421 2
168592013 118429508 1
125270251 66774405 1
353688428 19058678 1
95646830 22159580 1
20995648 143779403 4
20992801 19295262 1
776022362 19295262 1
108587399 558445037 1
61733092 94701778 1
90432690 94701778 1
24727170 19397942 1
106150560 397229449 2
20995648 21736214 1
180013616 21666641 2
217148014 131517399 1
20856796 118429508 1
385936104 108587399 1
50714939 34940114 1
249709671 143739561 1
354911386 143779403 1
200700960 32522100 1
20995648 20589545 1
121762421 457060718 1
21736214 20600229 1
77981490 397229449 1
24211594 193313425 2
389434876 93860818 1
41901500 95646830 1
245849058 24211594 1
93860818 169864622 2
164226176 169864622 1
164226176 93860818 1
454866285 40238442 1
173089105 300872531 3
162472533 457060718 1
200700960 118429508 1
389434876 20992801 1
532351874 115643685 5
192935794 457060718 1
19758148 16970757 1
32369044 389434876 1
24211594 143779403 2
608932775 121762421 3
105800463 331178901 1
105800463 34374472 2
331178901 93860818 2
77981490 68659708 1
209029473 14190551 1
84563846 28543847 1
554602188 288723364 4
143212610 18099795 1
296288685 76650839 1
143212610 407741330 1
389434876 407741330 1
93860818 407741330 1
245849058 20992801 1
20992801 21713090 1
54351001 21736214 4
79974944 115643685 1
105838665 105800463 1
219976700 393436815 1
245849058 162472533 1
18627119 88974929 1
18627119 20589545 1
14104027 20589545 1
121127090 70796349 1
217148014 288723364 1
222477026 60738400 1
95646830 20356313 1
77981490 407741330 1
454866285 50303152 1
193313425 130154450 2
331178901 200700960 1
554602188 122994639 5
300872531 624746312 1
460401829 50714939 1
20600229 20856796 1
20856796 388299335 1
93860818 388299335 2
58821256 20856796 1
277496722 328634628 1
19177609 15133808 1
15048694 15453062 1
22639961 115643685 3
22639961 81367969 1
275228841 14758838 1
28087982 131926473 1
15157283 131517399 1
94701778 624746312 2
776022362 227023883 1
155892458 101712079 1
245849058 143212610 5
34654362 143212610 1
245849058 105838665 1
173089105 407741330 1
32369044 407741330 1
61733092 143212610 3
242943134 58922682 1
15157283 288723364 1
460401829 288723364 1
77808680 108587399 1
250091875 108587399 1
18099795 14104027 1
245849058 20995648 1
595553662 22499765 1
94701778 50303152 1
454866285 407741330 1
77981490 389434876 1
93860818 32439211 2
622426905 32439211 2
389434876 331178901 1
34654362 331178901 1
242943134 50714939 1
131517399 19058678 1
124270074 245745762 1
118984824 81857654 1
20600229 34374472 1
77981490 253490735 1
222477026 19619404 1
169864622 253490735 2
217148014 16884084 1
143739561 14146330 1
624746312 93860818 3
143212610 117777690 2
131970620 113585486 1
124270074 21736214 1
14146330 77981490 1
223552246 24734991 1
14284260 242943134 1
24727170 14933304 1
21746513 624746312 1
20995648 24211594 2
20995648 61733092 1
300872531 19977759 1
19758148 95646830 1
19758148 250311545 1
815306454 242943134 2
250091875 227023883 2
188332701 124170781 1
35781487 75896448 1
77808680 815306454 2
80943076 62613162 1
386776248 242943134 2
185183285 40238442 3
303707744 16884084 1
312758175 242943134 1
77188973 261782937 1
275228841 16884084 2
50714939 383238347 1
32369044 193313425 4
19397942 242943134 1
475884318 242943134 1
19397942 143779403 1
105880024 19397942 1
162472533 815306454 2
14146330 815306454 1
14146330 242943134 1
131970620 815306454 3
624746312 815306454 4
155892458 27850283 1
82093305 624746312 4
185183285 77981490 10
224655400 242943134 2
101712079 19758148 1
121762421 454866285 1
180013616 333330899 1
192935794 14190551 1
185183285 19977759 1
270926830 389434876 1
22159580 26796376 1
454866285 389434876 1
188332701 130085607 1
19758148 14104027 1
93860818 24211594 3
55253731 201226827 1
131926473 201226827 1
219976700 389434876 1
32369044 77981490 1
33300246 387054267 1
27212119 328634628 1
26796376 48988168 2
84563846 169864622 1
261782937 193313425 1
76650839 242943134 1
21713090 20600229 1
118984824 242943134 2
120720108 68659708 1
107254637 201226827 1
16970757 810372954 1
198912426 201226827 1
14567982 328634628 1
622426905 15580900 4
331178901 14146330 1
14567982 164226176 2
61733092 14621024 8
34654362 23749162 1
68659708 15048694 1
20995648 191111643 2
154943205 166598394 2
568174146 168592013 1
26796376 154943205 7
124270074 143779403 2
219976700 61781260 2
249709671 32439211 2
21746513 20600229 2
180013616 28543847 1
185183285 318951712 2
90432690 331178901 1
118429508 250091875 1
21746513 250091875 1
121762421 93860818 1
66444899 219298196 1
275228841 62613162 1
50714939 810372954 1
105800463 14621024 1
6058852 15010349 1
354911386 14567982 1
20600229 143212610 1
22499765 14933304 1
22499765 15010349 1
54351001 18632946 3
130154450 18632946 1
407741330 14190551 1
20995648 20992801 1
61781260 34374472 1
191807697 162472533 1
193313425 191807697 4
153810216 34374472 1
143212610 40238442 1
191111643 27212119 1
58821256 6364652 1
62613162 288723364 2
219976700 14621024 1
21713090 23749162 1
32439211 23749162 1
311986618 15010349 3
131970620 32369044 1
131970620 77981490 2
168592013 32369044 1
32369044 49682880 3
105880024 185183285 1
389434876 14190551 1
397229449 192935794 1
77981490 261782937 1
198912426 118429508 1
162472533 432396682 2
80802900 84563846 1
219976700 33300246 1
185183285 191807697 3
34654362 93860818 1
20600229 35781487 1
227023883 261782937 3
35305401 454866285 1
837683683 15010349 1
198912426 95194160 1
23749162 192935794 1
23749162 191111643 1
397229449 95194160 1
33300246 185183285 1
118984824 804596460 4
58821256 173089105 2
173089105 377319290 2
33300246 115643685 2
389443487 198912426 1
191111643 118984824 1
328634628 93860818 2
35305401 200700960 1
300872531 14190551 1
24734991 19087569 1
173089105 245745762 1
26796376 496278040 3
58821256 21736214 1
25097735 17723460 1
26796376 20356313 13
242943134 422184091 1
34654362 143739561 2
33300246 259215762 2
353688428 191111643 1
200700960 84563846 1
14621024 24211594 1
14621024 162472533 1
77808680 14567982 1
331178901 64396655 2
245745762 23749162 1
191111643 68659708 1
389434876 259215762 1
38886883 19973305 1
388954439 353688428 2
17723460 353688428 1
397229449 353688428 1
397229449 318951712 1
26796376 353688428 1
191111643 143779403 7
227023883 14621024 6
131970620 61781260 4
20589545 93860818 2
608932775 33300246 1
35305401 168592013 1
77188973 27212119 1
27212119 353688428 3
121762421 198912426 1
121762421 353688428 1
21746513 622426905 1
192935794 21713090 1
162472533 107254637 1
192935794 34374472 1
27212119 77188973 1
20856796 21736214 3
162472533 494828691 1
118984824 460401829 1
153810216 70796349 1
14146330 70796349 1
550076077 810372954 1
125270251 275228841 2
388954439 328634628 1
35305401 20856796 1
19977759 77188973 1
191807697 143779403 2
58821256 54351001 2
58821256 82093305 1
185183285 17723460 3
34374472 14146330 1
357805905 75896448 1
198912426 75896448 1
357805905 21736214 1
61733092 242943134 1
198912426 143212610 2
35305401 61733092 2
105838665 18099795 1
93860818 143212610 1
191111643 219298196 1
275228841 125270251 3
275228841 16970757 1
185183285 61733092 3
94701778 105838665 1
387054267 153810216 2
66078636 253490735 1
93860818 95194160 1
19295262 118429508 2
19177609 261782937 1
19295262 40238442 1
127619354 117777690 1
215206530 188332701 1
38886883 85302744 1
331178901 454866285 1
188332701 19825835 2
50714939 58922682 2
407741330 49682880 1
532351874 18099795 1
84563846 21746513 1
407741330 19397942 2
219976700 19397942 1
16970757 830775721 1
188332701 830775721 1
26796376 240202308 1
385936104 19058678 4
193313425 164226176 1
191111643 20856796 1
593650130 19058678 1
18632946 499781930 1
107254637 118429508 1
118429508 21408041 1
26584956 133236916 1
93860818 133236916 1
19758148 54515428 2
15157283 532241033 2
245745762 250091875 1
223552246 532241033 1
331178901 227023883 2
20356313 80943076 1
26796376 804596460 1
26796376 532241033 3
118984824 532241033 1
397229449 21736214 1
38281180 14561015 1
66774405 532241033 1
93860818 115643685 1
93860818 14395178 1
26796376 52412027 4
21666641 28543847 1
125312818 532241033 1
21746513 143212610 1
102084479 300872531 1
259215762 328634628 2
21713090 192935794 2
331178901 460401829 1
33300246 143779403 1
180013616 19973305 1
227023883 18099795 1
169864622 105880024 1
250091875 169864622 2
219976700 19977759 2
77188973 68659708 1
77188973 328634628 1
26796376 810372954 8
155892458 14561015 1
188332701 14561015 2
275228841 103065157 3
810372954 122994639 1
125270251 103065157 1
20992801 331178901 2
131517399 103065157 2
288723364 103065157 1
191111643 19977759 2
191111643 54351001 3
102958885 103065157 2
36664451 58836363 1
125270251 65357102 1
125270251 81857654 1
15157283 103065157 4
58821256 153810216 7
245745762 61781260 2
185183285 261782937 2
58821256 49682880 2
153810216 460401829 1
24727170 19087569 1
79974944 103065157 1
25097735 804596460 1
185183285 133236916 2
26796376 385936104 7
245849058 25091518 1
72341341 107254637 3
277496722 25091518 1
225857392 277496722 1
21666641 15010349 2
22499765 311986618 1
130092487 11564602 1
54351001 568174146 1
38886883 21666641 1
26796376 130092487 1
26796376 95646830 4
415449314 84563846 1
14621024 270926830 3
185183285 49682880 2
333330899 180013616 1
94701778 14146330 1
118711934 58821256 1
331178901 253490735 1
77808680 253490735 1
173089105 93860818 1
240202308 17723460 1
173089105 15580900 1
77981490 432396682 1
14933304 101712079 1
26796376 93880122 7
357805905 225857392 1
26796376 90646214 3
16970757 103065157 3
815306454 32522100 5
14621024 105800463 3
185183285 81367969 2
122994639 103065157 1
131970620 93860818 1
328634628 130154450 2
193313425 77808680 1
193313425 19397942 2
318951712 77808680 1
17723460 20356313 1
26796376 831250927 7
105800463 77808680 1
26796376 28087982 4
245745762 20356313 1
245745762 58922682 1
249709671 270926830 1
22388326 22159580 1
93860818 198912426 1
20995648 328634628 2
270926830 169864622 2
185183285 103065157 1
331178901 164226176 2
357805905 191111643 1
68659708 25091518 1
185183285 164226176 1
408663015 125270251 1
331178901 131970620 1
124170781 810372954 1
217148014 457060718 1
188332701 457060718 1
188332701 19758148 3
50714939 19758148 2
125270251 19058678 2
288723364 19058678 2
49682880 191111643 2
475884318 288723364 1
68659708 191807697 1
108587399 19058678 1
124170781 871469846 1
193313425 815306454 3
19619404 103065157 1
275228841 830775721 6
20992801 15580900 1
156992643 131970620 1
830775721 24727170 1
80943076 15157283 1
80943076 871469846 2
28087982 496278040 1
21746513 131970620 1
188332701 28087982 1
275228841 76650839 1
19977759 79974944 1
32439211 35781487 1
19825835 728039018 1
66774405 19177609 1
14621024 124270074 4
377319290 192935794 2
14621024 387054267 2
191111643 130154450 1
191111643 331178901 1
245745762 164226176 1
871469846 80943076 4
32439211 105800463 2
131517399 80943076 2
193313425 124270074 1
94701778 568174146 1
34654362 18632946 2
383238347 55253731 1
76650839 19058678 5
93860818 32965648 1
76650839 46609085 1
143739561 173089105 1
593650130 804596460 1
105800463 387054267 1
156992643 388299335 1
188332701 54515428 1
118711934 80812413 1
385936104 166598394 1
460401829 815306454 1
201226827 328634628 1
328634628 68659708 2
22159580 41901500 2
94701778 18099795 1
20424362 28543847 1
118984824 250311545 2
198912426 77188973 4
35305401 14567982 2
105838665 33300246 2
193313425 376161322 1
191807697 376161322 1
22639961 40238442 3
353688428 40238442 1
353688428 111411358 4
240202308 376161322 2
106115066 109585815 1
25097735 48988168 4
105838665 169864622 1
20995648 143212610 1
118429508 219976700 1
121762421 118429508 1
245745762 481120639 1
223552246 58922682 2
26796376 66774405 3
54351001 225857392 2
397229449 201226827 1
19758148 14190551 1
58821256 408454349 1
275228841 460401829 1
21736214 19058678 2
107254637 415449314 1
68659708 19058678 1
20995648 19058678 1
253490735 19397942 1
131970620 20992801 1
386476845 81367969 1
154943205 16884084 1
54351001 20992801 1
17723460 169864622 1
76650839 25097735 1
333330899 77220402 1
275228841 19058678 13
223552246 19058678 5
26796376 19058678 62
33300246 35781487 1
201226827 77188973 1
17723460 25091518 1
38886883 368312542 1
245849058 32439211 1
20589545 111411358 3
21746513 19058678 1
153810216 68659708 1
21746513 249709671 1
397229449 19058678 1
26796376 728039018 2
131970620 198912426 2
810372954 125270251 1
810372954 19058678 1
593650130 131517399 1
66774405 422184091 1
810372954 373442908 1
188332701 22159580 2
22639961 77188973 2
105880024 331178901 1
19758148 19058678 1
105838665 432396682 1
118429508 432396682 1
80943076 131517399 1
276868661 115643685 1
180013616 25097735 1
19758148 20356313 1
460401829 457060718 1
14621024 261782937 12
353688428 105838665 1
20995648 153810216 1
153810216 15580900 3
26796376 19177609 12
20995648 261782937 4
18099795 169864622 1
72341341 14190551 1
14567982 156992643 1
121762421 49682880 1
211525589 156992643 1
180013616 18099795 2
14621024 568174146 1
17723460 397229449 1
191807697 261782937 1
111411358 499781930 2
222477026 20356313 1
50714939 255998767 1
72341341 153810216 3
408454349 169864622 1
154943205 103065157 1
223552246 103065157 5
245745762 62613162 1
295807687 373442908 1
191111643 75896448 1
17723460 191111643 2
331178901 14621024 5
131926473 17723460 1
191111643 18099795 1
28087982 103065157 2
143212610 130154450 1
193313425 162472533 3
38886883 108600854 1
162472533 121762421 1
225857392 240202308 1
14621024 21746513 2
14621024 415449314 1
131926473 22159580 5
50714939 457060718 1
6364652 624746312 1
622426905 193313425 1
153810216 19977759 1
383238347 11564602 1
108587399 103065157 3
26796376 11564602 1
93860818 32369044 1
28087982 22159580 1
6364652 388299335 1
225857392 388299335 2
125312818 101712079 1
479644360 101712079 1
227023883 408454349 1
14621024 245849058 1
191111643 156992643 2
58821256 107254637 2
106150560 32439211 1
225857392 259215762 2
19825835 34374472 1
131970620 21736214 3
24211594 21736214 2
14621024 18099795 1
21736214 169864622 1
101712079 50714939 1
14621024 408454349 1
105838665 34654362 1
15157283 312758175 1
118984824 111411358 2
34374472 14621024 3
200700960 111411358 1
77188973 32522100 1
14621024 389443487 1
33300246 162472533 1
162472533 153810216 1
93860818 77808680 1
245745762 118429508 3
49682880 20148039 1
132170123 55059675 2
353688428 32439211 2
180013616 106115066 1
185183285 18632946 2
105800463 143739561 1
14621024 488386309 1
121127090 19058678 8
77188973 77981490 1
26796376 16884084 3
124270074 219976700 1
389443487 259215762 1
188332701 65357102 1
209029473 222477026 1
54351001 14621024 3
20148039 14621024 2
26796376 15048694 5
15157283 728039018 1
16884084 60738400 1
31373289 66444899 1
19758148 125270251 1
153810216 32369044 1
185183285 106150560 1
331178901 81367969 1
277496722 105838665 1
61781260 49682880 1
21713090 14621024 1
830775721 383238347 1
50714939 830775721 2
33300246 32439211 1
277496722 77234984 1
15157283 48988168 1
68659708 58821256 1
124170781 103065157 2
270926830 130154450 1
18632946 118429508 1
131926473 15157283 1
77808680 118429508 2
50714939 288723364 1
55059675 18099795 1
25097735 28087982 1
55253731 275228841 1
191111643 121127090 1
328634628 19397942 1
61781260 328634628 1
454866285 815306454 2
156992643 66774405 1
121762421 815306454 1
328634628 121762421 1
54351001 156992643 1
19825835 48988168 2
21736214 35305401 1
20424362 728039018 1
76650839 19177609 1
20995648 14567982 1
225857392 387054267 1
6364652 622426905 2
14146330 259215762 2
180013616 631874663 2
32439211 454866285 1
15157283 21666641 1
249709671 245849058 1
6364652 245849058 1
25091518 26584956 1
27850283 180013616 1
55253731 383238347 2
34940114 103065157 1
77808680 354911386 1
185183285 25091518 2
162472533 117777690 1
192935794 82093305 1
17723460 15580900 2
387054267 82093305 1
14621024 153810216 1
156992643 622426905 1
20992801 389443487 1
173089105 389443487 1
77234984 494828691 1
460401829 15157283 1
15672615 19977759 1
6364652 277499481 1
185183285 227023883 1
185183285 249709671 1
14621024 331178901 1
191111643 432396682 1
54351001 432396682 1
331178901 34654362 2
193313425 225857392 1
245745762 192935794 1
198912426 34374472 2
21736214 115643685 1
105800463 249709671 1
191111643 153810216 2
54351001 14190551 4
815306454 153810216 1
122994639 903985238 2
276868661 80802900 1
354911386 16708655 3
18632946 18099795 1
815306454 40238442 1
393436815 240202308 1
198912426 82093305 1
102958885 532241033 1
14621024 68659708 1
80943076 19058678 33
131970620 17723460 1
20148039 192935794 1
25097735 457060718 1
250311545 65357102 1
16970757 28087982 1
16970757 295807687 2
34654362 105838665 2
20995648 130154450 3
454866285 386476845 1
386476845 33300246 3
388299335 415449314 1
14621024 61781260 1
18632946 88974929 2
93860818 28543847 1
62613162 17723460 1
70796349 19758148 1
90432690 79974944 1
166598394 19058678 4
38281180 19058678 8
20600229 191807697 1
209029473 19058678 1
19177609 19058678 4
871469846 19058678 10
831250927 19058678 9
173065787 28543847 2
123346524 19058678 2
34940114 209029473 1
34940114 19058678 1
15157283 19058678 1
86192099 19058678 11
78562045 154943205 1
386776248 19058678 3
18627119 19058678 1
417975170 19058678 5
143739561 454866285 2
193313425 25097735 1
191111643 82093305 1
191111643 20992801 1
191111643 193313425 1
154943205 19058678 2
303707744 19058678 2
558445037 105800463 1
95646830 19058678 2
815306454 162472533 1
18099795 24211594 1
20995648 457060718 1
143739561 457060718 1
19087569 19058678 16
21736214 815306454 2
26796376 122994639 3
388954439 81367969 1
143212610 32439211 1
460401829 25097735 1
460401829 62613162 2
386476845 468356212 1
20356313 15157283 1
26796376 24211594 1
61733092 354911386 1
415449314 354911386 1
245745762 35305401 2
188332701 48988168 1
54515428 48988168 1
78562045 19758148 2
124170781 19058678 1
193313425 354911386 1
728039018 19758148 2
82093305 193313425 1
193313425 6364652 4
222477026 728039018 1
32369044 245849058 2
191111643 15580900 3
191111643 25097735 1
245849058 389434876 1
188332701 85110055 1
331178901 168592013 1
61733092 6364652 1
19977759 245849058 2
328634628 227023883 1
219330249 117783032 1
328634628 191807697 1
16708655 191807697 1
33300246 68659708 1
240202308 14621024 1
132170123 22499765 1
180013616 5715682 2
14146330 153810216 1
32522100 162472533 2
19977759 14621024 1
27850283 5715682 3
21746513 300872531 1
245849058 105800463 2
357472615 18099795 1
35305401 32369044 1
14621024 14190551 1
14621024 49682880 1
408663015 66774405 1
269788397 111411358 1
14621024 33300246 1
32439211 15580900 1
80943076 14104027 2
143212610 103065157 1
26796376 93860818 1
180013616 6058852 1
26796376 261782937 2
240202308 245849058 1
331178901 32369044 1
162472533 397229449 1
815306454 130154450 1
815306454 277496722 4
191111643 105800463 1
219976700 245849058 1
499781930 14190551 1
78702900 16970757 1
16970757 26796376 1
26796376 14284260 2
14284260 810372954 1
14284260 26796376 1
815306454 21736214 4
26796376 41901500 2
21736214 130154450 1
19758148 166598394 1
219976700 259215762 1
245849058 75896448 1
18099795 143779403 1
20600229 75896448 1
14621024 580749365 1
34374472 21713090 1
25097735 61733092 1
15157283 130092487 1
17723460 19058678 1
80943076 17723460 1
815306454 624746312 2
815306454 118429508 2
259215762 34374472 1
118429508 815306454 2
14621024 192935794 2
387054267 14621024 1
387054267 192935794 1
624746312 21746513 1
903985238 122994639 11
131970620 240202308 1
25097735 19058678 4
192935794 131970620 1
72883916 132170123 1
154943205 58922682 1
387054267 61781260 1
77981490 173089105 1
66078636 173089105 1
143212610 245849058 1
333330899 5715682 2
191111643 91786287 1
55253731 102958885 1
153810216 91786287 1
118984824 108587399 1
21736214 91786287 1
14621024 75896448 2
331178901 143739561 1
15157283 19619404 1
131517399 15157283 1
121762421 300872531 1
66774405 617016144 1
383238347 20226550 1
34654362 617016144 2
34654362 66774405 1
20995648 23749162 4
188332701 144929619 3
131517399 20424362 1
388299335 94701778 1
120720108 32369044 1
20148039 568174146 1
19758148 103065157 2
34654362 250091875 1
624746312 143739561 1
118429508 354911386 1
810372954 34244239 1
68659708 20600229 1
14621024 34654362 1
261782937 34654362 1
387054267 236953412 1
21736214 34374472 1
19825835 144929619 1
61733092 225857392 1
26796376 144929619 1
180013616 19018381 1
185183285 22639961 1
22639961 815306454 1
106150560 19397942 1
106150560 143739561 3
131517399 19825835 1
26796376 38281180 1
154943205 125270251 1
32369044 23749162 1
331178901 24211594 1
191111643 24211594 1
14621024 193313425 1
250091875 245849058 1
191111643 18632946 2
54351001 191111643 1
23749162 130154450 1
397229449 19397942 1
185183285 225857392 1
16970757 19058678 1
385936104 102958885 1
14621024 54351001 3
68659708 124270074 2
249709671 21746513 1
79974944 408454349 1
32369044 387054267 1
58821256 102084479 2
193313425 153810216 1
20995648 193313425 3
22159580 121127090 1
61781260 193313425 1
82093305 94701778 1
94701778 14933304 2
118984824 209029473 1
75896448 34374472 1
131517399 388250401 1
328634628 20992801 1
25091518 32965648 1
223552246 385936104 1
17723460 300872531 1
622426905 21746513 2
222477026 103065157 1
496278040 19058678 1
68659708 21408041 1
19758148 76650839 1
102958885 34940114 1
76650839 62613162 1
353688428 70796349 1
19758148 193313425 1
253490735 19058678 1
26796376 193313425 1
15672615 162472533 1
156992643 168592013 1
387054267 16708655 1
188332701 125270251 1
386476845 198912426 1
191111643 17723460 1
357805905 24211594 1
143779403 32439211 1
40238442 353688428 1
328634628 20600229 1
68659708 245849058 1
188332701 399365200 1
22159580 15157283 1
38281180 14104027 1
180013616 68198984 2
106150560 386476845 2
55253731 103065157 1
810372954 111013369 1
14146330 432396682 1
77808680 499781930 1
776022362 198912426 2
23749162 15672615 1
70796349 81857654 1
399365200 188332701 1
624746312 75896448 1
106150560 162472533 1
131517399 54515428 1
76650839 169864622 1
106150560 93860818 1
261782937 68659708 1
106150560 168592013 1
776022362 20992801 1
191111643 118429508 1
388954439 227023883 1
454866285 624746312 3
277496722 624746312 1
624746312 49682880 1
166598394 102958885 1
454866285 200700960 1
106150560 240202308 1
70796349 125270251 1
191111643 131970620 2
94701778 77981490 1
82093305 77981490 2
19825835 932446861 1
54515428 25097735 1
22159580 54515428 1
296288685 16970757 2
121127090 113585486 1
18020612 499781930 1
927480949 270926830 2
225857392 198912426 1
131970620 108587399 1
191111643 108587399 1
277496722 68659708 3
105838665 58821256 1
117783032 14933304 1
14621024 156992643 1
80943076 222477026 1
20622055 14933304 1
78562045 28543847 1
68659708 17723460 3
407741330 261782937 1
68659708 82093305 1
72341341 102084479 1
261782937 19977759 1
16884084 830775721 1
50714939 68198984 1
84563846 77240489 1
225857392 185183285 1
454866285 927480949 2
240202308 261782937 1
270926830 927480949 1
532351874 261782937 3
54351001 14567982 1
107254637 499781930 1
624746312 173089105 2
532351874 61781260 1
259215762 499781930 1
107722321 245849058 1
54351001 75896448 1
32439211 130154450 2
496278040 532241033 1
143212610 948015937 2
108587399 11564602 1
191807697 948015937 1
354911386 948015937 1
14284260 122994639 1
14104027 408454349 1
156992643 328634628 1
26584956 20148039 1
34374472 948015937 2
14621024 20589545 1
20995648 14621024 4
34374472 622426905 3
948015937 240202308 3
14621024 454866285 1
222762589 124170781 1
17723460 34654362 1
728039018 932446861 1
14621024 34374472 1
124270074 240202308 1
20995648 19977759 1
14395178 103065157 1
245849058 253490735 2
27850283 117783032 1
275228841 112398730 1
14621024 90432690 1
61733092 90432690 1
14621024 61733092 2
22159580 28087982 1
357805905 90432690 1
143212610 201226827 2
16884084 112398730 1
50714939 103065157 3
14104027 15157283 1
14104027 103065157 1
14104027 275228841 1
14104027 859731314 1
275228841 14104027 1
275228841 154943205 1
388299335 622426905 1
127619354 118711934 2
118429508 331178901 2
453169903 130154450 1
20992801 120720108 1
72341341 253490735 1
105800463 32439211 1
120720108 106397932 1
19825835 15157283 1
193313425 115643685 1
61733092 23749162 1
14567982 193313425 1
192935794 32439211 1
34654362 162472533 1
131970620 622426905 1
131970620 32439211 1
15672615 40238442 1
118984824 68659708 1
34374472 153810216 1
143779403 609096352 1
68659708 376161322 1
81367969 388250401 1
415449314 388250401 1
227023883 23749162 3
106150560 19295262 1
192935794 169864622 1
245745762 260824465 1
105838665 331178901 1
61733092 19397942 1
454866285 499781930 1
193313425 61733092 3
14395178 118984824 1
196054196 219976700 1
131970620 14621024 1
106150560 408454349 1
106150560 19977759 1
11564602 383238347 1
19758148 111013369 1
105838665 106150560 1
105838665 77808680 2
275228841 14395178 1
19758148 28087982 1
118984824 131120978 1
227023883 61733092 1
554602188 14395178 2
14395178 19058678 1
297967419 153810216 1
245745762 14190551 2
124270074 261782937 1
27212119 14621024 1
121762421 388299335 1
77188973 72341341 1
77188973 32965648 1
54351001 49682880 1
118984824 871469846 1
22388326 32522100 1
108587399 113585486 1
277496722 113585486 1
14621024 622426905 1
14621024 32439211 1
622426905 14621024 1
948015937 14621024 1
250311545 118984824 1
32439211 376161322 2
948015937 193313425 3
61733092 21736214 1
622426905 948015937 1
622426905 21736214 1
19825835 14284260 1
20589545 14621024 1
131970620 948015937 1
14621024 227023883 1
14621024 354911386 1
14621024 19977759 1
81367969 32439211 1
193313425 240202308 4
193313425 245745762 1
25097735 62613162 1
223552246 20356313 1
72341341 357805905 2
32369044 622426905 3
125312818 24211594 1
166598394 62613162 1
201226827 164226176 1
253490735 164226176 1
259215762 253490735 2
23749162 245849058 1
948015937 20148039 1
131970620 927480949 3
21736214 21746513 1
16884084 58836363 3
14933304 81367969 1
72341341 58821256 1
72341341 236953412 1
72341341 24211594 2
153810216 14190551 4
23749162 34374472 1
259215762 32369044 1
227023883 948015937 2
180013616 117783032 1
388299335 61781260 1
245849058 61781260 1
33300246 22159580 1
948015937 61781260 3
68659708 22159580 1
253490735 61781260 2
16884084 144929619 1
156992643 77981490 1
72341341 22159580 2
622426905 61781260 1
245745762 14621024 1
106115066 82406734 1
948015937 19397942 3
180013616 55059675 1
253490735 115643685 2
948015937 245745762 1
102958885 19177609 1
593650130 108587399 1
22159580 107722321 2
131970620 18632946 1
95646830 19977759 1
460401829 95646830 1
185183285 15580900 4
131970620 15580900 2
62613162 15580900 2
253490735 64396655 1
108587399 460401829 1
388954439 27212119 1
903616850 122994639 3
948015937 34374472 1
21666641 27850283 2
624746312 77808680 1
131970620 624746312 2
554602188 22159580 2
580749365 15580900 1
388954439 105880024 1
27212119 105880024 1
277496722 353688428 1
277496722 105880024 1
78562045 383238347 1
277496722 19058678 1
454866285 19058678 1
66078636 617016144 1
34654362 108587399 1
169864622 617016144 1
259215762 201226827 1
118984824 100520303 1
191111643 33300246 1
277496722 108587399 1
14567982 108587399 1
93860818 40238442 1
81367969 622426905 3
622426905 131970620 2
32369044 173089105 1
200700960 624746312 2
815306454 415449314 2
200700960 353688428 1
118984824 111013369 2
22159580 222762589 1
188332701 80802900 2
154943205 62613162 1
20995648 107254637 1
217148014 830775721 1
118984824 830775721 1
64396655 253490735 1
80802900 22159580 1
193313425 14621024 1
225857392 23749162 1
80812413 127619354 1
454866285 156992643 2
385936104 76650839 1
26796376 76650839 1
227023883 107722321 1
122994639 932446861 1
20992801 107722321 1
20356313 19058678 1
80943076 103065157 1
17723460 261782937 2
475884318 125270251 1
871469846 373442908 1
871469846 125270251 1
187632184 810372954 1
496278040 14284260 1
224655400 125270251 2
728039018 125270251 1
28087982 14284260 1
28087982 125270251 1
62613162 331178901 1
118984824 14395178 1
261782937 143212610 2
34374472 32965648 1
33300246 499781930 1
20356313 108587399 1
269788397 108587399 1
353688428 333330899 1
219976700 106150560 1
948015937 21736214 1
19758148 331021368 1
33300246 227023883 1
927480949 61781260 2
118984824 19058678 1
312758175 125270251 1
948015937 408454349 1
776022362 124270074 1
72341341 80802900 2
192935794 143212610 1
68659708 33300246 2
180013616 132170123 2
23749162 580749365 1
23749162 19397942 4
82093305 124270074 1
49682880 131970620 1
68659708 14567982 1
245745762 468356212 1
193313425 118984824 1
225857392 169864622 1
143212610 249709671 1
93860818 35781487 2
154943205 100260784 2
948015937 27212119 2
18099795 20995648 1
54351001 21746513 2
15672615 357472615 1
24734991 417975170 1
383238347 19058678 1
191111643 14567982 1
19758148 118984824 3
19758148 24734991 1
259215762 115643685 2
34654362 115643685 1
110767433 225857392 1
121762421 27212119 4
61733092 27212119 2
948015937 328634628 2
95646830 106115066 1
19825835 106115066 1
82093305 115643685 1
466501865 107254637 1
34374472 357805905 1
20995648 121762421 4
815306454 21408041 1
82093305 270926830 2
80802900 188332701 1
61733092 111411358 3
20589545 622426905 1
20992801 408454349 1
15048694 831250927 1
61733092 948015937 1
61733092 331178901 1
17723460 14567982 1
222477026 19058678 1
102958885 496278040 1
193313425 18020612 1
14197060 21666641 1
948015937 14190551 1
168592013 568174146 1
143212610 253490735 2
19758148 34244239 1
106150560 624746312 1
77981490 624746312 1
61733092 32439211 1
125312818 427031173 1
328576792 125270251 1
19825835 19058678 2
185183285 62613162 1
93860818 622426905 1
185183285 622426905 1
54351001 168592013 1
15484198 427031173 1
78562045 250311545 1
17723460 193313425 1
223552246 593650130 1
17723460 156992643 3
17723460 31373289 1
17723460 77188973 1
26796376 871469846 1
185183285 300872531 2
185183285 77188973 2
624746312 77234984 1
312758175 62613162 1
82093305 169864622 1
26796376 62613162 1
15580900 131970620 1
131970620 143212610 1
776022362 105800463 1
20995648 35305401 1
185183285 219298196 1
20356313 19758148 1
532351874 253490735 1
240202308 387054267 1
185183285 353688428 4
94701778 115643685 1
20589545 253490735 1
111411358 105800463 1
81367969 948015937 1
81367969 23749162 1
61781260 948015937 1
61781260 927480949 1
193313425 948015937 1
245745762 948015937 2
25097735 532241033 1
193313425 20148039 1
72341341 270926830 1
93860818 22159580 1
245745762 300872531 1
105800463 124270074 1
297967419 111411358 1
185183285 20995648 1
23749162 153810216 1
16884084 312758175 1
388299335 295807687 2
28087982 532241033 1
776022362 927480949 1
124170781 158315486 1
80021045 91786287 1
76650839 830775721 1
34654362 19397942 1
185183285 19397942 1
54351001 143212610 2
14621024 35781487 1
33300246 253490735 1
143212610 90432690 1
240202308 115643685 1
80812413 143212610 1
622426905 143212610 1
68659708 81367969 1
64396655 49682880 1
261782937 54351001 1
77188973 245745762 1
815306454 927480949 1
191807697 219976700 1
14621024 143212610 1
108587399 122994639 1
66078636 107254637 1
532351874 143212610 2
40238442 110391388 1
162472533 357805905 1
16970757 532241033 1
776022362 270926830 1
15580900 153810216 1
242943134 34940114 1
118984824 312758175 1
19825835 312758175 1
948015937 20992801 1
17723460 61781260 1
397229449 14190551 1
100260784 532241033 1
225857392 815306454 1
105800463 815306454 1
80802900 617016144 1
353688428 815306454 1
353688428 259215762 1
312758175 108587399 1
80943076 261782937 1
19758148 16884084 1
101712079 103065157 1
20356313 65357102 1
20356313 19825835 2
81367969 103065157 1
130085607 103065157 1
58836363 103065157 1
19058678 25097735 2
225857392 84563846 2
20992801 81367969 1
932446861 103065157 1
624746312 14190551 1
415449314 61781260 1
225857392 144791011 1
46609085 276868661 3
20995648 61781260 1
32439211 153810216 2
46609085 153810216 1
815306454 143212610 1
144791011 225857392 1
457060718 118984824 2
311986618 253490735 1
219976700 21736214 1
105838665 18020612 1
19177609 22159580 1
185183285 118429508 1
593650130 22159580 1
50714939 22159580 1
453169903 143779403 1
49682880 95194160 1
54351001 105800463 2
164226176 14190551 1
20995648 15580900 2
72341341 143779403 2
14621024 107254637 1
20995648 17723460 2
111411358 80802900 1
296288685 368312542 1
131970620 468356212 1
903985238 903616850 2
200700960 927480949 1
903616850 903985238 1
72883916 18627119 1
62613162 34244239 1
19058678 103065157 3
19589280 103065157 1
903985238 103065157 1
432396682 19397942 2
432396682 393436815 1
432396682 948015937 1
93860818 948015937 1
46609085 432396682 1
26584956 58836363 1
432396682 20995648 2
58836363 222477026 1
50714939 58836363 1
34244239 19018381 1
432396682 24211594 1
432396682 22159580 1
22159580 432396682 1
432396682 143779403 1
253490735 24211594 1
432396682 84563846 3
432396682 624746312 1
46609085 624746312 1
432396682 118429508 2
106115066 432396682 1
24211594 253490735 1
132170123 72883916 1
20600229 253490735 1
17723460 20995648 1
76650839 103065157 1
554602188 103065157 1
296312085 19397942 1
253490735 21408041 1
80021045 180013616 2
196054196 300872531 1
34940114 830775721 1
58821256 245745762 1
728039018 103065157 1
479644360 14933304 1
393947529 479644360 1
28543847 393947529 1
432396682 296312085 1
14190551 112398730 1
568174146 225857392 1
311986618 5715682 1
61781260 143779403 1
245745762 143779403 1
253490735 143779403 1
27212119 143779403 1
19018381 180013616 2
19018381 24211594 2
815306454 300872531 2
187632184 103065157 1
948015937 143212610 1
593650130 120720108 1
593650130 103065157 1
593650130 125270251 1
593650130 457060718 1
593650130 20424362 1
28543847 14561015 2
21746513 21408041 1
20600229 153810216 1
19758148 255998767 1
593650130 58922682 1
200700960 18020612 1
815306454 18020612 1
20995648 25097735 1
17723460 14621024 1
124312153 5715682 1
118429508 25091518 1
118429508 454866285 1
815306454 58821256 1
20600229 143739561 1
5715682 180013616 5
118429508 18020612 1
397229449 25097735 1
5715682 77220402 1
5715682 19018381 1
130092487 95646830 1
118984824 48988168 1
106115066 77220402 1
19758148 80968760 1
16884084 15453062 2
58922682 19758148 1
58922682 166598394 1
468356212 353688428 1
460401829 34244239 1
16884084 131517399 1
50303152 19977759 1
154943205 222419520 1
50714939 125270251 1
19825835 222419520 1
532351874 20600229 1
27212119 34374472 1
124270074 354911386 1
106150560 27212119 2
125270251 728039018 1
14146330 18020612 1
68659708 79974944 1
125270251 393947529 1
106150560 20589545 1
17723460 21746513 1
18020612 33300246 1
131517399 38281180 1
5715682 14933304 2
14190551 261782937 1
85302744 5715682 1
111411358 328634628 1
105838665 328634628 1
253490735 377319290 1
40238442 77188973 1
120720108 192935794 1
131970620 191111643 1
32369044 328634628 3
432396682 49682880 2
223552246 101712079 1
15580900 328634628 2
40238442 124270074 1
40238442 68659708 1
245745762 328634628 1
58922682 33300246 1
432396682 328634628 2
432396682 35781487 1
173089105 328634628 1
82093305 354911386 1
61733092 28543847 1
871469846 261782937 1
26796376 101712079 1
113585486 95646830 1
125270251 58922682 1
95646830 222762589 1
66078636 261782937 2
5715682 21666641 5
33300246 131970620 1
33300246 27212119 1
261782937 131970620 1
261782937 27212119 1
124270074 131970620 1
432396682 131970620 1
131970620 27212119 4
26796376 222762589 1
532351874 75896448 1
383238347 275228841 1
58821256 328634628 1
143212610 328634628 1
188332701 112398730 1
18099795 227023883 1
26796376 103065157 1
353688428 156992643 1
118984824 269788397 1
90432690 50303152 1
261782937 166598394 1
19295262 776022362 1
19058678 19825835 1
54351001 318951712 2
15048694 94701778 1
776022362 377319290 1
593650130 19825835 2
728039018 44548822 1
72341341 259215762 1
219976700 318951712 1
68659708 259215762 1
26796376 44548822 1
5715682 27850283 2
5715682 617016144 4
18020612 23749162 1
454866285 34343954 1
180013616 118984824 1
111013369 103065157 2
111013369 830775721 1
830775721 103065157 2
19018381 19058678 1
25097735 103065157 1
26796376 275228841 3
14146330 389434876 1
156992643 14567982 1
105800463 460401829 1
277496722 173089105 3
61781260 61733092 1
432396682 219976700 2
5715682 15010349 3
21746513 219976700 1
19825835 19087569 1
78702900 15157283 1
14190551 61733092 1
432396682 300872531 2
432396682 61781260 2
68659708 14190551 1
15580900 105800463 1
50714939 20992801 1
432396682 105800463 1
180013616 27850283 1
432396682 14190551 3
275228841 19177609 1
19758148 19177609 1
54351001 331178901 2
188332701 19177609 1
222477026 19177609 1
81367969 15048694 1
830775721 111013369 1
118429508 415449314 1
61733092 415449314 1
5715682 14197060 2
432396682 408454349 2
192935794 20992801 1
728039018 58922682 1
143212610 143779403 1
532351874 415449314 1
19977759 153810216 1
118984824 125312818 1
331178901 219976700 1
331178901 40238442 1
16884084 101712079 1
21736214 105800463 1
242943134 111013369 1
111013369 242943134 1
357805905 61781260 1
318951712 169864622 1
105838665 54351001 1
19825835 22499765 1
58821256 815306454 1
68659708 6364652 1
20992801 27212119 2
6364652 219976700 1
198912426 115643685 1
432396682 58821256 1
188332701 34940114 1
111411358 118984824 1
111411358 32439211 1
82093305 300872531 2
153810216 105800463 1
5715682 80021045 1
15048694 460401829 1
432396682 75896448 1
5715682 91786287 1
387054267 105838665 1
77808680 105838665 1
121762421 77808680 1
124270074 24211594 1
245745762 124270074 2
61733092 124270074 2
153810216 61733092 1
15580900 20995648 2
245745762 143739561 1
432396682 77808680 1
5715682 14104027 1
357472615 219976700 1
125270251 399365200 1
153810216 72341341 1
432396682 193313425 4
432396682 253490735 1
331178901 27212119 2
40238442 27212119 1
20589545 27212119 1
253490735 27212119 3
432396682 27212119 3
192935794 27212119 4
120720108 107254637 2
222477026 275228841 1
15484198 49682880 2
32522100 815306454 1
22159580 158315486 1
20600229 111411358 1
20600229 107254637 1
20600229 25091518 1
156992643 105838665 1
17723460 105838665 1
77981490 331178901 1
331178901 105838665 1
54351001 105838665 1
168592013 105838665 1
14190551 32522100 1
211525589 408454349 1
192935794 77224096 1
168592013 32439211 1
80021045 5715682 1
432396682 16708655 1
622426905 156992643 1
169864622 201226827 1
14146330 156992643 1
432396682 622426905 1
432396682 20992801 1
80021045 28543847 1
55253731 223552246 1
188332701 275228841 2
20356313 48988168 1
457060718 14104027 1
16884084 28543847 1
5715682 68198984 1
815306454 143779403 1
121762421 111411358 2
14190551 111411358 1
624746312 143779403 1
68659708 407741330 1
17723460 14190551 1
143779403 240202308 1
14146330 111411358 1
180013616 111411358 1
5715682 6058852 1
245745762 27212119 1
32439211 27212119 1
275228841 15048694 1
245745762 111411358 1
14190551 27212119 1
125270251 173065787 1
188332701 173065787 1
223552246 173065787 1
46609085 77240489 3
377319290 61781260 1
125270251 475884318 1
131517399 475884318 1
475884318 48988168 1
185183285 111411358 1
72341341 25091518 1
131970620 111411358 1
200700960 25091518 1
277496722 815306454 3
14190551 61781260 1
245849058 169864622 2
188332701 815306454 1
22388326 111411358 1
180013616 84563846 1
277496722 20856796 1
276868661 18096679 1
5715682 28543847 1
432396682 14395178 1
65357102 48988168 1
125312818 728039018 1
432396682 164226176 1
19977759 32369044 1
61733092 14190551 1
169864622 245849058 1
331178901 387054267 3
250091875 111411358 1
15580900 17723460 2
14190551 300872531 1
46609085 31373289 1
46609085 78702900 1
54351001 353688428 1
815306454 193313425 1
261782937 50303152 1
19087569 830775721 1
261782937 21408041 1
22159580 19758148 1
249709671 318951712 1
397229449 54351001 1
11564602 22159580 1
49682880 377319290 1
454866285 377319290 1
35305401 21713090 2
593650130 14395178 1
105838665 408454349 1
353688428 408454349 1
253490735 408454349 1
15580900 77981490 1
131970620 408454349 2
432396682 815306454 3
19087569 103065157 1
196054196 33300246 1
143212610 191807697 1
245849058 249709671 1
120720108 33300246 2
196054196 20992801 1
624746312 80802900 1
624746312 105838665 1
58821256 331178901 1
331178901 624746312 2
624746312 331178901 1
16970757 156992643 1
5715682 22159580 1
593650130 188332701 1
776022362 185183285 1
68659708 77981490 1
131926473 460401829 1
593650130 373442908 1
593650130 460401829 1
131926473 373442908 1
275228841 111013369 1
77240489 550076077 1
19058678 222762589 1
14621024 143779403 1
19977759 277496722 1
68659708 18020612 1
20600229 27212119 1
105838665 168592013 1
300872531 27212119 1
225857392 18020612 1
20600229 164226176 1
40238442 815306454 1
124270074 164226176 1
20600229 118429508 1
168592013 164226176 1
66774405 27850283 1
118429508 198912426 1
118984824 27850283 1
15672615 164226176 1
131970620 376161322 1
68659708 408454349 1
46609085 117777690 1
242943134 871469846 1
815306454 408454349 1
153810216 16708655 1
532351874 815306454 1
188332701 255998767 1
107254637 169864622 1
15580900 200700960 1
19825835 383238347 1
95646830 383238347 1
432396682 68659708 1
198912426 27212119 1
26796376 14561015 1
77188973 198912426 1
14567982 475884318 1
277496722 49682880 1
61733092 105800463 1
192935794 49682880 1
460401829 119074643 2
188332701 50714939 1
353688428 169864622 1
54351001 408454349 1
34654362 408454349 1
124270074 169864622 1
198912426 815306454 1
219330249 21666641 1
432396682 72341341 1
131926473 16884084 1
20356313 14104027 1
185183285 454866285 2
34244239 14190551 1
156992643 318951712 1
27850283 108587399 1
49682880 191807697 1
192935794 408454349 1
475884318 130092487 1
815306454 131970620 1
40238442 516688031 1
249709671 105838665 1
58821256 105838665 1
393436815 318951712 1
118429508 318951712 1
18632946 318951712 1
20148039 318951712 1
34654362 173089105 1
815306454 270926830 1
15048694 103065157 1
15580900 14190551 1
50714939 16970757 1
728039018 111013369 1
871469846 22159580 1
871469846 19758148 1
19758148 22159580 1
143212610 169864622 1
240202308 49682880 1
188332701 14284260 1
14190551 103065157 1
624746312 318951712 1
20356313 318951712 1
198912426 91786287 2
357805905 62613162 1
432396682 318951712 1
14190551 21736214 1
154943205 50714939 1
624746312 169864622 1
19018381 14197060 1
91786287 111013369 1
32439211 21746513 1
72341341 21746513 1
354911386 21746513 1
185183285 21736214 1
130092487 19058678 1
19758148 84563846 2
26796376 166598394 1
15048694 166598394 1
164226176 460401829 1
17723460 460401829 1
15672615 460401829 1
432396682 14621024 1
55253731 14104027 1
20995648 162472533 1
143212610 14621024 1
