# Supplementary material for: Dynamic guided metric representation learning for multi-view clustering
Source: PeerJ Comput Sci. 2022 Mar 8;8:e922. doi: 10.7717/peerj-cs.922 (PMC9044235; doi:10.7717/peerj-cs.922)
Supplement: Supplemental Information 2 [file peerj-cs-08-922-s002.zip › football/politicsuk/politicsuk-listmerged500.mtx]

2879 419 78364
0 14284260 9.0000
0 14758838 10.0000
0 457060718 6.0000
0 309587728 7.0000
0 50714939 12.0000
0 121127090 11.0000
0 831250927 6.0000
0 80021045 3.0000
0 222477026 7.0000
0 18096679 11.0000
0 496278040 8.0000
0 80968760 9.0000
0 593650130 7.0000
0 22031058 6.0000
0 19589280 10.0000
0 45158266 2.0000
0 19858924 7.0000
0 417975170 7.0000
0 130092487 11.0000
0 52412027 7.0000
0 386776248 7.0000
0 155892458 7.0000
0 275228841 9.0000
0 312758175 7.0000
0 60738400 8.0000
0 222419520 6.0000
0 20132840 7.0000
0 373442908 7.0000
0 209029473 7.0000
0 187632184 7.0000
0 108600854 2.0000
0 22388326 1.0000
0 81857654 8.0000
0 106115066 2.0000
0 810372954 7.0000
0 631874663 4.0000
0 19177609 11.0000
0 871469846 8.0000
0 92498317 10.0000
0 86192099 8.0000
0 475884318 8.0000
0 118984824 10.0000
0 217148014 8.0000
0 15157283 10.0000
0 54515428 9.0000
0 14937936 4.0000
0 38281180 8.0000
0 93880122 11.0000
0 131517399 10.0000
0 408663015 9.0000
0 554602188 6.0000
0 20226550 9.0000
0 125270251 15.0000
0 16884084 8.0000
0 90646214 8.0000
0 437518507 6.0000
0 78702900 10.0000
0 18627119 7.0000
0 385936104 6.0000
0 166598394 7.0000
0 100520303 9.0000
0 34244239 7.0000
0 436576452 9.0000
0 109585815 10.0000
0 102084479 1.0000
0 903616850 4.0000
0 429751008 4.0000
0 331021368 9.0000
0 222762589 8.0000
0 368314502 6.0000
0 14104027 6.0000
0 173065787 7.0000
0 14561015 7.0000
0 19087569 8.0000
0 144929619 9.0000
0 80943076 10.0000
0 58836363 12.0000
0 804596460 6.0000
0 14933304 2.0000
0 36664451 7.0000
0 303707744 9.0000
0 28087982 8.0000
0 103065157 3.0000
0 158315486 7.0000
0 269788397 7.0000
0 19058678 8.0000
0 124170781 6.0000
0 131926473 8.0000
0 932446861 4.0000
0 78562045 8.0000
0 550076077 1.0000
0 462856853 8.0000
0 44548822 7.0000
0 123346524 8.0000
0 102958885 8.0000
0 20424362 10.0000
0 15133808 7.0000
0 422184091 8.0000
0 388250401 10.0000
0 66774405 8.0000
0 58922682 9.0000
0 65357102 10.0000
0 130508206 2.0000
0 21666641 2.0000
0 72883916 2.0000
0 22499765 3.0000
0 117449724 3.0000
0 88974929 7.0000
0 19825835 9.0000
0 258834854 6.0000
0 11564602 9.0000
0 830775721 6.0000
0 25097735 12.0000
0 24727170 7.0000
0 242943134 6.0000
0 154943205 9.0000
0 15010349 1.0000
0 399365200 7.0000
0 20356313 10.0000
0 133236916 1.0000
0 62613162 11.0000
0 482866177 6.0000
0 28543847 2.0000
0 85110055 7.0000
0 21744895 8.0000
0 134738764 7.0000
0 224655400 11.0000
0 119074643 8.0000
0 903985238 6.0000
0 460401829 7.0000
0 255998767 8.0000
0 125312818 14.0000
0 113043462 6.0000
0 806388620 6.0000
0 397160160 6.0000
0 76650839 8.0000
0 728039018 7.0000
0 26796376 8.0000
0 19758148 11.0000
0 19619404 7.0000
0 237700394 7.0000
0 32439211 1.0000
0 326184301 6.0000
0 288723364 6.0000
0 17298241 8.0000
0 55253731 9.0000
0 22159580 9.0000
0 606306570 6.0000
0 15453062 7.0000
0 111013369 17.0000
0 114704539 12.0000
0 328576792 8.0000
0 60585651 7.0000
0 48988168 10.0000
0 41901500 6.0000
0 188332701 9.0000
0 100260784 8.0000
0 108935576 9.0000
0 141636742 7.0000
0 383238347 8.0000
0 14197060 2.0000
0 85809236 2.0000
0 42374586 8.0000
0 130085607 11.0000
0 14395178 8.0000
0 19973305 2.0000
0 859731314 6.0000
0 101712079 6.0000
0 131120978 10.0000
0 85302744 2.0000
0 112398730 7.0000
0 70796349 8.0000
0 223552246 10.0000
0 108587399 9.0000
0 15048694 8.0000
0 532241033 9.0000
0 95646830 10.0000
0 27850283 2.0000
0 16970757 10.0000
0 296288685 6.0000
0 295807687 7.0000
0 20622055 2.0000
0 54351001 1.0000
0 250311545 9.0000
0 122994639 6.0000
0 22282116 8.0000
0 24734991 11.0000
0 103879974 9.0000
0 47916280 6.0000
0 77220402 2.0000
0 113585486 9.0000
0 759067032 7.0000
0 82406734 2.0000
0 34940114 10.0000
0 474991141 4.0000
0 236395049 5.0000
0 91786287 2.0000
1 14284260 74.0000
1 622426905 19.0000
1 21746513 118.0000
1 277496722 61.0000
1 127619354 37.0000
1 14758838 91.0000
1 457060718 53.0000
1 309587728 60.0000
1 50714939 93.0000
1 415449314 29.0000
1 121127090 86.0000
1 22639961 54.0000
1 831250927 15.0000
1 80021045 94.0000
1 222477026 78.0000
1 516688031 21.0000
1 18096679 100.0000
1 496278040 44.0000
1 43312141 3.0000
1 81367969 80.0000
1 102107018 86.0000
1 80968760 80.0000
1 593650130 28.0000
1 105838665 94.0000
1 18451281 51.0000
1 110767433 67.0000
1 22031058 90.0000
1 311986618 50.0000
1 19589280 94.0000
1 45158266 84.0000
1 479644360 30.0000
1 19858924 77.0000
1 417975170 44.0000
1 193313425 88.0000
1 130092487 82.0000
1 15580900 88.0000
1 52412027 40.0000
1 386776248 62.0000
1 331178901 44.0000
1 118711934 43.0000
1 106397932 77.0000
1 155892458 76.0000
1 36672211 58.0000
1 6364652 71.0000
1 275228841 60.0000
1 312758175 56.0000
1 77224096 86.0000
1 60738400 78.0000
1 222419520 29.0000
1 93860818 75.0000
1 225857392 59.0000
1 143739561 81.0000
1 20132840 89.0000
1 373442908 43.0000
1 432396682 51.0000
1 376161322 35.0000
1 209029473 57.0000
1 187632184 45.0000
1 130154450 90.0000
1 108600854 76.0000
1 22388326 101.0000
1 168592013 58.0000
1 81857654 62.0000
1 18099795 93.0000
1 87733460 26.0000
1 106115066 86.0000
1 328634628 75.0000
1 810372954 29.0000
1 631874663 18.0000
1 19177609 99.0000
1 871469846 18.0000
1 92498317 90.0000
1 14146330 75.0000
1 86192099 91.0000
1 221355288 40.0000
1 475884318 32.0000
1 118984824 99.0000
1 217148014 50.0000
1 77981490 89.0000
1 77808680 74.0000
1 15157283 89.0000
1 54515428 87.0000
1 131970620 89.0000
1 14937936 39.0000
1 20688804 70.0000
1 38281180 89.0000
1 33300246 73.0000
1 93880122 79.0000
1 131517399 91.0000
1 201226827 65.0000
1 776022362 14.0000
1 111411358 89.0000
1 408663015 54.0000
1 162472533 93.0000
1 554602188 21.0000
1 353688428 41.0000
1 66444899 60.0000
1 110391388 62.0000
1 19977759 81.0000
1 34374472 109.0000
1 20226550 82.0000
1 110459587 80.0000
1 407741330 50.0000
1 68198984 73.0000
1 27212119 126.0000
1 32965648 91.0000
1 277499481 17.0000
1 245849058 31.0000
1 125270251 109.0000
1 215206530 50.0000
1 16884084 92.0000
1 90646214 74.0000
1 437518507 25.0000
1 191807697 48.0000
1 78702900 92.0000
1 40238442 94.0000
1 18627119 75.0000
1 385936104 36.0000
1 253490735 67.0000
1 166598394 89.0000
1 100520303 52.0000
1 6058852 81.0000
1 297967419 64.0000
1 34244239 79.0000
1 436576452 49.0000
1 109585815 78.0000
1 46609085 38.0000
1 144791011 74.0000
1 104845115 44.0000
1 102084479 82.0000
1 903616850 7.0000
1 429751008 26.0000
1 115643685 97.0000
1 377319290 44.0000
1 55059675 78.0000
1 331021368 62.0000
1 94701778 75.0000
1 222762589 67.0000
1 249709671 66.0000
1 20148039 85.0000
1 368314502 33.0000
1 14104027 70.0000
1 315283542 10.0000
1 388954439 42.0000
1 211525589 44.0000
1 240202308 57.0000
1 105880024 101.0000
1 173065787 52.0000
1 948015937 18.0000
1 568174146 22.0000
1 14561015 79.0000
1 19295262 95.0000
1 121762421 49.0000
1 124152473 48.0000
1 132170123 64.0000
1 357805905 49.0000
1 19087569 72.0000
1 261782937 67.0000
1 144929619 54.0000
1 80943076 87.0000
1 16708655 67.0000
1 82093305 68.0000
1 49682880 75.0000
1 219330249 50.0000
1 58836363 81.0000
1 368312542 43.0000
1 466501865 21.0000
1 250091875 33.0000
1 68659708 104.0000
1 804596460 21.0000
1 14933304 115.0000
1 36664451 86.0000
1 227023883 86.0000
1 303707744 68.0000
1 28087982 60.0000
1 103065157 23.0000
1 158315486 35.0000
1 616277319 19.0000
1 61733092 78.0000
1 101262304 48.0000
1 269788397 48.0000
1 153810216 79.0000
1 927480949 17.0000
1 19058678 111.0000
1 38886883 35.0000
1 300872531 23.0000
1 18632946 85.0000
1 106150560 65.0000
1 260824465 43.0000
1 124170781 83.0000
1 131926473 82.0000
1 932446861 5.0000
1 78562045 55.0000
1 550076077 9.0000
1 462856853 39.0000
1 44548822 80.0000
1 77188973 74.0000
1 123346524 55.0000
1 31373289 69.0000
1 102958885 31.0000
1 609096352 8.0000
1 20424362 87.0000
1 15133808 58.0000
1 164226176 71.0000
1 422184091 50.0000
1 72341341 60.0000
1 318951712 53.0000
1 77240489 48.0000
1 388250401 63.0000
1 66774405 94.0000
1 24157360 105.0000
1 58922682 94.0000
1 393947529 48.0000
1 65357102 88.0000
1 276868661 42.0000
1 130508206 25.0000
1 21666641 96.0000
1 72883916 100.0000
1 393436815 47.0000
1 22499765 100.0000
1 117449724 37.0000
1 88974929 64.0000
1 19825835 85.0000
1 258834854 44.0000
1 11564602 77.0000
1 830775721 26.0000
1 25097735 117.0000
1 24727170 79.0000
1 107722321 100.0000
1 32522100 104.0000
1 242943134 80.0000
1 468356212 28.0000
1 154943205 61.0000
1 427031173 16.0000
1 15010349 46.0000
1 399365200 40.0000
1 61781260 33.0000
1 20356313 106.0000
1 133236916 104.0000
1 219976700 27.0000
1 62613162 92.0000
1 482866177 23.0000
1 20995648 84.0000
1 28543847 95.0000
1 85110055 55.0000
1 21744895 75.0000
1 34343954 85.0000
1 95194160 72.0000
1 389443487 11.0000
1 389434876 50.0000
1 134738764 48.0000
1 617016144 21.0000
1 224655400 64.0000
1 19397942 91.0000
1 101797813 34.0000
1 17723460 108.0000
1 119074643 75.0000
1 35305401 92.0000
1 296312085 34.0000
1 56999787 67.0000
1 270926830 53.0000
1 903985238 12.0000
1 90432690 88.0000
1 460401829 50.0000
1 21291109 86.0000
1 156992643 81.0000
1 255998767 58.0000
1 125312818 97.0000
1 113043462 27.0000
1 806388620 22.0000
1 26584956 104.0000
1 397160160 17.0000
1 169864622 68.0000
1 76650839 87.0000
1 815306454 12.0000
1 21713090 85.0000
1 728039018 29.0000
1 26796376 80.0000
1 19758148 97.0000
1 20856796 79.0000
1 108905591 41.0000
1 192935794 53.0000
1 23452598 100.0000
1 245745762 61.0000
1 19619404 86.0000
1 580749365 30.0000
1 237700394 52.0000
1 117777690 98.0000
1 32439211 23.0000
1 198912426 77.0000
1 326184301 41.0000
1 5715682 90.0000
1 408454349 52.0000
1 397229449 29.0000
1 200700960 71.0000
1 288723364 60.0000
1 120720108 86.0000
1 17298241 104.0000
1 55253731 80.0000
1 22159580 75.0000
1 606306570 28.0000
1 58821256 72.0000
1 202205134 55.0000
1 15453062 40.0000
1 481120639 13.0000
1 19018381 68.0000
1 20600229 89.0000
1 34654362 54.0000
1 388299335 48.0000
1 111013369 110.0000
1 499781930 33.0000
1 84563846 86.0000
1 114704539 89.0000
1 488386309 12.0000
1 328576792 58.0000
1 624746312 22.0000
1 60585651 73.0000
1 48988168 92.0000
1 219298196 41.0000
1 124312153 70.0000
1 15672615 94.0000
1 14567982 90.0000
1 142003449 63.0000
1 532351874 2.0000
1 23749162 22.0000
1 41901500 80.0000
1 21736214 80.0000
1 24211594 95.0000
1 188332701 75.0000
1 100260784 70.0000
1 108935576 81.0000
1 236953412 58.0000
1 141636742 54.0000
1 143212610 60.0000
1 454866285 22.0000
1 383238347 43.0000
1 558445037 10.0000
1 14197060 93.0000
1 333330899 37.0000
1 494828691 19.0000
1 79167671 85.0000
1 85809236 85.0000
1 42374586 70.0000
1 130085607 85.0000
1 14395178 109.0000
1 354911386 52.0000
1 18020612 103.0000
1 387054267 58.0000
1 153914621 38.0000
1 191111643 84.0000
1 19973305 78.0000
1 837683683 21.0000
1 25091518 98.0000
1 35781487 89.0000
1 118429508 58.0000
1 859731314 19.0000
1 101712079 68.0000
1 64396655 81.0000
1 259215762 24.0000
1 131120978 78.0000
1 453169903 7.0000
1 85302744 88.0000
1 595553662 30.0000
1 112398730 80.0000
1 70796349 95.0000
1 357472615 40.0000
1 223552246 60.0000
1 108587399 100.0000
1 15048694 77.0000
1 173089105 53.0000
1 608932775 18.0000
1 166694631 36.0000
1 532241033 30.0000
1 95646830 91.0000
1 27850283 90.0000
1 20589545 85.0000
1 16970757 114.0000
1 296288685 24.0000
1 295807687 54.0000
1 124270074 71.0000
1 20622055 84.0000
1 15484198 17.0000
1 54351001 117.0000
1 250311545 65.0000
1 122994639 37.0000
1 80812413 17.0000
1 20992801 104.0000
1 32369044 50.0000
1 22282116 57.0000
1 24734991 76.0000
1 117783032 93.0000
1 386476845 32.0000
1 103879974 89.0000
1 14190551 41.0000
1 97452095 46.0000
1 47916280 27.0000
1 407859240 29.0000
1 77220402 86.0000
1 113585486 87.0000
1 180013616 63.0000
1 185183285 69.0000
1 759067032 20.0000
1 82406734 84.0000
1 50303152 98.0000
1 66078636 108.0000
1 34940114 89.0000
1 77234984 99.0000
1 474991141 13.0000
1 196054196 35.0000
1 80802900 53.0000
1 236395049 49.0000
1 79974944 33.0000
1 21408041 94.0000
1 91786287 87.0000
1 105800463 87.0000
1 107254637 89.0000
1 14621024 22.0000
1 143779403 62.0000
1 75896448 51.0000
2 14284260 1.0000
2 21746513 2.0000
2 277496722 1.0000
2 14758838 2.0000
2 457060718 2.0000
2 50714939 2.0000
2 121127090 2.0000
2 80021045 1.0000
2 222477026 1.0000
2 18096679 13.0000
2 496278040 1.0000
2 102107018 3.0000
2 105838665 2.0000
2 18451281 2.0000
2 22031058 3.0000
2 19589280 2.0000
2 45158266 2.0000
2 193313425 3.0000
2 15580900 3.0000
2 386776248 1.0000
2 331178901 1.0000
2 155892458 1.0000
2 36672211 1.0000
2 6364652 6.0000
2 312758175 1.0000
2 77224096 1.0000
2 60738400 1.0000
2 225857392 1.0000
2 20132840 4.0000
2 432396682 2.0000
2 108600854 1.0000
2 22388326 3.0000
2 168592013 2.0000
2 18099795 8.0000
2 328634628 4.0000
2 631874663 1.0000
2 19177609 4.0000
2 92498317 1.0000
2 118984824 2.0000
2 77808680 1.0000
2 15157283 3.0000
2 20688804 3.0000
2 33300246 5.0000
2 93880122 6.0000
2 131517399 1.0000
2 111411358 1.0000
2 408663015 1.0000
2 162472533 3.0000
2 66444899 3.0000
2 110391388 1.0000
2 19977759 5.0000
2 34374472 6.0000
2 110459587 1.0000
2 407741330 2.0000
2 27212119 3.0000
2 32965648 3.0000
2 245849058 1.0000
2 125270251 3.0000
2 16884084 3.0000
2 78702900 5.0000
2 253490735 1.0000
2 6058852 1.0000
2 297967419 1.0000
2 34244239 2.0000
2 102084479 1.0000
2 115643685 4.0000
2 377319290 1.0000
2 331021368 1.0000
2 222762589 1.0000
2 14104027 5.0000
2 240202308 1.0000
2 105880024 4.0000
2 173065787 3.0000
2 19295262 3.0000
2 357805905 1.0000
2 261782937 2.0000
2 144929619 3.0000
2 16708655 6.0000
2 49682880 1.0000
2 219330249 1.0000
2 58836363 2.0000
2 250091875 1.0000
2 68659708 2.0000
2 14933304 3.0000
2 227023883 2.0000
2 103065157 4.0000
2 61733092 1.0000
2 153810216 5.0000
2 19058678 2.0000
2 18632946 2.0000
2 131926473 5.0000
2 932446861 1.0000
2 44548822 2.0000
2 77188973 1.0000
2 31373289 1.0000
2 20424362 1.0000
2 164226176 1.0000
2 422184091 1.0000
2 318951712 1.0000
2 66774405 1.0000
2 24157360 1.0000
2 58922682 1.0000
2 65357102 2.0000
2 21666641 3.0000
2 72883916 1.0000
2 88974929 1.0000
2 19825835 1.0000
2 830775721 2.0000
2 25097735 8.0000
2 107722321 3.0000
2 32522100 2.0000
2 154943205 1.0000
2 15010349 7.0000
2 61781260 6.0000
2 20356313 2.0000
2 133236916 2.0000
2 62613162 3.0000
2 20995648 10.0000
2 28543847 5.0000
2 21744895 1.0000
2 34343954 3.0000
2 95194160 2.0000
2 617016144 1.0000
2 19397942 2.0000
2 17723460 5.0000
2 119074643 4.0000
2 35305401 1.0000
2 56999787 6.0000
2 90432690 1.0000
2 460401829 2.0000
2 21291109 1.0000
2 156992643 1.0000
2 125312818 7.0000
2 26584956 4.0000
2 169864622 1.0000
2 76650839 1.0000
2 19758148 5.0000
2 23452598 2.0000
2 19619404 2.0000
2 117777690 2.0000
2 32439211 1.0000
2 326184301 1.0000
2 5715682 5.0000
2 408454349 2.0000
2 200700960 2.0000
2 288723364 2.0000
2 17298241 3.0000
2 22159580 12.0000
2 58821256 1.0000
2 202205134 1.0000
2 19018381 1.0000
2 20600229 2.0000
2 111013369 4.0000
2 499781930 1.0000
2 84563846 1.0000
2 114704539 1.0000
2 48988168 1.0000
2 124312153 1.0000
2 15672615 2.0000
2 14567982 1.0000
2 41901500 1.0000
2 21736214 3.0000
2 24211594 10.0000
2 14197060 3.0000
2 79167671 1.0000
2 85809236 7.0000
2 130085607 1.0000
2 14395178 2.0000
2 18020612 4.0000
2 387054267 1.0000
2 191111643 1.0000
2 19973305 4.0000
2 25091518 1.0000
2 35781487 3.0000
2 101712079 1.0000
2 64396655 1.0000
2 85302744 6.0000
2 112398730 20.0000
2 108587399 4.0000
2 15048694 1.0000
2 95646830 1.0000
2 27850283 1.0000
2 20589545 1.0000
2 16970757 1.0000
2 295807687 2.0000
2 124270074 1.0000
2 20622055 3.0000
2 15484198 18.0000
2 54351001 6.0000
2 250311545 1.0000
2 122994639 2.0000
2 20992801 7.0000
2 24734991 1.0000
2 117783032 5.0000
2 14190551 26.0000
2 97452095 1.0000
2 77220402 1.0000
2 180013616 1.0000
2 185183285 3.0000
2 82406734 1.0000
2 50303152 2.0000
2 66078636 3.0000
2 34940114 1.0000
2 77234984 4.0000
2 80802900 7.0000
2 21408041 1.0000
2 91786287 1.0000
2 105800463 2.0000
2 14621024 6.0000
2 143779403 6.0000
2 75896448 6.0000
3 14284260 1.0000
3 457060718 1.0000
3 121127090 1.0000
3 516688031 1.0000
3 18096679 2.0000
3 105838665 2.0000
3 417975170 1.0000
3 193313425 1.0000
3 15580900 1.0000
3 331178901 1.0000
3 312758175 1.0000
3 225857392 2.0000
3 18099795 2.0000
3 328634628 1.0000
3 19177609 1.0000
3 118984824 1.0000
3 77981490 1.0000
3 77808680 1.0000
3 15157283 1.0000
3 33300246 1.0000
3 131517399 1.0000
3 201226827 1.0000
3 162472533 1.0000
3 353688428 2.0000
3 66444899 1.0000
3 34374472 1.0000
3 32965648 1.0000
3 16884084 1.0000
3 253490735 1.0000
3 102084479 1.0000
3 115643685 3.0000
3 55059675 1.0000
3 331021368 1.0000
3 249709671 2.0000
3 20148039 1.0000
3 240202308 1.0000
3 105880024 2.0000
3 173065787 1.0000
3 19295262 1.0000
3 261782937 1.0000
3 144929619 4.0000
3 49682880 1.0000
3 36664451 1.0000
3 227023883 2.0000
3 153810216 1.0000
3 19058678 1.0000
3 18632946 1.0000
3 131926473 1.0000
3 932446861 2.0000
3 44548822 1.0000
3 77188973 1.0000
3 31373289 1.0000
3 20424362 1.0000
3 164226176 1.0000
3 276868661 1.0000
3 21666641 1.0000
3 88974929 1.0000
3 25097735 1.0000
3 107722321 1.0000
3 154943205 1.0000
3 15010349 1.0000
3 61781260 1.0000
3 133236916 1.0000
3 62613162 1.0000
3 20995648 1.0000
3 19397942 1.0000
3 17723460 3.0000
3 119074643 3.0000
3 56999787 1.0000
3 460401829 1.0000
3 125312818 1.0000
3 169864622 1.0000
3 26796376 1.0000
3 19758148 1.0000
3 23452598 1.0000
3 117777690 3.0000
3 198912426 1.0000
3 5715682 1.0000
3 200700960 1.0000
3 288723364 1.0000
3 17298241 1.0000
3 22159580 2.0000
3 20600229 1.0000
3 114704539 1.0000
3 48988168 1.0000
3 15672615 1.0000
3 333330899 1.0000
3 14395178 1.0000
3 387054267 1.0000
3 19973305 1.0000
3 101712079 1.0000
3 64396655 1.0000
3 85302744 1.0000
3 112398730 1.0000
3 357472615 1.0000
3 108587399 2.0000
3 295807687 1.0000
3 20622055 2.0000
3 15484198 1.0000
3 54351001 2.0000
3 250311545 1.0000
3 122994639 1.0000
3 180013616 1.0000
3 185183285 1.0000
3 82406734 2.0000
3 50303152 1.0000
3 66078636 1.0000
3 34940114 1.0000
3 77234984 1.0000
3 80802900 3.0000
3 105800463 1.0000
3 107254637 2.0000
3 14621024 1.0000
3 75896448 2.0000
4 14284260 4.0000
4 14758838 5.0000
4 457060718 3.0000
4 309587728 3.0000
4 50714939 5.0000
4 121127090 4.0000
4 831250927 2.0000
4 222477026 3.0000
4 18096679 5.0000
4 496278040 2.0000
4 80968760 4.0000
4 593650130 2.0000
4 22031058 5.0000
4 19589280 4.0000
4 19858924 4.0000
4 417975170 2.0000
4 130092487 5.0000
4 52412027 2.0000
4 386776248 2.0000
4 155892458 4.0000
4 275228841 3.0000
4 312758175 2.0000
4 60738400 5.0000
4 222419520 2.0000
4 20132840 4.0000
4 373442908 2.0000
4 209029473 3.0000
4 187632184 3.0000
4 81857654 3.0000
4 810372954 2.0000
4 631874663 2.0000
4 19177609 5.0000
4 871469846 2.0000
4 92498317 4.0000
4 86192099 5.0000
4 475884318 2.0000
4 118984824 5.0000
4 217148014 2.0000
4 15157283 3.0000
4 54515428 5.0000
4 14937936 1.0000
4 38281180 4.0000
4 93880122 4.0000
4 131517399 5.0000
4 408663015 2.0000
4 554602188 2.0000
4 20226550 3.0000
4 125270251 5.0000
4 16884084 5.0000
4 90646214 5.0000
4 437518507 2.0000
4 78702900 5.0000
4 18627119 5.0000
4 385936104 2.0000
4 166598394 5.0000
4 100520303 3.0000
4 34244239 4.0000
4 436576452 2.0000
4 109585815 4.0000
4 903616850 2.0000
4 429751008 2.0000
4 331021368 2.0000
4 222762589 3.0000
4 368314502 2.0000
4 14104027 2.0000
4 173065787 2.0000
4 14561015 5.0000
4 19087569 4.0000
4 144929619 3.0000
4 80943076 5.0000
4 58836363 4.0000
4 804596460 2.0000
4 36664451 4.0000
4 303707744 2.0000
4 28087982 3.0000
4 103065157 2.0000
4 158315486 2.0000
4 269788397 3.0000
4 19058678 4.0000
4 124170781 5.0000
4 131926473 5.0000
4 78562045 2.0000
4 462856853 2.0000
4 44548822 5.0000
4 123346524 2.0000
4 102958885 2.0000
4 20424362 5.0000
4 15133808 3.0000
4 422184091 2.0000
4 388250401 2.0000
4 66774405 5.0000
4 58922682 4.0000
4 65357102 5.0000
4 130508206 1.0000
4 117449724 1.0000
4 88974929 3.0000
4 19825835 3.0000
4 258834854 2.0000
4 11564602 5.0000
4 830775721 2.0000
4 25097735 5.0000
4 24727170 4.0000
4 242943134 3.0000
4 154943205 3.0000
4 399365200 2.0000
4 20356313 5.0000
4 62613162 4.0000
4 482866177 2.0000
4 85110055 3.0000
4 21744895 4.0000
4 224655400 2.0000
4 119074643 5.0000
4 903985238 2.0000
4 460401829 2.0000
4 255998767 3.0000
4 125312818 5.0000
4 806388620 2.0000
4 397160160 2.0000
4 76650839 5.0000
4 728039018 2.0000
4 26796376 5.0000
4 19758148 5.0000
4 19619404 5.0000
4 237700394 2.0000
4 326184301 2.0000
4 288723364 3.0000
4 17298241 5.0000
4 55253731 5.0000
4 22159580 2.0000
4 606306570 2.0000
4 15453062 2.0000
4 111013369 5.0000
4 114704539 5.0000
4 328576792 3.0000
4 60585651 4.0000
4 48988168 5.0000
4 41901500 3.0000
4 188332701 3.0000
4 100260784 5.0000
4 108935576 4.0000
4 141636742 1.0000
4 383238347 2.0000
4 42374586 4.0000
4 130085607 5.0000
4 14395178 4.0000
4 859731314 2.0000
4 101712079 4.0000
4 131120978 4.0000
4 112398730 2.0000
4 70796349 5.0000
4 223552246 3.0000
4 108587399 4.0000
4 15048694 2.0000
4 532241033 2.0000
4 95646830 5.0000
4 16970757 5.0000
4 296288685 2.0000
4 295807687 2.0000
4 250311545 3.0000
4 122994639 2.0000
4 22282116 2.0000
4 24734991 3.0000
4 103879974 5.0000
4 47916280 2.0000
4 113585486 3.0000
4 180013616 1.0000
4 759067032 2.0000
4 34940114 5.0000
4 474991141 2.0000
4 236395049 3.0000
5 14284260 37.0000
5 622426905 10.0000
5 21746513 71.0000
5 277496722 32.0000
5 127619354 19.0000
5 14758838 37.0000
5 457060718 37.0000
5 309587728 28.0000
5 50714939 50.0000
5 415449314 13.0000
5 121127090 48.0000
5 22639961 23.0000
5 831250927 4.0000
5 80021045 62.0000
5 222477026 35.0000
5 516688031 6.0000
5 18096679 79.0000
5 496278040 36.0000
5 81367969 35.0000
5 102107018 44.0000
5 80968760 36.0000
5 593650130 12.0000
5 105838665 49.0000
5 18451281 30.0000
5 110767433 31.0000
5 22031058 57.0000
5 311986618 25.0000
5 19589280 53.0000
5 45158266 52.0000
5 479644360 14.0000
5 19858924 34.0000
5 417975170 16.0000
5 193313425 50.0000
5 130092487 33.0000
5 15580900 52.0000
5 52412027 11.0000
5 386776248 35.0000
5 331178901 22.0000
5 118711934 24.0000
5 106397932 28.0000
5 155892458 29.0000
5 36672211 28.0000
5 6364652 60.0000
5 275228841 27.0000
5 312758175 28.0000
5 77224096 35.0000
5 60738400 38.0000
5 222419520 12.0000
5 93860818 31.0000
5 225857392 40.0000
5 143739561 35.0000
5 20132840 47.0000
5 373442908 22.0000
5 432396682 29.0000
5 376161322 19.0000
5 209029473 27.0000
5 187632184 20.0000
5 130154450 37.0000
5 108600854 36.0000
5 22388326 55.0000
5 168592013 29.0000
5 81857654 28.0000
5 18099795 72.0000
5 87733460 15.0000
5 106115066 37.0000
5 328634628 71.0000
5 810372954 17.0000
5 631874663 9.0000
5 19177609 55.0000
5 871469846 6.0000
5 92498317 48.0000
5 14146330 35.0000
5 86192099 45.0000
5 221355288 29.0000
5 475884318 13.0000
5 118984824 47.0000
5 217148014 22.0000
5 77981490 40.0000
5 77808680 43.0000
5 15157283 52.0000
5 54515428 36.0000
5 131970620 42.0000
5 14937936 25.0000
5 20688804 49.0000
5 38281180 41.0000
5 33300246 78.0000
5 93880122 44.0000
5 131517399 42.0000
5 201226827 30.0000
5 776022362 3.0000
5 111411358 43.0000
5 408663015 27.0000
5 162472533 59.0000
5 554602188 9.0000
5 353688428 21.0000
5 66444899 23.0000
5 110391388 29.0000
5 19977759 75.0000
5 34374472 64.0000
5 20226550 31.0000
5 110459587 35.0000
5 407741330 36.0000
5 68198984 29.0000
5 27212119 77.0000
5 32965648 42.0000
5 277499481 12.0000
5 245849058 21.0000
5 125270251 54.0000
5 215206530 28.0000
5 16884084 43.0000
5 90646214 33.0000
5 437518507 11.0000
5 191807697 22.0000
5 78702900 52.0000
5 40238442 38.0000
5 18627119 38.0000
5 385936104 19.0000
5 253490735 30.0000
5 166598394 32.0000
5 100520303 24.0000
5 6058852 38.0000
5 297967419 32.0000
5 34244239 45.0000
5 436576452 22.0000
5 109585815 36.0000
5 46609085 16.0000
5 144791011 33.0000
5 104845115 28.0000
5 102084479 42.0000
5 903616850 3.0000
5 429751008 17.0000
5 115643685 70.0000
5 377319290 31.0000
5 55059675 30.0000
5 331021368 26.0000
5 94701778 37.0000
5 222762589 31.0000
5 249709671 34.0000
5 20148039 35.0000
5 368314502 13.0000
5 14104027 52.0000
5 315283542 2.0000
5 388954439 16.0000
5 211525589 18.0000
5 240202308 41.0000
5 105880024 47.0000
5 173065787 24.0000
5 948015937 10.0000
5 568174146 14.0000
5 14561015 35.0000
5 19295262 55.0000
5 121762421 23.0000
5 124152473 21.0000
5 132170123 29.0000
5 357805905 32.0000
5 19087569 32.0000
5 261782937 39.0000
5 144929619 49.0000
5 80943076 42.0000
5 16708655 65.0000
5 82093305 37.0000
5 49682880 38.0000
5 219330249 25.0000
5 58836363 59.0000
5 368312542 22.0000
5 466501865 11.0000
5 250091875 18.0000
5 68659708 50.0000
5 804596460 12.0000
5 14933304 80.0000
5 36664451 46.0000
5 227023883 59.0000
5 303707744 29.0000
5 28087982 28.0000
5 103065157 45.0000
5 158315486 23.0000
5 616277319 14.0000
5 61733092 40.0000
5 101262304 18.0000
5 269788397 29.0000
5 153810216 79.0000
5 927480949 10.0000
5 19058678 68.0000
5 38886883 18.0000
5 300872531 17.0000
5 18632946 55.0000
5 106150560 32.0000
5 260824465 24.0000
5 124170781 39.0000
5 131926473 54.0000
5 932446861 6.0000
5 78562045 26.0000
5 550076077 3.0000
5 462856853 17.0000
5 44548822 36.0000
5 77188973 35.0000
5 123346524 23.0000
5 31373289 43.0000
5 102958885 16.0000
5 609096352 5.0000
5 20424362 35.0000
5 15133808 24.0000
5 164226176 40.0000
5 422184091 25.0000
5 72341341 35.0000
5 318951712 31.0000
5 77240489 24.0000
5 388250401 32.0000
5 66774405 44.0000
5 24157360 64.0000
5 58922682 40.0000
5 393947529 26.0000
5 65357102 42.0000
5 276868661 23.0000
5 130508206 14.0000
5 21666641 59.0000
5 72883916 46.0000
5 393436815 24.0000
5 22499765 85.0000
5 117449724 16.0000
5 88974929 28.0000
5 19825835 42.0000
5 258834854 19.0000
5 11564602 34.0000
5 830775721 19.0000
5 25097735 95.0000
5 24727170 38.0000
5 107722321 46.0000
5 32522100 58.0000
5 242943134 32.0000
5 468356212 14.0000
5 154943205 31.0000
5 427031173 10.0000
5 15010349 77.0000
5 399365200 21.0000
5 61781260 57.0000
5 20356313 57.0000
5 133236916 55.0000
5 219976700 17.0000
5 62613162 43.0000
5 482866177 10.0000
5 20995648 67.0000
5 28543847 45.0000
5 85110055 34.0000
5 21744895 32.0000
5 34343954 55.0000
5 95194160 33.0000
5 389443487 7.0000
5 389434876 27.0000
5 134738764 18.0000
5 617016144 18.0000
5 224655400 26.0000
5 19397942 73.0000
5 101797813 17.0000
5 17723460 71.0000
5 119074643 35.0000
5 35305401 50.0000
5 296312085 15.0000
5 56999787 67.0000
5 270926830 33.0000
5 903985238 8.0000
5 90432690 47.0000
5 460401829 33.0000
5 21291109 45.0000
5 156992643 37.0000
5 255998767 24.0000
5 125312818 46.0000
5 113043462 16.0000
5 806388620 13.0000
5 26584956 62.0000
5 397160160 5.0000
5 169864622 43.0000
5 76650839 35.0000
5 815306454 5.0000
5 21713090 44.0000
5 728039018 15.0000
5 26796376 42.0000
5 19758148 57.0000
5 20856796 36.0000
5 108905591 20.0000
5 192935794 29.0000
5 23452598 58.0000
5 245745762 32.0000
5 19619404 39.0000
5 580749365 19.0000
5 237700394 20.0000
5 117777690 70.0000
5 32439211 17.0000
5 198912426 34.0000
5 326184301 21.0000
5 5715682 66.0000
5 408454349 36.0000
5 397229449 18.0000
5 200700960 40.0000
5 288723364 48.0000
5 120720108 36.0000
5 17298241 58.0000
5 55253731 38.0000
5 22159580 55.0000
5 606306570 15.0000
5 58821256 35.0000
5 202205134 24.0000
5 15453062 17.0000
5 481120639 5.0000
5 19018381 31.0000
5 20600229 67.0000
5 34654362 27.0000
5 388299335 35.0000
5 111013369 82.0000
5 499781930 25.0000
5 84563846 48.0000
5 114704539 56.0000
5 488386309 5.0000
5 328576792 27.0000
5 624746312 15.0000
5 60585651 32.0000
5 48988168 45.0000
5 219298196 23.0000
5 124312153 29.0000
5 15672615 49.0000
5 14567982 42.0000
5 142003449 30.0000
5 23749162 19.0000
5 41901500 35.0000
5 21736214 45.0000
5 24211594 86.0000
5 188332701 35.0000
5 100260784 32.0000
5 108935576 37.0000
5 236953412 27.0000
5 141636742 24.0000
5 143212610 34.0000
5 454866285 10.0000
5 383238347 17.0000
5 558445037 5.0000
5 14197060 77.0000
5 333330899 18.0000
5 494828691 14.0000
5 79167671 43.0000
5 85809236 77.0000
5 42374586 31.0000
5 130085607 40.0000
5 14395178 45.0000
5 354911386 33.0000
5 18020612 84.0000
5 387054267 32.0000
5 153914621 18.0000
5 191111643 42.0000
5 19973305 59.0000
5 837683683 12.0000
5 25091518 39.0000
5 35781487 52.0000
5 118429508 34.0000
5 859731314 10.0000
5 101712079 32.0000
5 64396655 34.0000
5 259215762 10.0000
5 131120978 38.0000
5 453169903 2.0000
5 85302744 44.0000
5 595553662 11.0000
5 112398730 76.0000
5 70796349 45.0000
5 357472615 26.0000
5 223552246 29.0000
5 108587399 47.0000
5 15048694 34.0000
5 173089105 30.0000
5 608932775 13.0000
5 166694631 26.0000
5 532241033 18.0000
5 95646830 45.0000
5 27850283 47.0000
5 20589545 48.0000
5 16970757 60.0000
5 296288685 8.0000
5 295807687 27.0000
5 124270074 30.0000
5 20622055 38.0000
5 15484198 35.0000
5 54351001 67.0000
5 250311545 27.0000
5 122994639 64.0000
5 80812413 9.0000
5 20992801 71.0000
5 32369044 31.0000
5 22282116 23.0000
5 24734991 38.0000
5 117783032 72.0000
5 386476845 18.0000
5 103879974 36.0000
5 14190551 44.0000
5 97452095 26.0000
5 47916280 17.0000
5 407859240 13.0000
5 77220402 35.0000
5 113585486 40.0000
5 180013616 39.0000
5 185183285 30.0000
5 759067032 12.0000
5 82406734 42.0000
5 50303152 64.0000
5 66078636 52.0000
5 34940114 40.0000
5 77234984 56.0000
5 474991141 3.0000
5 196054196 15.0000
5 80802900 50.0000
5 236395049 22.0000
5 79974944 17.0000
5 21408041 44.0000
5 91786287 40.0000
5 105800463 58.0000
5 107254637 40.0000
5 14621024 28.0000
5 143779403 49.0000
5 75896448 62.0000
6 14284260 26.0000
6 622426905 8.0000
6 21746513 115.0000
6 277496722 24.0000
6 127619354 25.0000
6 14758838 38.0000
6 457060718 94.0000
6 309587728 22.0000
6 50714939 49.0000
6 415449314 11.0000
6 121127090 56.0000
6 22639961 23.0000
6 831250927 4.0000
6 80021045 131.0000
6 222477026 25.0000
6 516688031 9.0000
6 18096679 131.0000
6 496278040 16.0000
6 81367969 58.0000
6 102107018 75.0000
6 80968760 30.0000
6 593650130 7.0000
6 105838665 67.0000
6 18451281 50.0000
6 110767433 26.0000
6 22031058 54.0000
6 311986618 14.0000
6 19589280 46.0000
6 45158266 81.0000
6 479644360 11.0000
6 19858924 24.0000
6 417975170 6.0000
6 193313425 74.0000
6 130092487 28.0000
6 15580900 135.0000
6 52412027 10.0000
6 386776248 25.0000
6 331178901 17.0000
6 118711934 31.0000
6 106397932 34.0000
6 155892458 27.0000
6 36672211 41.0000
6 6364652 123.0000
6 275228841 17.0000
6 312758175 18.0000
6 77224096 39.0000
6 60738400 39.0000
6 222419520 6.0000
6 93860818 34.0000
6 225857392 48.0000
6 143739561 29.0000
6 20132840 33.0000
6 373442908 16.0000
6 432396682 26.0000
6 376161322 17.0000
6 209029473 19.0000
6 187632184 13.0000
6 130154450 54.0000
6 108600854 43.0000
6 22388326 98.0000
6 168592013 18.0000
6 81857654 19.0000
6 18099795 151.0000
6 87733460 13.0000
6 106115066 56.0000
6 328634628 192.0000
6 810372954 8.0000
6 631874663 10.0000
6 19177609 65.0000
6 871469846 12.0000
6 92498317 45.0000
6 14146330 41.0000
6 86192099 36.0000
6 221355288 19.0000
6 475884318 9.0000
6 118984824 42.0000
6 217148014 19.0000
6 77981490 59.0000
6 77808680 39.0000
6 15157283 69.0000
6 54515428 44.0000
6 131970620 55.0000
6 14937936 16.0000
6 20688804 80.0000
6 38281180 40.0000
6 33300246 190.0000
6 93880122 95.0000
6 131517399 37.0000
6 201226827 37.0000
6 776022362 5.0000
6 111411358 58.0000
6 408663015 24.0000
6 162472533 131.0000
6 554602188 6.0000
6 353688428 28.0000
6 66444899 31.0000
6 110391388 29.0000
6 19977759 186.0000
6 34374472 147.0000
6 20226550 25.0000
6 110459587 43.0000
6 407741330 28.0000
6 68198984 27.0000
6 27212119 151.0000
6 32965648 54.0000
6 277499481 19.0000
6 245849058 11.0000
6 125270251 98.0000
6 215206530 20.0000
6 16884084 51.0000
6 90646214 23.0000
6 437518507 7.0000
6 191807697 19.0000
6 78702900 69.0000
6 40238442 46.0000
6 18627119 38.0000
6 385936104 9.0000
6 253490735 26.0000
6 166598394 29.0000
6 100520303 13.0000
6 6058852 66.0000
6 297967419 31.0000
6 34244239 41.0000
6 436576452 15.0000
6 109585815 37.0000
6 46609085 19.0000
6 144791011 36.0000
6 104845115 39.0000
6 102084479 64.0000
6 903616850 4.0000
6 429751008 15.0000
6 115643685 204.0000
6 377319290 22.0000
6 55059675 42.0000
6 331021368 18.0000
6 94701778 50.0000
6 222762589 24.0000
6 249709671 35.0000
6 20148039 45.0000
6 368314502 7.0000
6 14104027 93.0000
6 315283542 2.0000
6 388954439 13.0000
6 211525589 20.0000
6 240202308 51.0000
6 105880024 66.0000
6 173065787 19.0000
6 948015937 6.0000
6 568174146 8.0000
6 14561015 32.0000
6 19295262 79.0000
6 121762421 19.0000
6 124152473 15.0000
6 132170123 36.0000
6 357805905 19.0000
6 19087569 22.0000
6 261782937 25.0000
6 144929619 52.0000
6 80943076 45.0000
6 16708655 197.0000
6 82093305 54.0000
6 49682880 36.0000
6 219330249 15.0000
6 58836363 166.0000
6 368312542 19.0000
6 466501865 6.0000
6 250091875 12.0000
6 68659708 74.0000
6 804596460 6.0000
6 14933304 146.0000
6 36664451 38.0000
6 227023883 137.0000
6 303707744 24.0000
6 28087982 17.0000
6 103065157 112.0000
6 158315486 13.0000
6 616277319 7.0000
6 61733092 54.0000
6 101262304 9.0000
6 269788397 14.0000
6 153810216 157.0000
6 927480949 5.0000
6 19058678 82.0000
6 38886883 10.0000
6 300872531 17.0000
6 18632946 78.0000
6 106150560 28.0000
6 260824465 14.0000
6 124170781 40.0000
6 131926473 84.0000
6 932446861 10.0000
6 78562045 21.0000
6 550076077 6.0000
6 462856853 16.0000
6 44548822 41.0000
6 77188973 44.0000
6 123346524 19.0000
6 31373289 60.0000
6 102958885 8.0000
6 609096352 6.0000
6 20424362 39.0000
6 15133808 21.0000
6 164226176 63.0000
6 422184091 19.0000
6 72341341 26.0000
6 318951712 39.0000
6 77240489 36.0000
6 388250401 28.0000
6 66774405 54.0000
6 24157360 73.0000
6 58922682 42.0000
6 393947529 13.0000
6 65357102 63.0000
6 276868661 22.0000
6 130508206 6.0000
6 21666641 73.0000
6 72883916 75.0000
6 393436815 15.0000
6 22499765 178.0000
6 117449724 14.0000
6 88974929 20.0000
6 19825835 46.0000
6 258834854 11.0000
6 11564602 31.0000
6 830775721 21.0000
6 25097735 185.0000
6 24727170 41.0000
6 107722321 60.0000
6 32522100 128.0000
6 242943134 28.0000
6 468356212 7.0000
6 154943205 20.0000
6 427031173 4.0000
6 15010349 159.0000
6 399365200 14.0000
6 61781260 185.0000
6 20356313 66.0000
6 133236916 97.0000
6 219976700 12.0000
6 62613162 60.0000
6 482866177 4.0000
6 20995648 165.0000
6 28543847 74.0000
6 85110055 24.0000
6 21744895 24.0000
6 34343954 78.0000
6 95194160 44.0000
6 389443487 17.0000
6 389434876 19.0000
6 134738764 7.0000
6 617016144 19.0000
6 224655400 32.0000
6 19397942 165.0000
6 101797813 12.0000
6 17723460 160.0000
6 119074643 26.0000
6 35305401 85.0000
6 296312085 9.0000
6 56999787 178.0000
6 270926830 28.0000
6 903985238 8.0000
6 90432690 68.0000
6 460401829 28.0000
6 21291109 36.0000
6 156992643 55.0000
6 255998767 12.0000
6 125312818 51.0000
6 113043462 7.0000
6 806388620 7.0000
6 26584956 82.0000
6 397160160 7.0000
6 169864622 46.0000
6 76650839 48.0000
6 815306454 6.0000
6 21713090 59.0000
6 728039018 9.0000
6 26796376 33.0000
6 19758148 70.0000
6 20856796 43.0000
6 108905591 10.0000
6 192935794 31.0000
6 23452598 50.0000
6 245745762 32.0000
6 19619404 44.0000
6 580749365 13.0000
6 237700394 17.0000
6 117777690 129.0000
6 32439211 35.0000
6 198912426 49.0000
6 326184301 15.0000
6 5715682 113.0000
6 408454349 38.0000
6 397229449 11.0000
6 200700960 49.0000
6 288723364 46.0000
6 120720108 32.0000
6 17298241 62.0000
6 55253731 46.0000
6 22159580 88.0000
6 606306570 8.0000
6 58821256 48.0000
6 202205134 24.0000
6 15453062 8.0000
6 481120639 5.0000
6 19018381 49.0000
6 20600229 88.0000
6 34654362 18.0000
6 388299335 26.0000
6 111013369 105.0000
6 499781930 26.0000
6 84563846 83.0000
6 114704539 88.0000
6 488386309 7.0000
6 328576792 13.0000
6 624746312 11.0000
6 60585651 31.0000
6 48988168 44.0000
6 219298196 29.0000
6 124312153 38.0000
6 15672615 51.0000
6 14567982 62.0000
6 142003449 21.0000
6 23749162 34.0000
6 41901500 36.0000
6 21736214 41.0000
6 24211594 181.0000
6 188332701 28.0000
6 100260784 31.0000
6 108935576 32.0000
6 236953412 18.0000
6 141636742 17.0000
6 143212610 37.0000
6 454866285 9.0000
6 383238347 14.0000
6 558445037 5.0000
6 14197060 158.0000
6 333330899 11.0000
6 494828691 5.0000
6 79167671 58.0000
6 85809236 180.0000
6 42374586 22.0000
6 130085607 44.0000
6 14395178 52.0000
6 354911386 29.0000
6 18020612 163.0000
6 387054267 38.0000
6 153914621 20.0000
6 191111643 81.0000
6 19973305 72.0000
6 837683683 7.0000
6 25091518 53.0000
6 35781487 118.0000
6 118429508 29.0000
6 859731314 8.0000
6 101712079 28.0000
6 64396655 41.0000
6 259215762 15.0000
6 131120978 34.0000
6 453169903 2.0000
6 85302744 61.0000
6 595553662 8.0000
6 112398730 117.0000
6 70796349 58.0000
6 357472615 13.0000
6 223552246 21.0000
6 108587399 64.0000
6 15048694 32.0000
6 173089105 23.0000
6 608932775 9.0000
6 166694631 14.0000
6 532241033 14.0000
6 95646830 56.0000
6 27850283 64.0000
6 20589545 55.0000
6 16970757 89.0000
6 296288685 10.0000
6 295807687 23.0000
6 124270074 43.0000
6 20622055 65.0000
6 15484198 105.0000
6 54351001 103.0000
6 250311545 22.0000
6 122994639 107.0000
6 80812413 16.0000
6 20992801 132.0000
6 32369044 31.0000
6 22282116 11.0000
6 24734991 47.0000
6 117783032 215.0000
6 386476845 12.0000
6 103879974 31.0000
6 14190551 161.0000
6 97452095 48.0000
6 47916280 9.0000
6 407859240 6.0000
6 77220402 55.0000
6 113585486 37.0000
6 180013616 36.0000
6 185183285 33.0000
6 759067032 6.0000
6 82406734 61.0000
6 50303152 157.0000
6 66078636 67.0000
6 34940114 40.0000
6 77234984 117.0000
6 474991141 8.0000
6 196054196 16.0000
6 80802900 145.0000
6 236395049 16.0000
6 79974944 9.0000
6 21408041 43.0000
6 91786287 46.0000
6 105800463 105.0000
6 107254637 55.0000
6 14621024 33.0000
6 143779403 176.0000
6 75896448 195.0000
7 14284260 31.0000
7 21746513 1.0000
7 127619354 2.0000
7 14758838 36.0000
7 457060718 18.0000
7 309587728 24.0000
7 50714939 39.0000
7 121127090 36.0000
7 831250927 6.0000
7 80021045 1.0000
7 222477026 27.0000
7 18096679 44.0000
7 496278040 16.0000
7 81367969 1.0000
7 102107018 1.0000
7 80968760 35.0000
7 593650130 15.0000
7 105838665 1.0000
7 110767433 1.0000
7 22031058 40.0000
7 19589280 37.0000
7 45158266 1.0000
7 19858924 37.0000
7 417975170 15.0000
7 130092487 38.0000
7 52412027 14.0000
7 386776248 19.0000
7 118711934 2.0000
7 106397932 1.0000
7 155892458 23.0000
7 36672211 2.0000
7 275228841 24.0000
7 312758175 22.0000
7 77224096 1.0000
7 60738400 37.0000
7 222419520 16.0000
7 20132840 36.0000
7 373442908 10.0000
7 209029473 29.0000
7 187632184 21.0000
7 130154450 1.0000
7 108600854 1.0000
7 22388326 1.0000
7 81857654 22.0000
7 87733460 1.0000
7 106115066 1.0000
7 810372954 13.0000
7 631874663 11.0000
7 19177609 44.0000
7 871469846 6.0000
7 92498317 40.0000
7 14146330 1.0000
7 86192099 42.0000
7 475884318 15.0000
7 118984824 41.0000
7 217148014 23.0000
7 77981490 1.0000
7 15157283 40.0000
7 54515428 36.0000
7 131970620 1.0000
7 14937936 23.0000
7 20688804 1.0000
7 38281180 35.0000
7 93880122 33.0000
7 131517399 40.0000
7 111411358 1.0000
7 408663015 16.0000
7 162472533 1.0000
7 554602188 13.0000
7 66444899 2.0000
7 34374472 1.0000
7 20226550 28.0000
7 110459587 1.0000
7 68198984 1.0000
7 27212119 1.0000
7 32965648 1.0000
7 277499481 1.0000
7 125270251 41.0000
7 16884084 34.0000
7 90646214 29.0000
7 437518507 10.0000
7 78702900 36.0000
7 40238442 1.0000
7 18627119 36.0000
7 385936104 17.0000
7 166598394 29.0000
7 100520303 19.0000
7 6058852 1.0000
7 34244239 35.0000
7 436576452 17.0000
7 109585815 37.0000
7 46609085 1.0000
7 144791011 1.0000
7 104845115 2.0000
7 102084479 1.0000
7 903616850 4.0000
7 429751008 16.0000
7 55059675 1.0000
7 331021368 25.0000
7 94701778 1.0000
7 222762589 25.0000
7 20148039 1.0000
7 368314502 14.0000
7 14104027 32.0000
7 105880024 1.0000
7 173065787 22.0000
7 14561015 36.0000
7 19295262 1.0000
7 124152473 1.0000
7 132170123 1.0000
7 19087569 34.0000
7 144929619 19.0000
7 80943076 34.0000
7 58836363 37.0000
7 68659708 1.0000
7 804596460 10.0000
7 36664451 39.0000
7 303707744 24.0000
7 28087982 26.0000
7 103065157 17.0000
7 158315486 11.0000
7 61733092 1.0000
7 269788397 21.0000
7 19058678 41.0000
7 18632946 3.0000
7 124170781 31.0000
7 131926473 28.0000
7 932446861 3.0000
7 78562045 27.0000
7 550076077 3.0000
7 462856853 18.0000
7 44548822 37.0000
7 123346524 22.0000
7 31373289 2.0000
7 102958885 16.0000
7 20424362 36.0000
7 15133808 25.0000
7 422184091 17.0000
7 77240489 2.0000
7 388250401 15.0000
7 66774405 39.0000
7 24157360 1.0000
7 58922682 31.0000
7 65357102 38.0000
7 276868661 1.0000
7 130508206 8.0000
7 21666641 1.0000
7 72883916 1.0000
7 117449724 17.0000
7 88974929 22.0000
7 19825835 32.0000
7 258834854 13.0000
7 11564602 38.0000
7 830775721 13.0000
7 25097735 50.0000
7 24727170 32.0000
7 107722321 1.0000
7 32522100 1.0000
7 242943134 31.0000
7 154943205 26.0000
7 15010349 1.0000
7 399365200 15.0000
7 20356313 37.0000
7 133236916 5.0000
7 62613162 41.0000
7 482866177 11.0000
7 28543847 3.0000
7 85110055 23.0000
7 21744895 39.0000
7 34343954 1.0000
7 95194160 1.0000
7 134738764 16.0000
7 224655400 20.0000
7 119074643 30.0000
7 35305401 1.0000
7 56999787 1.0000
7 903985238 6.0000
7 90432690 1.0000
7 460401829 20.0000
7 21291109 1.0000
7 255998767 21.0000
7 125312818 44.0000
7 113043462 10.0000
7 806388620 13.0000
7 26584956 1.0000
7 397160160 10.0000
7 76650839 35.0000
7 21713090 1.0000
7 728039018 14.0000
7 26796376 33.0000
7 19758148 41.0000
7 20856796 1.0000
7 108905591 1.0000
7 23452598 1.0000
7 19619404 38.0000
7 237700394 13.0000
7 117777690 1.0000
7 326184301 23.0000
7 5715682 1.0000
7 288723364 22.0000
7 120720108 1.0000
7 17298241 35.0000
7 55253731 37.0000
7 22159580 24.0000
7 606306570 15.0000
7 58821256 1.0000
7 15453062 12.0000
7 19018381 1.0000
7 111013369 48.0000
7 84563846 1.0000
7 114704539 40.0000
7 328576792 21.0000
7 624746312 6.0000
7 60585651 39.0000
7 48988168 39.0000
7 219298196 1.0000
7 124312153 1.0000
7 15672615 1.0000
7 14567982 1.0000
7 41901500 31.0000
7 21736214 1.0000
7 188332701 24.0000
7 100260784 34.0000
7 108935576 35.0000
7 141636742 25.0000
7 383238347 19.0000
7 79167671 1.0000
7 42374586 34.0000
7 130085607 33.0000
7 14395178 43.0000
7 19973305 1.0000
7 837683683 1.0000
7 25091518 1.0000
7 35781487 1.0000
7 859731314 11.0000
7 101712079 29.0000
7 64396655 1.0000
7 131120978 32.0000
7 85302744 1.0000
7 112398730 35.0000
7 70796349 40.0000
7 223552246 26.0000
7 108587399 40.0000
7 15048694 29.0000
7 608932775 1.0000
7 532241033 14.0000
7 95646830 42.0000
7 27850283 1.0000
7 20589545 1.0000
7 16970757 39.0000
7 296288685 11.0000
7 295807687 23.0000
7 20622055 1.0000
7 15484198 1.0000
7 54351001 1.0000
7 250311545 24.0000
7 122994639 17.0000
7 22282116 25.0000
7 24734991 33.0000
7 117783032 1.0000
7 103879974 35.0000
7 97452095 2.0000
7 47916280 11.0000
7 77220402 1.0000
7 113585486 31.0000
7 759067032 10.0000
7 82406734 1.0000
7 50303152 1.0000
7 66078636 1.0000
7 34940114 39.0000
7 474991141 7.0000
7 80802900 1.0000
7 236395049 14.0000
7 21408041 1.0000
7 91786287 1.0000
7 105800463 1.0000
7 107254637 1.0000
8 14284260 1.0000
8 103065157 1.0000
8 15010349 1.0000
8 112398730 1.0000
8 16970757 1.0000
8 122994639 2.0000
9 14284260 1.0000
9 15010349 1.0000
9 112398730 1.0000
9 16970757 1.0000
9 122994639 1.0000
10 14284260 1.0000
10 309587728 1.0000
10 121127090 1.0000
10 593650130 1.0000
10 275228841 1.0000
10 19177609 1.0000
10 86192099 1.0000
10 38281180 1.0000
10 408663015 1.0000
10 16884084 1.0000
10 166598394 1.0000
10 429751008 1.0000
10 14104027 1.0000
10 80943076 1.0000
10 303707744 1.0000
10 103065157 1.0000
10 124170781 1.0000
10 44548822 1.0000
10 20424362 1.0000
10 66774405 1.0000
10 25097735 1.0000
10 20356313 1.0000
10 85110055 1.0000
10 119074643 1.0000
10 460401829 1.0000
10 806388620 1.0000
10 728039018 1.0000
10 48988168 1.0000
10 223552246 1.0000
10 250311545 1.0000
10 122994639 1.0000
10 24734991 1.0000
11 14284260 4.0000
11 622426905 2.0000
11 21746513 4.0000
11 277496722 5.0000
11 127619354 4.0000
11 14758838 4.0000
11 457060718 4.0000
11 309587728 5.0000
11 50714939 4.0000
11 415449314 3.0000
11 121127090 4.0000
11 22639961 4.0000
11 831250927 2.0000
11 80021045 4.0000
11 222477026 4.0000
11 516688031 2.0000
11 18096679 3.0000
11 496278040 4.0000
11 81367969 4.0000
11 102107018 4.0000
11 80968760 4.0000
11 593650130 3.0000
11 105838665 4.0000
11 18451281 3.0000
11 110767433 4.0000
11 22031058 4.0000
11 311986618 5.0000
11 19589280 4.0000
11 45158266 4.0000
11 479644360 3.0000
11 19858924 4.0000
11 417975170 4.0000
11 193313425 4.0000
11 130092487 4.0000
11 15580900 3.0000
11 52412027 2.0000
11 386776248 4.0000
11 331178901 2.0000
11 118711934 4.0000
11 106397932 4.0000
11 155892458 4.0000
11 36672211 4.0000
11 6364652 4.0000
11 275228841 5.0000
11 312758175 5.0000
11 77224096 4.0000
11 60738400 4.0000
11 222419520 3.0000
11 93860818 4.0000
11 225857392 4.0000
11 143739561 4.0000
11 20132840 4.0000
11 373442908 4.0000
11 432396682 4.0000
11 376161322 3.0000
11 209029473 4.0000
11 187632184 3.0000
11 130154450 4.0000
11 108600854 4.0000
11 22388326 4.0000
11 168592013 4.0000
11 81857654 5.0000
11 18099795 3.0000
11 87733460 3.0000
11 106115066 4.0000
11 328634628 5.0000
11 810372954 3.0000
11 631874663 3.0000
11 19177609 4.0000
11 871469846 2.0000
11 92498317 4.0000
11 14146330 4.0000
11 86192099 4.0000
11 221355288 5.0000
11 475884318 2.0000
11 118984824 4.0000
11 217148014 3.0000
11 77981490 4.0000
11 77808680 4.0000
11 15157283 4.0000
11 54515428 4.0000
11 131970620 4.0000
11 14937936 3.0000
11 20688804 4.0000
11 38281180 4.0000
11 33300246 3.0000
11 93880122 4.0000
11 131517399 4.0000
11 201226827 4.0000
11 776022362 2.0000
11 111411358 4.0000
11 408663015 5.0000
11 162472533 4.0000
11 554602188 3.0000
11 353688428 3.0000
11 66444899 4.0000
11 110391388 4.0000
11 19977759 3.0000
11 34374472 4.0000
11 20226550 4.0000
11 110459587 3.0000
11 407741330 5.0000
11 68198984 4.0000
11 27212119 4.0000
11 32965648 4.0000
11 277499481 2.0000
11 245849058 2.0000
11 125270251 4.0000
11 215206530 5.0000
11 16884084 4.0000
11 90646214 4.0000
11 437518507 2.0000
11 191807697 2.0000
11 78702900 4.0000
11 40238442 4.0000
11 18627119 4.0000
11 385936104 3.0000
11 253490735 4.0000
11 166598394 4.0000
11 100520303 4.0000
11 6058852 4.0000
11 297967419 5.0000
11 34244239 4.0000
11 436576452 4.0000
11 109585815 4.0000
11 46609085 4.0000
11 144791011 4.0000
11 104845115 4.0000
11 102084479 4.0000
11 903616850 1.0000
11 429751008 3.0000
11 115643685 3.0000
11 377319290 5.0000
11 55059675 4.0000
11 331021368 4.0000
11 94701778 4.0000
11 222762589 4.0000
11 249709671 4.0000
11 20148039 4.0000
11 368314502 3.0000
11 14104027 2.0000
11 388954439 4.0000
11 211525589 3.0000
11 240202308 4.0000
11 105880024 4.0000
11 173065787 4.0000
11 948015937 2.0000
11 568174146 3.0000
11 14561015 4.0000
11 19295262 4.0000
11 121762421 4.0000
11 124152473 3.0000
11 132170123 4.0000
11 357805905 5.0000
11 19087569 4.0000
11 261782937 5.0000
11 144929619 4.0000
11 80943076 4.0000
11 16708655 2.0000
11 82093305 4.0000
11 49682880 4.0000
11 219330249 5.0000
11 58836363 3.0000
11 368312542 4.0000
11 466501865 2.0000
11 250091875 3.0000
11 68659708 4.0000
11 804596460 3.0000
11 14933304 3.0000
11 36664451 4.0000
11 227023883 4.0000
11 303707744 5.0000
11 28087982 4.0000
11 103065157 1.0000
11 158315486 5.0000
11 616277319 3.0000
11 61733092 4.0000
11 101262304 3.0000
11 269788397 5.0000
11 153810216 3.0000
11 927480949 2.0000
11 19058678 4.0000
11 38886883 3.0000
11 300872531 2.0000
11 18632946 4.0000
11 106150560 5.0000
11 260824465 4.0000
11 124170781 4.0000
11 131926473 4.0000
11 932446861 2.0000
11 78562045 5.0000
11 550076077 2.0000
11 462856853 4.0000
11 44548822 4.0000
11 77188973 5.0000
11 123346524 4.0000
11 31373289 4.0000
11 102958885 3.0000
11 609096352 2.0000
11 20424362 4.0000
11 15133808 4.0000
11 164226176 4.0000
11 422184091 4.0000
11 72341341 4.0000
11 318951712 5.0000
11 77240489 4.0000
11 388250401 5.0000
11 66774405 4.0000
11 24157360 4.0000
11 58922682 4.0000
11 393947529 5.0000
11 65357102 4.0000
11 276868661 4.0000
11 130508206 3.0000
11 21666641 4.0000
11 72883916 4.0000
11 393436815 5.0000
11 22499765 3.0000
11 117449724 3.0000
11 88974929 4.0000
11 19825835 4.0000
11 258834854 4.0000
11 11564602 4.0000
11 830775721 3.0000
11 25097735 4.0000
11 24727170 4.0000
11 107722321 4.0000
11 32522100 4.0000
11 242943134 4.0000
11 468356212 3.0000
11 154943205 4.0000
11 427031173 2.0000
11 15010349 2.0000
11 399365200 4.0000
11 61781260 1.0000
11 20356313 4.0000
11 133236916 4.0000
11 219976700 3.0000
11 62613162 4.0000
11 482866177 2.0000
11 20995648 3.0000
11 28543847 4.0000
11 85110055 4.0000
11 21744895 4.0000
11 34343954 4.0000
11 95194160 4.0000
11 389443487 2.0000
11 389434876 4.0000
11 134738764 4.0000
11 617016144 3.0000
11 224655400 5.0000
11 19397942 3.0000
11 101797813 3.0000
11 17723460 3.0000
11 119074643 4.0000
11 35305401 4.0000
11 296312085 3.0000
11 56999787 3.0000
11 270926830 5.0000
11 903985238 3.0000
11 90432690 4.0000
11 460401829 4.0000
11 21291109 4.0000
11 156992643 4.0000
11 255998767 4.0000
11 125312818 4.0000
11 113043462 4.0000
11 806388620 3.0000
11 26584956 4.0000
11 397160160 2.0000
11 169864622 4.0000
11 76650839 4.0000
11 815306454 2.0000
11 21713090 4.0000
11 728039018 3.0000
11 26796376 4.0000
11 19758148 4.0000
11 20856796 4.0000
11 108905591 3.0000
11 192935794 5.0000
11 23452598 4.0000
11 245745762 4.0000
11 19619404 4.0000
11 580749365 3.0000
11 237700394 5.0000
11 117777690 4.0000
11 32439211 2.0000
11 198912426 4.0000
11 326184301 4.0000
11 5715682 4.0000
11 408454349 4.0000
11 397229449 3.0000
11 200700960 4.0000
11 288723364 5.0000
11 120720108 4.0000
11 17298241 4.0000
11 55253731 4.0000
11 22159580 5.0000
11 606306570 3.0000
11 58821256 4.0000
11 202205134 5.0000
11 15453062 4.0000
11 481120639 2.0000
11 19018381 4.0000
11 20600229 4.0000
11 34654362 5.0000
11 388299335 5.0000
11 111013369 4.0000
11 499781930 3.0000
11 84563846 4.0000
11 114704539 4.0000
11 488386309 2.0000
11 328576792 5.0000
11 624746312 2.0000
11 60585651 4.0000
11 48988168 4.0000
11 219298196 4.0000
11 124312153 4.0000
11 15672615 4.0000
11 14567982 4.0000
11 142003449 5.0000
11 532351874 1.0000
11 23749162 2.0000
11 41901500 4.0000
11 21736214 4.0000
11 24211594 3.0000
11 188332701 4.0000
11 100260784 4.0000
11 108935576 4.0000
11 236953412 4.0000
11 141636742 4.0000
11 143212610 5.0000
11 454866285 2.0000
11 383238347 4.0000
11 558445037 2.0000
11 14197060 3.0000
11 333330899 3.0000
11 494828691 2.0000
11 79167671 2.0000
11 85809236 3.0000
11 42374586 4.0000
11 130085607 4.0000
11 14395178 4.0000
11 354911386 5.0000
11 18020612 3.0000
11 387054267 4.0000
11 153914621 3.0000
11 191111643 4.0000
11 19973305 4.0000
11 837683683 3.0000
11 25091518 4.0000
11 35781487 4.0000
11 118429508 4.0000
11 859731314 3.0000
11 101712079 4.0000
11 64396655 4.0000
11 259215762 1.0000
11 131120978 4.0000
11 453169903 2.0000
11 85302744 4.0000
11 595553662 3.0000
11 112398730 3.0000
11 70796349 4.0000
11 357472615 5.0000
11 223552246 4.0000
11 108587399 4.0000
11 15048694 5.0000
11 173089105 4.0000
11 608932775 3.0000
11 166694631 4.0000
11 532241033 3.0000
11 95646830 4.0000
11 27850283 4.0000
11 20589545 4.0000
11 16970757 4.0000
11 296288685 3.0000
11 295807687 5.0000
11 124270074 4.0000
11 20622055 4.0000
11 15484198 1.0000
11 54351001 4.0000
11 250311545 4.0000
11 122994639 1.0000
11 80812413 2.0000
11 20992801 4.0000
11 32369044 4.0000
11 22282116 4.0000
11 24734991 4.0000
11 117783032 4.0000
11 386476845 3.0000
11 103879974 4.0000
11 14190551 2.0000
11 97452095 4.0000
11 47916280 3.0000
11 407859240 3.0000
11 77220402 4.0000
11 113585486 4.0000
11 180013616 4.0000
11 185183285 4.0000
11 759067032 2.0000
11 82406734 4.0000
11 50303152 4.0000
11 66078636 4.0000
11 34940114 4.0000
11 77234984 4.0000
11 474991141 2.0000
11 196054196 2.0000
11 80802900 2.0000
11 236395049 5.0000
11 79974944 2.0000
11 21408041 4.0000
11 91786287 4.0000
11 105800463 4.0000
11 107254637 4.0000
11 14621024 2.0000
11 143779403 3.0000
11 75896448 2.0000
12 14284260 1.0000
12 277496722 1.0000
12 457060718 1.0000
12 309587728 1.0000
12 121127090 1.0000
12 222477026 1.0000
12 18096679 1.0000
12 496278040 1.0000
12 81367969 1.0000
12 102107018 1.0000
12 80968760 1.0000
12 110767433 1.0000
12 22031058 1.0000
12 311986618 1.0000
12 45158266 1.0000
12 19858924 1.0000
12 130092487 1.0000
12 15580900 1.0000
12 52412027 1.0000
12 386776248 1.0000
12 106397932 1.0000
12 275228841 1.0000
12 312758175 1.0000
12 60738400 1.0000
12 143739561 1.0000
12 376161322 1.0000
12 130154450 1.0000
12 108600854 1.0000
12 22388326 1.0000
12 106115066 1.0000
12 328634628 1.0000
12 92498317 1.0000
12 86192099 1.0000
12 217148014 1.0000
12 77981490 1.0000
12 77808680 1.0000
12 15157283 1.0000
12 131970620 1.0000
12 38281180 1.0000
12 33300246 1.0000
12 93880122 1.0000
12 201226827 1.0000
12 111411358 1.0000
12 408663015 1.0000
12 162472533 1.0000
12 19977759 1.0000
12 34374472 1.0000
12 110459587 1.0000
12 407741330 1.0000
12 32965648 1.0000
12 16884084 1.0000
12 90646214 1.0000
12 40238442 1.0000
12 18627119 1.0000
12 385936104 1.0000
12 166598394 1.0000
12 297967419 1.0000
12 34244239 1.0000
12 436576452 1.0000
12 144791011 1.0000
12 115643685 1.0000
12 377319290 1.0000
12 331021368 1.0000
12 94701778 1.0000
12 20148039 1.0000
12 14104027 1.0000
12 388954439 1.0000
12 105880024 1.0000
12 357805905 1.0000
12 19087569 1.0000
12 144929619 1.0000
12 80943076 1.0000
12 16708655 1.0000
12 219330249 1.0000
12 368312542 1.0000
12 68659708 1.0000
12 14933304 1.0000
12 36664451 1.0000
12 227023883 1.0000
12 303707744 1.0000
12 103065157 1.0000
12 269788397 1.0000
12 153810216 1.0000
12 19058678 1.0000
12 18632946 1.0000
12 106150560 1.0000
12 124170781 1.0000
12 78562045 1.0000
12 462856853 1.0000
12 44548822 1.0000
12 20424362 1.0000
12 72341341 1.0000
12 77240489 1.0000
12 388250401 1.0000
12 66774405 1.0000
12 58922682 1.0000
12 393947529 1.0000
12 65357102 1.0000
12 276868661 1.0000
12 72883916 1.0000
12 393436815 1.0000
12 19825835 1.0000
12 830775721 1.0000
12 25097735 1.0000
12 32522100 1.0000
12 154943205 1.0000
12 15010349 1.0000
12 399365200 1.0000
12 20356313 1.0000
12 133236916 1.0000
12 219976700 1.0000
12 20995648 1.0000
12 21744895 1.0000
12 389434876 1.0000
12 617016144 1.0000
12 19397942 1.0000
12 17723460 1.0000
12 119074643 1.0000
12 296312085 1.0000
12 460401829 1.0000
12 26584956 1.0000
12 169864622 1.0000
12 728039018 1.0000
12 19758148 1.0000
12 23452598 1.0000
12 19619404 1.0000
12 198912426 1.0000
12 5715682 1.0000
12 288723364 1.0000
12 120720108 1.0000
12 55253731 1.0000
12 22159580 1.0000
12 15453062 1.0000
12 19018381 1.0000
12 20600229 1.0000
12 34654362 1.0000
12 388299335 1.0000
12 111013369 1.0000
12 328576792 1.0000
12 15672615 1.0000
12 14567982 1.0000
12 41901500 1.0000
12 24211594 1.0000
12 188332701 1.0000
12 143212610 1.0000
12 454866285 1.0000
12 383238347 1.0000
12 85809236 1.0000
12 130085607 1.0000
12 14395178 1.0000
12 18020612 1.0000
12 35781487 1.0000
12 118429508 1.0000
12 101712079 1.0000
12 64396655 1.0000
12 131120978 1.0000
12 595553662 1.0000
12 357472615 1.0000
12 223552246 1.0000
12 108587399 1.0000
12 15048694 1.0000
12 173089105 1.0000
12 608932775 1.0000
12 95646830 1.0000
12 20589545 1.0000
12 295807687 1.0000
12 124270074 1.0000
12 20622055 1.0000
12 250311545 1.0000
12 20992801 1.0000
12 32369044 1.0000
12 22282116 1.0000
12 24734991 1.0000
12 386476845 1.0000
12 103879974 1.0000
12 14190551 1.0000
12 77220402 1.0000
12 113585486 1.0000
12 180013616 1.0000
12 185183285 1.0000
12 82406734 1.0000
12 66078636 1.0000
12 34940114 1.0000
12 77234984 1.0000
12 80802900 1.0000
12 236395049 1.0000
12 91786287 1.0000
12 107254637 1.0000
13 14284260 13.0000
13 622426905 1.0000
13 21746513 23.0000
13 277496722 5.0000
13 127619354 6.0000
13 14758838 13.0000
13 457060718 6.0000
13 309587728 7.0000
13 50714939 16.0000
13 415449314 2.0000
13 121127090 15.0000
13 22639961 2.0000
13 80021045 11.0000
13 222477026 8.0000
13 516688031 1.0000
13 18096679 23.0000
13 496278040 6.0000
13 43312141 1.0000
13 81367969 7.0000
13 102107018 15.0000
13 80968760 12.0000
13 593650130 1.0000
13 105838665 12.0000
13 18451281 5.0000
13 110767433 8.0000
13 22031058 17.0000
13 311986618 4.0000
13 19589280 17.0000
13 45158266 12.0000
13 479644360 2.0000
13 19858924 13.0000
13 417975170 4.0000
13 193313425 15.0000
13 130092487 12.0000
13 15580900 17.0000
13 52412027 4.0000
13 386776248 6.0000
13 331178901 4.0000
13 118711934 6.0000
13 106397932 9.0000
13 155892458 6.0000
13 36672211 8.0000
13 6364652 11.0000
13 275228841 7.0000
13 312758175 7.0000
13 77224096 15.0000
13 60738400 13.0000
13 222419520 3.0000
13 93860818 4.0000
13 225857392 13.0000
13 143739561 11.0000
13 20132840 14.0000
13 373442908 3.0000
13 432396682 2.0000
13 376161322 3.0000
13 209029473 10.0000
13 187632184 5.0000
13 130154450 15.0000
13 108600854 8.0000
13 22388326 16.0000
13 168592013 3.0000
13 81857654 8.0000
13 18099795 17.0000
13 87733460 3.0000
13 106115066 10.0000
13 328634628 13.0000
13 810372954 2.0000
13 631874663 2.0000
13 19177609 23.0000
13 871469846 1.0000
13 92498317 15.0000
13 14146330 9.0000
13 86192099 15.0000
13 221355288 8.0000
13 475884318 4.0000
13 118984824 14.0000
13 217148014 7.0000
13 77981490 13.0000
13 77808680 12.0000
13 15157283 15.0000
13 54515428 14.0000
13 131970620 20.0000
13 14937936 4.0000
13 20688804 12.0000
13 38281180 11.0000
13 33300246 15.0000
13 93880122 9.0000
13 131517399 13.0000
13 201226827 4.0000
13 776022362 1.0000
13 111411358 10.0000
13 408663015 6.0000
13 162472533 16.0000
13 554602188 2.0000
13 353688428 3.0000
13 66444899 6.0000
13 110391388 8.0000
13 19977759 18.0000
13 34374472 20.0000
13 20226550 7.0000
13 110459587 9.0000
13 407741330 6.0000
13 68198984 8.0000
13 27212119 28.0000
13 32965648 10.0000
13 277499481 1.0000
13 245849058 6.0000
13 125270251 14.0000
13 215206530 6.0000
13 16884084 15.0000
13 90646214 8.0000
13 437518507 2.0000
13 191807697 7.0000
13 78702900 14.0000
13 40238442 11.0000
13 18627119 16.0000
13 385936104 3.0000
13 253490735 11.0000
13 166598394 13.0000
13 100520303 7.0000
13 6058852 7.0000
13 297967419 4.0000
13 34244239 11.0000
13 436576452 4.0000
13 109585815 9.0000
13 46609085 3.0000
13 144791011 9.0000
13 104845115 6.0000
13 102084479 16.0000
13 903616850 1.0000
13 429751008 3.0000
13 115643685 16.0000
13 377319290 8.0000
13 55059675 7.0000
13 331021368 5.0000
13 94701778 13.0000
13 222762589 5.0000
13 249709671 9.0000
13 20148039 9.0000
13 368314502 4.0000
13 14104027 19.0000
13 388954439 2.0000
13 211525589 2.0000
13 240202308 12.0000
13 105880024 21.0000
13 173065787 7.0000
13 568174146 1.0000
13 14561015 10.0000
13 19295262 15.0000
13 121762421 2.0000
13 124152473 4.0000
13 132170123 3.0000
13 357805905 5.0000
13 19087569 9.0000
13 261782937 9.0000
13 144929619 7.0000
13 80943076 16.0000
13 16708655 15.0000
13 82093305 7.0000
13 49682880 9.0000
13 219330249 3.0000
13 58836363 16.0000
13 368312542 2.0000
13 466501865 1.0000
13 250091875 2.0000
13 68659708 23.0000
13 804596460 1.0000
13 14933304 18.0000
13 36664451 13.0000
13 227023883 15.0000
13 303707744 7.0000
13 28087982 9.0000
13 103065157 2.0000
13 158315486 2.0000
13 616277319 1.0000
13 61733092 16.0000
13 101262304 5.0000
13 269788397 11.0000
13 153810216 18.0000
13 927480949 2.0000
13 19058678 19.0000
13 38886883 2.0000
13 300872531 2.0000
13 18632946 15.0000
13 106150560 4.0000
13 260824465 3.0000
13 124170781 11.0000
13 131926473 10.0000
13 78562045 10.0000
13 550076077 2.0000
13 462856853 6.0000
13 44548822 10.0000
13 77188973 4.0000
13 123346524 6.0000
13 31373289 10.0000
13 102958885 3.0000
13 20424362 20.0000
13 15133808 7.0000
13 164226176 6.0000
13 422184091 2.0000
13 72341341 5.0000
13 318951712 6.0000
13 77240489 5.0000
13 388250401 5.0000
13 66774405 15.0000
13 24157360 21.0000
13 58922682 11.0000
13 393947529 7.0000
13 65357102 14.0000
13 276868661 3.0000
13 130508206 3.0000
13 21666641 16.0000
13 72883916 10.0000
13 393436815 2.0000
13 22499765 22.0000
13 117449724 3.0000
13 88974929 7.0000
13 19825835 14.0000
13 258834854 3.0000
13 11564602 15.0000
13 830775721 2.0000
13 25097735 18.0000
13 24727170 12.0000
13 107722321 15.0000
13 32522100 16.0000
13 242943134 11.0000
13 468356212 2.0000
13 154943205 4.0000
13 427031173 1.0000
13 15010349 10.0000
13 399365200 4.0000
13 61781260 10.0000
13 20356313 20.0000
13 133236916 17.0000
13 219976700 3.0000
13 62613162 14.0000
13 482866177 2.0000
13 20995648 13.0000
13 28543847 20.0000
13 85110055 14.0000
13 21744895 12.0000
13 34343954 25.0000
13 95194160 11.0000
13 389443487 2.0000
13 389434876 6.0000
13 134738764 3.0000
13 617016144 2.0000
13 224655400 9.0000
13 19397942 27.0000
13 101797813 1.0000
13 17723460 18.0000
13 119074643 12.0000
13 35305401 12.0000
13 296312085 3.0000
13 56999787 6.0000
13 270926830 10.0000
13 90432690 15.0000
13 460401829 2.0000
13 21291109 13.0000
13 156992643 10.0000
13 255998767 13.0000
13 125312818 19.0000
13 806388620 1.0000
13 26584956 23.0000
13 397160160 1.0000
13 169864622 9.0000
13 76650839 10.0000
13 815306454 3.0000
13 21713090 14.0000
13 728039018 1.0000
13 26796376 14.0000
13 19758148 12.0000
13 20856796 11.0000
13 108905591 11.0000
13 192935794 2.0000
13 23452598 18.0000
13 245745762 4.0000
13 19619404 12.0000
13 580749365 2.0000
13 237700394 2.0000
13 117777690 17.0000
13 32439211 6.0000
13 198912426 6.0000
13 326184301 5.0000
13 5715682 6.0000
13 408454349 14.0000
13 397229449 1.0000
13 200700960 11.0000
13 288723364 11.0000
13 120720108 9.0000
13 17298241 19.0000
13 55253731 11.0000
13 22159580 6.0000
13 606306570 2.0000
13 58821256 7.0000
13 202205134 4.0000
13 15453062 4.0000
13 19018381 4.0000
13 20600229 20.0000
13 34654362 3.0000
13 388299335 2.0000
13 111013369 17.0000
13 499781930 1.0000
13 84563846 12.0000
13 114704539 12.0000
13 328576792 7.0000
13 624746312 2.0000
13 60585651 15.0000
13 48988168 14.0000
13 219298196 3.0000
13 124312153 6.0000
13 15672615 15.0000
13 14567982 12.0000
13 142003449 6.0000
13 23749162 1.0000
13 41901500 9.0000
13 21736214 18.0000
13 24211594 21.0000
13 188332701 8.0000
13 100260784 11.0000
13 108935576 16.0000
13 236953412 8.0000
13 141636742 9.0000
13 143212610 9.0000
13 454866285 3.0000
13 383238347 3.0000
13 558445037 2.0000
13 14197060 15.0000
13 333330899 2.0000
13 494828691 6.0000
13 79167671 12.0000
13 85809236 12.0000
13 42374586 11.0000
13 130085607 11.0000
13 14395178 16.0000
13 354911386 3.0000
13 18020612 22.0000
13 387054267 8.0000
13 153914621 3.0000
13 191111643 6.0000
13 19973305 15.0000
13 837683683 1.0000
13 25091518 19.0000
13 35781487 14.0000
13 118429508 11.0000
13 859731314 2.0000
13 101712079 13.0000
13 64396655 15.0000
13 259215762 2.0000
13 131120978 12.0000
13 453169903 2.0000
13 85302744 12.0000
13 595553662 2.0000
13 112398730 8.0000
13 70796349 10.0000
13 357472615 3.0000
13 223552246 7.0000
13 108587399 16.0000
13 15048694 5.0000
13 173089105 7.0000
13 608932775 1.0000
13 166694631 3.0000
13 532241033 2.0000
13 95646830 12.0000
13 27850283 11.0000
13 20589545 17.0000
13 16970757 18.0000
13 296288685 1.0000
13 295807687 5.0000
13 124270074 8.0000
13 20622055 10.0000
13 15484198 6.0000
13 54351001 18.0000
13 250311545 8.0000
13 122994639 10.0000
13 80812413 2.0000
13 20992801 24.0000
13 32369044 5.0000
13 22282116 6.0000
13 24734991 7.0000
13 117783032 12.0000
13 386476845 2.0000
13 103879974 15.0000
13 14190551 7.0000
13 97452095 6.0000
13 47916280 3.0000
13 407859240 1.0000
13 77220402 11.0000
13 113585486 17.0000
13 180013616 6.0000
13 185183285 8.0000
13 759067032 1.0000
13 82406734 8.0000
13 50303152 21.0000
13 66078636 20.0000
13 34940114 17.0000
13 77234984 14.0000
13 474991141 2.0000
13 196054196 4.0000
13 80802900 5.0000
13 236395049 5.0000
13 79974944 2.0000
13 21408041 15.0000
13 91786287 8.0000
13 105800463 15.0000
13 107254637 10.0000
13 143779403 11.0000
13 75896448 15.0000
14 14284260 1.0000
14 21746513 1.0000
14 277496722 1.0000
14 127619354 1.0000
14 14758838 1.0000
14 457060718 1.0000
14 309587728 1.0000
14 50714939 1.0000
14 415449314 1.0000
14 121127090 1.0000
14 831250927 1.0000
14 80021045 1.0000
14 222477026 1.0000
14 516688031 1.0000
14 18096679 1.0000
14 496278040 1.0000
14 81367969 1.0000
14 102107018 1.0000
14 80968760 1.0000
14 593650130 1.0000
14 105838665 1.0000
14 110767433 1.0000
14 22031058 1.0000
14 19589280 1.0000
14 45158266 1.0000
14 479644360 1.0000
14 19858924 1.0000
14 417975170 1.0000
14 193313425 1.0000
14 130092487 1.0000
14 15580900 1.0000
14 386776248 1.0000
14 331178901 1.0000
14 118711934 1.0000
14 106397932 1.0000
14 36672211 1.0000
14 6364652 1.0000
14 275228841 1.0000
14 312758175 1.0000
14 77224096 1.0000
14 60738400 1.0000
14 222419520 1.0000
14 93860818 1.0000
14 225857392 1.0000
14 143739561 1.0000
14 20132840 1.0000
14 373442908 1.0000
14 432396682 1.0000
14 376161322 1.0000
14 209029473 1.0000
14 187632184 1.0000
14 130154450 1.0000
14 108600854 1.0000
14 22388326 1.0000
14 81857654 1.0000
14 18099795 1.0000
14 106115066 1.0000
14 328634628 1.0000
14 810372954 1.0000
14 631874663 1.0000
14 19177609 1.0000
14 871469846 1.0000
14 92498317 1.0000
14 14146330 1.0000
14 86192099 1.0000
14 221355288 1.0000
14 475884318 1.0000
14 118984824 1.0000
14 217148014 1.0000
14 77981490 1.0000
14 77808680 1.0000
14 15157283 1.0000
14 54515428 1.0000
14 131970620 1.0000
14 20688804 1.0000
14 38281180 1.0000
14 33300246 1.0000
14 93880122 1.0000
14 131517399 1.0000
14 776022362 1.0000
14 111411358 1.0000
14 408663015 1.0000
14 162472533 1.0000
14 554602188 1.0000
14 353688428 1.0000
14 66444899 1.0000
14 110391388 1.0000
14 19977759 1.0000
14 34374472 1.0000
14 20226550 1.0000
14 110459587 1.0000
14 407741330 1.0000
14 68198984 1.0000
14 27212119 1.0000
14 32965648 1.0000
14 277499481 1.0000
14 245849058 1.0000
14 125270251 1.0000
14 215206530 1.0000
14 16884084 1.0000
14 90646214 1.0000
14 437518507 1.0000
14 191807697 1.0000
14 78702900 1.0000
14 40238442 1.0000
14 18627119 1.0000
14 385936104 1.0000
14 253490735 1.0000
14 166598394 1.0000
14 6058852 1.0000
14 297967419 1.0000
14 34244239 1.0000
14 436576452 1.0000
14 109585815 1.0000
14 144791011 1.0000
14 104845115 1.0000
14 102084479 1.0000
14 903616850 1.0000
14 429751008 1.0000
14 115643685 1.0000
14 377319290 1.0000
14 55059675 1.0000
14 331021368 1.0000
14 94701778 1.0000
14 222762589 1.0000
14 249709671 1.0000
14 20148039 1.0000
14 368314502 1.0000
14 14104027 1.0000
14 315283542 1.0000
14 388954439 1.0000
14 211525589 1.0000
14 240202308 1.0000
14 105880024 1.0000
14 568174146 1.0000
14 14561015 1.0000
14 19295262 1.0000
14 124152473 1.0000
14 132170123 1.0000
14 357805905 1.0000
14 19087569 1.0000
14 261782937 1.0000
14 16708655 1.0000
14 82093305 1.0000
14 49682880 1.0000
14 58836363 1.0000
14 368312542 1.0000
14 466501865 1.0000
14 250091875 1.0000
14 68659708 1.0000
14 804596460 1.0000
14 14933304 1.0000
14 36664451 1.0000
14 227023883 1.0000
14 303707744 1.0000
14 28087982 1.0000
14 103065157 1.0000
14 158315486 1.0000
14 616277319 1.0000
14 61733092 1.0000
14 101262304 1.0000
14 269788397 1.0000
14 153810216 1.0000
14 38886883 1.0000
14 18632946 1.0000
14 106150560 1.0000
14 260824465 1.0000
14 124170781 1.0000
14 78562045 1.0000
14 550076077 1.0000
14 462856853 1.0000
14 44548822 1.0000
14 77188973 1.0000
14 123346524 1.0000
14 31373289 1.0000
14 102958885 1.0000
14 609096352 1.0000
14 20424362 1.0000
14 15133808 1.0000
14 164226176 1.0000
14 422184091 1.0000
14 72341341 1.0000
14 318951712 1.0000
14 388250401 1.0000
14 66774405 1.0000
14 24157360 1.0000
14 393947529 1.0000
14 65357102 1.0000
14 276868661 1.0000
14 21666641 1.0000
14 72883916 1.0000
14 393436815 1.0000
14 22499765 1.0000
14 19825835 1.0000
14 11564602 1.0000
14 830775721 1.0000
14 25097735 1.0000
14 24727170 1.0000
14 107722321 1.0000
14 32522100 1.0000
14 242943134 1.0000
14 468356212 1.0000
14 154943205 1.0000
14 15010349 1.0000
14 399365200 1.0000
14 61781260 1.0000
14 133236916 1.0000
14 219976700 1.0000
14 62613162 1.0000
14 482866177 1.0000
14 20995648 1.0000
14 28543847 1.0000
14 85110055 1.0000
14 21744895 1.0000
14 34343954 1.0000
14 95194160 1.0000
14 389443487 1.0000
14 389434876 1.0000
14 617016144 1.0000
14 224655400 1.0000
14 19397942 1.0000
14 17723460 1.0000
14 119074643 1.0000
14 35305401 1.0000
14 296312085 1.0000
14 270926830 1.0000
14 903985238 1.0000
14 90432690 1.0000
14 460401829 1.0000
14 21291109 1.0000
14 255998767 1.0000
14 125312818 1.0000
14 806388620 1.0000
14 26584956 1.0000
14 397160160 1.0000
14 169864622 1.0000
14 76650839 1.0000
14 815306454 1.0000
14 21713090 1.0000
14 728039018 1.0000
14 26796376 1.0000
14 19758148 1.0000
14 20856796 1.0000
14 108905591 1.0000
14 192935794 1.0000
14 23452598 1.0000
14 245745762 1.0000
14 19619404 1.0000
14 580749365 1.0000
14 237700394 1.0000
14 117777690 1.0000
14 198912426 1.0000
14 326184301 1.0000
14 5715682 1.0000
14 408454349 1.0000
14 397229449 1.0000
14 200700960 1.0000
14 120720108 1.0000
14 17298241 1.0000
14 55253731 1.0000
14 22159580 1.0000
14 606306570 1.0000
14 58821256 1.0000
14 15453062 1.0000
14 481120639 1.0000
14 20600229 1.0000
14 388299335 1.0000
14 111013369 1.0000
14 499781930 1.0000
14 84563846 1.0000
14 488386309 1.0000
14 328576792 1.0000
14 624746312 1.0000
14 60585651 1.0000
14 48988168 1.0000
14 219298196 1.0000
14 124312153 1.0000
14 15672615 1.0000
14 14567982 1.0000
14 142003449 1.0000
14 21736214 1.0000
14 24211594 1.0000
14 188332701 1.0000
14 100260784 1.0000
14 108935576 1.0000
14 236953412 1.0000
14 143212610 1.0000
14 454866285 1.0000
14 383238347 1.0000
14 558445037 1.0000
14 14197060 1.0000
14 333330899 1.0000
14 494828691 1.0000
14 85809236 1.0000
14 42374586 1.0000
14 130085607 1.0000
14 14395178 1.0000
14 354911386 1.0000
14 18020612 1.0000
14 387054267 1.0000
14 153914621 1.0000
14 19973305 1.0000
14 837683683 1.0000
14 25091518 1.0000
14 35781487 1.0000
14 118429508 1.0000
14 859731314 1.0000
14 101712079 1.0000
14 131120978 1.0000
14 85302744 1.0000
14 112398730 1.0000
14 70796349 1.0000
14 357472615 1.0000
14 223552246 1.0000
14 108587399 1.0000
14 608932775 1.0000
14 532241033 1.0000
14 95646830 1.0000
14 27850283 1.0000
14 20589545 1.0000
14 16970757 1.0000
14 296288685 1.0000
14 295807687 1.0000
14 124270074 1.0000
14 20622055 1.0000
14 250311545 1.0000
14 122994639 1.0000
14 80812413 1.0000
14 20992801 1.0000
14 32369044 1.0000
14 22282116 1.0000
14 24734991 1.0000
14 117783032 1.0000
14 386476845 1.0000
14 103879974 1.0000
14 14190551 1.0000
14 97452095 1.0000
14 47916280 1.0000
14 407859240 1.0000
14 77220402 1.0000
14 113585486 1.0000
14 180013616 1.0000
14 185183285 1.0000
14 759067032 1.0000
14 82406734 1.0000
14 50303152 1.0000
14 66078636 1.0000
14 34940114 1.0000
14 77234984 1.0000
14 474991141 1.0000
14 196054196 1.0000
14 80802900 1.0000
14 236395049 1.0000
14 79974944 1.0000
14 21408041 1.0000
14 91786287 1.0000
14 105800463 1.0000
14 143779403 1.0000
14 75896448 1.0000
15 14284260 2.0000
15 50714939 13.0000
15 121127090 2.0000
15 18096679 2.0000
15 386776248 1.0000
15 131517399 1.0000
15 125270251 1.0000
15 16884084 2.0000
15 166598394 2.0000
15 28087982 8.0000
15 66774405 2.0000
15 65357102 2.0000
15 19825835 4.0000
15 25097735 2.0000
15 20356313 2.0000
15 21744895 2.0000
15 255998767 3.0000
15 19758148 1.0000
15 55253731 1.0000
15 188332701 1.0000
15 141636742 2.0000
15 19973305 2.0000
15 101712079 1.0000
15 103879974 2.0000
15 113585486 2.0000
15 34940114 2.0000
16 14284260 14.0000
16 50714939 2.0000
16 121127090 2.0000
16 18096679 2.0000
16 86192099 2.0000
16 166598394 2.0000
16 6058852 1.0000
16 66774405 2.0000
16 19825835 2.0000
16 25097735 2.0000
16 20356313 2.0000
16 21744895 2.0000
16 141636742 2.0000
16 250311545 6.0000
16 103879974 2.0000
16 113585486 2.0000
16 34940114 2.0000
17 14284260 3.0000
17 622426905 1.0000
17 21746513 5.0000
17 127619354 2.0000
17 14758838 4.0000
17 457060718 4.0000
17 309587728 2.0000
17 50714939 4.0000
17 121127090 4.0000
17 22639961 1.0000
17 80021045 5.0000
17 222477026 5.0000
17 516688031 1.0000
17 18096679 3.0000
17 496278040 3.0000
17 81367969 2.0000
17 102107018 2.0000
17 80968760 3.0000
17 593650130 1.0000
17 105838665 4.0000
17 18451281 1.0000
17 110767433 4.0000
17 22031058 4.0000
17 311986618 2.0000
17 19589280 2.0000
17 45158266 3.0000
17 479644360 1.0000
17 19858924 3.0000
17 417975170 1.0000
17 193313425 5.0000
17 130092487 5.0000
17 15580900 5.0000
17 386776248 4.0000
17 331178901 1.0000
17 118711934 2.0000
17 106397932 2.0000
17 155892458 3.0000
17 36672211 1.0000
17 6364652 5.0000
17 275228841 3.0000
17 312758175 2.0000
17 77224096 3.0000
17 60738400 3.0000
17 93860818 2.0000
17 225857392 4.0000
17 143739561 3.0000
17 20132840 4.0000
17 373442908 1.0000
17 432396682 1.0000
17 376161322 1.0000
17 209029473 1.0000
17 187632184 1.0000
17 130154450 3.0000
17 108600854 4.0000
17 22388326 5.0000
17 81857654 2.0000
17 18099795 4.0000
17 106115066 3.0000
17 328634628 6.0000
17 19177609 5.0000
17 92498317 3.0000
17 14146330 2.0000
17 86192099 4.0000
17 118984824 6.0000
17 217148014 3.0000
17 77981490 3.0000
17 77808680 2.0000
17 15157283 5.0000
17 54515428 4.0000
17 131970620 2.0000
17 14937936 1.0000
17 20688804 1.0000
17 38281180 5.0000
17 33300246 3.0000
17 93880122 4.0000
17 131517399 4.0000
17 201226827 3.0000
17 111411358 3.0000
17 408663015 2.0000
17 162472533 6.0000
17 66444899 1.0000
17 110391388 3.0000
17 19977759 3.0000
17 34374472 6.0000
17 20226550 4.0000
17 110459587 2.0000
17 68198984 3.0000
17 27212119 4.0000
17 32965648 3.0000
17 125270251 5.0000
17 215206530 2.0000
17 16884084 4.0000
17 90646214 1.0000
17 191807697 1.0000
17 78702900 6.0000
17 40238442 4.0000
17 18627119 2.0000
17 253490735 1.0000
17 166598394 4.0000
17 100520303 1.0000
17 6058852 4.0000
17 297967419 1.0000
17 34244239 4.0000
17 436576452 4.0000
17 109585815 5.0000
17 144791011 3.0000
17 104845115 1.0000
17 102084479 5.0000
17 429751008 1.0000
17 115643685 4.0000
17 377319290 1.0000
17 55059675 4.0000
17 331021368 3.0000
17 94701778 4.0000
17 222762589 3.0000
17 249709671 4.0000
17 20148039 2.0000
17 14104027 5.0000
17 240202308 3.0000
17 105880024 3.0000
17 14561015 3.0000
17 19295262 4.0000
17 121762421 1.0000
17 124152473 1.0000
17 132170123 3.0000
17 357805905 1.0000
17 19087569 3.0000
17 261782937 2.0000
17 144929619 2.0000
17 80943076 3.0000
17 16708655 3.0000
17 82093305 2.0000
17 49682880 3.0000
17 219330249 2.0000
17 58836363 6.0000
17 368312542 1.0000
17 250091875 2.0000
17 68659708 4.0000
17 14933304 6.0000
17 36664451 2.0000
17 227023883 5.0000
17 303707744 1.0000
17 28087982 3.0000
17 616277319 1.0000
17 61733092 3.0000
17 101262304 1.0000
17 269788397 2.0000
17 153810216 3.0000
17 19058678 4.0000
17 38886883 2.0000
17 18632946 5.0000
17 106150560 2.0000
17 260824465 1.0000
17 124170781 3.0000
17 131926473 5.0000
17 78562045 1.0000
17 44548822 2.0000
17 77188973 2.0000
17 123346524 1.0000
17 31373289 1.0000
17 102958885 1.0000
17 20424362 4.0000
17 15133808 4.0000
17 164226176 2.0000
17 422184091 3.0000
17 72341341 1.0000
17 318951712 2.0000
17 77240489 2.0000
17 388250401 3.0000
17 66774405 3.0000
17 24157360 3.0000
17 58922682 3.0000
17 393947529 1.0000
17 65357102 4.0000
17 276868661 1.0000
17 21666641 3.0000
17 72883916 5.0000
17 22499765 3.0000
17 117449724 2.0000
17 88974929 3.0000
17 19825835 3.0000
17 258834854 1.0000
17 11564602 5.0000
17 25097735 7.0000
17 24727170 3.0000
17 107722321 4.0000
17 32522100 4.0000
17 242943134 4.0000
17 154943205 3.0000
17 15010349 3.0000
17 61781260 2.0000
17 20356313 3.0000
17 133236916 7.0000
17 219976700 1.0000
17 62613162 3.0000
17 482866177 1.0000
17 20995648 4.0000
17 28543847 5.0000
17 85110055 3.0000
17 21744895 4.0000
17 34343954 2.0000
17 95194160 2.0000
17 134738764 2.0000
17 224655400 3.0000
17 19397942 3.0000
17 17723460 6.0000
17 119074643 4.0000
17 35305401 6.0000
17 56999787 3.0000
17 270926830 1.0000
17 90432690 5.0000
17 460401829 2.0000
17 21291109 3.0000
17 156992643 4.0000
17 255998767 3.0000
17 125312818 4.0000
17 26584956 2.0000
17 169864622 2.0000
17 76650839 3.0000
17 21713090 4.0000
17 26796376 4.0000
17 19758148 5.0000
17 20856796 2.0000
17 108905591 2.0000
17 23452598 4.0000
17 245745762 2.0000
17 19619404 3.0000
17 580749365 1.0000
17 237700394 2.0000
17 117777690 4.0000
17 32439211 1.0000
17 198912426 4.0000
17 326184301 1.0000
17 5715682 4.0000
17 408454349 1.0000
17 200700960 2.0000
17 288723364 3.0000
17 120720108 3.0000
17 17298241 3.0000
17 55253731 3.0000
17 22159580 4.0000
17 606306570 1.0000
17 58821256 3.0000
17 202205134 1.0000
17 15453062 1.0000
17 19018381 4.0000
17 20600229 4.0000
17 34654362 1.0000
17 111013369 5.0000
17 499781930 1.0000
17 84563846 3.0000
17 114704539 4.0000
17 60585651 4.0000
17 48988168 4.0000
17 219298196 1.0000
17 124312153 3.0000
17 15672615 3.0000
17 14567982 6.0000
17 142003449 1.0000
17 23749162 1.0000
17 41901500 2.0000
17 21736214 2.0000
17 24211594 4.0000
17 188332701 4.0000
17 100260784 3.0000
17 108935576 4.0000
17 236953412 1.0000
17 141636742 2.0000
17 143212610 5.0000
17 14197060 5.0000
17 333330899 1.0000
17 79167671 2.0000
17 85809236 4.0000
17 42374586 4.0000
17 130085607 5.0000
17 14395178 4.0000
17 354911386 2.0000
17 18020612 4.0000
17 387054267 1.0000
17 153914621 2.0000
17 191111643 4.0000
17 19973305 2.0000
17 837683683 1.0000
17 25091518 3.0000
17 35781487 5.0000
17 118429508 1.0000
17 101712079 3.0000
17 64396655 3.0000
17 259215762 1.0000
17 131120978 4.0000
17 85302744 4.0000
17 595553662 1.0000
17 112398730 4.0000
17 70796349 4.0000
17 357472615 1.0000
17 223552246 4.0000
17 108587399 3.0000
17 15048694 1.0000
17 173089105 2.0000
17 166694631 1.0000
17 532241033 1.0000
17 95646830 3.0000
17 27850283 4.0000
17 20589545 2.0000
17 16970757 5.0000
17 295807687 3.0000
17 124270074 3.0000
17 20622055 3.0000
17 54351001 3.0000
17 250311545 2.0000
17 122994639 3.0000
17 20992801 8.0000
17 32369044 1.0000
17 22282116 1.0000
17 24734991 4.0000
17 117783032 5.0000
17 103879974 3.0000
17 14190551 2.0000
17 97452095 1.0000
17 407859240 1.0000
17 77220402 2.0000
17 113585486 5.0000
17 180013616 4.0000
17 185183285 2.0000
17 82406734 4.0000
17 50303152 5.0000
17 66078636 3.0000
17 34940114 4.0000
17 77234984 5.0000
17 196054196 1.0000
17 80802900 2.0000
17 236395049 1.0000
17 21408041 3.0000
17 91786287 3.0000
17 105800463 5.0000
17 107254637 4.0000
17 14621024 1.0000
17 143779403 3.0000
17 75896448 4.0000
18 14284260 6.0000
18 21746513 6.0000
18 277496722 1.0000
18 127619354 2.0000
18 14758838 7.0000
18 457060718 5.0000
18 309587728 5.0000
18 50714939 7.0000
18 121127090 8.0000
18 22639961 3.0000
18 831250927 2.0000
18 80021045 6.0000
18 222477026 7.0000
18 516688031 2.0000
18 18096679 8.0000
18 496278040 5.0000
18 43312141 1.0000
18 81367969 6.0000
18 102107018 4.0000
18 80968760 7.0000
18 593650130 3.0000
18 105838665 5.0000
18 18451281 5.0000
18 110767433 2.0000
18 22031058 5.0000
18 311986618 3.0000
18 19589280 7.0000
18 45158266 6.0000
18 479644360 3.0000
18 19858924 6.0000
18 417975170 4.0000
18 193313425 3.0000
18 130092487 6.0000
18 15580900 4.0000
18 52412027 3.0000
18 386776248 4.0000
18 331178901 4.0000
18 118711934 2.0000
18 106397932 4.0000
18 155892458 8.0000
18 36672211 3.0000
18 6364652 4.0000
18 275228841 4.0000
18 312758175 5.0000
18 77224096 2.0000
18 60738400 6.0000
18 222419520 2.0000
18 93860818 2.0000
18 225857392 4.0000
18 143739561 3.0000
18 20132840 7.0000
18 373442908 4.0000
18 432396682 2.0000
18 209029473 3.0000
18 187632184 5.0000
18 130154450 4.0000
18 108600854 4.0000
18 22388326 6.0000
18 168592013 3.0000
18 81857654 3.0000
18 18099795 3.0000
18 87733460 2.0000
18 106115066 7.0000
18 328634628 2.0000
18 810372954 2.0000
18 631874663 2.0000
18 19177609 8.0000
18 871469846 3.0000
18 92498317 7.0000
18 14146330 2.0000
18 86192099 7.0000
18 221355288 1.0000
18 475884318 2.0000
18 118984824 8.0000
18 217148014 4.0000
18 77981490 5.0000
18 77808680 2.0000
18 15157283 8.0000
18 54515428 6.0000
18 131970620 3.0000
18 14937936 3.0000
18 20688804 2.0000
18 38281180 6.0000
18 33300246 1.0000
18 93880122 6.0000
18 131517399 6.0000
18 201226827 4.0000
18 111411358 3.0000
18 408663015 4.0000
18 162472533 3.0000
18 554602188 2.0000
18 353688428 1.0000
18 66444899 4.0000
18 110391388 4.0000
18 19977759 3.0000
18 34374472 2.0000
18 20226550 8.0000
18 110459587 3.0000
18 68198984 3.0000
18 27212119 3.0000
18 32965648 4.0000
18 125270251 9.0000
18 215206530 4.0000
18 16884084 6.0000
18 90646214 5.0000
18 437518507 2.0000
18 191807697 2.0000
18 78702900 7.0000
18 40238442 5.0000
18 18627119 5.0000
18 385936104 2.0000
18 253490735 2.0000
18 166598394 9.0000
18 100520303 5.0000
18 6058852 5.0000
18 297967419 1.0000
18 34244239 7.0000
18 436576452 5.0000
18 109585815 7.0000
18 46609085 2.0000
18 144791011 3.0000
18 104845115 1.0000
18 102084479 5.0000
18 903616850 2.0000
18 429751008 3.0000
18 115643685 5.0000
18 377319290 2.0000
18 55059675 6.0000
18 331021368 5.0000
18 94701778 5.0000
18 222762589 6.0000
18 249709671 5.0000
18 20148039 3.0000
18 368314502 2.0000
18 14104027 6.0000
18 388954439 2.0000
18 240202308 2.0000
18 105880024 4.0000
18 173065787 4.0000
18 14561015 5.0000
18 19295262 3.0000
18 121762421 1.0000
18 124152473 2.0000
18 132170123 3.0000
18 357805905 1.0000
18 19087569 6.0000
18 261782937 1.0000
18 144929619 5.0000
18 80943076 6.0000
18 16708655 3.0000
18 82093305 2.0000
18 49682880 2.0000
18 219330249 4.0000
18 58836363 7.0000
18 368312542 3.0000
18 466501865 2.0000
18 68659708 2.0000
18 804596460 2.0000
18 14933304 9.0000
18 36664451 5.0000
18 227023883 4.0000
18 303707744 4.0000
18 28087982 6.0000
18 158315486 4.0000
18 616277319 1.0000
18 61733092 2.0000
18 101262304 4.0000
18 269788397 4.0000
18 153810216 3.0000
18 19058678 9.0000
18 38886883 3.0000
18 18632946 6.0000
18 106150560 2.0000
18 260824465 1.0000
18 124170781 5.0000
18 131926473 5.0000
18 932446861 2.0000
18 78562045 2.0000
18 462856853 2.0000
18 44548822 5.0000
18 77188973 5.0000
18 123346524 4.0000
18 31373289 4.0000
18 102958885 3.0000
18 20424362 5.0000
18 15133808 5.0000
18 164226176 1.0000
18 422184091 4.0000
18 72341341 4.0000
18 318951712 1.0000
18 77240489 2.0000
18 388250401 6.0000
18 66774405 8.0000
18 24157360 5.0000
18 58922682 7.0000
18 393947529 3.0000
18 65357102 8.0000
18 276868661 3.0000
18 130508206 1.0000
18 21666641 6.0000
18 72883916 7.0000
18 393436815 1.0000
18 22499765 8.0000
18 117449724 4.0000
18 88974929 6.0000
18 19825835 6.0000
18 258834854 4.0000
18 11564602 7.0000
18 830775721 2.0000
18 25097735 10.0000
18 24727170 6.0000
18 107722321 4.0000
18 32522100 5.0000
18 242943134 5.0000
18 468356212 2.0000
18 154943205 4.0000
18 15010349 4.0000
18 399365200 2.0000
18 61781260 1.0000
18 20356313 9.0000
18 133236916 6.0000
18 62613162 6.0000
18 482866177 3.0000
18 20995648 5.0000
18 28543847 4.0000
18 85110055 3.0000
18 21744895 6.0000
18 34343954 4.0000
18 95194160 2.0000
18 389443487 1.0000
18 389434876 1.0000
18 134738764 4.0000
18 224655400 5.0000
18 19397942 4.0000
18 17723460 7.0000
18 119074643 7.0000
18 35305401 4.0000
18 296312085 2.0000
18 56999787 4.0000
18 270926830 2.0000
18 903985238 2.0000
18 90432690 4.0000
18 460401829 4.0000
18 21291109 2.0000
18 156992643 3.0000
18 255998767 6.0000
18 125312818 6.0000
18 113043462 2.0000
18 806388620 2.0000
18 26584956 4.0000
18 397160160 2.0000
18 169864622 2.0000
18 76650839 10.0000
18 21713090 2.0000
18 728039018 2.0000
18 26796376 6.0000
18 19758148 7.0000
18 20856796 2.0000
18 23452598 4.0000
18 245745762 2.0000
18 19619404 5.0000
18 237700394 4.0000
18 117777690 2.0000
18 198912426 4.0000
18 326184301 2.0000
18 5715682 4.0000
18 408454349 1.0000
18 397229449 1.0000
18 200700960 2.0000
18 288723364 4.0000
18 120720108 2.0000
18 17298241 6.0000
18 55253731 6.0000
18 22159580 8.0000
18 606306570 3.0000
18 58821256 1.0000
18 202205134 4.0000
18 15453062 3.0000
18 19018381 5.0000
18 20600229 3.0000
18 34654362 4.0000
18 111013369 7.0000
18 84563846 6.0000
18 114704539 6.0000
18 328576792 4.0000
18 60585651 5.0000
18 48988168 6.0000
18 219298196 4.0000
18 124312153 7.0000
18 15672615 2.0000
18 14567982 4.0000
18 142003449 4.0000
18 41901500 7.0000
18 21736214 4.0000
18 24211594 4.0000
18 188332701 6.0000
18 100260784 6.0000
18 108935576 6.0000
18 236953412 1.0000
18 141636742 5.0000
18 143212610 2.0000
18 383238347 5.0000
18 14197060 6.0000
18 333330899 3.0000
18 79167671 3.0000
18 85809236 4.0000
18 42374586 6.0000
18 130085607 7.0000
18 14395178 7.0000
18 18020612 4.0000
18 387054267 1.0000
18 153914621 2.0000
18 191111643 2.0000
18 19973305 5.0000
18 837683683 2.0000
18 25091518 4.0000
18 35781487 3.0000
18 118429508 1.0000
18 859731314 2.0000
18 101712079 5.0000
18 64396655 2.0000
18 259215762 1.0000
18 131120978 7.0000
18 85302744 6.0000
18 595553662 2.0000
18 112398730 5.0000
18 70796349 9.0000
18 223552246 6.0000
18 108587399 6.0000
18 15048694 4.0000
18 173089105 1.0000
18 532241033 3.0000
18 95646830 8.0000
18 27850283 4.0000
18 20589545 2.0000
18 16970757 10.0000
18 296288685 2.0000
18 295807687 6.0000
18 124270074 2.0000
18 20622055 7.0000
18 15484198 1.0000
18 54351001 6.0000
18 250311545 5.0000
18 122994639 2.0000
18 80812413 2.0000
18 20992801 4.0000
18 32369044 1.0000
18 22282116 4.0000
18 24734991 5.0000
18 117783032 7.0000
18 386476845 2.0000
18 103879974 7.0000
18 14190551 1.0000
18 97452095 1.0000
18 47916280 2.0000
18 407859240 2.0000
18 77220402 7.0000
18 113585486 8.0000
18 180013616 3.0000
18 185183285 5.0000
18 759067032 2.0000
18 82406734 5.0000
18 50303152 3.0000
18 66078636 3.0000
18 34940114 7.0000
18 77234984 4.0000
18 474991141 2.0000
18 196054196 3.0000
18 80802900 6.0000
18 236395049 5.0000
18 79974944 1.0000
18 21408041 3.0000
18 91786287 7.0000
18 105800463 2.0000
18 107254637 4.0000
18 143779403 3.0000
18 75896448 3.0000
19 14284260 7.0000
19 622426905 1.0000
19 21746513 14.0000
19 277496722 3.0000
19 127619354 6.0000
19 14758838 8.0000
19 457060718 14.0000
19 309587728 5.0000
19 50714939 7.0000
19 415449314 4.0000
19 121127090 7.0000
19 22639961 5.0000
19 831250927 2.0000
19 80021045 17.0000
19 222477026 3.0000
19 516688031 2.0000
19 18096679 26.0000
19 496278040 4.0000
19 43312141 1.0000
19 81367969 3.0000
19 102107018 9.0000
19 80968760 4.0000
19 593650130 2.0000
19 105838665 11.0000
19 18451281 6.0000
19 110767433 4.0000
19 22031058 7.0000
19 311986618 3.0000
19 19589280 7.0000
19 45158266 8.0000
19 479644360 2.0000
19 19858924 4.0000
19 417975170 3.0000
19 193313425 10.0000
19 130092487 3.0000
19 15580900 25.0000
19 52412027 4.0000
19 386776248 8.0000
19 331178901 6.0000
19 118711934 6.0000
19 106397932 4.0000
19 155892458 3.0000
19 36672211 12.0000
19 6364652 14.0000
19 275228841 6.0000
19 312758175 5.0000
19 77224096 4.0000
19 60738400 5.0000
19 222419520 5.0000
19 93860818 3.0000
19 225857392 9.0000
19 143739561 5.0000
19 20132840 6.0000
19 373442908 3.0000
19 432396682 5.0000
19 376161322 2.0000
19 209029473 6.0000
19 187632184 3.0000
19 130154450 3.0000
19 108600854 4.0000
19 22388326 13.0000
19 168592013 8.0000
19 81857654 4.0000
19 18099795 18.0000
19 87733460 4.0000
19 106115066 10.0000
19 328634628 26.0000
19 810372954 4.0000
19 631874663 2.0000
19 19177609 6.0000
19 871469846 4.0000
19 92498317 7.0000
19 14146330 5.0000
19 86192099 7.0000
19 221355288 3.0000
19 475884318 3.0000
19 118984824 11.0000
19 217148014 4.0000
19 77981490 5.0000
19 77808680 4.0000
19 15157283 11.0000
19 54515428 6.0000
19 131970620 6.0000
19 14937936 5.0000
19 20688804 12.0000
19 38281180 4.0000
19 33300246 42.0000
19 93880122 13.0000
19 131517399 5.0000
19 201226827 7.0000
19 776022362 3.0000
19 111411358 8.0000
19 408663015 8.0000
19 162472533 14.0000
19 554602188 2.0000
19 353688428 6.0000
19 66444899 3.0000
19 110391388 3.0000
19 19977759 25.0000
19 34374472 14.0000
19 20226550 4.0000
19 110459587 4.0000
19 407741330 5.0000
19 68198984 4.0000
19 27212119 16.0000
19 32965648 6.0000
19 277499481 7.0000
19 245849058 2.0000
19 125270251 11.0000
19 215206530 6.0000
19 16884084 9.0000
19 90646214 3.0000
19 437518507 2.0000
19 191807697 2.0000
19 78702900 11.0000
19 40238442 4.0000
19 18627119 8.0000
19 385936104 3.0000
19 253490735 6.0000
19 166598394 4.0000
19 100520303 4.0000
19 6058852 12.0000
19 297967419 6.0000
19 34244239 9.0000
19 436576452 2.0000
19 109585815 4.0000
19 46609085 1.0000
19 144791011 3.0000
19 104845115 6.0000
19 102084479 12.0000
19 903616850 2.0000
19 429751008 3.0000
19 115643685 26.0000
19 377319290 3.0000
19 55059675 9.0000
19 331021368 4.0000
19 94701778 6.0000
19 222762589 3.0000
19 249709671 8.0000
19 20148039 11.0000
19 368314502 5.0000
19 14104027 36.0000
19 315283542 1.0000
19 388954439 4.0000
19 211525589 7.0000
19 240202308 8.0000
19 105880024 9.0000
19 173065787 5.0000
19 948015937 2.0000
19 568174146 3.0000
19 14561015 3.0000
19 19295262 6.0000
19 121762421 4.0000
19 124152473 3.0000
19 132170123 6.0000
19 357805905 4.0000
19 19087569 3.0000
19 261782937 7.0000
19 144929619 17.0000
19 80943076 5.0000
19 16708655 58.0000
19 82093305 7.0000
19 49682880 3.0000
19 219330249 6.0000
19 58836363 27.0000
19 368312542 4.0000
19 466501865 2.0000
19 250091875 3.0000
19 68659708 12.0000
19 804596460 2.0000
19 14933304 14.0000
19 36664451 6.0000
19 227023883 16.0000
19 303707744 4.0000
19 28087982 3.0000
19 103065157 55.0000
19 158315486 7.0000
19 616277319 2.0000
19 61733092 5.0000
19 101262304 4.0000
19 269788397 6.0000
19 153810216 38.0000
19 927480949 2.0000
19 19058678 11.0000
19 38886883 4.0000
19 300872531 4.0000
19 18632946 7.0000
19 106150560 6.0000
19 260824465 4.0000
19 124170781 6.0000
19 131926473 19.0000
19 932446861 2.0000
19 78562045 3.0000
19 462856853 2.0000
19 44548822 6.0000
19 77188973 5.0000
19 123346524 4.0000
19 31373289 3.0000
19 102958885 3.0000
19 609096352 4.0000
19 20424362 6.0000
19 15133808 5.0000
19 164226176 10.0000
19 422184091 4.0000
19 72341341 5.0000
19 318951712 11.0000
19 77240489 3.0000
19 388250401 4.0000
19 66774405 7.0000
19 24157360 6.0000
19 58922682 7.0000
19 393947529 3.0000
19 65357102 8.0000
19 276868661 3.0000
19 130508206 2.0000
19 21666641 10.0000
19 72883916 13.0000
19 393436815 2.0000
19 22499765 24.0000
19 117449724 1.0000
19 88974929 4.0000
19 19825835 9.0000
19 258834854 2.0000
19 11564602 9.0000
19 830775721 5.0000
19 25097735 21.0000
19 24727170 7.0000
19 107722321 6.0000
19 32522100 18.0000
19 242943134 2.0000
19 468356212 2.0000
19 154943205 5.0000
19 427031173 2.0000
19 15010349 59.0000
19 399365200 6.0000
19 61781260 79.0000
19 20356313 13.0000
19 133236916 19.0000
19 219976700 4.0000
19 62613162 13.0000
19 482866177 2.0000
19 20995648 48.0000
19 28543847 9.0000
19 85110055 5.0000
19 21744895 3.0000
19 34343954 6.0000
19 95194160 4.0000
19 389443487 2.0000
19 389434876 4.0000
19 134738764 4.0000
19 617016144 3.0000
19 224655400 6.0000
19 19397942 17.0000
19 101797813 2.0000
19 17723460 27.0000
19 119074643 6.0000
19 35305401 7.0000
19 296312085 3.0000
19 56999787 53.0000
19 270926830 3.0000
19 903985238 5.0000
19 90432690 8.0000
19 460401829 7.0000
19 21291109 9.0000
19 156992643 8.0000
19 255998767 6.0000
19 125312818 6.0000
19 113043462 2.0000
19 806388620 4.0000
19 26584956 13.0000
19 397160160 4.0000
19 169864622 12.0000
19 76650839 6.0000
19 815306454 2.0000
19 21713090 8.0000
19 728039018 2.0000
19 26796376 3.0000
19 19758148 8.0000
19 20856796 9.0000
19 108905591 1.0000
19 192935794 7.0000
19 23452598 7.0000
19 245745762 4.0000
19 19619404 9.0000
19 580749365 2.0000
19 237700394 7.0000
19 117777690 24.0000
19 32439211 7.0000
19 198912426 4.0000
19 326184301 5.0000
19 5715682 32.0000
19 408454349 8.0000
19 397229449 4.0000
19 200700960 7.0000
19 288723364 15.0000
19 120720108 4.0000
19 17298241 4.0000
19 55253731 4.0000
19 22159580 16.0000
19 606306570 3.0000
19 58821256 9.0000
19 202205134 4.0000
19 15453062 2.0000
19 481120639 2.0000
19 19018381 10.0000
19 20600229 13.0000
19 34654362 7.0000
19 388299335 4.0000
19 111013369 14.0000
19 499781930 3.0000
19 84563846 15.0000
19 114704539 8.0000
19 488386309 2.0000
19 328576792 3.0000
19 624746312 2.0000
19 60585651 11.0000
19 48988168 4.0000
19 219298196 1.0000
19 124312153 5.0000
19 15672615 8.0000
19 14567982 7.0000
19 142003449 3.0000
19 23749162 7.0000
19 41901500 4.0000
19 21736214 6.0000
19 24211594 29.0000
19 188332701 9.0000
19 100260784 4.0000
19 108935576 3.0000
19 236953412 3.0000
19 141636742 2.0000
19 143212610 7.0000
19 454866285 3.0000
19 383238347 4.0000
19 558445037 5.0000
19 14197060 12.0000
19 333330899 3.0000
19 494828691 2.0000
19 79167671 6.0000
19 85809236 24.0000
19 42374586 3.0000
19 130085607 9.0000
19 14395178 13.0000
19 354911386 7.0000
19 18020612 31.0000
19 387054267 9.0000
19 153914621 3.0000
19 191111643 8.0000
19 19973305 6.0000
19 837683683 2.0000
19 25091518 5.0000
19 35781487 23.0000
19 118429508 3.0000
19 859731314 2.0000
19 101712079 5.0000
19 64396655 8.0000
19 259215762 5.0000
19 131120978 4.0000
19 453169903 3.0000
19 85302744 14.0000
19 595553662 2.0000
19 112398730 35.0000
19 70796349 5.0000
19 357472615 3.0000
19 223552246 4.0000
19 108587399 13.0000
19 15048694 6.0000
19 173089105 5.0000
19 608932775 2.0000
19 166694631 2.0000
19 532241033 3.0000
19 95646830 8.0000
19 27850283 15.0000
19 20589545 9.0000
19 16970757 9.0000
19 296288685 3.0000
19 295807687 6.0000
19 124270074 3.0000
19 20622055 6.0000
19 15484198 62.0000
19 54351001 12.0000
19 250311545 5.0000
19 122994639 40.0000
19 80812413 4.0000
19 20992801 13.0000
19 32369044 7.0000
19 22282116 5.0000
19 24734991 9.0000
19 117783032 28.0000
19 386476845 4.0000
19 103879974 3.0000
19 14190551 67.0000
19 97452095 6.0000
19 47916280 3.0000
19 407859240 5.0000
19 77220402 5.0000
19 113585486 7.0000
19 180013616 6.0000
19 185183285 3.0000
19 759067032 3.0000
19 82406734 9.0000
19 50303152 13.0000
19 66078636 7.0000
19 34940114 8.0000
19 77234984 23.0000
19 474991141 3.0000
19 196054196 8.0000
19 80802900 30.0000
19 236395049 4.0000
19 79974944 5.0000
19 21408041 4.0000
19 91786287 4.0000
19 105800463 28.0000
19 107254637 5.0000
19 14621024 7.0000
19 143779403 38.0000
19 75896448 58.0000
20 14284260 11.0000
20 622426905 1.0000
20 21746513 47.0000
20 277496722 7.0000
20 127619354 12.0000
20 14758838 6.0000
20 457060718 21.0000
20 309587728 5.0000
20 50714939 16.0000
20 415449314 2.0000
20 121127090 18.0000
20 22639961 8.0000
20 80021045 39.0000
20 222477026 3.0000
20 516688031 4.0000
20 18096679 50.0000
20 496278040 5.0000
20 43312141 1.0000
20 81367969 20.0000
20 102107018 30.0000
20 80968760 6.0000
20 593650130 1.0000
20 105838665 24.0000
20 18451281 12.0000
20 110767433 10.0000
20 22031058 23.0000
20 311986618 7.0000
20 19589280 22.0000
20 45158266 26.0000
20 19858924 8.0000
20 417975170 1.0000
20 193313425 28.0000
20 130092487 6.0000
20 15580900 37.0000
20 386776248 8.0000
20 331178901 6.0000
20 118711934 10.0000
20 106397932 17.0000
20 155892458 8.0000
20 36672211 25.0000
20 6364652 33.0000
20 275228841 3.0000
20 312758175 5.0000
20 77224096 12.0000
20 60738400 6.0000
20 222419520 1.0000
20 93860818 7.0000
20 225857392 13.0000
20 143739561 9.0000
20 20132840 14.0000
20 373442908 3.0000
20 432396682 10.0000
20 209029473 3.0000
20 187632184 2.0000
20 130154450 19.0000
20 108600854 16.0000
20 22388326 37.0000
20 168592013 5.0000
20 81857654 4.0000
20 18099795 44.0000
20 87733460 9.0000
20 106115066 21.0000
20 328634628 38.0000
20 810372954 3.0000
20 19177609 14.0000
20 92498317 18.0000
20 14146330 10.0000
20 86192099 8.0000
20 221355288 4.0000
20 475884318 4.0000
20 118984824 20.0000
20 217148014 3.0000
20 77981490 30.0000
20 77808680 18.0000
20 15157283 24.0000
20 54515428 9.0000
20 131970620 15.0000
20 14937936 6.0000
20 20688804 25.0000
20 38281180 11.0000
20 33300246 44.0000
20 93880122 23.0000
20 131517399 7.0000
20 201226827 16.0000
20 111411358 21.0000
20 408663015 6.0000
20 162472533 44.0000
20 353688428 3.0000
20 66444899 19.0000
20 110391388 17.0000
20 19977759 51.0000
20 34374472 48.0000
20 20226550 8.0000
20 110459587 19.0000
20 407741330 8.0000
20 68198984 7.0000
20 27212119 52.0000
20 32965648 19.0000
20 277499481 7.0000
20 245849058 5.0000
20 125270251 30.0000
20 215206530 6.0000
20 16884084 14.0000
20 90646214 4.0000
20 437518507 1.0000
20 191807697 7.0000
20 78702900 23.0000
20 40238442 20.0000
20 18627119 13.0000
20 385936104 1.0000
20 253490735 6.0000
20 166598394 6.0000
20 100520303 4.0000
20 6058852 14.0000
20 297967419 11.0000
20 34244239 19.0000
20 436576452 4.0000
20 109585815 7.0000
20 46609085 12.0000
20 144791011 19.0000
20 104845115 16.0000
20 102084479 24.0000
20 903616850 3.0000
20 429751008 2.0000
20 115643685 51.0000
20 377319290 7.0000
20 55059675 17.0000
20 331021368 4.0000
20 94701778 16.0000
20 222762589 7.0000
20 249709671 6.0000
20 20148039 20.0000
20 368314502 1.0000
20 14104027 28.0000
20 388954439 5.0000
20 211525589 7.0000
20 240202308 11.0000
20 105880024 28.0000
20 173065787 10.0000
20 948015937 1.0000
20 14561015 6.0000
20 19295262 25.0000
20 121762421 7.0000
20 124152473 5.0000
20 132170123 7.0000
20 357805905 9.0000
20 19087569 9.0000
20 261782937 10.0000
20 144929619 17.0000
20 80943076 12.0000
20 16708655 47.0000
20 82093305 14.0000
20 49682880 10.0000
20 219330249 6.0000
20 58836363 39.0000
20 368312542 10.0000
20 466501865 2.0000
20 250091875 2.0000
20 68659708 39.0000
20 14933304 65.0000
20 36664451 10.0000
20 227023883 40.0000
20 303707744 8.0000
20 28087982 2.0000
20 103065157 39.0000
20 158315486 2.0000
20 616277319 1.0000
20 61733092 23.0000
20 101262304 2.0000
20 269788397 4.0000
20 153810216 33.0000
20 927480949 1.0000
20 19058678 32.0000
20 38886883 2.0000
20 300872531 2.0000
20 18632946 26.0000
20 106150560 13.0000
20 260824465 3.0000
20 124170781 8.0000
20 131926473 19.0000
20 932446861 4.0000
20 78562045 1.0000
20 462856853 3.0000
20 44548822 12.0000
20 77188973 24.0000
20 123346524 2.0000
20 31373289 27.0000
20 102958885 2.0000
20 20424362 9.0000
20 15133808 3.0000
20 164226176 18.0000
20 422184091 5.0000
20 72341341 9.0000
20 318951712 10.0000
20 77240489 10.0000
20 388250401 3.0000
20 66774405 14.0000
20 24157360 40.0000
20 58922682 17.0000
20 393947529 2.0000
20 65357102 11.0000
20 276868661 11.0000
20 21666641 34.0000
20 72883916 27.0000
20 393436815 3.0000
20 22499765 56.0000
20 117449724 9.0000
20 88974929 5.0000
20 19825835 14.0000
20 258834854 1.0000
20 11564602 7.0000
20 830775721 4.0000
20 25097735 51.0000
20 24727170 5.0000
20 107722321 31.0000
20 32522100 41.0000
20 242943134 7.0000
20 468356212 1.0000
20 154943205 3.0000
20 15010349 44.0000
20 399365200 1.0000
20 61781260 37.0000
20 20356313 18.0000
20 133236916 30.0000
20 62613162 20.0000
20 20995648 48.0000
20 28543847 33.0000
20 85110055 8.0000
20 21744895 4.0000
20 34343954 29.0000
20 95194160 19.0000
20 389443487 3.0000
20 389434876 2.0000
20 134738764 2.0000
20 617016144 5.0000
20 224655400 3.0000
20 19397942 53.0000
20 17723460 65.0000
20 119074643 8.0000
20 35305401 32.0000
20 296312085 2.0000
20 56999787 45.0000
20 270926830 7.0000
20 903985238 3.0000
20 90432690 33.0000
20 460401829 5.0000
20 21291109 19.0000
20 156992643 24.0000
20 255998767 4.0000
20 125312818 18.0000
20 113043462 1.0000
20 806388620 1.0000
20 26584956 38.0000
20 169864622 21.0000
20 76650839 16.0000
20 815306454 1.0000
20 21713090 20.0000
20 26796376 7.0000
20 19758148 17.0000
20 20856796 16.0000
20 108905591 3.0000
20 192935794 6.0000
20 23452598 33.0000
20 245745762 11.0000
20 19619404 12.0000
20 580749365 1.0000
20 237700394 2.0000
20 117777690 44.0000
20 32439211 11.0000
20 198912426 23.0000
20 326184301 3.0000
20 5715682 35.0000
20 408454349 17.0000
20 397229449 3.0000
20 200700960 13.0000
20 288723364 16.0000
20 120720108 11.0000
20 17298241 22.0000
20 55253731 7.0000
20 22159580 27.0000
20 606306570 1.0000
20 58821256 10.0000
20 202205134 5.0000
20 15453062 2.0000
20 19018381 14.0000
20 20600229 37.0000
20 34654362 8.0000
20 388299335 14.0000
20 111013369 42.0000
20 499781930 7.0000
20 84563846 35.0000
20 114704539 27.0000
20 328576792 2.0000
20 624746312 2.0000
20 60585651 11.0000
20 48988168 8.0000
20 219298196 12.0000
20 124312153 15.0000
20 15672615 21.0000
20 14567982 19.0000
20 142003449 9.0000
20 23749162 7.0000
20 41901500 12.0000
20 21736214 16.0000
20 24211594 51.0000
20 188332701 9.0000
20 100260784 2.0000
20 108935576 11.0000
20 236953412 6.0000
20 141636742 3.0000
20 143212610 10.0000
20 454866285 3.0000
20 383238347 2.0000
20 558445037 2.0000
20 14197060 54.0000
20 333330899 4.0000
20 494828691 2.0000
20 79167671 32.0000
20 85809236 59.0000
20 42374586 5.0000
20 130085607 14.0000
20 14395178 22.0000
20 354911386 7.0000
20 18020612 53.0000
20 387054267 10.0000
20 153914621 8.0000
20 191111643 21.0000
20 19973305 25.0000
20 25091518 28.0000
20 35781487 38.0000
20 118429508 10.0000
20 859731314 1.0000
20 101712079 4.0000
20 64396655 16.0000
20 259215762 2.0000
20 131120978 7.0000
20 453169903 1.0000
20 85302744 26.0000
20 595553662 2.0000
20 112398730 40.0000
20 70796349 20.0000
20 357472615 1.0000
20 223552246 6.0000
20 108587399 21.0000
20 15048694 4.0000
20 173089105 4.0000
20 608932775 1.0000
20 166694631 6.0000
20 532241033 1.0000
20 95646830 16.0000
20 27850283 29.0000
20 20589545 19.0000
20 16970757 34.0000
20 296288685 3.0000
20 295807687 4.0000
20 124270074 10.0000
20 20622055 17.0000
20 15484198 31.0000
20 54351001 42.0000
20 250311545 3.0000
20 122994639 40.0000
20 80812413 8.0000
20 20992801 51.0000
20 32369044 8.0000
20 22282116 4.0000
20 24734991 12.0000
20 117783032 57.0000
20 386476845 6.0000
20 103879974 6.0000
20 14190551 41.0000
20 97452095 17.0000
20 407859240 4.0000
20 77220402 22.0000
20 113585486 15.0000
20 180013616 13.0000
20 185183285 13.0000
20 82406734 22.0000
20 50303152 45.0000
20 66078636 33.0000
20 34940114 13.0000
20 77234984 38.0000
20 474991141 1.0000
20 196054196 8.0000
20 80802900 34.0000
20 236395049 3.0000
20 79974944 9.0000
20 21408041 24.0000
20 91786287 19.0000
20 105800463 30.0000
20 107254637 23.0000
20 14621024 9.0000
20 143779403 40.0000
20 75896448 30.0000
21 14284260 1.0000
21 193313425 1.0000
21 331178901 1.0000
21 18099795 1.0000
21 54515428 1.0000
21 131970620 1.0000
21 131517399 1.0000
21 16884084 1.0000
21 40238442 1.0000
21 18627119 1.0000
21 253490735 1.0000
21 94701778 1.0000
21 14104027 1.0000
21 105880024 1.0000
21 16708655 1.0000
21 462856853 1.0000
21 20424362 1.0000
21 15133808 1.0000
21 72883916 2.0000
21 242943134 1.0000
21 61781260 1.0000
21 20356313 1.0000
21 133236916 1.0000
21 28543847 3.0000
21 125312818 1.0000
21 26584956 1.0000
21 21713090 1.0000
21 26796376 1.0000
21 142003449 1.0000
21 24211594 1.0000
21 108587399 1.0000
21 27850283 1.0000
21 20992801 1.0000
21 14190551 1.0000
21 21408041 1.0000
21 75896448 1.0000
22 14284260 3.0000
22 14758838 9.0000
22 457060718 3.0000
22 309587728 5.0000
22 50714939 9.0000
22 121127090 7.0000
22 831250927 1.0000
22 222477026 6.0000
22 18096679 10.0000
22 496278040 4.0000
22 80968760 6.0000
22 593650130 1.0000
22 22031058 8.0000
22 19589280 7.0000
22 19858924 6.0000
22 417975170 4.0000
22 130092487 6.0000
22 52412027 2.0000
22 386776248 5.0000
22 155892458 5.0000
22 275228841 7.0000
22 312758175 6.0000
22 60738400 7.0000
22 222419520 2.0000
22 20132840 4.0000
22 373442908 2.0000
22 209029473 5.0000
22 187632184 3.0000
22 81857654 4.0000
22 810372954 2.0000
22 631874663 1.0000
22 19177609 10.0000
22 871469846 2.0000
22 92498317 10.0000
22 86192099 7.0000
22 475884318 2.0000
22 118984824 11.0000
22 217148014 7.0000
22 15157283 13.0000
22 54515428 10.0000
22 14937936 5.0000
22 38281180 6.0000
22 93880122 8.0000
22 131517399 9.0000
22 408663015 5.0000
22 554602188 1.0000
22 20226550 6.0000
22 125270251 15.0000
22 16884084 9.0000
22 90646214 4.0000
22 437518507 2.0000
22 78702900 13.0000
22 18627119 6.0000
22 385936104 4.0000
22 166598394 6.0000
22 100520303 5.0000
22 34244239 6.0000
22 436576452 4.0000
22 109585815 8.0000
22 903616850 1.0000
22 429751008 5.0000
22 331021368 6.0000
22 222762589 6.0000
22 368314502 1.0000
22 14104027 11.0000
22 173065787 5.0000
22 14561015 9.0000
22 19087569 6.0000
22 144929619 4.0000
22 80943076 6.0000
22 58836363 10.0000
22 804596460 2.0000
22 36664451 10.0000
22 303707744 3.0000
22 28087982 5.0000
22 103065157 5.0000
22 158315486 2.0000
22 269788397 5.0000
22 19058678 10.0000
22 124170781 5.0000
22 131926473 8.0000
22 932446861 2.0000
22 78562045 4.0000
22 550076077 2.0000
22 462856853 4.0000
22 44548822 9.0000
22 123346524 6.0000
22 102958885 4.0000
22 20424362 5.0000
22 15133808 5.0000
22 422184091 8.0000
22 388250401 5.0000
22 66774405 12.0000
22 58922682 8.0000
22 65357102 8.0000
22 130508206 2.0000
22 117449724 4.0000
22 88974929 6.0000
22 19825835 6.0000
22 258834854 4.0000
22 11564602 8.0000
22 830775721 3.0000
22 25097735 22.0000
22 24727170 11.0000
22 242943134 5.0000
22 154943205 5.0000
22 399365200 3.0000
22 20356313 8.0000
22 133236916 1.0000
22 62613162 11.0000
22 482866177 1.0000
22 85110055 4.0000
22 21744895 7.0000
22 134738764 4.0000
22 224655400 9.0000
22 119074643 5.0000
22 296312085 1.0000
22 903985238 1.0000
22 460401829 4.0000
22 255998767 4.0000
22 125312818 11.0000
22 113043462 2.0000
22 806388620 1.0000
22 397160160 1.0000
22 76650839 9.0000
22 728039018 1.0000
22 26796376 7.0000
22 19758148 12.0000
22 19619404 8.0000
22 237700394 5.0000
22 326184301 6.0000
22 288723364 6.0000
22 17298241 6.0000
22 55253731 7.0000
22 22159580 7.0000
22 606306570 4.0000
22 15453062 5.0000
22 111013369 15.0000
22 114704539 14.0000
22 328576792 3.0000
22 60585651 6.0000
22 48988168 6.0000
22 41901500 5.0000
22 188332701 8.0000
22 100260784 7.0000
22 108935576 6.0000
22 141636742 5.0000
22 383238347 5.0000
22 42374586 5.0000
22 130085607 5.0000
22 14395178 6.0000
22 859731314 1.0000
22 101712079 6.0000
22 131120978 6.0000
22 112398730 8.0000
22 70796349 9.0000
22 223552246 5.0000
22 108587399 8.0000
22 15048694 4.0000
22 532241033 4.0000
22 95646830 12.0000
22 16970757 11.0000
22 296288685 1.0000
22 295807687 5.0000
22 250311545 7.0000
22 122994639 5.0000
22 22282116 4.0000
22 24734991 9.0000
22 103879974 7.0000
22 47916280 3.0000
22 113585486 6.0000
22 759067032 1.0000
22 34940114 10.0000
22 474991141 1.0000
22 236395049 4.0000
23 14284260 19.0000
23 622426905 4.0000
23 21746513 22.0000
23 277496722 11.0000
23 127619354 14.0000
23 14758838 19.0000
23 457060718 18.0000
23 309587728 14.0000
23 50714939 24.0000
23 415449314 5.0000
23 121127090 21.0000
23 22639961 11.0000
23 831250927 1.0000
23 80021045 21.0000
23 222477026 16.0000
23 516688031 4.0000
23 18096679 18.0000
23 496278040 10.0000
23 43312141 1.0000
23 81367969 17.0000
23 102107018 16.0000
23 80968760 20.0000
23 593650130 5.0000
23 105838665 15.0000
23 18451281 9.0000
23 110767433 18.0000
23 22031058 25.0000
23 311986618 10.0000
23 19589280 21.0000
23 45158266 22.0000
23 479644360 6.0000
23 19858924 17.0000
23 417975170 9.0000
23 193313425 15.0000
23 130092487 19.0000
23 15580900 18.0000
23 52412027 5.0000
23 386776248 11.0000
23 331178901 10.0000
23 118711934 14.0000
23 106397932 15.0000
23 155892458 13.0000
23 36672211 17.0000
23 6364652 15.0000
23 275228841 13.0000
23 312758175 14.0000
23 77224096 20.0000
23 60738400 17.0000
23 222419520 6.0000
23 93860818 14.0000
23 225857392 15.0000
23 143739561 16.0000
23 20132840 20.0000
23 373442908 10.0000
23 432396682 10.0000
23 376161322 10.0000
23 209029473 16.0000
23 187632184 8.0000
23 130154450 19.0000
23 108600854 25.0000
23 22388326 22.0000
23 168592013 10.0000
23 81857654 11.0000
23 18099795 22.0000
23 87733460 6.0000
23 106115066 23.0000
23 328634628 16.0000
23 810372954 8.0000
23 631874663 3.0000
23 19177609 23.0000
23 871469846 1.0000
23 92498317 21.0000
23 14146330 17.0000
23 86192099 20.0000
23 221355288 12.0000
23 475884318 7.0000
23 118984824 23.0000
23 217148014 10.0000
23 77981490 18.0000
23 77808680 14.0000
23 15157283 27.0000
23 54515428 17.0000
23 131970620 17.0000
23 14937936 11.0000
23 20688804 13.0000
23 38281180 20.0000
23 33300246 14.0000
23 93880122 14.0000
23 131517399 18.0000
23 201226827 14.0000
23 111411358 20.0000
23 408663015 11.0000
23 162472533 20.0000
23 554602188 4.0000
23 353688428 11.0000
23 66444899 17.0000
23 110391388 16.0000
23 19977759 21.0000
23 34374472 21.0000
23 20226550 13.0000
23 110459587 16.0000
23 407741330 10.0000
23 68198984 13.0000
23 27212119 20.0000
23 32965648 14.0000
23 277499481 8.0000
23 245849058 8.0000
23 125270251 23.0000
23 215206530 11.0000
23 16884084 21.0000
23 90646214 15.0000
23 437518507 5.0000
23 191807697 13.0000
23 78702900 22.0000
23 40238442 15.0000
23 18627119 18.0000
23 385936104 9.0000
23 253490735 12.0000
23 166598394 14.0000
23 100520303 12.0000
23 6058852 20.0000
23 297967419 14.0000
23 34244239 18.0000
23 436576452 10.0000
23 109585815 16.0000
23 46609085 7.0000
23 144791011 14.0000
23 104845115 16.0000
23 102084479 24.0000
23 429751008 8.0000
23 115643685 20.0000
23 377319290 8.0000
23 55059675 18.0000
23 331021368 15.0000
23 94701778 13.0000
23 222762589 15.0000
23 249709671 12.0000
23 20148039 15.0000
23 368314502 7.0000
23 14104027 16.0000
23 315283542 1.0000
23 388954439 10.0000
23 211525589 8.0000
23 240202308 17.0000
23 105880024 23.0000
23 173065787 14.0000
23 948015937 4.0000
23 568174146 6.0000
23 14561015 14.0000
23 19295262 22.0000
23 121762421 7.0000
23 124152473 12.0000
23 132170123 15.0000
23 357805905 11.0000
23 19087569 15.0000
23 261782937 14.0000
23 144929619 11.0000
23 80943076 19.0000
23 16708655 16.0000
23 82093305 17.0000
23 49682880 17.0000
23 219330249 12.0000
23 58836363 24.0000
23 368312542 10.0000
23 466501865 4.0000
23 250091875 8.0000
23 68659708 26.0000
23 804596460 5.0000
23 14933304 24.0000
23 36664451 20.0000
23 227023883 17.0000
23 303707744 12.0000
23 28087982 11.0000
23 103065157 10.0000
23 158315486 7.0000
23 616277319 4.0000
23 61733092 19.0000
23 101262304 7.0000
23 269788397 10.0000
23 153810216 19.0000
23 927480949 4.0000
23 19058678 20.0000
23 38886883 7.0000
23 300872531 5.0000
23 18632946 20.0000
23 106150560 15.0000
23 260824465 12.0000
23 124170781 20.0000
23 131926473 18.0000
23 78562045 10.0000
23 462856853 9.0000
23 44548822 18.0000
23 77188973 15.0000
23 123346524 10.0000
23 31373289 18.0000
23 102958885 9.0000
23 20424362 14.0000
23 15133808 14.0000
23 164226176 16.0000
23 422184091 10.0000
23 72341341 13.0000
23 318951712 13.0000
23 77240489 10.0000
23 388250401 11.0000
23 66774405 18.0000
23 24157360 21.0000
23 58922682 21.0000
23 393947529 11.0000
23 65357102 20.0000
23 276868661 11.0000
23 130508206 6.0000
23 21666641 21.0000
23 72883916 24.0000
23 393436815 10.0000
23 22499765 26.0000
23 117449724 8.0000
23 88974929 11.0000
23 19825835 17.0000
23 258834854 9.0000
23 11564602 18.0000
23 830775721 8.0000
23 25097735 29.0000
23 24727170 17.0000
23 107722321 23.0000
23 32522100 19.0000
23 242943134 17.0000
23 468356212 9.0000
23 154943205 13.0000
23 427031173 5.0000
23 15010349 16.0000
23 399365200 11.0000
23 61781260 10.0000
23 20356313 18.0000
23 133236916 19.0000
23 219976700 7.0000
23 62613162 26.0000
23 482866177 5.0000
23 20995648 22.0000
23 28543847 24.0000
23 85110055 17.0000
23 21744895 15.0000
23 34343954 19.0000
23 95194160 17.0000
23 389443487 2.0000
23 389434876 14.0000
23 134738764 9.0000
23 617016144 5.0000
23 224655400 12.0000
23 19397942 20.0000
23 101797813 5.0000
23 17723460 25.0000
23 119074643 14.0000
23 35305401 17.0000
23 296312085 10.0000
23 56999787 15.0000
23 270926830 12.0000
23 903985238 1.0000
23 90432690 21.0000
23 460401829 12.0000
23 21291109 19.0000
23 156992643 19.0000
23 255998767 13.0000
23 125312818 21.0000
23 113043462 8.0000
23 806388620 7.0000
23 26584956 22.0000
23 397160160 4.0000
23 169864622 15.0000
23 76650839 17.0000
23 815306454 1.0000
23 21713090 17.0000
23 728039018 6.0000
23 26796376 17.0000
23 19758148 18.0000
23 20856796 16.0000
23 108905591 13.0000
23 192935794 10.0000
23 23452598 19.0000
23 245745762 12.0000
23 19619404 16.0000
23 580749365 8.0000
23 237700394 12.0000
23 117777690 27.0000
23 32439211 4.0000
23 198912426 14.0000
23 326184301 10.0000
23 5715682 20.0000
23 408454349 12.0000
23 397229449 8.0000
23 200700960 16.0000
23 288723364 16.0000
23 120720108 16.0000
23 17298241 18.0000
23 55253731 18.0000
23 22159580 17.0000
23 606306570 8.0000
23 58821256 17.0000
23 202205134 12.0000
23 15453062 8.0000
23 481120639 2.0000
23 19018381 17.0000
23 20600229 15.0000
23 34654362 10.0000
23 388299335 10.0000
23 111013369 21.0000
23 499781930 7.0000
23 84563846 21.0000
23 114704539 22.0000
23 488386309 2.0000
23 328576792 12.0000
23 624746312 7.0000
23 60585651 20.0000
23 48988168 21.0000
23 219298196 10.0000
23 124312153 16.0000
23 15672615 23.0000
23 14567982 17.0000
23 142003449 11.0000
23 23749162 4.0000
23 41901500 15.0000
23 21736214 18.0000
23 24211594 21.0000
23 188332701 19.0000
23 100260784 19.0000
23 108935576 16.0000
23 236953412 11.0000
23 141636742 13.0000
23 143212610 17.0000
23 454866285 3.0000
23 383238347 12.0000
23 558445037 2.0000
23 14197060 21.0000
23 333330899 12.0000
23 494828691 6.0000
23 79167671 17.0000
23 85809236 24.0000
23 42374586 15.0000
23 130085607 19.0000
23 14395178 20.0000
23 354911386 10.0000
23 18020612 21.0000
23 387054267 8.0000
23 153914621 6.0000
23 191111643 17.0000
23 19973305 15.0000
23 837683683 4.0000
23 25091518 18.0000
23 35781487 18.0000
23 118429508 14.0000
23 859731314 2.0000
23 101712079 14.0000
23 64396655 22.0000
23 259215762 6.0000
23 131120978 18.0000
23 85302744 21.0000
23 595553662 6.0000
23 112398730 20.0000
23 70796349 22.0000
23 357472615 7.0000
23 223552246 13.0000
23 108587399 23.0000
23 15048694 13.0000
23 173089105 11.0000
23 608932775 5.0000
23 166694631 9.0000
23 532241033 8.0000
23 95646830 21.0000
23 27850283 21.0000
23 20589545 22.0000
23 16970757 23.0000
23 296288685 3.0000
23 295807687 12.0000
23 124270074 12.0000
23 20622055 19.0000
23 15484198 9.0000
23 54351001 23.0000
23 250311545 11.0000
23 122994639 10.0000
23 80812413 6.0000
23 20992801 24.0000
23 32369044 12.0000
23 22282116 10.0000
23 24734991 18.0000
23 117783032 19.0000
23 386476845 8.0000
23 103879974 21.0000
23 14190551 11.0000
23 97452095 15.0000
23 47916280 6.0000
23 407859240 8.0000
23 77220402 21.0000
23 113585486 18.0000
23 180013616 17.0000
23 185183285 13.0000
23 759067032 4.0000
23 82406734 20.0000
23 50303152 22.0000
23 66078636 21.0000
23 34940114 17.0000
23 77234984 21.0000
23 474991141 1.0000
23 196054196 8.0000
23 80802900 19.0000
23 236395049 6.0000
23 79974944 6.0000
23 21408041 21.0000
23 91786287 23.0000
23 105800463 20.0000
23 107254637 22.0000
23 14621024 4.0000
23 143779403 14.0000
23 75896448 13.0000
24 14284260 2.0000
24 622426905 1.0000
24 21746513 3.0000
24 277496722 4.0000
24 14758838 2.0000
24 457060718 3.0000
24 309587728 3.0000
24 50714939 6.0000
24 415449314 1.0000
24 121127090 3.0000
24 22639961 2.0000
24 80021045 2.0000
24 222477026 4.0000
24 516688031 1.0000
24 18096679 4.0000
24 496278040 2.0000
24 81367969 3.0000
24 102107018 1.0000
24 80968760 3.0000
24 105838665 4.0000
24 110767433 2.0000
24 22031058 4.0000
24 311986618 3.0000
24 19589280 1.0000
24 45158266 2.0000
24 19858924 1.0000
24 417975170 1.0000
24 193313425 5.0000
24 130092487 1.0000
24 15580900 5.0000
24 52412027 1.0000
24 386776248 3.0000
24 331178901 3.0000
24 118711934 2.0000
24 106397932 1.0000
24 155892458 2.0000
24 6364652 4.0000
24 275228841 3.0000
24 312758175 4.0000
24 77224096 3.0000
24 60738400 2.0000
24 222419520 1.0000
24 93860818 2.0000
24 225857392 4.0000
24 143739561 3.0000
24 20132840 1.0000
24 373442908 2.0000
24 432396682 2.0000
24 376161322 1.0000
24 209029473 3.0000
24 187632184 2.0000
24 130154450 3.0000
24 108600854 2.0000
24 22388326 2.0000
24 168592013 3.0000
24 81857654 4.0000
24 18099795 6.0000
24 106115066 1.0000
24 328634628 9.0000
24 810372954 1.0000
24 19177609 8.0000
24 92498317 2.0000
24 14146330 2.0000
24 86192099 3.0000
24 221355288 1.0000
24 475884318 1.0000
24 118984824 2.0000
24 217148014 2.0000
24 77981490 2.0000
24 77808680 2.0000
24 15157283 4.0000
24 54515428 3.0000
24 131970620 3.0000
24 14937936 2.0000
24 38281180 4.0000
24 33300246 1.0000
24 93880122 5.0000
24 131517399 2.0000
24 201226827 1.0000
24 776022362 1.0000
24 111411358 5.0000
24 408663015 1.0000
24 162472533 5.0000
24 554602188 1.0000
24 353688428 3.0000
24 66444899 1.0000
24 110391388 3.0000
24 19977759 7.0000
24 34374472 4.0000
24 20226550 3.0000
24 110459587 1.0000
24 407741330 2.0000
24 68198984 1.0000
24 27212119 3.0000
24 32965648 3.0000
24 245849058 3.0000
24 125270251 2.0000
24 215206530 2.0000
24 16884084 3.0000
24 90646214 3.0000
24 437518507 1.0000
24 191807697 2.0000
24 78702900 3.0000
24 40238442 3.0000
24 18627119 4.0000
24 385936104 2.0000
24 253490735 3.0000
24 166598394 2.0000
24 100520303 2.0000
24 6058852 5.0000
24 297967419 3.0000
24 34244239 2.0000
24 436576452 1.0000
24 109585815 1.0000
24 46609085 1.0000
24 144791011 2.0000
24 104845115 1.0000
24 102084479 3.0000
24 429751008 1.0000
24 115643685 10.0000
24 377319290 1.0000
24 55059675 2.0000
24 331021368 5.0000
24 94701778 2.0000
24 222762589 4.0000
24 249709671 2.0000
24 20148039 3.0000
24 368314502 1.0000
24 14104027 7.0000
24 388954439 1.0000
24 211525589 1.0000
24 240202308 4.0000
24 105880024 8.0000
24 173065787 1.0000
24 568174146 1.0000
24 14561015 2.0000
24 19295262 5.0000
24 121762421 2.0000
24 132170123 2.0000
24 357805905 2.0000
24 19087569 3.0000
24 261782937 5.0000
24 144929619 1.0000
24 80943076 2.0000
24 16708655 9.0000
24 82093305 3.0000
24 49682880 3.0000
24 219330249 1.0000
24 58836363 6.0000
24 368312542 1.0000
24 68659708 3.0000
24 14933304 3.0000
24 36664451 2.0000
24 227023883 3.0000
24 303707744 3.0000
24 28087982 2.0000
24 103065157 5.0000
24 158315486 2.0000
24 61733092 3.0000
24 269788397 2.0000
24 153810216 6.0000
24 927480949 1.0000
24 19058678 3.0000
24 300872531 2.0000
24 18632946 2.0000
24 106150560 4.0000
24 260824465 2.0000
24 124170781 2.0000
24 131926473 7.0000
24 78562045 3.0000
24 462856853 2.0000
24 44548822 4.0000
24 77188973 2.0000
24 123346524 2.0000
24 31373289 1.0000
24 102958885 1.0000
24 609096352 1.0000
24 20424362 5.0000
24 15133808 2.0000
24 164226176 6.0000
24 422184091 2.0000
24 72341341 4.0000
24 318951712 3.0000
24 77240489 1.0000
24 388250401 5.0000
24 66774405 4.0000
24 58922682 2.0000
24 393947529 2.0000
24 65357102 4.0000
24 276868661 1.0000
24 21666641 2.0000
24 72883916 4.0000
24 393436815 2.0000
24 22499765 9.0000
24 88974929 3.0000
24 19825835 2.0000
24 258834854 2.0000
24 11564602 2.0000
24 830775721 1.0000
24 25097735 6.0000
24 24727170 5.0000
24 107722321 2.0000
24 32522100 3.0000
24 242943134 6.0000
24 154943205 3.0000
24 15010349 6.0000
24 399365200 3.0000
24 61781260 7.0000
24 20356313 2.0000
24 133236916 6.0000
24 219976700 1.0000
24 62613162 6.0000
24 482866177 1.0000
24 20995648 4.0000
24 28543847 2.0000
24 85110055 4.0000
24 21744895 3.0000
24 95194160 1.0000
24 389434876 4.0000
24 134738764 1.0000
24 617016144 1.0000
24 224655400 3.0000
24 19397942 6.0000
24 17723460 4.0000
24 119074643 4.0000
24 35305401 3.0000
24 56999787 10.0000
24 270926830 1.0000
24 90432690 1.0000
24 460401829 4.0000
24 21291109 1.0000
24 156992643 3.0000
24 255998767 3.0000
24 125312818 3.0000
24 26584956 2.0000
24 397160160 1.0000
24 169864622 3.0000
24 76650839 2.0000
24 815306454 1.0000
24 21713090 3.0000
24 26796376 2.0000
24 19758148 6.0000
24 20856796 3.0000
24 108905591 2.0000
24 192935794 5.0000
24 23452598 1.0000
24 245745762 2.0000
24 19619404 3.0000
24 580749365 3.0000
24 237700394 2.0000
24 117777690 6.0000
24 32439211 1.0000
24 198912426 2.0000
24 326184301 4.0000
24 5715682 2.0000
24 408454349 3.0000
24 200700960 4.0000
24 288723364 3.0000
24 120720108 2.0000
24 17298241 2.0000
24 55253731 4.0000
24 22159580 5.0000
24 606306570 1.0000
24 58821256 2.0000
24 202205134 2.0000
24 15453062 2.0000
24 19018381 1.0000
24 20600229 5.0000
24 34654362 3.0000
24 388299335 3.0000
24 111013369 7.0000
24 84563846 1.0000
24 114704539 3.0000
24 328576792 2.0000
24 624746312 1.0000
24 60585651 3.0000
24 48988168 3.0000
24 219298196 2.0000
24 124312153 2.0000
24 15672615 2.0000
24 14567982 2.0000
24 142003449 2.0000
24 23749162 1.0000
24 41901500 2.0000
24 21736214 1.0000
24 24211594 5.0000
24 188332701 4.0000
24 100260784 2.0000
24 108935576 1.0000
24 236953412 3.0000
24 141636742 1.0000
24 143212610 4.0000
24 454866285 1.0000
24 383238347 3.0000
24 14197060 2.0000
24 494828691 2.0000
24 85809236 5.0000
24 42374586 1.0000
24 130085607 3.0000
24 14395178 5.0000
24 354911386 3.0000
24 18020612 7.0000
24 387054267 1.0000
24 191111643 3.0000
24 19973305 2.0000
24 25091518 1.0000
24 35781487 3.0000
24 118429508 3.0000
24 101712079 2.0000
24 64396655 2.0000
24 259215762 2.0000
24 131120978 2.0000
24 85302744 2.0000
24 112398730 4.0000
24 70796349 4.0000
24 357472615 3.0000
24 223552246 2.0000
24 108587399 3.0000
24 15048694 3.0000
24 173089105 2.0000
24 166694631 1.0000
24 532241033 2.0000
24 95646830 3.0000
24 27850283 2.0000
24 20589545 2.0000
24 16970757 3.0000
24 296288685 1.0000
24 295807687 3.0000
24 124270074 3.0000
24 20622055 1.0000
24 15484198 3.0000
24 54351001 2.0000
24 250311545 3.0000
24 122994639 6.0000
24 20992801 3.0000
24 32369044 1.0000
24 22282116 2.0000
24 24734991 4.0000
24 117783032 5.0000
24 103879974 3.0000
24 14190551 7.0000
24 97452095 1.0000
24 77220402 1.0000
24 113585486 3.0000
24 180013616 4.0000
24 185183285 2.0000
24 82406734 1.0000
24 50303152 3.0000
24 66078636 3.0000
24 34940114 4.0000
24 77234984 4.0000
24 474991141 3.0000
24 80802900 1.0000
24 236395049 3.0000
24 79974944 1.0000
24 21408041 1.0000
24 105800463 7.0000
24 107254637 3.0000
24 14621024 1.0000
24 143779403 2.0000
24 75896448 7.0000
25 14284260 1.0000
25 21746513 1.0000
25 127619354 1.0000
25 14758838 1.0000
25 309587728 1.0000
25 121127090 1.0000
25 222477026 1.0000
25 496278040 1.0000
25 102107018 1.0000
25 80968760 1.0000
25 22031058 1.0000
25 311986618 1.0000
25 19589280 1.0000
25 45158266 1.0000
25 479644360 1.0000
25 19858924 1.0000
25 417975170 1.0000
25 130092487 1.0000
25 52412027 1.0000
25 386776248 1.0000
25 118711934 1.0000
25 155892458 1.0000
25 312758175 1.0000
25 60738400 1.0000
25 222419520 1.0000
25 20132840 1.0000
25 373442908 1.0000
25 376161322 1.0000
25 209029473 1.0000
25 187632184 1.0000
25 81857654 1.0000
25 328634628 1.0000
25 19177609 1.0000
25 92498317 1.0000
25 86192099 1.0000
25 475884318 1.0000
25 118984824 1.0000
25 217148014 1.0000
25 77808680 1.0000
25 54515428 1.0000
25 38281180 1.0000
25 33300246 1.0000
25 93880122 1.0000
25 131517399 1.0000
25 111411358 1.0000
25 408663015 1.0000
25 162472533 1.0000
25 554602188 1.0000
25 110391388 1.0000
25 34374472 1.0000
25 20226550 1.0000
25 110459587 1.0000
25 407741330 1.0000
25 68198984 1.0000
25 27212119 1.0000
25 215206530 1.0000
25 90646214 1.0000
25 78702900 1.0000
25 385936104 1.0000
25 166598394 1.0000
25 6058852 1.0000
25 297967419 1.0000
25 34244239 1.0000
25 436576452 1.0000
25 109585815 1.0000
25 429751008 1.0000
25 377319290 1.0000
25 331021368 1.0000
25 94701778 1.0000
25 249709671 1.0000
25 368314502 1.0000
25 14104027 1.0000
25 211525589 1.0000
25 173065787 1.0000
25 14561015 1.0000
25 357805905 1.0000
25 19087569 1.0000
25 261782937 1.0000
25 80943076 1.0000
25 82093305 1.0000
25 49682880 1.0000
25 68659708 1.0000
25 14933304 1.0000
25 36664451 1.0000
25 227023883 1.0000
25 303707744 1.0000
25 28087982 1.0000
25 158315486 1.0000
25 101262304 1.0000
25 19058678 1.0000
25 38886883 1.0000
25 260824465 1.0000
25 124170781 1.0000
25 78562045 1.0000
25 462856853 1.0000
25 44548822 1.0000
25 77188973 1.0000
25 123346524 1.0000
25 102958885 1.0000
25 20424362 1.0000
25 164226176 1.0000
25 72341341 1.0000
25 388250401 1.0000
25 66774405 1.0000
25 24157360 1.0000
25 58922682 1.0000
25 393947529 1.0000
25 65357102 1.0000
25 21666641 1.0000
25 22499765 1.0000
25 88974929 1.0000
25 19825835 1.0000
25 258834854 1.0000
25 11564602 1.0000
25 24727170 1.0000
25 32522100 1.0000
25 242943134 1.0000
25 468356212 1.0000
25 154943205 1.0000
25 399365200 1.0000
25 61781260 1.0000
25 20356313 1.0000
25 133236916 1.0000
25 219976700 1.0000
25 62613162 1.0000
25 482866177 1.0000
25 28543847 1.0000
25 85110055 1.0000
25 21744895 1.0000
25 34343954 1.0000
25 224655400 1.0000
25 19397942 1.0000
25 119074643 1.0000
25 296312085 1.0000
25 270926830 1.0000
25 255998767 1.0000
25 125312818 1.0000
25 26584956 1.0000
25 397160160 1.0000
25 76650839 1.0000
25 26796376 1.0000
25 19758148 1.0000
25 108905591 1.0000
25 580749365 1.0000
25 237700394 1.0000
25 326184301 1.0000
25 408454349 1.0000
25 200700960 1.0000
25 17298241 1.0000
25 55253731 1.0000
25 606306570 1.0000
25 15453062 1.0000
25 20600229 1.0000
25 34654362 1.0000
25 111013369 1.0000
25 114704539 1.0000
25 328576792 1.0000
25 60585651 1.0000
25 48988168 1.0000
25 142003449 1.0000
25 41901500 1.0000
25 21736214 1.0000
25 188332701 1.0000
25 100260784 1.0000
25 108935576 1.0000
25 558445037 1.0000
25 14197060 1.0000
25 494828691 1.0000
25 42374586 1.0000
25 130085607 1.0000
25 14395178 1.0000
25 387054267 1.0000
25 153914621 1.0000
25 19973305 1.0000
25 25091518 1.0000
25 101712079 1.0000
25 85302744 1.0000
25 595553662 1.0000
25 112398730 1.0000
25 70796349 1.0000
25 357472615 1.0000
25 223552246 1.0000
25 108587399 1.0000
25 15048694 1.0000
25 173089105 1.0000
25 95646830 1.0000
25 27850283 1.0000
25 296288685 1.0000
25 295807687 1.0000
25 15484198 1.0000
25 250311545 1.0000
25 122994639 1.0000
25 80812413 1.0000
25 32369044 1.0000
25 22282116 1.0000
25 24734991 1.0000
25 103879974 1.0000
25 14190551 1.0000
25 47916280 1.0000
25 77220402 1.0000
25 113585486 1.0000
25 180013616 1.0000
25 185183285 1.0000
25 82406734 1.0000
25 50303152 1.0000
25 66078636 1.0000
25 34940114 1.0000
25 474991141 1.0000
25 236395049 1.0000
25 79974944 1.0000
25 105800463 1.0000
25 75896448 1.0000
26 14284260 4.0000
26 21746513 7.0000
26 277496722 2.0000
26 127619354 3.0000
26 14758838 3.0000
26 457060718 4.0000
26 309587728 7.0000
26 50714939 3.0000
26 121127090 5.0000
26 22639961 5.0000
26 80021045 12.0000
26 222477026 2.0000
26 18096679 8.0000
26 496278040 2.0000
26 81367969 2.0000
26 102107018 2.0000
26 80968760 4.0000
26 105838665 2.0000
26 18451281 3.0000
26 110767433 1.0000
26 22031058 5.0000
26 311986618 4.0000
26 19589280 6.0000
26 45158266 6.0000
26 479644360 2.0000
26 19858924 3.0000
26 417975170 2.0000
26 193313425 5.0000
26 130092487 3.0000
26 15580900 11.0000
26 52412027 4.0000
26 386776248 3.0000
26 331178901 1.0000
26 118711934 4.0000
26 106397932 2.0000
26 155892458 4.0000
26 36672211 3.0000
26 6364652 2.0000
26 275228841 4.0000
26 312758175 1.0000
26 77224096 5.0000
26 60738400 12.0000
26 222419520 1.0000
26 93860818 4.0000
26 225857392 4.0000
26 143739561 6.0000
26 20132840 3.0000
26 373442908 3.0000
26 432396682 3.0000
26 209029473 4.0000
26 187632184 2.0000
26 130154450 2.0000
26 108600854 7.0000
26 22388326 5.0000
26 168592013 9.0000
26 18099795 15.0000
26 106115066 6.0000
26 328634628 1.0000
26 631874663 1.0000
26 19177609 10.0000
26 92498317 2.0000
26 14146330 1.0000
26 86192099 5.0000
26 221355288 3.0000
26 475884318 2.0000
26 118984824 6.0000
26 217148014 2.0000
26 77981490 5.0000
26 77808680 4.0000
26 15157283 4.0000
26 54515428 3.0000
26 131970620 5.0000
26 14937936 1.0000
26 20688804 4.0000
26 38281180 4.0000
26 33300246 16.0000
26 93880122 1.0000
26 131517399 4.0000
26 201226827 4.0000
26 776022362 1.0000
26 111411358 3.0000
26 408663015 1.0000
26 162472533 7.0000
26 66444899 3.0000
26 110391388 3.0000
26 19977759 9.0000
26 34374472 12.0000
26 20226550 3.0000
26 110459587 2.0000
26 407741330 2.0000
26 68198984 4.0000
26 27212119 5.0000
26 32965648 4.0000
26 277499481 3.0000
26 245849058 2.0000
26 125270251 3.0000
26 215206530 3.0000
26 16884084 5.0000
26 90646214 2.0000
26 191807697 1.0000
26 78702900 7.0000
26 40238442 3.0000
26 18627119 4.0000
26 385936104 2.0000
26 253490735 6.0000
26 166598394 2.0000
26 100520303 2.0000
26 6058852 10.0000
26 297967419 5.0000
26 34244239 6.0000
26 436576452 2.0000
26 109585815 4.0000
26 46609085 1.0000
26 144791011 1.0000
26 104845115 3.0000
26 102084479 2.0000
26 429751008 2.0000
26 115643685 3.0000
26 377319290 4.0000
26 55059675 10.0000
26 331021368 3.0000
26 94701778 3.0000
26 222762589 5.0000
26 249709671 1.0000
26 20148039 5.0000
26 368314502 1.0000
26 14104027 10.0000
26 315283542 1.0000
26 388954439 2.0000
26 211525589 2.0000
26 240202308 6.0000
26 105880024 6.0000
26 173065787 3.0000
26 948015937 1.0000
26 14561015 3.0000
26 19295262 3.0000
26 121762421 2.0000
26 124152473 1.0000
26 132170123 5.0000
26 357805905 3.0000
26 19087569 1.0000
26 261782937 4.0000
26 144929619 10.0000
26 80943076 5.0000
26 16708655 7.0000
26 82093305 3.0000
26 49682880 3.0000
26 219330249 4.0000
26 58836363 20.0000
26 368312542 2.0000
26 466501865 1.0000
26 68659708 8.0000
26 14933304 8.0000
26 36664451 5.0000
26 227023883 4.0000
26 303707744 2.0000
26 28087982 4.0000
26 103065157 1.0000
26 158315486 2.0000
26 61733092 6.0000
26 101262304 3.0000
26 269788397 2.0000
26 153810216 4.0000
26 19058678 10.0000
26 300872531 1.0000
26 18632946 6.0000
26 106150560 1.0000
26 260824465 1.0000
26 124170781 6.0000
26 131926473 3.0000
26 462856853 2.0000
26 44548822 4.0000
26 77188973 4.0000
26 123346524 6.0000
26 31373289 6.0000
26 102958885 1.0000
26 20424362 6.0000
26 15133808 3.0000
26 164226176 5.0000
26 422184091 1.0000
26 72341341 2.0000
26 318951712 5.0000
26 388250401 2.0000
26 66774405 6.0000
26 24157360 3.0000
26 58922682 5.0000
26 393947529 1.0000
26 65357102 5.0000
26 276868661 5.0000
26 21666641 7.0000
26 72883916 5.0000
26 393436815 2.0000
26 22499765 6.0000
26 117449724 1.0000
26 88974929 7.0000
26 19825835 2.0000
26 258834854 2.0000
26 11564602 8.0000
26 830775721 1.0000
26 25097735 6.0000
26 24727170 5.0000
26 107722321 3.0000
26 32522100 5.0000
26 242943134 6.0000
26 154943205 2.0000
26 15010349 7.0000
26 61781260 4.0000
26 20356313 7.0000
26 133236916 13.0000
26 219976700 1.0000
26 62613162 8.0000
26 20995648 3.0000
26 28543847 11.0000
26 85110055 5.0000
26 21744895 2.0000
26 34343954 2.0000
26 95194160 5.0000
26 389443487 2.0000
26 389434876 4.0000
26 134738764 2.0000
26 617016144 2.0000
26 224655400 3.0000
26 19397942 12.0000
26 101797813 1.0000
26 17723460 3.0000
26 119074643 3.0000
26 35305401 4.0000
26 296312085 1.0000
26 56999787 8.0000
26 270926830 3.0000
26 90432690 6.0000
26 460401829 2.0000
26 21291109 4.0000
26 156992643 3.0000
26 255998767 4.0000
26 125312818 4.0000
26 806388620 3.0000
26 26584956 8.0000
26 169864622 2.0000
26 76650839 1.0000
26 21713090 5.0000
26 26796376 4.0000
26 19758148 8.0000
26 20856796 7.0000
26 192935794 4.0000
26 23452598 5.0000
26 245745762 3.0000
26 19619404 8.0000
26 237700394 1.0000
26 117777690 8.0000
26 32439211 3.0000
26 198912426 3.0000
26 326184301 1.0000
26 5715682 11.0000
26 408454349 3.0000
26 200700960 2.0000
26 288723364 2.0000
26 120720108 2.0000
26 17298241 3.0000
26 55253731 5.0000
26 22159580 7.0000
26 606306570 1.0000
26 58821256 4.0000
26 202205134 1.0000
26 15453062 1.0000
26 19018381 6.0000
26 20600229 8.0000
26 34654362 2.0000
26 388299335 3.0000
26 111013369 8.0000
26 499781930 1.0000
26 84563846 3.0000
26 114704539 3.0000
26 328576792 1.0000
26 624746312 1.0000
26 60585651 4.0000
26 48988168 2.0000
26 219298196 4.0000
26 124312153 1.0000
26 15672615 4.0000
26 14567982 5.0000
26 142003449 2.0000
26 23749162 17.0000
26 41901500 7.0000
26 21736214 3.0000
26 24211594 9.0000
26 188332701 7.0000
26 100260784 1.0000
26 108935576 2.0000
26 236953412 2.0000
26 141636742 1.0000
26 143212610 7.0000
26 454866285 1.0000
26 383238347 7.0000
26 14197060 12.0000
26 333330899 1.0000
26 494828691 2.0000
26 79167671 2.0000
26 85809236 6.0000
26 42374586 1.0000
26 130085607 2.0000
26 14395178 6.0000
26 354911386 6.0000
26 18020612 14.0000
26 387054267 3.0000
26 153914621 3.0000
26 191111643 3.0000
26 19973305 8.0000
26 25091518 4.0000
26 35781487 5.0000
26 118429508 3.0000
26 859731314 1.0000
26 101712079 2.0000
26 64396655 8.0000
26 131120978 2.0000
26 453169903 1.0000
26 85302744 9.0000
26 595553662 1.0000
26 112398730 7.0000
26 70796349 4.0000
26 223552246 4.0000
26 108587399 7.0000
26 15048694 9.0000
26 173089105 4.0000
26 532241033 1.0000
26 95646830 6.0000
26 27850283 5.0000
26 20589545 4.0000
26 16970757 3.0000
26 295807687 5.0000
26 124270074 6.0000
26 20622055 3.0000
26 15484198 3.0000
26 54351001 6.0000
26 250311545 3.0000
26 122994639 2.0000
26 80812413 3.0000
26 20992801 9.0000
26 32369044 4.0000
26 22282116 3.0000
26 24734991 5.0000
26 117783032 6.0000
26 386476845 2.0000
26 103879974 2.0000
26 14190551 3.0000
26 97452095 8.0000
26 47916280 1.0000
26 407859240 4.0000
26 77220402 3.0000
26 113585486 4.0000
26 180013616 2.0000
26 185183285 4.0000
26 82406734 3.0000
26 50303152 5.0000
26 66078636 5.0000
26 34940114 6.0000
26 77234984 4.0000
26 196054196 3.0000
26 80802900 9.0000
26 236395049 5.0000
26 79974944 1.0000
26 21408041 4.0000
26 91786287 4.0000
26 105800463 12.0000
26 107254637 3.0000
26 14621024 29.0000
26 143779403 8.0000
26 75896448 6.0000
27 14284260 1.0000
27 21746513 1.0000
27 457060718 2.0000
27 50714939 2.0000
27 121127090 1.0000
27 80021045 1.0000
27 18096679 5.0000
27 81367969 1.0000
27 102107018 1.0000
27 105838665 1.0000
27 110767433 1.0000
27 19589280 2.0000
27 130092487 1.0000
27 15580900 1.0000
27 77224096 1.0000
27 60738400 1.0000
27 20132840 1.0000
27 22388326 1.0000
27 18099795 1.0000
27 328634628 1.0000
27 92498317 1.0000
27 14146330 1.0000
27 118984824 3.0000
27 15157283 3.0000
27 131970620 1.0000
27 20688804 1.0000
27 93880122 5.0000
27 131517399 1.0000
27 408663015 1.0000
27 19977759 1.0000
27 34374472 1.0000
27 27212119 1.0000
27 32965648 1.0000
27 125270251 4.0000
27 16884084 2.0000
27 78702900 1.0000
27 34244239 1.0000
27 436576452 1.0000
27 109585815 1.0000
27 102084479 1.0000
27 115643685 1.0000
27 94701778 1.0000
27 14104027 3.0000
27 173065787 1.0000
27 14561015 2.0000
27 144929619 1.0000
27 16708655 1.0000
27 58836363 12.0000
27 68659708 1.0000
27 36664451 1.0000
27 103065157 2.0000
27 61733092 1.0000
27 19058678 3.0000
27 131926473 1.0000
27 123346524 1.0000
27 20424362 1.0000
27 15133808 1.0000
27 164226176 1.0000
27 66774405 3.0000
27 24157360 1.0000
27 58922682 1.0000
27 65357102 4.0000
27 117449724 2.0000
27 19825835 3.0000
27 25097735 9.0000
27 107722321 1.0000
27 15010349 1.0000
27 20356313 4.0000
27 62613162 1.0000
27 20995648 1.0000
27 28543847 1.0000
27 21744895 1.0000
27 34343954 1.0000
27 95194160 1.0000
27 19397942 2.0000
27 35305401 1.0000
27 90432690 1.0000
27 21291109 1.0000
27 156992643 1.0000
27 125312818 1.0000
27 26584956 1.0000
27 76650839 2.0000
27 21713090 1.0000
27 19758148 1.0000
27 23452598 1.0000
27 120720108 1.0000
27 17298241 1.0000
27 55253731 1.0000
27 22159580 1.0000
27 20600229 1.0000
27 111013369 5.0000
27 84563846 1.0000
27 114704539 3.0000
27 15672615 1.0000
27 41901500 1.0000
27 21736214 1.0000
27 24211594 2.0000
27 100260784 1.0000
27 383238347 1.0000
27 14395178 2.0000
27 18020612 1.0000
27 25091518 1.0000
27 64396655 1.0000
27 112398730 5.0000
27 223552246 1.0000
27 108587399 3.0000
27 532241033 1.0000
27 95646830 1.0000
27 20589545 1.0000
27 16970757 6.0000
27 54351001 1.0000
27 250311545 1.0000
27 122994639 4.0000
27 22282116 1.0000
27 50303152 1.0000
27 34940114 1.0000
27 77234984 2.0000
27 21408041 1.0000
27 105800463 1.0000
27 143779403 1.0000
28 14284260 13.0000
28 622426905 1.0000
28 21746513 19.0000
28 277496722 6.0000
28 127619354 9.0000
28 14758838 12.0000
28 457060718 10.0000
28 309587728 7.0000
28 50714939 14.0000
28 415449314 4.0000
28 121127090 12.0000
28 22639961 5.0000
28 80021045 23.0000
28 222477026 5.0000
28 516688031 1.0000
28 18096679 34.0000
28 496278040 5.0000
28 43312141 1.0000
28 81367969 9.0000
28 102107018 13.0000
28 80968760 7.0000
28 593650130 3.0000
28 105838665 15.0000
28 18451281 11.0000
28 110767433 3.0000
28 22031058 11.0000
28 311986618 8.0000
28 19589280 7.0000
28 45158266 11.0000
28 479644360 2.0000
28 19858924 9.0000
28 417975170 4.0000
28 193313425 18.0000
28 130092487 4.0000
28 15580900 37.0000
28 52412027 2.0000
28 386776248 7.0000
28 331178901 7.0000
28 118711934 14.0000
28 106397932 5.0000
28 155892458 5.0000
28 36672211 23.0000
28 6364652 26.0000
28 275228841 8.0000
28 312758175 3.0000
28 77224096 9.0000
28 60738400 6.0000
28 222419520 1.0000
28 93860818 5.0000
28 225857392 11.0000
28 143739561 7.0000
28 20132840 8.0000
28 373442908 3.0000
28 432396682 6.0000
28 376161322 2.0000
28 209029473 6.0000
28 187632184 3.0000
28 130154450 7.0000
28 108600854 11.0000
28 22388326 15.0000
28 168592013 5.0000
28 81857654 8.0000
28 18099795 33.0000
28 87733460 8.0000
28 106115066 11.0000
28 328634628 34.0000
28 19177609 13.0000
28 92498317 14.0000
28 14146330 5.0000
28 86192099 14.0000
28 221355288 4.0000
28 475884318 4.0000
28 118984824 14.0000
28 217148014 4.0000
28 77981490 7.0000
28 77808680 12.0000
28 15157283 20.0000
28 54515428 9.0000
28 131970620 13.0000
28 14937936 3.0000
28 20688804 15.0000
28 38281180 7.0000
28 33300246 24.0000
28 93880122 19.0000
28 131517399 12.0000
28 201226827 8.0000
28 776022362 1.0000
28 111411358 8.0000
28 408663015 7.0000
28 162472533 26.0000
28 353688428 4.0000
28 66444899 11.0000
28 110391388 5.0000
28 19977759 40.0000
28 34374472 35.0000
28 20226550 5.0000
28 110459587 6.0000
28 407741330 3.0000
28 68198984 5.0000
28 27212119 25.0000
28 32965648 7.0000
28 277499481 2.0000
28 245849058 2.0000
28 125270251 21.0000
28 215206530 8.0000
28 16884084 12.0000
28 90646214 6.0000
28 191807697 2.0000
28 78702900 13.0000
28 40238442 10.0000
28 18627119 7.0000
28 385936104 3.0000
28 253490735 5.0000
28 166598394 5.0000
28 100520303 9.0000
28 6058852 17.0000
28 297967419 11.0000
28 34244239 13.0000
28 436576452 3.0000
28 109585815 9.0000
28 46609085 7.0000
28 144791011 6.0000
28 104845115 16.0000
28 102084479 13.0000
28 115643685 32.0000
28 377319290 7.0000
28 55059675 8.0000
28 331021368 5.0000
28 94701778 6.0000
28 222762589 11.0000
28 249709671 5.0000
28 20148039 9.0000
28 368314502 2.0000
28 14104027 31.0000
28 315283542 1.0000
28 388954439 6.0000
28 211525589 7.0000
28 240202308 7.0000
28 105880024 13.0000
28 173065787 9.0000
28 14561015 8.0000
28 19295262 10.0000
28 121762421 3.0000
28 124152473 1.0000
28 132170123 7.0000
28 357805905 8.0000
28 19087569 7.0000
28 261782937 6.0000
28 144929619 13.0000
28 80943076 13.0000
28 16708655 37.0000
28 82093305 11.0000
28 49682880 6.0000
28 219330249 6.0000
28 58836363 41.0000
28 368312542 6.0000
28 250091875 5.0000
28 68659708 15.0000
28 804596460 2.0000
28 14933304 30.0000
28 36664451 13.0000
28 227023883 26.0000
28 303707744 4.0000
28 28087982 6.0000
28 103065157 22.0000
28 158315486 3.0000
28 616277319 4.0000
28 61733092 8.0000
28 269788397 4.0000
28 153810216 27.0000
28 19058678 20.0000
28 38886883 3.0000
28 300872531 2.0000
28 18632946 13.0000
28 106150560 9.0000
28 260824465 3.0000
28 124170781 6.0000
28 131926473 13.0000
28 78562045 6.0000
28 462856853 3.0000
28 44548822 8.0000
28 77188973 10.0000
28 123346524 4.0000
28 31373289 14.0000
28 102958885 3.0000
28 20424362 8.0000
28 15133808 4.0000
28 164226176 11.0000
28 422184091 4.0000
28 72341341 4.0000
28 318951712 11.0000
28 77240489 9.0000
28 388250401 4.0000
28 66774405 12.0000
28 24157360 13.0000
28 58922682 11.0000
28 393947529 3.0000
28 65357102 14.0000
28 276868661 9.0000
28 130508206 4.0000
28 21666641 11.0000
28 72883916 14.0000
28 393436815 5.0000
28 22499765 29.0000
28 117449724 2.0000
28 88974929 8.0000
28 19825835 4.0000
28 258834854 1.0000
28 11564602 11.0000
28 830775721 1.0000
28 25097735 24.0000
28 24727170 5.0000
28 107722321 10.0000
28 32522100 22.0000
28 242943134 10.0000
28 468356212 2.0000
28 154943205 6.0000
28 427031173 1.0000
28 15010349 16.0000
28 399365200 3.0000
28 61781260 29.0000
28 20356313 17.0000
28 133236916 14.0000
28 219976700 2.0000
28 62613162 17.0000
28 20995648 41.0000
28 28543847 15.0000
28 85110055 6.0000
28 21744895 7.0000
28 34343954 9.0000
28 95194160 11.0000
28 389443487 1.0000
28 389434876 6.0000
28 134738764 3.0000
28 617016144 3.0000
28 224655400 7.0000
28 19397942 17.0000
28 101797813 2.0000
28 17723460 30.0000
28 119074643 11.0000
28 35305401 19.0000
28 296312085 1.0000
28 56999787 35.0000
28 270926830 12.0000
28 903985238 1.0000
28 90432690 17.0000
28 460401829 6.0000
28 21291109 9.0000
28 156992643 15.0000
28 255998767 3.0000
28 125312818 11.0000
28 113043462 4.0000
28 26584956 18.0000
28 397160160 2.0000
28 169864622 7.0000
28 76650839 14.0000
28 815306454 1.0000
28 21713090 8.0000
28 26796376 11.0000
28 19758148 16.0000
28 20856796 8.0000
28 192935794 7.0000
28 23452598 10.0000
28 245745762 7.0000
28 19619404 10.0000
28 580749365 3.0000
28 237700394 4.0000
28 117777690 30.0000
28 32439211 10.0000
28 198912426 6.0000
28 326184301 7.0000
28 5715682 23.0000
28 408454349 8.0000
28 397229449 4.0000
28 200700960 13.0000
28 288723364 9.0000
28 120720108 5.0000
28 17298241 12.0000
28 55253731 9.0000
28 22159580 17.0000
28 58821256 9.0000
28 202205134 5.0000
28 15453062 2.0000
28 19018381 12.0000
28 20600229 13.0000
28 34654362 5.0000
28 388299335 12.0000
28 111013369 21.0000
28 499781930 4.0000
28 84563846 11.0000
28 114704539 14.0000
28 328576792 3.0000
28 624746312 3.0000
28 60585651 8.0000
28 48988168 8.0000
28 219298196 7.0000
28 124312153 8.0000
28 15672615 10.0000
28 14567982 10.0000
28 142003449 3.0000
28 23749162 6.0000
28 41901500 8.0000
28 21736214 10.0000
28 24211594 32.0000
28 188332701 7.0000
28 100260784 6.0000
28 108935576 10.0000
28 236953412 3.0000
28 141636742 4.0000
28 143212610 9.0000
28 454866285 3.0000
28 383238347 3.0000
28 14197060 37.0000
28 333330899 1.0000
28 494828691 1.0000
28 79167671 15.0000
28 85809236 41.0000
28 42374586 5.0000
28 130085607 10.0000
28 14395178 16.0000
28 354911386 8.0000
28 18020612 21.0000
28 387054267 11.0000
28 153914621 7.0000
28 191111643 16.0000
28 19973305 14.0000
28 25091518 8.0000
28 35781487 22.0000
28 118429508 4.0000
28 101712079 7.0000
28 64396655 10.0000
28 259215762 4.0000
28 131120978 10.0000
28 453169903 2.0000
28 85302744 18.0000
28 595553662 1.0000
28 112398730 24.0000
28 70796349 15.0000
28 357472615 4.0000
28 223552246 8.0000
28 108587399 18.0000
28 15048694 6.0000
28 173089105 6.0000
28 166694631 3.0000
28 532241033 4.0000
28 95646830 11.0000
28 27850283 10.0000
28 20589545 10.0000
28 16970757 28.0000
28 296288685 1.0000
28 295807687 5.0000
28 124270074 7.0000
28 20622055 11.0000
28 15484198 22.0000
28 54351001 20.0000
28 250311545 6.0000
28 122994639 14.0000
28 80812413 12.0000
28 20992801 17.0000
28 32369044 4.0000
28 22282116 4.0000
28 24734991 15.0000
28 117783032 38.0000
28 386476845 4.0000
28 103879974 8.0000
28 14190551 29.0000
28 97452095 12.0000
28 407859240 4.0000
28 77220402 8.0000
28 113585486 18.0000
28 180013616 7.0000
28 185183285 5.0000
28 759067032 1.0000
28 82406734 16.0000
28 50303152 22.0000
28 66078636 12.0000
28 34940114 12.0000
28 77234984 29.0000
28 474991141 2.0000
28 196054196 6.0000
28 80802900 25.0000
28 236395049 3.0000
28 79974944 5.0000
28 21408041 9.0000
28 91786287 13.0000
28 105800463 22.0000
28 107254637 8.0000
28 14621024 14.0000
28 143779403 35.0000
28 75896448 19.0000
29 14284260 1.0000
29 21746513 1.0000
29 277496722 1.0000
29 14758838 1.0000
29 457060718 4.0000
29 309587728 1.0000
29 121127090 2.0000
29 80021045 3.0000
29 18096679 4.0000
29 496278040 2.0000
29 102107018 2.0000
29 18451281 2.0000
29 45158266 3.0000
29 15580900 5.0000
29 386776248 1.0000
29 155892458 1.0000
29 6364652 4.0000
29 93860818 1.0000
29 376161322 1.0000
29 209029473 1.0000
29 130154450 1.0000
29 22388326 3.0000
29 18099795 6.0000
29 328634628 10.0000
29 19177609 1.0000
29 92498317 2.0000
29 86192099 1.0000
29 77808680 1.0000
29 15157283 3.0000
29 131970620 1.0000
29 33300246 7.0000
29 93880122 1.0000
29 776022362 1.0000
29 111411358 2.0000
29 162472533 5.0000
29 19977759 9.0000
29 34374472 8.0000
29 27212119 2.0000
29 16884084 1.0000
29 191807697 1.0000
29 78702900 1.0000
29 253490735 1.0000
29 100520303 2.0000
29 34244239 1.0000
29 436576452 1.0000
29 46609085 1.0000
29 102084479 3.0000
29 429751008 1.0000
29 115643685 5.0000
29 55059675 1.0000
29 222762589 1.0000
29 249709671 3.0000
29 14104027 3.0000
29 240202308 1.0000
29 105880024 1.0000
29 173065787 2.0000
29 19295262 1.0000
29 121762421 1.0000
29 132170123 1.0000
29 144929619 5.0000
29 16708655 8.0000
29 49682880 1.0000
29 58836363 6.0000
29 68659708 1.0000
29 14933304 2.0000
29 227023883 2.0000
29 103065157 3.0000
29 153810216 7.0000
29 19058678 1.0000
29 18632946 1.0000
29 131926473 8.0000
29 44548822 1.0000
29 77188973 1.0000
29 20424362 2.0000
29 164226176 1.0000
29 276868661 1.0000
29 21666641 1.0000
29 22499765 4.0000
29 11564602 1.0000
29 25097735 1.0000
29 24727170 1.0000
29 32522100 1.0000
29 15010349 7.0000
29 61781260 7.0000
29 20356313 1.0000
29 133236916 2.0000
29 62613162 1.0000
29 20995648 11.0000
29 28543847 3.0000
29 85110055 1.0000
29 95194160 1.0000
29 617016144 1.0000
29 224655400 3.0000
29 19397942 3.0000
29 17723460 6.0000
29 35305401 1.0000
29 56999787 6.0000
29 90432690 1.0000
29 460401829 1.0000
29 21291109 1.0000
29 255998767 2.0000
29 125312818 3.0000
29 26584956 1.0000
29 169864622 1.0000
29 20856796 2.0000
29 192935794 1.0000
29 245745762 1.0000
29 19619404 2.0000
29 237700394 1.0000
29 117777690 5.0000
29 5715682 3.0000
29 408454349 1.0000
29 288723364 1.0000
29 55253731 1.0000
29 22159580 2.0000
29 606306570 1.0000
29 15453062 1.0000
29 20600229 1.0000
29 499781930 2.0000
29 84563846 1.0000
29 114704539 2.0000
29 60585651 1.0000
29 48988168 1.0000
29 14567982 2.0000
29 142003449 1.0000
29 41901500 1.0000
29 21736214 1.0000
29 24211594 4.0000
29 108935576 1.0000
29 143212610 1.0000
29 14197060 1.0000
29 85809236 1.0000
29 14395178 1.0000
29 354911386 2.0000
29 18020612 1.0000
29 387054267 2.0000
29 191111643 2.0000
29 35781487 1.0000
29 64396655 2.0000
29 131120978 1.0000
29 85302744 1.0000
29 112398730 2.0000
29 108587399 3.0000
29 15048694 1.0000
29 27850283 3.0000
29 15484198 11.0000
29 250311545 1.0000
29 122994639 24.0000
29 20992801 1.0000
29 22282116 1.0000
29 24734991 2.0000
29 117783032 2.0000
29 14190551 5.0000
29 97452095 1.0000
29 77220402 1.0000
29 50303152 3.0000
29 34940114 1.0000
29 77234984 5.0000
29 80802900 5.0000
29 105800463 1.0000
29 107254637 1.0000
29 14621024 2.0000
29 143779403 4.0000
29 75896448 12.0000
30 14284260 2.0000
30 14758838 2.0000
30 457060718 2.0000
30 309587728 1.0000
30 50714939 1.0000
30 121127090 2.0000
30 222477026 2.0000
30 18096679 2.0000
30 496278040 1.0000
30 80968760 2.0000
30 22031058 1.0000
30 19589280 1.0000
30 19858924 1.0000
30 130092487 2.0000
30 386776248 1.0000
30 155892458 1.0000
30 275228841 2.0000
30 60738400 2.0000
30 20132840 2.0000
30 373442908 1.0000
30 81857654 2.0000
30 810372954 1.0000
30 631874663 1.0000
30 19177609 2.0000
30 871469846 1.0000
30 92498317 2.0000
30 86192099 2.0000
30 118984824 2.0000
30 217148014 1.0000
30 15157283 1.0000
30 54515428 2.0000
30 38281180 1.0000
30 93880122 2.0000
30 131517399 2.0000
30 408663015 2.0000
30 20226550 2.0000
30 125270251 2.0000
30 16884084 2.0000
30 90646214 2.0000
30 78702900 1.0000
30 18627119 1.0000
30 166598394 2.0000
30 34244239 2.0000
30 436576452 1.0000
30 109585815 2.0000
30 429751008 1.0000
30 331021368 1.0000
30 222762589 1.0000
30 14104027 2.0000
30 14561015 1.0000
30 19087569 2.0000
30 144929619 1.0000
30 80943076 1.0000
30 58836363 2.0000
30 804596460 1.0000
30 36664451 1.0000
30 303707744 2.0000
30 28087982 2.0000
30 269788397 1.0000
30 19058678 2.0000
30 124170781 1.0000
30 131926473 1.0000
30 78562045 1.0000
30 550076077 1.0000
30 44548822 1.0000
30 20424362 2.0000
30 15133808 2.0000
30 422184091 1.0000
30 388250401 1.0000
30 66774405 1.0000
30 58922682 1.0000
30 65357102 2.0000
30 19825835 1.0000
30 11564602 2.0000
30 25097735 2.0000
30 24727170 1.0000
30 242943134 2.0000
30 154943205 1.0000
30 20356313 2.0000
30 62613162 2.0000
30 482866177 1.0000
30 21744895 2.0000
30 224655400 2.0000
30 119074643 2.0000
30 903985238 1.0000
30 255998767 2.0000
30 125312818 2.0000
30 113043462 1.0000
30 76650839 2.0000
30 728039018 1.0000
30 26796376 2.0000
30 19758148 2.0000
30 19619404 1.0000
30 237700394 1.0000
30 288723364 1.0000
30 17298241 2.0000
30 55253731 2.0000
30 22159580 2.0000
30 15453062 1.0000
30 111013369 2.0000
30 114704539 1.0000
30 60585651 2.0000
30 48988168 1.0000
30 41901500 1.0000
30 188332701 1.0000
30 100260784 1.0000
30 108935576 2.0000
30 141636742 1.0000
30 42374586 1.0000
30 130085607 2.0000
30 14395178 1.0000
30 101712079 1.0000
30 131120978 2.0000
30 112398730 2.0000
30 70796349 1.0000
30 223552246 1.0000
30 108587399 2.0000
30 15048694 2.0000
30 95646830 2.0000
30 16970757 2.0000
30 295807687 2.0000
30 250311545 2.0000
30 24734991 2.0000
30 103879974 2.0000
30 113585486 2.0000
30 34940114 2.0000
31 14284260 18.0000
31 622426905 4.0000
31 21746513 27.0000
31 277496722 13.0000
31 127619354 14.0000
31 14758838 21.0000
31 457060718 18.0000
31 309587728 17.0000
31 50714939 24.0000
31 415449314 5.0000
31 121127090 26.0000
31 22639961 12.0000
31 831250927 1.0000
31 80021045 22.0000
31 222477026 19.0000
31 516688031 3.0000
31 18096679 19.0000
31 496278040 11.0000
31 81367969 15.0000
31 102107018 16.0000
31 80968760 21.0000
31 593650130 5.0000
31 105838665 22.0000
31 18451281 11.0000
31 110767433 13.0000
31 22031058 22.0000
31 311986618 11.0000
31 19589280 20.0000
31 45158266 20.0000
31 479644360 6.0000
31 19858924 16.0000
31 417975170 9.0000
31 193313425 21.0000
31 130092487 19.0000
31 15580900 19.0000
31 52412027 5.0000
31 386776248 10.0000
31 331178901 10.0000
31 118711934 15.0000
31 106397932 15.0000
31 155892458 13.0000
31 36672211 17.0000
31 6364652 17.0000
31 275228841 11.0000
31 312758175 15.0000
31 77224096 18.0000
31 60738400 20.0000
31 222419520 6.0000
31 93860818 13.0000
31 225857392 16.0000
31 143739561 17.0000
31 20132840 16.0000
31 373442908 10.0000
31 432396682 10.0000
31 376161322 9.0000
31 209029473 16.0000
31 187632184 8.0000
31 130154450 18.0000
31 108600854 23.0000
31 22388326 18.0000
31 168592013 10.0000
31 81857654 10.0000
31 18099795 25.0000
31 87733460 8.0000
31 106115066 20.0000
31 328634628 23.0000
31 810372954 8.0000
31 631874663 4.0000
31 19177609 23.0000
31 871469846 1.0000
31 92498317 21.0000
31 14146330 14.0000
31 86192099 19.0000
31 221355288 12.0000
31 475884318 6.0000
31 118984824 21.0000
31 217148014 9.0000
31 77981490 18.0000
31 77808680 16.0000
31 15157283 20.0000
31 54515428 14.0000
31 131970620 20.0000
31 14937936 10.0000
31 20688804 11.0000
31 38281180 21.0000
31 33300246 13.0000
31 93880122 17.0000
31 131517399 18.0000
31 201226827 15.0000
31 111411358 19.0000
31 408663015 10.0000
31 162472533 20.0000
31 554602188 4.0000
31 353688428 9.0000
31 66444899 14.0000
31 110391388 15.0000
31 19977759 23.0000
31 34374472 25.0000
31 20226550 16.0000
31 110459587 14.0000
31 407741330 10.0000
31 68198984 11.0000
31 27212119 25.0000
31 32965648 17.0000
31 277499481 9.0000
31 245849058 8.0000
31 125270251 22.0000
31 215206530 11.0000
31 16884084 21.0000
31 90646214 15.0000
31 437518507 5.0000
31 191807697 14.0000
31 78702900 26.0000
31 40238442 19.0000
31 18627119 18.0000
31 385936104 8.0000
31 253490735 14.0000
31 166598394 14.0000
31 100520303 13.0000
31 6058852 18.0000
31 297967419 11.0000
31 34244239 18.0000
31 436576452 10.0000
31 109585815 16.0000
31 46609085 9.0000
31 144791011 15.0000
31 104845115 14.0000
31 102084479 21.0000
31 429751008 7.0000
31 115643685 28.0000
31 377319290 9.0000
31 55059675 19.0000
31 331021368 16.0000
31 94701778 18.0000
31 222762589 13.0000
31 249709671 14.0000
31 20148039 13.0000
31 368314502 7.0000
31 14104027 16.0000
31 315283542 1.0000
31 388954439 9.0000
31 211525589 7.0000
31 240202308 18.0000
31 105880024 22.0000
31 173065787 14.0000
31 948015937 4.0000
31 568174146 7.0000
31 14561015 15.0000
31 19295262 23.0000
31 121762421 8.0000
31 124152473 12.0000
31 132170123 15.0000
31 357805905 11.0000
31 19087569 14.0000
31 261782937 14.0000
31 144929619 11.0000
31 80943076 18.0000
31 16708655 17.0000
31 82093305 22.0000
31 49682880 16.0000
31 219330249 12.0000
31 58836363 29.0000
31 368312542 9.0000
31 466501865 4.0000
31 250091875 9.0000
31 68659708 28.0000
31 804596460 5.0000
31 14933304 20.0000
31 36664451 21.0000
31 227023883 22.0000
31 303707744 12.0000
31 28087982 12.0000
31 103065157 10.0000
31 158315486 8.0000
31 616277319 4.0000
31 61733092 19.0000
31 101262304 6.0000
31 269788397 12.0000
31 153810216 19.0000
31 927480949 4.0000
31 19058678 19.0000
31 38886883 7.0000
31 300872531 5.0000
31 18632946 24.0000
31 106150560 15.0000
31 260824465 12.0000
31 124170781 21.0000
31 131926473 17.0000
31 932446861 1.0000
31 78562045 10.0000
31 462856853 8.0000
31 44548822 22.0000
31 77188973 16.0000
31 123346524 9.0000
31 31373289 15.0000
31 102958885 8.0000
31 20424362 14.0000
31 15133808 11.0000
31 164226176 17.0000
31 422184091 10.0000
31 72341341 14.0000
31 318951712 13.0000
31 77240489 13.0000
31 388250401 11.0000
31 66774405 19.0000
31 24157360 23.0000
31 58922682 17.0000
31 393947529 10.0000
31 65357102 17.0000
31 276868661 12.0000
31 130508206 5.0000
31 21666641 21.0000
31 72883916 20.0000
31 393436815 9.0000
31 22499765 31.0000
31 117449724 7.0000
31 88974929 11.0000
31 19825835 16.0000
31 258834854 9.0000
31 11564602 20.0000
31 830775721 9.0000
31 25097735 25.0000
31 24727170 21.0000
31 107722321 23.0000
31 32522100 21.0000
31 242943134 16.0000
31 468356212 9.0000
31 154943205 13.0000
31 427031173 6.0000
31 15010349 15.0000
31 399365200 10.0000
31 61781260 11.0000
31 20356313 18.0000
31 133236916 20.0000
31 219976700 7.0000
31 62613162 25.0000
31 482866177 5.0000
31 20995648 22.0000
31 28543847 21.0000
31 85110055 15.0000
31 21744895 14.0000
31 34343954 20.0000
31 95194160 14.0000
31 389443487 4.0000
31 389434876 12.0000
31 134738764 9.0000
31 617016144 5.0000
31 224655400 13.0000
31 19397942 23.0000
31 101797813 5.0000
31 17723460 28.0000
31 119074643 18.0000
31 35305401 21.0000
31 296312085 10.0000
31 56999787 15.0000
31 270926830 13.0000
31 903985238 1.0000
31 90432690 22.0000
31 460401829 11.0000
31 21291109 18.0000
31 156992643 17.0000
31 255998767 14.0000
31 125312818 22.0000
31 113043462 7.0000
31 806388620 9.0000
31 26584956 21.0000
31 397160160 4.0000
31 169864622 18.0000
31 76650839 15.0000
31 815306454 1.0000
31 21713090 20.0000
31 728039018 6.0000
31 26796376 15.0000
31 19758148 18.0000
31 20856796 16.0000
31 108905591 13.0000
31 192935794 10.0000
31 23452598 19.0000
31 245745762 14.0000
31 19619404 16.0000
31 580749365 7.0000
31 237700394 13.0000
31 117777690 26.0000
31 32439211 7.0000
31 198912426 17.0000
31 326184301 11.0000
31 5715682 18.0000
31 408454349 13.0000
31 397229449 8.0000
31 200700960 17.0000
31 288723364 17.0000
31 120720108 18.0000
31 17298241 16.0000
31 55253731 20.0000
31 22159580 19.0000
31 606306570 8.0000
31 58821256 17.0000
31 202205134 12.0000
31 15453062 7.0000
31 481120639 2.0000
31 19018381 14.0000
31 20600229 19.0000
31 34654362 10.0000
31 388299335 12.0000
31 111013369 24.0000
31 499781930 6.0000
31 84563846 14.0000
31 114704539 22.0000
31 488386309 2.0000
31 328576792 12.0000
31 624746312 7.0000
31 60585651 20.0000
31 48988168 21.0000
31 219298196 13.0000
31 124312153 14.0000
31 15672615 20.0000
31 14567982 20.0000
31 142003449 13.0000
31 23749162 10.0000
31 41901500 16.0000
31 21736214 17.0000
31 24211594 22.0000
31 188332701 21.0000
31 100260784 17.0000
31 108935576 13.0000
31 236953412 11.0000
31 141636742 15.0000
31 143212610 19.0000
31 454866285 2.0000
31 383238347 12.0000
31 558445037 2.0000
31 14197060 17.0000
31 333330899 11.0000
31 494828691 6.0000
31 79167671 18.0000
31 85809236 23.0000
31 42374586 15.0000
31 130085607 19.0000
31 14395178 19.0000
31 354911386 9.0000
31 18020612 23.0000
31 387054267 8.0000
31 153914621 7.0000
31 191111643 17.0000
31 19973305 14.0000
31 837683683 4.0000
31 25091518 22.0000
31 35781487 19.0000
31 118429508 13.0000
31 859731314 2.0000
31 101712079 15.0000
31 64396655 18.0000
31 259215762 6.0000
31 131120978 18.0000
31 85302744 21.0000
31 595553662 5.0000
31 112398730 22.0000
31 70796349 27.0000
31 357472615 10.0000
31 223552246 15.0000
31 108587399 24.0000
31 15048694 12.0000
31 173089105 12.0000
31 608932775 6.0000
31 166694631 10.0000
31 532241033 10.0000
31 95646830 22.0000
31 27850283 22.0000
31 20589545 22.0000
31 16970757 24.0000
31 296288685 3.0000
31 295807687 12.0000
31 124270074 15.0000
31 20622055 17.0000
31 15484198 9.0000
31 54351001 23.0000
31 250311545 11.0000
31 122994639 12.0000
31 80812413 8.0000
31 20992801 24.0000
31 32369044 14.0000
31 22282116 11.0000
31 24734991 16.0000
31 117783032 19.0000
31 386476845 8.0000
31 103879974 19.0000
31 14190551 13.0000
31 97452095 17.0000
31 47916280 6.0000
31 407859240 7.0000
31 77220402 18.0000
31 113585486 20.0000
31 180013616 13.0000
31 185183285 12.0000
31 759067032 4.0000
31 82406734 23.0000
31 50303152 25.0000
31 66078636 25.0000
31 34940114 18.0000
31 77234984 18.0000
31 474991141 1.0000
31 196054196 7.0000
31 80802900 18.0000
31 236395049 7.0000
31 79974944 9.0000
31 21408041 21.0000
31 91786287 21.0000
31 105800463 23.0000
31 107254637 18.0000
31 14621024 7.0000
31 143779403 21.0000
31 75896448 12.0000
32 14284260 1.0000
32 127619354 1.0000
32 14758838 1.0000
32 121127090 1.0000
32 80968760 1.0000
32 105838665 1.0000
32 331178901 1.0000
32 60738400 1.0000
32 225857392 1.0000
32 22388326 1.0000
32 106115066 2.0000
32 19177609 1.0000
32 92498317 1.0000
32 86192099 1.0000
32 54515428 1.0000
32 27212119 1.0000
32 16884084 1.0000
32 90646214 1.0000
32 18627119 1.0000
32 100520303 1.0000
32 6058852 1.0000
32 34244239 1.0000
32 109585815 1.0000
32 102084479 1.0000
32 94701778 1.0000
32 249709671 1.0000
32 20148039 1.0000
32 132170123 1.0000
32 14933304 1.0000
32 38886883 1.0000
32 18632946 1.0000
32 124170781 1.0000
32 44548822 1.0000
32 102958885 1.0000
32 20424362 1.0000
32 72341341 1.0000
32 21666641 1.0000
32 11564602 1.0000
32 107722321 1.0000
32 28543847 1.0000
32 85110055 1.0000
32 21744895 1.0000
32 34343954 1.0000
32 125312818 1.0000
32 21713090 1.0000
32 26796376 1.0000
32 23452598 1.0000
32 32439211 1.0000
32 34654362 1.0000
32 111013369 1.0000
32 108935576 1.0000
32 558445037 1.0000
32 14197060 1.0000
32 85302744 1.0000
32 70796349 1.0000
32 54351001 1.0000
32 20992801 1.0000
32 34940114 1.0000
33 14284260 1.0000
33 14758838 1.0000
33 121127090 1.0000
33 80968760 1.0000
33 60738400 1.0000
33 22388326 1.0000
33 106115066 1.0000
33 19177609 1.0000
33 92498317 1.0000
33 86192099 1.0000
33 54515428 1.0000
33 27212119 1.0000
33 16884084 1.0000
33 90646214 1.0000
33 18627119 1.0000
33 100520303 1.0000
33 6058852 1.0000
33 34244239 1.0000
33 109585815 1.0000
33 20148039 1.0000
33 132170123 1.0000
33 14933304 1.0000
33 124170781 1.0000
33 44548822 1.0000
33 20424362 1.0000
33 21666641 1.0000
33 11564602 1.0000
33 107722321 1.0000
33 28543847 1.0000
33 85110055 1.0000
33 21744895 1.0000
33 34343954 1.0000
33 125312818 1.0000
33 21713090 1.0000
33 26796376 1.0000
33 23452598 1.0000
33 111013369 1.0000
33 108935576 1.0000
33 14197060 1.0000
33 85302744 1.0000
33 70796349 1.0000
33 20992801 1.0000
33 34940114 1.0000
34 14284260 1.0000
34 121127090 1.0000
34 52412027 1.0000
34 225857392 1.0000
34 131970620 1.0000
34 27212119 1.0000
34 166598394 1.0000
34 14104027 1.0000
34 80943076 1.0000
34 164226176 1.0000
34 58922682 2.0000
34 88974929 1.0000
34 11564602 1.0000
34 224655400 1.0000
34 56999787 2.0000
34 70796349 1.0000
34 34940114 1.0000
34 105800463 1.0000
34 143779403 1.0000
35 14284260 1.0000
35 277496722 1.0000
35 143739561 1.0000
35 432396682 1.0000
35 130154450 1.0000
35 106115066 1.0000
35 328634628 2.0000
35 77808680 1.0000
35 15157283 1.0000
35 102084479 1.0000
35 94701778 1.0000
35 14104027 2.0000
35 28087982 1.0000
35 72341341 1.0000
35 318951712 1.0000
35 65357102 1.0000
35 21666641 1.0000
35 24727170 3.0000
35 61781260 1.0000
35 20356313 1.0000
35 133236916 1.0000
35 19397942 9.0000
35 21291109 1.0000
35 20856796 2.0000
35 192935794 2.0000
35 117777690 2.0000
35 5715682 1.0000
35 58821256 1.0000
35 19018381 1.0000
35 111013369 5.0000
35 41901500 1.0000
35 153914621 1.0000
35 95646830 1.0000
35 15484198 9.0000
35 113585486 1.0000
35 66078636 1.0000
35 77234984 1.0000
35 80802900 6.0000
36 14284260 2.0000
36 21746513 1.0000
36 127619354 1.0000
36 14758838 1.0000
36 457060718 1.0000
36 309587728 1.0000
36 50714939 2.0000
36 121127090 1.0000
36 80021045 3.0000
36 222477026 1.0000
36 18096679 5.0000
36 496278040 1.0000
36 81367969 2.0000
36 102107018 3.0000
36 80968760 1.0000
36 105838665 1.0000
36 18451281 1.0000
36 110767433 1.0000
36 22031058 1.0000
36 311986618 1.0000
36 19589280 2.0000
36 45158266 1.0000
36 479644360 1.0000
36 19858924 1.0000
36 193313425 1.0000
36 130092487 1.0000
36 15580900 3.0000
36 386776248 1.0000
36 331178901 1.0000
36 118711934 2.0000
36 106397932 1.0000
36 155892458 2.0000
36 36672211 1.0000
36 6364652 4.0000
36 77224096 1.0000
36 60738400 2.0000
36 93860818 1.0000
36 225857392 3.0000
36 143739561 2.0000
36 20132840 1.0000
36 432396682 1.0000
36 130154450 3.0000
36 108600854 1.0000
36 22388326 3.0000
36 18099795 3.0000
36 106115066 1.0000
36 328634628 2.0000
36 19177609 2.0000
36 92498317 2.0000
36 14146330 1.0000
36 86192099 1.0000
36 118984824 1.0000
36 77981490 2.0000
36 77808680 4.0000
36 15157283 3.0000
36 54515428 1.0000
36 131970620 2.0000
36 14937936 1.0000
36 20688804 2.0000
36 38281180 2.0000
36 33300246 5.0000
36 93880122 1.0000
36 131517399 1.0000
36 201226827 2.0000
36 111411358 2.0000
36 162472533 4.0000
36 66444899 2.0000
36 110391388 3.0000
36 19977759 3.0000
36 34374472 5.0000
36 20226550 1.0000
36 110459587 1.0000
36 68198984 1.0000
36 27212119 3.0000
36 32965648 1.0000
36 125270251 2.0000
36 16884084 1.0000
36 78702900 3.0000
36 40238442 2.0000
36 18627119 1.0000
36 166598394 3.0000
36 6058852 1.0000
36 297967419 1.0000
36 34244239 1.0000
36 109585815 1.0000
36 46609085 1.0000
36 144791011 2.0000
36 104845115 1.0000
36 102084479 1.0000
36 115643685 5.0000
36 55059675 1.0000
36 94701778 1.0000
36 249709671 1.0000
36 20148039 1.0000
36 14104027 5.0000
36 211525589 1.0000
36 240202308 1.0000
36 105880024 3.0000
36 173065787 1.0000
36 14561015 1.0000
36 19295262 1.0000
36 124152473 1.0000
36 132170123 2.0000
36 19087569 1.0000
36 144929619 2.0000
36 80943076 2.0000
36 16708655 5.0000
36 82093305 2.0000
36 49682880 1.0000
36 219330249 1.0000
36 58836363 5.0000
36 250091875 1.0000
36 68659708 1.0000
36 14933304 2.0000
36 36664451 2.0000
36 227023883 5.0000
36 28087982 1.0000
36 103065157 3.0000
36 158315486 1.0000
36 61733092 1.0000
36 153810216 3.0000
36 19058678 4.0000
36 18632946 1.0000
36 106150560 1.0000
36 124170781 1.0000
36 131926473 2.0000
36 44548822 1.0000
36 77188973 1.0000
36 31373289 4.0000
36 20424362 1.0000
36 15133808 3.0000
36 164226176 2.0000
36 422184091 1.0000
36 72341341 1.0000
36 318951712 1.0000
36 77240489 1.0000
36 388250401 1.0000
36 66774405 1.0000
36 24157360 1.0000
36 58922682 5.0000
36 65357102 3.0000
36 276868661 2.0000
36 21666641 2.0000
36 72883916 3.0000
36 22499765 4.0000
36 88974929 1.0000
36 19825835 1.0000
36 11564602 2.0000
36 25097735 3.0000
36 24727170 2.0000
36 107722321 4.0000
36 32522100 2.0000
36 242943134 1.0000
36 154943205 1.0000
36 15010349 3.0000
36 61781260 1.0000
36 20356313 5.0000
36 133236916 2.0000
36 62613162 2.0000
36 20995648 4.0000
36 28543847 2.0000
36 85110055 1.0000
36 21744895 1.0000
36 34343954 1.0000
36 95194160 1.0000
36 389443487 2.0000
36 19397942 5.0000
36 17723460 5.0000
36 119074643 1.0000
36 35305401 3.0000
36 56999787 5.0000
36 90432690 2.0000
36 21291109 2.0000
36 156992643 1.0000
36 125312818 1.0000
36 26584956 1.0000
36 169864622 2.0000
36 76650839 1.0000
36 21713090 1.0000
36 26796376 2.0000
36 19758148 1.0000
36 20856796 2.0000
36 108905591 2.0000
36 23452598 1.0000
36 245745762 1.0000
36 19619404 2.0000
36 237700394 2.0000
36 117777690 4.0000
36 32439211 2.0000
36 198912426 4.0000
36 5715682 3.0000
36 200700960 1.0000
36 288723364 5.0000
36 120720108 1.0000
36 17298241 1.0000
36 55253731 1.0000
36 22159580 2.0000
36 58821256 1.0000
36 202205134 1.0000
36 19018381 1.0000
36 20600229 1.0000
36 111013369 5.0000
36 84563846 1.0000
36 114704539 2.0000
36 328576792 1.0000
36 60585651 1.0000
36 48988168 1.0000
36 219298196 1.0000
36 124312153 1.0000
36 15672615 1.0000
36 14567982 3.0000
36 142003449 1.0000
36 41901500 3.0000
36 21736214 2.0000
36 24211594 4.0000
36 188332701 2.0000
36 100260784 1.0000
36 108935576 1.0000
36 141636742 1.0000
36 143212610 1.0000
36 454866285 1.0000
36 558445037 1.0000
36 14197060 2.0000
36 79167671 2.0000
36 85809236 4.0000
36 42374586 1.0000
36 130085607 2.0000
36 14395178 2.0000
36 18020612 6.0000
36 191111643 1.0000
36 19973305 1.0000
36 25091518 1.0000
36 35781487 2.0000
36 101712079 1.0000
36 64396655 1.0000
36 131120978 1.0000
36 85302744 2.0000
36 112398730 4.0000
36 70796349 1.0000
36 223552246 1.0000
36 108587399 2.0000
36 173089105 1.0000
36 532241033 2.0000
36 95646830 3.0000
36 27850283 2.0000
36 20589545 1.0000
36 16970757 3.0000
36 124270074 1.0000
36 20622055 1.0000
36 15484198 3.0000
36 54351001 2.0000
36 122994639 1.0000
36 20992801 5.0000
36 24734991 1.0000
36 117783032 4.0000
36 103879974 2.0000
36 14190551 2.0000
36 97452095 2.0000
36 77220402 2.0000
36 113585486 1.0000
36 180013616 1.0000
36 185183285 1.0000
36 82406734 1.0000
36 50303152 5.0000
36 66078636 2.0000
36 34940114 2.0000
36 77234984 3.0000
36 80802900 3.0000
36 21408041 1.0000
36 91786287 1.0000
36 105800463 4.0000
36 107254637 1.0000
36 143779403 4.0000
36 75896448 2.0000
37 14284260 1.0000
37 21746513 1.0000
37 14758838 1.0000
37 309587728 1.0000
37 110767433 1.0000
37 22031058 1.0000
37 225857392 1.0000
37 143739561 1.0000
37 108600854 1.0000
37 328634628 1.0000
37 19177609 1.0000
37 92498317 1.0000
37 221355288 1.0000
37 131970620 1.0000
37 27212119 1.0000
37 253490735 1.0000
37 331021368 1.0000
37 105880024 1.0000
37 16708655 1.0000
37 153810216 1.0000
37 77188973 1.0000
37 123346524 1.0000
37 58922682 1.0000
37 21666641 1.0000
37 11564602 1.0000
37 25097735 1.0000
37 242943134 1.0000
37 62613162 1.0000
37 85110055 1.0000
37 34343954 1.0000
37 119074643 1.0000
37 56999787 1.0000
37 90432690 1.0000
37 255998767 1.0000
37 169864622 1.0000
37 76650839 1.0000
37 20856796 1.0000
37 108905591 1.0000
37 117777690 1.0000
37 202205134 1.0000
37 60585651 1.0000
37 143212610 1.0000
37 333330899 1.0000
37 259215762 1.0000
37 27850283 1.0000
37 20992801 1.0000
37 103879974 1.0000
37 77220402 1.0000
37 91786287 1.0000
37 107254637 1.0000
38 14284260 1.0000
38 121127090 1.0000
38 22031058 1.0000
38 45158266 1.0000
38 15580900 2.0000
38 15157283 1.0000
38 33300246 1.0000
38 162472533 1.0000
38 34374472 2.0000
38 407741330 1.0000
38 115643685 2.0000
38 55059675 1.0000
38 331021368 1.0000
38 249709671 1.0000
38 105880024 1.0000
38 303707744 1.0000
38 103065157 1.0000
38 153810216 1.0000
38 927480949 1.0000
38 18632946 1.0000
38 124170781 1.0000
38 24157360 1.0000
38 11564602 3.0000
38 32522100 1.0000
38 20356313 1.0000
38 119074643 1.0000
38 35305401 2.0000
38 156992643 2.0000
38 26584956 1.0000
38 26796376 1.0000
38 23452598 1.0000
38 5715682 1.0000
38 17298241 1.0000
38 111013369 2.0000
38 14567982 1.0000
38 100260784 1.0000
38 143212610 1.0000
38 18020612 2.0000
38 25091518 2.0000
38 35781487 2.0000
38 112398730 1.0000
38 108587399 1.0000
38 54351001 1.0000
38 14190551 1.0000
38 77234984 1.0000
38 236395049 1.0000
38 75896448 1.0000
39 14284260 1.0000
39 14758838 1.0000
39 121127090 1.0000
39 312758175 1.0000
39 60738400 1.0000
39 22388326 1.0000
39 106115066 1.0000
39 19177609 1.0000
39 92498317 1.0000
39 86192099 1.0000
39 54515428 1.0000
39 27212119 1.0000
39 18627119 1.0000
39 100520303 1.0000
39 6058852 1.0000
39 34244239 1.0000
39 109585815 1.0000
39 20148039 1.0000
39 14933304 1.0000
39 124170781 1.0000
39 44548822 1.0000
39 21666641 1.0000
39 11564602 1.0000
39 107722321 1.0000
39 28543847 1.0000
39 21744895 1.0000
39 34343954 1.0000
39 125312818 1.0000
39 21713090 1.0000
39 23452598 1.0000
39 19018381 1.0000
39 111013369 1.0000
39 108935576 1.0000
39 14197060 1.0000
39 85302744 1.0000
39 70796349 1.0000
39 20992801 1.0000
39 34940114 1.0000
40 14284260 1.0000
40 21746513 1.0000
40 14758838 1.0000
40 309587728 1.0000
40 50714939 1.0000
40 121127090 1.0000
40 222477026 1.0000
40 80968760 1.0000
40 105838665 1.0000
40 19858924 1.0000
40 130092487 1.0000
40 60738400 1.0000
40 209029473 1.0000
40 18099795 1.0000
40 92498317 1.0000
40 86192099 1.0000
40 38281180 1.0000
40 131517399 1.0000
40 110391388 1.0000
40 19977759 1.0000
40 34374472 1.0000
40 20226550 1.0000
40 90646214 1.0000
40 18627119 1.0000
40 253490735 1.0000
40 100520303 1.0000
40 109585815 1.0000
40 19295262 1.0000
40 80943076 1.0000
40 82093305 1.0000
40 49682880 1.0000
40 58836363 1.0000
40 68659708 1.0000
40 36664451 1.0000
40 28087982 1.0000
40 260824465 1.0000
40 124170781 1.0000
40 44548822 1.0000
40 164226176 1.0000
40 72341341 1.0000
40 24157360 1.0000
40 24727170 1.0000
40 107722321 1.0000
40 21291109 1.0000
40 255998767 1.0000
40 26584956 1.0000
40 26796376 1.0000
40 19619404 1.0000
40 200700960 1.0000
40 120720108 1.0000
40 55253731 1.0000
40 20600229 1.0000
40 48988168 1.0000
40 219298196 1.0000
40 15672615 1.0000
40 41901500 1.0000
40 188332701 1.0000
40 141636742 1.0000
40 79167671 1.0000
40 42374586 1.0000
40 18020612 1.0000
40 25091518 1.0000
40 131120978 1.0000
40 112398730 1.0000
40 70796349 1.0000
40 223552246 1.0000
40 166694631 1.0000
40 54351001 1.0000
40 103879974 1.0000
40 66078636 1.0000
40 21408041 1.0000
41 14284260 1.0000
41 457060718 2.0000
41 6364652 1.0000
41 77808680 1.0000
41 20688804 1.0000
41 93880122 1.0000
41 27212119 1.0000
41 125270251 1.0000
41 78702900 2.0000
41 58836363 1.0000
41 24157360 1.0000
41 25097735 2.0000
41 26584956 1.0000
41 22159580 1.0000
41 114704539 1.0000
41 14395178 1.0000
41 50303152 1.0000
41 77234984 1.0000
42 14284260 1.0000
42 18096679 1.0000
42 15157283 1.0000
42 125270251 1.0000
42 227023883 1.0000
42 169864622 1.0000
42 32369044 1.0000
42 143779403 1.0000
43 14284260 4.0000
43 622426905 1.0000
43 21746513 9.0000
43 127619354 2.0000
43 14758838 4.0000
43 457060718 10.0000
43 309587728 2.0000
43 50714939 5.0000
43 121127090 6.0000
43 22639961 4.0000
43 80021045 25.0000
43 222477026 3.0000
43 516688031 3.0000
43 18096679 29.0000
43 496278040 2.0000
43 81367969 4.0000
43 102107018 11.0000
43 80968760 6.0000
43 593650130 1.0000
43 105838665 11.0000
43 18451281 5.0000
43 110767433 2.0000
43 22031058 5.0000
43 311986618 2.0000
43 19589280 2.0000
43 45158266 9.0000
43 479644360 1.0000
43 19858924 1.0000
43 417975170 2.0000
43 193313425 10.0000
43 15580900 37.0000
43 52412027 1.0000
43 386776248 6.0000
43 331178901 5.0000
43 106397932 3.0000
43 6364652 18.0000
43 275228841 4.0000
43 312758175 3.0000
43 77224096 4.0000
43 60738400 5.0000
43 222419520 3.0000
43 93860818 4.0000
43 225857392 8.0000
43 143739561 4.0000
43 20132840 1.0000
43 373442908 1.0000
43 432396682 5.0000
43 209029473 5.0000
43 187632184 3.0000
43 130154450 5.0000
43 108600854 1.0000
43 22388326 15.0000
43 168592013 3.0000
43 81857654 2.0000
43 18099795 35.0000
43 87733460 1.0000
43 106115066 11.0000
43 328634628 17.0000
43 810372954 2.0000
43 631874663 2.0000
43 19177609 9.0000
43 871469846 2.0000
43 92498317 4.0000
43 14146330 5.0000
43 86192099 3.0000
43 221355288 4.0000
43 475884318 2.0000
43 118984824 7.0000
43 217148014 4.0000
43 77981490 7.0000
43 77808680 6.0000
43 15157283 11.0000
43 54515428 3.0000
43 131970620 11.0000
43 14937936 3.0000
43 20688804 4.0000
43 38281180 3.0000
43 33300246 21.0000
43 93880122 11.0000
43 131517399 1.0000
43 201226827 3.0000
43 111411358 8.0000
43 408663015 4.0000
43 162472533 13.0000
43 554602188 3.0000
43 353688428 4.0000
43 66444899 3.0000
43 110391388 1.0000
43 19977759 18.0000
43 34374472 20.0000
43 20226550 4.0000
43 110459587 4.0000
43 407741330 3.0000
43 68198984 4.0000
43 27212119 12.0000
43 32965648 7.0000
43 277499481 3.0000
43 245849058 2.0000
43 125270251 12.0000
43 215206530 4.0000
43 16884084 3.0000
43 90646214 2.0000
43 437518507 1.0000
43 191807697 2.0000
43 78702900 10.0000
43 40238442 5.0000
43 18627119 2.0000
43 253490735 1.0000
43 166598394 3.0000
43 100520303 3.0000
43 6058852 11.0000
43 297967419 3.0000
43 34244239 12.0000
43 436576452 1.0000
43 109585815 3.0000
43 46609085 3.0000
43 144791011 4.0000
43 102084479 7.0000
43 115643685 26.0000
43 377319290 1.0000
43 55059675 13.0000
43 331021368 1.0000
43 94701778 7.0000
43 222762589 1.0000
43 249709671 4.0000
43 20148039 8.0000
43 368314502 2.0000
43 14104027 41.0000
43 211525589 2.0000
43 240202308 5.0000
43 105880024 11.0000
43 173065787 5.0000
43 948015937 1.0000
43 568174146 2.0000
43 14561015 3.0000
43 19295262 4.0000
43 121762421 2.0000
43 132170123 3.0000
43 357805905 4.0000
43 144929619 22.0000
43 80943076 3.0000
43 16708655 26.0000
43 82093305 11.0000
43 49682880 7.0000
43 219330249 7.0000
43 58836363 19.0000
43 250091875 2.0000
43 68659708 10.0000
43 14933304 23.0000
43 36664451 6.0000
43 227023883 17.0000
43 303707744 3.0000
43 28087982 3.0000
43 103065157 20.0000
43 158315486 4.0000
43 61733092 11.0000
43 101262304 2.0000
43 269788397 1.0000
43 153810216 23.0000
43 927480949 5.0000
43 19058678 10.0000
43 38886883 2.0000
43 300872531 4.0000
43 18632946 14.0000
43 106150560 4.0000
43 260824465 4.0000
43 124170781 2.0000
43 131926473 24.0000
43 932446861 3.0000
43 78562045 4.0000
43 550076077 1.0000
43 462856853 1.0000
43 44548822 3.0000
43 77188973 3.0000
43 123346524 3.0000
43 31373289 8.0000
43 20424362 5.0000
43 15133808 2.0000
43 164226176 6.0000
43 422184091 3.0000
43 72341341 3.0000
43 318951712 8.0000
43 77240489 1.0000
43 388250401 1.0000
43 66774405 2.0000
43 24157360 4.0000
43 58922682 7.0000
43 393947529 1.0000
43 65357102 6.0000
43 276868661 2.0000
43 21666641 8.0000
43 72883916 8.0000
43 22499765 14.0000
43 88974929 5.0000
43 19825835 5.0000
43 258834854 3.0000
43 11564602 7.0000
43 830775721 5.0000
43 25097735 13.0000
43 24727170 4.0000
43 107722321 7.0000
43 32522100 7.0000
43 242943134 3.0000
43 154943205 3.0000
43 427031173 2.0000
43 15010349 29.0000
43 399365200 1.0000
43 61781260 28.0000
43 20356313 9.0000
43 133236916 19.0000
43 62613162 5.0000
43 20995648 18.0000
43 28543847 14.0000
43 85110055 2.0000
43 21744895 4.0000
43 34343954 5.0000
43 95194160 5.0000
43 389443487 1.0000
43 389434876 2.0000
43 134738764 1.0000
43 617016144 4.0000
43 224655400 5.0000
43 19397942 15.0000
43 17723460 32.0000
43 119074643 5.0000
43 35305401 10.0000
43 56999787 15.0000
43 270926830 4.0000
43 903985238 1.0000
43 90432690 4.0000
43 460401829 5.0000
43 21291109 3.0000
43 156992643 5.0000
43 255998767 2.0000
43 125312818 5.0000
43 806388620 1.0000
43 26584956 16.0000
43 397160160 2.0000
43 169864622 3.0000
43 76650839 2.0000
43 21713090 9.0000
43 728039018 1.0000
43 26796376 13.0000
43 19758148 8.0000
43 20856796 7.0000
43 192935794 1.0000
43 23452598 2.0000
43 245745762 3.0000
43 19619404 5.0000
43 117777690 14.0000
43 32439211 7.0000
43 198912426 4.0000
43 326184301 2.0000
43 5715682 31.0000
43 408454349 8.0000
43 397229449 1.0000
43 200700960 5.0000
43 288723364 10.0000
43 120720108 3.0000
43 17298241 6.0000
43 55253731 4.0000
43 22159580 14.0000
43 606306570 2.0000
43 58821256 17.0000
43 202205134 1.0000
43 15453062 1.0000
43 19018381 9.0000
43 20600229 10.0000
43 34654362 3.0000
43 388299335 4.0000
43 111013369 10.0000
43 499781930 1.0000
43 84563846 5.0000
43 114704539 2.0000
43 328576792 1.0000
43 624746312 2.0000
43 60585651 7.0000
43 48988168 1.0000
43 219298196 2.0000
43 124312153 5.0000
43 15672615 9.0000
43 14567982 9.0000
43 142003449 1.0000
43 23749162 12.0000
43 41901500 1.0000
43 21736214 1.0000
43 24211594 26.0000
43 188332701 1.0000
43 100260784 1.0000
43 108935576 1.0000
43 236953412 3.0000
43 141636742 1.0000
43 143212610 10.0000
43 454866285 1.0000
43 383238347 3.0000
43 14197060 34.0000
43 333330899 3.0000
43 494828691 1.0000
43 79167671 4.0000
43 85809236 18.0000
43 130085607 12.0000
43 14395178 5.0000
43 354911386 4.0000
43 18020612 18.0000
43 387054267 4.0000
43 153914621 2.0000
43 191111643 12.0000
43 19973305 14.0000
43 25091518 6.0000
43 35781487 16.0000
43 118429508 1.0000
43 101712079 1.0000
43 64396655 6.0000
43 259215762 2.0000
43 131120978 4.0000
43 85302744 14.0000
43 112398730 27.0000
43 70796349 4.0000
43 357472615 6.0000
43 223552246 2.0000
43 108587399 8.0000
43 15048694 2.0000
43 173089105 2.0000
43 166694631 2.0000
43 95646830 4.0000
43 27850283 9.0000
43 20589545 4.0000
43 16970757 8.0000
43 295807687 1.0000
43 124270074 5.0000
43 20622055 4.0000
43 15484198 26.0000
43 54351001 23.0000
43 250311545 3.0000
43 122994639 27.0000
43 20992801 18.0000
43 32369044 4.0000
43 22282116 4.0000
43 24734991 2.0000
43 117783032 13.0000
43 103879974 1.0000
43 14190551 28.0000
43 97452095 3.0000
43 77220402 2.0000
43 113585486 6.0000
43 180013616 2.0000
43 185183285 3.0000
43 82406734 5.0000
43 50303152 14.0000
43 66078636 11.0000
43 34940114 2.0000
43 77234984 13.0000
43 196054196 1.0000
43 80802900 32.0000
43 236395049 2.0000
43 79974944 1.0000
43 21408041 4.0000
43 91786287 3.0000
43 105800463 26.0000
43 107254637 10.0000
43 14621024 15.0000
43 143779403 24.0000
43 75896448 23.0000
44 14284260 1.0000
44 6364652 1.0000
44 33300246 1.0000
44 111411358 2.0000
44 110459587 1.0000
44 27212119 2.0000
44 14104027 1.0000
44 240202308 1.0000
44 227023883 2.0000
44 32522100 2.0000
44 34343954 2.0000
44 19397942 1.0000
44 17723460 2.0000
44 20600229 2.0000
44 15672615 2.0000
44 24211594 2.0000
44 191111643 1.0000
44 25091518 2.0000
44 35781487 2.0000
44 50303152 2.0000
44 143779403 2.0000
45 14284260 1.0000
45 457060718 1.0000
45 81367969 1.0000
45 14146330 2.0000
45 19977759 1.0000
45 78702900 1.0000
45 14104027 1.0000
45 105880024 2.0000
45 103065157 2.0000
45 24727170 1.0000
45 15010349 1.0000
45 56999787 1.0000
45 903985238 1.0000
45 117777690 1.0000
45 5715682 2.0000
45 58821256 1.0000
45 14197060 1.0000
45 18020612 2.0000
45 15484198 6.0000
45 122994639 1.0000
45 20992801 1.0000
45 14190551 1.0000
45 77234984 2.0000
45 75896448 1.0000
46 14284260 1.0000
46 277496722 1.0000
46 80021045 1.0000
46 18096679 1.0000
46 45158266 1.0000
46 376161322 2.0000
46 108600854 1.0000
46 22388326 1.0000
46 18099795 2.0000
46 106115066 1.0000
46 14146330 3.0000
46 19977759 2.0000
46 68198984 1.0000
46 27212119 1.0000
46 78702900 1.0000
46 40238442 1.0000
46 6058852 1.0000
46 55059675 1.0000
46 249709671 1.0000
46 14104027 2.0000
46 240202308 1.0000
46 105880024 3.0000
46 132170123 1.0000
46 49682880 1.0000
46 14933304 2.0000
46 103065157 1.0000
46 101262304 1.0000
46 260824465 1.0000
46 21666641 1.0000
46 72883916 1.0000
46 22499765 1.0000
46 24727170 1.0000
46 15010349 1.0000
46 28543847 1.0000
46 95194160 1.0000
46 56999787 1.0000
46 903985238 1.0000
46 21713090 1.0000
46 117777690 1.0000
46 5715682 2.0000
46 58821256 1.0000
46 19018381 1.0000
46 124312153 1.0000
46 14197060 2.0000
46 85809236 1.0000
46 18020612 2.0000
46 19973305 1.0000
46 85302744 2.0000
46 108587399 1.0000
46 95646830 1.0000
46 27850283 1.0000
46 20622055 1.0000
46 15484198 5.0000
46 122994639 1.0000
46 20992801 2.0000
46 117783032 1.0000
46 14190551 1.0000
46 77220402 1.0000
46 82406734 1.0000
46 80802900 1.0000
46 91786287 1.0000
46 105800463 1.0000
46 107254637 1.0000
46 143779403 1.0000
46 75896448 1.0000
47 14284260 3.0000
47 21746513 3.0000
47 277496722 1.0000
47 127619354 3.0000
47 14758838 4.0000
47 50714939 3.0000
47 121127090 4.0000
47 80021045 5.0000
47 222477026 3.0000
47 18096679 4.0000
47 81367969 3.0000
47 102107018 3.0000
47 80968760 3.0000
47 105838665 4.0000
47 110767433 3.0000
47 22031058 3.0000
47 19589280 3.0000
47 45158266 3.0000
47 19858924 3.0000
47 193313425 3.0000
47 130092487 3.0000
47 118711934 3.0000
47 106397932 3.0000
47 155892458 3.0000
47 36672211 3.0000
47 6364652 3.0000
47 77224096 3.0000
47 60738400 3.0000
47 93860818 3.0000
47 225857392 3.0000
47 143739561 3.0000
47 20132840 3.0000
47 130154450 3.0000
47 108600854 3.0000
47 22388326 4.0000
47 18099795 3.0000
47 106115066 4.0000
47 328634628 4.0000
47 19177609 3.0000
47 92498317 3.0000
47 14146330 3.0000
47 86192099 3.0000
47 118984824 3.0000
47 77981490 3.0000
47 77808680 3.0000
47 15157283 4.0000
47 54515428 3.0000
47 131970620 3.0000
47 14937936 3.0000
47 20688804 3.0000
47 38281180 3.0000
47 33300246 3.0000
47 93880122 3.0000
47 131517399 3.0000
47 201226827 3.0000
47 111411358 3.0000
47 162472533 3.0000
47 66444899 3.0000
47 110391388 3.0000
47 19977759 3.0000
47 34374472 3.0000
47 20226550 3.0000
47 110459587 3.0000
47 68198984 3.0000
47 27212119 4.0000
47 32965648 3.0000
47 125270251 3.0000
47 16884084 3.0000
47 78702900 3.0000
47 40238442 3.0000
47 18627119 3.0000
47 166598394 3.0000
47 6058852 3.0000
47 34244239 3.0000
47 109585815 3.0000
47 144791011 3.0000
47 104845115 3.0000
47 102084479 3.0000
47 115643685 3.0000
47 55059675 3.0000
47 94701778 4.0000
47 249709671 3.0000
47 20148039 3.0000
47 14104027 2.0000
47 105880024 3.0000
47 14561015 3.0000
47 19295262 3.0000
47 124152473 3.0000
47 132170123 3.0000
47 19087569 3.0000
47 144929619 1.0000
47 80943076 3.0000
47 16708655 1.0000
47 82093305 3.0000
47 49682880 3.0000
47 58836363 3.0000
47 68659708 3.0000
47 14933304 4.0000
47 36664451 3.0000
47 227023883 3.0000
47 61733092 3.0000
47 153810216 4.0000
47 19058678 3.0000
47 18632946 3.0000
47 124170781 3.0000
47 131926473 3.0000
47 44548822 3.0000
47 31373289 4.0000
47 20424362 3.0000
47 15133808 3.0000
47 164226176 4.0000
47 77240489 3.0000
47 66774405 3.0000
47 24157360 3.0000
47 58922682 3.0000
47 65357102 3.0000
47 276868661 3.0000
47 21666641 3.0000
47 72883916 3.0000
47 22499765 6.0000
47 11564602 3.0000
47 25097735 3.0000
47 24727170 4.0000
47 107722321 3.0000
47 32522100 4.0000
47 242943134 3.0000
47 154943205 3.0000
47 15010349 1.0000
47 61781260 1.0000
47 20356313 3.0000
47 133236916 3.0000
47 62613162 3.0000
47 20995648 5.0000
47 28543847 3.0000
47 85110055 3.0000
47 21744895 3.0000
47 34343954 3.0000
47 95194160 3.0000
47 19397942 4.0000
47 17723460 5.0000
47 119074643 3.0000
47 35305401 3.0000
47 56999787 1.0000
47 90432690 2.0000
47 21291109 3.0000
47 156992643 3.0000
47 125312818 3.0000
47 26584956 3.0000
47 169864622 3.0000
47 76650839 3.0000
47 21713090 3.0000
47 26796376 3.0000
47 19758148 4.0000
47 20856796 3.0000
47 108905591 3.0000
47 23452598 3.0000
47 245745762 3.0000
47 19619404 3.0000
47 117777690 6.0000
47 198912426 3.0000
47 5715682 3.0000
47 200700960 3.0000
47 288723364 1.0000
47 120720108 3.0000
47 17298241 3.0000
47 55253731 3.0000
47 58821256 3.0000
47 19018381 3.0000
47 20600229 3.0000
47 111013369 5.0000
47 84563846 3.0000
47 114704539 3.0000
47 60585651 3.0000
47 48988168 3.0000
47 124312153 3.0000
47 15672615 3.0000
47 14567982 3.0000
47 41901500 3.0000
47 21736214 3.0000
47 24211594 3.0000
47 188332701 3.0000
47 100260784 3.0000
47 108935576 3.0000
47 141636742 3.0000
47 14197060 4.0000
47 79167671 3.0000
47 85809236 3.0000
47 42374586 3.0000
47 130085607 3.0000
47 14395178 3.0000
47 18020612 5.0000
47 191111643 3.0000
47 19973305 3.0000
47 25091518 3.0000
47 35781487 3.0000
47 101712079 3.0000
47 64396655 3.0000
47 131120978 4.0000
47 85302744 3.0000
47 112398730 4.0000
47 70796349 4.0000
47 223552246 3.0000
47 108587399 3.0000
47 173089105 3.0000
47 95646830 3.0000
47 27850283 3.0000
47 20589545 3.0000
47 16970757 3.0000
47 124270074 4.0000
47 20622055 3.0000
47 15484198 2.0000
47 54351001 3.0000
47 122994639 3.0000
47 20992801 3.0000
47 24734991 3.0000
47 117783032 3.0000
47 103879974 3.0000
47 14190551 4.0000
47 97452095 3.0000
47 77220402 3.0000
47 113585486 3.0000
47 180013616 3.0000
47 185183285 3.0000
47 82406734 3.0000
47 50303152 3.0000
47 66078636 4.0000
47 34940114 3.0000
47 77234984 3.0000
47 21408041 3.0000
47 91786287 3.0000
47 105800463 3.0000
47 107254637 3.0000
47 143779403 4.0000
47 75896448 1.0000
48 14284260 3.0000
48 21746513 3.0000
48 127619354 3.0000
48 14758838 3.0000
48 50714939 3.0000
48 121127090 3.0000
48 80021045 3.0000
48 222477026 3.0000
48 18096679 3.0000
48 81367969 3.0000
48 102107018 3.0000
48 80968760 3.0000
48 105838665 3.0000
48 110767433 3.0000
48 22031058 3.0000
48 19589280 3.0000
48 45158266 3.0000
48 19858924 3.0000
48 193313425 3.0000
48 130092487 3.0000
48 118711934 3.0000
48 106397932 3.0000
48 155892458 3.0000
48 36672211 3.0000
48 6364652 3.0000
48 77224096 3.0000
48 60738400 3.0000
48 93860818 3.0000
48 225857392 3.0000
48 143739561 3.0000
48 20132840 3.0000
48 130154450 3.0000
48 108600854 3.0000
48 22388326 3.0000
48 18099795 4.0000
48 106115066 3.0000
48 328634628 3.0000
48 19177609 3.0000
48 92498317 3.0000
48 14146330 3.0000
48 86192099 3.0000
48 118984824 3.0000
48 77981490 3.0000
48 77808680 3.0000
48 15157283 4.0000
48 54515428 3.0000
48 131970620 3.0000
48 14937936 3.0000
48 20688804 3.0000
48 38281180 3.0000
48 33300246 3.0000
48 93880122 3.0000
48 131517399 3.0000
48 201226827 3.0000
48 111411358 3.0000
48 162472533 3.0000
48 66444899 3.0000
48 110391388 3.0000
48 19977759 3.0000
48 34374472 3.0000
48 20226550 3.0000
48 110459587 3.0000
48 68198984 3.0000
48 27212119 3.0000
48 32965648 3.0000
48 125270251 3.0000
48 16884084 3.0000
48 78702900 3.0000
48 40238442 3.0000
48 18627119 3.0000
48 166598394 3.0000
48 6058852 3.0000
48 34244239 3.0000
48 109585815 3.0000
48 144791011 3.0000
48 104845115 3.0000
48 102084479 3.0000
48 115643685 3.0000
48 55059675 3.0000
48 94701778 3.0000
48 249709671 3.0000
48 20148039 3.0000
48 105880024 3.0000
48 14561015 3.0000
48 19295262 3.0000
48 121762421 2.0000
48 124152473 3.0000
48 132170123 3.0000
48 19087569 3.0000
48 80943076 3.0000
48 82093305 3.0000
48 49682880 5.0000
48 58836363 3.0000
48 68659708 3.0000
48 14933304 3.0000
48 36664451 3.0000
48 227023883 3.0000
48 61733092 3.0000
48 153810216 3.0000
48 927480949 1.0000
48 19058678 4.0000
48 18632946 3.0000
48 124170781 3.0000
48 131926473 3.0000
48 44548822 3.0000
48 31373289 3.0000
48 20424362 3.0000
48 15133808 3.0000
48 164226176 3.0000
48 77240489 3.0000
48 66774405 3.0000
48 24157360 3.0000
48 58922682 3.0000
48 65357102 3.0000
48 276868661 3.0000
48 21666641 3.0000
48 72883916 3.0000
48 22499765 3.0000
48 11564602 3.0000
48 25097735 4.0000
48 24727170 3.0000
48 107722321 3.0000
48 32522100 3.0000
48 242943134 3.0000
48 154943205 3.0000
48 20356313 3.0000
48 133236916 3.0000
48 62613162 3.0000
48 20995648 3.0000
48 28543847 3.0000
48 85110055 3.0000
48 21744895 3.0000
48 34343954 3.0000
48 95194160 3.0000
48 19397942 3.0000
48 17723460 3.0000
48 119074643 3.0000
48 35305401 3.0000
48 90432690 2.0000
48 21291109 3.0000
48 156992643 3.0000
48 125312818 3.0000
48 26584956 3.0000
48 169864622 3.0000
48 76650839 3.0000
48 21713090 4.0000
48 26796376 3.0000
48 19758148 3.0000
48 20856796 3.0000
48 108905591 3.0000
48 23452598 3.0000
48 245745762 3.0000
48 19619404 3.0000
48 117777690 3.0000
48 198912426 3.0000
48 5715682 3.0000
48 200700960 3.0000
48 120720108 3.0000
48 17298241 3.0000
48 55253731 3.0000
48 58821256 3.0000
48 19018381 3.0000
48 20600229 3.0000
48 111013369 3.0000
48 84563846 3.0000
48 114704539 3.0000
48 60585651 3.0000
48 48988168 3.0000
48 124312153 3.0000
48 15672615 3.0000
48 14567982 3.0000
48 41901500 3.0000
48 21736214 3.0000
48 24211594 3.0000
48 188332701 3.0000
48 100260784 3.0000
48 108935576 3.0000
48 141636742 3.0000
48 14197060 3.0000
48 79167671 3.0000
48 85809236 3.0000
48 42374586 3.0000
48 130085607 3.0000
48 14395178 3.0000
48 18020612 3.0000
48 191111643 3.0000
48 19973305 3.0000
48 25091518 3.0000
48 35781487 3.0000
48 101712079 3.0000
48 64396655 3.0000
48 131120978 3.0000
48 85302744 3.0000
48 112398730 3.0000
48 70796349 3.0000
48 223552246 3.0000
48 108587399 3.0000
48 173089105 3.0000
48 95646830 3.0000
48 27850283 3.0000
48 20589545 3.0000
48 16970757 3.0000
48 124270074 4.0000
48 20622055 3.0000
48 54351001 3.0000
48 20992801 3.0000
48 24734991 3.0000
48 117783032 3.0000
48 103879974 3.0000
48 97452095 3.0000
48 77220402 3.0000
48 113585486 3.0000
48 180013616 3.0000
48 185183285 3.0000
48 82406734 3.0000
48 50303152 3.0000
48 66078636 3.0000
48 34940114 3.0000
48 77234984 3.0000
48 236395049 1.0000
48 21408041 3.0000
48 91786287 3.0000
48 105800463 3.0000
48 107254637 3.0000
48 143779403 3.0000
49 14284260 1.0000
49 21746513 1.0000
49 127619354 1.0000
49 14758838 1.0000
49 50714939 1.0000
49 121127090 1.0000
49 80021045 1.0000
49 222477026 1.0000
49 18096679 1.0000
49 81367969 1.0000
49 102107018 1.0000
49 80968760 1.0000
49 105838665 1.0000
49 110767433 1.0000
49 22031058 1.0000
49 19589280 1.0000
49 45158266 1.0000
49 19858924 1.0000
49 193313425 1.0000
49 130092487 1.0000
49 118711934 1.0000
49 106397932 1.0000
49 155892458 1.0000
49 36672211 1.0000
49 6364652 1.0000
49 77224096 1.0000
49 60738400 1.0000
49 93860818 1.0000
49 225857392 1.0000
49 143739561 1.0000
49 20132840 1.0000
49 130154450 1.0000
49 108600854 1.0000
49 22388326 1.0000
49 18099795 1.0000
49 106115066 1.0000
49 328634628 1.0000
49 19177609 1.0000
49 92498317 1.0000
49 14146330 1.0000
49 86192099 1.0000
49 118984824 1.0000
49 77981490 1.0000
49 77808680 1.0000
49 15157283 1.0000
49 54515428 1.0000
49 131970620 1.0000
49 14937936 1.0000
49 20688804 1.0000
49 38281180 1.0000
49 33300246 1.0000
49 93880122 1.0000
49 131517399 1.0000
49 201226827 1.0000
49 111411358 1.0000
49 162472533 1.0000
49 66444899 1.0000
49 110391388 1.0000
49 19977759 1.0000
49 34374472 1.0000
49 20226550 1.0000
49 110459587 1.0000
49 68198984 1.0000
49 27212119 1.0000
49 32965648 1.0000
49 125270251 1.0000
49 16884084 1.0000
49 78702900 1.0000
49 40238442 1.0000
49 18627119 1.0000
49 166598394 1.0000
49 6058852 1.0000
49 34244239 1.0000
49 109585815 1.0000
49 144791011 1.0000
49 104845115 1.0000
49 102084479 1.0000
49 115643685 1.0000
49 55059675 1.0000
49 94701778 1.0000
49 249709671 1.0000
49 20148039 1.0000
49 105880024 1.0000
49 14561015 1.0000
49 19295262 1.0000
49 124152473 1.0000
49 132170123 1.0000
49 19087569 1.0000
49 80943076 1.0000
49 82093305 1.0000
49 49682880 1.0000
49 58836363 1.0000
49 68659708 1.0000
49 14933304 1.0000
49 36664451 1.0000
49 227023883 1.0000
49 61733092 1.0000
49 153810216 1.0000
49 19058678 1.0000
49 18632946 1.0000
49 124170781 1.0000
49 131926473 1.0000
49 44548822 1.0000
49 31373289 1.0000
49 20424362 1.0000
49 15133808 1.0000
49 164226176 1.0000
49 77240489 1.0000
49 66774405 1.0000
49 24157360 1.0000
49 58922682 1.0000
49 65357102 1.0000
49 276868661 1.0000
49 21666641 1.0000
49 72883916 1.0000
49 22499765 1.0000
49 11564602 1.0000
49 25097735 1.0000
49 24727170 1.0000
49 107722321 1.0000
49 32522100 1.0000
49 242943134 1.0000
49 154943205 1.0000
49 20356313 1.0000
49 133236916 1.0000
49 62613162 1.0000
49 20995648 1.0000
49 28543847 1.0000
49 85110055 1.0000
49 21744895 1.0000
49 34343954 1.0000
49 95194160 1.0000
49 19397942 1.0000
49 17723460 1.0000
49 119074643 1.0000
49 35305401 1.0000
49 21291109 1.0000
49 156992643 1.0000
49 125312818 1.0000
49 26584956 1.0000
49 169864622 1.0000
49 76650839 1.0000
49 21713090 1.0000
49 26796376 1.0000
49 19758148 1.0000
49 20856796 1.0000
49 108905591 1.0000
49 23452598 1.0000
49 245745762 1.0000
49 19619404 1.0000
49 117777690 1.0000
49 198912426 1.0000
49 5715682 1.0000
49 200700960 1.0000
49 120720108 1.0000
49 17298241 1.0000
49 55253731 1.0000
49 58821256 1.0000
49 19018381 1.0000
49 20600229 1.0000
49 111013369 1.0000
49 84563846 1.0000
49 114704539 1.0000
49 60585651 1.0000
49 48988168 1.0000
49 124312153 1.0000
49 15672615 1.0000
49 14567982 1.0000
49 41901500 1.0000
49 21736214 1.0000
49 24211594 1.0000
49 188332701 1.0000
49 100260784 1.0000
49 108935576 1.0000
49 141636742 1.0000
49 14197060 1.0000
49 79167671 1.0000
49 85809236 1.0000
49 42374586 1.0000
49 130085607 1.0000
49 14395178 1.0000
49 18020612 1.0000
49 191111643 1.0000
49 19973305 1.0000
49 25091518 1.0000
49 35781487 1.0000
49 101712079 1.0000
49 64396655 1.0000
49 131120978 1.0000
49 85302744 1.0000
49 112398730 1.0000
49 70796349 1.0000
49 223552246 1.0000
49 108587399 1.0000
49 173089105 1.0000
49 95646830 1.0000
49 27850283 1.0000
49 20589545 1.0000
49 16970757 1.0000
49 124270074 1.0000
49 20622055 1.0000
49 54351001 1.0000
49 20992801 1.0000
49 24734991 1.0000
49 117783032 1.0000
49 103879974 1.0000
49 97452095 1.0000
49 77220402 1.0000
49 113585486 1.0000
49 180013616 1.0000
49 185183285 1.0000
49 82406734 1.0000
49 50303152 1.0000
49 66078636 1.0000
49 34940114 1.0000
49 77234984 1.0000
49 21408041 1.0000
49 91786287 1.0000
49 105800463 1.0000
49 107254637 1.0000
49 143779403 1.0000
50 14284260 1.0000
50 21746513 2.0000
50 14758838 1.0000
50 457060718 1.0000
50 309587728 1.0000
50 50714939 1.0000
50 415449314 1.0000
50 80021045 1.0000
50 222477026 1.0000
50 18096679 1.0000
50 496278040 1.0000
50 80968760 1.0000
50 105838665 1.0000
50 45158266 1.0000
50 19858924 1.0000
50 193313425 1.0000
50 130092487 2.0000
50 15580900 2.0000
50 106397932 1.0000
50 6364652 1.0000
50 77224096 1.0000
50 60738400 1.0000
50 225857392 1.0000
50 143739561 1.0000
50 376161322 1.0000
50 187632184 1.0000
50 130154450 1.0000
50 108600854 1.0000
50 22388326 1.0000
50 18099795 1.0000
50 106115066 1.0000
50 328634628 1.0000
50 19177609 1.0000
50 92498317 1.0000
50 14146330 1.0000
50 86192099 1.0000
50 118984824 1.0000
50 77981490 1.0000
50 15157283 1.0000
50 54515428 1.0000
50 38281180 1.0000
50 33300246 2.0000
50 131517399 1.0000
50 162472533 1.0000
50 19977759 1.0000
50 34374472 2.0000
50 68198984 1.0000
50 27212119 1.0000
50 32965648 1.0000
50 125270251 1.0000
50 215206530 1.0000
50 40238442 1.0000
50 18627119 1.0000
50 166598394 1.0000
50 6058852 1.0000
50 297967419 1.0000
50 109585815 1.0000
50 144791011 1.0000
50 115643685 2.0000
50 55059675 1.0000
50 94701778 1.0000
50 249709671 1.0000
50 20148039 1.0000
50 14104027 1.0000
50 240202308 1.0000
50 105880024 1.0000
50 14561015 1.0000
50 19295262 1.0000
50 80943076 1.0000
50 49682880 1.0000
50 68659708 1.0000
50 14933304 1.0000
50 36664451 1.0000
50 227023883 1.0000
50 61733092 1.0000
50 101262304 1.0000
50 153810216 1.0000
50 19058678 1.0000
50 18632946 1.0000
50 106150560 1.0000
50 124170781 1.0000
50 44548822 1.0000
50 77188973 1.0000
50 20424362 1.0000
50 72341341 1.0000
50 318951712 1.0000
50 66774405 1.0000
50 58922682 1.0000
50 393947529 1.0000
50 65357102 1.0000
50 21666641 1.0000
50 72883916 1.0000
50 22499765 1.0000
50 19825835 1.0000
50 11564602 1.0000
50 25097735 1.0000
50 24727170 1.0000
50 107722321 1.0000
50 32522100 1.0000
50 20356313 1.0000
50 62613162 1.0000
50 20995648 2.0000
50 28543847 1.0000
50 21744895 1.0000
50 34343954 1.0000
50 17723460 1.0000
50 119074643 1.0000
50 35305401 1.0000
50 56999787 1.0000
50 90432690 1.0000
50 21291109 1.0000
50 156992643 2.0000
50 125312818 1.0000
50 26584956 1.0000
50 169864622 1.0000
50 76650839 1.0000
50 21713090 1.0000
50 26796376 1.0000
50 19758148 1.0000
50 20856796 1.0000
50 23452598 1.0000
50 245745762 1.0000
50 19619404 1.0000
50 117777690 1.0000
50 5715682 1.0000
50 200700960 1.0000
50 120720108 1.0000
50 17298241 1.0000
50 55253731 1.0000
50 58821256 1.0000
50 202205134 1.0000
50 19018381 1.0000
50 111013369 1.0000
50 84563846 2.0000
50 114704539 1.0000
50 60585651 1.0000
50 48988168 1.0000
50 124312153 1.0000
50 15672615 1.0000
50 41901500 1.0000
50 141636742 1.0000
50 143212610 1.0000
50 14197060 1.0000
50 79167671 1.0000
50 85809236 1.0000
50 42374586 1.0000
50 14395178 1.0000
50 18020612 2.0000
50 153914621 1.0000
50 191111643 1.0000
50 19973305 1.0000
50 25091518 1.0000
50 35781487 1.0000
50 85302744 1.0000
50 595553662 1.0000
50 112398730 1.0000
50 70796349 1.0000
50 357472615 1.0000
50 108587399 1.0000
50 15048694 1.0000
50 166694631 1.0000
50 95646830 1.0000
50 27850283 1.0000
50 20622055 1.0000
50 54351001 1.0000
50 20992801 2.0000
50 117783032 1.0000
50 103879974 1.0000
50 97452095 1.0000
50 77220402 1.0000
50 113585486 1.0000
50 180013616 1.0000
50 185183285 1.0000
50 82406734 1.0000
50 66078636 1.0000
50 34940114 1.0000
50 77234984 1.0000
50 21408041 1.0000
50 91786287 1.0000
50 105800463 1.0000
50 143779403 1.0000
50 75896448 1.0000
51 14284260 2.0000
51 21746513 3.0000
51 277496722 1.0000
51 127619354 1.0000
51 14758838 2.0000
51 457060718 1.0000
51 309587728 2.0000
51 50714939 2.0000
51 121127090 1.0000
51 22639961 1.0000
51 80021045 2.0000
51 222477026 2.0000
51 18096679 2.0000
51 496278040 2.0000
51 81367969 1.0000
51 102107018 3.0000
51 80968760 2.0000
51 105838665 3.0000
51 18451281 1.0000
51 110767433 1.0000
51 22031058 1.0000
51 311986618 1.0000
51 19589280 1.0000
51 45158266 2.0000
51 19858924 2.0000
51 193313425 2.0000
51 130092487 2.0000
51 15580900 3.0000
51 386776248 1.0000
51 331178901 1.0000
51 118711934 1.0000
51 106397932 2.0000
51 155892458 1.0000
51 36672211 1.0000
51 6364652 3.0000
51 275228841 1.0000
51 312758175 1.0000
51 77224096 2.0000
51 60738400 2.0000
51 93860818 1.0000
51 225857392 2.0000
51 143739561 2.0000
51 20132840 1.0000
51 432396682 1.0000
51 376161322 1.0000
51 209029473 1.0000
51 187632184 1.0000
51 130154450 2.0000
51 108600854 2.0000
51 22388326 2.0000
51 168592013 1.0000
51 81857654 1.0000
51 18099795 4.0000
51 87733460 1.0000
51 106115066 2.0000
51 328634628 2.0000
51 19177609 3.0000
51 92498317 2.0000
51 14146330 2.0000
51 86192099 2.0000
51 221355288 1.0000
51 118984824 2.0000
51 77981490 2.0000
51 77808680 2.0000
51 15157283 2.0000
51 54515428 2.0000
51 131970620 1.0000
51 14937936 1.0000
51 20688804 1.0000
51 38281180 2.0000
51 33300246 3.0000
51 93880122 1.0000
51 131517399 2.0000
51 201226827 1.0000
51 111411358 2.0000
51 408663015 1.0000
51 162472533 2.0000
51 66444899 1.0000
51 110391388 1.0000
51 19977759 4.0000
51 34374472 2.0000
51 20226550 1.0000
51 110459587 3.0000
51 407741330 1.0000
51 68198984 2.0000
51 27212119 3.0000
51 32965648 3.0000
51 125270251 2.0000
51 215206530 2.0000
51 16884084 1.0000
51 90646214 1.0000
51 191807697 1.0000
51 78702900 2.0000
51 40238442 2.0000
51 18627119 2.0000
51 253490735 1.0000
51 166598394 2.0000
51 100520303 1.0000
51 6058852 2.0000
51 297967419 2.0000
51 34244239 1.0000
51 109585815 2.0000
51 144791011 2.0000
51 104845115 1.0000
51 102084479 1.0000
51 115643685 3.0000
51 377319290 1.0000
51 55059675 2.0000
51 94701778 2.0000
51 222762589 1.0000
51 249709671 2.0000
51 20148039 2.0000
51 14104027 1.0000
51 211525589 2.0000
51 240202308 2.0000
51 105880024 5.0000
51 173065787 1.0000
51 14561015 2.0000
51 19295262 2.0000
51 121762421 1.0000
51 124152473 1.0000
51 132170123 1.0000
51 357805905 1.0000
51 19087569 1.0000
51 261782937 1.0000
51 144929619 1.0000
51 80943076 2.0000
51 82093305 1.0000
51 49682880 2.0000
51 219330249 1.0000
51 58836363 2.0000
51 68659708 2.0000
51 14933304 2.0000
51 36664451 2.0000
51 227023883 2.0000
51 303707744 1.0000
51 28087982 1.0000
51 61733092 2.0000
51 101262304 1.0000
51 269788397 1.0000
51 153810216 1.0000
51 19058678 2.0000
51 38886883 1.0000
51 18632946 2.0000
51 106150560 2.0000
51 260824465 1.0000
51 124170781 2.0000
51 131926473 1.0000
51 78562045 1.0000
51 44548822 2.0000
51 77188973 2.0000
51 123346524 1.0000
51 31373289 1.0000
51 20424362 2.0000
51 15133808 1.0000
51 164226176 1.0000
51 72341341 2.0000
51 318951712 2.0000
51 77240489 1.0000
51 388250401 1.0000
51 66774405 2.0000
51 24157360 1.0000
51 58922682 2.0000
51 393947529 2.0000
51 65357102 2.0000
51 276868661 1.0000
51 130508206 1.0000
51 21666641 2.0000
51 72883916 2.0000
51 393436815 1.0000
51 22499765 3.0000
51 117449724 1.0000
51 88974929 1.0000
51 19825835 2.0000
51 258834854 1.0000
51 11564602 2.0000
51 25097735 2.0000
51 24727170 2.0000
51 107722321 3.0000
51 32522100 3.0000
51 242943134 1.0000
51 154943205 1.0000
51 20356313 2.0000
51 133236916 3.0000
51 62613162 2.0000
51 20995648 4.0000
51 28543847 2.0000
51 85110055 1.0000
51 21744895 2.0000
51 34343954 2.0000
51 95194160 1.0000
51 389434876 1.0000
51 134738764 1.0000
51 224655400 1.0000
51 19397942 3.0000
51 101797813 1.0000
51 17723460 3.0000
51 119074643 2.0000
51 35305401 2.0000
51 56999787 2.0000
51 270926830 1.0000
51 90432690 2.0000
51 21291109 2.0000
51 156992643 2.0000
51 255998767 1.0000
51 125312818 2.0000
51 26584956 2.0000
51 169864622 2.0000
51 76650839 2.0000
51 21713090 3.0000
51 26796376 2.0000
51 19758148 3.0000
51 20856796 2.0000
51 108905591 1.0000
51 192935794 1.0000
51 23452598 2.0000
51 245745762 2.0000
51 19619404 2.0000
51 117777690 7.0000
51 32439211 1.0000
51 198912426 1.0000
51 5715682 4.0000
51 408454349 1.0000
51 200700960 2.0000
51 288723364 1.0000
51 120720108 3.0000
51 17298241 2.0000
51 55253731 2.0000
51 22159580 1.0000
51 58821256 2.0000
51 202205134 2.0000
51 19018381 2.0000
51 20600229 2.0000
51 34654362 1.0000
51 388299335 1.0000
51 111013369 2.0000
51 84563846 2.0000
51 114704539 3.0000
51 328576792 1.0000
51 60585651 2.0000
51 48988168 2.0000
51 219298196 1.0000
51 124312153 2.0000
51 15672615 2.0000
51 14567982 1.0000
51 142003449 1.0000
51 41901500 2.0000
51 21736214 1.0000
51 24211594 2.0000
51 188332701 1.0000
51 100260784 1.0000
51 108935576 1.0000
51 236953412 1.0000
51 141636742 2.0000
51 143212610 2.0000
51 14197060 3.0000
51 79167671 2.0000
51 85809236 2.0000
51 42374586 2.0000
51 130085607 1.0000
51 14395178 2.0000
51 354911386 1.0000
51 18020612 2.0000
51 387054267 1.0000
51 153914621 1.0000
51 191111643 2.0000
51 19973305 2.0000
51 25091518 3.0000
51 35781487 4.0000
51 118429508 1.0000
51 101712079 1.0000
51 64396655 1.0000
51 131120978 1.0000
51 85302744 2.0000
51 595553662 1.0000
51 112398730 2.0000
51 70796349 2.0000
51 357472615 2.0000
51 223552246 1.0000
51 108587399 2.0000
51 15048694 2.0000
51 173089105 1.0000
51 166694631 2.0000
51 95646830 2.0000
51 27850283 2.0000
51 20589545 1.0000
51 16970757 1.0000
51 295807687 1.0000
51 124270074 3.0000
51 20622055 2.0000
51 54351001 2.0000
51 250311545 2.0000
51 122994639 1.0000
51 20992801 2.0000
51 32369044 1.0000
51 22282116 1.0000
51 24734991 1.0000
51 117783032 2.0000
51 103879974 2.0000
51 14190551 1.0000
51 97452095 2.0000
51 77220402 2.0000
51 113585486 2.0000
51 180013616 2.0000
51 185183285 2.0000
51 82406734 2.0000
51 50303152 2.0000
51 66078636 4.0000
51 34940114 2.0000
51 77234984 4.0000
51 196054196 1.0000
51 236395049 1.0000
51 79974944 1.0000
51 21408041 2.0000
51 91786287 2.0000
51 105800463 2.0000
51 107254637 1.0000
51 143779403 5.0000
52 14284260 19.0000
52 622426905 3.0000
52 21746513 29.0000
52 277496722 8.0000
52 127619354 15.0000
52 14758838 18.0000
52 457060718 14.0000
52 309587728 11.0000
52 50714939 21.0000
52 415449314 2.0000
52 121127090 16.0000
52 22639961 11.0000
52 831250927 2.0000
52 80021045 28.0000
52 222477026 11.0000
52 516688031 1.0000
52 18096679 26.0000
52 496278040 13.0000
52 81367969 19.0000
52 102107018 27.0000
52 80968760 16.0000
52 593650130 5.0000
52 105838665 22.0000
52 18451281 11.0000
52 110767433 16.0000
52 22031058 20.0000
52 311986618 9.0000
52 19589280 20.0000
52 45158266 29.0000
52 479644360 3.0000
52 19858924 20.0000
52 417975170 7.0000
52 193313425 22.0000
52 130092487 17.0000
52 15580900 26.0000
52 52412027 8.0000
52 386776248 10.0000
52 331178901 8.0000
52 118711934 17.0000
52 106397932 20.0000
52 155892458 14.0000
52 36672211 21.0000
52 6364652 24.0000
52 275228841 10.0000
52 312758175 9.0000
52 77224096 19.0000
52 60738400 16.0000
52 222419520 5.0000
52 93860818 14.0000
52 225857392 22.0000
52 143739561 19.0000
52 20132840 18.0000
52 373442908 5.0000
52 432396682 8.0000
52 376161322 4.0000
52 209029473 10.0000
52 187632184 8.0000
52 130154450 20.0000
52 108600854 19.0000
52 22388326 27.0000
52 168592013 8.0000
52 81857654 12.0000
52 18099795 25.0000
52 87733460 9.0000
52 106115066 22.0000
52 328634628 21.0000
52 810372954 4.0000
52 631874663 3.0000
52 19177609 25.0000
52 871469846 3.0000
52 92498317 22.0000
52 14146330 16.0000
52 86192099 21.0000
52 221355288 9.0000
52 475884318 8.0000
52 118984824 22.0000
52 217148014 8.0000
52 77981490 24.0000
52 77808680 18.0000
52 15157283 22.0000
52 54515428 18.0000
52 131970620 23.0000
52 14937936 13.0000
52 20688804 19.0000
52 38281180 17.0000
52 33300246 28.0000
52 93880122 25.0000
52 131517399 17.0000
52 201226827 19.0000
52 776022362 1.0000
52 111411358 23.0000
52 408663015 7.0000
52 162472533 26.0000
52 554602188 6.0000
52 353688428 5.0000
52 66444899 13.0000
52 110391388 13.0000
52 19977759 25.0000
52 34374472 24.0000
52 20226550 13.0000
52 110459587 26.0000
52 407741330 11.0000
52 68198984 16.0000
52 27212119 36.0000
52 32965648 22.0000
52 277499481 2.0000
52 245849058 6.0000
52 125270251 25.0000
52 215206530 10.0000
52 16884084 21.0000
52 90646214 10.0000
52 437518507 4.0000
52 191807697 11.0000
52 78702900 23.0000
52 40238442 23.0000
52 18627119 15.0000
52 385936104 6.0000
52 253490735 12.0000
52 166598394 13.0000
52 100520303 7.0000
52 6058852 22.0000
52 297967419 10.0000
52 34244239 17.0000
52 436576452 7.0000
52 109585815 14.0000
52 46609085 1.0000
52 144791011 15.0000
52 104845115 12.0000
52 102084479 24.0000
52 903616850 2.0000
52 429751008 4.0000
52 115643685 29.0000
52 377319290 9.0000
52 55059675 23.0000
52 331021368 9.0000
52 94701778 19.0000
52 222762589 9.0000
52 249709671 20.0000
52 20148039 20.0000
52 368314502 5.0000
52 14104027 22.0000
52 315283542 1.0000
52 388954439 5.0000
52 211525589 12.0000
52 240202308 15.0000
52 105880024 27.0000
52 173065787 13.0000
52 948015937 2.0000
52 568174146 2.0000
52 14561015 16.0000
52 19295262 25.0000
52 121762421 8.0000
52 124152473 13.0000
52 132170123 16.0000
52 357805905 9.0000
52 19087569 17.0000
52 261782937 10.0000
52 144929619 15.0000
52 80943076 17.0000
52 16708655 17.0000
52 82093305 23.0000
52 49682880 17.0000
52 219330249 8.0000
52 58836363 23.0000
52 368312542 5.0000
52 466501865 2.0000
52 250091875 3.0000
52 68659708 26.0000
52 804596460 3.0000
52 14933304 33.0000
52 36664451 18.0000
52 227023883 29.0000
52 303707744 12.0000
52 28087982 13.0000
52 103065157 15.0000
52 158315486 5.0000
52 616277319 2.0000
52 61733092 23.0000
52 101262304 6.0000
52 269788397 9.0000
52 153810216 22.0000
52 927480949 3.0000
52 19058678 24.0000
52 38886883 6.0000
52 300872531 2.0000
52 18632946 21.0000
52 106150560 12.0000
52 260824465 9.0000
52 124170781 20.0000
52 131926473 26.0000
52 932446861 2.0000
52 78562045 14.0000
52 550076077 3.0000
52 462856853 8.0000
52 44548822 15.0000
52 77188973 18.0000
52 123346524 13.0000
52 31373289 16.0000
52 102958885 4.0000
52 609096352 1.0000
52 20424362 16.0000
52 15133808 10.0000
52 164226176 19.0000
52 422184091 7.0000
52 72341341 12.0000
52 318951712 10.0000
52 77240489 12.0000
52 388250401 10.0000
52 66774405 21.0000
52 24157360 28.0000
52 58922682 18.0000
52 393947529 6.0000
52 65357102 21.0000
52 276868661 9.0000
52 130508206 7.0000
52 21666641 23.0000
52 72883916 25.0000
52 393436815 7.0000
52 22499765 37.0000
52 117449724 9.0000
52 88974929 13.0000
52 19825835 12.0000
52 258834854 8.0000
52 11564602 19.0000
52 830775721 3.0000
52 25097735 36.0000
52 24727170 14.0000
52 107722321 24.0000
52 32522100 33.0000
52 242943134 18.0000
52 468356212 3.0000
52 154943205 13.0000
52 427031173 3.0000
52 15010349 15.0000
52 399365200 7.0000
52 61781260 14.0000
52 20356313 20.0000
52 133236916 28.0000
52 219976700 3.0000
52 62613162 24.0000
52 482866177 5.0000
52 20995648 24.0000
52 28543847 24.0000
52 85110055 13.0000
52 21744895 17.0000
52 34343954 25.0000
52 95194160 18.0000
52 389443487 2.0000
52 389434876 11.0000
52 134738764 9.0000
52 617016144 2.0000
52 224655400 9.0000
52 19397942 33.0000
52 101797813 9.0000
52 17723460 26.0000
52 119074643 21.0000
52 35305401 22.0000
52 296312085 5.0000
52 56999787 18.0000
52 270926830 11.0000
52 903985238 3.0000
52 90432690 21.0000
52 460401829 8.0000
52 21291109 23.0000
52 156992643 22.0000
52 255998767 12.0000
52 125312818 23.0000
52 113043462 5.0000
52 806388620 3.0000
52 26584956 25.0000
52 397160160 5.0000
52 169864622 20.0000
52 76650839 20.0000
52 815306454 1.0000
52 21713090 25.0000
52 728039018 7.0000
52 26796376 18.0000
52 19758148 25.0000
52 20856796 19.0000
52 108905591 15.0000
52 192935794 8.0000
52 23452598 21.0000
52 245745762 15.0000
52 19619404 20.0000
52 580749365 4.0000
52 237700394 9.0000
52 117777690 31.0000
52 32439211 8.0000
52 198912426 23.0000
52 326184301 7.0000
52 5715682 30.0000
52 408454349 14.0000
52 397229449 3.0000
52 200700960 21.0000
52 288723364 24.0000
52 120720108 22.0000
52 17298241 21.0000
52 55253731 15.0000
52 22159580 13.0000
52 606306570 5.0000
52 58821256 20.0000
52 202205134 11.0000
52 15453062 7.0000
52 481120639 1.0000
52 19018381 18.0000
52 20600229 28.0000
52 34654362 13.0000
52 388299335 8.0000
52 111013369 40.0000
52 499781930 3.0000
52 84563846 23.0000
52 114704539 22.0000
52 488386309 1.0000
52 328576792 9.0000
52 624746312 3.0000
52 60585651 17.0000
52 48988168 17.0000
52 219298196 6.0000
52 124312153 18.0000
52 15672615 25.0000
52 14567982 23.0000
52 142003449 13.0000
52 23749162 7.0000
52 41901500 14.0000
52 21736214 18.0000
52 24211594 32.0000
52 188332701 12.0000
52 100260784 16.0000
52 108935576 17.0000
52 236953412 10.0000
52 141636742 9.0000
52 143212610 18.0000
52 454866285 4.0000
52 383238347 5.0000
52 558445037 2.0000
52 14197060 37.0000
52 333330899 8.0000
52 494828691 5.0000
52 79167671 24.0000
52 85809236 37.0000
52 42374586 13.0000
52 130085607 19.0000
52 14395178 26.0000
52 354911386 7.0000
52 18020612 25.0000
52 387054267 13.0000
52 153914621 7.0000
52 191111643 21.0000
52 19973305 24.0000
52 837683683 2.0000
52 25091518 27.0000
52 35781487 23.0000
52 118429508 11.0000
52 859731314 3.0000
52 101712079 15.0000
52 64396655 20.0000
52 259215762 4.0000
52 131120978 14.0000
52 453169903 1.0000
52 85302744 26.0000
52 595553662 3.0000
52 112398730 21.0000
52 70796349 18.0000
52 357472615 9.0000
52 223552246 11.0000
52 108587399 22.0000
52 15048694 13.0000
52 173089105 16.0000
52 608932775 3.0000
52 166694631 8.0000
52 532241033 3.0000
52 95646830 16.0000
52 27850283 29.0000
52 20589545 18.0000
52 16970757 26.0000
52 296288685 5.0000
52 295807687 10.0000
52 124270074 14.0000
52 20622055 21.0000
52 15484198 13.0000
52 54351001 26.0000
52 250311545 12.0000
52 122994639 14.0000
52 80812413 8.0000
52 20992801 30.0000
52 32369044 11.0000
52 22282116 9.0000
52 24734991 15.0000
52 117783032 29.0000
52 386476845 4.0000
52 103879974 20.0000
52 14190551 19.0000
52 97452095 12.0000
52 47916280 4.0000
52 407859240 2.0000
52 77220402 25.0000
52 113585486 18.0000
52 180013616 15.0000
52 185183285 20.0000
52 759067032 3.0000
52 82406734 29.0000
52 50303152 30.0000
52 66078636 32.0000
52 34940114 16.0000
52 77234984 34.0000
52 474991141 6.0000
52 196054196 7.0000
52 80802900 19.0000
52 236395049 9.0000
52 79974944 11.0000
52 21408041 23.0000
52 91786287 26.0000
52 105800463 29.0000
52 107254637 27.0000
52 14621024 13.0000
52 143779403 30.0000
52 75896448 17.0000
53 14284260 3.0000
53 622426905 2.0000
53 21746513 6.0000
53 277496722 1.0000
53 127619354 3.0000
53 14758838 3.0000
53 457060718 3.0000
53 309587728 2.0000
53 50714939 3.0000
53 415449314 2.0000
53 121127090 3.0000
53 22639961 2.0000
53 80021045 2.0000
53 222477026 4.0000
53 516688031 2.0000
53 18096679 5.0000
53 496278040 2.0000
53 81367969 8.0000
53 102107018 5.0000
53 80968760 2.0000
53 105838665 4.0000
53 18451281 1.0000
53 110767433 3.0000
53 22031058 2.0000
53 311986618 1.0000
53 19589280 2.0000
53 45158266 2.0000
53 19858924 3.0000
53 417975170 2.0000
53 193313425 3.0000
53 130092487 2.0000
53 15580900 7.0000
53 52412027 1.0000
53 331178901 2.0000
53 118711934 5.0000
53 106397932 4.0000
53 155892458 3.0000
53 36672211 2.0000
53 6364652 4.0000
53 275228841 1.0000
53 312758175 2.0000
53 77224096 5.0000
53 60738400 2.0000
53 93860818 3.0000
53 225857392 2.0000
53 143739561 3.0000
53 20132840 2.0000
53 432396682 2.0000
53 376161322 2.0000
53 209029473 1.0000
53 187632184 2.0000
53 130154450 4.0000
53 108600854 1.0000
53 22388326 5.0000
53 168592013 6.0000
53 81857654 3.0000
53 18099795 6.0000
53 87733460 3.0000
53 328634628 1.0000
53 810372954 1.0000
53 631874663 1.0000
53 19177609 4.0000
53 92498317 2.0000
53 14146330 1.0000
53 86192099 4.0000
53 221355288 1.0000
53 118984824 2.0000
53 217148014 2.0000
53 77981490 3.0000
53 77808680 2.0000
53 15157283 3.0000
53 54515428 5.0000
53 131970620 4.0000
53 14937936 2.0000
53 20688804 3.0000
53 38281180 2.0000
53 33300246 4.0000
53 93880122 3.0000
53 131517399 1.0000
53 201226827 6.0000
53 776022362 2.0000
53 111411358 3.0000
53 408663015 2.0000
53 162472533 4.0000
53 353688428 2.0000
53 66444899 3.0000
53 110391388 6.0000
53 19977759 6.0000
53 34374472 4.0000
53 20226550 4.0000
53 110459587 2.0000
53 407741330 2.0000
53 27212119 4.0000
53 32965648 4.0000
53 277499481 1.0000
53 245849058 1.0000
53 125270251 5.0000
53 215206530 1.0000
53 16884084 3.0000
53 90646214 4.0000
53 191807697 3.0000
53 78702900 3.0000
53 40238442 3.0000
53 18627119 2.0000
53 385936104 1.0000
53 253490735 3.0000
53 166598394 3.0000
53 100520303 3.0000
53 6058852 2.0000
53 297967419 3.0000
53 34244239 2.0000
53 109585815 2.0000
53 46609085 2.0000
53 144791011 4.0000
53 104845115 2.0000
53 102084479 2.0000
53 429751008 2.0000
53 115643685 4.0000
53 377319290 1.0000
53 331021368 3.0000
53 94701778 2.0000
53 222762589 3.0000
53 249709671 2.0000
53 20148039 4.0000
53 368314502 1.0000
53 14104027 3.0000
53 388954439 3.0000
53 211525589 4.0000
53 240202308 2.0000
53 105880024 5.0000
53 173065787 1.0000
53 948015937 1.0000
53 568174146 1.0000
53 14561015 2.0000
53 19295262 3.0000
53 121762421 1.0000
53 124152473 1.0000
53 132170123 1.0000
53 357805905 2.0000
53 19087569 2.0000
53 261782937 2.0000
53 144929619 2.0000
53 80943076 2.0000
53 16708655 2.0000
53 82093305 2.0000
53 49682880 3.0000
53 58836363 7.0000
53 368312542 1.0000
53 466501865 2.0000
53 250091875 1.0000
53 68659708 3.0000
53 14933304 5.0000
53 36664451 3.0000
53 227023883 5.0000
53 28087982 2.0000
53 103065157 1.0000
53 158315486 1.0000
53 61733092 2.0000
53 101262304 3.0000
53 269788397 1.0000
53 153810216 3.0000
53 927480949 2.0000
53 19058678 2.0000
53 300872531 2.0000
53 18632946 4.0000
53 106150560 3.0000
53 260824465 2.0000
53 124170781 2.0000
53 131926473 3.0000
53 78562045 1.0000
53 44548822 2.0000
53 77188973 7.0000
53 123346524 2.0000
53 31373289 3.0000
53 609096352 1.0000
53 20424362 1.0000
53 15133808 1.0000
53 164226176 3.0000
53 422184091 3.0000
53 72341341 3.0000
53 318951712 2.0000
53 77240489 2.0000
53 388250401 1.0000
53 66774405 6.0000
53 24157360 3.0000
53 58922682 2.0000
53 65357102 3.0000
53 276868661 2.0000
53 21666641 4.0000
53 393436815 1.0000
53 22499765 7.0000
53 117449724 3.0000
53 88974929 7.0000
53 19825835 3.0000
53 258834854 1.0000
53 11564602 2.0000
53 25097735 2.0000
53 24727170 4.0000
53 107722321 6.0000
53 32522100 6.0000
53 242943134 5.0000
53 468356212 2.0000
53 154943205 3.0000
53 399365200 1.0000
53 61781260 1.0000
53 20356313 4.0000
53 133236916 5.0000
53 219976700 2.0000
53 62613162 6.0000
53 20995648 6.0000
53 28543847 2.0000
53 85110055 1.0000
53 21744895 3.0000
53 34343954 4.0000
53 95194160 2.0000
53 389443487 1.0000
53 389434876 3.0000
53 134738764 1.0000
53 617016144 2.0000
53 224655400 2.0000
53 19397942 6.0000
53 101797813 1.0000
53 17723460 6.0000
53 119074643 2.0000
53 35305401 2.0000
53 296312085 1.0000
53 56999787 3.0000
53 270926830 2.0000
53 90432690 3.0000
53 460401829 2.0000
53 21291109 2.0000
53 156992643 2.0000
53 255998767 5.0000
53 125312818 2.0000
53 26584956 4.0000
53 169864622 2.0000
53 76650839 4.0000
53 815306454 2.0000
53 21713090 6.0000
53 26796376 1.0000
53 19758148 3.0000
53 20856796 2.0000
53 108905591 2.0000
53 192935794 1.0000
53 23452598 5.0000
53 245745762 2.0000
53 19619404 3.0000
53 580749365 2.0000
53 117777690 5.0000
53 32439211 2.0000
53 198912426 6.0000
53 326184301 2.0000
53 5715682 2.0000
53 408454349 2.0000
53 397229449 1.0000
53 200700960 2.0000
53 288723364 1.0000
53 120720108 2.0000
53 17298241 3.0000
53 55253731 3.0000
53 22159580 3.0000
53 58821256 1.0000
53 202205134 1.0000
53 481120639 1.0000
53 19018381 1.0000
53 20600229 3.0000
53 34654362 2.0000
53 388299335 2.0000
53 111013369 3.0000
53 499781930 2.0000
53 84563846 3.0000
53 114704539 2.0000
53 488386309 1.0000
53 624746312 2.0000
53 60585651 3.0000
53 48988168 4.0000
53 219298196 2.0000
53 124312153 2.0000
53 15672615 3.0000
53 14567982 5.0000
53 142003449 3.0000
53 23749162 19.0000
53 41901500 4.0000
53 21736214 6.0000
53 24211594 3.0000
53 188332701 6.0000
53 100260784 1.0000
53 108935576 2.0000
53 236953412 4.0000
53 141636742 1.0000
53 143212610 2.0000
53 454866285 2.0000
53 383238347 1.0000
53 558445037 1.0000
53 14197060 2.0000
53 494828691 1.0000
53 79167671 3.0000
53 85809236 1.0000
53 42374586 1.0000
53 130085607 2.0000
53 14395178 2.0000
53 18020612 5.0000
53 387054267 2.0000
53 153914621 2.0000
53 191111643 4.0000
53 19973305 2.0000
53 25091518 2.0000
53 35781487 2.0000
53 118429508 2.0000
53 101712079 2.0000
53 64396655 2.0000
53 259215762 3.0000
53 131120978 2.0000
53 453169903 1.0000
53 85302744 2.0000
53 112398730 4.0000
53 70796349 4.0000
53 357472615 1.0000
53 223552246 3.0000
53 108587399 3.0000
53 15048694 2.0000
53 173089105 3.0000
53 608932775 1.0000
53 532241033 1.0000
53 95646830 2.0000
53 27850283 1.0000
53 20589545 3.0000
53 16970757 5.0000
53 295807687 1.0000
53 124270074 3.0000
53 20622055 4.0000
53 15484198 2.0000
53 54351001 7.0000
53 250311545 2.0000
53 122994639 1.0000
53 80812413 4.0000
53 20992801 5.0000
53 32369044 1.0000
53 22282116 1.0000
53 24734991 4.0000
53 117783032 5.0000
53 386476845 4.0000
53 103879974 3.0000
53 14190551 1.0000
53 97452095 3.0000
53 407859240 2.0000
53 77220402 3.0000
53 113585486 4.0000
53 180013616 3.0000
53 185183285 6.0000
53 82406734 3.0000
53 50303152 5.0000
53 66078636 4.0000
53 34940114 4.0000
53 77234984 2.0000
53 196054196 4.0000
53 80802900 3.0000
53 236395049 1.0000
53 79974944 2.0000
53 21408041 5.0000
53 91786287 4.0000
53 105800463 4.0000
53 107254637 5.0000
53 14621024 1.0000
53 143779403 3.0000
53 75896448 2.0000
54 14284260 1.0000
54 50714939 1.0000
54 22639961 1.0000
54 80021045 3.0000
54 417975170 1.0000
54 60738400 1.0000
54 93860818 1.0000
54 22388326 1.0000
54 19177609 2.0000
54 92498317 2.0000
54 14146330 1.0000
54 77981490 1.0000
54 20226550 1.0000
54 110459587 1.0000
54 6058852 1.0000
54 211525589 1.0000
54 14561015 1.0000
54 261782937 1.0000
54 49682880 1.0000
54 68659708 1.0000
54 36664451 1.0000
54 303707744 1.0000
54 19058678 1.0000
54 106150560 1.0000
54 131926473 1.0000
54 550076077 1.0000
54 462856853 1.0000
54 318951712 1.0000
54 388250401 1.0000
54 276868661 1.0000
54 11564602 2.0000
54 133236916 1.0000
54 95194160 1.0000
54 21713090 1.0000
54 19758148 1.0000
54 20856796 1.0000
54 192935794 1.0000
54 117777690 2.0000
54 17298241 2.0000
54 20600229 1.0000
54 23749162 1.0000
54 21736214 1.0000
54 333330899 1.0000
54 18020612 1.0000
54 259215762 1.0000
54 70796349 1.0000
54 124270074 1.0000
54 20992801 1.0000
54 24734991 1.0000
54 196054196 1.0000
54 236395049 1.0000
55 14284260 2.0000
55 21746513 2.0000
55 309587728 1.0000
55 50714939 3.0000
55 121127090 1.0000
55 18096679 4.0000
55 102107018 1.0000
55 105838665 1.0000
55 311986618 2.0000
55 45158266 3.0000
55 193313425 2.0000
55 15580900 2.0000
55 52412027 1.0000
55 6364652 1.0000
55 373442908 1.0000
55 209029473 1.0000
55 22388326 1.0000
55 168592013 1.0000
55 18099795 5.0000
55 106115066 1.0000
55 19177609 3.0000
55 92498317 1.0000
55 86192099 3.0000
55 118984824 1.0000
55 15157283 1.0000
55 131970620 1.0000
55 38281180 1.0000
55 33300246 4.0000
55 93880122 1.0000
55 201226827 1.0000
55 111411358 2.0000
55 162472533 1.0000
55 353688428 1.0000
55 19977759 2.0000
55 34374472 6.0000
55 20226550 1.0000
55 110459587 1.0000
55 68198984 1.0000
55 125270251 1.0000
55 16884084 2.0000
55 90646214 1.0000
55 78702900 2.0000
55 18627119 2.0000
55 253490735 1.0000
55 6058852 1.0000
55 297967419 2.0000
55 34244239 3.0000
55 115643685 2.0000
55 55059675 4.0000
55 249709671 1.0000
55 14104027 3.0000
55 105880024 1.0000
55 173065787 1.0000
55 121762421 1.0000
55 132170123 1.0000
55 19087569 1.0000
55 144929619 2.0000
55 80943076 1.0000
55 16708655 2.0000
55 49682880 1.0000
55 58836363 4.0000
55 14933304 1.0000
55 36664451 1.0000
55 227023883 2.0000
55 28087982 1.0000
55 103065157 2.0000
55 61733092 2.0000
55 153810216 2.0000
55 19058678 1.0000
55 38886883 1.0000
55 77188973 1.0000
55 31373289 1.0000
55 20424362 1.0000
55 164226176 1.0000
55 318951712 1.0000
55 388250401 1.0000
55 66774405 1.0000
55 24157360 2.0000
55 65357102 1.0000
55 72883916 2.0000
55 393436815 2.0000
55 22499765 4.0000
55 88974929 1.0000
55 11564602 2.0000
55 107722321 2.0000
55 32522100 1.0000
55 15010349 7.0000
55 61781260 2.0000
55 20356313 2.0000
55 133236916 1.0000
55 62613162 3.0000
55 20995648 1.0000
55 28543847 2.0000
55 21744895 2.0000
55 95194160 1.0000
55 224655400 1.0000
55 17723460 2.0000
55 56999787 5.0000
55 903985238 1.0000
55 90432690 2.0000
55 460401829 1.0000
55 255998767 1.0000
55 26584956 1.0000
55 26796376 1.0000
55 19758148 2.0000
55 117777690 4.0000
55 198912426 2.0000
55 5715682 5.0000
55 288723364 1.0000
55 120720108 1.0000
55 22159580 4.0000
55 19018381 2.0000
55 20600229 1.0000
55 84563846 1.0000
55 124312153 1.0000
55 15672615 1.0000
55 14567982 2.0000
55 24211594 1.0000
55 14197060 3.0000
55 85809236 5.0000
55 354911386 1.0000
55 18020612 5.0000
55 191111643 2.0000
55 19973305 2.0000
55 35781487 2.0000
55 101712079 2.0000
55 131120978 2.0000
55 112398730 5.0000
55 223552246 1.0000
55 108587399 1.0000
55 95646830 1.0000
55 27850283 1.0000
55 20589545 1.0000
55 16970757 1.0000
55 295807687 1.0000
55 15484198 1.0000
55 20992801 5.0000
55 22282116 1.0000
55 24734991 3.0000
55 117783032 8.0000
55 14190551 2.0000
55 113585486 1.0000
55 180013616 1.0000
55 82406734 4.0000
55 50303152 1.0000
55 196054196 1.0000
55 80802900 6.0000
55 91786287 1.0000
55 105800463 1.0000
55 14621024 2.0000
55 143779403 2.0000
55 75896448 1.0000
56 14284260 2.0000
56 21746513 3.0000
56 14758838 4.0000
56 457060718 2.0000
56 309587728 3.0000
56 50714939 2.0000
56 121127090 3.0000
56 80021045 4.0000
56 222477026 3.0000
56 18096679 13.0000
56 496278040 3.0000
56 81367969 1.0000
56 102107018 3.0000
56 80968760 2.0000
56 105838665 3.0000
56 18451281 2.0000
56 22031058 1.0000
56 19589280 2.0000
56 45158266 2.0000
56 19858924 2.0000
56 417975170 1.0000
56 193313425 4.0000
56 130092487 2.0000
56 15580900 9.0000
56 52412027 1.0000
56 106397932 2.0000
56 155892458 2.0000
56 36672211 2.0000
56 6364652 3.0000
56 275228841 1.0000
56 312758175 1.0000
56 77224096 2.0000
56 60738400 2.0000
56 225857392 1.0000
56 143739561 1.0000
56 20132840 2.0000
56 432396682 2.0000
56 376161322 2.0000
56 130154450 3.0000
56 108600854 1.0000
56 22388326 6.0000
56 168592013 2.0000
56 18099795 5.0000
56 87733460 2.0000
56 106115066 1.0000
56 328634628 5.0000
56 810372954 1.0000
56 19177609 3.0000
56 92498317 3.0000
56 14146330 1.0000
56 86192099 2.0000
56 118984824 2.0000
56 77981490 4.0000
56 77808680 2.0000
56 15157283 4.0000
56 54515428 3.0000
56 131970620 3.0000
56 14937936 1.0000
56 20688804 3.0000
56 38281180 2.0000
56 33300246 4.0000
56 93880122 5.0000
56 131517399 3.0000
56 111411358 2.0000
56 408663015 2.0000
56 162472533 4.0000
56 19977759 3.0000
56 34374472 4.0000
56 20226550 2.0000
56 110459587 1.0000
56 407741330 2.0000
56 68198984 2.0000
56 27212119 7.0000
56 32965648 5.0000
56 245849058 1.0000
56 125270251 5.0000
56 215206530 2.0000
56 16884084 1.0000
56 90646214 1.0000
56 78702900 2.0000
56 40238442 2.0000
56 18627119 3.0000
56 253490735 3.0000
56 166598394 3.0000
56 100520303 1.0000
56 6058852 3.0000
56 297967419 4.0000
56 34244239 3.0000
56 109585815 3.0000
56 144791011 1.0000
56 104845115 2.0000
56 102084479 1.0000
56 115643685 4.0000
56 55059675 2.0000
56 94701778 2.0000
56 249709671 3.0000
56 20148039 2.0000
56 368314502 1.0000
56 14104027 3.0000
56 388954439 1.0000
56 240202308 2.0000
56 105880024 3.0000
56 173065787 4.0000
56 14561015 2.0000
56 19295262 2.0000
56 19087569 2.0000
56 261782937 2.0000
56 144929619 3.0000
56 80943076 2.0000
56 16708655 5.0000
56 82093305 3.0000
56 49682880 3.0000
56 58836363 5.0000
56 250091875 1.0000
56 68659708 4.0000
56 14933304 7.0000
56 36664451 3.0000
56 227023883 3.0000
56 28087982 1.0000
56 103065157 1.0000
56 61733092 3.0000
56 101262304 2.0000
56 269788397 1.0000
56 153810216 9.0000
56 19058678 5.0000
56 300872531 1.0000
56 18632946 6.0000
56 106150560 2.0000
56 124170781 2.0000
56 131926473 6.0000
56 78562045 2.0000
56 44548822 2.0000
56 77188973 2.0000
56 123346524 2.0000
56 31373289 3.0000
56 20424362 2.0000
56 164226176 4.0000
56 72341341 1.0000
56 318951712 2.0000
56 388250401 1.0000
56 66774405 4.0000
56 24157360 3.0000
56 58922682 5.0000
56 393947529 1.0000
56 65357102 3.0000
56 276868661 1.0000
56 21666641 2.0000
56 72883916 4.0000
56 22499765 10.0000
56 88974929 1.0000
56 19825835 4.0000
56 258834854 1.0000
56 11564602 2.0000
56 25097735 8.0000
56 24727170 1.0000
56 107722321 1.0000
56 32522100 6.0000
56 242943134 3.0000
56 154943205 1.0000
56 15010349 6.0000
56 61781260 3.0000
56 20356313 2.0000
56 133236916 5.0000
56 62613162 1.0000
56 20995648 8.0000
56 28543847 1.0000
56 21744895 3.0000
56 34343954 3.0000
56 95194160 1.0000
56 19397942 4.0000
56 17723460 11.0000
56 119074643 3.0000
56 35305401 8.0000
56 56999787 5.0000
56 270926830 1.0000
56 90432690 1.0000
56 460401829 1.0000
56 21291109 1.0000
56 156992643 3.0000
56 125312818 2.0000
56 26584956 10.0000
56 169864622 3.0000
56 76650839 3.0000
56 21713090 2.0000
56 26796376 2.0000
56 19758148 4.0000
56 20856796 2.0000
56 23452598 1.0000
56 245745762 1.0000
56 19619404 2.0000
56 580749365 1.0000
56 117777690 7.0000
56 32439211 4.0000
56 5715682 8.0000
56 408454349 1.0000
56 200700960 3.0000
56 120720108 1.0000
56 17298241 3.0000
56 55253731 2.0000
56 22159580 2.0000
56 58821256 1.0000
56 202205134 1.0000
56 19018381 3.0000
56 20600229 3.0000
56 388299335 1.0000
56 111013369 5.0000
56 499781930 2.0000
56 84563846 2.0000
56 114704539 3.0000
56 328576792 1.0000
56 60585651 4.0000
56 48988168 2.0000
56 124312153 1.0000
56 15672615 2.0000
56 23749162 2.0000
56 41901500 2.0000
56 21736214 3.0000
56 24211594 7.0000
56 188332701 1.0000
56 100260784 2.0000
56 108935576 3.0000
56 236953412 1.0000
56 141636742 1.0000
56 143212610 1.0000
56 383238347 1.0000
56 14197060 8.0000
56 79167671 2.0000
56 85809236 5.0000
56 42374586 2.0000
56 130085607 1.0000
56 14395178 4.0000
56 354911386 1.0000
56 18020612 5.0000
56 387054267 2.0000
56 153914621 1.0000
56 191111643 3.0000
56 19973305 3.0000
56 25091518 3.0000
56 35781487 4.0000
56 118429508 1.0000
56 101712079 1.0000
56 131120978 2.0000
56 85302744 2.0000
56 595553662 1.0000
56 112398730 8.0000
56 70796349 5.0000
56 357472615 1.0000
56 223552246 1.0000
56 108587399 5.0000
56 15048694 1.0000
56 173089105 1.0000
56 166694631 1.0000
56 95646830 2.0000
56 27850283 6.0000
56 20589545 1.0000
56 16970757 7.0000
56 124270074 2.0000
56 20622055 2.0000
56 15484198 4.0000
56 54351001 6.0000
56 20992801 6.0000
56 32369044 1.0000
56 24734991 2.0000
56 117783032 4.0000
56 103879974 3.0000
56 14190551 5.0000
56 97452095 4.0000
56 77220402 3.0000
56 113585486 6.0000
56 180013616 1.0000
56 185183285 1.0000
56 82406734 4.0000
56 50303152 3.0000
56 66078636 2.0000
56 34940114 3.0000
56 77234984 6.0000
56 80802900 3.0000
56 79974944 1.0000
56 21408041 3.0000
56 91786287 2.0000
56 105800463 8.0000
56 107254637 2.0000
56 14621024 2.0000
56 143779403 10.0000
56 75896448 2.0000
57 14284260 1.0000
57 119074643 1.0000
57 117783032 3.0000
58 14284260 1.0000
58 21746513 1.0000
58 277496722 1.0000
58 127619354 1.0000
58 14758838 1.0000
58 457060718 1.0000
58 309587728 1.0000
58 50714939 1.0000
58 415449314 1.0000
58 121127090 1.0000
58 22639961 1.0000
58 80021045 1.0000
58 222477026 1.0000
58 18096679 1.0000
58 496278040 1.0000
58 80968760 1.0000
58 105838665 2.0000
58 18451281 1.0000
58 110767433 1.0000
58 22031058 1.0000
58 311986618 1.0000
58 19589280 1.0000
58 45158266 1.0000
58 479644360 1.0000
58 19858924 1.0000
58 417975170 1.0000
58 193313425 1.0000
58 130092487 1.0000
58 15580900 1.0000
58 386776248 1.0000
58 331178901 1.0000
58 118711934 1.0000
58 106397932 1.0000
58 36672211 1.0000
58 6364652 1.0000
58 275228841 1.0000
58 312758175 1.0000
58 77224096 1.0000
58 60738400 1.0000
58 93860818 1.0000
58 143739561 1.0000
58 373442908 1.0000
58 432396682 1.0000
58 376161322 1.0000
58 209029473 1.0000
58 130154450 1.0000
58 108600854 1.0000
58 22388326 1.0000
58 168592013 1.0000
58 81857654 1.0000
58 18099795 1.0000
58 87733460 1.0000
58 106115066 1.0000
58 328634628 1.0000
58 19177609 1.0000
58 92498317 1.0000
58 14146330 1.0000
58 86192099 1.0000
58 221355288 1.0000
58 118984824 1.0000
58 217148014 1.0000
58 77981490 1.0000
58 77808680 1.0000
58 15157283 1.0000
58 54515428 1.0000
58 131970620 1.0000
58 38281180 1.0000
58 93880122 1.0000
58 131517399 1.0000
58 201226827 1.0000
58 111411358 1.0000
58 408663015 1.0000
58 162472533 1.0000
58 66444899 1.0000
58 110391388 1.0000
58 19977759 1.0000
58 34374472 1.0000
58 20226550 1.0000
58 110459587 1.0000
58 407741330 1.0000
58 68198984 1.0000
58 27212119 1.0000
58 125270251 1.0000
58 215206530 1.0000
58 16884084 1.0000
58 90646214 1.0000
58 191807697 1.0000
58 78702900 1.0000
58 40238442 1.0000
58 18627119 1.0000
58 253490735 1.0000
58 166598394 1.0000
58 100520303 1.0000
58 6058852 1.0000
58 297967419 1.0000
58 34244239 1.0000
58 436576452 1.0000
58 109585815 1.0000
58 144791011 1.0000
58 104845115 1.0000
58 102084479 1.0000
58 115643685 1.0000
58 377319290 1.0000
58 55059675 1.0000
58 331021368 1.0000
58 94701778 1.0000
58 222762589 1.0000
58 249709671 1.0000
58 20148039 1.0000
58 388954439 1.0000
58 211525589 1.0000
58 240202308 1.0000
58 105880024 1.0000
58 173065787 1.0000
58 14561015 1.0000
58 19295262 1.0000
58 121762421 1.0000
58 132170123 1.0000
58 357805905 1.0000
58 19087569 1.0000
58 261782937 1.0000
58 144929619 1.0000
58 80943076 1.0000
58 82093305 1.0000
58 49682880 1.0000
58 219330249 1.0000
58 58836363 1.0000
58 368312542 1.0000
58 250091875 1.0000
58 68659708 1.0000
58 36664451 1.0000
58 227023883 1.0000
58 303707744 1.0000
58 28087982 1.0000
58 61733092 1.0000
58 269788397 1.0000
58 19058678 2.0000
58 38886883 1.0000
58 18632946 1.0000
58 106150560 1.0000
58 260824465 2.0000
58 124170781 1.0000
58 131926473 1.0000
58 78562045 1.0000
58 462856853 1.0000
58 44548822 1.0000
58 77188973 1.0000
58 123346524 1.0000
58 31373289 1.0000
58 20424362 1.0000
58 15133808 1.0000
58 164226176 1.0000
58 422184091 1.0000
58 72341341 1.0000
58 318951712 1.0000
58 77240489 1.0000
58 388250401 1.0000
58 66774405 1.0000
58 24157360 1.0000
58 58922682 1.0000
58 393947529 1.0000
58 65357102 1.0000
58 276868661 1.0000
58 130508206 1.0000
58 21666641 1.0000
58 72883916 1.0000
58 393436815 1.0000
58 22499765 1.0000
58 88974929 1.0000
58 19825835 1.0000
58 11564602 1.0000
58 25097735 1.0000
58 24727170 1.0000
58 107722321 1.0000
58 32522100 1.0000
58 242943134 1.0000
58 468356212 1.0000
58 154943205 1.0000
58 15010349 1.0000
58 399365200 1.0000
58 20356313 1.0000
58 133236916 1.0000
58 62613162 1.0000
58 20995648 1.0000
58 28543847 1.0000
58 85110055 1.0000
58 21744895 1.0000
58 34343954 1.0000
58 95194160 1.0000
58 389434876 1.0000
58 134738764 1.0000
58 224655400 1.0000
58 19397942 2.0000
58 101797813 1.0000
58 17723460 1.0000
58 119074643 1.0000
58 35305401 1.0000
58 56999787 1.0000
58 270926830 1.0000
58 90432690 1.0000
58 460401829 1.0000
58 21291109 1.0000
58 156992643 1.0000
58 255998767 1.0000
58 125312818 1.0000
58 113043462 1.0000
58 26584956 1.0000
58 169864622 1.0000
58 76650839 1.0000
58 21713090 1.0000
58 26796376 1.0000
58 19758148 1.0000
58 20856796 1.0000
58 192935794 1.0000
58 23452598 1.0000
58 245745762 1.0000
58 19619404 1.0000
58 237700394 1.0000
58 117777690 1.0000
58 198912426 1.0000
58 326184301 1.0000
58 5715682 1.0000
58 408454349 2.0000
58 200700960 1.0000
58 288723364 1.0000
58 120720108 1.0000
58 17298241 1.0000
58 55253731 1.0000
58 58821256 1.0000
58 202205134 1.0000
58 15453062 1.0000
58 19018381 1.0000
58 34654362 1.0000
58 388299335 1.0000
58 111013369 1.0000
58 499781930 1.0000
58 84563846 1.0000
58 114704539 1.0000
58 328576792 1.0000
58 60585651 1.0000
58 48988168 1.0000
58 219298196 1.0000
58 124312153 1.0000
58 15672615 1.0000
58 14567982 1.0000
58 142003449 1.0000
58 41901500 1.0000
58 21736214 1.0000
58 24211594 1.0000
58 188332701 1.0000
58 100260784 1.0000
58 108935576 1.0000
58 236953412 1.0000
58 141636742 1.0000
58 143212610 1.0000
58 383238347 1.0000
58 14197060 1.0000
58 79167671 1.0000
58 85809236 1.0000
58 42374586 1.0000
58 130085607 1.0000
58 14395178 1.0000
58 354911386 1.0000
58 18020612 1.0000
58 387054267 1.0000
58 153914621 1.0000
58 191111643 1.0000
58 25091518 1.0000
58 35781487 1.0000
58 118429508 1.0000
58 101712079 1.0000
58 64396655 1.0000
58 259215762 1.0000
58 131120978 1.0000
58 453169903 1.0000
58 85302744 1.0000
58 112398730 1.0000
58 70796349 1.0000
58 357472615 1.0000
58 223552246 1.0000
58 15048694 1.0000
58 173089105 1.0000
58 166694631 1.0000
58 95646830 1.0000
58 27850283 1.0000
58 20589545 1.0000
58 16970757 1.0000
58 295807687 1.0000
58 124270074 1.0000
58 20622055 1.0000
58 54351001 1.0000
58 250311545 1.0000
58 20992801 1.0000
58 32369044 1.0000
58 22282116 1.0000
58 24734991 1.0000
58 117783032 1.0000
58 386476845 1.0000
58 103879974 1.0000
58 97452095 1.0000
58 407859240 1.0000
58 77220402 1.0000
58 113585486 1.0000
58 180013616 1.0000
58 185183285 1.0000
58 82406734 1.0000
58 50303152 1.0000
58 66078636 1.0000
58 34940114 1.0000
58 77234984 1.0000
58 196054196 1.0000
58 236395049 1.0000
58 79974944 1.0000
58 21408041 1.0000
58 91786287 1.0000
58 105800463 1.0000
58 107254637 1.0000
58 143779403 1.0000
59 14284260 5.0000
59 622426905 3.0000
59 14758838 3.0000
59 50714939 1.0000
59 121127090 1.0000
59 80021045 3.0000
59 18096679 1.0000
59 80968760 4.0000
59 105838665 1.0000
59 22031058 1.0000
59 45158266 6.0000
59 193313425 2.0000
59 6364652 2.0000
59 275228841 2.0000
59 376161322 1.0000
59 209029473 1.0000
59 108600854 5.0000
59 168592013 1.0000
59 81857654 1.0000
59 18099795 2.0000
59 106115066 2.0000
59 14146330 1.0000
59 86192099 2.0000
59 221355288 3.0000
59 54515428 2.0000
59 14937936 1.0000
59 38281180 1.0000
59 33300246 6.0000
59 19977759 1.0000
59 125270251 1.0000
59 18627119 3.0000
59 253490735 1.0000
59 166598394 1.0000
59 6058852 3.0000
59 297967419 1.0000
59 34244239 1.0000
59 55059675 2.0000
59 222762589 1.0000
59 240202308 3.0000
59 173065787 2.0000
59 14561015 1.0000
59 144929619 1.0000
59 36664451 6.0000
59 227023883 2.0000
59 158315486 1.0000
59 153810216 1.0000
59 106150560 1.0000
59 131926473 1.0000
59 422184091 2.0000
59 388250401 1.0000
59 66774405 3.0000
59 21666641 1.0000
59 72883916 8.0000
59 393436815 1.0000
59 19825835 1.0000
59 25097735 1.0000
59 24727170 2.0000
59 242943134 1.0000
59 20356313 1.0000
59 133236916 1.0000
59 62613162 2.0000
59 482866177 1.0000
59 21744895 1.0000
59 389434876 1.0000
59 224655400 2.0000
59 19397942 1.0000
59 17723460 2.0000
59 460401829 1.0000
59 21713090 1.0000
59 245745762 2.0000
59 580749365 1.0000
59 117777690 1.0000
59 32439211 2.0000
59 198912426 1.0000
59 288723364 3.0000
59 17298241 1.0000
59 55253731 1.0000
59 22159580 1.0000
59 19018381 7.0000
59 20600229 1.0000
59 388299335 1.0000
59 111013369 1.0000
59 14567982 3.0000
59 23749162 8.0000
59 24211594 3.0000
59 188332701 2.0000
59 141636742 1.0000
59 85809236 2.0000
59 42374586 1.0000
59 85302744 6.0000
59 357472615 3.0000
59 108587399 2.0000
59 95646830 4.0000
59 20589545 5.0000
59 103879974 3.0000
59 113585486 1.0000
59 180013616 2.0000
59 50303152 1.0000
59 34940114 1.0000
59 80802900 2.0000
59 14621024 1.0000
60 14284260 2.0000
60 121127090 4.0000
60 80021045 1.0000
60 222477026 4.0000
60 102107018 2.0000
60 80968760 4.0000
60 593650130 1.0000
60 105838665 1.0000
60 311986618 2.0000
60 45158266 4.0000
60 417975170 4.0000
60 130092487 2.0000
60 52412027 3.0000
60 155892458 5.0000
60 77224096 3.0000
60 225857392 1.0000
60 187632184 1.0000
60 108600854 4.0000
60 168592013 6.0000
60 18099795 2.0000
60 106115066 1.0000
60 328634628 2.0000
60 19177609 4.0000
60 86192099 2.0000
60 217148014 2.0000
60 20688804 2.0000
60 33300246 2.0000
60 131517399 2.0000
60 408663015 4.0000
60 19977759 1.0000
60 34374472 5.0000
60 20226550 4.0000
60 407741330 4.0000
60 27212119 8.0000
60 32965648 5.0000
60 191807697 2.0000
60 78702900 5.0000
60 18627119 3.0000
60 253490735 7.0000
60 166598394 6.0000
60 100520303 4.0000
60 6058852 3.0000
60 102084479 1.0000
60 903616850 1.0000
60 55059675 3.0000
60 331021368 1.0000
60 94701778 1.0000
60 368314502 4.0000
60 315283542 2.0000
60 211525589 1.0000
60 173065787 1.0000
60 261782937 5.0000
60 144929619 1.0000
60 16708655 4.0000
60 58836363 2.0000
60 36664451 7.0000
60 158315486 1.0000
60 101262304 5.0000
60 19058678 5.0000
60 106150560 1.0000
60 44548822 1.0000
60 123346524 5.0000
60 20424362 2.0000
60 318951712 1.0000
60 24157360 4.0000
60 58922682 4.0000
60 72883916 8.0000
60 22499765 1.0000
60 88974929 3.0000
60 258834854 5.0000
60 427031173 1.0000
60 15010349 1.0000
60 133236916 3.0000
60 28543847 3.0000
60 134738764 2.0000
60 56999787 1.0000
60 21291109 2.0000
60 125312818 2.0000
60 26584956 5.0000
60 169864622 2.0000
60 21713090 2.0000
60 19758148 1.0000
60 108905591 1.0000
60 192935794 1.0000
60 23452598 3.0000
60 19619404 3.0000
60 408454349 2.0000
60 120720108 1.0000
60 22159580 1.0000
60 19018381 7.0000
60 111013369 2.0000
60 142003449 1.0000
60 21736214 6.0000
60 24211594 3.0000
60 236953412 4.0000
60 387054267 4.0000
60 25091518 3.0000
60 35781487 3.0000
60 64396655 2.0000
60 85302744 6.0000
60 595553662 1.0000
60 70796349 6.0000
60 223552246 1.0000
60 108587399 2.0000
60 95646830 4.0000
60 20589545 5.0000
60 124270074 2.0000
60 15484198 1.0000
60 54351001 1.0000
60 122994639 1.0000
60 20992801 6.0000
60 22282116 2.0000
60 24734991 2.0000
60 103879974 2.0000
60 14190551 2.0000
60 113585486 4.0000
60 180013616 2.0000
60 50303152 1.0000
60 80802900 2.0000
60 21408041 5.0000
60 105800463 1.0000
61 14284260 1.0000
61 110767433 1.0000
61 193313425 1.0000
61 36672211 1.0000
61 93860818 1.0000
61 143739561 1.0000
61 77981490 1.0000
61 131970620 1.0000
61 19087569 1.0000
61 144929619 1.0000
61 80943076 1.0000
61 82093305 1.0000
61 68659708 1.0000
61 15133808 1.0000
61 11564602 1.0000
61 20356313 1.0000
61 85110055 1.0000
61 255998767 1.0000
61 23452598 1.0000
61 388299335 1.0000
61 27850283 1.0000
61 20992801 1.0000
62 14284260 3.0000
62 21746513 3.0000
62 277496722 2.0000
62 127619354 2.0000
62 14758838 2.0000
62 457060718 2.0000
62 309587728 2.0000
62 50714939 4.0000
62 415449314 1.0000
62 121127090 4.0000
62 22639961 1.0000
62 831250927 1.0000
62 80021045 3.0000
62 222477026 2.0000
62 516688031 1.0000
62 18096679 3.0000
62 496278040 3.0000
62 81367969 3.0000
62 102107018 4.0000
62 80968760 4.0000
62 593650130 1.0000
62 105838665 3.0000
62 110767433 1.0000
62 22031058 2.0000
62 19589280 3.0000
62 45158266 6.0000
62 479644360 1.0000
62 19858924 4.0000
62 417975170 2.0000
62 193313425 3.0000
62 130092487 1.0000
62 15580900 7.0000
62 52412027 1.0000
62 386776248 1.0000
62 331178901 2.0000
62 118711934 2.0000
62 106397932 3.0000
62 155892458 2.0000
62 36672211 2.0000
62 6364652 5.0000
62 275228841 1.0000
62 312758175 1.0000
62 77224096 3.0000
62 60738400 2.0000
62 222419520 1.0000
62 93860818 3.0000
62 225857392 2.0000
62 143739561 2.0000
62 20132840 3.0000
62 373442908 1.0000
62 432396682 2.0000
62 376161322 2.0000
62 209029473 1.0000
62 187632184 1.0000
62 130154450 3.0000
62 108600854 3.0000
62 22388326 5.0000
62 81857654 3.0000
62 18099795 4.0000
62 87733460 1.0000
62 106115066 3.0000
62 328634628 3.0000
62 810372954 2.0000
62 631874663 1.0000
62 19177609 3.0000
62 871469846 1.0000
62 92498317 4.0000
62 14146330 2.0000
62 86192099 4.0000
62 221355288 1.0000
62 475884318 1.0000
62 118984824 4.0000
62 217148014 1.0000
62 77981490 5.0000
62 77808680 3.0000
62 15157283 2.0000
62 54515428 1.0000
62 131970620 3.0000
62 14937936 1.0000
62 20688804 2.0000
62 38281180 3.0000
62 33300246 3.0000
62 93880122 2.0000
62 131517399 3.0000
62 201226827 1.0000
62 776022362 1.0000
62 111411358 3.0000
62 408663015 1.0000
62 162472533 4.0000
62 554602188 1.0000
62 353688428 3.0000
62 66444899 2.0000
62 110391388 1.0000
62 19977759 2.0000
62 34374472 4.0000
62 20226550 3.0000
62 110459587 3.0000
62 407741330 2.0000
62 68198984 2.0000
62 27212119 5.0000
62 32965648 4.0000
62 277499481 1.0000
62 245849058 2.0000
62 125270251 6.0000
62 215206530 1.0000
62 16884084 6.0000
62 90646214 1.0000
62 437518507 1.0000
62 191807697 2.0000
62 78702900 4.0000
62 40238442 3.0000
62 18627119 5.0000
62 385936104 1.0000
62 253490735 1.0000
62 166598394 2.0000
62 6058852 4.0000
62 297967419 2.0000
62 34244239 2.0000
62 436576452 1.0000
62 109585815 4.0000
62 144791011 3.0000
62 104845115 2.0000
62 102084479 3.0000
62 903616850 1.0000
62 429751008 1.0000
62 115643685 4.0000
62 377319290 2.0000
62 55059675 3.0000
62 331021368 1.0000
62 94701778 3.0000
62 222762589 1.0000
62 249709671 2.0000
62 20148039 4.0000
62 368314502 1.0000
62 14104027 3.0000
62 315283542 2.0000
62 388954439 2.0000
62 211525589 1.0000
62 240202308 1.0000
62 105880024 3.0000
62 568174146 1.0000
62 14561015 2.0000
62 19295262 6.0000
62 124152473 1.0000
62 132170123 4.0000
62 357805905 2.0000
62 19087569 3.0000
62 261782937 2.0000
62 80943076 3.0000
62 16708655 5.0000
62 82093305 3.0000
62 49682880 6.0000
62 58836363 5.0000
62 368312542 1.0000
62 466501865 1.0000
62 250091875 2.0000
62 68659708 2.0000
62 804596460 1.0000
62 14933304 6.0000
62 36664451 3.0000
62 227023883 5.0000
62 303707744 2.0000
62 28087982 3.0000
62 103065157 2.0000
62 158315486 1.0000
62 616277319 1.0000
62 61733092 5.0000
62 101262304 1.0000
62 269788397 1.0000
62 153810216 2.0000
62 19058678 5.0000
62 38886883 1.0000
62 18632946 4.0000
62 106150560 3.0000
62 260824465 2.0000
62 124170781 4.0000
62 131926473 1.0000
62 78562045 3.0000
62 550076077 1.0000
62 462856853 1.0000
62 44548822 2.0000
62 77188973 3.0000
62 123346524 2.0000
62 31373289 2.0000
62 102958885 1.0000
62 609096352 1.0000
62 20424362 2.0000
62 15133808 1.0000
62 164226176 2.0000
62 422184091 1.0000
62 72341341 2.0000
62 318951712 2.0000
62 77240489 1.0000
62 388250401 1.0000
62 66774405 4.0000
62 24157360 5.0000
62 58922682 3.0000
62 393947529 1.0000
62 65357102 4.0000
62 276868661 1.0000
62 130508206 1.0000
62 21666641 2.0000
62 72883916 6.0000
62 393436815 2.0000
62 22499765 4.0000
62 117449724 1.0000
62 19825835 2.0000
62 11564602 2.0000
62 830775721 1.0000
62 25097735 8.0000
62 24727170 3.0000
62 107722321 3.0000
62 32522100 3.0000
62 242943134 2.0000
62 468356212 2.0000
62 154943205 3.0000
62 427031173 1.0000
62 15010349 5.0000
62 399365200 1.0000
62 61781260 5.0000
62 20356313 2.0000
62 133236916 3.0000
62 219976700 1.0000
62 62613162 3.0000
62 482866177 1.0000
62 20995648 2.0000
62 28543847 4.0000
62 85110055 1.0000
62 21744895 2.0000
62 34343954 5.0000
62 95194160 2.0000
62 389443487 2.0000
62 389434876 2.0000
62 134738764 1.0000
62 617016144 1.0000
62 224655400 2.0000
62 19397942 7.0000
62 101797813 1.0000
62 17723460 5.0000
62 119074643 3.0000
62 35305401 5.0000
62 296312085 2.0000
62 56999787 5.0000
62 270926830 2.0000
62 903985238 1.0000
62 90432690 6.0000
62 460401829 1.0000
62 21291109 4.0000
62 156992643 1.0000
62 255998767 1.0000
62 125312818 3.0000
62 113043462 1.0000
62 806388620 1.0000
62 26584956 3.0000
62 397160160 2.0000
62 169864622 2.0000
62 76650839 3.0000
62 815306454 1.0000
62 21713090 9.0000
62 728039018 1.0000
62 26796376 3.0000
62 19758148 6.0000
62 20856796 4.0000
62 108905591 2.0000
62 192935794 2.0000
62 23452598 3.0000
62 245745762 2.0000
62 19619404 2.0000
62 580749365 1.0000
62 237700394 1.0000
62 117777690 5.0000
62 32439211 1.0000
62 198912426 4.0000
62 326184301 3.0000
62 5715682 8.0000
62 408454349 2.0000
62 397229449 1.0000
62 200700960 2.0000
62 288723364 1.0000
62 120720108 3.0000
62 17298241 2.0000
62 55253731 3.0000
62 22159580 3.0000
62 606306570 1.0000
62 58821256 2.0000
62 202205134 1.0000
62 15453062 1.0000
62 481120639 1.0000
62 19018381 3.0000
62 20600229 2.0000
62 34654362 1.0000
62 388299335 2.0000
62 111013369 3.0000
62 499781930 1.0000
62 84563846 2.0000
62 114704539 4.0000
62 488386309 1.0000
62 328576792 1.0000
62 624746312 1.0000
62 60585651 2.0000
62 48988168 5.0000
62 219298196 1.0000
62 124312153 2.0000
62 15672615 3.0000
62 14567982 4.0000
62 142003449 3.0000
62 23749162 2.0000
62 41901500 1.0000
62 21736214 3.0000
62 24211594 6.0000
62 188332701 1.0000
62 100260784 3.0000
62 108935576 4.0000
62 236953412 2.0000
62 143212610 3.0000
62 454866285 1.0000
62 383238347 1.0000
62 558445037 1.0000
62 14197060 5.0000
62 333330899 1.0000
62 494828691 1.0000
62 79167671 4.0000
62 85809236 7.0000
62 42374586 1.0000
62 130085607 5.0000
62 14395178 4.0000
62 354911386 3.0000
62 18020612 5.0000
62 387054267 2.0000
62 153914621 1.0000
62 191111643 3.0000
62 19973305 5.0000
62 837683683 1.0000
62 25091518 4.0000
62 35781487 4.0000
62 118429508 3.0000
62 859731314 1.0000
62 101712079 2.0000
62 64396655 1.0000
62 131120978 3.0000
62 85302744 4.0000
62 112398730 5.0000
62 70796349 4.0000
62 357472615 2.0000
62 223552246 1.0000
62 108587399 3.0000
62 15048694 2.0000
62 173089105 1.0000
62 608932775 1.0000
62 532241033 1.0000
62 95646830 3.0000
62 27850283 3.0000
62 20589545 5.0000
62 16970757 2.0000
62 296288685 1.0000
62 295807687 1.0000
62 124270074 3.0000
62 20622055 2.0000
62 54351001 4.0000
62 250311545 1.0000
62 122994639 1.0000
62 80812413 2.0000
62 20992801 5.0000
62 32369044 1.0000
62 22282116 2.0000
62 24734991 1.0000
62 117783032 3.0000
62 386476845 2.0000
62 103879974 3.0000
62 14190551 3.0000
62 97452095 2.0000
62 47916280 1.0000
62 407859240 2.0000
62 77220402 2.0000
62 113585486 5.0000
62 180013616 2.0000
62 185183285 4.0000
62 759067032 1.0000
62 82406734 4.0000
62 50303152 4.0000
62 66078636 3.0000
62 34940114 3.0000
62 77234984 3.0000
62 474991141 1.0000
62 196054196 2.0000
62 80802900 7.0000
62 236395049 1.0000
62 79974944 2.0000
62 21408041 4.0000
62 91786287 4.0000
62 105800463 3.0000
62 107254637 3.0000
62 14621024 2.0000
62 143779403 2.0000
62 75896448 2.0000
63 14284260 17.0000
63 622426905 6.0000
63 21746513 26.0000
63 277496722 13.0000
63 127619354 11.0000
63 14758838 20.0000
63 457060718 13.0000
63 309587728 16.0000
63 50714939 25.0000
63 415449314 7.0000
63 121127090 20.0000
63 22639961 13.0000
63 831250927 4.0000
63 80021045 28.0000
63 222477026 19.0000
63 516688031 3.0000
63 18096679 31.0000
63 496278040 15.0000
63 81367969 20.0000
63 102107018 26.0000
63 80968760 20.0000
63 593650130 8.0000
63 105838665 23.0000
63 18451281 11.0000
63 110767433 19.0000
63 22031058 21.0000
63 311986618 13.0000
63 19589280 24.0000
63 45158266 25.0000
63 479644360 10.0000
63 19858924 22.0000
63 417975170 15.0000
63 193313425 15.0000
63 130092487 19.0000
63 15580900 22.0000
63 52412027 10.0000
63 386776248 13.0000
63 331178901 10.0000
63 118711934 12.0000
63 106397932 19.0000
63 155892458 16.0000
63 36672211 16.0000
63 6364652 15.0000
63 275228841 15.0000
63 312758175 17.0000
63 77224096 20.0000
63 60738400 21.0000
63 222419520 11.0000
63 93860818 15.0000
63 225857392 16.0000
63 143739561 16.0000
63 20132840 21.0000
63 373442908 10.0000
63 432396682 14.0000
63 376161322 8.0000
63 209029473 17.0000
63 187632184 13.0000
63 130154450 21.0000
63 108600854 19.0000
63 22388326 24.0000
63 168592013 17.0000
63 81857654 19.0000
63 18099795 22.0000
63 87733460 10.0000
63 106115066 26.0000
63 328634628 16.0000
63 810372954 12.0000
63 631874663 8.0000
63 19177609 24.0000
63 871469846 3.0000
63 92498317 23.0000
63 14146330 20.0000
63 86192099 20.0000
63 221355288 15.0000
63 475884318 8.0000
63 118984824 23.0000
63 217148014 13.0000
63 77981490 23.0000
63 77808680 16.0000
63 15157283 23.0000
63 54515428 18.0000
63 131970620 25.0000
63 14937936 11.0000
63 20688804 20.0000
63 38281180 19.0000
63 33300246 20.0000
63 93880122 21.0000
63 131517399 18.0000
63 201226827 16.0000
63 776022362 3.0000
63 111411358 25.0000
63 408663015 16.0000
63 162472533 18.0000
63 554602188 7.0000
63 353688428 10.0000
63 66444899 15.0000
63 110391388 16.0000
63 19977759 23.0000
63 34374472 25.0000
63 20226550 21.0000
63 110459587 19.0000
63 407741330 15.0000
63 68198984 16.0000
63 27212119 29.0000
63 32965648 25.0000
63 277499481 5.0000
63 245849058 14.0000
63 125270251 27.0000
63 215206530 13.0000
63 16884084 19.0000
63 90646214 15.0000
63 437518507 8.0000
63 191807697 8.0000
63 78702900 23.0000
63 40238442 23.0000
63 18627119 22.0000
63 385936104 11.0000
63 253490735 20.0000
63 166598394 22.0000
63 100520303 16.0000
63 6058852 18.0000
63 297967419 16.0000
63 34244239 24.0000
63 436576452 11.0000
63 109585815 19.0000
63 46609085 9.0000
63 144791011 16.0000
63 104845115 13.0000
63 102084479 22.0000
63 903616850 4.0000
63 429751008 10.0000
63 115643685 26.0000
63 377319290 13.0000
63 55059675 19.0000
63 331021368 16.0000
63 94701778 17.0000
63 222762589 15.0000
63 249709671 16.0000
63 20148039 21.0000
63 368314502 12.0000
63 14104027 15.0000
63 315283542 5.0000
63 388954439 11.0000
63 211525589 15.0000
63 240202308 13.0000
63 105880024 25.0000
63 173065787 14.0000
63 948015937 5.0000
63 568174146 7.0000
63 14561015 20.0000
63 19295262 23.0000
63 121762421 11.0000
63 124152473 16.0000
63 132170123 18.0000
63 357805905 12.0000
63 19087569 18.0000
63 261782937 18.0000
63 144929619 18.0000
63 80943076 19.0000
63 16708655 13.0000
63 82093305 18.0000
63 49682880 17.0000
63 219330249 19.0000
63 58836363 17.0000
63 368312542 11.0000
63 466501865 7.0000
63 250091875 9.0000
63 68659708 27.0000
63 804596460 7.0000
63 14933304 29.0000
63 36664451 21.0000
63 227023883 17.0000
63 303707744 18.0000
63 28087982 17.0000
63 103065157 12.0000
63 158315486 10.0000
63 616277319 8.0000
63 61733092 22.0000
63 101262304 15.0000
63 269788397 17.0000
63 153810216 19.0000
63 927480949 5.0000
63 19058678 28.0000
63 38886883 10.0000
63 300872531 7.0000
63 18632946 21.0000
63 106150560 16.0000
63 260824465 12.0000
63 124170781 23.0000
63 131926473 21.0000
63 932446861 4.0000
63 78562045 19.0000
63 550076077 2.0000
63 462856853 12.0000
63 44548822 20.0000
63 77188973 18.0000
63 123346524 18.0000
63 31373289 15.0000
63 102958885 10.0000
63 609096352 2.0000
63 20424362 23.0000
63 15133808 14.0000
63 164226176 21.0000
63 422184091 12.0000
63 72341341 16.0000
63 318951712 15.0000
63 77240489 11.0000
63 388250401 12.0000
63 66774405 21.0000
63 24157360 29.0000
63 58922682 19.0000
63 393947529 15.0000
63 65357102 20.0000
63 276868661 10.0000
63 130508206 10.0000
63 21666641 24.0000
63 72883916 24.0000
63 393436815 13.0000
63 22499765 32.0000
63 117449724 9.0000
63 88974929 14.0000
63 19825835 20.0000
63 258834854 14.0000
63 11564602 19.0000
63 830775721 10.0000
63 25097735 21.0000
63 24727170 21.0000
63 107722321 24.0000
63 32522100 27.0000
63 242943134 23.0000
63 468356212 9.0000
63 154943205 14.0000
63 427031173 6.0000
63 15010349 15.0000
63 399365200 11.0000
63 61781260 10.0000
63 20356313 28.0000
63 133236916 27.0000
63 219976700 8.0000
63 62613162 24.0000
63 482866177 7.0000
63 20995648 14.0000
63 28543847 23.0000
63 85110055 18.0000
63 21744895 20.0000
63 34343954 21.0000
63 95194160 20.0000
63 389443487 3.0000
63 389434876 15.0000
63 134738764 14.0000
63 617016144 7.0000
63 224655400 14.0000
63 19397942 24.0000
63 101797813 8.0000
63 17723460 20.0000
63 119074643 22.0000
63 35305401 25.0000
63 296312085 9.0000
63 56999787 21.0000
63 270926830 12.0000
63 903985238 7.0000
63 90432690 20.0000
63 460401829 15.0000
63 21291109 24.0000
63 156992643 17.0000
63 255998767 17.0000
63 125312818 19.0000
63 113043462 11.0000
63 806388620 8.0000
63 26584956 28.0000
63 397160160 4.0000
63 169864622 17.0000
63 76650839 19.0000
63 815306454 3.0000
63 21713090 20.0000
63 728039018 12.0000
63 26796376 23.0000
63 19758148 20.0000
63 20856796 18.0000
63 108905591 17.0000
63 192935794 13.0000
63 23452598 25.0000
63 245745762 14.0000
63 19619404 21.0000
63 580749365 9.0000
63 237700394 15.0000
63 117777690 26.0000
63 32439211 6.0000
63 198912426 19.0000
63 326184301 17.0000
63 5715682 25.0000
63 408454349 14.0000
63 397229449 8.0000
63 200700960 18.0000
63 288723364 20.0000
63 120720108 20.0000
63 17298241 25.0000
63 55253731 18.0000
63 22159580 18.0000
63 606306570 9.0000
63 58821256 20.0000
63 202205134 17.0000
63 15453062 11.0000
63 481120639 3.0000
63 19018381 19.0000
63 20600229 25.0000
63 34654362 15.0000
63 388299335 13.0000
63 111013369 33.0000
63 499781930 8.0000
63 84563846 22.0000
63 114704539 23.0000
63 488386309 3.0000
63 328576792 19.0000
63 624746312 8.0000
63 60585651 19.0000
63 48988168 21.0000
63 219298196 11.0000
63 124312153 20.0000
63 15672615 25.0000
63 14567982 18.0000
63 142003449 15.0000
63 23749162 6.0000
63 41901500 21.0000
63 21736214 23.0000
63 24211594 22.0000
63 188332701 16.0000
63 100260784 18.0000
63 108935576 23.0000
63 236953412 16.0000
63 141636742 18.0000
63 143212610 15.0000
63 454866285 5.0000
63 383238347 13.0000
63 558445037 4.0000
63 14197060 43.0000
63 333330899 14.0000
63 494828691 10.0000
63 79167671 17.0000
63 85809236 25.0000
63 42374586 16.0000
63 130085607 23.0000
63 14395178 21.0000
63 354911386 12.0000
63 18020612 27.0000
63 387054267 13.0000
63 153914621 13.0000
63 191111643 17.0000
63 19973305 23.0000
63 837683683 8.0000
63 25091518 30.0000
63 35781487 22.0000
63 118429508 14.0000
63 859731314 6.0000
63 101712079 18.0000
63 64396655 24.0000
63 259215762 5.0000
63 131120978 22.0000
63 453169903 2.0000
63 85302744 22.0000
63 595553662 12.0000
63 112398730 19.0000
63 70796349 25.0000
63 357472615 10.0000
63 223552246 16.0000
63 108587399 26.0000
63 15048694 15.0000
63 173089105 16.0000
63 608932775 6.0000
63 166694631 9.0000
63 532241033 8.0000
63 95646830 20.0000
63 27850283 29.0000
63 20589545 19.0000
63 16970757 28.0000
63 296288685 6.0000
63 295807687 14.0000
63 124270074 15.0000
63 20622055 25.0000
63 15484198 6.0000
63 54351001 28.0000
63 250311545 14.0000
63 122994639 14.0000
63 80812413 8.0000
63 20992801 21.0000
63 32369044 13.0000
63 22282116 14.0000
63 24734991 15.0000
63 117783032 27.0000
63 386476845 9.0000
63 103879974 20.0000
63 14190551 18.0000
63 97452095 14.0000
63 47916280 9.0000
63 407859240 9.0000
63 77220402 26.0000
63 113585486 21.0000
63 180013616 17.0000
63 185183285 18.0000
63 759067032 7.0000
63 82406734 31.0000
63 50303152 24.0000
63 66078636 25.0000
63 34940114 22.0000
63 77234984 23.0000
63 474991141 4.0000
63 196054196 9.0000
63 80802900 13.0000
63 236395049 14.0000
63 79974944 8.0000
63 21408041 27.0000
63 91786287 28.0000
63 105800463 26.0000
63 107254637 26.0000
63 14621024 9.0000
63 143779403 13.0000
63 75896448 11.0000
64 14284260 2.0000
64 21746513 2.0000
64 277496722 2.0000
64 14758838 3.0000
64 309587728 2.0000
64 50714939 2.0000
64 121127090 2.0000
64 22639961 2.0000
64 80021045 3.0000
64 222477026 2.0000
64 18096679 2.0000
64 81367969 2.0000
64 102107018 2.0000
64 80968760 2.0000
64 105838665 2.0000
64 311986618 2.0000
64 45158266 2.0000
64 193313425 2.0000
64 386776248 2.0000
64 331178901 2.0000
64 118711934 2.0000
64 106397932 2.0000
64 155892458 2.0000
64 6364652 2.0000
64 275228841 2.0000
64 312758175 2.0000
64 77224096 3.0000
64 60738400 2.0000
64 93860818 2.0000
64 225857392 2.0000
64 143739561 2.0000
64 373442908 2.0000
64 209029473 2.0000
64 187632184 1.0000
64 130154450 2.0000
64 108600854 2.0000
64 22388326 2.0000
64 168592013 2.0000
64 81857654 2.0000
64 18099795 2.0000
64 106115066 2.0000
64 328634628 2.0000
64 19177609 2.0000
64 92498317 2.0000
64 14146330 2.0000
64 86192099 2.0000
64 221355288 2.0000
64 77981490 2.0000
64 77808680 2.0000
64 15157283 2.0000
64 54515428 2.0000
64 131970620 2.0000
64 14937936 2.0000
64 38281180 2.0000
64 93880122 2.0000
64 131517399 2.0000
64 201226827 2.0000
64 111411358 2.0000
64 162472533 2.0000
64 66444899 2.0000
64 110391388 2.0000
64 34374472 2.0000
64 20226550 2.0000
64 407741330 3.0000
64 68198984 2.0000
64 27212119 2.0000
64 32965648 2.0000
64 125270251 2.0000
64 215206530 2.0000
64 16884084 2.0000
64 90646214 2.0000
64 78702900 2.0000
64 40238442 2.0000
64 18627119 2.0000
64 253490735 2.0000
64 166598394 2.0000
64 6058852 2.0000
64 297967419 2.0000
64 34244239 2.0000
64 144791011 2.0000
64 104845115 2.0000
64 102084479 2.0000
64 377319290 2.0000
64 55059675 2.0000
64 331021368 2.0000
64 94701778 2.0000
64 222762589 2.0000
64 249709671 2.0000
64 20148039 2.0000
64 14104027 1.0000
64 240202308 2.0000
64 105880024 3.0000
64 173065787 1.0000
64 14561015 2.0000
64 19295262 2.0000
64 121762421 2.0000
64 132170123 2.0000
64 261782937 2.0000
64 144929619 2.0000
64 80943076 2.0000
64 82093305 2.0000
64 49682880 2.0000
64 58836363 1.0000
64 368312542 2.0000
64 68659708 2.0000
64 14933304 2.0000
64 36664451 2.0000
64 227023883 2.0000
64 303707744 2.0000
64 28087982 2.0000
64 61733092 2.0000
64 269788397 2.0000
64 19058678 2.0000
64 18632946 2.0000
64 106150560 2.0000
64 124170781 2.0000
64 131926473 3.0000
64 78562045 2.0000
64 44548822 2.0000
64 31373289 2.0000
64 20424362 2.0000
64 164226176 2.0000
64 72341341 2.0000
64 318951712 2.0000
64 77240489 2.0000
64 388250401 2.0000
64 66774405 2.0000
64 58922682 2.0000
64 393947529 2.0000
64 65357102 2.0000
64 276868661 2.0000
64 21666641 2.0000
64 72883916 2.0000
64 88974929 3.0000
64 19825835 2.0000
64 258834854 2.0000
64 11564602 2.0000
64 25097735 2.0000
64 24727170 2.0000
64 107722321 3.0000
64 32522100 2.0000
64 242943134 2.0000
64 154943205 2.0000
64 399365200 2.0000
64 20356313 2.0000
64 133236916 2.0000
64 62613162 3.0000
64 28543847 2.0000
64 85110055 2.0000
64 95194160 2.0000
64 389434876 1.0000
64 224655400 2.0000
64 19397942 2.0000
64 17723460 2.0000
64 119074643 2.0000
64 35305401 3.0000
64 270926830 2.0000
64 90432690 2.0000
64 156992643 2.0000
64 255998767 1.0000
64 125312818 2.0000
64 26584956 2.0000
64 169864622 2.0000
64 76650839 2.0000
64 21713090 2.0000
64 26796376 2.0000
64 19758148 2.0000
64 20856796 2.0000
64 192935794 2.0000
64 245745762 2.0000
64 19619404 2.0000
64 580749365 2.0000
64 117777690 3.0000
64 198912426 2.0000
64 5715682 2.0000
64 200700960 2.0000
64 288723364 2.0000
64 120720108 2.0000
64 17298241 2.0000
64 55253731 2.0000
64 22159580 2.0000
64 58821256 2.0000
64 202205134 2.0000
64 15453062 2.0000
64 19018381 2.0000
64 20600229 2.0000
64 34654362 2.0000
64 388299335 2.0000
64 111013369 2.0000
64 114704539 2.0000
64 48988168 3.0000
64 219298196 2.0000
64 124312153 2.0000
64 15672615 2.0000
64 14567982 2.0000
64 142003449 2.0000
64 41901500 2.0000
64 21736214 2.0000
64 24211594 2.0000
64 188332701 2.0000
64 236953412 2.0000
64 143212610 2.0000
64 14197060 2.0000
64 85809236 2.0000
64 130085607 2.0000
64 14395178 2.0000
64 354911386 2.0000
64 18020612 2.0000
64 191111643 3.0000
64 19973305 2.0000
64 25091518 2.0000
64 35781487 2.0000
64 118429508 2.0000
64 101712079 2.0000
64 64396655 2.0000
64 85302744 2.0000
64 70796349 2.0000
64 357472615 2.0000
64 223552246 2.0000
64 108587399 2.0000
64 15048694 2.0000
64 173089105 2.0000
64 166694631 2.0000
64 95646830 2.0000
64 20589545 2.0000
64 16970757 2.0000
64 295807687 2.0000
64 124270074 2.0000
64 54351001 2.0000
64 250311545 2.0000
64 20992801 3.0000
64 32369044 2.0000
64 24734991 2.0000
64 117783032 2.0000
64 103879974 2.0000
64 14190551 1.0000
64 77220402 2.0000
64 113585486 2.0000
64 180013616 2.0000
64 185183285 2.0000
64 82406734 1.0000
64 50303152 2.0000
64 66078636 2.0000
64 34940114 3.0000
64 77234984 2.0000
64 80802900 1.0000
64 236395049 2.0000
64 21408041 2.0000
64 105800463 2.0000
64 107254637 2.0000
64 14621024 2.0000
65 14284260 1.0000
65 80021045 1.0000
65 18096679 1.0000
65 80968760 1.0000
65 110767433 1.0000
65 19589280 1.0000
65 19858924 1.0000
65 130092487 1.0000
65 36672211 1.0000
65 60738400 1.0000
65 108600854 1.0000
65 18099795 1.0000
65 106115066 1.0000
65 19177609 1.0000
65 54515428 1.0000
65 14937936 1.0000
65 131517399 1.0000
65 110459587 1.0000
65 16884084 1.0000
65 78702900 1.0000
65 18627119 1.0000
65 6058852 1.0000
65 34244239 1.0000
65 55059675 1.0000
65 105880024 1.0000
65 132170123 1.0000
65 61733092 1.0000
65 44548822 1.0000
65 31373289 1.0000
65 20424362 1.0000
65 66774405 1.0000
65 24157360 1.0000
65 58922682 1.0000
65 21666641 1.0000
65 117449724 1.0000
65 11564602 1.0000
65 25097735 1.0000
65 32522100 1.0000
65 20356313 1.0000
65 28543847 1.0000
65 21744895 1.0000
65 19397942 1.0000
65 35305401 1.0000
65 90432690 1.0000
65 21291109 1.0000
65 26584956 1.0000
65 76650839 1.0000
65 21713090 1.0000
65 26796376 1.0000
65 19758148 1.0000
65 19619404 1.0000
65 32439211 1.0000
65 120720108 1.0000
65 19018381 1.0000
65 84563846 1.0000
65 60585651 1.0000
65 124312153 1.0000
65 14567982 1.0000
65 24211594 1.0000
65 100260784 1.0000
65 14197060 1.0000
65 85809236 1.0000
65 42374586 1.0000
65 14395178 1.0000
65 19973305 1.0000
65 64396655 1.0000
65 85302744 1.0000
65 70796349 1.0000
65 27850283 1.0000
65 20622055 1.0000
65 20992801 1.0000
65 103879974 1.0000
65 82406734 1.0000
65 66078636 1.0000
65 34940114 1.0000
65 21408041 1.0000
65 105800463 1.0000
66 14284260 1.0000
66 309587728 1.0000
66 121127090 1.0000
66 222477026 1.0000
66 18096679 1.0000
66 80968760 1.0000
66 105838665 1.0000
66 106397932 1.0000
66 225857392 1.0000
66 20132840 1.0000
66 432396682 1.0000
66 108600854 1.0000
66 22388326 1.0000
66 19177609 1.0000
66 15157283 1.0000
66 38281180 1.0000
66 408663015 1.0000
66 162472533 1.0000
66 27212119 1.0000
66 125270251 1.0000
66 90646214 1.0000
66 78702900 1.0000
66 166598394 1.0000
66 109585815 1.0000
66 331021368 1.0000
66 14561015 1.0000
66 80943076 1.0000
66 49682880 1.0000
66 250091875 1.0000
66 36664451 1.0000
66 227023883 1.0000
66 303707744 1.0000
66 158315486 1.0000
66 19058678 1.0000
66 44548822 1.0000
66 20424362 1.0000
66 388250401 1.0000
66 66774405 1.0000
66 65357102 1.0000
66 22499765 1.0000
66 19825835 1.0000
66 11564602 1.0000
66 25097735 1.0000
66 32522100 1.0000
66 242943134 1.0000
66 15010349 1.0000
66 399365200 1.0000
66 20356313 1.0000
66 62613162 1.0000
66 17723460 1.0000
66 460401829 1.0000
66 125312818 1.0000
66 169864622 1.0000
66 19758148 1.0000
66 198912426 1.0000
66 5715682 1.0000
66 55253731 1.0000
66 34654362 1.0000
66 111013369 1.0000
66 84563846 1.0000
66 41901500 1.0000
66 108935576 1.0000
66 130085607 1.0000
66 191111643 1.0000
66 70796349 1.0000
66 95646830 1.0000
66 16970757 1.0000
66 24734991 1.0000
66 103879974 1.0000
66 77234984 2.0000
66 105800463 1.0000
67 14284260 2.0000
67 14758838 3.0000
67 50714939 2.0000
67 121127090 2.0000
67 80021045 1.0000
67 81367969 1.0000
67 102107018 1.0000
67 80968760 3.0000
67 105838665 3.0000
67 110767433 1.0000
67 19858924 3.0000
67 130092487 2.0000
67 15580900 1.0000
67 6364652 1.0000
67 77224096 1.0000
67 60738400 4.0000
67 143739561 1.0000
67 130154450 2.0000
67 108600854 1.0000
67 81857654 1.0000
67 18099795 1.0000
67 106115066 1.0000
67 92498317 2.0000
67 14146330 4.0000
67 77808680 3.0000
67 15157283 3.0000
67 54515428 4.0000
67 131970620 2.0000
67 14937936 3.0000
67 38281180 2.0000
67 131517399 2.0000
67 34374472 4.0000
67 20226550 2.0000
67 110459587 2.0000
67 68198984 2.0000
67 27212119 1.0000
67 32965648 2.0000
67 16884084 4.0000
67 78702900 3.0000
67 40238442 1.0000
67 18627119 3.0000
67 253490735 1.0000
67 6058852 2.0000
67 109585815 2.0000
67 115643685 1.0000
67 55059675 1.0000
67 20148039 4.0000
67 105880024 1.0000
67 14561015 3.0000
67 19295262 4.0000
67 124152473 2.0000
67 132170123 1.0000
67 19087569 2.0000
67 80943076 1.0000
67 82093305 4.0000
67 14933304 2.0000
67 36664451 3.0000
67 28087982 2.0000
67 61733092 3.0000
67 18632946 2.0000
67 44548822 1.0000
67 20424362 4.0000
67 15133808 2.0000
67 77240489 1.0000
67 66774405 3.0000
67 58922682 3.0000
67 65357102 4.0000
67 72883916 1.0000
67 22499765 1.0000
67 88974929 2.0000
67 19825835 1.0000
67 11564602 2.0000
67 24727170 3.0000
67 107722321 2.0000
67 20356313 3.0000
67 133236916 2.0000
67 62613162 3.0000
67 28543847 1.0000
67 85110055 1.0000
67 21744895 3.0000
67 35305401 3.0000
67 26584956 1.0000
67 76650839 3.0000
67 21713090 3.0000
67 26796376 3.0000
67 19758148 3.0000
67 20856796 3.0000
67 108905591 2.0000
67 19619404 3.0000
67 32439211 3.0000
67 5715682 2.0000
67 120720108 1.0000
67 55253731 2.0000
67 58821256 3.0000
67 19018381 3.0000
67 60585651 2.0000
67 14567982 4.0000
67 100260784 3.0000
67 236953412 1.0000
67 141636742 1.0000
67 85809236 1.0000
67 42374586 3.0000
67 35781487 5.0000
67 101712079 3.0000
67 70796349 2.0000
67 15048694 2.0000
67 95646830 4.0000
67 80812413 1.0000
67 20992801 4.0000
67 22282116 2.0000
67 117783032 1.0000
67 180013616 1.0000
67 34940114 3.0000
67 21408041 1.0000
67 105800463 3.0000
68 14284260 2.0000
68 21746513 6.0000
68 277496722 2.0000
68 127619354 3.0000
68 14758838 2.0000
68 457060718 3.0000
68 309587728 2.0000
68 50714939 2.0000
68 121127090 2.0000
68 22639961 2.0000
68 80021045 2.0000
68 222477026 2.0000
68 18096679 5.0000
68 496278040 1.0000
68 81367969 2.0000
68 102107018 5.0000
68 80968760 1.0000
68 105838665 2.0000
68 18451281 3.0000
68 22031058 4.0000
68 19589280 4.0000
68 45158266 6.0000
68 193313425 2.0000
68 130092487 2.0000
68 15580900 1.0000
68 386776248 3.0000
68 331178901 2.0000
68 118711934 3.0000
68 106397932 2.0000
68 155892458 2.0000
68 36672211 3.0000
68 6364652 3.0000
68 275228841 2.0000
68 312758175 2.0000
68 77224096 2.0000
68 60738400 2.0000
68 93860818 2.0000
68 225857392 2.0000
68 143739561 2.0000
68 20132840 4.0000
68 376161322 2.0000
68 209029473 2.0000
68 130154450 2.0000
68 108600854 3.0000
68 22388326 5.0000
68 168592013 4.0000
68 81857654 2.0000
68 18099795 7.0000
68 87733460 2.0000
68 106115066 2.0000
68 328634628 3.0000
68 19177609 3.0000
68 92498317 2.0000
68 14146330 2.0000
68 86192099 5.0000
68 221355288 2.0000
68 475884318 1.0000
68 118984824 2.0000
68 217148014 1.0000
68 77981490 2.0000
68 77808680 2.0000
68 15157283 2.0000
68 54515428 2.0000
68 131970620 2.0000
68 20688804 2.0000
68 38281180 2.0000
68 33300246 1.0000
68 93880122 2.0000
68 131517399 2.0000
68 201226827 2.0000
68 111411358 2.0000
68 408663015 2.0000
68 162472533 2.0000
68 353688428 2.0000
68 66444899 2.0000
68 110391388 2.0000
68 19977759 3.0000
68 34374472 2.0000
68 20226550 3.0000
68 110459587 2.0000
68 407741330 3.0000
68 68198984 2.0000
68 27212119 5.0000
68 32965648 2.0000
68 277499481 3.0000
68 125270251 4.0000
68 215206530 1.0000
68 16884084 3.0000
68 90646214 2.0000
68 78702900 4.0000
68 40238442 2.0000
68 18627119 4.0000
68 385936104 2.0000
68 253490735 2.0000
68 166598394 2.0000
68 100520303 2.0000
68 6058852 4.0000
68 297967419 2.0000
68 34244239 2.0000
68 436576452 2.0000
68 109585815 2.0000
68 46609085 2.0000
68 144791011 2.0000
68 104845115 3.0000
68 102084479 3.0000
68 377319290 1.0000
68 55059675 3.0000
68 331021368 2.0000
68 94701778 2.0000
68 222762589 2.0000
68 249709671 2.0000
68 20148039 3.0000
68 14104027 5.0000
68 240202308 2.0000
68 105880024 2.0000
68 14561015 2.0000
68 19295262 2.0000
68 121762421 2.0000
68 124152473 2.0000
68 132170123 4.0000
68 357805905 2.0000
68 19087569 3.0000
68 261782937 2.0000
68 144929619 8.0000
68 80943076 2.0000
68 16708655 4.0000
68 82093305 2.0000
68 49682880 2.0000
68 219330249 2.0000
68 58836363 3.0000
68 68659708 2.0000
68 14933304 5.0000
68 36664451 4.0000
68 227023883 4.0000
68 303707744 2.0000
68 28087982 2.0000
68 103065157 3.0000
68 158315486 2.0000
68 61733092 2.0000
68 269788397 3.0000
68 153810216 3.0000
68 19058678 4.0000
68 18632946 2.0000
68 106150560 2.0000
68 260824465 2.0000
68 124170781 2.0000
68 131926473 3.0000
68 44548822 2.0000
68 31373289 4.0000
68 20424362 2.0000
68 15133808 2.0000
68 164226176 2.0000
68 72341341 2.0000
68 318951712 2.0000
68 77240489 3.0000
68 388250401 2.0000
68 66774405 2.0000
68 24157360 4.0000
68 58922682 2.0000
68 65357102 3.0000
68 130508206 2.0000
68 21666641 4.0000
68 72883916 2.0000
68 22499765 6.0000
68 88974929 2.0000
68 19825835 2.0000
68 258834854 2.0000
68 11564602 2.0000
68 25097735 4.0000
68 24727170 2.0000
68 107722321 2.0000
68 32522100 2.0000
68 242943134 2.0000
68 154943205 2.0000
68 15010349 7.0000
68 61781260 1.0000
68 20356313 2.0000
68 133236916 3.0000
68 62613162 2.0000
68 20995648 1.0000
68 28543847 2.0000
68 85110055 2.0000
68 21744895 3.0000
68 34343954 5.0000
68 389434876 2.0000
68 134738764 2.0000
68 224655400 3.0000
68 19397942 7.0000
68 101797813 2.0000
68 17723460 3.0000
68 119074643 4.0000
68 35305401 4.0000
68 56999787 2.0000
68 270926830 2.0000
68 90432690 2.0000
68 460401829 3.0000
68 21291109 4.0000
68 156992643 5.0000
68 255998767 3.0000
68 125312818 2.0000
68 26584956 5.0000
68 169864622 3.0000
68 76650839 3.0000
68 21713090 2.0000
68 26796376 2.0000
68 19758148 2.0000
68 20856796 3.0000
68 192935794 2.0000
68 23452598 5.0000
68 245745762 2.0000
68 19619404 2.0000
68 117777690 2.0000
68 198912426 2.0000
68 5715682 4.0000
68 408454349 3.0000
68 200700960 2.0000
68 288723364 2.0000
68 120720108 2.0000
68 17298241 4.0000
68 55253731 4.0000
68 58821256 2.0000
68 202205134 3.0000
68 19018381 3.0000
68 20600229 4.0000
68 388299335 2.0000
68 111013369 2.0000
68 84563846 4.0000
68 114704539 4.0000
68 328576792 2.0000
68 60585651 2.0000
68 48988168 3.0000
68 219298196 2.0000
68 124312153 1.0000
68 15672615 5.0000
68 14567982 2.0000
68 23749162 1.0000
68 41901500 2.0000
68 21736214 4.0000
68 24211594 4.0000
68 188332701 3.0000
68 100260784 2.0000
68 108935576 2.0000
68 236953412 2.0000
68 141636742 2.0000
68 143212610 2.0000
68 14197060 4.0000
68 79167671 2.0000
68 85809236 2.0000
68 42374586 2.0000
68 130085607 4.0000
68 354911386 2.0000
68 18020612 5.0000
68 387054267 2.0000
68 153914621 1.0000
68 191111643 2.0000
68 19973305 5.0000
68 25091518 2.0000
68 35781487 2.0000
68 118429508 2.0000
68 101712079 3.0000
68 131120978 1.0000
68 85302744 3.0000
68 112398730 2.0000
68 70796349 2.0000
68 223552246 2.0000
68 108587399 3.0000
68 15048694 2.0000
68 173089105 2.0000
68 95646830 5.0000
68 27850283 4.0000
68 20589545 6.0000
68 16970757 6.0000
68 295807687 2.0000
68 124270074 3.0000
68 20622055 2.0000
68 15484198 2.0000
68 54351001 3.0000
68 250311545 2.0000
68 122994639 10.0000
68 80812413 1.0000
68 20992801 2.0000
68 22282116 2.0000
68 24734991 2.0000
68 103879974 3.0000
68 14190551 2.0000
68 97452095 3.0000
68 113585486 3.0000
68 180013616 3.0000
68 185183285 2.0000
68 82406734 2.0000
68 50303152 4.0000
68 66078636 3.0000
68 34940114 2.0000
68 77234984 2.0000
68 236395049 2.0000
68 21408041 2.0000
68 91786287 2.0000
68 105800463 3.0000
68 107254637 2.0000
68 14621024 10.0000
68 143779403 2.0000
68 75896448 6.0000
69 14284260 1.0000
69 457060718 5.0000
69 102107018 1.0000
69 386776248 2.0000
69 118711934 1.0000
69 106115066 1.0000
69 93880122 1.0000
69 162472533 3.0000
69 19977759 1.0000
69 34374472 2.0000
69 27212119 2.0000
69 78702900 1.0000
69 34244239 1.0000
69 109585815 1.0000
69 331021368 2.0000
69 222762589 1.0000
69 14104027 3.0000
69 16708655 4.0000
69 58836363 2.0000
69 227023883 1.0000
69 103065157 4.0000
69 153810216 7.0000
69 106150560 1.0000
69 462856853 2.0000
69 58922682 1.0000
69 21666641 1.0000
69 32522100 1.0000
69 15010349 11.0000
69 61781260 6.0000
69 20995648 3.0000
69 28543847 1.0000
69 224655400 1.0000
69 19397942 1.0000
69 17723460 2.0000
69 119074643 1.0000
69 56999787 4.0000
69 21713090 1.0000
69 200700960 1.0000
69 22159580 1.0000
69 111013369 1.0000
69 24211594 3.0000
69 14197060 3.0000
69 85809236 3.0000
69 14395178 1.0000
69 18020612 7.0000
69 387054267 1.0000
69 35781487 1.0000
69 112398730 1.0000
69 27850283 1.0000
69 15484198 7.0000
69 122994639 1.0000
69 24734991 1.0000
69 117783032 1.0000
69 14190551 3.0000
69 50303152 2.0000
69 143779403 1.0000
69 75896448 4.0000
70 14284260 3.0000
70 21746513 4.0000
70 14758838 3.0000
70 457060718 1.0000
70 309587728 1.0000
70 50714939 4.0000
70 121127090 4.0000
70 80021045 1.0000
70 18096679 3.0000
70 81367969 2.0000
70 102107018 1.0000
70 105838665 2.0000
70 18451281 2.0000
70 22031058 3.0000
70 45158266 3.0000
70 193313425 3.0000
70 15580900 1.0000
70 331178901 1.0000
70 36672211 1.0000
70 77224096 2.0000
70 93860818 1.0000
70 225857392 1.0000
70 20132840 1.0000
70 209029473 1.0000
70 130154450 2.0000
70 22388326 3.0000
70 328634628 1.0000
70 810372954 1.0000
70 19177609 3.0000
70 871469846 1.0000
70 92498317 1.0000
70 86192099 1.0000
70 118984824 4.0000
70 77981490 2.0000
70 15157283 4.0000
70 54515428 2.0000
70 20688804 5.0000
70 93880122 3.0000
70 131517399 2.0000
70 111411358 2.0000
70 162472533 3.0000
70 66444899 1.0000
70 110391388 1.0000
70 19977759 2.0000
70 34374472 3.0000
70 20226550 2.0000
70 110459587 1.0000
70 68198984 1.0000
70 27212119 5.0000
70 32965648 2.0000
70 125270251 6.0000
70 16884084 3.0000
70 90646214 2.0000
70 78702900 4.0000
70 100520303 2.0000
70 6058852 4.0000
70 34244239 4.0000
70 109585815 2.0000
70 144791011 1.0000
70 104845115 1.0000
70 102084479 2.0000
70 429751008 1.0000
70 115643685 1.0000
70 55059675 1.0000
70 94701778 2.0000
70 20148039 3.0000
70 211525589 1.0000
70 240202308 1.0000
70 105880024 1.0000
70 14561015 2.0000
70 19295262 3.0000
70 357805905 1.0000
70 19087569 2.0000
70 144929619 1.0000
70 80943076 3.0000
70 16708655 1.0000
70 82093305 1.0000
70 58836363 2.0000
70 68659708 1.0000
70 804596460 1.0000
70 14933304 3.0000
70 36664451 2.0000
70 227023883 4.0000
70 103065157 2.0000
70 61733092 2.0000
70 19058678 4.0000
70 18632946 2.0000
70 131926473 4.0000
70 44548822 1.0000
70 20424362 2.0000
70 66774405 4.0000
70 24157360 5.0000
70 58922682 2.0000
70 65357102 4.0000
70 21666641 4.0000
70 72883916 2.0000
70 22499765 1.0000
70 19825835 1.0000
70 11564602 3.0000
70 25097735 4.0000
70 107722321 2.0000
70 32522100 5.0000
70 15010349 1.0000
70 20356313 5.0000
70 133236916 3.0000
70 62613162 3.0000
70 28543847 1.0000
70 34343954 1.0000
70 95194160 3.0000
70 224655400 4.0000
70 19397942 2.0000
70 17723460 1.0000
70 119074643 2.0000
70 35305401 4.0000
70 56999787 2.0000
70 270926830 1.0000
70 903985238 1.0000
70 90432690 5.0000
70 460401829 1.0000
70 21291109 2.0000
70 26584956 5.0000
70 76650839 2.0000
70 21713090 1.0000
70 26796376 3.0000
70 108905591 1.0000
70 23452598 4.0000
70 19619404 3.0000
70 237700394 1.0000
70 117777690 5.0000
70 32439211 1.0000
70 198912426 1.0000
70 326184301 1.0000
70 288723364 2.0000
70 120720108 1.0000
70 17298241 4.0000
70 22159580 2.0000
70 19018381 2.0000
70 20600229 2.0000
70 111013369 4.0000
70 84563846 2.0000
70 114704539 4.0000
70 328576792 2.0000
70 48988168 4.0000
70 15672615 2.0000
70 14567982 3.0000
70 23749162 2.0000
70 41901500 1.0000
70 21736214 1.0000
70 24211594 1.0000
70 188332701 1.0000
70 108935576 3.0000
70 143212610 1.0000
70 14197060 3.0000
70 79167671 2.0000
70 85809236 2.0000
70 130085607 3.0000
70 14395178 4.0000
70 354911386 1.0000
70 18020612 1.0000
70 191111643 2.0000
70 19973305 4.0000
70 25091518 3.0000
70 35781487 3.0000
70 64396655 2.0000
70 131120978 3.0000
70 85302744 2.0000
70 112398730 1.0000
70 70796349 2.0000
70 108587399 4.0000
70 95646830 5.0000
70 27850283 1.0000
70 20589545 1.0000
70 16970757 5.0000
70 124270074 4.0000
70 20622055 1.0000
70 15484198 2.0000
70 54351001 3.0000
70 250311545 1.0000
70 20992801 3.0000
70 24734991 2.0000
70 117783032 3.0000
70 14190551 1.0000
70 97452095 1.0000
70 77220402 1.0000
70 82406734 4.0000
70 50303152 2.0000
70 66078636 3.0000
70 34940114 1.0000
70 77234984 2.0000
70 80802900 1.0000
70 91786287 3.0000
70 105800463 3.0000
70 107254637 1.0000
70 14621024 6.0000
70 143779403 2.0000
71 14284260 3.0000
71 21746513 3.0000
71 14758838 3.0000
71 457060718 1.0000
71 309587728 1.0000
71 50714939 3.0000
71 121127090 4.0000
71 80021045 1.0000
71 18096679 3.0000
71 81367969 2.0000
71 102107018 1.0000
71 105838665 2.0000
71 18451281 1.0000
71 22031058 3.0000
71 45158266 2.0000
71 193313425 3.0000
71 15580900 1.0000
71 36672211 1.0000
71 77224096 1.0000
71 93860818 1.0000
71 20132840 1.0000
71 209029473 1.0000
71 130154450 2.0000
71 22388326 1.0000
71 328634628 1.0000
71 19177609 2.0000
71 92498317 1.0000
71 86192099 1.0000
71 118984824 3.0000
71 77981490 1.0000
71 15157283 3.0000
71 54515428 2.0000
71 20688804 4.0000
71 93880122 3.0000
71 131517399 2.0000
71 111411358 2.0000
71 162472533 3.0000
71 66444899 1.0000
71 110391388 1.0000
71 19977759 1.0000
71 34374472 1.0000
71 20226550 2.0000
71 110459587 1.0000
71 68198984 1.0000
71 27212119 4.0000
71 125270251 3.0000
71 16884084 2.0000
71 90646214 2.0000
71 78702900 4.0000
71 100520303 2.0000
71 6058852 3.0000
71 34244239 4.0000
71 109585815 2.0000
71 102084479 1.0000
71 115643685 1.0000
71 55059675 1.0000
71 20148039 3.0000
71 14561015 2.0000
71 19295262 1.0000
71 19087569 2.0000
71 144929619 1.0000
71 80943076 3.0000
71 16708655 1.0000
71 82093305 1.0000
71 58836363 2.0000
71 68659708 1.0000
71 14933304 2.0000
71 36664451 2.0000
71 227023883 1.0000
71 19058678 4.0000
71 131926473 2.0000
71 44548822 1.0000
71 20424362 2.0000
71 66774405 2.0000
71 24157360 4.0000
71 58922682 2.0000
71 65357102 4.0000
71 21666641 3.0000
71 72883916 1.0000
71 22499765 1.0000
71 19825835 1.0000
71 11564602 3.0000
71 25097735 3.0000
71 32522100 4.0000
71 15010349 1.0000
71 20356313 4.0000
71 133236916 2.0000
71 62613162 2.0000
71 28543847 1.0000
71 34343954 1.0000
71 95194160 1.0000
71 224655400 4.0000
71 19397942 2.0000
71 119074643 2.0000
71 35305401 4.0000
71 56999787 2.0000
71 90432690 3.0000
71 460401829 1.0000
71 21291109 2.0000
71 26584956 2.0000
71 76650839 2.0000
71 26796376 2.0000
71 23452598 3.0000
71 19619404 2.0000
71 237700394 1.0000
71 117777690 5.0000
71 32439211 1.0000
71 17298241 3.0000
71 22159580 1.0000
71 19018381 2.0000
71 20600229 2.0000
71 111013369 2.0000
71 84563846 1.0000
71 114704539 4.0000
71 48988168 3.0000
71 15672615 1.0000
71 14567982 3.0000
71 23749162 1.0000
71 41901500 1.0000
71 21736214 1.0000
71 24211594 1.0000
71 108935576 3.0000
71 14197060 2.0000
71 79167671 2.0000
71 85809236 2.0000
71 130085607 2.0000
71 14395178 3.0000
71 18020612 1.0000
71 191111643 1.0000
71 19973305 3.0000
71 25091518 3.0000
71 35781487 2.0000
71 64396655 2.0000
71 131120978 3.0000
71 85302744 2.0000
71 112398730 1.0000
71 70796349 2.0000
71 108587399 3.0000
71 95646830 3.0000
71 27850283 1.0000
71 20589545 1.0000
71 16970757 4.0000
71 124270074 3.0000
71 20622055 1.0000
71 54351001 2.0000
71 250311545 1.0000
71 20992801 3.0000
71 24734991 2.0000
71 117783032 2.0000
71 97452095 1.0000
71 77220402 1.0000
71 82406734 4.0000
71 50303152 1.0000
71 66078636 3.0000
71 34940114 1.0000
71 77234984 2.0000
71 91786287 2.0000
71 105800463 2.0000
71 107254637 1.0000
71 14621024 5.0000
71 143779403 1.0000
72 14284260 1.0000
72 24727170 1.0000
72 66078636 1.0000
73 14284260 2.0000
73 277496722 1.0000
73 14758838 1.0000
73 80021045 1.0000
73 80968760 1.0000
73 22031058 1.0000
73 45158266 1.0000
73 193313425 1.0000
73 130092487 1.0000
73 15580900 1.0000
73 386776248 1.0000
73 143739561 1.0000
73 108600854 1.0000
73 168592013 2.0000
73 18099795 2.0000
73 86192099 1.0000
73 217148014 1.0000
73 77808680 1.0000
73 131970620 2.0000
73 14937936 1.0000
73 19977759 1.0000
73 34374472 1.0000
73 68198984 1.0000
73 32965648 1.0000
73 18627119 1.0000
73 253490735 1.0000
73 6058852 2.0000
73 34244239 1.0000
73 55059675 1.0000
73 240202308 1.0000
73 14561015 1.0000
73 82093305 2.0000
73 49682880 1.0000
73 68659708 1.0000
73 36664451 1.0000
73 158315486 2.0000
73 927480949 1.0000
73 20424362 1.0000
73 72883916 2.0000
73 830775721 1.0000
73 133236916 2.0000
73 28543847 1.0000
73 95194160 1.0000
73 617016144 1.0000
73 270926830 1.0000
73 169864622 1.0000
73 815306454 1.0000
73 21713090 2.0000
73 20856796 1.0000
73 19619404 1.0000
73 5715682 2.0000
73 55253731 2.0000
73 58821256 1.0000
73 19018381 1.0000
73 20600229 1.0000
73 24211594 2.0000
73 188332701 1.0000
73 454866285 1.0000
73 42374586 1.0000
73 14395178 1.0000
73 118429508 1.0000
73 859731314 1.0000
73 64396655 1.0000
73 85302744 2.0000
73 112398730 2.0000
73 95646830 1.0000
73 20589545 2.0000
73 295807687 1.0000
73 122994639 1.0000
73 20992801 1.0000
73 103879974 1.0000
73 180013616 1.0000
73 50303152 2.0000
73 21408041 1.0000
73 14621024 1.0000
74 14284260 1.0000
74 277496722 1.0000
74 14758838 2.0000
74 50714939 1.0000
74 18096679 1.0000
74 18451281 1.0000
74 22031058 1.0000
74 45158266 1.0000
74 193313425 1.0000
74 15580900 1.0000
74 432396682 1.0000
74 18099795 2.0000
74 328634628 1.0000
74 475884318 1.0000
74 118984824 1.0000
74 54515428 1.0000
74 131970620 1.0000
74 14937936 1.0000
74 33300246 4.0000
74 93880122 1.0000
74 131517399 1.0000
74 19977759 3.0000
74 78702900 1.0000
74 6058852 1.0000
74 34244239 1.0000
74 377319290 1.0000
74 94701778 1.0000
74 222762589 1.0000
74 14104027 1.0000
74 14561015 1.0000
74 19295262 1.0000
74 261782937 1.0000
74 144929619 1.0000
74 16708655 2.0000
74 227023883 1.0000
74 103065157 2.0000
74 61733092 1.0000
74 153810216 1.0000
74 77240489 1.0000
74 66774405 1.0000
74 21666641 2.0000
74 25097735 1.0000
74 32522100 1.0000
74 133236916 2.0000
74 62613162 1.0000
74 20995648 1.0000
74 95194160 1.0000
74 617016144 1.0000
74 17723460 2.0000
74 56999787 1.0000
74 26584956 2.0000
74 117777690 1.0000
74 408454349 1.0000
74 17298241 1.0000
74 55253731 1.0000
74 22159580 2.0000
74 20600229 1.0000
74 14567982 1.0000
74 188332701 1.0000
74 85809236 1.0000
74 42374586 1.0000
74 18020612 2.0000
74 191111643 1.0000
74 35781487 1.0000
74 112398730 1.0000
74 95646830 1.0000
74 124270074 1.0000
74 15484198 1.0000
74 54351001 1.0000
74 122994639 1.0000
74 20992801 1.0000
74 14190551 2.0000
74 50303152 1.0000
74 80802900 2.0000
74 107254637 1.0000
74 143779403 1.0000
75 14284260 1.0000
75 21746513 1.0000
75 277496722 1.0000
75 14758838 1.0000
75 457060718 1.0000
75 309587728 1.0000
75 50714939 1.0000
75 121127090 1.0000
75 22639961 1.0000
75 80021045 1.0000
75 222477026 1.0000
75 81367969 1.0000
75 102107018 1.0000
75 80968760 1.0000
75 105838665 1.0000
75 18451281 1.0000
75 110767433 1.0000
75 22031058 1.0000
75 311986618 1.0000
75 19589280 1.0000
75 45158266 1.0000
75 19858924 1.0000
75 130092487 1.0000
75 106397932 1.0000
75 155892458 1.0000
75 36672211 1.0000
75 6364652 1.0000
75 275228841 1.0000
75 312758175 1.0000
75 77224096 1.0000
75 60738400 1.0000
75 93860818 1.0000
75 225857392 1.0000
75 143739561 1.0000
75 20132840 1.0000
75 209029473 1.0000
75 130154450 1.0000
75 108600854 1.0000
75 22388326 1.0000
75 168592013 1.0000
75 81857654 1.0000
75 87733460 1.0000
75 106115066 1.0000
75 328634628 1.0000
75 19177609 1.0000
75 92498317 1.0000
75 14146330 1.0000
75 86192099 1.0000
75 118984824 1.0000
75 77981490 1.0000
75 77808680 1.0000
75 15157283 1.0000
75 54515428 1.0000
75 38281180 1.0000
75 93880122 1.0000
75 131517399 1.0000
75 201226827 1.0000
75 111411358 1.0000
75 162472533 1.0000
75 66444899 1.0000
75 110391388 1.0000
75 34374472 1.0000
75 20226550 1.0000
75 110459587 1.0000
75 68198984 1.0000
75 27212119 1.0000
75 32965648 1.0000
75 125270251 1.0000
75 215206530 1.0000
75 16884084 1.0000
75 90646214 1.0000
75 78702900 1.0000
75 18627119 1.0000
75 253490735 1.0000
75 166598394 1.0000
75 6058852 1.0000
75 297967419 1.0000
75 34244239 1.0000
75 109585815 1.0000
75 144791011 1.0000
75 104845115 1.0000
75 102084479 1.0000
75 55059675 1.0000
75 94701778 1.0000
75 222762589 1.0000
75 249709671 1.0000
75 20148039 1.0000
75 240202308 1.0000
75 105880024 1.0000
75 14561015 1.0000
75 19295262 1.0000
75 121762421 1.0000
75 132170123 1.0000
75 357805905 1.0000
75 19087569 1.0000
75 144929619 1.0000
75 80943076 1.0000
75 82093305 1.0000
75 49682880 1.0000
75 219330249 1.0000
75 804596460 1.0000
75 36664451 1.0000
75 227023883 1.0000
75 303707744 1.0000
75 28087982 1.0000
75 158315486 1.0000
75 61733092 1.0000
75 269788397 1.0000
75 19058678 1.0000
75 18632946 1.0000
75 260824465 1.0000
75 124170781 1.0000
75 131926473 1.0000
75 78562045 1.0000
75 31373289 1.0000
75 20424362 1.0000
75 15133808 1.0000
75 164226176 1.0000
75 77240489 1.0000
75 66774405 1.0000
75 58922682 1.0000
75 65357102 1.0000
75 130508206 1.0000
75 21666641 1.0000
75 72883916 1.0000
75 117449724 1.0000
75 88974929 1.0000
75 19825835 1.0000
75 258834854 1.0000
75 11564602 1.0000
75 25097735 1.0000
75 24727170 1.0000
75 107722321 1.0000
75 32522100 1.0000
75 242943134 1.0000
75 154943205 1.0000
75 133236916 1.0000
75 62613162 1.0000
75 28543847 1.0000
75 85110055 1.0000
75 21744895 1.0000
75 34343954 1.0000
75 95194160 1.0000
75 224655400 1.0000
75 101797813 1.0000
75 119074643 1.0000
75 35305401 1.0000
75 90432690 1.0000
75 21291109 1.0000
75 156992643 1.0000
75 255998767 1.0000
75 125312818 1.0000
75 113043462 1.0000
75 26584956 1.0000
75 169864622 1.0000
75 76650839 1.0000
75 21713090 1.0000
75 26796376 1.0000
75 19758148 1.0000
75 20856796 1.0000
75 108905591 1.0000
75 192935794 1.0000
75 23452598 1.0000
75 245745762 1.0000
75 19619404 1.0000
75 237700394 1.0000
75 117777690 1.0000
75 198912426 1.0000
75 5715682 1.0000
75 200700960 1.0000
75 288723364 1.0000
75 17298241 1.0000
75 55253731 1.0000
75 22159580 1.0000
75 58821256 1.0000
75 202205134 1.0000
75 19018381 1.0000
75 20600229 1.0000
75 34654362 1.0000
75 111013369 1.0000
75 84563846 1.0000
75 114704539 1.0000
75 328576792 1.0000
75 60585651 1.0000
75 48988168 1.0000
75 219298196 1.0000
75 124312153 1.0000
75 15672615 1.0000
75 14567982 1.0000
75 142003449 1.0000
75 41901500 1.0000
75 21736214 1.0000
75 188332701 1.0000
75 100260784 1.0000
75 108935576 1.0000
75 236953412 1.0000
75 141636742 1.0000
75 143212610 1.0000
75 79167671 1.0000
75 42374586 1.0000
75 130085607 1.0000
75 14395178 1.0000
75 354911386 1.0000
75 191111643 1.0000
75 19973305 1.0000
75 25091518 1.0000
75 35781487 1.0000
75 101712079 1.0000
75 64396655 1.0000
75 131120978 1.0000
75 85302744 1.0000
75 70796349 1.0000
75 223552246 1.0000
75 108587399 1.0000
75 15048694 1.0000
75 173089105 1.0000
75 166694631 1.0000
75 95646830 1.0000
75 27850283 1.0000
75 20589545 1.0000
75 16970757 1.0000
75 295807687 1.0000
75 124270074 1.0000
75 20622055 1.0000
75 54351001 1.0000
75 250311545 1.0000
75 24734991 1.0000
75 117783032 1.0000
75 103879974 1.0000
75 97452095 1.0000
75 77220402 1.0000
75 113585486 1.0000
75 180013616 1.0000
75 185183285 1.0000
75 82406734 1.0000
75 50303152 1.0000
75 66078636 1.0000
75 34940114 1.0000
75 77234984 1.0000
75 236395049 1.0000
75 21408041 1.0000
75 91786287 1.0000
75 105800463 1.0000
75 107254637 1.0000
76 14284260 1.0000
76 622426905 1.0000
76 21746513 1.0000
76 277496722 1.0000
76 14758838 1.0000
76 457060718 1.0000
76 309587728 1.0000
76 50714939 1.0000
76 415449314 1.0000
76 121127090 1.0000
76 22639961 1.0000
76 831250927 1.0000
76 222477026 1.0000
76 516688031 1.0000
76 18096679 1.0000
76 496278040 1.0000
76 43312141 1.0000
76 81367969 1.0000
76 102107018 1.0000
76 80968760 1.0000
76 593650130 1.0000
76 105838665 1.0000
76 110767433 1.0000
76 22031058 1.0000
76 19589280 1.0000
76 19858924 1.0000
76 417975170 1.0000
76 193313425 1.0000
76 130092487 1.0000
76 15580900 1.0000
76 52412027 1.0000
76 386776248 1.0000
76 331178901 1.0000
76 106397932 1.0000
76 155892458 1.0000
76 6364652 1.0000
76 275228841 1.0000
76 312758175 1.0000
76 77224096 1.0000
76 60738400 1.0000
76 222419520 1.0000
76 93860818 1.0000
76 225857392 1.0000
76 143739561 1.0000
76 20132840 1.0000
76 373442908 1.0000
76 432396682 1.0000
76 376161322 1.0000
76 209029473 1.0000
76 187632184 1.0000
76 130154450 1.0000
76 22388326 1.0000
76 168592013 1.0000
76 81857654 1.0000
76 18099795 1.0000
76 328634628 1.0000
76 810372954 1.0000
76 631874663 1.0000
76 19177609 1.0000
76 871469846 1.0000
76 92498317 1.0000
76 14146330 1.0000
76 86192099 1.0000
76 221355288 1.0000
76 475884318 1.0000
76 118984824 1.0000
76 217148014 1.0000
76 77981490 1.0000
76 77808680 1.0000
76 54515428 1.0000
76 131970620 1.0000
76 20688804 1.0000
76 38281180 1.0000
76 33300246 1.0000
76 93880122 1.0000
76 131517399 1.0000
76 201226827 1.0000
76 776022362 1.0000
76 111411358 1.0000
76 408663015 1.0000
76 162472533 1.0000
76 554602188 1.0000
76 353688428 1.0000
76 110391388 1.0000
76 19977759 1.0000
76 34374472 1.0000
76 20226550 1.0000
76 407741330 1.0000
76 27212119 1.0000
76 32965648 1.0000
76 245849058 1.0000
76 125270251 1.0000
76 16884084 1.0000
76 90646214 1.0000
76 437518507 1.0000
76 191807697 1.0000
76 78702900 1.0000
76 40238442 1.0000
76 18627119 1.0000
76 385936104 1.0000
76 253490735 1.0000
76 166598394 1.0000
76 100520303 1.0000
76 297967419 1.0000
76 34244239 1.0000
76 436576452 1.0000
76 109585815 1.0000
76 144791011 1.0000
76 102084479 1.0000
76 903616850 1.0000
76 429751008 1.0000
76 115643685 1.0000
76 377319290 1.0000
76 331021368 1.0000
76 94701778 1.0000
76 222762589 1.0000
76 249709671 1.0000
76 20148039 1.0000
76 368314502 1.0000
76 14104027 1.0000
76 315283542 1.0000
76 388954439 1.0000
76 211525589 1.0000
76 240202308 1.0000
76 105880024 1.0000
76 173065787 1.0000
76 948015937 1.0000
76 568174146 1.0000
76 14561015 1.0000
76 19295262 1.0000
76 121762421 1.0000
76 357805905 1.0000
76 19087569 1.0000
76 261782937 1.0000
76 144929619 1.0000
76 80943076 1.0000
76 16708655 1.0000
76 82093305 1.0000
76 49682880 1.0000
76 58836363 1.0000
76 466501865 1.0000
76 250091875 1.0000
76 68659708 1.0000
76 804596460 1.0000
76 36664451 1.0000
76 227023883 1.0000
76 303707744 1.0000
76 28087982 1.0000
76 103065157 1.0000
76 158315486 1.0000
76 61733092 1.0000
76 269788397 1.0000
76 153810216 1.0000
76 927480949 1.0000
76 19058678 1.0000
76 300872531 1.0000
76 18632946 1.0000
76 106150560 1.0000
76 260824465 1.0000
76 124170781 1.0000
76 131926473 1.0000
76 78562045 1.0000
76 462856853 1.0000
76 44548822 1.0000
76 77188973 1.0000
76 123346524 1.0000
76 102958885 1.0000
76 609096352 1.0000
76 20424362 1.0000
76 15133808 1.0000
76 164226176 1.0000
76 422184091 1.0000
76 72341341 1.0000
76 318951712 1.0000
76 388250401 1.0000
76 66774405 1.0000
76 24157360 1.0000
76 58922682 1.0000
76 65357102 1.0000
76 393436815 1.0000
76 88974929 1.0000
76 19825835 1.0000
76 258834854 1.0000
76 11564602 1.0000
76 830775721 1.0000
76 25097735 1.0000
76 24727170 1.0000
76 107722321 1.0000
76 32522100 1.0000
76 242943134 1.0000
76 468356212 1.0000
76 154943205 1.0000
76 427031173 1.0000
76 399365200 1.0000
76 61781260 1.0000
76 20356313 1.0000
76 133236916 1.0000
76 219976700 1.0000
76 62613162 1.0000
76 482866177 1.0000
76 20995648 1.0000
76 85110055 1.0000
76 21744895 1.0000
76 34343954 1.0000
76 95194160 1.0000
76 389443487 1.0000
76 389434876 1.0000
76 617016144 1.0000
76 224655400 1.0000
76 19397942 1.0000
76 101797813 1.0000
76 17723460 1.0000
76 119074643 1.0000
76 35305401 1.0000
76 296312085 1.0000
76 270926830 1.0000
76 903985238 1.0000
76 90432690 1.0000
76 460401829 1.0000
76 21291109 1.0000
76 156992643 1.0000
76 255998767 1.0000
76 125312818 1.0000
76 806388620 1.0000
76 26584956 1.0000
76 397160160 1.0000
76 169864622 1.0000
76 76650839 1.0000
76 815306454 1.0000
76 21713090 1.0000
76 728039018 1.0000
76 26796376 1.0000
76 19758148 1.0000
76 20856796 1.0000
76 108905591 1.0000
76 192935794 1.0000
76 23452598 1.0000
76 245745762 1.0000
76 19619404 1.0000
76 580749365 1.0000
76 237700394 1.0000
76 117777690 1.0000
76 32439211 1.0000
76 198912426 1.0000
76 326184301 1.0000
76 408454349 1.0000
76 397229449 1.0000
76 200700960 1.0000
76 288723364 1.0000
76 120720108 1.0000
76 17298241 1.0000
76 55253731 1.0000
76 22159580 1.0000
76 606306570 1.0000
76 58821256 1.0000
76 15453062 1.0000
76 481120639 1.0000
76 20600229 1.0000
76 34654362 1.0000
76 388299335 1.0000
76 111013369 1.0000
76 499781930 1.0000
76 84563846 1.0000
76 114704539 1.0000
76 488386309 1.0000
76 328576792 1.0000
76 624746312 1.0000
76 60585651 1.0000
76 48988168 1.0000
76 15672615 1.0000
76 14567982 1.0000
76 142003449 1.0000
76 532351874 1.0000
76 23749162 1.0000
76 41901500 1.0000
76 21736214 1.0000
76 24211594 1.0000
76 188332701 1.0000
76 100260784 1.0000
76 108935576 1.0000
76 236953412 1.0000
76 143212610 1.0000
76 454866285 1.0000
76 383238347 1.0000
76 558445037 1.0000
76 494828691 1.0000
76 79167671 1.0000
76 42374586 1.0000
76 130085607 1.0000
76 14395178 1.0000
76 354911386 1.0000
76 18020612 1.0000
76 387054267 1.0000
76 191111643 1.0000
76 25091518 1.0000
76 35781487 1.0000
76 118429508 1.0000
76 859731314 1.0000
76 101712079 1.0000
76 64396655 1.0000
76 259215762 1.0000
76 131120978 1.0000
76 453169903 1.0000
76 112398730 1.0000
76 70796349 1.0000
76 357472615 1.0000
76 223552246 1.0000
76 108587399 1.0000
76 15048694 1.0000
76 173089105 1.0000
76 608932775 1.0000
76 532241033 1.0000
76 95646830 1.0000
76 20589545 1.0000
76 16970757 1.0000
76 296288685 1.0000
76 295807687 1.0000
76 124270074 1.0000
76 54351001 1.0000
76 250311545 1.0000
76 122994639 1.0000
76 20992801 1.0000
76 32369044 1.0000
76 22282116 1.0000
76 24734991 1.0000
76 386476845 1.0000
76 103879974 1.0000
76 14190551 1.0000
76 47916280 1.0000
76 407859240 1.0000
76 113585486 1.0000
76 185183285 1.0000
76 759067032 1.0000
76 50303152 1.0000
76 66078636 1.0000
76 34940114 1.0000
76 77234984 1.0000
76 474991141 1.0000
76 196054196 1.0000
76 236395049 1.0000
76 79974944 1.0000
76 21408041 1.0000
76 105800463 1.0000
76 107254637 1.0000
76 14621024 1.0000
76 143779403 1.0000
76 75896448 1.0000
77 14284260 1.0000
77 309587728 1.0000
77 121127090 1.0000
77 593650130 1.0000
77 275228841 1.0000
77 19177609 1.0000
77 86192099 1.0000
77 38281180 1.0000
77 408663015 1.0000
77 16884084 1.0000
77 166598394 1.0000
77 429751008 1.0000
77 14104027 1.0000
77 80943076 1.0000
77 303707744 1.0000
77 103065157 1.0000
77 124170781 1.0000
77 44548822 1.0000
77 20424362 1.0000
77 66774405 1.0000
77 25097735 1.0000
77 20356313 1.0000
77 85110055 1.0000
77 119074643 1.0000
77 460401829 1.0000
77 806388620 1.0000
77 728039018 1.0000
77 48988168 1.0000
77 223552246 1.0000
77 250311545 1.0000
77 122994639 1.0000
77 24734991 1.0000
78 14284260 1.0000
78 309587728 1.0000
78 121127090 1.0000
78 593650130 1.0000
78 15580900 1.0000
78 275228841 1.0000
78 19177609 1.0000
78 86192099 1.0000
78 38281180 1.0000
78 408663015 1.0000
78 16884084 1.0000
78 166598394 1.0000
78 429751008 1.0000
78 14104027 1.0000
78 80943076 1.0000
78 303707744 1.0000
78 103065157 1.0000
78 124170781 1.0000
78 44548822 1.0000
78 20424362 1.0000
78 66774405 1.0000
78 25097735 1.0000
78 20356313 1.0000
78 85110055 1.0000
78 119074643 1.0000
78 460401829 1.0000
78 806388620 1.0000
78 728039018 1.0000
78 48988168 1.0000
78 223552246 1.0000
78 250311545 1.0000
78 122994639 1.0000
78 24734991 1.0000
79 14284260 5.0000
79 622426905 1.0000
79 21746513 4.0000
79 277496722 2.0000
79 127619354 2.0000
79 14758838 4.0000
79 457060718 2.0000
79 309587728 4.0000
79 50714939 3.0000
79 415449314 1.0000
79 121127090 4.0000
79 22639961 2.0000
79 80021045 2.0000
79 222477026 3.0000
79 18096679 3.0000
79 496278040 1.0000
79 81367969 2.0000
79 102107018 2.0000
79 80968760 2.0000
79 593650130 1.0000
79 105838665 3.0000
79 18451281 2.0000
79 110767433 2.0000
79 22031058 3.0000
79 311986618 1.0000
79 19589280 2.0000
79 45158266 2.0000
79 479644360 1.0000
79 19858924 3.0000
79 417975170 1.0000
79 193313425 3.0000
79 130092487 4.0000
79 15580900 1.0000
79 52412027 1.0000
79 386776248 2.0000
79 331178901 2.0000
79 118711934 2.0000
79 106397932 2.0000
79 155892458 3.0000
79 36672211 2.0000
79 6364652 2.0000
79 275228841 2.0000
79 312758175 2.0000
79 77224096 2.0000
79 60738400 4.0000
79 222419520 1.0000
79 93860818 2.0000
79 225857392 4.0000
79 143739561 3.0000
79 20132840 3.0000
79 373442908 1.0000
79 432396682 1.0000
79 376161322 2.0000
79 209029473 3.0000
79 187632184 1.0000
79 130154450 2.0000
79 108600854 3.0000
79 22388326 3.0000
79 168592013 2.0000
79 81857654 2.0000
79 18099795 2.0000
79 87733460 2.0000
79 106115066 2.0000
79 328634628 3.0000
79 810372954 1.0000
79 631874663 1.0000
79 19177609 3.0000
79 92498317 5.0000
79 14146330 2.0000
79 86192099 3.0000
79 221355288 3.0000
79 475884318 1.0000
79 118984824 3.0000
79 217148014 1.0000
79 77981490 2.0000
79 77808680 2.0000
79 15157283 4.0000
79 54515428 2.0000
79 131970620 4.0000
79 20688804 1.0000
79 38281180 4.0000
79 33300246 2.0000
79 93880122 2.0000
79 131517399 3.0000
79 201226827 3.0000
79 111411358 2.0000
79 408663015 2.0000
79 162472533 3.0000
79 554602188 1.0000
79 353688428 2.0000
79 66444899 3.0000
79 110391388 3.0000
79 19977759 2.0000
79 34374472 4.0000
79 20226550 3.0000
79 110459587 3.0000
79 407741330 2.0000
79 68198984 2.0000
79 27212119 5.0000
79 32965648 2.0000
79 277499481 2.0000
79 245849058 1.0000
79 125270251 3.0000
79 215206530 1.0000
79 16884084 2.0000
79 90646214 3.0000
79 437518507 1.0000
79 191807697 2.0000
79 78702900 3.0000
79 40238442 2.0000
79 18627119 4.0000
79 385936104 2.0000
79 253490735 4.0000
79 166598394 2.0000
79 100520303 3.0000
79 6058852 2.0000
79 297967419 2.0000
79 34244239 2.0000
79 436576452 4.0000
79 109585815 4.0000
79 46609085 2.0000
79 144791011 2.0000
79 104845115 2.0000
79 102084479 2.0000
79 429751008 1.0000
79 115643685 2.0000
79 377319290 1.0000
79 55059675 2.0000
79 331021368 3.0000
79 94701778 2.0000
79 222762589 2.0000
79 249709671 3.0000
79 20148039 2.0000
79 368314502 1.0000
79 14104027 3.0000
79 388954439 1.0000
79 211525589 1.0000
79 240202308 2.0000
79 105880024 3.0000
79 173065787 1.0000
79 948015937 1.0000
79 568174146 1.0000
79 14561015 2.0000
79 19295262 3.0000
79 121762421 2.0000
79 124152473 2.0000
79 132170123 2.0000
79 357805905 2.0000
79 19087569 3.0000
79 261782937 2.0000
79 144929619 2.0000
79 80943076 4.0000
79 16708655 2.0000
79 82093305 4.0000
79 49682880 3.0000
79 219330249 2.0000
79 58836363 2.0000
79 368312542 1.0000
79 466501865 1.0000
79 250091875 1.0000
79 68659708 3.0000
79 804596460 1.0000
79 14933304 2.0000
79 36664451 4.0000
79 227023883 3.0000
79 303707744 2.0000
79 28087982 3.0000
79 103065157 1.0000
79 158315486 2.0000
79 616277319 1.0000
79 61733092 2.0000
79 101262304 1.0000
79 269788397 1.0000
79 153810216 3.0000
79 927480949 1.0000
79 19058678 3.0000
79 38886883 1.0000
79 300872531 1.0000
79 18632946 2.0000
79 106150560 2.0000
79 260824465 3.0000
79 124170781 3.0000
79 131926473 2.0000
79 78562045 2.0000
79 462856853 1.0000
79 44548822 3.0000
79 77188973 2.0000
79 123346524 2.0000
79 31373289 3.0000
79 102958885 1.0000
79 20424362 2.0000
79 15133808 2.0000
79 164226176 4.0000
79 422184091 1.0000
79 72341341 3.0000
79 318951712 2.0000
79 77240489 2.0000
79 388250401 2.0000
79 66774405 2.0000
79 24157360 3.0000
79 58922682 3.0000
79 393947529 1.0000
79 65357102 2.0000
79 276868661 2.0000
79 130508206 2.0000
79 21666641 3.0000
79 72883916 1.0000
79 393436815 1.0000
79 22499765 2.0000
79 117449724 1.0000
79 88974929 2.0000
79 19825835 2.0000
79 258834854 2.0000
79 11564602 3.0000
79 830775721 1.0000
79 25097735 3.0000
79 24727170 3.0000
79 107722321 3.0000
79 32522100 2.0000
79 242943134 3.0000
79 468356212 1.0000
79 154943205 2.0000
79 427031173 1.0000
79 15010349 3.0000
79 399365200 1.0000
79 61781260 1.0000
79 20356313 3.0000
79 133236916 3.0000
79 219976700 1.0000
79 62613162 4.0000
79 482866177 1.0000
79 20995648 2.0000
79 28543847 2.0000
79 85110055 3.0000
79 21744895 3.0000
79 34343954 3.0000
79 95194160 1.0000
79 389434876 2.0000
79 134738764 2.0000
79 617016144 1.0000
79 224655400 2.0000
79 19397942 3.0000
79 101797813 2.0000
79 17723460 3.0000
79 119074643 3.0000
79 35305401 2.0000
79 296312085 1.0000
79 56999787 2.0000
79 270926830 2.0000
79 90432690 3.0000
79 460401829 2.0000
79 21291109 5.0000
79 156992643 3.0000
79 255998767 4.0000
79 125312818 3.0000
79 113043462 1.0000
79 806388620 1.0000
79 26584956 3.0000
79 169864622 4.0000
79 76650839 4.0000
79 21713090 2.0000
79 728039018 1.0000
79 26796376 3.0000
79 19758148 2.0000
79 20856796 3.0000
79 108905591 2.0000
79 192935794 2.0000
79 23452598 2.0000
79 245745762 2.0000
79 19619404 5.0000
79 580749365 1.0000
79 237700394 1.0000
79 117777690 4.0000
79 32439211 1.0000
79 198912426 3.0000
79 326184301 1.0000
79 5715682 2.0000
79 408454349 2.0000
79 397229449 1.0000
79 200700960 4.0000
79 288723364 2.0000
79 120720108 4.0000
79 17298241 2.0000
79 55253731 3.0000
79 22159580 2.0000
79 606306570 1.0000
79 58821256 2.0000
79 202205134 3.0000
79 15453062 1.0000
79 19018381 2.0000
79 20600229 3.0000
79 34654362 1.0000
79 388299335 2.0000
79 111013369 5.0000
79 499781930 1.0000
79 84563846 2.0000
79 114704539 3.0000
79 328576792 2.0000
79 624746312 1.0000
79 60585651 3.0000
79 48988168 3.0000
79 219298196 3.0000
79 124312153 1.0000
79 15672615 3.0000
79 14567982 2.0000
79 142003449 1.0000
79 23749162 1.0000
79 41901500 3.0000
79 21736214 3.0000
79 24211594 2.0000
79 188332701 3.0000
79 100260784 2.0000
79 108935576 2.0000
79 236953412 2.0000
79 141636742 3.0000
79 143212610 4.0000
79 454866285 1.0000
79 383238347 1.0000
79 14197060 1.0000
79 333330899 2.0000
79 494828691 1.0000
79 79167671 3.0000
79 85809236 3.0000
79 42374586 3.0000
79 130085607 2.0000
79 14395178 1.0000
79 354911386 2.0000
79 18020612 2.0000
79 387054267 2.0000
79 153914621 1.0000
79 191111643 3.0000
79 19973305 3.0000
79 837683683 1.0000
79 25091518 4.0000
79 35781487 3.0000
79 118429508 2.0000
79 859731314 1.0000
79 101712079 2.0000
79 64396655 1.0000
79 259215762 2.0000
79 131120978 3.0000
79 85302744 2.0000
79 595553662 1.0000
79 112398730 2.0000
79 70796349 3.0000
79 357472615 1.0000
79 223552246 4.0000
79 108587399 2.0000
79 15048694 2.0000
79 173089105 3.0000
79 608932775 1.0000
79 166694631 2.0000
79 532241033 1.0000
79 95646830 2.0000
79 27850283 3.0000
79 20589545 2.0000
79 16970757 3.0000
79 296288685 1.0000
79 295807687 2.0000
79 124270074 2.0000
79 20622055 2.0000
79 15484198 2.0000
79 54351001 3.0000
79 250311545 2.0000
79 122994639 4.0000
79 80812413 1.0000
79 20992801 4.0000
79 32369044 1.0000
79 22282116 2.0000
79 24734991 2.0000
79 117783032 1.0000
79 386476845 1.0000
79 103879974 4.0000
79 14190551 1.0000
79 97452095 2.0000
79 47916280 1.0000
79 407859240 1.0000
79 77220402 2.0000
79 113585486 2.0000
79 180013616 2.0000
79 185183285 3.0000
79 759067032 1.0000
79 82406734 2.0000
79 50303152 2.0000
79 66078636 4.0000
79 34940114 3.0000
79 77234984 2.0000
79 196054196 1.0000
79 80802900 2.0000
79 236395049 2.0000
79 79974944 1.0000
79 21408041 3.0000
79 91786287 3.0000
79 105800463 2.0000
79 107254637 3.0000
79 14621024 1.0000
79 143779403 3.0000
79 75896448 1.0000
80 14284260 5.0000
80 622426905 1.0000
80 21746513 4.0000
80 277496722 2.0000
80 127619354 2.0000
80 14758838 4.0000
80 457060718 2.0000
80 309587728 4.0000
80 50714939 3.0000
80 415449314 1.0000
80 121127090 4.0000
80 22639961 2.0000
80 80021045 2.0000
80 222477026 3.0000
80 18096679 3.0000
80 496278040 1.0000
80 81367969 2.0000
80 102107018 2.0000
80 80968760 2.0000
80 593650130 1.0000
80 105838665 3.0000
80 18451281 2.0000
80 110767433 2.0000
80 22031058 3.0000
80 311986618 1.0000
80 19589280 2.0000
80 45158266 2.0000
80 479644360 1.0000
80 19858924 3.0000
80 417975170 1.0000
80 193313425 2.0000
80 130092487 4.0000
80 15580900 2.0000
80 52412027 1.0000
80 386776248 2.0000
80 331178901 2.0000
80 118711934 2.0000
80 106397932 2.0000
80 155892458 3.0000
80 36672211 2.0000
80 6364652 2.0000
80 275228841 2.0000
80 312758175 2.0000
80 77224096 2.0000
80 60738400 4.0000
80 222419520 1.0000
80 93860818 2.0000
80 225857392 3.0000
80 143739561 3.0000
80 20132840 3.0000
80 373442908 1.0000
80 432396682 1.0000
80 376161322 2.0000
80 209029473 3.0000
80 187632184 1.0000
80 130154450 2.0000
80 108600854 3.0000
80 22388326 3.0000
80 168592013 2.0000
80 81857654 2.0000
80 18099795 2.0000
80 87733460 2.0000
80 106115066 2.0000
80 328634628 3.0000
80 810372954 1.0000
80 631874663 1.0000
80 19177609 3.0000
80 92498317 5.0000
80 14146330 2.0000
80 86192099 3.0000
80 221355288 3.0000
80 475884318 1.0000
80 118984824 3.0000
80 217148014 1.0000
80 77981490 2.0000
80 77808680 2.0000
80 15157283 3.0000
80 54515428 2.0000
80 131970620 3.0000
80 20688804 1.0000
80 38281180 4.0000
80 33300246 2.0000
80 93880122 2.0000
80 131517399 3.0000
80 201226827 2.0000
80 111411358 2.0000
80 408663015 2.0000
80 162472533 2.0000
80 554602188 1.0000
80 353688428 2.0000
80 66444899 3.0000
80 110391388 3.0000
80 19977759 2.0000
80 34374472 4.0000
80 20226550 3.0000
80 110459587 2.0000
80 407741330 2.0000
80 68198984 2.0000
80 27212119 5.0000
80 32965648 2.0000
80 277499481 2.0000
80 245849058 1.0000
80 125270251 3.0000
80 215206530 1.0000
80 16884084 2.0000
80 90646214 3.0000
80 437518507 1.0000
80 191807697 1.0000
80 78702900 3.0000
80 40238442 2.0000
80 18627119 4.0000
80 385936104 2.0000
80 253490735 4.0000
80 166598394 2.0000
80 100520303 3.0000
80 6058852 2.0000
80 297967419 2.0000
80 34244239 2.0000
80 436576452 4.0000
80 109585815 4.0000
80 46609085 2.0000
80 144791011 2.0000
80 104845115 2.0000
80 102084479 2.0000
80 429751008 1.0000
80 115643685 1.0000
80 377319290 1.0000
80 55059675 2.0000
80 331021368 3.0000
80 94701778 2.0000
80 222762589 2.0000
80 249709671 2.0000
80 20148039 2.0000
80 368314502 1.0000
80 14104027 2.0000
80 388954439 1.0000
80 211525589 1.0000
80 240202308 2.0000
80 105880024 3.0000
80 173065787 1.0000
80 948015937 1.0000
80 568174146 1.0000
80 14561015 2.0000
80 19295262 3.0000
80 121762421 2.0000
80 124152473 2.0000
80 132170123 2.0000
80 357805905 2.0000
80 19087569 3.0000
80 261782937 2.0000
80 144929619 2.0000
80 80943076 4.0000
80 16708655 2.0000
80 82093305 3.0000
80 49682880 3.0000
80 219330249 2.0000
80 58836363 2.0000
80 368312542 1.0000
80 466501865 1.0000
80 250091875 1.0000
80 68659708 3.0000
80 804596460 1.0000
80 14933304 2.0000
80 36664451 4.0000
80 227023883 2.0000
80 303707744 2.0000
80 28087982 3.0000
80 103065157 1.0000
80 158315486 2.0000
80 616277319 1.0000
80 61733092 2.0000
80 101262304 1.0000
80 269788397 1.0000
80 153810216 3.0000
80 927480949 1.0000
80 19058678 3.0000
80 38886883 1.0000
80 300872531 1.0000
80 18632946 2.0000
80 106150560 2.0000
80 260824465 3.0000
80 124170781 3.0000
80 131926473 2.0000
80 78562045 2.0000
80 462856853 1.0000
80 44548822 3.0000
80 77188973 2.0000
80 123346524 2.0000
80 31373289 3.0000
80 102958885 1.0000
80 20424362 2.0000
80 15133808 2.0000
80 164226176 3.0000
80 422184091 1.0000
80 72341341 3.0000
80 318951712 2.0000
80 77240489 2.0000
80 388250401 2.0000
80 66774405 2.0000
80 24157360 3.0000
80 58922682 3.0000
80 393947529 1.0000
80 65357102 2.0000
80 276868661 2.0000
80 130508206 2.0000
80 21666641 3.0000
80 72883916 1.0000
80 393436815 1.0000
80 22499765 2.0000
80 117449724 1.0000
80 88974929 2.0000
80 19825835 2.0000
80 258834854 2.0000
80 11564602 3.0000
80 830775721 1.0000
80 25097735 3.0000
80 24727170 3.0000
80 107722321 3.0000
80 32522100 2.0000
80 242943134 3.0000
80 468356212 1.0000
80 154943205 2.0000
80 427031173 1.0000
80 15010349 3.0000
80 399365200 1.0000
80 61781260 1.0000
80 20356313 3.0000
80 133236916 2.0000
80 219976700 1.0000
80 62613162 4.0000
80 482866177 1.0000
80 20995648 1.0000
80 28543847 2.0000
80 85110055 3.0000
80 21744895 3.0000
80 34343954 3.0000
80 95194160 1.0000
80 389434876 2.0000
80 134738764 2.0000
80 617016144 1.0000
80 224655400 2.0000
80 19397942 2.0000
80 101797813 2.0000
80 17723460 3.0000
80 119074643 3.0000
80 35305401 2.0000
80 296312085 1.0000
80 56999787 2.0000
80 270926830 2.0000
80 90432690 3.0000
80 460401829 2.0000
80 21291109 5.0000
80 156992643 2.0000
80 255998767 4.0000
80 125312818 3.0000
80 113043462 1.0000
80 806388620 1.0000
80 26584956 3.0000
80 169864622 3.0000
80 76650839 4.0000
80 21713090 2.0000
80 728039018 1.0000
80 26796376 3.0000
80 19758148 2.0000
80 20856796 3.0000
80 108905591 2.0000
80 192935794 2.0000
80 23452598 2.0000
80 245745762 2.0000
80 19619404 4.0000
80 580749365 1.0000
80 237700394 1.0000
80 117777690 3.0000
80 32439211 1.0000
80 198912426 2.0000
80 326184301 1.0000
80 5715682 2.0000
80 408454349 2.0000
80 397229449 1.0000
80 200700960 3.0000
80 288723364 2.0000
80 120720108 3.0000
80 17298241 2.0000
80 55253731 3.0000
80 22159580 2.0000
80 606306570 1.0000
80 58821256 2.0000
80 202205134 3.0000
80 15453062 1.0000
80 19018381 2.0000
80 20600229 3.0000
80 34654362 1.0000
80 388299335 2.0000
80 111013369 4.0000
80 499781930 1.0000
80 84563846 2.0000
80 114704539 3.0000
80 328576792 2.0000
80 624746312 1.0000
80 60585651 3.0000
80 48988168 3.0000
80 219298196 3.0000
80 124312153 1.0000
80 15672615 3.0000
80 14567982 2.0000
80 142003449 1.0000
80 23749162 1.0000
80 41901500 3.0000
80 21736214 3.0000
80 24211594 2.0000
80 188332701 3.0000
80 100260784 2.0000
80 108935576 2.0000
80 236953412 2.0000
80 141636742 3.0000
80 143212610 3.0000
80 454866285 1.0000
80 383238347 1.0000
80 14197060 1.0000
80 333330899 2.0000
80 494828691 1.0000
80 79167671 3.0000
80 85809236 2.0000
80 42374586 3.0000
80 130085607 2.0000
80 14395178 1.0000
80 354911386 2.0000
80 18020612 2.0000
80 387054267 2.0000
80 153914621 1.0000
80 191111643 2.0000
80 19973305 3.0000
80 837683683 1.0000
80 25091518 3.0000
80 35781487 3.0000
80 118429508 2.0000
80 859731314 1.0000
80 101712079 2.0000
80 64396655 1.0000
80 259215762 2.0000
80 131120978 3.0000
80 85302744 2.0000
80 595553662 1.0000
80 112398730 2.0000
80 70796349 3.0000
80 357472615 1.0000
80 223552246 4.0000
80 108587399 2.0000
80 15048694 2.0000
80 173089105 2.0000
80 608932775 1.0000
80 166694631 2.0000
80 532241033 1.0000
80 95646830 2.0000
80 27850283 3.0000
80 20589545 2.0000
80 16970757 3.0000
80 296288685 1.0000
80 295807687 2.0000
80 124270074 2.0000
80 20622055 2.0000
80 15484198 2.0000
80 54351001 3.0000
80 250311545 2.0000
80 122994639 3.0000
80 80812413 1.0000
80 20992801 3.0000
80 32369044 1.0000
80 22282116 2.0000
80 24734991 2.0000
80 117783032 1.0000
80 386476845 1.0000
80 103879974 4.0000
80 14190551 1.0000
80 97452095 2.0000
80 47916280 1.0000
80 407859240 1.0000
80 77220402 2.0000
80 113585486 2.0000
80 180013616 2.0000
80 185183285 2.0000
80 759067032 1.0000
80 82406734 2.0000
80 50303152 2.0000
80 66078636 3.0000
80 34940114 3.0000
80 77234984 2.0000
80 196054196 1.0000
80 80802900 2.0000
80 236395049 2.0000
80 79974944 1.0000
80 21408041 3.0000
80 91786287 3.0000
80 105800463 2.0000
80 107254637 3.0000
80 14621024 1.0000
80 143779403 2.0000
80 75896448 1.0000
81 14284260 1.0000
81 21746513 3.0000
81 277496722 1.0000
81 127619354 1.0000
81 14758838 2.0000
81 457060718 2.0000
81 309587728 1.0000
81 50714939 2.0000
81 415449314 1.0000
81 121127090 3.0000
81 831250927 1.0000
81 80021045 4.0000
81 222477026 2.0000
81 516688031 1.0000
81 18096679 5.0000
81 496278040 1.0000
81 81367969 2.0000
81 102107018 2.0000
81 80968760 2.0000
81 593650130 1.0000
81 105838665 2.0000
81 18451281 1.0000
81 110767433 2.0000
81 22031058 2.0000
81 311986618 2.0000
81 19589280 1.0000
81 45158266 3.0000
81 479644360 1.0000
81 19858924 3.0000
81 417975170 2.0000
81 193313425 3.0000
81 130092487 1.0000
81 15580900 4.0000
81 386776248 2.0000
81 331178901 1.0000
81 118711934 1.0000
81 106397932 2.0000
81 155892458 1.0000
81 36672211 1.0000
81 6364652 2.0000
81 275228841 4.0000
81 312758175 2.0000
81 77224096 3.0000
81 60738400 2.0000
81 222419520 1.0000
81 93860818 4.0000
81 225857392 2.0000
81 143739561 3.0000
81 20132840 1.0000
81 373442908 1.0000
81 432396682 2.0000
81 376161322 2.0000
81 209029473 2.0000
81 187632184 1.0000
81 130154450 4.0000
81 108600854 2.0000
81 22388326 2.0000
81 168592013 2.0000
81 81857654 2.0000
81 18099795 5.0000
81 106115066 2.0000
81 328634628 3.0000
81 810372954 2.0000
81 631874663 1.0000
81 19177609 2.0000
81 871469846 1.0000
81 92498317 3.0000
81 14146330 2.0000
81 86192099 3.0000
81 221355288 1.0000
81 475884318 2.0000
81 118984824 2.0000
81 217148014 2.0000
81 77981490 3.0000
81 77808680 2.0000
81 15157283 2.0000
81 54515428 2.0000
81 131970620 2.0000
81 20688804 2.0000
81 38281180 2.0000
81 33300246 6.0000
81 93880122 2.0000
81 131517399 3.0000
81 776022362 1.0000
81 111411358 2.0000
81 408663015 1.0000
81 162472533 2.0000
81 554602188 1.0000
81 353688428 2.0000
81 66444899 1.0000
81 110391388 2.0000
81 19977759 3.0000
81 34374472 3.0000
81 20226550 3.0000
81 110459587 3.0000
81 407741330 2.0000
81 68198984 2.0000
81 27212119 3.0000
81 32965648 3.0000
81 277499481 1.0000
81 245849058 1.0000
81 125270251 3.0000
81 215206530 1.0000
81 16884084 2.0000
81 90646214 2.0000
81 437518507 1.0000
81 191807697 1.0000
81 78702900 2.0000
81 40238442 2.0000
81 18627119 2.0000
81 385936104 2.0000
81 253490735 3.0000
81 166598394 2.0000
81 6058852 2.0000
81 297967419 3.0000
81 34244239 2.0000
81 436576452 2.0000
81 109585815 3.0000
81 144791011 3.0000
81 104845115 1.0000
81 102084479 2.0000
81 903616850 1.0000
81 429751008 2.0000
81 115643685 3.0000
81 377319290 3.0000
81 55059675 3.0000
81 331021368 1.0000
81 94701778 2.0000
81 222762589 1.0000
81 249709671 3.0000
81 20148039 2.0000
81 368314502 1.0000
81 14104027 5.0000
81 315283542 1.0000
81 388954439 1.0000
81 211525589 1.0000
81 240202308 2.0000
81 105880024 3.0000
81 173065787 1.0000
81 568174146 1.0000
81 14561015 2.0000
81 19295262 2.0000
81 121762421 1.0000
81 124152473 1.0000
81 132170123 2.0000
81 357805905 2.0000
81 19087569 2.0000
81 261782937 3.0000
81 144929619 2.0000
81 80943076 2.0000
81 16708655 3.0000
81 82093305 1.0000
81 49682880 2.0000
81 58836363 5.0000
81 368312542 1.0000
81 466501865 1.0000
81 250091875 2.0000
81 68659708 2.0000
81 804596460 1.0000
81 14933304 3.0000
81 36664451 3.0000
81 227023883 4.0000
81 303707744 3.0000
81 28087982 3.0000
81 103065157 3.0000
81 158315486 1.0000
81 616277319 1.0000
81 61733092 2.0000
81 101262304 1.0000
81 269788397 2.0000
81 153810216 5.0000
81 19058678 4.0000
81 38886883 1.0000
81 300872531 1.0000
81 18632946 2.0000
81 106150560 2.0000
81 260824465 1.0000
81 124170781 2.0000
81 131926473 1.0000
81 78562045 3.0000
81 550076077 1.0000
81 462856853 1.0000
81 44548822 3.0000
81 77188973 3.0000
81 123346524 2.0000
81 31373289 2.0000
81 102958885 1.0000
81 609096352 1.0000
81 20424362 1.0000
81 15133808 2.0000
81 164226176 3.0000
81 422184091 1.0000
81 72341341 2.0000
81 318951712 2.0000
81 388250401 2.0000
81 66774405 3.0000
81 24157360 1.0000
81 393947529 1.0000
81 65357102 2.0000
81 276868661 1.0000
81 21666641 3.0000
81 72883916 3.0000
81 393436815 1.0000
81 22499765 4.0000
81 117449724 1.0000
81 88974929 2.0000
81 19825835 2.0000
81 11564602 1.0000
81 830775721 2.0000
81 25097735 4.0000
81 24727170 3.0000
81 107722321 3.0000
81 32522100 2.0000
81 242943134 1.0000
81 468356212 1.0000
81 154943205 3.0000
81 427031173 2.0000
81 15010349 6.0000
81 399365200 2.0000
81 61781260 4.0000
81 20356313 5.0000
81 133236916 2.0000
81 219976700 1.0000
81 62613162 3.0000
81 482866177 1.0000
81 20995648 5.0000
81 28543847 4.0000
81 85110055 2.0000
81 21744895 2.0000
81 34343954 1.0000
81 95194160 2.0000
81 389443487 2.0000
81 389434876 2.0000
81 617016144 1.0000
81 224655400 2.0000
81 19397942 3.0000
81 17723460 2.0000
81 119074643 2.0000
81 35305401 4.0000
81 296312085 1.0000
81 56999787 3.0000
81 270926830 2.0000
81 903985238 1.0000
81 90432690 2.0000
81 460401829 3.0000
81 21291109 2.0000
81 156992643 3.0000
81 255998767 2.0000
81 125312818 3.0000
81 113043462 1.0000
81 806388620 1.0000
81 26584956 3.0000
81 397160160 2.0000
81 169864622 2.0000
81 76650839 2.0000
81 815306454 2.0000
81 21713090 2.0000
81 728039018 1.0000
81 26796376 1.0000
81 19758148 4.0000
81 20856796 2.0000
81 108905591 1.0000
81 192935794 2.0000
81 23452598 2.0000
81 245745762 2.0000
81 19619404 3.0000
81 580749365 1.0000
81 237700394 1.0000
81 117777690 5.0000
81 198912426 2.0000
81 326184301 2.0000
81 5715682 4.0000
81 408454349 3.0000
81 397229449 1.0000
81 200700960 2.0000
81 288723364 2.0000
81 120720108 2.0000
81 17298241 2.0000
81 55253731 3.0000
81 22159580 5.0000
81 606306570 1.0000
81 58821256 2.0000
81 15453062 1.0000
81 481120639 1.0000
81 19018381 2.0000
81 20600229 4.0000
81 388299335 1.0000
81 111013369 4.0000
81 499781930 1.0000
81 84563846 3.0000
81 114704539 2.0000
81 488386309 1.0000
81 328576792 1.0000
81 624746312 2.0000
81 60585651 1.0000
81 48988168 3.0000
81 219298196 1.0000
81 124312153 4.0000
81 15672615 3.0000
81 14567982 2.0000
81 142003449 2.0000
81 23749162 1.0000
81 41901500 1.0000
81 21736214 1.0000
81 24211594 4.0000
81 188332701 2.0000
81 100260784 3.0000
81 108935576 2.0000
81 236953412 2.0000
81 141636742 1.0000
81 143212610 2.0000
81 454866285 1.0000
81 383238347 1.0000
81 558445037 1.0000
81 14197060 2.0000
81 333330899 1.0000
81 494828691 1.0000
81 79167671 1.0000
81 85809236 4.0000
81 42374586 2.0000
81 130085607 3.0000
81 14395178 2.0000
81 354911386 2.0000
81 18020612 4.0000
81 387054267 2.0000
81 153914621 1.0000
81 191111643 2.0000
81 19973305 2.0000
81 837683683 1.0000
81 25091518 2.0000
81 35781487 4.0000
81 118429508 2.0000
81 859731314 1.0000
81 101712079 2.0000
81 64396655 1.0000
81 131120978 2.0000
81 85302744 3.0000
81 112398730 4.0000
81 70796349 3.0000
81 357472615 2.0000
81 223552246 2.0000
81 108587399 3.0000
81 15048694 1.0000
81 173089105 1.0000
81 608932775 1.0000
81 166694631 1.0000
81 532241033 1.0000
81 95646830 2.0000
81 27850283 3.0000
81 20589545 3.0000
81 16970757 1.0000
81 296288685 1.0000
81 295807687 1.0000
81 124270074 2.0000
81 20622055 3.0000
81 15484198 2.0000
81 54351001 1.0000
81 250311545 2.0000
81 122994639 2.0000
81 80812413 1.0000
81 20992801 4.0000
81 32369044 1.0000
81 22282116 1.0000
81 24734991 2.0000
81 117783032 8.0000
81 386476845 1.0000
81 103879974 2.0000
81 14190551 1.0000
81 97452095 1.0000
81 47916280 1.0000
81 407859240 1.0000
81 77220402 3.0000
81 113585486 2.0000
81 180013616 1.0000
81 185183285 3.0000
81 759067032 1.0000
81 82406734 2.0000
81 50303152 3.0000
81 66078636 2.0000
81 34940114 2.0000
81 77234984 4.0000
81 474991141 1.0000
81 196054196 1.0000
81 80802900 4.0000
81 236395049 2.0000
81 79974944 1.0000
81 21408041 2.0000
81 91786287 2.0000
81 105800463 3.0000
81 107254637 2.0000
81 143779403 2.0000
81 75896448 2.0000
82 14284260 1.0000
82 127619354 1.0000
82 14758838 1.0000
82 50714939 1.0000
82 121127090 1.0000
82 18096679 1.0000
82 80968760 1.0000
82 19589280 1.0000
82 118711934 1.0000
82 187632184 1.0000
82 475884318 1.0000
82 54515428 1.0000
82 93880122 1.0000
82 68198984 1.0000
82 385936104 1.0000
82 166598394 1.0000
82 173065787 1.0000
82 68659708 1.0000
82 124170781 1.0000
82 388250401 1.0000
82 66774405 2.0000
82 22499765 1.0000
82 19825835 1.0000
82 25097735 1.0000
82 399365200 1.0000
82 20356313 1.0000
82 482866177 1.0000
82 21744895 1.0000
82 296312085 1.0000
82 76650839 1.0000
82 15453062 1.0000
82 188332701 1.0000
82 141636742 1.0000
82 14395178 1.0000
82 19973305 1.0000
82 85302744 1.0000
82 108587399 1.0000
82 24734991 1.0000
82 103879974 2.0000
82 77220402 1.0000
82 113585486 1.0000
82 34940114 1.0000
82 474991141 1.0000
82 75896448 1.0000
83 14284260 1.0000
83 21746513 2.0000
83 277496722 1.0000
83 127619354 2.0000
83 14758838 1.0000
83 457060718 1.0000
83 309587728 1.0000
83 50714939 2.0000
83 121127090 1.0000
83 22639961 1.0000
83 80021045 4.0000
83 222477026 1.0000
83 18096679 3.0000
83 81367969 2.0000
83 102107018 5.0000
83 80968760 1.0000
83 105838665 1.0000
83 18451281 1.0000
83 110767433 2.0000
83 22031058 1.0000
83 311986618 1.0000
83 19589280 1.0000
83 45158266 1.0000
83 19858924 2.0000
83 193313425 2.0000
83 130092487 1.0000
83 15580900 5.0000
83 386776248 1.0000
83 331178901 1.0000
83 118711934 2.0000
83 106397932 1.0000
83 155892458 1.0000
83 36672211 2.0000
83 6364652 4.0000
83 312758175 1.0000
83 77224096 2.0000
83 60738400 1.0000
83 93860818 2.0000
83 143739561 2.0000
83 20132840 1.0000
83 373442908 1.0000
83 432396682 2.0000
83 209029473 1.0000
83 187632184 1.0000
83 130154450 2.0000
83 108600854 1.0000
83 22388326 4.0000
83 168592013 1.0000
83 18099795 7.0000
83 106115066 1.0000
83 328634628 6.0000
83 19177609 1.0000
83 92498317 1.0000
83 14146330 2.0000
83 86192099 1.0000
83 221355288 1.0000
83 118984824 1.0000
83 77981490 2.0000
83 77808680 3.0000
83 15157283 1.0000
83 54515428 1.0000
83 131970620 3.0000
83 14937936 1.0000
83 20688804 2.0000
83 38281180 1.0000
83 33300246 9.0000
83 93880122 1.0000
83 131517399 1.0000
83 201226827 2.0000
83 776022362 1.0000
83 111411358 4.0000
83 408663015 1.0000
83 162472533 6.0000
83 66444899 1.0000
83 110391388 1.0000
83 19977759 12.0000
83 34374472 7.0000
83 20226550 1.0000
83 110459587 1.0000
83 68198984 1.0000
83 27212119 4.0000
83 32965648 2.0000
83 125270251 1.0000
83 215206530 1.0000
83 16884084 3.0000
83 90646214 1.0000
83 191807697 2.0000
83 78702900 1.0000
83 40238442 2.0000
83 18627119 1.0000
83 253490735 2.0000
83 166598394 1.0000
83 100520303 1.0000
83 6058852 1.0000
83 297967419 1.0000
83 34244239 2.0000
83 436576452 1.0000
83 109585815 1.0000
83 46609085 1.0000
83 144791011 1.0000
83 104845115 1.0000
83 102084479 3.0000
83 115643685 6.0000
83 377319290 1.0000
83 55059675 1.0000
83 331021368 1.0000
83 94701778 1.0000
83 222762589 2.0000
83 249709671 2.0000
83 20148039 3.0000
83 14104027 3.0000
83 240202308 1.0000
83 105880024 3.0000
83 173065787 1.0000
83 14561015 2.0000
83 19295262 2.0000
83 121762421 1.0000
83 124152473 2.0000
83 132170123 2.0000
83 357805905 1.0000
83 19087569 1.0000
83 261782937 1.0000
83 144929619 3.0000
83 80943076 1.0000
83 16708655 8.0000
83 82093305 1.0000
83 49682880 1.0000
83 219330249 1.0000
83 58836363 6.0000
83 368312542 1.0000
83 68659708 2.0000
83 14933304 4.0000
83 36664451 1.0000
83 227023883 4.0000
83 303707744 1.0000
83 28087982 1.0000
83 103065157 1.0000
83 158315486 1.0000
83 61733092 1.0000
83 269788397 1.0000
83 153810216 7.0000
83 19058678 2.0000
83 18632946 2.0000
83 260824465 1.0000
83 124170781 1.0000
83 131926473 1.0000
83 44548822 1.0000
83 77188973 3.0000
83 31373289 2.0000
83 20424362 2.0000
83 15133808 1.0000
83 164226176 2.0000
83 72341341 2.0000
83 318951712 2.0000
83 388250401 1.0000
83 66774405 2.0000
83 24157360 4.0000
83 58922682 1.0000
83 393947529 1.0000
83 65357102 1.0000
83 276868661 3.0000
83 21666641 2.0000
83 72883916 3.0000
83 393436815 1.0000
83 22499765 6.0000
83 117449724 1.0000
83 88974929 1.0000
83 19825835 1.0000
83 258834854 1.0000
83 11564602 1.0000
83 25097735 1.0000
83 24727170 2.0000
83 107722321 3.0000
83 32522100 2.0000
83 242943134 1.0000
83 154943205 1.0000
83 15010349 8.0000
83 61781260 6.0000
83 20356313 2.0000
83 133236916 5.0000
83 62613162 2.0000
83 20995648 11.0000
83 28543847 3.0000
83 85110055 2.0000
83 21744895 1.0000
83 34343954 2.0000
83 95194160 2.0000
83 389443487 1.0000
83 389434876 1.0000
83 134738764 1.0000
83 224655400 3.0000
83 19397942 4.0000
83 17723460 8.0000
83 119074643 1.0000
83 35305401 3.0000
83 296312085 1.0000
83 56999787 6.0000
83 270926830 1.0000
83 90432690 3.0000
83 21291109 3.0000
83 156992643 3.0000
83 255998767 3.0000
83 125312818 2.0000
83 26584956 5.0000
83 169864622 3.0000
83 76650839 1.0000
83 21713090 3.0000
83 26796376 1.0000
83 19758148 1.0000
83 20856796 2.0000
83 192935794 1.0000
83 23452598 2.0000
83 245745762 2.0000
83 19619404 2.0000
83 237700394 2.0000
83 117777690 6.0000
83 198912426 2.0000
83 5715682 3.0000
83 408454349 1.0000
83 200700960 2.0000
83 288723364 2.0000
83 120720108 1.0000
83 17298241 2.0000
83 55253731 1.0000
83 22159580 4.0000
83 58821256 2.0000
83 202205134 1.0000
83 19018381 1.0000
83 20600229 3.0000
83 34654362 1.0000
83 111013369 2.0000
83 499781930 2.0000
83 84563846 2.0000
83 114704539 2.0000
83 328576792 1.0000
83 60585651 1.0000
83 48988168 1.0000
83 219298196 1.0000
83 124312153 2.0000
83 15672615 3.0000
83 14567982 4.0000
83 142003449 1.0000
83 41901500 2.0000
83 21736214 3.0000
83 24211594 6.0000
83 188332701 1.0000
83 100260784 1.0000
83 108935576 1.0000
83 236953412 1.0000
83 141636742 1.0000
83 143212610 1.0000
83 383238347 1.0000
83 14197060 2.0000
83 79167671 3.0000
83 85809236 1.0000
83 42374586 1.0000
83 130085607 1.0000
83 14395178 1.0000
83 354911386 2.0000
83 18020612 3.0000
83 387054267 2.0000
83 191111643 3.0000
83 19973305 2.0000
83 25091518 2.0000
83 35781487 2.0000
83 118429508 1.0000
83 101712079 1.0000
83 64396655 3.0000
83 131120978 1.0000
83 85302744 2.0000
83 112398730 1.0000
83 70796349 1.0000
83 223552246 1.0000
83 108587399 2.0000
83 15048694 1.0000
83 173089105 1.0000
83 95646830 1.0000
83 27850283 2.0000
83 20589545 1.0000
83 16970757 2.0000
83 296288685 1.0000
83 295807687 1.0000
83 124270074 1.0000
83 20622055 1.0000
83 15484198 10.0000
83 54351001 3.0000
83 250311545 1.0000
83 122994639 7.0000
83 20992801 3.0000
83 32369044 1.0000
83 22282116 1.0000
83 24734991 2.0000
83 117783032 2.0000
83 103879974 1.0000
83 14190551 6.0000
83 97452095 2.0000
83 77220402 1.0000
83 113585486 1.0000
83 185183285 2.0000
83 82406734 2.0000
83 50303152 5.0000
83 66078636 2.0000
83 34940114 1.0000
83 77234984 7.0000
83 80802900 4.0000
83 236395049 1.0000
83 79974944 1.0000
83 21408041 2.0000
83 91786287 1.0000
83 105800463 2.0000
83 107254637 3.0000
83 143779403 6.0000
83 75896448 12.0000
84 14284260 1.0000
84 21746513 1.0000
84 277496722 1.0000
84 127619354 1.0000
84 14758838 1.0000
84 309587728 1.0000
84 50714939 1.0000
84 121127090 1.0000
84 22639961 1.0000
84 80021045 1.0000
84 222477026 1.0000
84 18096679 3.0000
84 496278040 1.0000
84 81367969 1.0000
84 102107018 1.0000
84 80968760 1.0000
84 105838665 1.0000
84 18451281 1.0000
84 110767433 2.0000
84 22031058 1.0000
84 311986618 1.0000
84 19589280 1.0000
84 45158266 1.0000
84 19858924 1.0000
84 193313425 1.0000
84 130092487 1.0000
84 15580900 1.0000
84 331178901 1.0000
84 118711934 1.0000
84 106397932 1.0000
84 155892458 1.0000
84 36672211 1.0000
84 312758175 1.0000
84 77224096 1.0000
84 60738400 1.0000
84 93860818 1.0000
84 225857392 1.0000
84 143739561 1.0000
84 20132840 1.0000
84 373442908 1.0000
84 432396682 1.0000
84 209029473 1.0000
84 187632184 1.0000
84 130154450 1.0000
84 108600854 1.0000
84 22388326 1.0000
84 168592013 2.0000
84 18099795 1.0000
84 106115066 1.0000
84 19177609 1.0000
84 92498317 1.0000
84 14146330 1.0000
84 86192099 3.0000
84 221355288 1.0000
84 118984824 2.0000
84 77981490 1.0000
84 77808680 1.0000
84 15157283 1.0000
84 54515428 1.0000
84 131970620 1.0000
84 14937936 2.0000
84 38281180 1.0000
84 33300246 4.0000
84 93880122 1.0000
84 131517399 2.0000
84 201226827 1.0000
84 111411358 1.0000
84 162472533 1.0000
84 66444899 1.0000
84 110391388 1.0000
84 19977759 2.0000
84 34374472 3.0000
84 20226550 2.0000
84 110459587 1.0000
84 68198984 1.0000
84 27212119 1.0000
84 32965648 1.0000
84 125270251 2.0000
84 215206530 1.0000
84 16884084 1.0000
84 90646214 1.0000
84 191807697 1.0000
84 78702900 1.0000
84 40238442 2.0000
84 18627119 2.0000
84 253490735 1.0000
84 166598394 2.0000
84 100520303 1.0000
84 6058852 3.0000
84 297967419 1.0000
84 34244239 1.0000
84 436576452 1.0000
84 109585815 1.0000
84 144791011 1.0000
84 104845115 1.0000
84 102084479 1.0000
84 115643685 1.0000
84 377319290 1.0000
84 55059675 1.0000
84 331021368 1.0000
84 94701778 1.0000
84 222762589 1.0000
84 20148039 1.0000
84 14104027 1.0000
84 211525589 1.0000
84 240202308 1.0000
84 105880024 2.0000
84 173065787 2.0000
84 948015937 1.0000
84 14561015 2.0000
84 19295262 1.0000
84 121762421 1.0000
84 124152473 1.0000
84 132170123 1.0000
84 357805905 1.0000
84 19087569 1.0000
84 261782937 1.0000
84 144929619 2.0000
84 80943076 1.0000
84 16708655 1.0000
84 82093305 1.0000
84 49682880 1.0000
84 219330249 1.0000
84 58836363 2.0000
84 368312542 1.0000
84 68659708 1.0000
84 14933304 1.0000
84 36664451 2.0000
84 227023883 1.0000
84 303707744 1.0000
84 28087982 1.0000
84 103065157 3.0000
84 158315486 1.0000
84 61733092 1.0000
84 269788397 1.0000
84 153810216 1.0000
84 19058678 1.0000
84 18632946 1.0000
84 260824465 1.0000
84 124170781 2.0000
84 78562045 1.0000
84 44548822 1.0000
84 77188973 1.0000
84 31373289 1.0000
84 20424362 1.0000
84 15133808 1.0000
84 164226176 1.0000
84 72341341 2.0000
84 318951712 2.0000
84 388250401 1.0000
84 66774405 3.0000
84 24157360 1.0000
84 58922682 1.0000
84 393947529 1.0000
84 65357102 2.0000
84 276868661 1.0000
84 21666641 1.0000
84 72883916 1.0000
84 393436815 1.0000
84 22499765 2.0000
84 117449724 1.0000
84 88974929 1.0000
84 19825835 1.0000
84 258834854 1.0000
84 11564602 1.0000
84 25097735 1.0000
84 24727170 1.0000
84 107722321 1.0000
84 32522100 1.0000
84 242943134 1.0000
84 154943205 1.0000
84 15010349 1.0000
84 61781260 1.0000
84 20356313 1.0000
84 133236916 2.0000
84 62613162 1.0000
84 20995648 2.0000
84 28543847 1.0000
84 85110055 2.0000
84 21744895 1.0000
84 34343954 1.0000
84 95194160 1.0000
84 389443487 1.0000
84 389434876 1.0000
84 134738764 1.0000
84 224655400 1.0000
84 19397942 2.0000
84 17723460 1.0000
84 119074643 1.0000
84 35305401 1.0000
84 296312085 1.0000
84 56999787 1.0000
84 270926830 1.0000
84 90432690 2.0000
84 21291109 1.0000
84 156992643 1.0000
84 255998767 1.0000
84 125312818 1.0000
84 806388620 1.0000
84 26584956 1.0000
84 169864622 1.0000
84 76650839 1.0000
84 21713090 2.0000
84 26796376 2.0000
84 19758148 1.0000
84 20856796 1.0000
84 23452598 1.0000
84 245745762 1.0000
84 19619404 2.0000
84 237700394 1.0000
84 117777690 1.0000
84 198912426 1.0000
84 5715682 1.0000
84 408454349 2.0000
84 200700960 1.0000
84 288723364 1.0000
84 120720108 1.0000
84 17298241 1.0000
84 55253731 2.0000
84 22159580 1.0000
84 58821256 1.0000
84 202205134 1.0000
84 19018381 1.0000
84 20600229 1.0000
84 34654362 1.0000
84 111013369 1.0000
84 84563846 1.0000
84 114704539 1.0000
84 328576792 1.0000
84 60585651 1.0000
84 48988168 1.0000
84 219298196 1.0000
84 124312153 1.0000
84 15672615 1.0000
84 14567982 1.0000
84 142003449 1.0000
84 23749162 5.0000
84 41901500 1.0000
84 21736214 1.0000
84 24211594 1.0000
84 188332701 1.0000
84 100260784 1.0000
84 108935576 1.0000
84 236953412 1.0000
84 141636742 1.0000
84 143212610 2.0000
84 383238347 1.0000
84 14197060 1.0000
84 79167671 1.0000
84 85809236 1.0000
84 42374586 1.0000
84 130085607 1.0000
84 14395178 2.0000
84 18020612 1.0000
84 387054267 1.0000
84 153914621 1.0000
84 191111643 2.0000
84 19973305 1.0000
84 25091518 1.0000
84 35781487 1.0000
84 118429508 1.0000
84 101712079 1.0000
84 64396655 1.0000
84 131120978 2.0000
84 85302744 1.0000
84 70796349 1.0000
84 223552246 2.0000
84 108587399 1.0000
84 15048694 1.0000
84 95646830 1.0000
84 27850283 2.0000
84 20589545 2.0000
84 16970757 2.0000
84 295807687 1.0000
84 124270074 2.0000
84 20622055 1.0000
84 15484198 1.0000
84 54351001 1.0000
84 250311545 1.0000
84 122994639 4.0000
84 20992801 2.0000
84 32369044 1.0000
84 22282116 1.0000
84 24734991 2.0000
84 117783032 1.0000
84 103879974 1.0000
84 14190551 1.0000
84 97452095 1.0000
84 77220402 1.0000
84 113585486 1.0000
84 185183285 1.0000
84 82406734 1.0000
84 50303152 3.0000
84 66078636 1.0000
84 34940114 1.0000
84 77234984 1.0000
84 474991141 1.0000
84 80802900 1.0000
84 236395049 1.0000
84 79974944 1.0000
84 21408041 1.0000
84 91786287 1.0000
84 105800463 3.0000
84 107254637 1.0000
84 143779403 2.0000
84 75896448 2.0000
85 14284260 1.0000
85 21746513 1.0000
85 127619354 1.0000
85 14758838 1.0000
85 309587728 1.0000
85 121127090 1.0000
85 222477026 1.0000
85 496278040 1.0000
85 102107018 1.0000
85 80968760 1.0000
85 22031058 1.0000
85 311986618 1.0000
85 19589280 1.0000
85 45158266 1.0000
85 479644360 1.0000
85 19858924 1.0000
85 417975170 1.0000
85 130092487 1.0000
85 52412027 1.0000
85 386776248 1.0000
85 118711934 1.0000
85 155892458 1.0000
85 312758175 1.0000
85 60738400 1.0000
85 222419520 1.0000
85 20132840 1.0000
85 373442908 1.0000
85 376161322 1.0000
85 209029473 1.0000
85 187632184 1.0000
85 81857654 1.0000
85 328634628 1.0000
85 19177609 1.0000
85 92498317 1.0000
85 86192099 1.0000
85 475884318 1.0000
85 118984824 1.0000
85 217148014 1.0000
85 77808680 1.0000
85 54515428 1.0000
85 38281180 1.0000
85 33300246 1.0000
85 93880122 1.0000
85 131517399 1.0000
85 111411358 1.0000
85 408663015 1.0000
85 162472533 1.0000
85 554602188 1.0000
85 110391388 1.0000
85 34374472 1.0000
85 20226550 1.0000
85 110459587 1.0000
85 407741330 1.0000
85 68198984 1.0000
85 27212119 1.0000
85 215206530 1.0000
85 90646214 1.0000
85 78702900 1.0000
85 385936104 1.0000
85 166598394 1.0000
85 6058852 1.0000
85 297967419 1.0000
85 34244239 1.0000
85 436576452 1.0000
85 109585815 1.0000
85 429751008 1.0000
85 377319290 1.0000
85 331021368 1.0000
85 94701778 1.0000
85 249709671 1.0000
85 368314502 1.0000
85 14104027 1.0000
85 211525589 1.0000
85 173065787 1.0000
85 14561015 1.0000
85 357805905 1.0000
85 19087569 1.0000
85 261782937 1.0000
85 80943076 1.0000
85 82093305 1.0000
85 49682880 1.0000
85 68659708 1.0000
85 14933304 1.0000
85 36664451 1.0000
85 227023883 1.0000
85 303707744 1.0000
85 28087982 1.0000
85 158315486 1.0000
85 101262304 1.0000
85 19058678 1.0000
85 38886883 1.0000
85 260824465 1.0000
85 124170781 1.0000
85 78562045 1.0000
85 462856853 1.0000
85 44548822 1.0000
85 77188973 1.0000
85 123346524 1.0000
85 102958885 1.0000
85 20424362 1.0000
85 164226176 1.0000
85 72341341 1.0000
85 388250401 1.0000
85 66774405 1.0000
85 24157360 1.0000
85 58922682 1.0000
85 393947529 1.0000
85 65357102 1.0000
85 21666641 1.0000
85 22499765 1.0000
85 88974929 1.0000
85 19825835 1.0000
85 258834854 1.0000
85 11564602 1.0000
85 24727170 1.0000
85 32522100 1.0000
85 242943134 1.0000
85 468356212 1.0000
85 154943205 1.0000
85 399365200 1.0000
85 61781260 1.0000
85 20356313 1.0000
85 133236916 1.0000
85 219976700 1.0000
85 62613162 1.0000
85 482866177 1.0000
85 28543847 1.0000
85 85110055 1.0000
85 21744895 1.0000
85 34343954 1.0000
85 224655400 1.0000
85 19397942 1.0000
85 119074643 1.0000
85 296312085 1.0000
85 270926830 1.0000
85 255998767 1.0000
85 125312818 1.0000
85 26584956 1.0000
85 397160160 1.0000
85 76650839 1.0000
85 26796376 1.0000
85 19758148 1.0000
85 108905591 1.0000
85 580749365 1.0000
85 237700394 1.0000
85 326184301 1.0000
85 408454349 1.0000
85 200700960 1.0000
85 17298241 1.0000
85 55253731 1.0000
85 606306570 1.0000
85 15453062 1.0000
85 20600229 1.0000
85 34654362 1.0000
85 111013369 1.0000
85 114704539 1.0000
85 328576792 1.0000
85 60585651 1.0000
85 48988168 1.0000
85 142003449 1.0000
85 41901500 1.0000
85 21736214 1.0000
85 188332701 1.0000
85 100260784 1.0000
85 108935576 1.0000
85 558445037 1.0000
85 14197060 1.0000
85 494828691 1.0000
85 42374586 1.0000
85 130085607 1.0000
85 14395178 1.0000
85 387054267 1.0000
85 153914621 1.0000
85 19973305 1.0000
85 25091518 1.0000
85 101712079 1.0000
85 85302744 1.0000
85 595553662 1.0000
85 112398730 1.0000
85 70796349 1.0000
85 357472615 1.0000
85 223552246 1.0000
85 108587399 1.0000
85 15048694 1.0000
85 173089105 1.0000
85 95646830 1.0000
85 27850283 1.0000
85 296288685 1.0000
85 295807687 1.0000
85 15484198 1.0000
85 250311545 1.0000
85 122994639 1.0000
85 80812413 1.0000
85 32369044 1.0000
85 22282116 1.0000
85 24734991 1.0000
85 103879974 1.0000
85 14190551 1.0000
85 47916280 1.0000
85 77220402 1.0000
85 113585486 1.0000
85 180013616 1.0000
85 185183285 1.0000
85 82406734 1.0000
85 50303152 1.0000
85 66078636 1.0000
85 34940114 1.0000
85 474991141 1.0000
85 236395049 1.0000
85 79974944 1.0000
85 105800463 1.0000
85 75896448 1.0000
86 14284260 2.0000
86 21746513 1.0000
86 127619354 1.0000
86 14758838 1.0000
86 309587728 1.0000
86 121127090 1.0000
86 222477026 1.0000
86 496278040 1.0000
86 102107018 1.0000
86 80968760 2.0000
86 110767433 2.0000
86 22031058 1.0000
86 311986618 1.0000
86 19589280 1.0000
86 45158266 1.0000
86 479644360 1.0000
86 19858924 1.0000
86 417975170 1.0000
86 193313425 1.0000
86 130092487 1.0000
86 52412027 1.0000
86 386776248 1.0000
86 331178901 1.0000
86 118711934 1.0000
86 155892458 1.0000
86 36672211 2.0000
86 312758175 1.0000
86 77224096 1.0000
86 60738400 1.0000
86 222419520 1.0000
86 93860818 2.0000
86 143739561 1.0000
86 20132840 1.0000
86 373442908 1.0000
86 376161322 1.0000
86 209029473 1.0000
86 187632184 1.0000
86 108600854 1.0000
86 81857654 1.0000
86 106115066 1.0000
86 328634628 1.0000
86 19177609 1.0000
86 92498317 1.0000
86 86192099 1.0000
86 475884318 1.0000
86 118984824 1.0000
86 217148014 1.0000
86 77981490 1.0000
86 77808680 1.0000
86 15157283 1.0000
86 54515428 1.0000
86 131970620 1.0000
86 38281180 1.0000
86 33300246 1.0000
86 93880122 1.0000
86 131517399 1.0000
86 111411358 1.0000
86 408663015 1.0000
86 162472533 1.0000
86 554602188 1.0000
86 66444899 1.0000
86 110391388 1.0000
86 19977759 1.0000
86 34374472 1.0000
86 20226550 1.0000
86 110459587 1.0000
86 407741330 1.0000
86 68198984 1.0000
86 27212119 1.0000
86 215206530 1.0000
86 90646214 1.0000
86 78702900 1.0000
86 385936104 1.0000
86 253490735 1.0000
86 166598394 1.0000
86 6058852 1.0000
86 297967419 1.0000
86 34244239 1.0000
86 436576452 1.0000
86 109585815 1.0000
86 46609085 1.0000
86 429751008 1.0000
86 377319290 1.0000
86 55059675 1.0000
86 331021368 1.0000
86 94701778 1.0000
86 249709671 1.0000
86 20148039 1.0000
86 368314502 1.0000
86 14104027 1.0000
86 211525589 1.0000
86 240202308 1.0000
86 173065787 1.0000
86 14561015 1.0000
86 357805905 1.0000
86 19087569 2.0000
86 261782937 1.0000
86 144929619 6.0000
86 80943076 2.0000
86 82093305 2.0000
86 49682880 1.0000
86 58836363 1.0000
86 68659708 2.0000
86 14933304 1.0000
86 36664451 1.0000
86 227023883 1.0000
86 303707744 1.0000
86 28087982 1.0000
86 103065157 2.0000
86 158315486 1.0000
86 101262304 1.0000
86 153810216 1.0000
86 19058678 1.0000
86 38886883 1.0000
86 18632946 1.0000
86 260824465 1.0000
86 124170781 1.0000
86 78562045 1.0000
86 462856853 1.0000
86 44548822 1.0000
86 77188973 1.0000
86 123346524 1.0000
86 102958885 1.0000
86 20424362 1.0000
86 15133808 1.0000
86 164226176 1.0000
86 72341341 1.0000
86 388250401 2.0000
86 66774405 1.0000
86 24157360 1.0000
86 58922682 1.0000
86 393947529 1.0000
86 65357102 1.0000
86 21666641 2.0000
86 72883916 1.0000
86 22499765 1.0000
86 88974929 1.0000
86 19825835 1.0000
86 258834854 1.0000
86 11564602 2.0000
86 830775721 1.0000
86 24727170 1.0000
86 32522100 1.0000
86 242943134 1.0000
86 468356212 1.0000
86 154943205 1.0000
86 399365200 1.0000
86 61781260 1.0000
86 20356313 3.0000
86 133236916 1.0000
86 219976700 1.0000
86 62613162 1.0000
86 482866177 1.0000
86 28543847 1.0000
86 85110055 2.0000
86 21744895 1.0000
86 34343954 1.0000
86 95194160 1.0000
86 224655400 1.0000
86 19397942 1.0000
86 119074643 1.0000
86 35305401 1.0000
86 296312085 1.0000
86 270926830 2.0000
86 255998767 2.0000
86 125312818 1.0000
86 26584956 1.0000
86 397160160 1.0000
86 76650839 1.0000
86 21713090 2.0000
86 26796376 1.0000
86 19758148 1.0000
86 108905591 1.0000
86 23452598 1.0000
86 580749365 1.0000
86 237700394 1.0000
86 117777690 2.0000
86 198912426 1.0000
86 326184301 1.0000
86 408454349 1.0000
86 200700960 2.0000
86 17298241 2.0000
86 55253731 1.0000
86 606306570 1.0000
86 15453062 1.0000
86 20600229 1.0000
86 34654362 1.0000
86 388299335 1.0000
86 111013369 1.0000
86 114704539 2.0000
86 328576792 1.0000
86 60585651 1.0000
86 48988168 1.0000
86 219298196 1.0000
86 14567982 1.0000
86 142003449 1.0000
86 41901500 1.0000
86 21736214 1.0000
86 24211594 2.0000
86 188332701 1.0000
86 100260784 1.0000
86 108935576 1.0000
86 558445037 1.0000
86 14197060 2.0000
86 494828691 1.0000
86 85809236 1.0000
86 42374586 1.0000
86 130085607 1.0000
86 14395178 1.0000
86 18020612 2.0000
86 387054267 1.0000
86 153914621 2.0000
86 19973305 2.0000
86 25091518 1.0000
86 101712079 1.0000
86 85302744 1.0000
86 595553662 1.0000
86 112398730 2.0000
86 70796349 2.0000
86 357472615 1.0000
86 223552246 1.0000
86 108587399 2.0000
86 15048694 1.0000
86 173089105 1.0000
86 95646830 1.0000
86 27850283 3.0000
86 16970757 1.0000
86 296288685 1.0000
86 295807687 1.0000
86 15484198 1.0000
86 54351001 1.0000
86 250311545 1.0000
86 122994639 1.0000
86 80812413 1.0000
86 20992801 2.0000
86 32369044 1.0000
86 22282116 1.0000
86 24734991 1.0000
86 103879974 1.0000
86 14190551 1.0000
86 47916280 1.0000
86 77220402 1.0000
86 113585486 1.0000
86 180013616 1.0000
86 185183285 1.0000
86 82406734 1.0000
86 50303152 2.0000
86 66078636 2.0000
86 34940114 2.0000
86 474991141 1.0000
86 236395049 1.0000
86 79974944 1.0000
86 105800463 1.0000
86 143779403 2.0000
86 75896448 1.0000
87 14284260 1.0000
87 21746513 1.0000
87 127619354 2.0000
87 14758838 2.0000
87 309587728 1.0000
87 121127090 1.0000
87 222477026 1.0000
87 496278040 1.0000
87 102107018 1.0000
87 80968760 2.0000
87 22031058 1.0000
87 311986618 1.0000
87 19589280 2.0000
87 45158266 2.0000
87 479644360 1.0000
87 19858924 1.0000
87 417975170 1.0000
87 130092487 1.0000
87 15580900 1.0000
87 52412027 1.0000
87 386776248 1.0000
87 118711934 2.0000
87 155892458 1.0000
87 312758175 1.0000
87 60738400 1.0000
87 222419520 1.0000
87 20132840 1.0000
87 373442908 1.0000
87 376161322 1.0000
87 209029473 1.0000
87 187632184 2.0000
87 81857654 1.0000
87 18099795 1.0000
87 328634628 1.0000
87 19177609 1.0000
87 92498317 1.0000
87 14146330 1.0000
87 86192099 1.0000
87 475884318 2.0000
87 118984824 1.0000
87 217148014 1.0000
87 77808680 1.0000
87 54515428 2.0000
87 38281180 1.0000
87 33300246 1.0000
87 93880122 2.0000
87 131517399 1.0000
87 111411358 1.0000
87 408663015 1.0000
87 162472533 1.0000
87 554602188 1.0000
87 110391388 1.0000
87 34374472 1.0000
87 20226550 1.0000
87 110459587 1.0000
87 407741330 1.0000
87 68198984 2.0000
87 27212119 1.0000
87 215206530 1.0000
87 90646214 1.0000
87 78702900 1.0000
87 385936104 2.0000
87 166598394 1.0000
87 6058852 1.0000
87 297967419 1.0000
87 34244239 1.0000
87 436576452 1.0000
87 109585815 1.0000
87 102084479 1.0000
87 429751008 1.0000
87 115643685 1.0000
87 377319290 1.0000
87 331021368 1.0000
87 94701778 1.0000
87 249709671 1.0000
87 368314502 1.0000
87 14104027 1.0000
87 211525589 1.0000
87 173065787 2.0000
87 14561015 1.0000
87 357805905 1.0000
87 19087569 1.0000
87 261782937 1.0000
87 80943076 1.0000
87 82093305 1.0000
87 49682880 1.0000
87 58836363 1.0000
87 68659708 2.0000
87 14933304 2.0000
87 36664451 1.0000
87 227023883 1.0000
87 303707744 1.0000
87 28087982 1.0000
87 158315486 1.0000
87 101262304 1.0000
87 19058678 1.0000
87 38886883 1.0000
87 260824465 1.0000
87 124170781 2.0000
87 131926473 1.0000
87 78562045 1.0000
87 462856853 1.0000
87 44548822 1.0000
87 77188973 1.0000
87 123346524 1.0000
87 102958885 1.0000
87 20424362 1.0000
87 164226176 1.0000
87 72341341 1.0000
87 388250401 2.0000
87 66774405 2.0000
87 24157360 1.0000
87 58922682 1.0000
87 393947529 1.0000
87 65357102 1.0000
87 21666641 2.0000
87 72883916 1.0000
87 22499765 3.0000
87 88974929 1.0000
87 19825835 1.0000
87 258834854 1.0000
87 11564602 1.0000
87 24727170 1.0000
87 32522100 1.0000
87 242943134 1.0000
87 468356212 1.0000
87 154943205 1.0000
87 399365200 2.0000
87 61781260 1.0000
87 20356313 1.0000
87 133236916 1.0000
87 219976700 1.0000
87 62613162 2.0000
87 482866177 2.0000
87 28543847 1.0000
87 85110055 1.0000
87 21744895 1.0000
87 34343954 1.0000
87 224655400 1.0000
87 19397942 1.0000
87 17723460 1.0000
87 119074643 1.0000
87 35305401 1.0000
87 296312085 2.0000
87 56999787 1.0000
87 270926830 1.0000
87 255998767 1.0000
87 125312818 1.0000
87 26584956 1.0000
87 397160160 1.0000
87 76650839 2.0000
87 26796376 1.0000
87 19758148 1.0000
87 108905591 1.0000
87 580749365 1.0000
87 237700394 1.0000
87 326184301 1.0000
87 5715682 1.0000
87 408454349 1.0000
87 200700960 1.0000
87 17298241 1.0000
87 55253731 1.0000
87 606306570 1.0000
87 15453062 2.0000
87 20600229 1.0000
87 34654362 1.0000
87 111013369 1.0000
87 114704539 1.0000
87 328576792 1.0000
87 60585651 1.0000
87 48988168 1.0000
87 142003449 1.0000
87 41901500 1.0000
87 21736214 1.0000
87 24211594 1.0000
87 188332701 2.0000
87 100260784 1.0000
87 108935576 1.0000
87 558445037 1.0000
87 14197060 2.0000
87 494828691 1.0000
87 85809236 1.0000
87 42374586 1.0000
87 130085607 1.0000
87 14395178 2.0000
87 387054267 1.0000
87 153914621 1.0000
87 19973305 3.0000
87 25091518 1.0000
87 101712079 1.0000
87 85302744 2.0000
87 595553662 1.0000
87 112398730 1.0000
87 70796349 1.0000
87 357472615 2.0000
87 223552246 1.0000
87 108587399 2.0000
87 15048694 1.0000
87 173089105 1.0000
87 95646830 1.0000
87 27850283 1.0000
87 296288685 1.0000
87 295807687 1.0000
87 15484198 3.0000
87 250311545 1.0000
87 122994639 3.0000
87 80812413 1.0000
87 32369044 1.0000
87 22282116 1.0000
87 24734991 3.0000
87 103879974 2.0000
87 14190551 1.0000
87 47916280 1.0000
87 77220402 3.0000
87 113585486 1.0000
87 180013616 1.0000
87 185183285 1.0000
87 82406734 1.0000
87 50303152 1.0000
87 66078636 1.0000
87 34940114 1.0000
87 77234984 1.0000
87 474991141 2.0000
87 80802900 2.0000
87 236395049 1.0000
87 79974944 1.0000
87 91786287 1.0000
87 105800463 1.0000
87 143779403 1.0000
87 75896448 2.0000
88 14284260 1.0000
88 21746513 1.0000
88 127619354 1.0000
88 14758838 1.0000
88 309587728 1.0000
88 121127090 1.0000
88 222477026 1.0000
88 18096679 2.0000
88 496278040 1.0000
88 102107018 1.0000
88 80968760 1.0000
88 22031058 1.0000
88 311986618 1.0000
88 19589280 1.0000
88 45158266 1.0000
88 479644360 1.0000
88 19858924 1.0000
88 417975170 1.0000
88 130092487 1.0000
88 52412027 1.0000
88 386776248 1.0000
88 118711934 1.0000
88 155892458 1.0000
88 312758175 1.0000
88 60738400 1.0000
88 222419520 1.0000
88 20132840 1.0000
88 373442908 1.0000
88 376161322 1.0000
88 209029473 1.0000
88 187632184 1.0000
88 81857654 1.0000
88 328634628 1.0000
88 19177609 1.0000
88 92498317 1.0000
88 14146330 1.0000
88 86192099 1.0000
88 475884318 1.0000
88 118984824 1.0000
88 217148014 1.0000
88 77808680 1.0000
88 54515428 1.0000
88 38281180 1.0000
88 33300246 1.0000
88 93880122 1.0000
88 131517399 1.0000
88 111411358 1.0000
88 408663015 1.0000
88 162472533 1.0000
88 554602188 1.0000
88 110391388 1.0000
88 34374472 1.0000
88 20226550 1.0000
88 110459587 1.0000
88 407741330 1.0000
88 68198984 1.0000
88 27212119 1.0000
88 215206530 1.0000
88 90646214 1.0000
88 78702900 1.0000
88 385936104 1.0000
88 166598394 1.0000
88 6058852 1.0000
88 297967419 1.0000
88 34244239 1.0000
88 436576452 1.0000
88 109585815 1.0000
88 429751008 1.0000
88 377319290 1.0000
88 331021368 1.0000
88 94701778 1.0000
88 249709671 1.0000
88 368314502 1.0000
88 14104027 3.0000
88 211525589 1.0000
88 173065787 1.0000
88 14561015 1.0000
88 357805905 1.0000
88 19087569 1.0000
88 261782937 1.0000
88 144929619 1.0000
88 80943076 1.0000
88 82093305 1.0000
88 49682880 1.0000
88 68659708 1.0000
88 14933304 1.0000
88 36664451 1.0000
88 227023883 1.0000
88 303707744 1.0000
88 28087982 1.0000
88 158315486 1.0000
88 101262304 1.0000
88 19058678 1.0000
88 38886883 1.0000
88 260824465 1.0000
88 124170781 1.0000
88 78562045 1.0000
88 462856853 1.0000
88 44548822 1.0000
88 77188973 1.0000
88 123346524 1.0000
88 102958885 1.0000
88 20424362 1.0000
88 164226176 1.0000
88 72341341 1.0000
88 388250401 2.0000
88 66774405 1.0000
88 24157360 1.0000
88 58922682 1.0000
88 393947529 1.0000
88 65357102 1.0000
88 21666641 1.0000
88 22499765 1.0000
88 88974929 1.0000
88 19825835 1.0000
88 258834854 1.0000
88 11564602 1.0000
88 24727170 1.0000
88 32522100 1.0000
88 242943134 1.0000
88 468356212 1.0000
88 154943205 1.0000
88 399365200 1.0000
88 61781260 2.0000
88 20356313 1.0000
88 133236916 1.0000
88 219976700 1.0000
88 62613162 1.0000
88 482866177 1.0000
88 28543847 1.0000
88 85110055 1.0000
88 21744895 1.0000
88 34343954 1.0000
88 224655400 1.0000
88 19397942 1.0000
88 119074643 1.0000
88 296312085 1.0000
88 270926830 1.0000
88 255998767 1.0000
88 125312818 1.0000
88 26584956 1.0000
88 397160160 1.0000
88 76650839 1.0000
88 26796376 1.0000
88 19758148 1.0000
88 108905591 1.0000
88 580749365 1.0000
88 237700394 1.0000
88 326184301 1.0000
88 408454349 1.0000
88 200700960 1.0000
88 17298241 1.0000
88 55253731 1.0000
88 606306570 1.0000
88 15453062 1.0000
88 20600229 1.0000
88 34654362 1.0000
88 111013369 1.0000
88 114704539 1.0000
88 328576792 1.0000
88 60585651 1.0000
88 48988168 1.0000
88 142003449 1.0000
88 41901500 1.0000
88 21736214 1.0000
88 188332701 1.0000
88 100260784 1.0000
88 108935576 1.0000
88 558445037 1.0000
88 14197060 1.0000
88 494828691 1.0000
88 42374586 1.0000
88 130085607 1.0000
88 14395178 1.0000
88 387054267 1.0000
88 153914621 1.0000
88 19973305 1.0000
88 25091518 1.0000
88 101712079 1.0000
88 85302744 1.0000
88 595553662 1.0000
88 112398730 1.0000
88 70796349 1.0000
88 357472615 1.0000
88 223552246 1.0000
88 108587399 1.0000
88 15048694 1.0000
88 173089105 1.0000
88 95646830 1.0000
88 27850283 1.0000
88 296288685 1.0000
88 295807687 1.0000
88 15484198 1.0000
88 250311545 1.0000
88 122994639 1.0000
88 80812413 1.0000
88 32369044 1.0000
88 22282116 1.0000
88 24734991 1.0000
88 103879974 1.0000
88 14190551 1.0000
88 47916280 1.0000
88 77220402 1.0000
88 113585486 1.0000
88 180013616 1.0000
88 185183285 1.0000
88 82406734 1.0000
88 50303152 1.0000
88 66078636 1.0000
88 34940114 1.0000
88 474991141 1.0000
88 80802900 1.0000
88 236395049 1.0000
88 79974944 1.0000
88 105800463 1.0000
88 75896448 1.0000
89 14284260 1.0000
89 21746513 1.0000
89 127619354 2.0000
89 14758838 3.0000
89 309587728 1.0000
89 50714939 1.0000
89 121127090 1.0000
89 222477026 1.0000
89 496278040 1.0000
89 102107018 1.0000
89 80968760 2.0000
89 22031058 1.0000
89 311986618 1.0000
89 19589280 2.0000
89 45158266 1.0000
89 479644360 1.0000
89 19858924 1.0000
89 417975170 1.0000
89 130092487 1.0000
89 52412027 1.0000
89 386776248 1.0000
89 118711934 2.0000
89 106397932 1.0000
89 155892458 1.0000
89 312758175 1.0000
89 60738400 1.0000
89 222419520 1.0000
89 20132840 1.0000
89 373442908 1.0000
89 376161322 1.0000
89 209029473 1.0000
89 187632184 2.0000
89 81857654 1.0000
89 328634628 1.0000
89 19177609 1.0000
89 92498317 1.0000
89 86192099 1.0000
89 475884318 2.0000
89 118984824 1.0000
89 217148014 1.0000
89 77808680 1.0000
89 54515428 2.0000
89 38281180 1.0000
89 33300246 1.0000
89 93880122 2.0000
89 131517399 1.0000
89 111411358 1.0000
89 408663015 1.0000
89 162472533 1.0000
89 554602188 1.0000
89 110391388 1.0000
89 34374472 1.0000
89 20226550 1.0000
89 110459587 1.0000
89 407741330 1.0000
89 68198984 2.0000
89 27212119 1.0000
89 215206530 1.0000
89 90646214 1.0000
89 78702900 1.0000
89 385936104 2.0000
89 166598394 1.0000
89 6058852 1.0000
89 297967419 1.0000
89 34244239 1.0000
89 436576452 1.0000
89 109585815 1.0000
89 429751008 1.0000
89 377319290 1.0000
89 331021368 1.0000
89 94701778 1.0000
89 249709671 1.0000
89 368314502 1.0000
89 14104027 1.0000
89 211525589 1.0000
89 173065787 2.0000
89 14561015 1.0000
89 132170123 1.0000
89 357805905 1.0000
89 19087569 1.0000
89 261782937 1.0000
89 80943076 1.0000
89 82093305 1.0000
89 49682880 1.0000
89 68659708 2.0000
89 14933304 1.0000
89 36664451 1.0000
89 227023883 1.0000
89 303707744 1.0000
89 28087982 1.0000
89 158315486 1.0000
89 101262304 1.0000
89 19058678 1.0000
89 38886883 1.0000
89 260824465 1.0000
89 124170781 2.0000
89 78562045 1.0000
89 462856853 1.0000
89 44548822 1.0000
89 77188973 1.0000
89 123346524 1.0000
89 102958885 1.0000
89 20424362 1.0000
89 164226176 1.0000
89 72341341 1.0000
89 318951712 1.0000
89 388250401 2.0000
89 66774405 2.0000
89 24157360 1.0000
89 58922682 1.0000
89 393947529 1.0000
89 65357102 1.0000
89 21666641 1.0000
89 22499765 2.0000
89 88974929 1.0000
89 19825835 1.0000
89 258834854 1.0000
89 11564602 1.0000
89 24727170 1.0000
89 32522100 1.0000
89 242943134 1.0000
89 468356212 1.0000
89 154943205 1.0000
89 399365200 2.0000
89 61781260 1.0000
89 20356313 1.0000
89 133236916 1.0000
89 219976700 1.0000
89 62613162 1.0000
89 482866177 2.0000
89 28543847 1.0000
89 85110055 1.0000
89 21744895 1.0000
89 34343954 1.0000
89 224655400 1.0000
89 19397942 1.0000
89 119074643 1.0000
89 296312085 2.0000
89 270926830 1.0000
89 255998767 1.0000
89 125312818 2.0000
89 26584956 1.0000
89 397160160 1.0000
89 76650839 2.0000
89 26796376 1.0000
89 19758148 1.0000
89 108905591 1.0000
89 580749365 1.0000
89 237700394 1.0000
89 326184301 1.0000
89 408454349 1.0000
89 200700960 1.0000
89 17298241 1.0000
89 55253731 1.0000
89 606306570 1.0000
89 15453062 2.0000
89 20600229 1.0000
89 34654362 1.0000
89 111013369 1.0000
89 114704539 1.0000
89 328576792 1.0000
89 60585651 1.0000
89 48988168 1.0000
89 142003449 1.0000
89 41901500 1.0000
89 21736214 1.0000
89 188332701 2.0000
89 100260784 1.0000
89 108935576 1.0000
89 558445037 1.0000
89 14197060 1.0000
89 494828691 1.0000
89 42374586 1.0000
89 130085607 1.0000
89 14395178 2.0000
89 387054267 1.0000
89 153914621 1.0000
89 19973305 2.0000
89 25091518 1.0000
89 101712079 1.0000
89 85302744 2.0000
89 595553662 1.0000
89 112398730 1.0000
89 70796349 1.0000
89 357472615 1.0000
89 223552246 1.0000
89 108587399 2.0000
89 15048694 1.0000
89 173089105 1.0000
89 95646830 1.0000
89 27850283 1.0000
89 296288685 1.0000
89 295807687 1.0000
89 15484198 1.0000
89 250311545 1.0000
89 122994639 1.0000
89 80812413 1.0000
89 32369044 1.0000
89 22282116 1.0000
89 24734991 2.0000
89 103879974 2.0000
89 14190551 1.0000
89 47916280 1.0000
89 77220402 2.0000
89 113585486 1.0000
89 180013616 1.0000
89 185183285 1.0000
89 82406734 1.0000
89 50303152 1.0000
89 66078636 1.0000
89 34940114 1.0000
89 474991141 2.0000
89 236395049 1.0000
89 79974944 1.0000
89 105800463 1.0000
89 75896448 2.0000
90 14284260 1.0000
90 21746513 1.0000
90 127619354 2.0000
90 14758838 2.0000
90 309587728 1.0000
90 121127090 1.0000
90 222477026 1.0000
90 496278040 1.0000
90 102107018 1.0000
90 80968760 2.0000
90 22031058 1.0000
90 311986618 1.0000
90 19589280 2.0000
90 45158266 1.0000
90 479644360 1.0000
90 19858924 1.0000
90 417975170 1.0000
90 130092487 1.0000
90 52412027 1.0000
90 386776248 1.0000
90 118711934 2.0000
90 155892458 1.0000
90 312758175 1.0000
90 60738400 1.0000
90 222419520 1.0000
90 20132840 1.0000
90 373442908 1.0000
90 376161322 1.0000
90 209029473 1.0000
90 187632184 2.0000
90 81857654 1.0000
90 328634628 1.0000
90 19177609 1.0000
90 92498317 1.0000
90 86192099 1.0000
90 475884318 2.0000
90 118984824 1.0000
90 217148014 1.0000
90 77808680 1.0000
90 54515428 2.0000
90 38281180 1.0000
90 33300246 1.0000
90 93880122 2.0000
90 131517399 1.0000
90 111411358 1.0000
90 408663015 1.0000
90 162472533 1.0000
90 554602188 1.0000
90 110391388 1.0000
90 34374472 1.0000
90 20226550 1.0000
90 110459587 1.0000
90 407741330 1.0000
90 68198984 2.0000
90 27212119 1.0000
90 215206530 1.0000
90 90646214 1.0000
90 78702900 1.0000
90 385936104 2.0000
90 166598394 1.0000
90 6058852 1.0000
90 297967419 1.0000
90 34244239 1.0000
90 436576452 1.0000
90 109585815 1.0000
90 429751008 1.0000
90 377319290 1.0000
90 331021368 1.0000
90 94701778 1.0000
90 249709671 1.0000
90 368314502 1.0000
90 14104027 1.0000
90 211525589 1.0000
90 173065787 2.0000
90 14561015 1.0000
90 357805905 1.0000
90 19087569 1.0000
90 261782937 1.0000
90 80943076 1.0000
90 82093305 1.0000
90 49682880 1.0000
90 68659708 2.0000
90 14933304 1.0000
90 36664451 1.0000
90 227023883 1.0000
90 303707744 1.0000
90 28087982 1.0000
90 158315486 1.0000
90 101262304 1.0000
90 19058678 1.0000
90 38886883 1.0000
90 260824465 1.0000
90 124170781 2.0000
90 78562045 1.0000
90 462856853 1.0000
90 44548822 1.0000
90 77188973 1.0000
90 123346524 1.0000
90 102958885 1.0000
90 20424362 1.0000
90 164226176 1.0000
90 72341341 1.0000
90 388250401 2.0000
90 66774405 2.0000
90 24157360 1.0000
90 58922682 1.0000
90 393947529 1.0000
90 65357102 1.0000
90 21666641 1.0000
90 22499765 2.0000
90 88974929 1.0000
90 19825835 1.0000
90 258834854 1.0000
90 11564602 1.0000
90 24727170 1.0000
90 32522100 1.0000
90 242943134 1.0000
90 468356212 1.0000
90 154943205 1.0000
90 399365200 2.0000
90 61781260 1.0000
90 20356313 1.0000
90 133236916 1.0000
90 219976700 1.0000
90 62613162 1.0000
90 482866177 2.0000
90 28543847 1.0000
90 85110055 1.0000
90 21744895 1.0000
90 34343954 1.0000
90 224655400 1.0000
90 19397942 1.0000
90 119074643 1.0000
90 296312085 2.0000
90 270926830 1.0000
90 255998767 1.0000
90 125312818 1.0000
90 26584956 1.0000
90 397160160 1.0000
90 76650839 2.0000
90 26796376 1.0000
90 19758148 1.0000
90 108905591 1.0000
90 580749365 1.0000
90 237700394 1.0000
90 326184301 1.0000
90 408454349 1.0000
90 200700960 1.0000
90 17298241 1.0000
90 55253731 1.0000
90 606306570 1.0000
90 15453062 2.0000
90 20600229 1.0000
90 34654362 1.0000
90 111013369 1.0000
90 114704539 1.0000
90 328576792 1.0000
90 60585651 1.0000
90 48988168 1.0000
90 142003449 1.0000
90 41901500 1.0000
90 21736214 1.0000
90 188332701 2.0000
90 100260784 1.0000
90 108935576 1.0000
90 558445037 1.0000
90 14197060 1.0000
90 494828691 1.0000
90 42374586 1.0000
90 130085607 1.0000
90 14395178 2.0000
90 387054267 1.0000
90 153914621 1.0000
90 19973305 2.0000
90 25091518 1.0000
90 101712079 1.0000
90 85302744 2.0000
90 595553662 1.0000
90 112398730 1.0000
90 70796349 1.0000
90 357472615 1.0000
90 223552246 1.0000
90 108587399 2.0000
90 15048694 1.0000
90 173089105 1.0000
90 95646830 1.0000
90 27850283 1.0000
90 296288685 1.0000
90 295807687 1.0000
90 15484198 1.0000
90 250311545 1.0000
90 122994639 1.0000
90 80812413 1.0000
90 32369044 1.0000
90 22282116 1.0000
90 24734991 2.0000
90 103879974 2.0000
90 14190551 1.0000
90 47916280 1.0000
90 77220402 2.0000
90 113585486 1.0000
90 180013616 1.0000
90 185183285 1.0000
90 82406734 1.0000
90 50303152 1.0000
90 66078636 1.0000
90 34940114 1.0000
90 474991141 2.0000
90 236395049 1.0000
90 79974944 1.0000
90 105800463 1.0000
90 75896448 2.0000
91 14284260 1.0000
91 21746513 1.0000
91 127619354 1.0000
91 14758838 1.0000
91 309587728 1.0000
91 121127090 1.0000
91 222477026 1.0000
91 496278040 1.0000
91 102107018 1.0000
91 80968760 1.0000
91 22031058 1.0000
91 311986618 1.0000
91 19589280 1.0000
91 45158266 1.0000
91 479644360 1.0000
91 19858924 1.0000
91 417975170 1.0000
91 130092487 1.0000
91 52412027 1.0000
91 386776248 1.0000
91 118711934 1.0000
91 155892458 1.0000
91 312758175 1.0000
91 60738400 1.0000
91 222419520 1.0000
91 20132840 1.0000
91 373442908 1.0000
91 376161322 1.0000
91 209029473 1.0000
91 187632184 1.0000
91 81857654 1.0000
91 328634628 1.0000
91 19177609 1.0000
91 92498317 1.0000
91 86192099 1.0000
91 475884318 1.0000
91 118984824 1.0000
91 217148014 1.0000
91 77808680 1.0000
91 54515428 1.0000
91 38281180 1.0000
91 33300246 1.0000
91 93880122 1.0000
91 131517399 1.0000
91 111411358 1.0000
91 408663015 1.0000
91 162472533 1.0000
91 554602188 1.0000
91 110391388 1.0000
91 34374472 1.0000
91 20226550 1.0000
91 110459587 1.0000
91 407741330 1.0000
91 68198984 1.0000
91 27212119 1.0000
91 215206530 1.0000
91 90646214 1.0000
91 78702900 1.0000
91 385936104 1.0000
91 166598394 1.0000
91 6058852 1.0000
91 297967419 1.0000
91 34244239 1.0000
91 436576452 1.0000
91 109585815 1.0000
91 429751008 1.0000
91 377319290 1.0000
91 331021368 1.0000
91 94701778 1.0000
91 249709671 1.0000
91 368314502 1.0000
91 14104027 1.0000
91 211525589 1.0000
91 173065787 1.0000
91 14561015 1.0000
91 357805905 1.0000
91 19087569 1.0000
91 261782937 1.0000
91 80943076 1.0000
91 82093305 1.0000
91 49682880 1.0000
91 68659708 1.0000
91 14933304 1.0000
91 36664451 1.0000
91 227023883 1.0000
91 303707744 1.0000
91 28087982 1.0000
91 158315486 1.0000
91 101262304 1.0000
91 19058678 1.0000
91 38886883 1.0000
91 260824465 1.0000
91 124170781 1.0000
91 78562045 1.0000
91 462856853 1.0000
91 44548822 1.0000
91 77188973 1.0000
91 123346524 1.0000
91 102958885 1.0000
91 20424362 1.0000
91 164226176 1.0000
91 72341341 1.0000
91 388250401 1.0000
91 66774405 1.0000
91 24157360 1.0000
91 58922682 1.0000
91 393947529 1.0000
91 65357102 1.0000
91 21666641 1.0000
91 22499765 1.0000
91 88974929 1.0000
91 19825835 1.0000
91 258834854 1.0000
91 11564602 1.0000
91 24727170 1.0000
91 32522100 1.0000
91 242943134 1.0000
91 468356212 1.0000
91 154943205 1.0000
91 399365200 1.0000
91 61781260 1.0000
91 20356313 1.0000
91 133236916 1.0000
91 219976700 1.0000
91 62613162 1.0000
91 482866177 1.0000
91 28543847 1.0000
91 85110055 1.0000
91 21744895 1.0000
91 34343954 1.0000
91 224655400 1.0000
91 19397942 1.0000
91 119074643 1.0000
91 296312085 1.0000
91 270926830 1.0000
91 255998767 1.0000
91 125312818 1.0000
91 26584956 1.0000
91 397160160 1.0000
91 76650839 1.0000
91 26796376 1.0000
91 19758148 1.0000
91 108905591 1.0000
91 580749365 1.0000
91 237700394 1.0000
91 326184301 1.0000
91 408454349 1.0000
91 200700960 1.0000
91 17298241 1.0000
91 55253731 1.0000
91 606306570 1.0000
91 15453062 1.0000
91 20600229 1.0000
91 34654362 1.0000
91 111013369 1.0000
91 114704539 1.0000
91 328576792 1.0000
91 60585651 1.0000
91 48988168 1.0000
91 142003449 1.0000
91 41901500 1.0000
91 21736214 1.0000
91 188332701 1.0000
91 100260784 1.0000
91 108935576 1.0000
91 558445037 1.0000
91 14197060 1.0000
91 494828691 1.0000
91 42374586 1.0000
91 130085607 1.0000
91 14395178 1.0000
91 387054267 1.0000
91 153914621 1.0000
91 19973305 1.0000
91 25091518 1.0000
91 101712079 1.0000
91 85302744 1.0000
91 595553662 1.0000
91 112398730 1.0000
91 70796349 1.0000
91 357472615 1.0000
91 223552246 1.0000
91 108587399 1.0000
91 15048694 1.0000
91 173089105 1.0000
91 95646830 1.0000
91 27850283 1.0000
91 296288685 1.0000
91 295807687 1.0000
91 15484198 1.0000
91 250311545 1.0000
91 122994639 1.0000
91 80812413 1.0000
91 32369044 1.0000
91 22282116 1.0000
91 24734991 1.0000
91 103879974 1.0000
91 14190551 1.0000
91 47916280 1.0000
91 77220402 1.0000
91 113585486 1.0000
91 180013616 1.0000
91 185183285 1.0000
91 82406734 1.0000
91 50303152 1.0000
91 66078636 1.0000
91 34940114 1.0000
91 474991141 1.0000
91 236395049 1.0000
91 79974944 1.0000
91 105800463 1.0000
91 75896448 1.0000
92 14284260 1.0000
92 21746513 4.0000
92 127619354 1.0000
92 457060718 4.0000
92 50714939 3.0000
92 121127090 1.0000
92 80021045 5.0000
92 18096679 6.0000
92 496278040 2.0000
92 102107018 6.0000
92 593650130 1.0000
92 105838665 3.0000
92 18451281 3.0000
92 311986618 1.0000
92 19589280 1.0000
92 45158266 2.0000
92 479644360 1.0000
92 193313425 5.0000
92 15580900 13.0000
92 118711934 2.0000
92 106397932 1.0000
92 36672211 2.0000
92 6364652 10.0000
92 77224096 2.0000
92 93860818 2.0000
92 225857392 1.0000
92 143739561 1.0000
92 20132840 3.0000
92 432396682 2.0000
92 209029473 1.0000
92 130154450 1.0000
92 22388326 8.0000
92 168592013 1.0000
92 81857654 1.0000
92 18099795 11.0000
92 87733460 1.0000
92 106115066 4.0000
92 328634628 5.0000
92 810372954 2.0000
92 19177609 1.0000
92 92498317 1.0000
92 14146330 1.0000
92 86192099 1.0000
92 221355288 1.0000
92 475884318 1.0000
92 77981490 2.0000
92 77808680 2.0000
92 15157283 4.0000
92 54515428 1.0000
92 131970620 5.0000
92 33300246 8.0000
92 93880122 6.0000
92 131517399 2.0000
92 201226827 1.0000
92 111411358 1.0000
92 408663015 1.0000
92 162472533 1.0000
92 554602188 2.0000
92 353688428 1.0000
92 19977759 2.0000
92 34374472 10.0000
92 110459587 1.0000
92 407741330 2.0000
92 27212119 3.0000
92 32965648 2.0000
92 277499481 1.0000
92 245849058 1.0000
92 125270251 3.0000
92 215206530 1.0000
92 253490735 2.0000
92 6058852 1.0000
92 34244239 3.0000
92 46609085 1.0000
92 144791011 1.0000
92 104845115 3.0000
92 102084479 4.0000
92 115643685 4.0000
92 377319290 1.0000
92 55059675 2.0000
92 331021368 1.0000
92 94701778 2.0000
92 249709671 2.0000
92 14104027 15.0000
92 211525589 2.0000
92 240202308 1.0000
92 105880024 3.0000
92 19295262 4.0000
92 124152473 1.0000
92 144929619 5.0000
92 16708655 4.0000
92 82093305 3.0000
92 49682880 1.0000
92 58836363 7.0000
92 368312542 2.0000
92 68659708 1.0000
92 14933304 5.0000
92 227023883 5.0000
92 303707744 1.0000
92 103065157 8.0000
92 61733092 1.0000
92 101262304 2.0000
92 269788397 1.0000
92 153810216 5.0000
92 19058678 3.0000
92 18632946 2.0000
92 106150560 2.0000
92 124170781 1.0000
92 131926473 5.0000
92 78562045 1.0000
92 77188973 2.0000
92 31373289 4.0000
92 20424362 1.0000
92 164226176 1.0000
92 72341341 2.0000
92 318951712 2.0000
92 77240489 2.0000
92 24157360 2.0000
92 58922682 2.0000
92 65357102 2.0000
92 21666641 1.0000
92 72883916 1.0000
92 393436815 1.0000
92 22499765 4.0000
92 258834854 1.0000
92 830775721 1.0000
92 25097735 5.0000
92 24727170 1.0000
92 107722321 3.0000
92 32522100 5.0000
92 242943134 1.0000
92 15010349 4.0000
92 61781260 4.0000
92 20356313 5.0000
92 133236916 6.0000
92 62613162 2.0000
92 20995648 7.0000
92 28543847 3.0000
92 85110055 1.0000
92 34343954 2.0000
92 95194160 1.0000
92 389443487 1.0000
92 19397942 10.0000
92 17723460 7.0000
92 35305401 3.0000
92 56999787 10.0000
92 270926830 3.0000
92 90432690 1.0000
92 460401829 1.0000
92 156992643 3.0000
92 125312818 1.0000
92 26584956 1.0000
92 169864622 3.0000
92 76650839 4.0000
92 21713090 3.0000
92 26796376 2.0000
92 19758148 1.0000
92 20856796 2.0000
92 23452598 2.0000
92 245745762 2.0000
92 580749365 1.0000
92 117777690 6.0000
92 32439211 2.0000
92 198912426 1.0000
92 5715682 6.0000
92 408454349 2.0000
92 397229449 1.0000
92 288723364 8.0000
92 17298241 1.0000
92 58821256 4.0000
92 19018381 3.0000
92 20600229 4.0000
92 34654362 1.0000
92 388299335 2.0000
92 111013369 5.0000
92 499781930 1.0000
92 84563846 6.0000
92 114704539 1.0000
92 60585651 4.0000
92 48988168 1.0000
92 219298196 1.0000
92 124312153 2.0000
92 15672615 2.0000
92 142003449 1.0000
92 23749162 4.0000
92 41901500 2.0000
92 24211594 11.0000
92 108935576 1.0000
92 141636742 1.0000
92 143212610 1.0000
92 454866285 1.0000
92 14197060 7.0000
92 333330899 2.0000
92 79167671 3.0000
92 85809236 5.0000
92 130085607 1.0000
92 14395178 2.0000
92 354911386 1.0000
92 18020612 5.0000
92 387054267 2.0000
92 153914621 1.0000
92 191111643 4.0000
92 19973305 1.0000
92 25091518 5.0000
92 35781487 4.0000
92 118429508 1.0000
92 131120978 1.0000
92 85302744 3.0000
92 112398730 11.0000
92 70796349 3.0000
92 357472615 1.0000
92 223552246 2.0000
92 108587399 2.0000
92 15048694 1.0000
92 173089105 2.0000
92 166694631 1.0000
92 27850283 2.0000
92 16970757 5.0000
92 295807687 1.0000
92 124270074 2.0000
92 20622055 1.0000
92 15484198 5.0000
92 54351001 6.0000
92 250311545 1.0000
92 122994639 2.0000
92 80812413 2.0000
92 20992801 7.0000
92 32369044 4.0000
92 117783032 3.0000
92 386476845 1.0000
92 103879974 1.0000
92 14190551 9.0000
92 97452095 2.0000
92 77220402 1.0000
92 113585486 2.0000
92 180013616 1.0000
92 185183285 1.0000
92 82406734 1.0000
92 50303152 3.0000
92 66078636 4.0000
92 77234984 8.0000
92 196054196 2.0000
92 80802900 7.0000
92 79974944 2.0000
92 21408041 2.0000
92 91786287 1.0000
92 105800463 5.0000
92 107254637 1.0000
92 14621024 4.0000
92 143779403 10.0000
92 75896448 8.0000
93 14284260 1.0000
93 457060718 1.0000
93 496278040 1.0000
93 19858924 1.0000
93 417975170 1.0000
93 52412027 1.0000
93 155892458 1.0000
93 19177609 1.0000
93 86192099 1.0000
93 38281180 1.0000
93 408663015 1.0000
93 27212119 1.0000
93 32965648 1.0000
93 253490735 1.0000
93 166598394 1.0000
93 55059675 1.0000
93 368314502 1.0000
93 14104027 1.0000
93 261782937 1.0000
93 80943076 1.0000
93 58836363 1.0000
93 19058678 1.0000
93 123346524 1.0000
93 24157360 1.0000
93 58922682 1.0000
93 88974929 1.0000
93 26584956 1.0000
93 60585651 1.0000
93 236953412 1.0000
93 387054267 1.0000
93 25091518 1.0000
93 250311545 1.0000
93 113585486 1.0000
93 75896448 1.0000
94 14284260 2.0000
94 14758838 1.0000
94 457060718 1.0000
94 80021045 4.0000
94 222477026 1.0000
94 496278040 1.0000
94 81367969 1.0000
94 80968760 1.0000
94 45158266 1.0000
94 479644360 1.0000
94 19858924 1.0000
94 417975170 2.0000
94 15580900 1.0000
94 52412027 1.0000
94 155892458 1.0000
94 6364652 1.0000
94 275228841 1.0000
94 77224096 1.0000
94 225857392 1.0000
94 20132840 1.0000
94 187632184 1.0000
94 108600854 1.0000
94 18099795 2.0000
94 106115066 3.0000
94 19177609 1.0000
94 86192099 2.0000
94 118984824 1.0000
94 54515428 1.0000
94 131970620 1.0000
94 14937936 1.0000
94 38281180 1.0000
94 33300246 1.0000
94 93880122 1.0000
94 201226827 1.0000
94 408663015 1.0000
94 162472533 1.0000
94 110391388 1.0000
94 34374472 3.0000
94 27212119 1.0000
94 32965648 1.0000
94 78702900 2.0000
94 253490735 1.0000
94 166598394 1.0000
94 100520303 1.0000
94 6058852 1.0000
94 34244239 1.0000
94 144791011 1.0000
94 104845115 1.0000
94 55059675 1.0000
94 331021368 1.0000
94 249709671 1.0000
94 368314502 1.0000
94 14104027 1.0000
94 240202308 2.0000
94 173065787 1.0000
94 14561015 1.0000
94 121762421 1.0000
94 132170123 1.0000
94 261782937 1.0000
94 80943076 1.0000
94 219330249 1.0000
94 58836363 1.0000
94 303707744 1.0000
94 269788397 1.0000
94 153810216 2.0000
94 19058678 3.0000
94 18632946 1.0000
94 131926473 1.0000
94 462856853 1.0000
94 77188973 1.0000
94 123346524 1.0000
94 31373289 1.0000
94 20424362 1.0000
94 164226176 1.0000
94 422184091 1.0000
94 77240489 1.0000
94 66774405 2.0000
94 24157360 1.0000
94 58922682 1.0000
94 21666641 1.0000
94 88974929 1.0000
94 830775721 1.0000
94 24727170 1.0000
94 32522100 1.0000
94 242943134 1.0000
94 133236916 2.0000
94 62613162 2.0000
94 28543847 3.0000
94 95194160 2.0000
94 224655400 1.0000
94 17723460 1.0000
94 35305401 1.0000
94 156992643 1.0000
94 26584956 1.0000
94 76650839 2.0000
94 728039018 1.0000
94 20856796 1.0000
94 245745762 1.0000
94 19619404 1.0000
94 198912426 3.0000
94 397229449 1.0000
94 288723364 2.0000
94 55253731 1.0000
94 606306570 1.0000
94 481120639 1.0000
94 20600229 1.0000
94 60585651 1.0000
94 14567982 1.0000
94 23749162 1.0000
94 21736214 1.0000
94 188332701 1.0000
94 236953412 1.0000
94 383238347 1.0000
94 14197060 1.0000
94 387054267 1.0000
94 25091518 1.0000
94 101712079 1.0000
94 64396655 1.0000
94 85302744 2.0000
94 108587399 2.0000
94 95646830 1.0000
94 27850283 1.0000
94 54351001 1.0000
94 250311545 1.0000
94 20992801 1.0000
94 386476845 1.0000
94 97452095 2.0000
94 407859240 3.0000
94 113585486 1.0000
94 80802900 1.0000
94 75896448 1.0000
95 14284260 1.0000
95 21746513 2.0000
95 277496722 1.0000
95 127619354 2.0000
95 14758838 2.0000
95 457060718 1.0000
95 309587728 1.0000
95 50714939 2.0000
95 121127090 2.0000
95 22639961 1.0000
95 80021045 2.0000
95 222477026 1.0000
95 18096679 2.0000
95 496278040 2.0000
95 81367969 2.0000
95 102107018 2.0000
95 80968760 2.0000
95 105838665 2.0000
95 18451281 1.0000
95 110767433 2.0000
95 22031058 2.0000
95 311986618 1.0000
95 19589280 3.0000
95 45158266 3.0000
95 19858924 2.0000
95 417975170 1.0000
95 193313425 1.0000
95 130092487 2.0000
95 15580900 1.0000
95 386776248 1.0000
95 118711934 2.0000
95 106397932 2.0000
95 155892458 1.0000
95 36672211 2.0000
95 6364652 1.0000
95 275228841 1.0000
95 312758175 1.0000
95 77224096 2.0000
95 60738400 2.0000
95 93860818 1.0000
95 225857392 1.0000
95 143739561 1.0000
95 20132840 2.0000
95 373442908 1.0000
95 432396682 1.0000
95 209029473 1.0000
95 130154450 2.0000
95 108600854 2.0000
95 22388326 2.0000
95 168592013 1.0000
95 81857654 1.0000
95 18099795 1.0000
95 87733460 1.0000
95 106115066 2.0000
95 328634628 1.0000
95 810372954 1.0000
95 19177609 2.0000
95 92498317 3.0000
95 14146330 2.0000
95 86192099 2.0000
95 221355288 1.0000
95 118984824 2.0000
95 77981490 2.0000
95 77808680 1.0000
95 15157283 2.0000
95 54515428 2.0000
95 131970620 2.0000
95 14937936 2.0000
95 20688804 2.0000
95 38281180 2.0000
95 33300246 1.0000
95 93880122 1.0000
95 131517399 2.0000
95 201226827 1.0000
95 111411358 2.0000
95 408663015 1.0000
95 162472533 2.0000
95 66444899 2.0000
95 110391388 1.0000
95 19977759 1.0000
95 34374472 2.0000
95 20226550 1.0000
95 110459587 2.0000
95 407741330 1.0000
95 68198984 2.0000
95 27212119 2.0000
95 32965648 2.0000
95 125270251 2.0000
95 215206530 1.0000
95 16884084 2.0000
95 90646214 1.0000
95 78702900 2.0000
95 40238442 2.0000
95 18627119 2.0000
95 253490735 1.0000
95 166598394 1.0000
95 100520303 1.0000
95 6058852 2.0000
95 297967419 1.0000
95 34244239 2.0000
95 436576452 1.0000
95 109585815 2.0000
95 46609085 1.0000
95 144791011 2.0000
95 104845115 2.0000
95 102084479 2.0000
95 115643685 1.0000
95 377319290 1.0000
95 55059675 2.0000
95 331021368 1.0000
95 94701778 2.0000
95 222762589 1.0000
95 249709671 1.0000
95 20148039 2.0000
95 14104027 2.0000
95 388954439 1.0000
95 240202308 1.0000
95 105880024 2.0000
95 173065787 1.0000
95 14561015 2.0000
95 19295262 2.0000
95 121762421 1.0000
95 124152473 2.0000
95 132170123 2.0000
95 357805905 1.0000
95 19087569 2.0000
95 261782937 1.0000
95 144929619 2.0000
95 80943076 2.0000
95 16708655 1.0000
95 82093305 1.0000
95 49682880 1.0000
95 219330249 1.0000
95 58836363 2.0000
95 368312542 1.0000
95 68659708 2.0000
95 14933304 1.0000
95 36664451 2.0000
95 227023883 1.0000
95 303707744 1.0000
95 28087982 1.0000
95 158315486 1.0000
95 61733092 2.0000
95 269788397 1.0000
95 153810216 2.0000
95 19058678 2.0000
95 18632946 2.0000
95 106150560 1.0000
95 260824465 1.0000
95 124170781 3.0000
95 131926473 1.0000
95 78562045 1.0000
95 462856853 1.0000
95 44548822 2.0000
95 77188973 1.0000
95 123346524 1.0000
95 31373289 2.0000
95 20424362 1.0000
95 15133808 1.0000
95 164226176 1.0000
95 422184091 1.0000
95 72341341 1.0000
95 318951712 1.0000
95 77240489 2.0000
95 388250401 1.0000
95 66774405 2.0000
95 24157360 2.0000
95 58922682 2.0000
95 393947529 1.0000
95 65357102 2.0000
95 276868661 1.0000
95 130508206 1.0000
95 21666641 2.0000
95 72883916 3.0000
95 393436815 1.0000
95 22499765 2.0000
95 117449724 2.0000
95 88974929 1.0000
95 19825835 2.0000
95 258834854 1.0000
95 11564602 2.0000
95 830775721 1.0000
95 25097735 2.0000
95 24727170 2.0000
95 107722321 2.0000
95 32522100 2.0000
95 242943134 1.0000
95 154943205 1.0000
95 15010349 2.0000
95 399365200 1.0000
95 20356313 2.0000
95 133236916 2.0000
95 62613162 2.0000
95 20995648 1.0000
95 28543847 2.0000
95 85110055 2.0000
95 21744895 2.0000
95 34343954 2.0000
95 95194160 2.0000
95 389434876 1.0000
95 134738764 1.0000
95 224655400 1.0000
95 19397942 1.0000
95 101797813 1.0000
95 17723460 1.0000
95 119074643 1.0000
95 35305401 2.0000
95 56999787 2.0000
95 270926830 1.0000
95 903985238 1.0000
95 90432690 2.0000
95 460401829 1.0000
95 21291109 2.0000
95 156992643 1.0000
95 255998767 1.0000
95 125312818 2.0000
95 113043462 1.0000
95 26584956 3.0000
95 169864622 1.0000
95 76650839 2.0000
95 21713090 2.0000
95 26796376 1.0000
95 19758148 2.0000
95 20856796 2.0000
95 108905591 2.0000
95 192935794 1.0000
95 23452598 2.0000
95 245745762 1.0000
95 19619404 2.0000
95 237700394 1.0000
95 117777690 2.0000
95 198912426 1.0000
95 326184301 1.0000
95 5715682 2.0000
95 408454349 1.0000
95 200700960 1.0000
95 288723364 2.0000
95 120720108 2.0000
95 17298241 2.0000
95 55253731 2.0000
95 22159580 1.0000
95 58821256 2.0000
95 202205134 1.0000
95 15453062 1.0000
95 19018381 2.0000
95 20600229 1.0000
95 34654362 1.0000
95 388299335 1.0000
95 111013369 3.0000
95 84563846 2.0000
95 114704539 3.0000
95 328576792 1.0000
95 60585651 2.0000
95 48988168 3.0000
95 219298196 1.0000
95 124312153 2.0000
95 15672615 2.0000
95 14567982 2.0000
95 142003449 1.0000
95 41901500 2.0000
95 21736214 2.0000
95 24211594 1.0000
95 188332701 1.0000
95 100260784 2.0000
95 108935576 3.0000
95 236953412 1.0000
95 141636742 2.0000
95 143212610 1.0000
95 383238347 1.0000
95 14197060 3.0000
95 79167671 2.0000
95 85809236 3.0000
95 42374586 2.0000
95 130085607 3.0000
95 14395178 2.0000
95 354911386 1.0000
95 18020612 1.0000
95 387054267 1.0000
95 191111643 1.0000
95 19973305 3.0000
95 25091518 2.0000
95 35781487 2.0000
95 118429508 1.0000
95 101712079 2.0000
95 64396655 2.0000
95 131120978 3.0000
95 85302744 2.0000
95 112398730 2.0000
95 70796349 2.0000
95 357472615 1.0000
95 223552246 1.0000
95 108587399 3.0000
95 15048694 1.0000
95 173089105 1.0000
95 166694631 1.0000
95 95646830 2.0000
95 27850283 3.0000
95 20589545 2.0000
95 16970757 3.0000
95 295807687 1.0000
95 124270074 1.0000
95 20622055 2.0000
95 54351001 2.0000
95 250311545 1.0000
95 122994639 1.0000
95 20992801 1.0000
95 32369044 1.0000
95 22282116 1.0000
95 24734991 1.0000
95 117783032 2.0000
95 103879974 2.0000
95 14190551 1.0000
95 97452095 2.0000
95 77220402 2.0000
95 113585486 2.0000
95 180013616 1.0000
95 185183285 1.0000
95 82406734 3.0000
95 50303152 2.0000
95 66078636 2.0000
95 34940114 2.0000
95 77234984 1.0000
95 80802900 1.0000
95 236395049 1.0000
95 21408041 2.0000
95 91786287 4.0000
95 105800463 2.0000
95 107254637 2.0000
95 143779403 1.0000
95 75896448 1.0000
96 14284260 1.0000
96 21746513 1.0000
96 14758838 1.0000
96 457060718 1.0000
96 309587728 1.0000
96 50714939 1.0000
96 18096679 1.0000
96 496278040 1.0000
96 81367969 1.0000
96 102107018 1.0000
96 80968760 1.0000
96 105838665 1.0000
96 22031058 1.0000
96 45158266 1.0000
96 19858924 1.0000
96 417975170 1.0000
96 193313425 1.0000
96 130092487 1.0000
96 15580900 1.0000
96 52412027 1.0000
96 386776248 1.0000
96 331178901 1.0000
96 275228841 1.0000
96 312758175 1.0000
96 77224096 1.0000
96 60738400 1.0000
96 93860818 1.0000
96 225857392 1.0000
96 143739561 1.0000
96 432396682 1.0000
96 209029473 1.0000
96 187632184 1.0000
96 108600854 1.0000
96 22388326 1.0000
96 106115066 2.0000
96 328634628 1.0000
96 19177609 1.0000
96 86192099 1.0000
96 475884318 1.0000
96 118984824 1.0000
96 217148014 1.0000
96 77981490 1.0000
96 77808680 1.0000
96 15157283 1.0000
96 54515428 1.0000
96 131970620 1.0000
96 20688804 1.0000
96 38281180 1.0000
96 33300246 1.0000
96 93880122 1.0000
96 131517399 1.0000
96 201226827 1.0000
96 111411358 1.0000
96 408663015 1.0000
96 162472533 1.0000
96 353688428 1.0000
96 110391388 1.0000
96 19977759 1.0000
96 34374472 1.0000
96 20226550 1.0000
96 110459587 1.0000
96 407741330 1.0000
96 27212119 1.0000
96 32965648 1.0000
96 125270251 1.0000
96 16884084 3.0000
96 90646214 1.0000
96 437518507 1.0000
96 40238442 1.0000
96 18627119 1.0000
96 385936104 1.0000
96 253490735 1.0000
96 166598394 1.0000
96 6058852 2.0000
96 297967419 1.0000
96 436576452 1.0000
96 109585815 1.0000
96 144791011 1.0000
96 102084479 1.0000
96 115643685 1.0000
96 377319290 1.0000
96 331021368 1.0000
96 94701778 1.0000
96 222762589 1.0000
96 249709671 1.0000
96 20148039 1.0000
96 14104027 1.0000
96 388954439 1.0000
96 211525589 1.0000
96 240202308 1.0000
96 105880024 1.0000
96 14561015 1.0000
96 19295262 1.0000
96 121762421 1.0000
96 357805905 1.0000
96 19087569 1.0000
96 261782937 1.0000
96 80943076 1.0000
96 16708655 1.0000
96 82093305 1.0000
96 49682880 1.0000
96 58836363 1.0000
96 68659708 1.0000
96 14933304 2.0000
96 36664451 1.0000
96 227023883 1.0000
96 303707744 1.0000
96 28087982 1.0000
96 61733092 1.0000
96 269788397 1.0000
96 153810216 1.0000
96 19058678 1.0000
96 18632946 1.0000
96 106150560 1.0000
96 260824465 1.0000
96 124170781 1.0000
96 131926473 1.0000
96 78562045 1.0000
96 462856853 1.0000
96 77188973 1.0000
96 123346524 1.0000
96 20424362 1.0000
96 15133808 1.0000
96 164226176 1.0000
96 422184091 1.0000
96 72341341 1.0000
96 318951712 1.0000
96 388250401 1.0000
96 66774405 1.0000
96 24157360 1.0000
96 58922682 1.0000
96 65357102 1.0000
96 276868661 1.0000
96 21666641 1.0000
96 72883916 1.0000
96 22499765 1.0000
96 117449724 1.0000
96 88974929 1.0000
96 19825835 1.0000
96 11564602 1.0000
96 24727170 1.0000
96 107722321 1.0000
96 32522100 1.0000
96 242943134 1.0000
96 154943205 1.0000
96 15010349 1.0000
96 20356313 1.0000
96 133236916 1.0000
96 62613162 1.0000
96 20995648 1.0000
96 28543847 2.0000
96 21744895 1.0000
96 34343954 1.0000
96 389434876 1.0000
96 19397942 1.0000
96 119074643 1.0000
96 296312085 1.0000
96 56999787 1.0000
96 90432690 1.0000
96 460401829 1.0000
96 156992643 1.0000
96 255998767 1.0000
96 125312818 1.0000
96 26584956 1.0000
96 169864622 1.0000
96 21713090 1.0000
96 26796376 1.0000
96 19758148 1.0000
96 20856796 1.0000
96 192935794 1.0000
96 245745762 1.0000
96 19619404 1.0000
96 237700394 1.0000
96 198912426 1.0000
96 326184301 1.0000
96 5715682 1.0000
96 408454349 1.0000
96 200700960 1.0000
96 120720108 1.0000
96 17298241 1.0000
96 55253731 1.0000
96 58821256 1.0000
96 202205134 1.0000
96 19018381 1.0000
96 20600229 1.0000
96 34654362 1.0000
96 388299335 1.0000
96 111013369 1.0000
96 114704539 1.0000
96 328576792 1.0000
96 60585651 1.0000
96 48988168 1.0000
96 15672615 1.0000
96 14567982 1.0000
96 142003449 1.0000
96 188332701 1.0000
96 100260784 1.0000
96 108935576 1.0000
96 236953412 1.0000
96 143212610 1.0000
96 383238347 1.0000
96 14197060 2.0000
96 333330899 1.0000
96 85809236 1.0000
96 130085607 1.0000
96 14395178 1.0000
96 354911386 1.0000
96 18020612 1.0000
96 387054267 1.0000
96 191111643 1.0000
96 19973305 1.0000
96 25091518 1.0000
96 35781487 1.0000
96 118429508 1.0000
96 101712079 1.0000
96 64396655 1.0000
96 259215762 1.0000
96 131120978 1.0000
96 85302744 1.0000
96 112398730 1.0000
96 70796349 1.0000
96 108587399 1.0000
96 15048694 1.0000
96 95646830 1.0000
96 27850283 2.0000
96 16970757 1.0000
96 124270074 1.0000
96 20622055 2.0000
96 54351001 1.0000
96 250311545 1.0000
96 32369044 1.0000
96 24734991 1.0000
96 117783032 2.0000
96 103879974 1.0000
96 14190551 1.0000
96 77220402 1.0000
96 185183285 1.0000
96 82406734 1.0000
96 50303152 1.0000
96 66078636 1.0000
96 34940114 1.0000
96 77234984 1.0000
96 196054196 1.0000
96 80802900 1.0000
96 236395049 1.0000
96 79974944 1.0000
96 21408041 1.0000
96 91786287 1.0000
96 105800463 1.0000
96 107254637 1.0000
96 143779403 1.0000
96 75896448 1.0000
97 14284260 2.0000
97 21746513 1.0000
97 14758838 2.0000
97 457060718 2.0000
97 309587728 2.0000
97 50714939 2.0000
97 121127090 1.0000
97 831250927 1.0000
97 222477026 1.0000
97 18096679 2.0000
97 496278040 2.0000
97 81367969 1.0000
97 102107018 1.0000
97 80968760 2.0000
97 593650130 1.0000
97 105838665 1.0000
97 22031058 2.0000
97 45158266 1.0000
97 19858924 2.0000
97 417975170 2.0000
97 193313425 1.0000
97 130092487 2.0000
97 15580900 1.0000
97 52412027 2.0000
97 386776248 2.0000
97 331178901 1.0000
97 155892458 1.0000
97 275228841 2.0000
97 312758175 2.0000
97 77224096 1.0000
97 60738400 2.0000
97 222419520 1.0000
97 93860818 1.0000
97 225857392 1.0000
97 143739561 1.0000
97 20132840 1.0000
97 373442908 1.0000
97 432396682 1.0000
97 209029473 2.0000
97 187632184 2.0000
97 22388326 1.0000
97 81857654 1.0000
97 106115066 1.0000
97 328634628 1.0000
97 810372954 1.0000
97 631874663 1.0000
97 19177609 2.0000
97 871469846 1.0000
97 92498317 1.0000
97 86192099 2.0000
97 475884318 2.0000
97 118984824 2.0000
97 217148014 2.0000
97 77981490 1.0000
97 77808680 1.0000
97 15157283 2.0000
97 54515428 2.0000
97 131970620 1.0000
97 20688804 1.0000
97 38281180 2.0000
97 33300246 1.0000
97 93880122 2.0000
97 131517399 2.0000
97 201226827 1.0000
97 111411358 1.0000
97 408663015 2.0000
97 162472533 1.0000
97 554602188 1.0000
97 353688428 1.0000
97 110391388 1.0000
97 19977759 1.0000
97 34374472 1.0000
97 20226550 2.0000
97 110459587 1.0000
97 407741330 1.0000
97 27212119 1.0000
97 32965648 1.0000
97 125270251 2.0000
97 16884084 2.0000
97 90646214 2.0000
97 437518507 1.0000
97 78702900 1.0000
97 40238442 1.0000
97 18627119 2.0000
97 385936104 2.0000
97 253490735 1.0000
97 166598394 2.0000
97 100520303 1.0000
97 6058852 1.0000
97 297967419 1.0000
97 34244239 1.0000
97 436576452 2.0000
97 109585815 2.0000
97 144791011 1.0000
97 102084479 1.0000
97 903616850 1.0000
97 429751008 1.0000
97 115643685 1.0000
97 377319290 1.0000
97 331021368 2.0000
97 94701778 1.0000
97 222762589 2.0000
97 249709671 1.0000
97 20148039 1.0000
97 368314502 1.0000
97 14104027 2.0000
97 388954439 1.0000
97 211525589 1.0000
97 240202308 1.0000
97 105880024 1.0000
97 173065787 1.0000
97 14561015 2.0000
97 19295262 1.0000
97 121762421 1.0000
97 357805905 1.0000
97 19087569 2.0000
97 261782937 1.0000
97 80943076 2.0000
97 16708655 1.0000
97 82093305 1.0000
97 49682880 1.0000
97 58836363 2.0000
97 68659708 1.0000
97 804596460 1.0000
97 14933304 1.0000
97 36664451 2.0000
97 227023883 1.0000
97 303707744 2.0000
97 28087982 2.0000
97 158315486 1.0000
97 61733092 1.0000
97 269788397 2.0000
97 153810216 1.0000
97 19058678 2.0000
97 18632946 1.0000
97 106150560 1.0000
97 260824465 1.0000
97 124170781 2.0000
97 131926473 2.0000
97 932446861 1.0000
97 78562045 2.0000
97 550076077 1.0000
97 462856853 2.0000
97 44548822 1.0000
97 77188973 1.0000
97 123346524 2.0000
97 102958885 1.0000
97 20424362 2.0000
97 15133808 2.0000
97 164226176 1.0000
97 422184091 2.0000
97 72341341 1.0000
97 318951712 1.0000
97 388250401 1.0000
97 66774405 2.0000
97 24157360 1.0000
97 58922682 2.0000
97 65357102 2.0000
97 276868661 1.0000
97 21666641 1.0000
97 22499765 1.0000
97 117449724 2.0000
97 88974929 2.0000
97 19825835 2.0000
97 258834854 1.0000
97 11564602 2.0000
97 25097735 2.0000
97 24727170 2.0000
97 107722321 1.0000
97 32522100 1.0000
97 242943134 2.0000
97 154943205 2.0000
97 15010349 1.0000
97 399365200 1.0000
97 20356313 2.0000
97 133236916 1.0000
97 62613162 2.0000
97 482866177 1.0000
97 20995648 1.0000
97 28543847 1.0000
97 85110055 1.0000
97 21744895 2.0000
97 34343954 1.0000
97 389434876 1.0000
97 224655400 1.0000
97 19397942 1.0000
97 119074643 2.0000
97 296312085 1.0000
97 56999787 1.0000
97 903985238 1.0000
97 90432690 1.0000
97 460401829 2.0000
97 156992643 1.0000
97 255998767 2.0000
97 125312818 2.0000
97 806388620 1.0000
97 26584956 1.0000
97 397160160 1.0000
97 169864622 1.0000
97 76650839 1.0000
97 21713090 1.0000
97 728039018 1.0000
97 26796376 2.0000
97 19758148 2.0000
97 20856796 1.0000
97 192935794 1.0000
97 245745762 1.0000
97 19619404 2.0000
97 237700394 1.0000
97 198912426 1.0000
97 326184301 2.0000
97 5715682 1.0000
97 408454349 1.0000
97 200700960 1.0000
97 288723364 1.0000
97 120720108 1.0000
97 17298241 2.0000
97 55253731 2.0000
97 22159580 1.0000
97 606306570 1.0000
97 58821256 1.0000
97 202205134 1.0000
97 15453062 1.0000
97 19018381 1.0000
97 20600229 1.0000
97 34654362 1.0000
97 388299335 1.0000
97 111013369 2.0000
97 114704539 2.0000
97 328576792 2.0000
97 60585651 2.0000
97 48988168 2.0000
97 15672615 1.0000
97 14567982 1.0000
97 142003449 1.0000
97 41901500 1.0000
97 188332701 2.0000
97 100260784 2.0000
97 108935576 2.0000
97 236953412 1.0000
97 141636742 1.0000
97 143212610 1.0000
97 383238347 2.0000
97 14197060 1.0000
97 333330899 1.0000
97 42374586 1.0000
97 130085607 1.0000
97 14395178 2.0000
97 354911386 1.0000
97 18020612 1.0000
97 387054267 1.0000
97 191111643 1.0000
97 25091518 1.0000
97 35781487 1.0000
97 118429508 1.0000
97 859731314 1.0000
97 101712079 2.0000
97 64396655 1.0000
97 259215762 1.0000
97 131120978 2.0000
97 85302744 1.0000
97 112398730 2.0000
97 70796349 1.0000
97 223552246 1.0000
97 108587399 2.0000
97 15048694 2.0000
97 532241033 1.0000
97 95646830 2.0000
97 27850283 1.0000
97 16970757 2.0000
97 296288685 1.0000
97 124270074 1.0000
97 20622055 1.0000
97 54351001 1.0000
97 250311545 2.0000
97 32369044 1.0000
97 22282116 1.0000
97 24734991 2.0000
97 117783032 1.0000
97 103879974 2.0000
97 14190551 1.0000
97 47916280 1.0000
97 77220402 1.0000
97 113585486 1.0000
97 185183285 1.0000
97 759067032 1.0000
97 50303152 1.0000
97 66078636 1.0000
97 34940114 2.0000
97 77234984 1.0000
97 474991141 1.0000
97 196054196 1.0000
97 80802900 1.0000
97 236395049 2.0000
97 79974944 1.0000
97 21408041 1.0000
97 105800463 1.0000
97 107254637 1.0000
97 143779403 1.0000
97 75896448 1.0000
98 14284260 1.0000
98 21746513 1.0000
98 14758838 1.0000
98 457060718 1.0000
98 309587728 1.0000
98 50714939 1.0000
98 18096679 1.0000
98 496278040 1.0000
98 81367969 1.0000
98 102107018 1.0000
98 80968760 1.0000
98 105838665 1.0000
98 22031058 1.0000
98 45158266 1.0000
98 19858924 1.0000
98 417975170 1.0000
98 193313425 1.0000
98 130092487 1.0000
98 15580900 1.0000
98 52412027 1.0000
98 386776248 1.0000
98 331178901 1.0000
98 275228841 1.0000
98 312758175 1.0000
98 77224096 1.0000
98 60738400 1.0000
98 93860818 1.0000
98 225857392 1.0000
98 143739561 1.0000
98 432396682 1.0000
98 209029473 1.0000
98 187632184 1.0000
98 22388326 1.0000
98 106115066 1.0000
98 328634628 1.0000
98 19177609 1.0000
98 86192099 1.0000
98 475884318 1.0000
98 118984824 1.0000
98 217148014 1.0000
98 77981490 1.0000
98 77808680 1.0000
98 15157283 1.0000
98 54515428 1.0000
98 131970620 1.0000
98 20688804 1.0000
98 38281180 1.0000
98 33300246 1.0000
98 93880122 1.0000
98 131517399 1.0000
98 201226827 1.0000
98 111411358 1.0000
98 408663015 1.0000
98 162472533 1.0000
98 353688428 1.0000
98 110391388 1.0000
98 19977759 1.0000
98 34374472 1.0000
98 20226550 1.0000
98 110459587 1.0000
98 407741330 1.0000
98 27212119 1.0000
98 32965648 1.0000
98 125270251 1.0000
98 16884084 1.0000
98 90646214 1.0000
98 437518507 1.0000
98 40238442 1.0000
98 18627119 1.0000
98 385936104 1.0000
98 253490735 1.0000
98 166598394 1.0000
98 6058852 1.0000
98 297967419 1.0000
98 436576452 1.0000
98 109585815 1.0000
98 144791011 1.0000
98 102084479 1.0000
98 115643685 1.0000
98 377319290 1.0000
98 331021368 1.0000
98 94701778 1.0000
98 222762589 1.0000
98 249709671 1.0000
98 20148039 1.0000
98 14104027 1.0000
98 388954439 1.0000
98 211525589 1.0000
98 240202308 1.0000
98 105880024 1.0000
98 14561015 1.0000
98 19295262 1.0000
98 121762421 1.0000
98 357805905 1.0000
98 19087569 1.0000
98 261782937 1.0000
98 80943076 1.0000
98 16708655 1.0000
98 82093305 1.0000
98 49682880 1.0000
98 58836363 1.0000
98 68659708 1.0000
98 14933304 1.0000
98 36664451 1.0000
98 227023883 1.0000
98 303707744 1.0000
98 28087982 1.0000
98 61733092 1.0000
98 269788397 1.0000
98 153810216 1.0000
98 19058678 1.0000
98 18632946 1.0000
98 106150560 1.0000
98 260824465 1.0000
98 124170781 1.0000
98 131926473 1.0000
98 78562045 1.0000
98 462856853 1.0000
98 77188973 1.0000
98 123346524 1.0000
98 20424362 1.0000
98 15133808 1.0000
98 164226176 1.0000
98 422184091 1.0000
98 72341341 1.0000
98 318951712 1.0000
98 388250401 1.0000
98 66774405 1.0000
98 24157360 1.0000
98 58922682 1.0000
98 65357102 1.0000
98 276868661 1.0000
98 21666641 1.0000
98 22499765 1.0000
98 117449724 1.0000
98 88974929 1.0000
98 19825835 1.0000
98 11564602 1.0000
98 24727170 1.0000
98 107722321 1.0000
98 32522100 1.0000
98 242943134 1.0000
98 154943205 1.0000
98 15010349 1.0000
98 20356313 1.0000
98 133236916 1.0000
98 62613162 1.0000
98 20995648 1.0000
98 28543847 1.0000
98 21744895 1.0000
98 34343954 1.0000
98 389434876 1.0000
98 19397942 1.0000
98 119074643 1.0000
98 296312085 1.0000
98 56999787 1.0000
98 90432690 1.0000
98 460401829 1.0000
98 156992643 1.0000
98 255998767 1.0000
98 125312818 1.0000
98 26584956 1.0000
98 169864622 1.0000
98 21713090 1.0000
98 26796376 1.0000
98 19758148 1.0000
98 20856796 1.0000
98 192935794 1.0000
98 245745762 1.0000
98 19619404 1.0000
98 237700394 1.0000
98 198912426 1.0000
98 326184301 1.0000
98 5715682 1.0000
98 408454349 1.0000
98 200700960 1.0000
98 120720108 1.0000
98 17298241 1.0000
98 55253731 1.0000
98 58821256 1.0000
98 202205134 1.0000
98 19018381 1.0000
98 20600229 1.0000
98 34654362 1.0000
98 388299335 1.0000
98 111013369 1.0000
98 114704539 1.0000
98 328576792 1.0000
98 60585651 1.0000
98 48988168 1.0000
98 15672615 1.0000
98 14567982 1.0000
98 142003449 1.0000
98 188332701 1.0000
98 100260784 1.0000
98 108935576 1.0000
98 236953412 1.0000
98 143212610 1.0000
98 383238347 1.0000
98 14197060 1.0000
98 333330899 1.0000
98 130085607 1.0000
98 14395178 1.0000
98 354911386 1.0000
98 18020612 1.0000
98 387054267 1.0000
98 191111643 1.0000
98 25091518 1.0000
98 35781487 1.0000
98 118429508 1.0000
98 101712079 1.0000
98 64396655 1.0000
98 259215762 1.0000
98 131120978 1.0000
98 85302744 1.0000
98 112398730 1.0000
98 70796349 1.0000
98 108587399 1.0000
98 15048694 1.0000
98 95646830 1.0000
98 27850283 1.0000
98 16970757 1.0000
98 124270074 1.0000
98 20622055 1.0000
98 54351001 1.0000
98 250311545 1.0000
98 32369044 1.0000
98 24734991 1.0000
98 117783032 1.0000
98 103879974 1.0000
98 14190551 1.0000
98 77220402 1.0000
98 185183285 1.0000
98 50303152 1.0000
98 66078636 1.0000
98 34940114 1.0000
98 77234984 1.0000
98 196054196 1.0000
98 80802900 1.0000
98 236395049 1.0000
98 79974944 1.0000
98 21408041 1.0000
98 105800463 1.0000
98 107254637 1.0000
98 143779403 1.0000
98 75896448 1.0000
99 14284260 1.0000
99 21746513 1.0000
99 14758838 1.0000
99 457060718 1.0000
99 309587728 1.0000
99 50714939 1.0000
99 80021045 1.0000
99 18096679 1.0000
99 496278040 1.0000
99 81367969 1.0000
99 102107018 1.0000
99 80968760 1.0000
99 105838665 1.0000
99 22031058 1.0000
99 45158266 1.0000
99 19858924 1.0000
99 417975170 1.0000
99 193313425 1.0000
99 130092487 1.0000
99 15580900 1.0000
99 52412027 1.0000
99 386776248 1.0000
99 331178901 1.0000
99 275228841 1.0000
99 312758175 1.0000
99 77224096 1.0000
99 60738400 1.0000
99 93860818 1.0000
99 225857392 1.0000
99 143739561 1.0000
99 432396682 1.0000
99 209029473 1.0000
99 187632184 1.0000
99 22388326 1.0000
99 106115066 1.0000
99 328634628 1.0000
99 19177609 1.0000
99 86192099 1.0000
99 475884318 1.0000
99 118984824 1.0000
99 217148014 1.0000
99 77981490 1.0000
99 77808680 1.0000
99 15157283 1.0000
99 54515428 1.0000
99 131970620 1.0000
99 20688804 1.0000
99 38281180 1.0000
99 33300246 1.0000
99 93880122 1.0000
99 131517399 1.0000
99 201226827 1.0000
99 111411358 1.0000
99 408663015 1.0000
99 162472533 1.0000
99 353688428 1.0000
99 110391388 1.0000
99 19977759 1.0000
99 34374472 1.0000
99 20226550 1.0000
99 110459587 1.0000
99 407741330 1.0000
99 27212119 1.0000
99 32965648 1.0000
99 125270251 1.0000
99 16884084 1.0000
99 90646214 1.0000
99 437518507 1.0000
99 40238442 1.0000
99 18627119 1.0000
99 385936104 1.0000
99 253490735 1.0000
99 166598394 1.0000
99 6058852 1.0000
99 297967419 1.0000
99 436576452 1.0000
99 109585815 1.0000
99 144791011 1.0000
99 102084479 1.0000
99 115643685 1.0000
99 377319290 1.0000
99 331021368 1.0000
99 94701778 1.0000
99 222762589 1.0000
99 249709671 1.0000
99 20148039 1.0000
99 14104027 2.0000
99 388954439 1.0000
99 211525589 1.0000
99 240202308 1.0000
99 105880024 1.0000
99 14561015 1.0000
99 19295262 1.0000
99 121762421 1.0000
99 357805905 1.0000
99 19087569 1.0000
99 261782937 1.0000
99 80943076 1.0000
99 16708655 1.0000
99 82093305 1.0000
99 49682880 1.0000
99 58836363 1.0000
99 68659708 1.0000
99 14933304 1.0000
99 36664451 1.0000
99 227023883 1.0000
99 303707744 1.0000
99 28087982 1.0000
99 103065157 1.0000
99 61733092 1.0000
99 269788397 1.0000
99 153810216 1.0000
99 19058678 1.0000
99 18632946 1.0000
99 106150560 1.0000
99 260824465 1.0000
99 124170781 1.0000
99 131926473 1.0000
99 78562045 1.0000
99 462856853 1.0000
99 77188973 1.0000
99 123346524 1.0000
99 20424362 1.0000
99 15133808 1.0000
99 164226176 1.0000
99 422184091 1.0000
99 72341341 1.0000
99 318951712 1.0000
99 388250401 1.0000
99 66774405 2.0000
99 24157360 1.0000
99 58922682 1.0000
99 65357102 1.0000
99 276868661 1.0000
99 21666641 1.0000
99 22499765 1.0000
99 117449724 1.0000
99 88974929 1.0000
99 19825835 1.0000
99 11564602 1.0000
99 25097735 1.0000
99 24727170 1.0000
99 107722321 1.0000
99 32522100 1.0000
99 242943134 1.0000
99 154943205 1.0000
99 15010349 1.0000
99 20356313 1.0000
99 133236916 1.0000
99 62613162 2.0000
99 20995648 1.0000
99 28543847 1.0000
99 21744895 1.0000
99 34343954 1.0000
99 389434876 1.0000
99 19397942 1.0000
99 119074643 1.0000
99 296312085 1.0000
99 56999787 1.0000
99 90432690 1.0000
99 460401829 1.0000
99 156992643 1.0000
99 255998767 1.0000
99 125312818 1.0000
99 26584956 1.0000
99 169864622 1.0000
99 21713090 1.0000
99 26796376 1.0000
99 19758148 1.0000
99 20856796 1.0000
99 192935794 1.0000
99 245745762 1.0000
99 19619404 1.0000
99 237700394 1.0000
99 198912426 1.0000
99 326184301 1.0000
99 5715682 1.0000
99 408454349 1.0000
99 200700960 1.0000
99 288723364 1.0000
99 120720108 1.0000
99 17298241 1.0000
99 55253731 1.0000
99 58821256 1.0000
99 202205134 1.0000
99 19018381 1.0000
99 20600229 1.0000
99 34654362 1.0000
99 388299335 1.0000
99 111013369 1.0000
99 114704539 1.0000
99 328576792 1.0000
99 60585651 1.0000
99 48988168 1.0000
99 15672615 1.0000
99 14567982 1.0000
99 142003449 1.0000
99 188332701 1.0000
99 100260784 1.0000
99 108935576 1.0000
99 236953412 1.0000
99 143212610 1.0000
99 383238347 1.0000
99 14197060 1.0000
99 333330899 1.0000
99 85809236 1.0000
99 130085607 1.0000
99 14395178 1.0000
99 354911386 1.0000
99 18020612 1.0000
99 387054267 1.0000
99 191111643 1.0000
99 25091518 1.0000
99 35781487 1.0000
99 118429508 1.0000
99 101712079 1.0000
99 64396655 1.0000
99 259215762 1.0000
99 131120978 1.0000
99 85302744 1.0000
99 112398730 1.0000
99 70796349 1.0000
99 108587399 1.0000
99 15048694 1.0000
99 95646830 1.0000
99 27850283 1.0000
99 16970757 1.0000
99 124270074 1.0000
99 20622055 1.0000
99 15484198 1.0000
99 54351001 1.0000
99 250311545 1.0000
99 32369044 1.0000
99 24734991 1.0000
99 117783032 1.0000
99 103879974 1.0000
99 14190551 1.0000
99 77220402 1.0000
99 185183285 1.0000
99 50303152 1.0000
99 66078636 1.0000
99 34940114 1.0000
99 77234984 1.0000
99 196054196 1.0000
99 80802900 1.0000
99 236395049 1.0000
99 79974944 1.0000
99 21408041 1.0000
99 105800463 1.0000
99 107254637 1.0000
99 143779403 1.0000
99 75896448 1.0000
100 14284260 2.0000
100 622426905 1.0000
100 21746513 4.0000
100 277496722 2.0000
100 14758838 2.0000
100 457060718 2.0000
100 309587728 2.0000
100 50714939 1.0000
100 415449314 1.0000
100 121127090 2.0000
100 22639961 1.0000
100 831250927 1.0000
100 80021045 2.0000
100 222477026 1.0000
100 516688031 1.0000
100 18096679 6.0000
100 496278040 1.0000
100 81367969 3.0000
100 102107018 5.0000
100 80968760 1.0000
100 593650130 1.0000
100 105838665 2.0000
100 18451281 2.0000
100 110767433 2.0000
100 22031058 2.0000
100 19589280 1.0000
100 45158266 2.0000
100 19858924 1.0000
100 417975170 1.0000
100 193313425 2.0000
100 130092487 1.0000
100 15580900 2.0000
100 52412027 1.0000
100 386776248 1.0000
100 331178901 1.0000
100 118711934 1.0000
100 106397932 2.0000
100 155892458 1.0000
100 36672211 1.0000
100 6364652 4.0000
100 275228841 1.0000
100 312758175 1.0000
100 77224096 4.0000
100 60738400 1.0000
100 222419520 1.0000
100 93860818 2.0000
100 225857392 2.0000
100 143739561 2.0000
100 20132840 2.0000
100 373442908 1.0000
100 432396682 1.0000
100 376161322 1.0000
100 209029473 2.0000
100 187632184 1.0000
100 130154450 2.0000
100 22388326 8.0000
100 168592013 1.0000
100 81857654 1.0000
100 18099795 4.0000
100 328634628 3.0000
100 810372954 1.0000
100 631874663 1.0000
100 19177609 1.0000
100 871469846 1.0000
100 92498317 2.0000
100 14146330 2.0000
100 86192099 2.0000
100 221355288 1.0000
100 475884318 1.0000
100 118984824 1.0000
100 217148014 1.0000
100 77981490 3.0000
100 77808680 2.0000
100 15157283 2.0000
100 54515428 1.0000
100 131970620 2.0000
100 14937936 1.0000
100 20688804 4.0000
100 38281180 2.0000
100 33300246 4.0000
100 93880122 4.0000
100 131517399 1.0000
100 201226827 2.0000
100 776022362 1.0000
100 111411358 2.0000
100 408663015 1.0000
100 162472533 3.0000
100 554602188 1.0000
100 353688428 1.0000
100 66444899 2.0000
100 110391388 2.0000
100 19977759 1.0000
100 34374472 2.0000
100 20226550 1.0000
100 110459587 2.0000
100 407741330 1.0000
100 27212119 6.0000
100 32965648 2.0000
100 245849058 1.0000
100 125270251 2.0000
100 16884084 1.0000
100 90646214 1.0000
100 191807697 1.0000
100 78702900 3.0000
100 40238442 3.0000
100 18627119 1.0000
100 385936104 1.0000
100 253490735 1.0000
100 166598394 1.0000
100 100520303 1.0000
100 6058852 1.0000
100 297967419 1.0000
100 34244239 3.0000
100 436576452 1.0000
100 109585815 1.0000
100 46609085 1.0000
100 144791011 2.0000
100 102084479 3.0000
100 903616850 1.0000
100 429751008 1.0000
100 115643685 2.0000
100 377319290 1.0000
100 331021368 1.0000
100 94701778 3.0000
100 222762589 1.0000
100 249709671 1.0000
100 20148039 3.0000
100 368314502 1.0000
100 14104027 3.0000
100 388954439 1.0000
100 211525589 1.0000
100 240202308 1.0000
100 105880024 4.0000
100 173065787 2.0000
100 948015937 1.0000
100 568174146 1.0000
100 14561015 1.0000
100 19295262 2.0000
100 121762421 1.0000
100 124152473 1.0000
100 357805905 1.0000
100 19087569 1.0000
100 261782937 1.0000
100 80943076 1.0000
100 16708655 4.0000
100 82093305 2.0000
100 58836363 5.0000
100 466501865 1.0000
100 250091875 1.0000
100 68659708 3.0000
100 804596460 1.0000
100 14933304 3.0000
100 36664451 1.0000
100 227023883 2.0000
100 303707744 2.0000
100 28087982 1.0000
100 158315486 1.0000
100 61733092 2.0000
100 269788397 1.0000
100 927480949 1.0000
100 19058678 4.0000
100 300872531 1.0000
100 18632946 2.0000
100 106150560 2.0000
100 260824465 1.0000
100 124170781 2.0000
100 131926473 2.0000
100 932446861 1.0000
100 78562045 1.0000
100 550076077 1.0000
100 462856853 1.0000
100 44548822 1.0000
100 77188973 3.0000
100 123346524 1.0000
100 31373289 2.0000
100 102958885 1.0000
100 609096352 1.0000
100 20424362 1.0000
100 15133808 1.0000
100 164226176 1.0000
100 422184091 1.0000
100 72341341 2.0000
100 318951712 2.0000
100 66774405 1.0000
100 24157360 4.0000
100 58922682 1.0000
100 65357102 1.0000
100 276868661 1.0000
100 21666641 1.0000
100 72883916 2.0000
100 393436815 1.0000
100 22499765 4.0000
100 117449724 1.0000
100 88974929 1.0000
100 19825835 1.0000
100 258834854 1.0000
100 11564602 2.0000
100 25097735 10.0000
100 24727170 1.0000
100 107722321 3.0000
100 32522100 4.0000
100 242943134 1.0000
100 468356212 1.0000
100 154943205 1.0000
100 15010349 3.0000
100 399365200 1.0000
100 20356313 2.0000
100 133236916 4.0000
100 219976700 1.0000
100 62613162 2.0000
100 482866177 1.0000
100 20995648 2.0000
100 28543847 3.0000
100 85110055 1.0000
100 21744895 1.0000
100 34343954 2.0000
100 95194160 2.0000
100 389443487 1.0000
100 389434876 1.0000
100 617016144 1.0000
100 224655400 2.0000
100 19397942 4.0000
100 101797813 2.0000
100 17723460 9.0000
100 119074643 1.0000
100 35305401 3.0000
100 296312085 1.0000
100 56999787 3.0000
100 270926830 1.0000
100 903985238 1.0000
100 90432690 5.0000
100 460401829 2.0000
100 21291109 4.0000
100 156992643 2.0000
100 255998767 1.0000
100 125312818 1.0000
100 806388620 1.0000
100 26584956 3.0000
100 397160160 1.0000
100 169864622 1.0000
100 76650839 1.0000
100 815306454 1.0000
100 21713090 2.0000
100 728039018 1.0000
100 26796376 1.0000
100 19758148 3.0000
100 20856796 1.0000
100 108905591 2.0000
100 192935794 2.0000
100 23452598 3.0000
100 245745762 2.0000
100 19619404 1.0000
[truncated: 1,196,927 more chars]
