# Supplementary material for: Dynamic guided metric representation learning for multi-view clustering
Source: PeerJ Comput Sci. 2022 Mar 8;8:e922. doi: 10.7717/peerj-cs.922 (PMC9044235; doi:10.7717/peerj-cs.922)
Supplement: Supplemental Information 2 [file peerj-cs-08-922-s002.zip › football/politicsuk/politicsuk.communities]

conservative: 932446861,117449724,550076077,482866177,397160160,871469846,831250927,475884318,52412027,437518507,474991141,903616850,903985238,47916280,593650130,806388620,368314502,631874663,554602188,222419520,859731314,296288685,759067032,810372954,103065157,532241033,830775721,804596460,728039018,606306570,187632184,429751008,217148014,385936104,102958885,496278040,417975170,326184301,462856853,173065787,383238347,222762589,123346524,422184091,331021368,436576452,457060718,460401829,373442908,386776248,399365200,15453062,408663015,237700394,388250401,113043462,288723364,224655400,275228841,15048694,158315486,303707744,236395049,22159580,328576792,269788397,312758175,78562045,309587728,81857654,295807687,22282116,15133808,258834854,250311545,88974929,134738764,130508206,209029473,28087982,100520303,255998767,242943134,85110055,19825835,154943205,24734991,222477026,223552246,188332701,20226550,14284260,20424362,155892458,14937936,119074643,90646214,26796376,166598394,93880122,41901500,131926473,50714939,22031058,20132840,17298241,19589280,16970757,25097735,18096679,58836363,14395178,14104027,19058678,34244239,112398730,108587399,92498317,118984824,114704539,111013369,124170781,108935576,125270251,34940114,130085607,122994639,86192099,103879974,60585651,121127090,24727170,19758148,19087569,20356313,58922682,78702900,18627119,70796349,19619404,130092487,11564602,44548822,42374586,65357102,131120978,60738400,101712079,36664451,55253731,80943076,38281180,54515428,131517399,100260784,76650839,95646830,21744895,19177609,144929619,48988168,109585815,62613162,125312818,141636742,80968760,16884084,14561015,14758838,19858924,15157283,66774405,113585486
labour: 43312141,79167671,315283542,532351874,927480949,23749162,948015937,516688031,245849058,196054196,609096352,191807697,488386309,815306454,776022362,624746312,300872531,454866285,494828691,58821256,427031173,331178901,558445037,481120639,453169903,389443487,79974944,14621024,622426905,32439211,466501865,568174146,415449314,219976700,608932775,617016144,296312085,468356212,407859240,386476845,397229449,353688428,376161322,580749365,250091875,211525589,499781930,387054267,389434876,388954439,408454349,432396682,32369044,377319290,407741330,261782937,357472615,393436815,388299335,277496722,34654362,142003449,192935794,77188973,106150560,357805905,354911386,318951712,328634628,221355288,297967419,270926830,143212610,22639961,236953412,166694631,121762421,118429508,260824465,240202308,168592013,253490735,249709671,20600229,245745762,110391388,164226176,225857392,72341341,227023883,77808680,6364652,77234984,198912426,201226827,200700960,124270074,169864622,173089105,49682880,193313425,191111643,93860818,185183285,143739561,82093305,101797813,162472533,156992643,153810216,81367969,18451281,35781487,20589545,54351001,20995648,24211594,66078636,18020612,16708655,68659708,61781260,22388326,24157360,26584956,20688804,34343954,19977759,18099795,21736214,21291109,27212119,21746513,21408041,19397942,15672615,23452598,17723460,14190551,25091518,95194160,64396655,90432690,77224096,102084479,102107018,32522100,105880024,115643685,84563846,110767433,111411358,107722321,110459587,117777690,108905591,106397932,20856796,19295262,107254637,94701778,14567982,21713090,105838665,120720108,20992801,18632946,15580900,33300246,77981490,40238442,14146330,35305401,105800463,124152473,130154450,133236916,34374472,144791011,143779403,75896448,32965648,131970620,20148039,50303152,61733092,259215762
libdem: 333330899,38886883,837683683,616277319,595553662,479644360,101262304,153914621,368312542,393947529,311986618,215206530,219330249,202205134,180013616,22499765,72883916,85809236,14933304,15010349,14197060,19973305,45158266,20622055,56999787,21666641,77220402,27850283,106115066,85302744,108600854,91786287,82406734,80021045,132170123,55059675,124312153,117783032,68198984,5715682,19018381,6058852,28543847
snp: 31373289,66444899,276868661,46609085,219298196
other: 15484198,77240489,127619354,97452095,104845115,80802900,87733460,277499481,118711934,80812413,36672211
