# Supplementary material for: Dynamic guided metric representation learning for multi-view clustering
Source: PeerJ Comput Sci. 2022 Mar 8;8:e922. doi: 10.7717/peerj-cs.922 (PMC9044235; doi:10.7717/peerj-cs.922)
Supplement: Supplemental Information 2 [file peerj-cs-08-922-s002.zip › football/politicsuk/politicsuk-follows.mtx]

419 419 27340
14284260 65357102 1
14284260 50714939 1
14284260 121127090 1
14284260 19825835 1
14284260 11564602 1
14284260 830775721 1
14284260 24727170 1
14284260 18096679 1
14284260 242943134 1
14284260 20356313 1
14284260 62613162 1
14284260 312758175 1
14284260 60738400 1
14284260 119074643 1
14284260 903985238 1
14284260 810372954 1
14284260 92498317 1
14284260 86192099 1
14284260 118984824 1
14284260 15157283 1
14284260 54515428 1
14284260 117777690 1
14284260 326184301 1
14284260 554602188 1
14284260 22159580 1
14284260 111013369 1
14284260 125270251 1
14284260 16884084 1
14284260 78702900 1
14284260 166598394 1
14284260 6058852 1
14284260 34244239 1
14284260 436576452 1
14284260 41901500 1
14284260 188332701 1
14284260 42374586 1
14284260 14395178 1
14284260 80943076 1
14284260 112398730 1
14284260 108587399 1
14284260 15048694 1
14284260 804596460 1
14284260 36664451 1
14284260 28087982 1
14284260 103065157 1
14284260 95646830 1
14284260 19058678 1
14284260 16970757 1
14284260 18632946 1
14284260 124170781 1
14284260 250311545 1
14284260 122994639 1
14284260 14190551 1
14284260 123346524 1
14284260 34940114 1
622426905 81367969 1
622426905 193313425 1
622426905 15580900 1
622426905 6364652 1
622426905 130154450 1
622426905 33300246 1
622426905 19977759 1
622426905 34374472 1
622426905 240202308 1
622426905 16708655 1
622426905 49682880 1
622426905 368312542 1
622426905 227023883 1
622426905 927480949 1
622426905 550076077 1
622426905 318951712 1
622426905 32522100 1
622426905 61781260 1
622426905 35305401 1
622426905 192935794 1
622426905 245745762 1
622426905 408454349 1
622426905 397229449 1
622426905 481120639 1
622426905 388299335 1
622426905 84563846 1
622426905 21736214 1
622426905 24211594 1
622426905 18020612 1
622426905 259215762 1
622426905 54351001 1
622426905 20992801 1
622426905 32369044 1
622426905 14190551 1
622426905 50303152 1
622426905 14621024 1
622426905 21746513 1
622426905 415449314 1
622426905 22639961 1
622426905 102107018 1
622426905 18099795 1
622426905 328634628 1
622426905 131970620 1
622426905 776022362 1
622426905 162472533 1
622426905 32965648 1
622426905 40238442 1
622426905 115643685 1
622426905 948015937 1
622426905 121762421 1
622426905 82093305 1
622426905 466501865 1
622426905 18632946 1
622426905 106150560 1
622426905 20995648 1
622426905 19397942 1
622426905 156992643 1
622426905 26584956 1
622426905 76650839 1
622426905 21713090 1
622426905 32439211 1
622426905 20600229 1
622426905 14567982 1
622426905 23749162 1
622426905 143212610 1
622426905 357472615 1
622426905 20589545 1
622426905 75896448 1
21746513 622426905 1
21746513 277496722 1
21746513 415449314 1
21746513 22639961 1
21746513 102107018 1
21746513 81367969 1
21746513 105838665 1
21746513 18451281 1
21746513 110767433 1
21746513 193313425 1
21746513 15580900 1
21746513 331178901 1
21746513 106397932 1
21746513 6364652 1
21746513 77224096 1
21746513 93860818 1
21746513 225857392 1
21746513 143739561 1
21746513 432396682 1
21746513 376161322 1
21746513 130154450 1
21746513 18099795 1
21746513 22388326 1
21746513 168592013 1
21746513 328634628 1
21746513 14146330 1
21746513 221355288 1
21746513 77981490 1
21746513 77808680 1
21746513 131970620 1
21746513 20688804 1
21746513 33300246 1
21746513 111411358 1
21746513 162472533 1
21746513 353688428 1
21746513 110391388 1
21746513 19977759 1
21746513 34374472 1
21746513 110459587 1
21746513 407741330 1
21746513 27212119 1
21746513 32965648 1
21746513 191807697 1
21746513 40238442 1
21746513 253490735 1
21746513 297967419 1
21746513 144791011 1
21746513 102084479 1
21746513 115643685 1
21746513 377319290 1
21746513 94701778 1
21746513 249709671 1
21746513 20148039 1
21746513 388954439 1
21746513 240202308 1
21746513 105880024 1
21746513 19295262 1
21746513 121762421 1
21746513 124152473 1
21746513 261782937 1
21746513 16708655 1
21746513 82093305 1
21746513 49682880 1
21746513 68659708 1
21746513 227023883 1
21746513 61733092 1
21746513 153810216 1
21746513 300872531 1
21746513 18632946 1
21746513 260824465 1
21746513 77188973 1
21746513 164226176 1
21746513 72341341 1
21746513 318951712 1
21746513 24157360 1
21746513 276868661 1
21746513 393436815 1
21746513 107722321 1
21746513 32522100 1
21746513 468356212 1
21746513 61781260 1
21746513 133236916 1
21746513 20995648 1
21746513 34343954 1
21746513 95194160 1
21746513 389434876 1
21746513 617016144 1
21746513 19397942 1
21746513 17723460 1
21746513 35305401 1
21746513 56999787 1
21746513 270926830 1
21746513 90432690 1
21746513 21291109 1
21746513 156992643 1
21746513 26584956 1
21746513 169864622 1
21746513 21713090 1
21746513 20856796 1
21746513 23452598 1
21746513 192935794 1
21746513 245745762 1
21746513 117777690 1
21746513 32439211 1
21746513 198912426 1
21746513 408454349 1
21746513 200700960 1
21746513 120720108 1
21746513 58821256 1
21746513 15453062 1
21746513 20600229 1
21746513 34654362 1
21746513 388299335 1
21746513 84563846 1
21746513 499781930 1
21746513 15672615 1
21746513 14567982 1
21746513 142003449 1
21746513 21736214 1
21746513 24211594 1
21746513 236953412 1
21746513 143212610 1
21746513 454866285 1
21746513 79167671 1
21746513 354911386 1
21746513 18020612 1
21746513 387054267 1
21746513 191111643 1
21746513 25091518 1
21746513 35781487 1
21746513 118429508 1
21746513 64396655 1
21746513 259215762 1
21746513 357472615 1
21746513 173089105 1
21746513 166694631 1
21746513 20589545 1
21746513 124270074 1
21746513 54351001 1
21746513 20992801 1
21746513 32369044 1
21746513 386476845 1
21746513 14190551 1
21746513 185183285 1
21746513 50303152 1
21746513 66078636 1
21746513 79974944 1
21746513 21408041 1
21746513 105800463 1
21746513 107254637 1
21746513 14621024 1
21746513 75896448 1
21746513 143779403 1
277496722 499781930 1
277496722 191807697 1
277496722 393436815 1
277496722 18096679 1
277496722 32522100 1
277496722 24211594 1
277496722 61781260 1
277496722 115643685 1
277496722 193313425 1
277496722 20995648 1
277496722 240202308 1
277496722 261782937 1
277496722 16708655 1
277496722 112398730 1
277496722 68659708 1
277496722 14146330 1
277496722 173089105 1
277496722 28087982 1
277496722 153810216 1
277496722 815306454 1
277496722 131970620 1
277496722 20856796 1
277496722 260824465 1
277496722 33300246 1
277496722 19977759 1
277496722 34374472 1
277496722 22159580 1
277496722 14190551 1
277496722 66078636 1
277496722 77234984 1
277496722 27212119 1
127619354 81367969 1
127619354 118711934 1
127619354 117777690 1
127619354 80812413 1
127619354 77234984 1
127619354 153810216 1
127619354 124312153 1
127619354 97452095 1
14758838 121127090 1
14758838 18096679 1
14758838 15580900 1
14758838 275228841 1
14758838 312758175 1
14758838 19177609 1
14758838 118984824 1
14758838 20226550 1
14758838 125270251 1
14758838 78702900 1
14758838 34244239 1
14758838 436576452 1
14758838 109585815 1
14758838 19087569 1
14758838 80943076 1
14758838 58836363 1
14758838 14933304 1
14758838 103065157 1
14758838 158315486 1
14758838 131926473 1
14758838 123346524 1
14758838 422184091 1
14758838 66774405 1
14758838 58922682 1
14758838 19825835 1
14758838 288723364 1
14758838 55253731 1
14758838 60585651 1
14758838 48988168 1
14758838 42374586 1
14758838 112398730 1
14758838 14190551 1
14758838 50714939 1
14758838 496278040 1
14758838 130092487 1
14758838 81857654 1
14758838 217148014 1
14758838 15157283 1
14758838 54515428 1
14758838 554602188 1
14758838 166598394 1
14758838 429751008 1
14758838 173065787 1
14758838 14561015 1
14758838 269788397 1
14758838 19058678 1
14758838 124170781 1
14758838 65357102 1
14758838 117449724 1
14758838 830775721 1
14758838 24727170 1
14758838 125312818 1
14758838 26584956 1
14758838 111013369 1
14758838 328576792 1
14758838 101712079 1
14758838 122994639 1
14758838 34940114 1
457060718 66774405 1
457060718 309587728 1
457060718 50714939 1
457060718 25097735 1
457060718 24727170 1
457060718 62613162 1
457060718 20995648 1
457060718 17723460 1
457060718 60738400 1
457060718 209029473 1
457060718 81857654 1
457060718 22388326 1
457060718 19177609 1
457060718 118984824 1
457060718 15157283 1
457060718 19758148 1
457060718 131517399 1
457060718 22159580 1
457060718 125270251 1
457060718 78702900 1
457060718 383238347 1
457060718 14104027 1
457060718 131120978 1
457060718 16708655 1
457060718 80943076 1
457060718 19058678 1
457060718 122994639 1
457060718 14190551 1
457060718 143779403 1
309587728 14284260 1
309587728 14758838 1
309587728 457060718 1
309587728 50714939 1
309587728 121127090 1
309587728 222477026 1
309587728 18096679 1
309587728 496278040 1
309587728 80968760 1
309587728 22031058 1
309587728 19589280 1
309587728 19858924 1
309587728 417975170 1
309587728 130092487 1
309587728 386776248 1
309587728 275228841 1
309587728 312758175 1
309587728 60738400 1
309587728 20132840 1
309587728 373442908 1
309587728 209029473 1
309587728 187632184 1
309587728 81857654 1
309587728 19177609 1
309587728 92498317 1
309587728 86192099 1
309587728 475884318 1
309587728 118984824 1
309587728 217148014 1
309587728 15157283 1
309587728 54515428 1
309587728 38281180 1
309587728 93880122 1
309587728 131517399 1
309587728 408663015 1
309587728 20226550 1
309587728 125270251 1
309587728 16884084 1
309587728 90646214 1
309587728 78702900 1
309587728 18627119 1
309587728 385936104 1
309587728 166598394 1
309587728 100520303 1
309587728 34244239 1
309587728 436576452 1
309587728 109585815 1
309587728 331021368 1
309587728 222762589 1
309587728 14104027 1
309587728 173065787 1
309587728 14561015 1
309587728 19087569 1
309587728 144929619 1
309587728 80943076 1
309587728 16708655 1
309587728 58836363 1
309587728 804596460 1
309587728 36664451 1
309587728 303707744 1
309587728 28087982 1
309587728 269788397 1
309587728 61733092 1
309587728 19058678 1
309587728 124170781 1
309587728 131926473 1
309587728 78562045 1
309587728 462856853 1
309587728 44548822 1
309587728 123346524 1
309587728 20424362 1
309587728 15133808 1
309587728 422184091 1
309587728 66774405 1
309587728 388250401 1
309587728 58922682 1
309587728 65357102 1
309587728 130508206 1
309587728 117449724 1
309587728 22499765 1
309587728 88974929 1
309587728 19825835 1
309587728 11564602 1
309587728 25097735 1
309587728 24727170 1
309587728 242943134 1
309587728 154943205 1
309587728 399365200 1
309587728 20356313 1
309587728 62613162 1
309587728 20995648 1
309587728 85110055 1
309587728 21744895 1
309587728 224655400 1
309587728 17723460 1
309587728 119074643 1
309587728 56999787 1
309587728 460401829 1
309587728 255998767 1
309587728 125312818 1
309587728 113043462 1
309587728 76650839 1
309587728 26796376 1
309587728 19758148 1
309587728 19619404 1
309587728 237700394 1
309587728 326184301 1
309587728 288723364 1
309587728 17298241 1
309587728 55253731 1
309587728 22159580 1
309587728 111013369 1
309587728 114704539 1
309587728 328576792 1
309587728 60585651 1
309587728 48988168 1
309587728 41901500 1
309587728 188332701 1
309587728 100260784 1
309587728 108935576 1
309587728 141636742 1
309587728 143212610 1
309587728 383238347 1
309587728 85809236 1
309587728 42374586 1
309587728 130085607 1
309587728 14395178 1
309587728 101712079 1
309587728 131120978 1
309587728 112398730 1
309587728 70796349 1
309587728 223552246 1
309587728 108587399 1
309587728 15048694 1
309587728 95646830 1
309587728 16970757 1
309587728 295807687 1
309587728 250311545 1
309587728 122994639 1
309587728 22282116 1
309587728 24734991 1
309587728 103879974 1
309587728 14190551 1
309587728 113585486 1
309587728 34940114 1
309587728 236395049 1
309587728 105800463 1
309587728 75896448 1
50714939 14284260 1
50714939 388250401 1
50714939 58922682 1
50714939 65357102 1
50714939 14758838 1
50714939 309587728 1
50714939 19825835 1
50714939 830775721 1
50714939 18096679 1
50714939 242943134 1
50714939 154943205 1
50714939 20356313 1
50714939 62613162 1
50714939 193313425 1
50714939 17723460 1
50714939 119074643 1
50714939 35305401 1
50714939 22388326 1
50714939 18099795 1
50714939 460401829 1
50714939 255998767 1
50714939 19177609 1
50714939 125312818 1
50714939 475884318 1
50714939 217148014 1
50714939 77981490 1
50714939 15157283 1
50714939 26796376 1
50714939 19758148 1
50714939 131970620 1
50714939 20856796 1
50714939 38281180 1
50714939 33300246 1
50714939 288723364 1
50714939 15453062 1
50714939 125270251 1
50714939 16884084 1
50714939 166598394 1
50714939 34244239 1
50714939 331021368 1
50714939 383238347 1
50714939 222762589 1
50714939 368314502 1
50714939 14104027 1
50714939 14561015 1
50714939 19973305 1
50714939 80943076 1
50714939 70796349 1
50714939 15048694 1
50714939 28087982 1
50714939 103065157 1
50714939 269788397 1
50714939 532241033 1
50714939 95646830 1
50714939 16970757 1
50714939 20992801 1
50714939 78562045 1
50714939 24734991 1
50714939 44548822 1
50714939 14190551 1
50714939 34940114 1
50714939 105800463 1
50714939 318951712 1
415449314 622426905 1
415449314 24157360 1
415449314 21746513 1
415449314 80021045 1
415449314 61781260 1
415449314 193313425 1
415449314 331178901 1
415449314 20995648 1
415449314 389434876 1
415449314 19397942 1
415449314 6364652 1
415449314 35305401 1
415449314 93860818 1
415449314 225857392 1
415449314 143739561 1
415449314 432396682 1
415449314 130154450 1
415449314 168592013 1
415449314 90432690 1
415449314 328634628 1
415449314 156992643 1
415449314 26584956 1
415449314 815306454 1
415449314 21713090 1
415449314 77808680 1
415449314 131970620 1
415449314 20856796 1
415449314 245745762 1
415449314 32439211 1
415449314 408454349 1
415449314 162472533 1
415449314 19977759 1
415449314 34374472 1
415449314 20600229 1
415449314 388299335 1
415449314 499781930 1
415449314 84563846 1
415449314 191807697 1
415449314 78702900 1
415449314 15672615 1
415449314 144791011 1
415449314 532351874 1
415449314 21736214 1
415449314 115643685 1
415449314 143212610 1
415449314 94701778 1
415449314 354911386 1
415449314 240202308 1
415449314 121762421 1
415449314 16708655 1
415449314 49682880 1
415449314 68659708 1
415449314 227023883 1
415449314 608932775 1
415449314 61733092 1
415449314 18632946 1
415449314 124270074 1
415449314 54351001 1
415449314 20992801 1
415449314 77188973 1
415449314 14190551 1
415449314 185183285 1
415449314 66078636 1
415449314 105800463 1
415449314 107254637 1
415449314 14621024 1
415449314 318951712 1
121127090 388250401 1
121127090 58922682 1
121127090 65357102 1
121127090 88974929 1
121127090 19825835 1
121127090 25097735 1
121127090 61781260 1
121127090 20356313 1
121127090 130092487 1
121127090 85110055 1
121127090 119074643 1
121127090 60738400 1
121127090 19177609 1
121127090 54515428 1
121127090 33300246 1
121127090 408663015 1
121127090 288723364 1
121127090 17298241 1
121127090 55253731 1
121127090 22159580 1
121127090 111013369 1
121127090 125270251 1
121127090 16884084 1
121127090 78702900 1
121127090 166598394 1
121127090 48988168 1
121127090 34244239 1
121127090 109585815 1
121127090 14104027 1
121127090 14561015 1
121127090 131120978 1
121127090 16708655 1
121127090 112398730 1
121127090 70796349 1
121127090 58836363 1
121127090 108587399 1
121127090 28087982 1
121127090 103065157 1
121127090 95646830 1
121127090 19058678 1
121127090 131926473 1
121127090 122994639 1
121127090 932446861 1
121127090 24734991 1
121127090 44548822 1
121127090 103879974 1
121127090 113585486 1
22639961 277496722 1
22639961 121127090 1
22639961 516688031 1
22639961 18096679 1
22639961 81367969 1
22639961 105838665 1
22639961 18451281 1
22639961 19589280 1
22639961 193313425 1
22639961 15580900 1
22639961 6364652 1
22639961 432396682 1
22639961 130154450 1
22639961 22388326 1
22639961 168592013 1
22639961 221355288 1
22639961 77808680 1
22639961 33300246 1
22639961 353688428 1
22639961 110391388 1
22639961 19977759 1
22639961 34374472 1
22639961 110459587 1
22639961 253490735 1
22639961 46609085 1
22639961 102084479 1
22639961 240202308 1
22639961 124152473 1
22639961 357805905 1
22639961 261782937 1
22639961 16708655 1
22639961 49682880 1
22639961 58836363 1
22639961 68659708 1
22639961 227023883 1
22639961 103065157 1
22639961 260824465 1
22639961 318951712 1
22639961 24157360 1
22639961 19825835 1
22639961 107722321 1
22639961 32522100 1
22639961 242943134 1
22639961 61781260 1
22639961 133236916 1
22639961 389434876 1
22639961 17723460 1
22639961 35305401 1
22639961 296312085 1
22639961 56999787 1
22639961 815306454 1
22639961 20856796 1
22639961 23452598 1
22639961 192935794 1
22639961 245745762 1
22639961 117777690 1
22639961 198912426 1
22639961 408454349 1
22639961 200700960 1
22639961 120720108 1
22639961 58821256 1
22639961 219298196 1
22639961 21736214 1
22639961 24211594 1
22639961 18020612 1
22639961 387054267 1
22639961 25091518 1
22639961 112398730 1
22639961 54351001 1
22639961 20992801 1
22639961 32369044 1
22639961 22282116 1
22639961 14190551 1
22639961 50303152 1
22639961 196054196 1
22639961 80802900 1
22639961 21408041 1
22639961 105800463 1
22639961 107254637 1
22639961 14621024 1
22639961 143779403 1
22639961 622426905 1
22639961 21746513 1
22639961 80021045 1
22639961 222477026 1
22639961 102107018 1
22639961 110767433 1
22639961 106397932 1
22639961 77224096 1
22639961 93860818 1
22639961 225857392 1
22639961 143739561 1
22639961 376161322 1
22639961 18099795 1
22639961 328634628 1
22639961 14146330 1
22639961 77981490 1
22639961 131970620 1
22639961 93880122 1
22639961 201226827 1
22639961 111411358 1
22639961 162472533 1
22639961 407741330 1
22639961 27212119 1
22639961 32965648 1
22639961 191807697 1
22639961 40238442 1
22639961 297967419 1
22639961 115643685 1
22639961 249709671 1
22639961 20148039 1
22639961 388954439 1
22639961 105880024 1
22639961 19295262 1
22639961 121762421 1
22639961 82093305 1
22639961 61733092 1
22639961 153810216 1
22639961 18632946 1
22639961 106150560 1
22639961 77188973 1
22639961 31373289 1
22639961 164226176 1
22639961 72341341 1
22639961 65357102 1
22639961 276868661 1
22639961 393436815 1
22639961 22499765 1
22639961 88974929 1
22639961 468356212 1
22639961 15010349 1
22639961 20995648 1
22639961 34343954 1
22639961 19397942 1
22639961 270926830 1
22639961 90432690 1
22639961 156992643 1
22639961 26584956 1
22639961 169864622 1
22639961 21713090 1
22639961 580749365 1
22639961 32439211 1
22639961 202205134 1
22639961 20600229 1
22639961 15672615 1
22639961 14567982 1
22639961 23749162 1
22639961 236953412 1
22639961 143212610 1
22639961 79167671 1
22639961 14395178 1
22639961 354911386 1
22639961 191111643 1
22639961 35781487 1
22639961 118429508 1
22639961 173089105 1
22639961 166694631 1
22639961 20589545 1
22639961 20622055 1
22639961 124270074 1
22639961 122994639 1
22639961 117783032 1
22639961 386476845 1
22639961 185183285 1
22639961 66078636 1
22639961 79974944 1
22639961 75896448 1
831250927 14284260 1
831250927 14758838 1
831250927 309587728 1
831250927 457060718 1
831250927 50714939 1
831250927 121127090 1
831250927 222477026 1
831250927 18096679 1
831250927 80968760 1
831250927 22031058 1
831250927 19589280 1
831250927 19858924 1
831250927 130092487 1
831250927 386776248 1
831250927 275228841 1
831250927 312758175 1
831250927 60738400 1
831250927 20132840 1
831250927 209029473 1
831250927 187632184 1
831250927 81857654 1
831250927 19177609 1
831250927 92498317 1
831250927 86192099 1
831250927 475884318 1
831250927 118984824 1
831250927 15157283 1
831250927 54515428 1
831250927 38281180 1
831250927 131517399 1
831250927 93880122 1
831250927 408663015 1
831250927 20226550 1
831250927 125270251 1
831250927 16884084 1
831250927 90646214 1
831250927 78702900 1
831250927 18627119 1
831250927 166598394 1
831250927 34244239 1
831250927 109585815 1
831250927 331021368 1
831250927 14561015 1
831250927 19087569 1
831250927 144929619 1
831250927 80943076 1
831250927 58836363 1
831250927 36664451 1
831250927 303707744 1
831250927 28087982 1
831250927 103065157 1
831250927 269788397 1
831250927 19058678 1
831250927 124170781 1
831250927 131926473 1
831250927 78562045 1
831250927 44548822 1
831250927 123346524 1
831250927 20424362 1
831250927 15133808 1
831250927 422184091 1
831250927 388250401 1
831250927 66774405 1
831250927 58922682 1
831250927 65357102 1
831250927 88974929 1
831250927 19825835 1
831250927 11564602 1
831250927 24727170 1
831250927 25097735 1
831250927 242943134 1
831250927 154943205 1
831250927 399365200 1
831250927 20356313 1
831250927 62613162 1
831250927 85110055 1
831250927 21744895 1
831250927 224655400 1
831250927 119074643 1
831250927 460401829 1
831250927 255998767 1
831250927 125312818 1
831250927 76650839 1
831250927 26796376 1
831250927 19758148 1
831250927 19619404 1
831250927 326184301 1
831250927 288723364 1
831250927 55253731 1
831250927 22159580 1
831250927 111013369 1
831250927 114704539 1
831250927 60585651 1
831250927 48988168 1
831250927 41901500 1
831250927 100260784 1
831250927 188332701 1
831250927 108935576 1
831250927 42374586 1
831250927 130085607 1
831250927 14395178 1
831250927 101712079 1
831250927 131120978 1
831250927 112398730 1
831250927 70796349 1
831250927 223552246 1
831250927 108587399 1
831250927 15048694 1
831250927 95646830 1
831250927 16970757 1
831250927 295807687 1
831250927 250311545 1
831250927 122994639 1
831250927 24734991 1
831250927 103879974 1
831250927 113585486 1
831250927 34940114 1
831250927 236395049 1
80021045 368312542 1
80021045 616277319 1
80021045 22639961 1
80021045 101262304 1
80021045 333330899 1
80021045 393947529 1
80021045 122994639 1
80021045 15580900 1
80021045 118984824 1
80021045 595553662 1
80021045 97452095 1
80021045 17723460 1
80021045 479644360 1
80021045 837683683 1
222477026 14284260 1
222477026 58922682 1
222477026 65357102 1
222477026 309587728 1
222477026 19825835 1
222477026 258834854 1
222477026 242943134 1
222477026 20356313 1
222477026 62613162 1
222477026 417975170 1
222477026 21744895 1
222477026 155892458 1
222477026 312758175 1
222477026 60738400 1
222477026 631874663 1
222477026 125312818 1
222477026 92498317 1
222477026 475884318 1
222477026 217148014 1
222477026 76650839 1
222477026 19619404 1
222477026 131517399 1
222477026 408663015 1
222477026 288723364 1
222477026 111013369 1
222477026 125270251 1
222477026 16884084 1
222477026 78702900 1
222477026 385936104 1
222477026 166598394 1
222477026 436576452 1
222477026 188332701 1
222477026 331021368 1
222477026 383238347 1
222477026 222762589 1
222477026 70796349 1
222477026 58836363 1
222477026 36664451 1
222477026 19058678 1
222477026 124170781 1
222477026 24734991 1
222477026 15133808 1
516688031 277496722 1
516688031 22639961 1
516688031 102107018 1
516688031 81367969 1
516688031 105838665 1
516688031 193313425 1
516688031 15580900 1
516688031 331178901 1
516688031 106397932 1
516688031 6364652 1
516688031 77224096 1
516688031 93860818 1
516688031 225857392 1
516688031 143739561 1
516688031 432396682 1
516688031 376161322 1
516688031 130154450 1
516688031 18099795 1
516688031 168592013 1
516688031 22388326 1
516688031 328634628 1
516688031 14146330 1
516688031 77981490 1
516688031 77808680 1
516688031 131970620 1
516688031 20688804 1
516688031 33300246 1
516688031 93880122 1
516688031 201226827 1
516688031 111411358 1
516688031 162472533 1
516688031 353688428 1
516688031 110391388 1
516688031 19977759 1
516688031 34374472 1
516688031 110459587 1
516688031 407741330 1
516688031 68198984 1
516688031 27212119 1
516688031 32965648 1
516688031 191807697 1
516688031 40238442 1
516688031 253490735 1
516688031 297967419 1
516688031 144791011 1
516688031 102084479 1
516688031 115643685 1
516688031 94701778 1
516688031 249709671 1
516688031 20148039 1
516688031 211525589 1
516688031 388954439 1
516688031 240202308 1
516688031 105880024 1
516688031 568174146 1
516688031 19295262 1
516688031 121762421 1
516688031 357805905 1
516688031 261782937 1
516688031 16708655 1
516688031 49682880 1
516688031 466501865 1
516688031 250091875 1
516688031 68659708 1
516688031 14933304 1
516688031 227023883 1
516688031 61733092 1
516688031 101262304 1
516688031 153810216 1
516688031 18632946 1
516688031 106150560 1
516688031 260824465 1
516688031 77188973 1
516688031 31373289 1
516688031 164226176 1
516688031 72341341 1
516688031 318951712 1
516688031 24157360 1
516688031 276868661 1
516688031 21666641 1
516688031 72883916 1
516688031 393436815 1
516688031 107722321 1
516688031 32522100 1
516688031 468356212 1
516688031 427031173 1
516688031 15010349 1
516688031 61781260 1
516688031 133236916 1
516688031 20995648 1
516688031 34343954 1
516688031 95194160 1
516688031 389434876 1
516688031 19397942 1
516688031 101797813 1
516688031 17723460 1
516688031 35305401 1
516688031 296312085 1
516688031 56999787 1
516688031 270926830 1
516688031 90432690 1
516688031 21291109 1
516688031 156992643 1
516688031 26584956 1
516688031 169864622 1
516688031 815306454 1
516688031 21713090 1
516688031 20856796 1
516688031 192935794 1
516688031 23452598 1
516688031 245745762 1
516688031 580749365 1
516688031 117777690 1
516688031 32439211 1
516688031 198912426 1
516688031 5715682 1
516688031 408454349 1
516688031 397229449 1
516688031 200700960 1
516688031 120720108 1
516688031 22159580 1
516688031 58821256 1
516688031 481120639 1
516688031 20600229 1
516688031 34654362 1
516688031 388299335 1
516688031 84563846 1
516688031 499781930 1
516688031 488386309 1
516688031 15672615 1
516688031 14567982 1
516688031 142003449 1
516688031 21736214 1
516688031 24211594 1
516688031 108935576 1
516688031 236953412 1
516688031 143212610 1
516688031 79167671 1
516688031 354911386 1
516688031 18020612 1
516688031 387054267 1
516688031 191111643 1
516688031 25091518 1
516688031 35781487 1
516688031 118429508 1
516688031 64396655 1
516688031 112398730 1
516688031 357472615 1
516688031 173089105 1
516688031 166694631 1
516688031 20589545 1
516688031 124270074 1
516688031 54351001 1
516688031 122994639 1
516688031 20992801 1
516688031 32369044 1
516688031 24734991 1
516688031 117783032 1
516688031 386476845 1
516688031 14190551 1
516688031 407859240 1
516688031 185183285 1
516688031 50303152 1
516688031 66078636 1
516688031 77234984 1
516688031 196054196 1
516688031 79974944 1
516688031 105800463 1
516688031 107254637 1
516688031 14621024 1
516688031 143779403 1
516688031 75896448 1
18096679 14758838 1
18096679 121127090 1
18096679 80968760 1
18096679 22031058 1
18096679 19589280 1
18096679 6364652 1
18096679 20132840 1
18096679 18099795 1
18096679 328634628 1
18096679 92498317 1
18096679 118984824 1
18096679 15157283 1
18096679 54515428 1
18096679 33300246 1
18096679 131517399 1
18096679 162472533 1
18096679 19977759 1
18096679 125270251 1
18096679 16884084 1
18096679 78702900 1
18096679 34244239 1
18096679 109585815 1
18096679 115643685 1
18096679 331021368 1
18096679 249709671 1
18096679 222762589 1
18096679 14104027 1
18096679 240202308 1
18096679 14561015 1
18096679 144929619 1
18096679 80943076 1
18096679 58836363 1
18096679 14933304 1
18096679 36664451 1
18096679 103065157 1
18096679 19058678 1
18096679 124170781 1
18096679 131926473 1
18096679 44548822 1
18096679 66774405 1
18096679 65357102 1
18096679 117449724 1
18096679 19825835 1
18096679 830775721 1
18096679 24727170 1
18096679 25097735 1
18096679 15010349 1
18096679 61781260 1
18096679 62613162 1
18096679 17723460 1
18096679 56999787 1
18096679 125312818 1
18096679 19758148 1
18096679 17298241 1
18096679 55253731 1
18096679 111013369 1
18096679 114704539 1
18096679 60585651 1
18096679 48988168 1
18096679 108935576 1
18096679 141636742 1
18096679 79167671 1
18096679 42374586 1
18096679 130085607 1
18096679 14395178 1
18096679 191111643 1
18096679 35781487 1
18096679 85302744 1
18096679 112398730 1
18096679 70796349 1
18096679 108587399 1
18096679 95646830 1
18096679 16970757 1
18096679 122994639 1
18096679 24734991 1
18096679 103879974 1
18096679 14190551 1
18096679 113585486 1
18096679 75896448 1
496278040 14284260 1
496278040 14758838 1
496278040 457060718 1
496278040 309587728 1
496278040 50714939 1
496278040 121127090 1
496278040 222477026 1
496278040 18096679 1
496278040 80968760 1
496278040 155892458 1
496278040 275228841 1
496278040 312758175 1
496278040 60738400 1
496278040 373442908 1
496278040 209029473 1
496278040 81857654 1
496278040 810372954 1
496278040 19177609 1
496278040 92498317 1
496278040 86192099 1
496278040 475884318 1
496278040 118984824 1
496278040 15157283 1
496278040 54515428 1
496278040 38281180 1
496278040 93880122 1
496278040 131517399 1
496278040 408663015 1
496278040 125270251 1
496278040 16884084 1
496278040 90646214 1
496278040 437518507 1
496278040 78702900 1
496278040 18627119 1
496278040 166598394 1
496278040 34244239 1
496278040 436576452 1
496278040 903616850 1
496278040 429751008 1
496278040 331021368 1
496278040 222762589 1
496278040 368314502 1
496278040 14104027 1
496278040 14561015 1
496278040 80943076 1
496278040 303707744 1
496278040 28087982 1
496278040 269788397 1
496278040 19058678 1
496278040 131926473 1
496278040 78562045 1
496278040 462856853 1
496278040 44548822 1
496278040 123346524 1
496278040 20424362 1
496278040 15133808 1
496278040 422184091 1
496278040 388250401 1
496278040 58922682 1
496278040 65357102 1
496278040 88974929 1
496278040 19825835 1
496278040 830775721 1
496278040 24727170 1
496278040 242943134 1
496278040 154943205 1
496278040 399365200 1
496278040 20356313 1
496278040 85110055 1
496278040 134738764 1
496278040 224655400 1
496278040 17723460 1
496278040 119074643 1
496278040 903985238 1
496278040 460401829 1
496278040 255998767 1
496278040 26584956 1
496278040 26796376 1
496278040 19758148 1
496278040 237700394 1
496278040 288723364 1
496278040 17298241 1
496278040 55253731 1
496278040 15453062 1
496278040 111013369 1
496278040 114704539 1
496278040 328576792 1
496278040 48988168 1
496278040 188332701 1
496278040 100260784 1
496278040 141636742 1
496278040 383238347 1
496278040 130085607 1
496278040 101712079 1
496278040 131120978 1
496278040 70796349 1
496278040 223552246 1
496278040 108587399 1
496278040 15048694 1
496278040 532241033 1
496278040 95646830 1
496278040 16970757 1
496278040 295807687 1
496278040 250311545 1
496278040 122994639 1
496278040 24734991 1
496278040 103879974 1
496278040 113585486 1
496278040 34940114 1
496278040 236395049 1
81367969 622426905 1
81367969 14758838 1
81367969 127619354 1
81367969 22639961 1
81367969 18451281 1
81367969 15580900 1
81367969 130092487 1
81367969 187632184 1
81367969 22388326 1
81367969 328634628 1
81367969 77981490 1
81367969 131970620 1
81367969 33300246 1
81367969 201226827 1
81367969 162472533 1
81367969 353688428 1
81367969 110391388 1
81367969 19977759 1
81367969 34374472 1
81367969 40238442 1
81367969 46609085 1
81367969 115643685 1
81367969 94701778 1
81367969 388954439 1
81367969 105880024 1
81367969 19295262 1
81367969 124152473 1
81367969 16708655 1
81367969 14933304 1
81367969 227023883 1
81367969 103065157 1
81367969 153810216 1
81367969 19058678 1
81367969 18632946 1
81367969 106150560 1
81367969 77188973 1
81367969 318951712 1
81367969 388250401 1
81367969 32522100 1
81367969 468356212 1
81367969 61781260 1
81367969 20995648 1
81367969 389434876 1
81367969 17723460 1
81367969 35305401 1
81367969 90432690 1
81367969 21713090 1
81367969 198912426 1
81367969 397229449 1
81367969 200700960 1
81367969 143212610 1
81367969 79167671 1
81367969 354911386 1
81367969 25091518 1
81367969 35781487 1
81367969 357472615 1
81367969 15048694 1
81367969 80812413 1
81367969 20992801 1
81367969 32369044 1
81367969 97452095 1
81367969 14190551 1
81367969 407859240 1
81367969 185183285 1
81367969 50303152 1
81367969 107254637 1
81367969 75896448 1
81367969 143779403 1
102107018 84563846 1
102107018 90646214 1
102107018 114704539 1
102107018 22499765 1
102107018 25097735 1
102107018 18096679 1
102107018 107722321 1
102107018 15672615 1
102107018 105838665 1
102107018 15010349 1
102107018 24211594 1
102107018 61781260 1
102107018 18451281 1
102107018 133236916 1
102107018 143212610 1
102107018 45158266 1
102107018 15580900 1
102107018 85809236 1
102107018 20995648 1
102107018 34343954 1
102107018 18020612 1
102107018 19397942 1
102107018 35781487 1
102107018 64396655 1
102107018 17723460 1
102107018 56999787 1
102107018 16708655 1
102107018 82093305 1
102107018 112398730 1
102107018 130154450 1
102107018 18099795 1
102107018 58836363 1
102107018 22388326 1
102107018 108587399 1
102107018 68659708 1
102107018 14933304 1
102107018 166694631 1
102107018 153810216 1
102107018 21713090 1
102107018 16970757 1
102107018 23452598 1
102107018 32439211 1
102107018 15484198 1
102107018 54351001 1
102107018 111411358 1
102107018 110391388 1
102107018 19977759 1
102107018 77188973 1
102107018 14190551 1
102107018 66078636 1
102107018 27212119 1
102107018 21408041 1
102107018 105800463 1
102107018 143779403 1
102107018 75896448 1
80968760 66774405 1
80968760 14284260 1
80968760 58922682 1
80968760 65357102 1
80968760 14758838 1
80968760 457060718 1
80968760 22499765 1
80968760 50714939 1
80968760 117449724 1
80968760 121127090 1
80968760 19825835 1
80968760 11564602 1
80968760 222477026 1
80968760 24727170 1
80968760 25097735 1
80968760 18096679 1
80968760 242943134 1
80968760 15010349 1
80968760 20356313 1
80968760 22031058 1
80968760 133236916 1
80968760 19589280 1
80968760 62613162 1
80968760 19858924 1
80968760 130092487 1
80968760 20995648 1
80968760 21744895 1
80968760 17723460 1
80968760 119074643 1
80968760 60738400 1
80968760 20132840 1
80968760 209029473 1
80968760 460401829 1
80968760 255998767 1
80968760 125312818 1
80968760 19177609 1
80968760 92498317 1
80968760 86192099 1
80968760 118984824 1
80968760 76650839 1
80968760 15157283 1
80968760 26796376 1
80968760 54515428 1
80968760 19758148 1
80968760 38281180 1
80968760 19619404 1
80968760 33300246 1
80968760 93880122 1
80968760 131517399 1
80968760 17298241 1
80968760 55253731 1
80968760 22159580 1
80968760 20226550 1
80968760 27212119 1
80968760 111013369 1
80968760 125270251 1
80968760 16884084 1
80968760 90646214 1
80968760 114704539 1
80968760 78702900 1
80968760 18627119 1
80968760 166598394 1
80968760 60585651 1
80968760 48988168 1
80968760 34244239 1
80968760 436576452 1
80968760 41901500 1
80968760 100260784 1
80968760 108935576 1
80968760 115643685 1
80968760 141636742 1
80968760 222762589 1
80968760 42374586 1
80968760 130085607 1
80968760 14561015 1
80968760 101712079 1
80968760 19087569 1
80968760 131120978 1
80968760 80943076 1
80968760 16708655 1
80968760 112398730 1
80968760 70796349 1
80968760 58836363 1
80968760 108587399 1
80968760 36664451 1
80968760 28087982 1
80968760 95646830 1
80968760 19058678 1
80968760 16970757 1
80968760 250311545 1
80968760 124170781 1
80968760 131926473 1
80968760 122994639 1
80968760 103879974 1
80968760 34940114 1
80968760 15133808 1
80968760 75896448 1
593650130 309587728 1
593650130 121127090 1
593650130 18096679 1
593650130 311986618 1
593650130 19589280 1
593650130 19858924 1
593650130 417975170 1
593650130 52412027 1
593650130 386776248 1
593650130 155892458 1
593650130 275228841 1
593650130 312758175 1
593650130 60738400 1
593650130 373442908 1
593650130 432396682 1
593650130 209029473 1
593650130 810372954 1
593650130 19177609 1
593650130 871469846 1
593650130 118984824 1
593650130 38281180 1
593650130 131517399 1
593650130 408663015 1
593650130 20226550 1
593650130 125270251 1
593650130 16884084 1
593650130 90646214 1
593650130 437518507 1
593650130 78702900 1
593650130 18627119 1
593650130 385936104 1
593650130 34244239 1
593650130 436576452 1
593650130 109585815 1
593650130 222762589 1
593650130 368314502 1
593650130 19087569 1
593650130 80943076 1
593650130 58836363 1
593650130 68659708 1
593650130 303707744 1
593650130 158315486 1
593650130 103065157 1
593650130 131926473 1
593650130 550076077 1
593650130 44548822 1
593650130 123346524 1
593650130 20424362 1
593650130 15133808 1
593650130 422184091 1
593650130 66774405 1
593650130 58922682 1
593650130 19825835 1
593650130 11564602 1
593650130 25097735 1
593650130 242943134 1
593650130 399365200 1
593650130 20356313 1
593650130 21744895 1
593650130 134738764 1
593650130 224655400 1
593650130 460401829 1
593650130 113043462 1
593650130 728039018 1
593650130 19758148 1
593650130 23452598 1
593650130 326184301 1
593650130 288723364 1
593650130 120720108 1
593650130 17298241 1
593650130 55253731 1
593650130 22159580 1
593650130 114704539 1
593650130 60585651 1
593650130 48988168 1
593650130 41901500 1
593650130 188332701 1
593650130 141636742 1
593650130 383238347 1
593650130 42374586 1
593650130 859731314 1
593650130 85302744 1
593650130 112398730 1
593650130 15048694 1
593650130 532241033 1
593650130 95646830 1
593650130 296288685 1
593650130 295807687 1
593650130 250311545 1
593650130 22282116 1
593650130 103879974 1
593650130 759067032 1
593650130 236395049 1
593650130 14284260 1
593650130 14758838 1
593650130 457060718 1
593650130 50714939 1
593650130 831250927 1
593650130 222477026 1
593650130 496278040 1
593650130 80968760 1
593650130 22031058 1
593650130 130092487 1
593650130 222419520 1
593650130 20132840 1
593650130 187632184 1
593650130 81857654 1
593650130 631874663 1
593650130 92498317 1
593650130 86192099 1
593650130 475884318 1
593650130 217148014 1
593650130 15157283 1
593650130 54515428 1
593650130 93880122 1
593650130 554602188 1
593650130 166598394 1
593650130 100520303 1
593650130 429751008 1
593650130 331021368 1
593650130 14104027 1
593650130 173065787 1
593650130 14561015 1
593650130 804596460 1
593650130 36664451 1
593650130 28087982 1
593650130 269788397 1
593650130 19058678 1
593650130 124170781 1
593650130 78562045 1
593650130 462856853 1
593650130 102958885 1
593650130 31373289 1
593650130 388250401 1
593650130 65357102 1
593650130 130508206 1
593650130 88974929 1
593650130 830775721 1
593650130 24727170 1
593650130 154943205 1
593650130 15010349 1
593650130 62613162 1
593650130 482866177 1
593650130 85110055 1
593650130 119074643 1
593650130 903985238 1
593650130 255998767 1
593650130 125312818 1
593650130 806388620 1
593650130 76650839 1
593650130 26796376 1
593650130 19619404 1
593650130 580749365 1
593650130 237700394 1
593650130 606306570 1
593650130 15453062 1
593650130 19018381 1
593650130 111013369 1
593650130 328576792 1
593650130 100260784 1
593650130 108935576 1
593650130 130085607 1
593650130 14395178 1
593650130 101712079 1
593650130 131120978 1
593650130 70796349 1
593650130 223552246 1
593650130 108587399 1
593650130 16970757 1
593650130 122994639 1
593650130 24734991 1
593650130 47916280 1
593650130 113585486 1
593650130 34940114 1
105838665 21746513 1
105838665 81367969 1
105838665 102107018 1
105838665 18451281 1
105838665 110767433 1
105838665 193313425 1
105838665 15580900 1
105838665 331178901 1
105838665 77224096 1
105838665 225857392 1
105838665 143739561 1
105838665 432396682 1
105838665 130154450 1
105838665 18099795 1
105838665 168592013 1
105838665 328634628 1
105838665 14146330 1
105838665 77981490 1
105838665 77808680 1
105838665 33300246 1
105838665 111411358 1
105838665 19977759 1
105838665 34374472 1
105838665 110459587 1
105838665 407741330 1
105838665 27212119 1
105838665 32965648 1
105838665 40238442 1
105838665 253490735 1
105838665 144791011 1
105838665 102084479 1
105838665 115643685 1
105838665 94701778 1
105838665 249709671 1
105838665 20148039 1
105838665 240202308 1
105838665 105880024 1
105838665 568174146 1
105838665 19295262 1
105838665 16708655 1
105838665 49682880 1
105838665 68659708 1
105838665 227023883 1
105838665 61733092 1
105838665 153810216 1
105838665 300872531 1
105838665 18632946 1
105838665 106150560 1
105838665 77188973 1
105838665 164226176 1
105838665 72341341 1
105838665 88974929 1
105838665 107722321 1
105838665 32522100 1
105838665 61781260 1
105838665 133236916 1
105838665 20995648 1
105838665 34343954 1
105838665 389434876 1
105838665 19397942 1
105838665 35305401 1
105838665 90432690 1
105838665 156992643 1
105838665 26584956 1
105838665 169864622 1
105838665 21713090 1
105838665 20856796 1
105838665 192935794 1
105838665 245745762 1
105838665 32439211 1
105838665 198912426 1
105838665 200700960 1
105838665 120720108 1
105838665 58821256 1
105838665 20600229 1
105838665 34654362 1
105838665 84563846 1
105838665 14567982 1
105838665 142003449 1
105838665 24211594 1
105838665 18020612 1
105838665 191111643 1
105838665 25091518 1
105838665 35781487 1
105838665 118429508 1
105838665 259215762 1
105838665 20589545 1
105838665 124270074 1
105838665 54351001 1
105838665 20992801 1
105838665 32369044 1
105838665 386476845 1
105838665 14190551 1
105838665 185183285 1
105838665 50303152 1
105838665 66078636 1
105838665 80802900 1
105838665 79974944 1
105838665 21408041 1
105838665 105800463 1
105838665 107254637 1
105838665 75896448 1
105838665 143779403 1
18451281 14190551 1
18451281 143779403 1
110767433 24157360 1
110767433 61781260 1
110767433 17723460 1
110767433 18099795 1
110767433 19977759 1
311986618 393947529 1
311986618 21666641 1
311986618 72883916 1
311986618 22499765 1
311986618 80021045 1
311986618 15010349 1
311986618 45158266 1
311986618 479644360 1
311986618 28543847 1
311986618 134738764 1
311986618 224655400 1
311986618 56999787 1
311986618 108600854 1
311986618 106115066 1
311986618 125312818 1
311986618 5715682 1
311986618 202205134 1
311986618 68198984 1
311986618 19018381 1
311986618 215206530 1
311986618 253490735 1
311986618 6058852 1
311986618 124312153 1
311986618 55059675 1
311986618 14197060 1
311986618 333330899 1
311986618 85809236 1
311986618 14104027 1
311986618 153914621 1
311986618 19973305 1
311986618 132170123 1
311986618 85302744 1
311986618 219330249 1
311986618 368312542 1
311986618 14933304 1
311986618 227023883 1
311986618 27850283 1
311986618 20622055 1
311986618 117783032 1
311986618 77220402 1
311986618 180013616 1
311986618 82406734 1
311986618 20424362 1
311986618 91786287 1
19589280 125270251 1
19589280 457060718 1
19589280 114704539 1
19589280 22639961 1
19589280 19825835 1
19589280 25097735 1
19589280 48988168 1
19589280 34244239 1
19589280 242943134 1
19589280 100260784 1
19589280 141636742 1
19589280 14104027 1
19589280 14395178 1
19589280 14561015 1
19589280 312758175 1
19589280 17723460 1
19589280 19177609 1
19589280 103065157 1
19589280 118984824 1
19589280 16970757 1
19589280 295807687 1
19589280 198912426 1
19589280 124170781 1
19589280 131926473 1
19589280 44548822 1
19589280 17298241 1
479644360 311986618 1
479644360 15580900 1
479644360 6364652 1
479644360 373442908 1
479644360 130154450 1
479644360 106115066 1
479644360 118984824 1
479644360 33300246 1
479644360 408663015 1
479644360 19977759 1
479644360 34374472 1
479644360 215206530 1
479644360 16884084 1
479644360 6058852 1
479644360 55059675 1
479644360 16708655 1
479644360 58836363 1
479644360 368312542 1
479644360 14933304 1
479644360 616277319 1
479644360 77240489 1
479644360 21666641 1
479644360 56999787 1
479644360 22159580 1
479644360 388299335 1
479644360 84563846 1
479644360 333330899 1
479644360 85809236 1
479644360 19973305 1
479644360 85302744 1
479644360 112398730 1
479644360 27850283 1
479644360 295807687 1
479644360 14190551 1
479644360 180013616 1
479644360 82406734 1
479644360 80802900 1
479644360 21746513 1
479644360 50714939 1
479644360 415449314 1
479644360 80021045 1
479644360 45158266 1
479644360 36672211 1
479644360 108600854 1
479644360 328634628 1
479644360 111411358 1
479644360 68198984 1
479644360 27212119 1
479644360 14104027 1
479644360 19295262 1
479644360 121762421 1
479644360 132170123 1
479644360 219330249 1
479644360 61733092 1
479644360 101262304 1
479644360 38886883 1
479644360 19058678 1
479644360 18632946 1
479644360 393947529 1
479644360 72883916 1
479644360 22499765 1
479644360 15010349 1
479644360 20995648 1
479644360 28543847 1
479644360 156992643 1
479644360 76650839 1
479644360 169864622 1
479644360 5715682 1
479644360 202205134 1
479644360 19018381 1
479644360 20600229 1
479644360 124312153 1
479644360 100260784 1
479644360 14197060 1
479644360 153914621 1
479644360 191111643 1
479644360 101712079 1
479644360 595553662 1
479644360 108587399 1
479644360 16970757 1
479644360 20622055 1
479644360 122994639 1
479644360 117783032 1
479644360 77220402 1
479644360 91786287 1
479644360 75896448 1
19858924 20132840 1
19858924 18096679 1
19858924 19058678 1
19858924 14937936 1
19858924 17298241 1
19858924 14104027 1
417975170 14284260 1
417975170 309587728 1
417975170 121127090 1
417975170 222477026 1
417975170 496278040 1
417975170 80968760 1
417975170 593650130 1
417975170 22031058 1
417975170 130092487 1
417975170 386776248 1
417975170 275228841 1
417975170 60738400 1
417975170 20132840 1
417975170 373442908 1
417975170 187632184 1
417975170 81857654 1
417975170 810372954 1
417975170 19177609 1
417975170 92498317 1
417975170 86192099 1
417975170 118984824 1
417975170 217148014 1
417975170 54515428 1
417975170 38281180 1
417975170 131517399 1
417975170 93880122 1
417975170 408663015 1
417975170 20226550 1
417975170 125270251 1
417975170 90646214 1
417975170 78702900 1
417975170 18627119 1
417975170 385936104 1
417975170 166598394 1
417975170 100520303 1
417975170 34244239 1
417975170 436576452 1
417975170 109585815 1
417975170 331021368 1
417975170 222762589 1
417975170 368314502 1
417975170 14104027 1
417975170 173065787 1
417975170 14561015 1
417975170 19087569 1
417975170 80943076 1
417975170 58836363 1
417975170 804596460 1
417975170 36664451 1
417975170 28087982 1
417975170 103065157 1
417975170 158315486 1
417975170 269788397 1
417975170 19058678 1
417975170 124170781 1
417975170 78562045 1
417975170 462856853 1
417975170 123346524 1
417975170 102958885 1
417975170 15133808 1
417975170 66774405 1
417975170 388250401 1
417975170 58922682 1
417975170 130508206 1
417975170 117449724 1
417975170 88974929 1
417975170 19825835 1
417975170 258834854 1
417975170 830775721 1
417975170 242943134 1
417975170 154943205 1
417975170 15010349 1
417975170 399365200 1
417975170 20356313 1
417975170 133236916 1
417975170 62613162 1
417975170 21744895 1
417975170 119074643 1
417975170 255998767 1
417975170 125312818 1
417975170 113043462 1
417975170 76650839 1
417975170 19619404 1
417975170 237700394 1
417975170 326184301 1
417975170 55253731 1
417975170 15453062 1
417975170 111013369 1
417975170 328576792 1
417975170 48988168 1
417975170 41901500 1
417975170 188332701 1
417975170 100260784 1
417975170 108935576 1
417975170 141636742 1
417975170 383238347 1
417975170 42374586 1
417975170 101712079 1
417975170 859731314 1
417975170 131120978 1
417975170 112398730 1
417975170 70796349 1
417975170 108587399 1
417975170 15048694 1
417975170 532241033 1
417975170 95646830 1
417975170 295807687 1
417975170 122994639 1
417975170 20992801 1
417975170 24734991 1
417975170 103879974 1
417975170 113585486 1
417975170 34940114 1
417975170 236395049 1
193313425 277496722 1
193313425 309587728 1
193313425 121127090 1
193313425 516688031 1
193313425 18096679 1
193313425 81367969 1
193313425 105838665 1
193313425 15580900 1
193313425 386776248 1
193313425 6364652 1
193313425 432396682 1
193313425 130154450 1
193313425 22388326 1
193313425 168592013 1
193313425 19177609 1
193313425 871469846 1
193313425 221355288 1
193313425 77808680 1
193313425 33300246 1
193313425 353688428 1
193313425 110391388 1
193313425 19977759 1
193313425 34374472 1
193313425 110459587 1
193313425 253490735 1
193313425 144791011 1
193313425 102084479 1
193313425 377319290 1
193313425 240202308 1
193313425 124152473 1
193313425 357805905 1
193313425 261782937 1
193313425 16708655 1
193313425 80943076 1
193313425 49682880 1
193313425 58836363 1
193313425 368312542 1
193313425 68659708 1
193313425 14933304 1
193313425 227023883 1
193313425 103065157 1
193313425 260824465 1
193313425 131926473 1
193313425 44548822 1
193313425 318951712 1
193313425 24157360 1
193313425 19825835 1
193313425 25097735 1
193313425 107722321 1
193313425 32522100 1
193313425 61781260 1
193313425 133236916 1
193313425 389434876 1
193313425 17723460 1
193313425 35305401 1
193313425 296312085 1
193313425 56999787 1
193313425 21291109 1
193313425 815306454 1
193313425 20856796 1
193313425 23452598 1
193313425 192935794 1
193313425 245745762 1
193313425 117777690 1
193313425 198912426 1
193313425 326184301 1
193313425 408454349 1
193313425 200700960 1
193313425 120720108 1
193313425 55253731 1
193313425 58821256 1
193313425 388299335 1
193313425 84563846 1
193313425 624746312 1
193313425 48988168 1
193313425 142003449 1
193313425 21736214 1
193313425 24211594 1
193313425 558445037 1
193313425 18020612 1
193313425 387054267 1
193313425 25091518 1
193313425 453169903 1
193313425 112398730 1
193313425 15048694 1
193313425 608932775 1
193313425 95646830 1
193313425 54351001 1
193313425 20992801 1
193313425 32369044 1
193313425 14190551 1
193313425 50303152 1
193313425 77234984 1
193313425 21408041 1
193313425 105800463 1
193313425 107254637 1
193313425 14621024 1
193313425 143779403 1
193313425 21746513 1
193313425 457060718 1
193313425 50714939 1
193313425 415449314 1
193313425 22639961 1
193313425 80021045 1
193313425 102107018 1
193313425 331178901 1
193313425 106397932 1
193313425 77224096 1
193313425 93860818 1
193313425 225857392 1
193313425 143739561 1
193313425 376161322 1
193313425 18099795 1
193313425 328634628 1
193313425 14146330 1
193313425 77981490 1
193313425 54515428 1
193313425 131970620 1
193313425 201226827 1
193313425 776022362 1
193313425 111411358 1
193313425 162472533 1
193313425 407741330 1
193313425 27212119 1
193313425 32965648 1
193313425 245849058 1
193313425 191807697 1
193313425 40238442 1
193313425 297967419 1
193313425 115643685 1
193313425 94701778 1
193313425 249709671 1
193313425 20148039 1
193313425 14104027 1
193313425 388954439 1
193313425 105880024 1
193313425 948015937 1
193313425 568174146 1
193313425 19295262 1
193313425 121762421 1
193313425 82093305 1
193313425 466501865 1
193313425 61733092 1
193313425 153810216 1
193313425 19058678 1
193313425 300872531 1
193313425 18632946 1
193313425 106150560 1
193313425 77188973 1
193313425 164226176 1
193313425 72341341 1
193313425 65357102 1
193313425 276868661 1
193313425 393436815 1
193313425 468356212 1
193313425 15010349 1
193313425 62613162 1
193313425 219976700 1
193313425 20995648 1
193313425 34343954 1
193313425 617016144 1
193313425 19397942 1
193313425 101797813 1
193313425 270926830 1
193313425 90432690 1
193313425 156992643 1
193313425 125312818 1
193313425 26584956 1
193313425 169864622 1
193313425 21713090 1
193313425 580749365 1
193313425 32439211 1
193313425 20600229 1
193313425 34654362 1
193313425 499781930 1
193313425 15672615 1
193313425 14567982 1
193313425 23749162 1
193313425 108935576 1
193313425 236953412 1
193313425 143212610 1
193313425 454866285 1
193313425 494828691 1
193313425 79167671 1
193313425 130085607 1
193313425 354911386 1
193313425 191111643 1
193313425 35781487 1
193313425 118429508 1
193313425 64396655 1
193313425 173089105 1
193313425 20589545 1
193313425 124270074 1
193313425 122994639 1
193313425 117783032 1
193313425 113585486 1
193313425 185183285 1
193313425 66078636 1
193313425 34940114 1
193313425 75896448 1
130092487 111013369 1
130092487 90646214 1
130092487 114704539 1
130092487 78702900 1
130092487 18627119 1
130092487 121127090 1
130092487 19825835 1
130092487 166598394 1
130092487 11564602 1
130092487 18096679 1
130092487 48988168 1
130092487 109585815 1
130092487 80968760 1
130092487 41901500 1
130092487 100260784 1
130092487 141636742 1
130092487 62613162 1
130092487 19858924 1
130092487 14104027 1
130092487 42374586 1
130092487 130085607 1
130092487 21744895 1
130092487 101712079 1
130092487 60738400 1
130092487 119074643 1
130092487 80943076 1
130092487 112398730 1
130092487 209029473 1
130092487 58836363 1
130092487 19177609 1
130092487 125312818 1
130092487 86192099 1
130092487 103065157 1
130092487 76650839 1
130092487 95646830 1
130092487 19058678 1
130092487 54515428 1
130092487 19758148 1
130092487 19619404 1
130092487 93880122 1
130092487 131517399 1
130092487 124170781 1
130092487 122994639 1
130092487 17298241 1
130092487 55253731 1
130092487 103879974 1
130092487 20226550 1
130092487 34940114 1
130092487 20424362 1
130092487 15133808 1
15580900 121127090 1
15580900 516688031 1
15580900 871469846 1
15580900 408663015 1
15580900 144929619 1
15580900 103065157 1
15580900 260824465 1
15580900 932446861 1
15580900 66774405 1
15580900 24157360 1
15580900 19825835 1
15580900 32522100 1
15580900 133236916 1
15580900 389434876 1
15580900 19758148 1
15580900 114704539 1
15580900 142003449 1
15580900 387054267 1
15580900 15048694 1
15580900 82406734 1
15580900 457060718 1
15580900 22639961 1
15580900 77224096 1
15580900 111411358 1
15580900 249709671 1
15580900 219330249 1
15580900 61733092 1
15580900 106150560 1
15580900 65357102 1
15580900 617016144 1
15580900 169864622 1
15580900 111013369 1
15580900 499781930 1
15580900 143212610 1
15580900 14395178 1
15580900 101712079 1
15580900 277496722 1
15580900 105838665 1
15580900 6364652 1
15580900 110459587 1
15580900 78702900 1
15580900 6058852 1
15580900 368314502 1
15580900 240202308 1
15580900 80943076 1
15580900 250091875 1
15580900 242943134 1
15580900 20356313 1
15580900 192935794 1
15580900 117777690 1
15580900 200700960 1
15580900 55253731 1
15580900 112398730 1
15580900 54351001 1
15580900 14758838 1
15580900 222477026 1
15580900 102107018 1
15580900 131970620 1
15580900 191807697 1
15580900 40238442 1
15580900 331021368 1
15580900 94701778 1
15580900 388954439 1
15580900 300872531 1
15580900 72883916 1
15580900 427031173 1
15580900 90432690 1
15580900 26584956 1
15580900 5715682 1
15580900 100260784 1
15580900 118429508 1
15580900 357472615 1
15580900 16970757 1
15580900 122994639 1
15580900 81367969 1
15580900 19177609 1
15580900 118984824 1
15580900 377319290 1
15580900 124152473 1
15580900 357805905 1
15580900 25097735 1
15580900 815306454 1
15580900 20856796 1
15580900 22159580 1
15580900 84563846 1
15580900 21736214 1
15580900 250311545 1
15580900 32369044 1
15580900 77234984 1
15580900 80802900 1
15580900 107254637 1
15580900 80021045 1
15580900 106397932 1
15580900 201226827 1
15580900 19295262 1
15580900 153810216 1
15580900 72341341 1
15580900 85110055 1
15580900 34343954 1
15580900 156992643 1
15580900 20600229 1
15580900 328576792 1
15580900 191111643 1
15580900 108587399 1
15580900 79974944 1
15580900 193313425 1
15580900 386776248 1
15580900 130154450 1
15580900 168592013 1
15580900 34244239 1
15580900 261782937 1
15580900 49682880 1
15580900 68659708 1
15580900 227023883 1
15580900 131926473 1
15580900 44548822 1
15580900 422184091 1
15580900 318951712 1
15580900 107722321 1
15580900 56999787 1
15580900 245745762 1
15580900 198912426 1
15580900 120720108 1
15580900 388299335 1
15580900 624746312 1
15580900 19973305 1
15580900 25091518 1
15580900 259215762 1
15580900 95646830 1
15580900 295807687 1
15580900 105800463 1
15580900 143779403 1
15580900 50714939 1
15580900 93860818 1
15580900 225857392 1
15580900 143739561 1
15580900 328634628 1
15580900 77981490 1
15580900 162472533 1
15580900 297967419 1
15580900 115643685 1
15580900 105880024 1
15580900 948015937 1
15580900 568174146 1
15580900 14561015 1
15580900 121762421 1
15580900 164226176 1
15580900 22499765 1
15580900 219976700 1
15580900 62613162 1
15580900 270926830 1
15580900 125312818 1
15580900 14567982 1
15580900 24734991 1
15580900 113585486 1
15580900 185183285 1
52412027 58922682 1
52412027 88974929 1
52412027 121127090 1
52412027 166598394 1
52412027 14104027 1
52412027 80943076 1
52412027 19758148 1
52412027 20226550 1
386776248 65357102 1
386776248 242943134 1
386776248 288723364 1
386776248 16884084 1
386776248 101712079 1
386776248 19058678 1
331178901 516688031 1
331178901 105838665 1
331178901 18451281 1
331178901 386776248 1
331178901 432396682 1
331178901 168592013 1
331178901 221355288 1
331178901 34374472 1
331178901 110459587 1
331178901 125270251 1
331178901 357805905 1
331178901 261782937 1
331178901 16708655 1
331178901 49682880 1
331178901 68659708 1
331178901 227023883 1
331178901 260824465 1
331178901 318951712 1
331178901 24157360 1
331178901 32522100 1
331178901 61781260 1
331178901 133236916 1
331178901 389434876 1
331178901 296312085 1
331178901 460401829 1
331178901 20856796 1
331178901 200700960 1
331178901 120720108 1
331178901 58821256 1
331178901 624746312 1
331178901 188332701 1
331178901 558445037 1
331178901 18020612 1
331178901 19973305 1
331178901 27850283 1
331178901 54351001 1
331178901 20992801 1
331178901 32369044 1
331178901 14190551 1
331178901 50303152 1
331178901 105800463 1
331178901 14621024 1
331178901 107254637 1
331178901 143779403 1
331178901 21746513 1
331178901 415449314 1
331178901 22639961 1
331178901 102107018 1
331178901 93860818 1
331178901 225857392 1
331178901 143739561 1
331178901 376161322 1
331178901 18099795 1
331178901 328634628 1
331178901 14146330 1
331178901 77981490 1
331178901 201226827 1
331178901 162472533 1
331178901 191807697 1
331178901 40238442 1
331178901 249709671 1
331178901 105880024 1
331178901 19295262 1
331178901 121762421 1
331178901 466501865 1
331178901 61733092 1
331178901 153810216 1
331178901 19058678 1
331178901 18632946 1
331178901 106150560 1
331178901 72883916 1
331178901 393436815 1
331178901 22499765 1
331178901 62613162 1
331178901 20995648 1
331178901 90432690 1
331178901 156992643 1
331178901 26584956 1
331178901 32439211 1
331178901 20600229 1
331178901 34654362 1
331178901 14567982 1
331178901 23749162 1
331178901 143212610 1
331178901 454866285 1
331178901 354911386 1
331178901 191111643 1
331178901 118429508 1
331178901 64396655 1
331178901 173089105 1
331178901 20589545 1
331178901 185183285 1
331178901 66078636 1
331178901 79974944 1
331178901 75896448 1
118711934 127619354 1
118711934 80812413 1
106397932 297967419 1
106397932 32522100 1
106397932 61781260 1
106397932 115643685 1
106397932 94701778 1
106397932 18020612 1
106397932 389434876 1
106397932 35305401 1
106397932 156992643 1
106397932 61733092 1
106397932 198912426 1
106397932 20992801 1
106397932 386476845 1
106397932 110391388 1
106397932 120720108 1
106397932 19977759 1
106397932 34374472 1
106397932 77188973 1
106397932 14190551 1
106397932 50303152 1
106397932 21408041 1
106397932 107254637 1
106397932 75896448 1
155892458 14284260 1
155892458 14758838 1
155892458 309587728 1
155892458 50714939 1
155892458 121127090 1
155892458 222477026 1
155892458 18096679 1
155892458 496278040 1
155892458 80968760 1
155892458 22031058 1
155892458 19589280 1
155892458 417975170 1
155892458 19858924 1
155892458 130092487 1
155892458 386776248 1
155892458 275228841 1
155892458 60738400 1
155892458 20132840 1
155892458 209029473 1
155892458 19177609 1
155892458 92498317 1
155892458 86192099 1
155892458 475884318 1
155892458 118984824 1
155892458 217148014 1
155892458 15157283 1
155892458 54515428 1
155892458 14937936 1
155892458 38281180 1
155892458 33300246 1
155892458 93880122 1
155892458 131517399 1
155892458 162472533 1
155892458 19977759 1
155892458 20226550 1
155892458 32965648 1
155892458 125270251 1
155892458 16884084 1
155892458 90646214 1
155892458 78702900 1
155892458 18627119 1
155892458 166598394 1
155892458 100520303 1
155892458 34244239 1
155892458 436576452 1
155892458 109585815 1
155892458 331021368 1
155892458 222762589 1
155892458 14104027 1
155892458 14561015 1
155892458 19087569 1
155892458 261782937 1
155892458 144929619 1
155892458 80943076 1
155892458 16708655 1
155892458 58836363 1
155892458 36664451 1
155892458 303707744 1
155892458 28087982 1
155892458 269788397 1
155892458 19058678 1
155892458 124170781 1
155892458 131926473 1
155892458 78562045 1
155892458 462856853 1
155892458 44548822 1
155892458 123346524 1
155892458 20424362 1
155892458 15133808 1
155892458 422184091 1
155892458 388250401 1
155892458 66774405 1
155892458 58922682 1
155892458 65357102 1
155892458 130508206 1
155892458 22499765 1
155892458 88974929 1
155892458 19825835 1
155892458 11564602 1
155892458 258834854 1
155892458 25097735 1
155892458 24727170 1
155892458 242943134 1
155892458 154943205 1
155892458 15010349 1
155892458 20356313 1
155892458 62613162 1
155892458 85110055 1
155892458 21744895 1
155892458 224655400 1
155892458 119074643 1
155892458 35305401 1
155892458 255998767 1
155892458 125312818 1
155892458 113043462 1
155892458 26584956 1
155892458 76650839 1
155892458 26796376 1
155892458 19758148 1
155892458 19619404 1
155892458 288723364 1
155892458 17298241 1
155892458 55253731 1
155892458 22159580 1
155892458 15453062 1
155892458 111013369 1
155892458 114704539 1
155892458 328576792 1
155892458 60585651 1
155892458 48988168 1
155892458 21736214 1
155892458 41901500 1
155892458 100260784 1
155892458 188332701 1
155892458 108935576 1
155892458 383238347 1
155892458 42374586 1
155892458 130085607 1
155892458 14395178 1
155892458 19973305 1
155892458 101712079 1
155892458 131120978 1
155892458 112398730 1
155892458 70796349 1
155892458 223552246 1
155892458 108587399 1
155892458 15048694 1
155892458 532241033 1
155892458 95646830 1
155892458 16970757 1
155892458 250311545 1
155892458 122994639 1
155892458 22282116 1
155892458 24734991 1
155892458 117783032 1
155892458 103879974 1
155892458 14190551 1
155892458 113585486 1
155892458 34940114 1
155892458 14621024 1
6364652 24157360 1
6364652 21746513 1
6364652 415449314 1
6364652 80021045 1
6364652 18096679 1
6364652 32522100 1
6364652 81367969 1
6364652 105838665 1
6364652 61781260 1
6364652 133236916 1
6364652 193313425 1
6364652 20995648 1
6364652 34343954 1
6364652 106397932 1
6364652 19397942 1
6364652 17723460 1
6364652 143739561 1
6364652 270926830 1
6364652 432396682 1
6364652 168592013 1
6364652 18099795 1
6364652 90432690 1
6364652 328634628 1
6364652 156992643 1
6364652 26584956 1
6364652 77808680 1
6364652 20856796 1
6364652 192935794 1
6364652 23452598 1
6364652 117777690 1
6364652 32439211 1
6364652 33300246 1
6364652 198912426 1
6364652 111411358 1
6364652 162472533 1
6364652 19977759 1
6364652 34374472 1
6364652 27212119 1
6364652 20600229 1
6364652 32965648 1
6364652 388299335 1
6364652 34654362 1
6364652 84563846 1
6364652 499781930 1
6364652 191807697 1
6364652 253490735 1
6364652 624746312 1
6364652 297967419 1
6364652 15672615 1
6364652 144791011 1
6364652 24211594 1
6364652 115643685 1
6364652 236953412 1
6364652 143212610 1
6364652 249709671 1
6364652 240202308 1
6364652 191111643 1
6364652 25091518 1
6364652 357805905 1
6364652 261782937 1
6364652 16708655 1
6364652 227023883 1
6364652 61733092 1
6364652 532241033 1
6364652 153810216 1
6364652 16970757 1
6364652 124270074 1
6364652 54351001 1
6364652 122994639 1
6364652 20992801 1
6364652 32369044 1
6364652 14190551 1
6364652 50303152 1
6364652 80802900 1
6364652 21408041 1
6364652 105800463 1
6364652 107254637 1
6364652 143779403 1
6364652 75896448 1
6364652 318951712 1
275228841 14758838 1
275228841 222477026 1
275228841 18096679 1
275228841 19858924 1
275228841 130092487 1
275228841 312758175 1
275228841 209029473 1
275228841 19177609 1
275228841 86192099 1
275228841 14937936 1
275228841 125270251 1
275228841 16884084 1
275228841 90646214 1
275228841 109585815 1
275228841 331021368 1
275228841 222762589 1
275228841 173065787 1
275228841 303707744 1
275228841 103065157 1
275228841 19058678 1
275228841 44548822 1
275228841 123346524 1
275228841 318951712 1
275228841 88974929 1
275228841 19825835 1
275228841 830775721 1
275228841 24727170 1
275228841 154943205 1
275228841 20356313 1
275228841 119074643 1
275228841 125312818 1
275228841 76650839 1
275228841 237700394 1
275228841 55253731 1
275228841 22159580 1
275228841 15453062 1
275228841 111013369 1
275228841 328576792 1
275228841 48988168 1
275228841 41901500 1
275228841 100260784 1
275228841 383238347 1
275228841 112398730 1
275228841 70796349 1
275228841 108587399 1
275228841 15048694 1
275228841 95646830 1
275228841 14190551 1
275228841 34940114 1
275228841 80802900 1
275228841 236395049 1
312758175 14284260 1
312758175 65357102 1
312758175 14758838 1
312758175 50714939 1
312758175 117449724 1
312758175 121127090 1
312758175 88974929 1
312758175 19825835 1
312758175 11564602 1
312758175 222477026 1
312758175 24727170 1
312758175 18096679 1
312758175 242943134 1
312758175 80968760 1
312758175 154943205 1
312758175 20356313 1
312758175 22031058 1
312758175 19589280 1
312758175 62613162 1
312758175 386776248 1
312758175 85110055 1
312758175 275228841 1
312758175 119074643 1
312758175 373442908 1
312758175 209029473 1
312758175 125312818 1
312758175 19177609 1
312758175 118984824 1
312758175 15157283 1
312758175 54515428 1
312758175 26796376 1
312758175 19758148 1
312758175 38281180 1
312758175 237700394 1
312758175 17298241 1
312758175 55253731 1
312758175 22159580 1
312758175 20226550 1
312758175 15453062 1
312758175 34654362 1
312758175 125270251 1
312758175 114704539 1
312758175 18627119 1
312758175 166598394 1
312758175 328576792 1
312758175 60585651 1
312758175 48988168 1
312758175 34244239 1
312758175 436576452 1
312758175 109585815 1
312758175 142003449 1
312758175 41901500 1
312758175 188332701 1
312758175 100260784 1
312758175 141636742 1
312758175 331021368 1
312758175 383238347 1
312758175 222762589 1
312758175 42374586 1
312758175 130085607 1
312758175 14395178 1
312758175 14561015 1
312758175 101712079 1
312758175 19087569 1
312758175 131120978 1
312758175 80943076 1
312758175 112398730 1
312758175 70796349 1
312758175 108587399 1
312758175 15048694 1
312758175 36664451 1
312758175 303707744 1
312758175 28087982 1
312758175 103065157 1
312758175 269788397 1
312758175 95646830 1
312758175 27850283 1
312758175 19058678 1
312758175 295807687 1
312758175 250311545 1
312758175 124170781 1
312758175 122994639 1
312758175 44548822 1
312758175 103879974 1
312758175 14190551 1
312758175 123346524 1
312758175 34940114 1
312758175 15133808 1
312758175 422184091 1
77224096 102107018 1
77224096 61781260 1
77224096 35781487 1
77224096 35305401 1
77224096 16708655 1
77224096 21713090 1
77224096 124270074 1
77224096 192935794 1
77224096 33300246 1
77224096 111411358 1
77224096 20992801 1
77224096 120720108 1
77224096 19977759 1
77224096 34374472 1
77224096 105800463 1
77224096 318951712 1
77224096 75896448 1
60738400 277496722 1
60738400 457060718 1
60738400 80021045 1
60738400 222477026 1
60738400 80968760 1
60738400 15580900 1
60738400 275228841 1
60738400 19177609 1
60738400 475884318 1
60738400 118984824 1
60738400 15157283 1
60738400 38281180 1
60738400 33300246 1
60738400 93880122 1
60738400 201226827 1
60738400 111411358 1
60738400 34374472 1
60738400 20226550 1
60738400 125270251 1
60738400 16884084 1
60738400 437518507 1
60738400 78702900 1
60738400 253490735 1
60738400 331021368 1
60738400 222762589 1
60738400 14104027 1
60738400 144929619 1
60738400 80943076 1
60738400 16708655 1
60738400 58836363 1
60738400 103065157 1
60738400 131926473 1
60738400 123346524 1
60738400 19825835 1
60738400 25097735 1
60738400 242943134 1
60738400 61781260 1
60738400 62613162 1
60738400 617016144 1
60738400 224655400 1
60738400 460401829 1
60738400 19758148 1
60738400 326184301 1
60738400 397229449 1
60738400 288723364 1
60738400 55253731 1
60738400 22159580 1
60738400 14567982 1
60738400 41901500 1
60738400 14197060 1
60738400 130085607 1
60738400 354911386 1
60738400 112398730 1
60738400 108587399 1
60738400 122994639 1
60738400 20992801 1
60738400 75896448 1
93860818 21746513 1
93860818 18096679 1
93860818 105838665 1
93860818 18451281 1
93860818 110767433 1
93860818 193313425 1
93860818 15580900 1
93860818 6364652 1
93860818 77224096 1
93860818 143739561 1
93860818 432396682 1
93860818 130154450 1
93860818 18099795 1
93860818 168592013 1
93860818 328634628 1
93860818 14146330 1
93860818 77981490 1
93860818 131970620 1
93860818 33300246 1
93860818 776022362 1
93860818 111411358 1
93860818 162472533 1
93860818 19977759 1
93860818 34374472 1
93860818 110459587 1
93860818 27212119 1
93860818 32965648 1
93860818 191807697 1
93860818 40238442 1
93860818 115643685 1
93860818 377319290 1
93860818 94701778 1
93860818 20148039 1
93860818 14104027 1
93860818 211525589 1
93860818 240202308 1
93860818 105880024 1
93860818 948015937 1
93860818 568174146 1
93860818 14561015 1
93860818 19295262 1
93860818 121762421 1
93860818 357805905 1
93860818 144929619 1
93860818 16708655 1
93860818 82093305 1
93860818 49682880 1
93860818 466501865 1
93860818 68659708 1
93860818 61733092 1
93860818 153810216 1
93860818 300872531 1
93860818 18632946 1
93860818 72341341 1
93860818 107722321 1
93860818 32522100 1
93860818 61781260 1
93860818 133236916 1
93860818 20995648 1
93860818 95194160 1
93860818 389434876 1
93860818 19397942 1
93860818 17723460 1
93860818 35305401 1
93860818 56999787 1
93860818 270926830 1
93860818 156992643 1
93860818 26584956 1
93860818 21713090 1
93860818 20856796 1
93860818 23452598 1
93860818 192935794 1
93860818 117777690 1
93860818 32439211 1
93860818 198912426 1
93860818 200700960 1
93860818 120720108 1
93860818 58821256 1
93860818 19018381 1
93860818 20600229 1
93860818 34654362 1
93860818 388299335 1
93860818 84563846 1
93860818 624746312 1
93860818 14567982 1
93860818 142003449 1
93860818 24211594 1
93860818 14197060 1
93860818 85809236 1
93860818 14395178 1
93860818 354911386 1
93860818 18020612 1
93860818 387054267 1
93860818 191111643 1
93860818 25091518 1
93860818 35781487 1
93860818 118429508 1
93860818 64396655 1
93860818 357472615 1
93860818 108587399 1
93860818 20589545 1
93860818 124270074 1
93860818 54351001 1
93860818 20992801 1
93860818 32369044 1
93860818 117783032 1
93860818 103879974 1
93860818 14190551 1
93860818 50303152 1
93860818 66078636 1
93860818 21408041 1
93860818 105800463 1
93860818 107254637 1
93860818 75896448 1
93860818 143779403 1
222419520 223552246 1
222419520 80021045 1
222419520 131926473 1
222419520 122994639 1
222419520 34940114 1
222419520 191111643 1
222419520 236395049 1
225857392 277496722 1
225857392 516688031 1
225857392 81367969 1
225857392 105838665 1
225857392 18451281 1
225857392 193313425 1
225857392 15580900 1
225857392 6364652 1
225857392 432396682 1
225857392 130154450 1
225857392 168592013 1
225857392 22388326 1
225857392 19177609 1
225857392 221355288 1
225857392 77808680 1
225857392 33300246 1
225857392 19977759 1
225857392 34374472 1
225857392 144791011 1
225857392 102084479 1
225857392 240202308 1
225857392 124152473 1
225857392 261782937 1
225857392 16708655 1
225857392 49682880 1
225857392 68659708 1
225857392 227023883 1
225857392 103065157 1
225857392 927480949 1
225857392 318951712 1
225857392 24157360 1
225857392 107722321 1
225857392 32522100 1
225857392 61781260 1
225857392 133236916 1
225857392 17723460 1
225857392 35305401 1
225857392 21291109 1
225857392 20856796 1
225857392 23452598 1
225857392 192935794 1
225857392 245745762 1
225857392 117777690 1
225857392 198912426 1
225857392 200700960 1
225857392 120720108 1
225857392 58821256 1
225857392 388299335 1
225857392 84563846 1
225857392 142003449 1
225857392 21736214 1
225857392 24211594 1
225857392 18020612 1
225857392 387054267 1
225857392 25091518 1
225857392 259215762 1
225857392 54351001 1
225857392 20992801 1
225857392 32369044 1
225857392 14190551 1
225857392 50303152 1
225857392 77234984 1
225857392 80802900 1
225857392 21408041 1
225857392 105800463 1
225857392 14621024 1
225857392 107254637 1
225857392 143779403 1
225857392 622426905 1
225857392 21746513 1
225857392 415449314 1
225857392 102107018 1
225857392 110767433 1
225857392 331178901 1
225857392 106397932 1
225857392 77224096 1
225857392 93860818 1
225857392 143739561 1
225857392 376161322 1
225857392 18099795 1
225857392 328634628 1
225857392 14146330 1
225857392 77981490 1
225857392 131970620 1
225857392 111411358 1
225857392 162472533 1
225857392 407741330 1
225857392 27212119 1
225857392 32965648 1
225857392 191807697 1
225857392 40238442 1
225857392 297967419 1
225857392 115643685 1
225857392 94701778 1
225857392 249709671 1
225857392 20148039 1
225857392 105880024 1
225857392 19295262 1
225857392 121762421 1
225857392 82093305 1
225857392 61733092 1
225857392 153810216 1
225857392 300872531 1
225857392 18632946 1
225857392 77188973 1
225857392 164226176 1
225857392 72341341 1
225857392 20995648 1
225857392 34343954 1
225857392 19397942 1
225857392 101797813 1
225857392 270926830 1
225857392 90432690 1
225857392 156992643 1
225857392 26584956 1
225857392 169864622 1
225857392 21713090 1
225857392 32439211 1
225857392 20600229 1
225857392 499781930 1
225857392 15672615 1
225857392 14567982 1
225857392 23749162 1
225857392 236953412 1
225857392 143212610 1
225857392 79167671 1
225857392 354911386 1
225857392 191111643 1
225857392 35781487 1
225857392 118429508 1
225857392 108587399 1
225857392 173089105 1
225857392 20589545 1
225857392 124270074 1
225857392 122994639 1
225857392 185183285 1
225857392 66078636 1
225857392 75896448 1
143739561 24157360 1
143739561 21746513 1
143739561 277496722 1
143739561 393436815 1
143739561 22639961 1
143739561 516688031 1
143739561 107722321 1
143739561 102107018 1
143739561 81367969 1
143739561 105838665 1
143739561 61781260 1
143739561 110767433 1
143739561 133236916 1
143739561 193313425 1
143739561 15580900 1
143739561 331178901 1
143739561 20995648 1
143739561 34343954 1
143739561 106397932 1
143739561 389434876 1
143739561 19397942 1
143739561 6364652 1
143739561 17723460 1
143739561 77224096 1
143739561 35305401 1
143739561 93860818 1
143739561 225857392 1
143739561 270926830 1
143739561 432396682 1
143739561 130154450 1
143739561 18099795 1
143739561 22388326 1
143739561 168592013 1
143739561 90432690 1
143739561 328634628 1
143739561 156992643 1
143739561 26584956 1
143739561 14146330 1
143739561 221355288 1
143739561 169864622 1
143739561 21713090 1
143739561 77981490 1
143739561 77808680 1
143739561 131970620 1
143739561 20856796 1
143739561 23452598 1
143739561 192935794 1
143739561 245745762 1
143739561 117777690 1
143739561 33300246 1
143739561 198912426 1
143739561 111411358 1
143739561 408454349 1
143739561 162472533 1
143739561 200700960 1
143739561 110391388 1
143739561 120720108 1
143739561 19977759 1
143739561 34374472 1
143739561 110459587 1
143739561 58821256 1
143739561 407741330 1
143739561 27212119 1
143739561 32965648 1
143739561 20600229 1
143739561 388299335 1
143739561 34654362 1
143739561 191807697 1
143739561 40238442 1
143739561 253490735 1
143739561 624746312 1
143739561 297967419 1
143739561 15672615 1
143739561 142003449 1
143739561 144791011 1
143739561 102084479 1
143739561 21736214 1
143739561 24211594 1
143739561 115643685 1
143739561 143212610 1
143739561 454866285 1
143739561 94701778 1
143739561 249709671 1
143739561 20148039 1
143739561 79167671 1
143739561 354911386 1
143739561 240202308 1
143739561 18020612 1
143739561 105880024 1
143739561 19295262 1
143739561 121762421 1
143739561 25091518 1
143739561 35781487 1
143739561 118429508 1
143739561 124152473 1
143739561 64396655 1
143739561 261782937 1
143739561 16708655 1
143739561 82093305 1
143739561 49682880 1
143739561 357472615 1
143739561 68659708 1
143739561 227023883 1
143739561 173089105 1
143739561 61733092 1
143739561 166694631 1
143739561 153810216 1
143739561 20589545 1
143739561 300872531 1
143739561 18632946 1
143739561 124270074 1
143739561 106150560 1
143739561 260824465 1
143739561 54351001 1
143739561 20992801 1
143739561 32369044 1
143739561 77188973 1
143739561 14190551 1
143739561 185183285 1
143739561 50303152 1
143739561 66078636 1
143739561 21408041 1
143739561 105800463 1
143739561 164226176 1
143739561 107254637 1
143739561 72341341 1
143739561 75896448 1
143739561 143779403 1
143739561 318951712 1
20132840 22031058 1
20132840 131517399 1
20132840 19589280 1
20132840 70796349 1
20132840 19858924 1
20132840 130092487 1
20132840 17298241 1
20132840 55253731 1
20132840 14104027 1
20132840 222477026 1
20132840 20226550 1
20132840 86192099 1
20132840 14395178 1
20132840 48988168 1
20132840 34244239 1
20132840 19058678 1
20132840 14561015 1
20132840 236395049 1
20132840 38281180 1
20132840 41901500 1
373442908 388250401 1
373442908 58922682 1
373442908 22499765 1
373442908 11564602 1
373442908 222477026 1
373442908 24727170 1
373442908 496278040 1
373442908 18096679 1
373442908 15010349 1
373442908 386776248 1
373442908 6364652 1
373442908 312758175 1
373442908 119074643 1
373442908 209029473 1
373442908 810372954 1
373442908 460401829 1
373442908 125312818 1
373442908 113043462 1
373442908 92498317 1
373442908 76650839 1
373442908 54515428 1
373442908 19758148 1
373442908 22159580 1
373442908 111013369 1
373442908 125270251 1
373442908 90646214 1
373442908 78702900 1
373442908 48988168 1
373442908 34244239 1
373442908 436576452 1
373442908 41901500 1
373442908 188332701 1
373442908 222762589 1
373442908 14561015 1
373442908 101712079 1
373442908 80943076 1
373442908 112398730 1
373442908 15048694 1
373442908 28087982 1
373442908 103065157 1
373442908 95646830 1
373442908 19058678 1
373442908 296288685 1
373442908 295807687 1
373442908 124170781 1
373442908 131926473 1
373442908 122994639 1
373442908 34940114 1
373442908 422184091 1
373442908 77240489 1
432396682 516688031 1
432396682 81367969 1
432396682 593650130 1
432396682 15580900 1
432396682 871469846 1
432396682 110391388 1
432396682 34374472 1
432396682 253490735 1
432396682 46609085 1
432396682 144791011 1
432396682 377319290 1
432396682 357805905 1
432396682 58836363 1
432396682 103065157 1
432396682 260824465 1
432396682 932446861 1
432396682 20424362 1
432396682 24157360 1
432396682 21666641 1
432396682 32522100 1
432396682 133236916 1
432396682 95194160 1
432396682 389443487 1
432396682 389434876 1
432396682 296312085 1
432396682 21291109 1
432396682 815306454 1
432396682 20856796 1
432396682 408454349 1
432396682 22159580 1
432396682 84563846 1
432396682 142003449 1
432396682 21736214 1
432396682 24211594 1
432396682 18020612 1
432396682 387054267 1
432396682 15048694 1
432396682 20992801 1
432396682 32369044 1
432396682 14190551 1
432396682 77234984 1
432396682 80802900 1
432396682 107254637 1
432396682 457060718 1
432396682 415449314 1
432396682 22639961 1
432396682 831250927 1
432396682 80021045 1
432396682 110767433 1
432396682 331178901 1
432396682 106397932 1
432396682 77224096 1
432396682 18099795 1
432396682 14146330 1
432396682 54515428 1
432396682 201226827 1
432396682 776022362 1
432396682 111411358 1
432396682 66444899 1
432396682 32965648 1
432396682 249709671 1
432396682 14104027 1
432396682 19295262 1
432396682 61733092 1
432396682 153810216 1
432396682 106150560 1
432396682 72341341 1
432396682 34343954 1
432396682 617016144 1
432396682 156992643 1
432396682 169864622 1
432396682 21713090 1
432396682 32439211 1
432396682 20600229 1
432396682 34654362 1
432396682 111013369 1
432396682 499781930 1
432396682 15672615 1
432396682 23749162 1
432396682 236953412 1
432396682 143212610 1
432396682 14395178 1
432396682 354911386 1
432396682 191111643 1
432396682 35781487 1
432396682 64396655 1
432396682 124270074 1
432396682 15484198 1
432396682 79974944 1
432396682 75896448 1
432396682 277496722 1
432396682 105838665 1
432396682 311986618 1
432396682 193313425 1
432396682 6364652 1
432396682 130154450 1
432396682 168592013 1
432396682 22388326 1
432396682 106115066 1
432396682 221355288 1
432396682 77808680 1
432396682 33300246 1
432396682 353688428 1
432396682 19977759 1
432396682 110459587 1
432396682 78702900 1
432396682 102084479 1
432396682 240202308 1
432396682 261782937 1
432396682 16708655 1
432396682 49682880 1
432396682 250091875 1
432396682 68659708 1
432396682 227023883 1
432396682 927480949 1
432396682 318951712 1
432396682 107722321 1
432396682 61781260 1
432396682 17723460 1
432396682 35305401 1
432396682 23452598 1
432396682 192935794 1
432396682 245745762 1
432396682 117777690 1
432396682 198912426 1
432396682 200700960 1
432396682 120720108 1
432396682 58821256 1
432396682 388299335 1
432396682 624746312 1
432396682 25091518 1
432396682 259215762 1
432396682 85302744 1
432396682 112398730 1
432396682 54351001 1
432396682 50303152 1
432396682 21408041 1
432396682 105800463 1
432396682 14621024 1
432396682 143779403 1
432396682 622426905 1
432396682 21746513 1
432396682 50714939 1
432396682 102107018 1
432396682 93860818 1
432396682 225857392 1
432396682 143739561 1
432396682 376161322 1
432396682 328634628 1
432396682 77981490 1
432396682 131970620 1
432396682 162472533 1
432396682 407741330 1
432396682 27212119 1
432396682 191807697 1
432396682 40238442 1
432396682 297967419 1
432396682 115643685 1
432396682 94701778 1
432396682 20148039 1
432396682 315283542 1
432396682 388954439 1
432396682 105880024 1
432396682 948015937 1
432396682 121762421 1
432396682 82093305 1
432396682 300872531 1
432396682 18632946 1
432396682 77188973 1
432396682 164226176 1
432396682 393436815 1
432396682 427031173 1
432396682 15010349 1
432396682 219976700 1
432396682 20995648 1
432396682 28543847 1
432396682 19397942 1
432396682 101797813 1
432396682 270926830 1
432396682 90432690 1
432396682 125312818 1
432396682 5715682 1
432396682 14567982 1
432396682 454866285 1
432396682 494828691 1
432396682 118429508 1
432396682 357472615 1
432396682 173089105 1
432396682 122994639 1
432396682 185183285 1
432396682 66078636 1
376161322 261782937 1
376161322 16708655 1
376161322 193313425 1
376161322 90432690 1
376161322 328634628 1
376161322 25091518 1
376161322 105800463 1
376161322 164226176 1
376161322 143779403 1
376161322 75896448 1
376161322 61781260 1
209029473 125270251 1
209029473 18627119 1
209029473 166598394 1
209029473 830775721 1
209029473 24727170 1
209029473 496278040 1
209029473 34244239 1
209029473 80968760 1
209029473 41901500 1
209029473 188332701 1
209029473 20356313 1
209029473 383238347 1
209029473 62613162 1
209029473 19858924 1
209029473 482866177 1
209029473 14104027 1
209029473 173065787 1
209029473 312758175 1
209029473 275228841 1
209029473 80943076 1
209029473 108587399 1
209029473 118984824 1
209029473 532241033 1
209029473 19058678 1
209029473 54515428 1
209029473 124170781 1
209029473 78562045 1
209029473 24734991 1
209029473 288723364 1
209029473 17298241 1
209029473 22159580 1
187632184 18096679 1
187632184 81367969 1
187632184 242943134 1
187632184 119074643 1
187632184 20132840 1
187632184 217148014 1
187632184 131517399 1
187632184 17298241 1
187632184 55253731 1
187632184 111013369 1
187632184 125270251 1
187632184 385936104 1
187632184 166598394 1
187632184 14104027 1
187632184 173065787 1
187632184 80943076 1
187632184 112398730 1
187632184 58836363 1
187632184 223552246 1
187632184 103065157 1
187632184 18632946 1
187632184 131926473 1
187632184 122994639 1
187632184 24734991 1
187632184 15133808 1
130154450 516688031 1
130154450 81367969 1
130154450 18451281 1
130154450 15580900 1
130154450 118711934 1
130154450 20688804 1
130154450 110391388 1
130154450 34374472 1
130154450 385936104 1
130154450 253490735 1
130154450 144791011 1
130154450 377319290 1
130154450 124152473 1
130154450 357805905 1
130154450 260824465 1
130154450 15133808 1
130154450 24157360 1
130154450 21666641 1
130154450 19825835 1
130154450 32522100 1
130154450 133236916 1
130154450 95194160 1
130154450 389434876 1
130154450 296312085 1
130154450 21291109 1
130154450 815306454 1
130154450 20856796 1
130154450 408454349 1
130154450 84563846 1
130154450 142003449 1
130154450 21736214 1
130154450 24211594 1
130154450 558445037 1
130154450 18020612 1
130154450 387054267 1
130154450 453169903 1
130154450 80812413 1
130154450 20992801 1
130154450 32369044 1
130154450 14190551 1
130154450 77234984 1
130154450 80802900 1
130154450 107254637 1
130154450 415449314 1
130154450 22639961 1
130154450 110767433 1
130154450 331178901 1
130154450 106397932 1
130154450 36672211 1
130154450 77224096 1
130154450 18099795 1
130154450 14146330 1
130154450 201226827 1
130154450 776022362 1
130154450 111411358 1
130154450 32965648 1
130154450 245849058 1
130154450 249709671 1
130154450 14104027 1
130154450 211525589 1
130154450 19295262 1
130154450 61733092 1
130154450 269788397 1
130154450 153810216 1
130154450 106150560 1
130154450 72341341 1
130154450 468356212 1
130154450 34343954 1
130154450 617016144 1
130154450 156992643 1
130154450 169864622 1
130154450 21713090 1
130154450 580749365 1
130154450 32439211 1
130154450 19018381 1
130154450 20600229 1
130154450 34654362 1
130154450 111013369 1
130154450 499781930 1
130154450 15672615 1
130154450 124312153 1
130154450 23749162 1
130154450 236953412 1
130154450 143212610 1
130154450 354911386 1
130154450 191111643 1
130154450 35781487 1
130154450 64396655 1
130154450 124270074 1
130154450 407859240 1
130154450 79974944 1
130154450 75896448 1
130154450 277496722 1
130154450 105838665 1
130154450 193313425 1
130154450 6364652 1
130154450 432396682 1
130154450 22388326 1
130154450 168592013 1
130154450 221355288 1
130154450 77808680 1
130154450 33300246 1
130154450 353688428 1
130154450 19977759 1
130154450 110459587 1
130154450 102084479 1
130154450 240202308 1
130154450 261782937 1
130154450 16708655 1
130154450 80943076 1
130154450 49682880 1
130154450 250091875 1
130154450 68659708 1
130154450 227023883 1
130154450 927480949 1
130154450 318951712 1
130154450 107722321 1
130154450 61781260 1
130154450 20356313 1
130154450 17723460 1
130154450 35305401 1
130154450 23452598 1
130154450 192935794 1
130154450 245745762 1
130154450 117777690 1
130154450 198912426 1
130154450 397229449 1
130154450 200700960 1
130154450 120720108 1
130154450 58821256 1
130154450 481120639 1
130154450 388299335 1
130154450 624746312 1
130154450 25091518 1
130154450 259215762 1
130154450 608932775 1
130154450 54351001 1
130154450 50303152 1
130154450 21408041 1
130154450 105800463 1
130154450 14621024 1
130154450 143779403 1
130154450 622426905 1
130154450 21746513 1
130154450 102107018 1
130154450 479644360 1
130154450 93860818 1
130154450 225857392 1
130154450 143739561 1
130154450 376161322 1
130154450 328634628 1
130154450 77981490 1
130154450 131970620 1
130154450 162472533 1
130154450 407741330 1
130154450 27212119 1
130154450 191807697 1
130154450 40238442 1
130154450 297967419 1
130154450 115643685 1
130154450 94701778 1
130154450 20148039 1
130154450 388954439 1
130154450 105880024 1
130154450 948015937 1
130154450 568174146 1
130154450 121762421 1
130154450 82093305 1
130154450 466501865 1
130154450 36664451 1
130154450 300872531 1
130154450 18632946 1
130154450 77188973 1
130154450 164226176 1
130154450 393436815 1
130154450 22499765 1
130154450 15010349 1
130154450 219976700 1
130154450 20995648 1
130154450 19397942 1
130154450 101797813 1
130154450 270926830 1
130154450 90432690 1
130154450 125312818 1
130154450 26584956 1
130154450 14567982 1
130154450 454866285 1
130154450 79167671 1
130154450 118429508 1
130154450 357472615 1
130154450 173089105 1
130154450 166694631 1
130154450 20589545 1
130154450 122994639 1
130154450 386476845 1
130154450 185183285 1
130154450 66078636 1
108600854 72883916 1
108600854 80021045 1
108600854 15010349 1
108600854 45158266 1
108600854 56999787 1
108600854 106115066 1
108600854 19018381 1
108600854 124312153 1
108600854 55059675 1
108600854 14197060 1
108600854 85809236 1
108600854 19973305 1
108600854 132170123 1
108600854 85302744 1
108600854 14933304 1
108600854 27850283 1
108600854 82406734 1
22388326 18096679 1
22388326 81367969 1
22388326 18451281 1
22388326 15580900 1
22388326 168592013 1
22388326 20688804 1
22388326 33300246 1
22388326 110391388 1
22388326 19977759 1
22388326 34374472 1
22388326 110459587 1
22388326 144791011 1
22388326 261782937 1
22388326 16708655 1
22388326 14933304 1
22388326 227023883 1
22388326 103065157 1
22388326 131926473 1
22388326 24157360 1
22388326 19825835 1
22388326 25097735 1
22388326 107722321 1
22388326 32522100 1
22388326 61781260 1
22388326 133236916 1
22388326 95194160 1
22388326 17723460 1
22388326 35305401 1
22388326 21291109 1
22388326 23452598 1
22388326 117777690 1
22388326 198912426 1
22388326 22159580 1
22388326 21736214 1
22388326 18020612 1
22388326 112398730 1
22388326 95646830 1
22388326 54351001 1
22388326 20992801 1
22388326 14190551 1
22388326 77234984 1
22388326 80802900 1
22388326 21408041 1
22388326 105800463 1
22388326 107254637 1
22388326 21746513 1
22388326 457060718 1
22388326 22639961 1
22388326 102107018 1
22388326 110767433 1
22388326 106397932 1
22388326 77224096 1
22388326 18099795 1
22388326 77981490 1
22388326 54515428 1
22388326 131970620 1
22388326 201226827 1
22388326 111411358 1
22388326 162472533 1
22388326 27212119 1
22388326 32965648 1
22388326 40238442 1
22388326 20148039 1
22388326 105880024 1
22388326 19295262 1
22388326 121762421 1
22388326 153810216 1
22388326 18632946 1
22388326 20995648 1
22388326 34343954 1
22388326 19397942 1
22388326 90432690 1
22388326 156992643 1
22388326 26584956 1
22388326 32439211 1
22388326 5715682 1
22388326 20600229 1
22388326 15672615 1
22388326 14567982 1
22388326 143212610 1
22388326 14197060 1
22388326 79167671 1
22388326 191111643 1
22388326 35781487 1
22388326 118429508 1
22388326 64396655 1
22388326 166694631 1
22388326 20589545 1
22388326 122994639 1
22388326 77220402 1
22388326 185183285 1
22388326 66078636 1
22388326 75896448 1
168592013 24157360 1
168592013 21746513 1
168592013 415449314 1
168592013 107722321 1
168592013 32522100 1
168592013 61781260 1
168592013 133236916 1
168592013 193313425 1
168592013 15580900 1
168592013 331178901 1
168592013 20995648 1
168592013 34343954 1
168592013 389434876 1
168592013 19397942 1
168592013 17723460 1
168592013 35305401 1
168592013 225857392 1
168592013 270926830 1
168592013 432396682 1
168592013 130154450 1
168592013 18099795 1
168592013 328634628 1
168592013 156992643 1
168592013 21713090 1
168592013 77808680 1
168592013 131970620 1
168592013 20856796 1
168592013 580749365 1
168592013 32439211 1
168592013 33300246 1
168592013 776022362 1
168592013 162472533 1
168592013 200700960 1
168592013 19977759 1
168592013 34374472 1
168592013 27212119 1
168592013 388299335 1
168592013 253490735 1
168592013 624746312 1
168592013 14567982 1
168592013 21736214 1
168592013 115643685 1
168592013 143212610 1
168592013 454866285 1
168592013 20148039 1
168592013 79167671 1
168592013 354911386 1
168592013 240202308 1
168592013 387054267 1
168592013 568174146 1
168592013 19295262 1
168592013 191111643 1
168592013 261782937 1
168592013 16708655 1
168592013 68659708 1
168592013 227023883 1
168592013 173089105 1
168592013 19058678 1
168592013 18632946 1
168592013 124270074 1
168592013 54351001 1
168592013 20992801 1
168592013 32369044 1
168592013 77188973 1
168592013 14190551 1
168592013 66078636 1
168592013 105800463 1
168592013 143779403 1
168592013 75896448 1
168592013 318951712 1
18099795 253490735 1
18099795 144791011 1
18099795 55059675 1
18099795 58836363 1
18099795 260824465 1
18099795 24157360 1
18099795 32522100 1
18099795 133236916 1
18099795 95194160 1
18099795 389434876 1
18099795 19758148 1
18099795 108905591 1
18099795 408454349 1
18099795 142003449 1
18099795 85809236 1
18099795 18020612 1
18099795 387054267 1
18099795 20992801 1
18099795 82406734 1
18099795 415449314 1
18099795 14146330 1
18099795 111411358 1
18099795 32965648 1
18099795 249709671 1
18099795 61733092 1
18099795 106150560 1
18099795 65357102 1
18099795 617016144 1
18099795 169864622 1
18099795 21713090 1
18099795 580749365 1
18099795 34654362 1
18099795 499781930 1
18099795 15672615 1
18099795 23749162 1
18099795 143212610 1
18099795 35781487 1
18099795 64396655 1
18099795 20622055 1
18099795 407859240 1
18099795 277496722 1
18099795 105838665 1
18099795 6364652 1
18099795 432396682 1
18099795 19977759 1
18099795 110459587 1
18099795 6058852 1
18099795 436576452 1
18099795 240202308 1
18099795 16708655 1
18099795 250091875 1
18099795 14933304 1
18099795 35305401 1
18099795 192935794 1
18099795 117777690 1
18099795 200700960 1
18099795 58821256 1
18099795 188332701 1
18099795 112398730 1
18099795 54351001 1
18099795 622426905 1
18099795 21746513 1
18099795 102107018 1
18099795 86192099 1
18099795 131970620 1
18099795 27212119 1
18099795 191807697 1
18099795 40238442 1
18099795 94701778 1
18099795 20148039 1
18099795 388954439 1
18099795 82093305 1
18099795 300872531 1
18099795 77188973 1
18099795 72883916 1
18099795 393436815 1
18099795 20995648 1
18099795 90432690 1
18099795 26584956 1
18099795 494828691 1
18099795 118429508 1
18099795 20589545 1
18099795 81367969 1
18099795 18451281 1
18099795 15580900 1
18099795 20688804 1
18099795 110391388 1
18099795 34374472 1
18099795 124152473 1
18099795 357805905 1
18099795 296312085 1
18099795 21291109 1
18099795 815306454 1
18099795 20856796 1
18099795 17298241 1
18099795 22159580 1
18099795 84563846 1
18099795 21736214 1
18099795 24211594 1
18099795 32369044 1
18099795 14190551 1
18099795 180013616 1
18099795 77234984 1
18099795 80802900 1
18099795 107254637 1
18099795 110767433 1
18099795 106397932 1
18099795 20132840 1
18099795 631874663 1
18099795 201226827 1
18099795 776022362 1
18099795 19295262 1
18099795 153810216 1
18099795 19058678 1
18099795 72341341 1
18099795 117449724 1
18099795 468356212 1
18099795 156992643 1
18099795 32439211 1
18099795 20600229 1
18099795 236953412 1
18099795 354911386 1
18099795 191111643 1
18099795 70796349 1
18099795 108587399 1
18099795 124270074 1
18099795 79974944 1
18099795 75896448 1
18099795 18096679 1
18099795 193313425 1
18099795 130154450 1
18099795 22388326 1
18099795 168592013 1
18099795 221355288 1
18099795 77808680 1
18099795 33300246 1
18099795 353688428 1
18099795 102084479 1
18099795 261782937 1
18099795 49682880 1
18099795 68659708 1
18099795 227023883 1
18099795 318951712 1
18099795 107722321 1
18099795 61781260 1
18099795 17723460 1
18099795 23452598 1
18099795 245745762 1
18099795 198912426 1
18099795 397229449 1
18099795 120720108 1
18099795 388299335 1
18099795 624746312 1
18099795 19973305 1
18099795 25091518 1
18099795 608932775 1
18099795 50303152 1
18099795 21408041 1
18099795 105800463 1
18099795 14621024 1
18099795 143779403 1
18099795 50714939 1
18099795 22031058 1
18099795 93860818 1
18099795 225857392 1
18099795 143739561 1
18099795 376161322 1
18099795 328634628 1
18099795 77981490 1
18099795 162472533 1
18099795 407741330 1
18099795 297967419 1
18099795 115643685 1
18099795 105880024 1
18099795 948015937 1
18099795 568174146 1
18099795 121762421 1
18099795 466501865 1
18099795 18632946 1
18099795 164226176 1
18099795 15010349 1
18099795 219976700 1
18099795 62613162 1
18099795 19397942 1
18099795 270926830 1
18099795 125312818 1
18099795 14567982 1
18099795 79167671 1
18099795 173089105 1
18099795 166694631 1
18099795 185183285 1
18099795 66078636 1
106115066 215206530 1
106115066 55059675 1
106115066 368312542 1
106115066 616277319 1
106115066 21666641 1
106115066 85809236 1
106115066 27850283 1
106115066 180013616 1
106115066 82406734 1
106115066 80021045 1
106115066 45158266 1
106115066 14104027 1
106115066 132170123 1
106115066 219330249 1
106115066 101262304 1
106115066 202205134 1
106115066 19018381 1
106115066 124312153 1
106115066 14197060 1
106115066 153914621 1
106115066 595553662 1
106115066 20622055 1
106115066 117783032 1
106115066 77220402 1
106115066 91786287 1
106115066 311986618 1
106115066 22388326 1
106115066 6058852 1
106115066 14933304 1
106115066 56999787 1
106115066 117777690 1
106115066 333330899 1
106115066 19973305 1
106115066 85302744 1
106115066 479644360 1
106115066 108600854 1
106115066 68198984 1
106115066 38886883 1
106115066 393947529 1
106115066 72883916 1
106115066 22499765 1
106115066 15010349 1
106115066 28543847 1
106115066 5715682 1
328634628 32522100 1
328634628 61781260 1
328634628 193313425 1
328634628 15580900 1
328634628 20995648 1
328634628 617016144 1
328634628 19397942 1
328634628 6364652 1
328634628 35305401 1
328634628 143739561 1
328634628 376161322 1
328634628 130154450 1
328634628 18099795 1
328634628 90432690 1
328634628 169864622 1
328634628 77981490 1
328634628 131970620 1
328634628 32439211 1
328634628 33300246 1
328634628 408454349 1
328634628 162472533 1
328634628 200700960 1
328634628 19977759 1
328634628 34374472 1
328634628 27212119 1
328634628 32965648 1
328634628 20600229 1
328634628 191807697 1
328634628 253490735 1
328634628 21736214 1
328634628 115643685 1
328634628 143212610 1
328634628 354911386 1
328634628 18020612 1
328634628 387054267 1
328634628 191111643 1
328634628 25091518 1
328634628 35781487 1
328634628 259215762 1
328634628 357805905 1
328634628 261782937 1
328634628 16708655 1
328634628 68659708 1
328634628 227023883 1
328634628 61733092 1
328634628 153810216 1
328634628 54351001 1
328634628 32369044 1
328634628 77188973 1
328634628 14190551 1
328634628 50303152 1
328634628 79974944 1
328634628 105800463 1
328634628 75896448 1
328634628 143779403 1
810372954 14284260 1
810372954 58922682 1
810372954 65357102 1
810372954 21746513 1
810372954 50714939 1
810372954 22499765 1
810372954 117449724 1
810372954 19825835 1
810372954 11564602 1
810372954 18096679 1
810372954 242943134 1
810372954 80968760 1
810372954 19589280 1
810372954 62613162 1
810372954 417975170 1
810372954 130092487 1
810372954 386776248 1
810372954 60738400 1
810372954 56999787 1
810372954 373442908 1
810372954 125312818 1
810372954 19177609 1
810372954 76650839 1
810372954 217148014 1
810372954 728039018 1
810372954 15157283 1
810372954 26796376 1
810372954 19758148 1
810372954 19619404 1
810372954 237700394 1
810372954 131517399 1
810372954 93880122 1
810372954 55253731 1
810372954 15453062 1
810372954 388299335 1
810372954 125270251 1
810372954 90646214 1
810372954 114704539 1
810372954 18627119 1
810372954 166598394 1
810372954 60585651 1
810372954 48988168 1
810372954 41901500 1
810372954 188332701 1
810372954 14104027 1
810372954 80943076 1
810372954 70796349 1
810372954 58836363 1
810372954 108587399 1
810372954 804596460 1
810372954 14933304 1
810372954 36664451 1
810372954 103065157 1
810372954 532241033 1
810372954 95646830 1
810372954 19058678 1
810372954 16970757 1
810372954 296288685 1
810372954 124170781 1
810372954 250311545 1
810372954 122994639 1
810372954 24734991 1
810372954 550076077 1
810372954 47916280 1
810372954 123346524 1
810372954 34940114 1
810372954 474991141 1
810372954 422184091 1
810372954 75896448 1
810372954 77240489 1
631874663 65357102 1
631874663 78702900 1
631874663 88974929 1
631874663 19825835 1
631874663 222477026 1
631874663 6058852 1
631874663 62613162 1
631874663 14104027 1
631874663 617016144 1
631874663 18099795 1
631874663 19177609 1
631874663 103065157 1
631874663 269788397 1
631874663 76650839 1
631874663 180013616 1
19177609 309587728 1
19177609 121127090 1
19177609 593650130 1
19177609 19589280 1
19177609 417975170 1
19177609 15580900 1
19177609 60738400 1
19177609 209029473 1
19177609 810372954 1
19177609 871469846 1
19177609 118984824 1
19177609 20688804 1
19177609 131517399 1
19177609 408663015 1
19177609 20226550 1
19177609 125270251 1
19177609 437518507 1
19177609 18627119 1
19177609 385936104 1
19177609 55059675 1
19177609 222762589 1
19177609 19087569 1
19177609 144929619 1
19177609 58836363 1
19177609 303707744 1
19177609 103065157 1
19177609 20424362 1
19177609 15133808 1
19177609 66774405 1
19177609 19825835 1
19177609 25097735 1
19177609 21744895 1
19177609 460401829 1
19177609 21291109 1
19177609 728039018 1
19177609 19758148 1
19177609 20856796 1
19177609 288723364 1
19177609 17298241 1
19177609 22159580 1
19177609 114704539 1
19177609 60585651 1
19177609 48988168 1
19177609 41901500 1
19177609 15048694 1
19177609 27850283 1
19177609 250311545 1
19177609 20992801 1
19177609 22282116 1
19177609 103879974 1
19177609 14190551 1
19177609 759067032 1
19177609 474991141 1
19177609 80802900 1
19177609 14284260 1
19177609 457060718 1
19177609 831250927 1
19177609 80968760 1
19177609 45158266 1
19177609 130092487 1
19177609 20132840 1
19177609 81857654 1
19177609 631874663 1
19177609 92498317 1
19177609 14146330 1
19177609 54515428 1
19177609 93880122 1
19177609 429751008 1
19177609 14104027 1
19177609 173065787 1
19177609 804596460 1
19177609 269788397 1
19177609 19058678 1
19177609 124170781 1
19177609 462856853 1
19177609 102958885 1
19177609 388250401 1
19177609 65357102 1
19177609 130508206 1
19177609 117449724 1
19177609 88974929 1
19177609 482866177 1
19177609 85110055 1
19177609 119074643 1
19177609 255998767 1
19177609 26796376 1
19177609 19018381 1
19177609 111013369 1
19177609 328576792 1
19177609 108935576 1
19177609 130085607 1
19177609 14395178 1
19177609 354911386 1
19177609 191111643 1
19177609 101712079 1
19177609 595553662 1
19177609 70796349 1
19177609 108587399 1
19177609 20622055 1
19177609 75896448 1
19177609 18096679 1
19177609 105838665 1
19177609 19858924 1
19177609 193313425 1
19177609 52412027 1
19177609 386776248 1
19177609 155892458 1
19177609 275228841 1
19177609 312758175 1
19177609 373442908 1
19177609 38281180 1
19177609 16884084 1
19177609 90646214 1
19177609 78702900 1
19177609 34244239 1
19177609 436576452 1
19177609 109585815 1
19177609 368314502 1
19177609 80943076 1
19177609 16708655 1
19177609 14933304 1
19177609 227023883 1
19177609 158315486 1
19177609 131926473 1
19177609 44548822 1
19177609 123346524 1
19177609 422184091 1
19177609 58922682 1
19177609 11564602 1
19177609 258834854 1
19177609 107722321 1
19177609 242943134 1
19177609 399365200 1
19177609 61781260 1
19177609 20356313 1
19177609 134738764 1
19177609 224655400 1
19177609 397160160 1
19177609 326184301 1
19177609 55253731 1
19177609 188332701 1
19177609 141636742 1
19177609 383238347 1
19177609 42374586 1
19177609 25091518 1
19177609 859731314 1
19177609 112398730 1
19177609 532241033 1
19177609 95646830 1
19177609 296288685 1
19177609 295807687 1
19177609 50303152 1
19177609 14758838 1
19177609 50714939 1
19177609 222477026 1
19177609 496278040 1
19177609 22031058 1
19177609 222419520 1
19177609 187632184 1
19177609 108600854 1
19177609 328634628 1
19177609 86192099 1
19177609 475884318 1
19177609 217148014 1
19177609 15157283 1
19177609 554602188 1
19177609 68198984 1
19177609 27212119 1
19177609 166598394 1
19177609 100520303 1
19177609 331021368 1
19177609 105880024 1
19177609 14561015 1
19177609 82093305 1
19177609 36664451 1
19177609 28087982 1
19177609 78562045 1
19177609 22499765 1
19177609 830775721 1
19177609 24727170 1
19177609 154943205 1
19177609 62613162 1
19177609 20995648 1
19177609 903985238 1
19177609 125312818 1
19177609 806388620 1
19177609 26584956 1
19177609 76650839 1
19177609 19619404 1
19177609 237700394 1
19177609 606306570 1
19177609 15453062 1
19177609 100260784 1
19177609 131120978 1
19177609 223552246 1
19177609 16970757 1
19177609 122994639 1
19177609 24734991 1
19177609 47916280 1
19177609 113585486 1
19177609 34940114 1
871469846 66774405 1
871469846 80943076 1
871469846 457060718 1
871469846 78702900 1
871469846 125312818 1
871469846 14933304 1
871469846 103065157 1
871469846 25097735 1
871469846 15157283 1
871469846 19619404 1
871469846 93880122 1
871469846 62613162 1
871469846 222762589 1
871469846 102958885 1
92498317 14284260 1
92498317 50714939 1
92498317 121127090 1
92498317 222477026 1
92498317 18096679 1
92498317 496278040 1
92498317 19589280 1
92498317 19858924 1
92498317 130092487 1
92498317 386776248 1
92498317 155892458 1
92498317 312758175 1
92498317 20132840 1
92498317 19177609 1
92498317 14146330 1
92498317 475884318 1
92498317 118984824 1
92498317 217148014 1
92498317 15157283 1
92498317 54515428 1
92498317 93880122 1
92498317 125270251 1
92498317 78702900 1
92498317 18627119 1
92498317 385936104 1
92498317 166598394 1
92498317 34244239 1
92498317 436576452 1
92498317 429751008 1
92498317 331021368 1
92498317 14104027 1
92498317 14561015 1
92498317 144929619 1
92498317 80943076 1
92498317 58836363 1
92498317 36664451 1
92498317 28087982 1
92498317 158315486 1
92498317 103065157 1
92498317 124170781 1
92498317 44548822 1
92498317 422184091 1
92498317 388250401 1
92498317 58922682 1
92498317 65357102 1
92498317 22499765 1
92498317 19825835 1
92498317 258834854 1
92498317 11564602 1
92498317 24727170 1
92498317 242943134 1
92498317 15010349 1
92498317 20356313 1
92498317 62613162 1
92498317 389434876 1
92498317 224655400 1
92498317 119074643 1
92498317 460401829 1
92498317 125312818 1
92498317 76650839 1
92498317 19758148 1
92498317 237700394 1
92498317 326184301 1
92498317 17298241 1
92498317 55253731 1
92498317 111013369 1
92498317 114704539 1
92498317 60585651 1
92498317 48988168 1
92498317 41901500 1
92498317 108935576 1
92498317 141636742 1
92498317 14197060 1
92498317 42374586 1
92498317 130085607 1
92498317 14395178 1
92498317 101712079 1
92498317 131120978 1
92498317 112398730 1
92498317 70796349 1
92498317 108587399 1
92498317 532241033 1
92498317 95646830 1
92498317 122994639 1
92498317 24734991 1
92498317 103879974 1
92498317 47916280 1
92498317 113585486 1
92498317 34940114 1
14146330 516688031 1
14146330 105838665 1
14146330 193313425 1
14146330 15580900 1
14146330 432396682 1
14146330 19177609 1
14146330 38281180 1
14146330 33300246 1
14146330 19977759 1
14146330 34374472 1
14146330 110459587 1
14146330 78702900 1
14146330 357805905 1
14146330 261782937 1
14146330 16708655 1
14146330 49682880 1
14146330 68659708 1
14146330 260824465 1
14146330 318951712 1
14146330 107722321 1
14146330 242943134 1
14146330 61781260 1
14146330 389434876 1
14146330 17723460 1
14146330 35305401 1
14146330 815306454 1
14146330 20856796 1
14146330 23452598 1
14146330 245745762 1
14146330 117777690 1
14146330 200700960 1
14146330 17298241 1
14146330 58821256 1
14146330 388299335 1
14146330 48988168 1
14146330 142003449 1
14146330 18020612 1
14146330 259215762 1
14146330 15048694 1
14146330 20992801 1
14146330 14190551 1
14146330 50303152 1
14146330 77234984 1
14146330 80802900 1
14146330 14284260 1
14146330 21746513 1
14146330 331178901 1
14146330 93860818 1
14146330 225857392 1
14146330 143739561 1
14146330 376161322 1
14146330 18099795 1
14146330 328634628 1
14146330 92498317 1
14146330 77981490 1
14146330 54515428 1
14146330 131970620 1
14146330 201226827 1
14146330 162472533 1
14146330 27212119 1
14146330 40238442 1
14146330 297967419 1
14146330 115643685 1
14146330 94701778 1
14146330 20148039 1
14146330 388954439 1
14146330 105880024 1
14146330 19295262 1
14146330 82093305 1
14146330 61733092 1
14146330 153810216 1
14146330 18632946 1
14146330 106150560 1
14146330 77188973 1
14146330 164226176 1
14146330 72341341 1
14146330 393436815 1
14146330 62613162 1
14146330 20995648 1
14146330 19397942 1
14146330 90432690 1
14146330 156992643 1
14146330 169864622 1
14146330 21713090 1
14146330 237700394 1
14146330 20600229 1
14146330 15672615 1
14146330 14567982 1
14146330 143212610 1
14146330 354911386 1
14146330 191111643 1
14146330 118429508 1
14146330 64396655 1
14146330 108587399 1
14146330 166694631 1
14146330 20589545 1
14146330 15484198 1
14146330 185183285 1
14146330 66078636 1
14146330 75896448 1
86192099 103065157 1
86192099 19058678 1
221355288 261782937 1
221355288 270926830 1
221355288 21746513 1
221355288 357472615 1
221355288 168592013 1
221355288 18099795 1
221355288 393436815 1
221355288 40238442 1
221355288 22639961 1
221355288 26584956 1
221355288 173089105 1
221355288 61733092 1
221355288 297967419 1
221355288 21713090 1
221355288 192935794 1
221355288 245745762 1
221355288 24211594 1
221355288 61781260 1
221355288 377319290 1
221355288 133236916 1
221355288 20992801 1
221355288 32369044 1
221355288 15580900 1
221355288 331178901 1
221355288 34374472 1
221355288 20995648 1
221355288 14190551 1
221355288 240202308 1
221355288 389434876 1
221355288 35781487 1
221355288 118429508 1
221355288 35305401 1
221355288 318951712 1
221355288 225857392 1
221355288 75896448 1
221355288 34654362 1
475884318 14284260 1
475884318 14758838 1
475884318 309587728 1
475884318 50714939 1
475884318 121127090 1
475884318 222477026 1
475884318 496278040 1
475884318 18096679 1
475884318 80968760 1
475884318 22031058 1
475884318 130092487 1
475884318 386776248 1
475884318 312758175 1
475884318 275228841 1
475884318 60738400 1
475884318 373442908 1
475884318 209029473 1
475884318 81857654 1
475884318 19177609 1
475884318 92498317 1
475884318 86192099 1
475884318 118984824 1
475884318 217148014 1
475884318 15157283 1
475884318 54515428 1
475884318 38281180 1
475884318 131517399 1
475884318 93880122 1
475884318 162472533 1
475884318 19977759 1
475884318 20226550 1
475884318 125270251 1
475884318 16884084 1
475884318 90646214 1
475884318 437518507 1
475884318 78702900 1
475884318 18627119 1
475884318 385936104 1
475884318 166598394 1
475884318 6058852 1
475884318 109585815 1
475884318 331021368 1
475884318 222762589 1
475884318 14104027 1
475884318 14561015 1
475884318 19087569 1
475884318 80943076 1
475884318 58836363 1
475884318 804596460 1
475884318 14933304 1
475884318 36664451 1
475884318 28087982 1
475884318 158315486 1
475884318 103065157 1
475884318 269788397 1
475884318 124170781 1
475884318 131926473 1
475884318 462856853 1
475884318 44548822 1
475884318 422184091 1
475884318 388250401 1
475884318 66774405 1
475884318 58922682 1
475884318 65357102 1
475884318 117449724 1
475884318 19825835 1
475884318 11564602 1
475884318 830775721 1
475884318 24727170 1
475884318 242943134 1
475884318 15010349 1
475884318 20356313 1
475884318 133236916 1
475884318 85110055 1
475884318 21744895 1
475884318 119074643 1
475884318 460401829 1
475884318 113043462 1
475884318 76650839 1
475884318 19758148 1
475884318 237700394 1
475884318 326184301 1
475884318 288723364 1
475884318 17298241 1
475884318 55253731 1
475884318 22159580 1
475884318 111013369 1
475884318 328576792 1
475884318 48988168 1
475884318 14567982 1
475884318 41901500 1
475884318 188332701 1
475884318 100260784 1
475884318 108935576 1
475884318 141636742 1
475884318 42374586 1
475884318 130085607 1
475884318 101712079 1
475884318 131120978 1
475884318 112398730 1
475884318 70796349 1
475884318 108587399 1
475884318 15048694 1
475884318 95646830 1
475884318 295807687 1
475884318 250311545 1
475884318 122994639 1
475884318 20992801 1
475884318 24734991 1
475884318 103879974 1
475884318 34940114 1
118984824 309587728 1
118984824 121127090 1
118984824 18096679 1
118984824 19589280 1
118984824 19858924 1
118984824 417975170 1
118984824 386776248 1
118984824 312758175 1
118984824 60738400 1
118984824 209029473 1
118984824 810372954 1
118984824 19177609 1
118984824 871469846 1
118984824 20688804 1
118984824 38281180 1
118984824 131517399 1
118984824 20226550 1
118984824 125270251 1
118984824 16884084 1
118984824 90646214 1
118984824 437518507 1
118984824 78702900 1
118984824 18627119 1
118984824 6058852 1
118984824 34244239 1
118984824 436576452 1
118984824 109585815 1
118984824 222762589 1
118984824 19087569 1
118984824 144929619 1
118984824 16708655 1
118984824 80943076 1
118984824 58836363 1
118984824 158315486 1
118984824 131926473 1
118984824 932446861 1
118984824 44548822 1
118984824 123346524 1
118984824 20424362 1
118984824 15133808 1
118984824 422184091 1
118984824 66774405 1
118984824 58922682 1
118984824 19825835 1
118984824 11564602 1
118984824 25097735 1
118984824 242943134 1
118984824 20356313 1
118984824 21744895 1
118984824 134738764 1
118984824 224655400 1
118984824 17723460 1
118984824 460401829 1
118984824 113043462 1
118984824 728039018 1
118984824 19758148 1
118984824 17298241 1
118984824 55253731 1
118984824 114704539 1
118984824 60585651 1
118984824 48988168 1
118984824 41901500 1
118984824 188332701 1
118984824 141636742 1
118984824 383238347 1
118984824 42374586 1
118984824 112398730 1
118984824 15048694 1
118984824 532241033 1
118984824 95646830 1
118984824 295807687 1
118984824 250311545 1
118984824 22282116 1
118984824 103879974 1
118984824 14284260 1
118984824 14758838 1
118984824 457060718 1
118984824 50714939 1
118984824 222477026 1
118984824 496278040 1
118984824 80968760 1
118984824 22031058 1
118984824 130092487 1
118984824 222419520 1
118984824 20132840 1
118984824 187632184 1
118984824 18099795 1
118984824 81857654 1
118984824 92498317 1
118984824 86192099 1
118984824 475884318 1
118984824 217148014 1
118984824 15157283 1
118984824 54515428 1
118984824 93880122 1
118984824 111411358 1
118984824 162472533 1
118984824 166598394 1
118984824 429751008 1
118984824 331021368 1
118984824 14104027 1
118984824 14561015 1
118984824 804596460 1
118984824 36664451 1
118984824 28087982 1
118984824 269788397 1
118984824 19058678 1
118984824 124170781 1
118984824 78562045 1
118984824 462856853 1
118984824 102958885 1
118984824 388250401 1
118984824 65357102 1
118984824 117449724 1
118984824 88974929 1
118984824 830775721 1
118984824 24727170 1
118984824 154943205 1
118984824 62613162 1
118984824 85110055 1
118984824 119074643 1
118984824 255998767 1
118984824 125312818 1
118984824 26584956 1
118984824 76650839 1
118984824 26796376 1
118984824 19619404 1
118984824 5715682 1
118984824 606306570 1
118984824 111013369 1
118984824 499781930 1
118984824 328576792 1
118984824 15672615 1
118984824 100260784 1
118984824 108935576 1
118984824 130085607 1
118984824 14395178 1
118984824 101712079 1
118984824 131120978 1
118984824 70796349 1
118984824 223552246 1
118984824 108587399 1
118984824 16970757 1
118984824 122994639 1
118984824 24734991 1
118984824 113585486 1
118984824 34940114 1
217148014 309587728 1
217148014 103065157 1
217148014 260824465 1
217148014 15133808 1
217148014 389434876 1
217148014 728039018 1
217148014 19758148 1
217148014 408454349 1
217148014 18020612 1
217148014 20992801 1
217148014 331178901 1
217148014 92498317 1
217148014 54515428 1
217148014 14104027 1
217148014 19018381 1
217148014 23749162 1
217148014 16884084 1
217148014 78702900 1
217148014 242943134 1
217148014 20356313 1
217148014 188332701 1
217148014 383238347 1
217148014 859731314 1
217148014 222477026 1
217148014 131970620 1
217148014 331021368 1
217148014 94701778 1
217148014 82093305 1
217148014 393947529 1
217148014 26584956 1
217148014 19619404 1
217148014 223552246 1
217148014 593650130 1
217148014 417975170 1
217148014 131517399 1
217148014 125270251 1
217148014 215206530 1
217148014 460401829 1
217148014 815306454 1
217148014 19058678 1
217148014 102958885 1
217148014 388250401 1
217148014 88974929 1
217148014 236953412 1
217148014 70796349 1
217148014 18096679 1
217148014 221355288 1
217148014 68659708 1
217148014 422184091 1
217148014 58922682 1
217148014 11564602 1
217148014 107722321 1
217148014 624746312 1
217148014 532241033 1
217148014 50714939 1
217148014 376161322 1
217148014 187632184 1
217148014 15157283 1
217148014 14561015 1
217148014 22499765 1
77981490 277496722 1
77981490 516688031 1
77981490 81367969 1
77981490 105838665 1
77981490 18451281 1
77981490 193313425 1
77981490 15580900 1
77981490 6364652 1
77981490 432396682 1
77981490 130154450 1
77981490 22388326 1
77981490 221355288 1
77981490 77808680 1
77981490 33300246 1
77981490 353688428 1
77981490 110391388 1
77981490 19977759 1
77981490 34374472 1
77981490 110459587 1
77981490 253490735 1
77981490 46609085 1
77981490 144791011 1
77981490 102084479 1
77981490 377319290 1
77981490 240202308 1
77981490 124152473 1
77981490 261782937 1
77981490 16708655 1
77981490 49682880 1
77981490 68659708 1
77981490 14933304 1
77981490 227023883 1
77981490 260824465 1
77981490 318951712 1
77981490 24157360 1
77981490 19825835 1
77981490 107722321 1
77981490 32522100 1
77981490 61781260 1
77981490 133236916 1
77981490 95194160 1
77981490 389434876 1
77981490 17723460 1
77981490 35305401 1
77981490 296312085 1
77981490 56999787 1
77981490 815306454 1
77981490 728039018 1
77981490 20856796 1
77981490 192935794 1
77981490 23452598 1
77981490 245745762 1
77981490 117777690 1
77981490 198912426 1
77981490 408454349 1
77981490 397229449 1
77981490 200700960 1
77981490 120720108 1
77981490 22159580 1
77981490 58821256 1
77981490 388299335 1
77981490 84563846 1
77981490 488386309 1
77981490 624746312 1
77981490 142003449 1
77981490 21736214 1
77981490 24211594 1
77981490 333330899 1
77981490 18020612 1
77981490 387054267 1
77981490 25091518 1
77981490 112398730 1
77981490 54351001 1
77981490 20992801 1
77981490 32369044 1
77981490 14190551 1
77981490 180013616 1
77981490 50303152 1
77981490 196054196 1
77981490 21408041 1
77981490 105800463 1
77981490 107254637 1
77981490 143779403 1
77981490 622426905 1
77981490 21746513 1
77981490 50714939 1
77981490 22639961 1
77981490 102107018 1
77981490 110767433 1
77981490 331178901 1
77981490 106397932 1
77981490 77224096 1
77981490 93860818 1
77981490 225857392 1
77981490 143739561 1
77981490 376161322 1
77981490 18099795 1
77981490 328634628 1
77981490 14146330 1
77981490 131970620 1
77981490 201226827 1
77981490 111411358 1
77981490 162472533 1
77981490 407741330 1
77981490 27212119 1
77981490 32965648 1
77981490 191807697 1
77981490 40238442 1
77981490 297967419 1
77981490 115643685 1
77981490 94701778 1
77981490 249709671 1
77981490 20148039 1
77981490 388954439 1
77981490 105880024 1
77981490 948015937 1
77981490 19295262 1
77981490 121762421 1
77981490 82093305 1
77981490 61733092 1
77981490 153810216 1
77981490 18632946 1
77981490 106150560 1
77981490 77188973 1
77981490 164226176 1
77981490 72341341 1
77981490 393436815 1
77981490 468356212 1
77981490 62613162 1
77981490 20995648 1
77981490 34343954 1
77981490 617016144 1
77981490 19397942 1
77981490 101797813 1
77981490 270926830 1
77981490 90432690 1
77981490 156992643 1
77981490 26584956 1
77981490 169864622 1
77981490 21713090 1
77981490 580749365 1
77981490 32439211 1
77981490 20600229 1
77981490 34654362 1
77981490 15672615 1
77981490 14567982 1
77981490 23749162 1
77981490 236953412 1
77981490 143212610 1
77981490 454866285 1
77981490 79167671 1
77981490 354911386 1
77981490 191111643 1
77981490 35781487 1
77981490 118429508 1
77981490 64396655 1
77981490 173089105 1
77981490 166694631 1
77981490 20589545 1
77981490 124270074 1
77981490 122994639 1
77981490 117783032 1
77981490 386476845 1
77981490 185183285 1
77981490 66078636 1
77981490 91786287 1
77981490 75896448 1
77808680 21746513 1
77808680 457060718 1
77808680 22639961 1
77808680 102107018 1
77808680 193313425 1
77808680 15580900 1
77808680 331178901 1
77808680 106397932 1
77808680 6364652 1
77808680 77224096 1
77808680 93860818 1
77808680 225857392 1
77808680 143739561 1
77808680 130154450 1
77808680 168592013 1
77808680 18099795 1
77808680 328634628 1
77808680 14146330 1
77808680 77981490 1
77808680 131970620 1
77808680 33300246 1
77808680 201226827 1
77808680 111411358 1
77808680 162472533 1
77808680 19977759 1
77808680 34374472 1
77808680 110459587 1
77808680 27212119 1
77808680 32965648 1
77808680 125270251 1
77808680 191807697 1
77808680 40238442 1
77808680 297967419 1
77808680 115643685 1
77808680 94701778 1
77808680 20148039 1
77808680 240202308 1
77808680 19295262 1
77808680 121762421 1
77808680 261782937 1
77808680 16708655 1
77808680 82093305 1
77808680 49682880 1
77808680 68659708 1
77808680 14933304 1
77808680 227023883 1
77808680 103065157 1
77808680 61733092 1
77808680 300872531 1
77808680 18632946 1
77808680 106150560 1
77808680 77188973 1
77808680 72341341 1
77808680 393436815 1
77808680 32522100 1
77808680 61781260 1
77808680 133236916 1
77808680 20995648 1
77808680 19397942 1
77808680 101797813 1
77808680 17723460 1
77808680 35305401 1
77808680 270926830 1
77808680 90432690 1
77808680 156992643 1
77808680 26584956 1
77808680 169864622 1
77808680 815306454 1
77808680 21713090 1
77808680 19758148 1
77808680 20856796 1
77808680 245745762 1
77808680 117777690 1
77808680 32439211 1
77808680 198912426 1
77808680 200700960 1
77808680 120720108 1
77808680 22159580 1
77808680 58821256 1
77808680 20600229 1
77808680 388299335 1
77808680 499781930 1
77808680 624746312 1
77808680 15672615 1
77808680 14567982 1
77808680 142003449 1
77808680 21736214 1
77808680 143212610 1
77808680 454866285 1
77808680 18020612 1
77808680 387054267 1
77808680 191111643 1
77808680 25091518 1
77808680 35781487 1
77808680 118429508 1
77808680 259215762 1
77808680 108587399 1
77808680 15048694 1
77808680 173089105 1
77808680 608932775 1
77808680 124270074 1
77808680 54351001 1
77808680 20992801 1
77808680 32369044 1
77808680 14190551 1
77808680 185183285 1
77808680 50303152 1
77808680 66078636 1
77808680 79974944 1
77808680 21408041 1
77808680 105800463 1
77808680 107254637 1
77808680 75896448 1
77808680 143779403 1
15157283 121127090 1
15157283 18096679 1
15157283 593650130 1
15157283 312758175 1
15157283 60738400 1
15157283 19177609 1
15157283 871469846 1
15157283 118984824 1
15157283 38281180 1
15157283 131517399 1
15157283 20226550 1
15157283 125270251 1
15157283 90646214 1
15157283 78702900 1
15157283 18627119 1
15157283 436576452 1
15157283 109585815 1
15157283 102084479 1
15157283 222762589 1
15157283 19087569 1
15157283 144929619 1
15157283 80943076 1
15157283 58836363 1
15157283 103065157 1
15157283 158315486 1
15157283 131926473 1
15157283 123346524 1
15157283 66774405 1
15157283 58922682 1
15157283 21666641 1
15157283 19825835 1
15157283 11564602 1
15157283 258834854 1
15157283 25097735 1
15157283 242943134 1
15157283 20356313 1
15157283 21744895 1
15157283 460401829 1
15157283 19758148 1
15157283 17298241 1
15157283 22159580 1
15157283 114704539 1
15157283 60585651 1
15157283 48988168 1
15157283 41901500 1
15157283 188332701 1
15157283 141636742 1
15157283 42374586 1
15157283 112398730 1
15157283 532241033 1
15157283 95646830 1
15157283 295807687 1
15157283 103879974 1
15157283 474991141 1
15157283 14758838 1
15157283 50714939 1
15157283 222477026 1
15157283 496278040 1
15157283 80968760 1
15157283 22031058 1
15157283 130092487 1
15157283 20132840 1
15157283 92498317 1
15157283 86192099 1
15157283 475884318 1
15157283 217148014 1
15157283 54515428 1
15157283 93880122 1
15157283 166598394 1
15157283 100520303 1
15157283 331021368 1
15157283 14104027 1
15157283 14561015 1
15157283 36664451 1
15157283 28087982 1
15157283 101262304 1
15157283 19058678 1
15157283 124170781 1
15157283 102958885 1
15157283 388250401 1
15157283 65357102 1
15157283 22499765 1
15157283 117449724 1
15157283 88974929 1
15157283 24727170 1
15157283 62613162 1
15157283 90432690 1
15157283 125312818 1
15157283 26584956 1
15157283 76650839 1
15157283 26796376 1
15157283 606306570 1
15157283 111013369 1
15157283 328576792 1
15157283 14567982 1
15157283 100260784 1
15157283 108935576 1
15157283 130085607 1
15157283 14395178 1
15157283 101712079 1
15157283 131120978 1
15157283 70796349 1
15157283 122994639 1
15157283 24734991 1
15157283 113585486 1
54515428 14284260 1
54515428 21746513 1
54515428 14758838 1
54515428 457060718 1
54515428 309587728 1
54515428 50714939 1
54515428 121127090 1
54515428 222477026 1
54515428 18096679 1
54515428 496278040 1
54515428 80968760 1
54515428 593650130 1
54515428 105838665 1
54515428 22031058 1
54515428 19858924 1
54515428 193313425 1
54515428 130092487 1
54515428 386776248 1
54515428 155892458 1
54515428 275228841 1
54515428 312758175 1
54515428 60738400 1
54515428 373442908 1
54515428 432396682 1
54515428 209029473 1
54515428 18099795 1
54515428 81857654 1
54515428 19177609 1
54515428 92498317 1
54515428 86192099 1
54515428 118984824 1
54515428 217148014 1
54515428 15157283 1
54515428 14937936 1
54515428 38281180 1
54515428 33300246 1
54515428 93880122 1
54515428 131517399 1
54515428 408663015 1
54515428 34374472 1
54515428 27212119 1
54515428 125270251 1
54515428 16884084 1
54515428 90646214 1
54515428 437518507 1
54515428 78702900 1
54515428 18627119 1
54515428 385936104 1
54515428 166598394 1
54515428 6058852 1
54515428 436576452 1
54515428 109585815 1
54515428 222762589 1
54515428 14104027 1
54515428 14561015 1
54515428 19087569 1
54515428 16708655 1
54515428 80943076 1
54515428 58836363 1
54515428 36664451 1
54515428 28087982 1
54515428 103065157 1
54515428 158315486 1
54515428 269788397 1
54515428 19058678 1
54515428 124170781 1
54515428 462856853 1
54515428 44548822 1
54515428 123346524 1
54515428 15133808 1
54515428 422184091 1
54515428 66774405 1
54515428 388250401 1
54515428 58922682 1
54515428 65357102 1
54515428 22499765 1
54515428 88974929 1
54515428 19825835 1
54515428 11564602 1
54515428 25097735 1
54515428 24727170 1
54515428 242943134 1
54515428 154943205 1
54515428 15010349 1
54515428 61781260 1
54515428 20356313 1
54515428 62613162 1
54515428 20995648 1
54515428 21744895 1
54515428 224655400 1
54515428 119074643 1
54515428 296312085 1
54515428 125312818 1
54515428 76650839 1
54515428 26796376 1
54515428 19758148 1
54515428 19619404 1
54515428 198912426 1
54515428 288723364 1
54515428 17298241 1
54515428 55253731 1
54515428 22159580 1
54515428 111013369 1
54515428 84563846 1
54515428 114704539 1
54515428 60585651 1
54515428 48988168 1
54515428 188332701 1
54515428 100260784 1
54515428 108935576 1
54515428 141636742 1
54515428 383238347 1
54515428 42374586 1
54515428 130085607 1
54515428 14395178 1
54515428 354911386 1
54515428 387054267 1
54515428 101712079 1
54515428 131120978 1
54515428 112398730 1
54515428 70796349 1
54515428 108587399 1
54515428 95646830 1
54515428 122994639 1
54515428 20992801 1
54515428 24734991 1
54515428 103879974 1
54515428 47916280 1
54515428 34940114 1
54515428 105800463 1
131970620 121127090 1
131970620 516688031 1
131970620 19589280 1
131970620 60738400 1
131970620 253490735 1
131970620 144791011 1
131970620 19087569 1
131970620 58836363 1
131970620 103065157 1
131970620 260824465 1
131970620 24157360 1
131970620 19825835 1
131970620 32522100 1
131970620 133236916 1
131970620 95194160 1
131970620 389434876 1
131970620 19758148 1
131970620 408454349 1
131970620 114704539 1
131970620 48988168 1
131970620 142003449 1
131970620 18020612 1
131970620 387054267 1
131970620 15048694 1
131970620 20992801 1
131970620 82406734 1
131970620 415449314 1
131970620 22639961 1
131970620 130092487 1
131970620 331178901 1
131970620 77224096 1
131970620 14146330 1
131970620 111411358 1
131970620 32965648 1
131970620 249709671 1
131970620 14104027 1
131970620 61733092 1
131970620 106150560 1
131970620 124170781 1
131970620 65357102 1
131970620 617016144 1
131970620 169864622 1
131970620 21713090 1
131970620 580749365 1
131970620 19018381 1
131970620 34654362 1
131970620 499781930 1
131970620 15672615 1
131970620 23749162 1
131970620 108935576 1
131970620 143212610 1
131970620 130085607 1
131970620 14395178 1
131970620 35781487 1
131970620 101712079 1
131970620 64396655 1
131970620 277496722 1
131970620 105838665 1
131970620 6364652 1
131970620 432396682 1
131970620 38281180 1
131970620 19977759 1
131970620 110459587 1
131970620 16884084 1
131970620 90646214 1
131970620 78702900 1
131970620 6058852 1
131970620 104845115 1
131970620 240202308 1
131970620 16708655 1
131970620 80943076 1
131970620 250091875 1
131970620 14933304 1
131970620 927480949 1
131970620 242943134 1
131970620 20356313 1
131970620 35305401 1
131970620 192935794 1
131970620 117777690 1
131970620 200700960 1
131970620 55253731 1
131970620 58821256 1
131970620 532351874 1
131970620 112398730 1
131970620 54351001 1
131970620 622426905 1
131970620 21746513 1
131970620 14758838 1
131970620 102107018 1
131970620 86192099 1
131970620 27212119 1
131970620 191807697 1
131970620 40238442 1
131970620 94701778 1
131970620 20148039 1
131970620 388954439 1
131970620 82093305 1
131970620 300872531 1
131970620 77188973 1
131970620 72883916 1
131970620 830775721 1
131970620 20995648 1
131970620 28543847 1
131970620 90432690 1
131970620 26584956 1
131970620 76650839 1
131970620 19619404 1
131970620 5715682 1
131970620 100260784 1
131970620 454866285 1
131970620 118429508 1
131970620 20589545 1
131970620 16970757 1
131970620 122994639 1
131970620 81367969 1
131970620 18451281 1
131970620 15580900 1
131970620 19177609 1
131970620 118984824 1
131970620 20688804 1
131970620 34374472 1
131970620 125270251 1
131970620 18627119 1
131970620 377319290 1
131970620 124152473 1
131970620 357805905 1
131970620 21744895 1
131970620 296312085 1
131970620 21291109 1
131970620 815306454 1
131970620 20856796 1
131970620 17298241 1
131970620 84563846 1
131970620 60585651 1
131970620 21736214 1
131970620 41901500 1
131970620 24211594 1
131970620 27850283 1
131970620 32369044 1
131970620 14190551 1
131970620 77234984 1
131970620 80802900 1
131970620 107254637 1
131970620 80021045 1
131970620 110767433 1
131970620 45158266 1
131970620 106397932 1
131970620 36672211 1
131970620 18099795 1
131970620 93880122 1
131970620 201226827 1
131970620 776022362 1
131970620 66444899 1
131970620 211525589 1
131970620 19295262 1
131970620 153810216 1
131970620 19058678 1
131970620 72341341 1
131970620 468356212 1
131970620 34343954 1
131970620 156992643 1
131970620 32439211 1
131970620 20600229 1
131970620 236953412 1
131970620 14197060 1
131970620 354911386 1
131970620 191111643 1
131970620 70796349 1
131970620 124270074 1
131970620 117783032 1
131970620 79974944 1
131970620 75896448 1
131970620 18096679 1
131970620 19858924 1
131970620 193313425 1
131970620 130154450 1
131970620 168592013 1
131970620 22388326 1
131970620 221355288 1
131970620 77808680 1
131970620 14937936 1
131970620 33300246 1
131970620 353688428 1
131970620 109585815 1
131970620 261782937 1
131970620 49682880 1
131970620 68659708 1
131970620 227023883 1
131970620 44548822 1
131970620 318951712 1
131970620 58922682 1
131970620 11564602 1
131970620 107722321 1
131970620 61781260 1
131970620 17723460 1
131970620 56999787 1
131970620 23452598 1
131970620 245745762 1
131970620 198912426 1
131970620 397229449 1
131970620 120720108 1
131970620 388299335 1
131970620 624746312 1
131970620 42374586 1
131970620 25091518 1
131970620 95646830 1
131970620 50303152 1
131970620 21408041 1
131970620 105800463 1
131970620 14621024 1
131970620 143779403 1
131970620 50714939 1
131970620 93860818 1
131970620 225857392 1
131970620 143739561 1
131970620 376161322 1
131970620 108600854 1
131970620 328634628 1
131970620 77981490 1
131970620 15157283 1
131970620 162472533 1
131970620 166598394 1
131970620 297967419 1
131970620 115643685 1
131970620 105880024 1
131970620 948015937 1
131970620 568174146 1
131970620 14561015 1
131970620 121762421 1
131970620 466501865 1
131970620 18632946 1
131970620 164226176 1
131970620 22499765 1
131970620 24727170 1
131970620 15010349 1
131970620 219976700 1
131970620 62613162 1
131970620 19397942 1
131970620 101797813 1
131970620 270926830 1
131970620 125312818 1
131970620 14567982 1
131970620 79167671 1
131970620 173089105 1
131970620 166694631 1
131970620 113585486 1
131970620 185183285 1
131970620 66078636 1
131970620 34940114 1
14937936 111013369 1
14937936 16884084 1
14937936 19858924 1
14937936 173065787 1
14937936 275228841 1
14937936 122994639 1
14937936 14621024 1
38281180 66774405 1
38281180 14284260 1
38281180 111013369 1
38281180 58922682 1
38281180 125270251 1
38281180 114704539 1
38281180 50714939 1
38281180 166598394 1
38281180 258834854 1
38281180 25097735 1
38281180 24727170 1
38281180 242943134 1
38281180 62613162 1
38281180 19858924 1
38281180 52412027 1
38281180 14104027 1
38281180 14395178 1
38281180 155892458 1
38281180 14561015 1
38281180 80943076 1
38281180 112398730 1
38281180 70796349 1
38281180 58836363 1
38281180 15048694 1
38281180 19177609 1
38281180 19058678 1
38281180 15157283 1
38281180 54515428 1
38281180 131970620 1
38281180 20688804 1
38281180 19619404 1
38281180 33300246 1
38281180 93880122 1
38281180 131517399 1
38281180 250311545 1
38281180 122994639 1
38281180 24734991 1
38281180 44548822 1
38281180 103879974 1
38281180 20226550 1
38281180 34940114 1
38281180 15133808 1
38281180 19018381 1
33300246 121127090 1
33300246 102107018 1
33300246 105838665 1
33300246 193313425 1
33300246 15580900 1
33300246 106397932 1
33300246 6364652 1
33300246 225857392 1
33300246 18099795 1
33300246 22388326 1
33300246 328634628 1
33300246 14146330 1
33300246 77981490 1
33300246 20688804 1
33300246 38281180 1
33300246 201226827 1
33300246 111411358 1
33300246 162472533 1
33300246 353688428 1
33300246 110391388 1
33300246 19977759 1
33300246 34374472 1
33300246 110459587 1
33300246 407741330 1
33300246 27212119 1
33300246 32965648 1
33300246 191807697 1
33300246 78702900 1
33300246 40238442 1
33300246 253490735 1
33300246 297967419 1
33300246 102084479 1
33300246 115643685 1
33300246 94701778 1
33300246 249709671 1
33300246 20148039 1
33300246 240202308 1
33300246 948015937 1
33300246 19295262 1
33300246 121762421 1
33300246 261782937 1
33300246 16708655 1
33300246 82093305 1
33300246 227023883 1
33300246 61733092 1
33300246 153810216 1
33300246 927480949 1
33300246 18632946 1
33300246 106150560 1
33300246 260824465 1
33300246 131926473 1
33300246 77188973 1
33300246 22499765 1
33300246 24727170 1
33300246 107722321 1
33300246 32522100 1
33300246 61781260 1
33300246 133236916 1
33300246 20995648 1
33300246 389434876 1
33300246 19397942 1
33300246 17723460 1
33300246 35305401 1
33300246 56999787 1
33300246 270926830 1
33300246 156992643 1
33300246 169864622 1
33300246 21713090 1
33300246 20856796 1
33300246 23452598 1
33300246 245745762 1
33300246 32439211 1
33300246 200700960 1
33300246 55253731 1
33300246 58821256 1
33300246 20600229 1
33300246 388299335 1
33300246 499781930 1
33300246 14567982 1
33300246 23749162 1
33300246 21736214 1
33300246 24211594 1
33300246 454866285 1
33300246 79167671 1
33300246 354911386 1
33300246 18020612 1
33300246 387054267 1
33300246 25091518 1
33300246 35781487 1
33300246 64396655 1
33300246 259215762 1
33300246 70796349 1
33300246 20589545 1
33300246 124270074 1
33300246 20992801 1
33300246 32369044 1
33300246 14190551 1
33300246 185183285 1
33300246 50303152 1
33300246 66078636 1
33300246 21408041 1
33300246 105800463 1
33300246 14621024 1
33300246 75896448 1
33300246 143779403 1
131517399 309587728 1
131517399 121127090 1
131517399 19589280 1
131517399 417975170 1
131517399 386776248 1
131517399 155892458 1
131517399 60738400 1
131517399 373442908 1
131517399 209029473 1
131517399 19177609 1
131517399 871469846 1
131517399 118984824 1
131517399 38281180 1
131517399 408663015 1
131517399 20226550 1
131517399 125270251 1
131517399 16884084 1
131517399 90646214 1
131517399 78702900 1
131517399 18627119 1
131517399 385936104 1
131517399 34244239 1
131517399 436576452 1
131517399 109585815 1
131517399 19087569 1
131517399 144929619 1
131517399 80943076 1
131517399 58836363 1
131517399 303707744 1
131517399 103065157 1
131517399 131926473 1
131517399 44548822 1
131517399 20424362 1
131517399 15133808 1
131517399 422184091 1
131517399 66774405 1
131517399 58922682 1
131517399 19825835 1
131517399 11564602 1
131517399 258834854 1
131517399 25097735 1
131517399 242943134 1
131517399 20356313 1
131517399 21744895 1
131517399 224655400 1
131517399 815306454 1
131517399 728039018 1
131517399 19758148 1
131517399 17298241 1
131517399 55253731 1
131517399 22159580 1
131517399 114704539 1
131517399 60585651 1
131517399 48988168 1
131517399 41901500 1
131517399 188332701 1
131517399 42374586 1
131517399 112398730 1
131517399 15048694 1
131517399 532241033 1
131517399 95646830 1
131517399 250311545 1
131517399 103879974 1
131517399 14284260 1
131517399 14758838 1
131517399 457060718 1
131517399 50714939 1
131517399 80021045 1
131517399 222477026 1
131517399 496278040 1
131517399 80968760 1
131517399 22031058 1
131517399 130092487 1
131517399 222419520 1
131517399 187632184 1
131517399 92498317 1
131517399 86192099 1
131517399 217148014 1
131517399 15157283 1
131517399 54515428 1
131517399 93880122 1
131517399 32965648 1
131517399 166598394 1
131517399 331021368 1
131517399 14104027 1
131517399 173065787 1
131517399 14561015 1
131517399 36664451 1
131517399 28087982 1
131517399 269788397 1
131517399 19058678 1
131517399 124170781 1
131517399 65357102 1
131517399 393947529 1
131517399 88974929 1
131517399 24727170 1
131517399 62613162 1
131517399 119074643 1
131517399 255998767 1
131517399 125312818 1
131517399 76650839 1
131517399 26796376 1
131517399 19619404 1
131517399 111013369 1
131517399 100260784 1
131517399 130085607 1
131517399 14395178 1
131517399 101712079 1
131517399 70796349 1
131517399 223552246 1
131517399 108587399 1
131517399 16970757 1
131517399 122994639 1
131517399 24734991 1
131517399 113585486 1
131517399 34940114 1
201226827 622426905 1
201226827 21746513 1
201226827 22639961 1
201226827 516688031 1
201226827 81367969 1
201226827 102107018 1
201226827 105838665 1
201226827 18451281 1
201226827 110767433 1
201226827 19589280 1
201226827 193313425 1
201226827 15580900 1
201226827 106397932 1
201226827 6364652 1
201226827 77224096 1
201226827 60738400 1
201226827 225857392 1
201226827 143739561 1
201226827 20132840 1
201226827 432396682 1
201226827 130154450 1
201226827 18099795 1
201226827 22388326 1
201226827 168592013 1
201226827 328634628 1
201226827 77981490 1
201226827 77808680 1
201226827 131970620 1
201226827 33300246 1
201226827 776022362 1
201226827 111411358 1
201226827 162472533 1
201226827 353688428 1
201226827 110391388 1
201226827 19977759 1
201226827 34374472 1
201226827 110459587 1
201226827 407741330 1
201226827 27212119 1
201226827 32965648 1
201226827 245849058 1
201226827 40238442 1
201226827 253490735 1
201226827 144791011 1
201226827 102084479 1
201226827 115643685 1
201226827 94701778 1
201226827 249709671 1
201226827 20148039 1
201226827 315283542 1
201226827 388954439 1
201226827 240202308 1
201226827 105880024 1
201226827 948015937 1
201226827 19295262 1
201226827 16708655 1
201226827 82093305 1
201226827 466501865 1
201226827 68659708 1
201226827 14933304 1
201226827 227023883 1
201226827 61733092 1
201226827 153810216 1
201226827 927480949 1
201226827 18632946 1
201226827 106150560 1
201226827 260824465 1
201226827 77188973 1
201226827 31373289 1
201226827 72341341 1
201226827 318951712 1
201226827 24157360 1
201226827 107722321 1
201226827 32522100 1
201226827 468356212 1
201226827 61781260 1
201226827 133236916 1
201226827 20995648 1
201226827 34343954 1
201226827 19397942 1
201226827 17723460 1
201226827 35305401 1
201226827 296312085 1
201226827 270926830 1
201226827 90432690 1
201226827 156992643 1
201226827 169864622 1
201226827 21713090 1
201226827 20856796 1
201226827 245745762 1
201226827 117777690 1
201226827 32439211 1
201226827 198912426 1
201226827 397229449 1
201226827 200700960 1
201226827 120720108 1
201226827 34654362 1
201226827 488386309 1
201226827 624746312 1
201226827 219298196 1
201226827 15672615 1
201226827 14567982 1
201226827 142003449 1
201226827 23749162 1
201226827 21736214 1
201226827 24211594 1
201226827 143212610 1
201226827 79167671 1
201226827 18020612 1
201226827 387054267 1
201226827 191111643 1
201226827 25091518 1
201226827 35781487 1
201226827 118429508 1
201226827 259215762 1
201226827 173089105 1
201226827 20589545 1
201226827 20992801 1
201226827 386476845 1
201226827 14190551 1
201226827 407859240 1
201226827 185183285 1
201226827 50303152 1
201226827 66078636 1
201226827 21408041 1
201226827 105800463 1
201226827 107254637 1
201226827 14621024 1
201226827 75896448 1
201226827 143779403 1
776022362 622426905 1
776022362 21746513 1
776022362 277496722 1
776022362 50714939 1
776022362 415449314 1
776022362 22639961 1
776022362 516688031 1
776022362 81367969 1
776022362 102107018 1
776022362 105838665 1
776022362 18451281 1
776022362 110767433 1
776022362 193313425 1
776022362 15580900 1
776022362 331178901 1
776022362 6364652 1
776022362 93860818 1
776022362 225857392 1
776022362 143739561 1
776022362 432396682 1
776022362 376161322 1
776022362 130154450 1
776022362 18099795 1
776022362 168592013 1
776022362 328634628 1
776022362 14146330 1
776022362 221355288 1
776022362 77981490 1
776022362 77808680 1
776022362 131970620 1
776022362 33300246 1
776022362 201226827 1
776022362 111411358 1
776022362 162472533 1
776022362 353688428 1
776022362 19977759 1
776022362 34374472 1
776022362 110459587 1
776022362 407741330 1
776022362 27212119 1
776022362 32965648 1
776022362 245849058 1
776022362 191807697 1
776022362 40238442 1
776022362 297967419 1
776022362 144791011 1
776022362 115643685 1
776022362 377319290 1
776022362 94701778 1
776022362 249709671 1
776022362 20148039 1
776022362 388954439 1
776022362 240202308 1
776022362 948015937 1
776022362 568174146 1
776022362 19295262 1
776022362 121762421 1
776022362 357805905 1
776022362 261782937 1
776022362 16708655 1
776022362 82093305 1
776022362 49682880 1
776022362 466501865 1
776022362 250091875 1
776022362 68659708 1
776022362 227023883 1
776022362 61733092 1
776022362 153810216 1
776022362 927480949 1
776022362 300872531 1
776022362 18632946 1
776022362 106150560 1
776022362 260824465 1
776022362 462856853 1
776022362 44548822 1
776022362 77188973 1
776022362 609096352 1
776022362 164226176 1
776022362 318951712 1
776022362 393436815 1
776022362 107722321 1
776022362 32522100 1
776022362 427031173 1
776022362 61781260 1
776022362 133236916 1
776022362 219976700 1
776022362 20995648 1
776022362 34343954 1
776022362 389443487 1
776022362 389434876 1
776022362 19397942 1
776022362 101797813 1
776022362 17723460 1
776022362 35305401 1
776022362 270926830 1
776022362 90432690 1
776022362 21291109 1
776022362 156992643 1
776022362 169864622 1
776022362 815306454 1
776022362 21713090 1
776022362 20856796 1
776022362 192935794 1
776022362 23452598 1
776022362 245745762 1
776022362 580749365 1
776022362 32439211 1
776022362 198912426 1
776022362 408454349 1
776022362 397229449 1
776022362 200700960 1
776022362 58821256 1
776022362 481120639 1
776022362 20600229 1
776022362 34654362 1
776022362 388299335 1
776022362 499781930 1
776022362 624746312 1
776022362 14567982 1
776022362 142003449 1
776022362 23749162 1
776022362 21736214 1
776022362 24211594 1
776022362 143212610 1
776022362 454866285 1
776022362 558445037 1
776022362 494828691 1
776022362 354911386 1
776022362 18020612 1
776022362 387054267 1
776022362 191111643 1
776022362 25091518 1
776022362 35781487 1
776022362 118429508 1
776022362 259215762 1
776022362 357472615 1
776022362 173089105 1
776022362 608932775 1
776022362 20589545 1
776022362 124270074 1
776022362 54351001 1
776022362 122994639 1
776022362 20992801 1
776022362 32369044 1
776022362 14190551 1
776022362 185183285 1
776022362 50303152 1
776022362 66078636 1
776022362 196054196 1
776022362 80802900 1
776022362 79974944 1
776022362 21408041 1
776022362 105800463 1
776022362 14621024 1
776022362 107254637 1
776022362 143779403 1
776022362 75896448 1
111411358 277496722 1
111411358 81367969 1
111411358 105838665 1
111411358 18451281 1
111411358 193313425 1
111411358 15580900 1
111411358 6364652 1
111411358 432396682 1
111411358 130154450 1
111411358 168592013 1
111411358 22388326 1
111411358 221355288 1
111411358 118984824 1
111411358 77808680 1
111411358 20688804 1
111411358 33300246 1
111411358 353688428 1
111411358 110391388 1
111411358 19977759 1
111411358 34374472 1
111411358 110459587 1
111411358 78702900 1
111411358 253490735 1
111411358 144791011 1
111411358 102084479 1
111411358 222762589 1
111411358 240202308 1
111411358 124152473 1
111411358 357805905 1
111411358 261782937 1
111411358 80943076 1
111411358 16708655 1
111411358 49682880 1
111411358 68659708 1
111411358 227023883 1
111411358 927480949 1
111411358 260824465 1
111411358 318951712 1
111411358 24157360 1
111411358 19825835 1
111411358 25097735 1
111411358 107722321 1
111411358 32522100 1
111411358 61781260 1
111411358 133236916 1
111411358 95194160 1
111411358 389434876 1
111411358 17723460 1
111411358 35305401 1
111411358 21291109 1
111411358 20856796 1
111411358 192935794 1
111411358 23452598 1
111411358 245745762 1
111411358 117777690 1
111411358 198912426 1
111411358 408454349 1
111411358 200700960 1
111411358 120720108 1
111411358 22159580 1
111411358 58821256 1
111411358 388299335 1
111411358 84563846 1
111411358 60585651 1
111411358 142003449 1
111411358 21736214 1
111411358 24211594 1
111411358 18020612 1
111411358 387054267 1
111411358 25091518 1
111411358 259215762 1
111411358 112398730 1
111411358 54351001 1
111411358 20992801 1
111411358 32369044 1
111411358 14190551 1
111411358 50303152 1
111411358 77234984 1
111411358 80802900 1
111411358 21408041 1
111411358 105800463 1
111411358 14621024 1
111411358 107254637 1
111411358 143779403 1
111411358 622426905 1
111411358 21746513 1
111411358 102107018 1
111411358 110767433 1
111411358 331178901 1
111411358 106397932 1
111411358 77224096 1
111411358 93860818 1
111411358 225857392 1
111411358 143739561 1
111411358 376161322 1
111411358 18099795 1
111411358 328634628 1
111411358 86192099 1
111411358 14146330 1
111411358 77981490 1
111411358 54515428 1
111411358 131970620 1
111411358 201226827 1
111411358 162472533 1
111411358 27212119 1
111411358 32965648 1
111411358 245849058 1
111411358 191807697 1
111411358 40238442 1
111411358 100520303 1
111411358 297967419 1
111411358 115643685 1
111411358 94701778 1
111411358 249709671 1
111411358 20148039 1
111411358 388954439 1
111411358 105880024 1
111411358 948015937 1
111411358 19295262 1
111411358 82093305 1
111411358 269788397 1
111411358 61733092 1
111411358 153810216 1
111411358 18632946 1
111411358 106150560 1
111411358 77188973 1
111411358 164226176 1
111411358 72341341 1
111411358 22499765 1
111411358 15010349 1
111411358 20995648 1
111411358 34343954 1
111411358 19397942 1
111411358 90432690 1
111411358 156992643 1
111411358 26584956 1
111411358 169864622 1
111411358 21713090 1
111411358 580749365 1
111411358 32439211 1
111411358 20600229 1
111411358 34654362 1
111411358 499781930 1
111411358 15672615 1
111411358 14567982 1
111411358 23749162 1
111411358 143212610 1
111411358 14197060 1
111411358 79167671 1
111411358 354911386 1
111411358 191111643 1
111411358 35781487 1
111411358 118429508 1
111411358 64396655 1
111411358 173089105 1
111411358 166694631 1
111411358 20589545 1
111411358 124270074 1
111411358 185183285 1
111411358 66078636 1
111411358 75896448 1
408663015 388250401 1
408663015 66774405 1
408663015 125270251 1
408663015 78702900 1
408663015 166598394 1
408663015 222477026 1
408663015 18096679 1
408663015 436576452 1
408663015 109585815 1
408663015 417975170 1
408663015 19858924 1
408663015 368314502 1
408663015 312758175 1
408663015 108587399 1
408663015 92498317 1
408663015 36664451 1
408663015 103065157 1
408663015 19058678 1
408663015 237700394 1
408663015 124170781 1
408663015 122994639 1
408663015 20226550 1
408663015 123346524 1
408663015 422184091 1
162472533 277496722 1
162472533 121127090 1
162472533 516688031 1
162472533 18096679 1
162472533 81367969 1
162472533 105838665 1
162472533 193313425 1
162472533 15580900 1
162472533 6364652 1
162472533 432396682 1
162472533 130154450 1
162472533 22388326 1
162472533 168592013 1
162472533 118984824 1
162472533 77808680 1
162472533 33300246 1
162472533 19977759 1
162472533 34374472 1
162472533 34244239 1
162472533 144791011 1
162472533 377319290 1
162472533 240202308 1
162472533 357805905 1
162472533 261782937 1
162472533 16708655 1
162472533 80943076 1
162472533 49682880 1
162472533 250091875 1
162472533 68659708 1
162472533 14933304 1
162472533 227023883 1
162472533 158315486 1
162472533 260824465 1
162472533 318951712 1
162472533 19825835 1
162472533 107722321 1
162472533 32522100 1
162472533 242943134 1
162472533 61781260 1
162472533 133236916 1
162472533 389434876 1
162472533 17723460 1
162472533 35305401 1
162472533 56999787 1
162472533 460401829 1
162472533 815306454 1
162472533 20856796 1
162472533 245745762 1
162472533 117777690 1
162472533 198912426 1
162472533 397229449 1
162472533 200700960 1
162472533 22159580 1
162472533 58821256 1
162472533 388299335 1
162472533 624746312 1
162472533 21736214 1
162472533 24211594 1
162472533 383238347 1
162472533 18020612 1
162472533 387054267 1
162472533 25091518 1
162472533 259215762 1
162472533 85302744 1
162472533 112398730 1
162472533 95646830 1
162472533 20992801 1
162472533 32369044 1
162472533 14190551 1
162472533 50303152 1
162472533 77234984 1
162472533 105800463 1
162472533 107254637 1
162472533 14621024 1
162472533 143779403 1
162472533 21746513 1
162472533 457060718 1
162472533 50714939 1
162472533 80021045 1
162472533 331178901 1
162472533 93860818 1
162472533 225857392 1
162472533 143739561 1
162472533 376161322 1
162472533 18099795 1
162472533 328634628 1
162472533 14146330 1
162472533 475884318 1
162472533 77981490 1
162472533 131970620 1
162472533 93880122 1
162472533 201226827 1
162472533 776022362 1
162472533 111411358 1
162472533 27212119 1
162472533 32965648 1
162472533 191807697 1
162472533 40238442 1
162472533 297967419 1
162472533 115643685 1
162472533 331021368 1
162472533 94701778 1
162472533 249709671 1
162472533 20148039 1
162472533 14104027 1
162472533 211525589 1
162472533 388954439 1
162472533 105880024 1
162472533 948015937 1
162472533 568174146 1
162472533 19295262 1
162472533 121762421 1
162472533 82093305 1
162472533 61733092 1
162472533 153810216 1
162472533 300872531 1
162472533 18632946 1
162472533 106150560 1
162472533 77188973 1
162472533 164226176 1
162472533 72341341 1
162472533 65357102 1
162472533 276868661 1
162472533 22499765 1
162472533 24727170 1
162472533 427031173 1
162472533 15010349 1
162472533 62613162 1
162472533 219976700 1
162472533 20995648 1
162472533 34343954 1
162472533 617016144 1
162472533 19397942 1
162472533 270926830 1
162472533 90432690 1
162472533 156992643 1
162472533 125312818 1
162472533 26584956 1
162472533 169864622 1
162472533 21713090 1
162472533 580749365 1
162472533 32439211 1
162472533 15453062 1
162472533 34654362 1
162472533 111013369 1
162472533 499781930 1
162472533 23749162 1
162472533 143212610 1
162472533 454866285 1
162472533 14197060 1
162472533 494828691 1
162472533 79167671 1
162472533 354911386 1
162472533 191111643 1
162472533 35781487 1
162472533 118429508 1
162472533 70796349 1
162472533 108587399 1
162472533 173089105 1
162472533 166694631 1
162472533 117783032 1
162472533 386476845 1
162472533 185183285 1
162472533 66078636 1
162472533 79974944 1
162472533 75896448 1
554602188 65357102 1
554602188 14758838 1
554602188 457060718 1
554602188 22499765 1
554602188 242943134 1
554602188 593650130 1
554602188 15580900 1
554602188 482866177 1
554602188 460401829 1
554602188 475884318 1
554602188 19758148 1
554602188 93880122 1
554602188 288723364 1
554602188 22159580 1
554602188 125270251 1
554602188 436576452 1
554602188 188332701 1
554602188 429751008 1
554602188 55059675 1
554602188 94701778 1
554602188 222762589 1
554602188 14104027 1
554602188 173065787 1
554602188 19973305 1
554602188 101712079 1
554602188 16708655 1
554602188 70796349 1
554602188 103065157 1
554602188 95646830 1
554602188 19058678 1
554602188 295807687 1
554602188 122994639 1
554602188 180013616 1
554602188 75896448 1
353688428 21746513 1
353688428 40238442 1
353688428 22639961 1
353688428 81367969 1
353688428 32522100 1
353688428 468356212 1
353688428 105838665 1
353688428 21736214 1
353688428 61781260 1
353688428 115643685 1
353688428 454866285 1
353688428 193313425 1
353688428 249709671 1
353688428 79167671 1
353688428 20995648 1
353688428 388954439 1
353688428 240202308 1
353688428 105880024 1
353688428 25091518 1
353688428 17723460 1
353688428 35305401 1
353688428 261782937 1
353688428 16708655 1
353688428 376161322 1
353688428 130154450 1
353688428 90432690 1
353688428 328634628 1
353688428 156992643 1
353688428 61733092 1
353688428 77981490 1
353688428 131970620 1
353688428 106150560 1
353688428 33300246 1
353688428 198912426 1
353688428 201226827 1
353688428 111411358 1
353688428 110391388 1
353688428 34374472 1
353688428 77188973 1
353688428 14190551 1
353688428 185183285 1
353688428 27212119 1
353688428 21408041 1
353688428 107254637 1
353688428 14621024 1
353688428 75896448 1
353688428 32965648 1
66444899 36672211 1
66444899 20132840 1
66444899 86192099 1
66444899 131970620 1
66444899 46609085 1
66444899 103065157 1
66444899 19058678 1
66444899 77188973 1
66444899 31373289 1
66444899 15133808 1
66444899 77240489 1
66444899 388250401 1
66444899 276868661 1
66444899 117449724 1
66444899 61781260 1
66444899 22159580 1
66444899 219298196 1
66444899 15048694 1
66444899 113585486 1
66444899 80802900 1
110391388 22639961 1
110391388 32522100 1
110391388 61781260 1
110391388 20995648 1
110391388 106397932 1
110391388 17723460 1
110391388 18099795 1
110391388 328634628 1
110391388 201226827 1
110391388 19977759 1
110391388 40238442 1
110391388 24211594 1
110391388 18020612 1
110391388 16708655 1
110391388 68659708 1
110391388 227023883 1
110391388 153810216 1
110391388 77188973 1
110391388 407859240 1
110391388 50303152 1
110391388 143779403 1
110391388 75896448 1
19977759 277496722 1
19977759 81367969 1
19977759 105838665 1
19977759 18451281 1
19977759 15580900 1
19977759 6364652 1
19977759 130154450 1
19977759 22388326 1
19977759 77808680 1
19977759 33300246 1
19977759 110391388 1
19977759 34374472 1
19977759 110459587 1
19977759 253490735 1
19977759 144791011 1
19977759 240202308 1
19977759 16708655 1
19977759 49682880 1
19977759 68659708 1
19977759 227023883 1
19977759 107722321 1
19977759 32522100 1
19977759 61781260 1
19977759 133236916 1
19977759 17723460 1
19977759 35305401 1
19977759 21291109 1
19977759 20856796 1
19977759 108905591 1
19977759 23452598 1
19977759 192935794 1
19977759 117777690 1
19977759 120720108 1
19977759 58821256 1
19977759 21736214 1
19977759 24211594 1
19977759 18020612 1
19977759 387054267 1
19977759 25091518 1
19977759 54351001 1
19977759 20992801 1
19977759 32369044 1
19977759 14190551 1
19977759 50303152 1
19977759 21408041 1
19977759 105800463 1
19977759 107254637 1
19977759 14621024 1
19977759 143779403 1
19977759 21746513 1
19977759 222477026 1
19977759 102107018 1
19977759 110767433 1
19977759 106397932 1
19977759 77224096 1
19977759 225857392 1
19977759 18099795 1
19977759 328634628 1
19977759 14146330 1
19977759 77981490 1
19977759 131970620 1
19977759 111411358 1
19977759 162472533 1
19977759 27212119 1
19977759 32965648 1
19977759 245849058 1
19977759 40238442 1
19977759 115643685 1
19977759 94701778 1
19977759 20148039 1
19977759 105880024 1
19977759 19295262 1
19977759 82093305 1
19977759 61733092 1
19977759 153810216 1
19977759 300872531 1
19977759 18632946 1
19977759 77188973 1
19977759 393436815 1
19977759 20995648 1
19977759 19397942 1
19977759 101797813 1
19977759 90432690 1
19977759 26584956 1
19977759 21713090 1
19977759 32439211 1
19977759 20600229 1
19977759 15672615 1
19977759 14567982 1
19977759 23749162 1
19977759 143212610 1
19977759 14197060 1
19977759 79167671 1
19977759 354911386 1
19977759 191111643 1
19977759 35781487 1
19977759 118429508 1
19977759 64396655 1
19977759 173089105 1
19977759 166694631 1
19977759 20589545 1
19977759 124270074 1
19977759 185183285 1
19977759 66078636 1
19977759 75896448 1
34374472 81367969 1
34374472 15580900 1
34374472 20688804 1
34374472 408663015 1
34374472 110391388 1
34374472 125270251 1
34374472 253490735 1
34374472 144791011 1
34374472 377319290 1
34374472 124152473 1
34374472 357805905 1
34374472 260824465 1
34374472 20424362 1
34374472 24157360 1
34374472 19825835 1
34374472 32522100 1
34374472 133236916 1
34374472 95194160 1
34374472 389434876 1
34374472 21291109 1
34374472 20856796 1
34374472 408454349 1
34374472 84563846 1
34374472 142003449 1
34374472 21736214 1
34374472 24211594 1
34374472 18020612 1
34374472 387054267 1
34374472 20992801 1
34374472 32369044 1
34374472 14190551 1
34374472 77234984 1
34374472 107254637 1
34374472 415449314 1
34374472 22639961 1
34374472 80021045 1
34374472 110767433 1
34374472 130092487 1
34374472 331178901 1
34374472 106397932 1
34374472 77224096 1
34374472 18099795 1
34374472 14146330 1
34374472 54515428 1
34374472 201226827 1
34374472 111411358 1
34374472 32965648 1
34374472 249709671 1
34374472 19295262 1
34374472 61733092 1
34374472 153810216 1
34374472 106150560 1
34374472 72341341 1
34374472 65357102 1
34374472 117449724 1
34374472 468356212 1
34374472 617016144 1
34374472 156992643 1
34374472 169864622 1
34374472 21713090 1
34374472 580749365 1
34374472 32439211 1
34374472 20600229 1
34374472 34654362 1
34374472 499781930 1
34374472 15672615 1
34374472 23749162 1
34374472 236953412 1
34374472 143212610 1
34374472 354911386 1
34374472 191111643 1
34374472 35781487 1
34374472 64396655 1
34374472 124270074 1
34374472 79974944 1
34374472 75896448 1
34374472 277496722 1
34374472 105838665 1
34374472 193313425 1
34374472 6364652 1
34374472 432396682 1
34374472 130154450 1
34374472 168592013 1
34374472 22388326 1
34374472 221355288 1
34374472 77808680 1
34374472 33300246 1
34374472 353688428 1
34374472 19977759 1
34374472 110459587 1
34374472 102084479 1
34374472 240202308 1
34374472 261782937 1
34374472 16708655 1
34374472 49682880 1
34374472 68659708 1
34374472 227023883 1
34374472 318951712 1
34374472 107722321 1
34374472 61781260 1
34374472 17723460 1
34374472 35305401 1
34374472 192935794 1
34374472 23452598 1
34374472 245745762 1
34374472 117777690 1
34374472 198912426 1
34374472 397229449 1
34374472 200700960 1
34374472 120720108 1
34374472 58821256 1
34374472 388299335 1
34374472 624746312 1
34374472 25091518 1
34374472 259215762 1
34374472 54351001 1
34374472 50303152 1
34374472 21408041 1
34374472 105800463 1
34374472 14621024 1
34374472 143779403 1
34374472 622426905 1
34374472 21746513 1
34374472 102107018 1
34374472 93860818 1
34374472 225857392 1
34374472 143739561 1
34374472 376161322 1
34374472 328634628 1
34374472 77981490 1
34374472 131970620 1
34374472 162472533 1
34374472 407741330 1
34374472 27212119 1
34374472 191807697 1
34374472 40238442 1
34374472 297967419 1
34374472 115643685 1
34374472 94701778 1
34374472 20148039 1
34374472 388954439 1
34374472 105880024 1
34374472 948015937 1
34374472 568174146 1
34374472 121762421 1
34374472 82093305 1
34374472 466501865 1
34374472 300872531 1
34374472 18632946 1
34374472 77188973 1
34374472 164226176 1
34374472 276868661 1
34374472 393436815 1
34374472 22499765 1
34374472 427031173 1
34374472 219976700 1
34374472 28543847 1
34374472 20995648 1
34374472 19397942 1
34374472 101797813 1
34374472 270926830 1
34374472 90432690 1
34374472 125312818 1
34374472 26584956 1
34374472 19619404 1
34374472 14567982 1
34374472 118429508 1
34374472 357472615 1
34374472 173089105 1
34374472 166694631 1
34374472 20589545 1
34374472 185183285 1
34374472 66078636 1
34374472 34940114 1
20226550 78702900 1
20226550 109585815 1
20226550 368314502 1
20226550 275228841 1
20226550 357805905 1
20226550 261782937 1
20226550 16708655 1
20226550 15048694 1
20226550 19177609 1
20226550 475884318 1
20226550 103065157 1
20226550 95646830 1
20226550 19058678 1
20226550 38281180 1
20226550 408663015 1
20226550 14190551 1
20226550 113585486 1
20226550 123346524 1
110459587 21746513 1
110459587 15580900 1
110459587 19977759 1
110459587 14190551 1
110459587 66078636 1
110459587 19397942 1
110459587 15672615 1
110459587 27212119 1
110459587 20600229 1
110459587 75896448 1
110459587 61781260 1
407741330 21746513 1
407741330 516688031 1
407741330 105838665 1
407741330 193313425 1
407741330 225857392 1
407741330 143739561 1
407741330 432396682 1
407741330 328634628 1
407741330 14146330 1
407741330 77981490 1
407741330 33300246 1
407741330 201226827 1
407741330 34374472 1
407741330 245849058 1
407741330 377319290 1
407741330 94701778 1
407741330 948015937 1
407741330 261782937 1
407741330 16708655 1
407741330 82093305 1
407741330 68659708 1
407741330 61733092 1
407741330 927480949 1
407741330 18632946 1
407741330 77188973 1
407741330 72341341 1
407741330 393436815 1
407741330 61781260 1
407741330 219976700 1
407741330 389434876 1
407741330 617016144 1
407741330 19397942 1
407741330 26584956 1
407741330 245745762 1
407741330 58821256 1
407741330 34654362 1
407741330 14567982 1
407741330 23749162 1
407741330 143212610 1
407741330 454866285 1
407741330 387054267 1
407741330 35781487 1
407741330 118429508 1
407741330 173089105 1
407741330 14190551 1
407741330 185183285 1
407741330 21408041 1
407741330 14621024 1
407741330 75896448 1
68198984 393947529 1
68198984 19177609 1
68198984 14933304 1
68198984 80021045 1
68198984 6058852 1
68198984 20622055 1
68198984 15010349 1
68198984 131517399 1
68198984 122994639 1
68198984 14197060 1
68198984 85809236 1
68198984 19973305 1
68198984 80802900 1
68198984 19018381 1
27212119 21746513 1
27212119 80021045 1
27212119 18096679 1
27212119 102107018 1
27212119 105838665 1
27212119 193313425 1
27212119 15580900 1
27212119 6364652 1
27212119 77224096 1
27212119 376161322 1
27212119 130154450 1
27212119 18099795 1
27212119 22388326 1
27212119 328634628 1
27212119 77808680 1
27212119 131970620 1
27212119 20688804 1
27212119 33300246 1
27212119 93880122 1
27212119 201226827 1
27212119 111411358 1
27212119 162472533 1
27212119 353688428 1
27212119 19977759 1
27212119 34374472 1
27212119 110459587 1
27212119 407741330 1
27212119 32965648 1
27212119 191807697 1
27212119 78702900 1
27212119 40238442 1
27212119 253490735 1
27212119 297967419 1
27212119 115643685 1
27212119 377319290 1
27212119 94701778 1
27212119 249709671 1
27212119 20148039 1
27212119 388954439 1
27212119 240202308 1
27212119 948015937 1
27212119 19295262 1
27212119 121762421 1
27212119 261782937 1
27212119 16708655 1
27212119 58836363 1
27212119 68659708 1
27212119 227023883 1
27212119 61733092 1
27212119 153810216 1
27212119 19058678 1
27212119 18632946 1
27212119 260824465 1
27212119 77188973 1
27212119 164226176 1
27212119 24157360 1
27212119 32522100 1
27212119 15010349 1
27212119 61781260 1
27212119 133236916 1
27212119 20995648 1
27212119 34343954 1
27212119 389434876 1
27212119 19397942 1
27212119 17723460 1
27212119 35305401 1
27212119 56999787 1
27212119 90432690 1
27212119 21291109 1
27212119 26584956 1
27212119 169864622 1
27212119 21713090 1
27212119 108905591 1
27212119 245745762 1
27212119 117777690 1
27212119 32439211 1
27212119 198912426 1
27212119 408454349 1
27212119 200700960 1
27212119 120720108 1
27212119 20600229 1
27212119 388299335 1
27212119 34654362 1
27212119 15672615 1
27212119 14567982 1
27212119 21736214 1
27212119 24211594 1
27212119 236953412 1
27212119 18020612 1
27212119 387054267 1
27212119 191111643 1
27212119 25091518 1
27212119 35781487 1
27212119 259215762 1
27212119 112398730 1
27212119 20589545 1
27212119 124270074 1
27212119 122994639 1
27212119 20992801 1
27212119 32369044 1
27212119 14190551 1
27212119 185183285 1
27212119 50303152 1
27212119 66078636 1
27212119 21408041 1
27212119 105800463 1
27212119 107254637 1
27212119 75896448 1
27212119 143779403 1
32965648 277496722 1
32965648 18096679 1
32965648 81367969 1
32965648 105838665 1
32965648 18451281 1
32965648 193313425 1
32965648 15580900 1
32965648 6364652 1
32965648 432396682 1
32965648 130154450 1
32965648 22388326 1
32965648 168592013 1
32965648 77808680 1
32965648 38281180 1
32965648 33300246 1
32965648 34374472 1
32965648 110459587 1
32965648 125270251 1
32965648 253490735 1
32965648 144791011 1
32965648 240202308 1
32965648 124152473 1
32965648 261782937 1
32965648 80943076 1
32965648 16708655 1
32965648 49682880 1
32965648 68659708 1
32965648 14933304 1
32965648 227023883 1
32965648 103065157 1
32965648 131926473 1
32965648 318951712 1
32965648 19825835 1
32965648 258834854 1
32965648 25097735 1
32965648 107722321 1
32965648 32522100 1
32965648 61781260 1
32965648 133236916 1
32965648 389434876 1
32965648 35305401 1
32965648 56999787 1
32965648 20856796 1
32965648 108905591 1
32965648 192935794 1
32965648 245745762 1
32965648 117777690 1
32965648 198912426 1
32965648 200700960 1
32965648 120720108 1
32965648 58821256 1
32965648 388299335 1
32965648 84563846 1
32965648 142003449 1
32965648 21736214 1
32965648 24211594 1
32965648 141636742 1
32965648 18020612 1
32965648 387054267 1
32965648 25091518 1
32965648 112398730 1
32965648 54351001 1
32965648 20992801 1
32965648 32369044 1
32965648 14190551 1
32965648 50303152 1
32965648 80802900 1
32965648 21408041 1
32965648 105800463 1
32965648 14621024 1
32965648 107254637 1
32965648 143779403 1
32965648 21746513 1
32965648 457060718 1
32965648 22639961 1
32965648 80021045 1
32965648 496278040 1
32965648 102107018 1
32965648 110767433 1
32965648 77224096 1
32965648 225857392 1
32965648 143739561 1
32965648 18099795 1
32965648 328634628 1
32965648 14146330 1
32965648 77981490 1
32965648 131970620 1
32965648 201226827 1
32965648 111411358 1
32965648 162472533 1
32965648 407741330 1
32965648 27212119 1
32965648 191807697 1
32965648 40238442 1
32965648 297967419 1
32965648 115643685 1
32965648 94701778 1
32965648 249709671 1
32965648 20148039 1
32965648 388954439 1
32965648 105880024 1
32965648 19295262 1
32965648 82093305 1
32965648 61733092 1
32965648 153810216 1
32965648 18632946 1
32965648 106150560 1
32965648 77188973 1
32965648 72341341 1
32965648 22499765 1
32965648 15010349 1
32965648 62613162 1
32965648 20995648 1
32965648 34343954 1
32965648 19397942 1
32965648 101797813 1
32965648 270926830 1
32965648 156992643 1
32965648 26584956 1
32965648 169864622 1
32965648 21713090 1
32965648 237700394 1
32965648 32439211 1
32965648 20600229 1
32965648 111013369 1
32965648 15672615 1
32965648 14567982 1
32965648 23749162 1
32965648 236953412 1
32965648 143212610 1
32965648 79167671 1
32965648 354911386 1
32965648 191111643 1
32965648 35781487 1
32965648 118429508 1
32965648 101712079 1
32965648 173089105 1
32965648 20589545 1
32965648 124270074 1
32965648 122994639 1
32965648 185183285 1
32965648 66078636 1
32965648 75896448 1
277499481 104845115 1
277499481 61781260 1
277499481 296312085 1
277499481 15048694 1
277499481 122994639 1
277499481 75896448 1
245849058 21746513 1
245849058 18096679 1
245849058 105838665 1
245849058 193313425 1
245849058 6364652 1
245849058 376161322 1
245849058 328634628 1
245849058 77808680 1
245849058 33300246 1
245849058 201226827 1
245849058 776022362 1
245849058 111411358 1
245849058 162472533 1
245849058 19977759 1
245849058 34374472 1
245849058 407741330 1
245849058 27212119 1
245849058 32965648 1
245849058 78702900 1
245849058 253490735 1
245849058 297967419 1
245849058 115643685 1
245849058 249709671 1
245849058 240202308 1
245849058 16708655 1
245849058 49682880 1
245849058 250091875 1
245849058 68659708 1
245849058 227023883 1
245849058 153810216 1
245849058 18632946 1
245849058 77188973 1
245849058 164226176 1
245849058 72341341 1
245849058 24157360 1
245849058 107722321 1
245849058 32522100 1
245849058 61781260 1
245849058 133236916 1
245849058 219976700 1
245849058 20995648 1
245849058 34343954 1
245849058 19397942 1
245849058 169864622 1
245849058 32439211 1
245849058 408454349 1
245849058 388299335 1
245849058 23749162 1
245849058 24211594 1
245849058 143212610 1
245849058 354911386 1
245849058 18020612 1
245849058 387054267 1
245849058 25091518 1
245849058 64396655 1
245849058 259215762 1
245849058 85302744 1
245849058 124270074 1
245849058 20992801 1
245849058 32369044 1
245849058 14190551 1
245849058 185183285 1
245849058 50303152 1
245849058 79974944 1
245849058 105800463 1
245849058 14621024 1
245849058 75896448 1
125270251 309587728 1
125270251 121127090 1
125270251 18096679 1
125270251 19589280 1
125270251 417975170 1
125270251 19858924 1
125270251 193313425 1
125270251 386776248 1
125270251 155892458 1
125270251 275228841 1
125270251 312758175 1
125270251 60738400 1
125270251 373442908 1
125270251 432396682 1
125270251 209029473 1
125270251 130154450 1
125270251 810372954 1
125270251 19177609 1
125270251 871469846 1
125270251 118984824 1
125270251 77808680 1
125270251 14937936 1
125270251 38281180 1
125270251 33300246 1
125270251 131517399 1
125270251 408663015 1
125270251 19977759 1
125270251 34374472 1
125270251 20226550 1
125270251 215206530 1
125270251 16884084 1
125270251 90646214 1
125270251 78702900 1
125270251 18627119 1
125270251 385936104 1
125270251 6058852 1
125270251 34244239 1
125270251 436576452 1
125270251 109585815 1
125270251 46609085 1
125270251 55059675 1
125270251 222762589 1
125270251 368314502 1
125270251 357805905 1
125270251 19087569 1
125270251 261782937 1
125270251 16708655 1
125270251 80943076 1
125270251 58836363 1
125270251 368312542 1
125270251 68659708 1
125270251 14933304 1
125270251 303707744 1
125270251 103065157 1
125270251 260824465 1
125270251 131926473 1
125270251 932446861 1
125270251 550076077 1
125270251 44548822 1
125270251 123346524 1
125270251 20424362 1
125270251 15133808 1
125270251 422184091 1
125270251 66774405 1
125270251 58922682 1
125270251 21666641 1
125270251 19825835 1
125270251 11564602 1
125270251 25097735 1
125270251 32522100 1
125270251 242943134 1
125270251 399365200 1
125270251 61781260 1
125270251 20356313 1
125270251 133236916 1
125270251 21744895 1
125270251 134738764 1
125270251 224655400 1
125270251 17723460 1
125270251 56999787 1
125270251 460401829 1
125270251 728039018 1
125270251 19758148 1
125270251 192935794 1
125270251 198912426 1
125270251 326184301 1
125270251 288723364 1
125270251 17298241 1
125270251 55253731 1
125270251 22159580 1
125270251 388299335 1
125270251 114704539 1
125270251 60585651 1
125270251 48988168 1
125270251 142003449 1
125270251 41901500 1
125270251 188332701 1
125270251 141636742 1
125270251 383238347 1
125270251 42374586 1
125270251 387054267 1
125270251 19973305 1
125270251 85302744 1
125270251 112398730 1
125270251 15048694 1
125270251 532241033 1
125270251 95646830 1
125270251 295807687 1
125270251 250311545 1
125270251 20992801 1
125270251 22282116 1
125270251 103879974 1
125270251 14190551 1
125270251 180013616 1
125270251 759067032 1
125270251 77234984 1
125270251 236395049 1
125270251 105800463 1
125270251 143779403 1
125270251 14284260 1
125270251 21746513 1
125270251 14758838 1
125270251 457060718 1
125270251 50714939 1
125270251 22639961 1
125270251 831250927 1
125270251 80021045 1
125270251 222477026 1
125270251 496278040 1
125270251 102107018 1
125270251 80968760 1
125270251 22031058 1
125270251 45158266 1
125270251 130092487 1
125270251 331178901 1
125270251 93860818 1
125270251 143739561 1
125270251 20132840 1
125270251 376161322 1
125270251 187632184 1
125270251 18099795 1
125270251 81857654 1
125270251 328634628 1
125270251 92498317 1
125270251 86192099 1
125270251 475884318 1
125270251 217148014 1
125270251 15157283 1
125270251 54515428 1
125270251 131970620 1
125270251 93880122 1
125270251 68198984 1
125270251 27212119 1
125270251 32965648 1
125270251 166598394 1
125270251 100520303 1
125270251 297967419 1
125270251 903616850 1
125270251 429751008 1
125270251 331021368 1
125270251 94701778 1
125270251 20148039 1
125270251 14104027 1
125270251 388954439 1
125270251 173065787 1
125270251 568174146 1
125270251 14561015 1
125270251 132170123 1
125270251 804596460 1
125270251 36664451 1
125270251 28087982 1
125270251 269788397 1
125270251 153810216 1
125270251 19058678 1
125270251 38886883 1
125270251 300872531 1
125270251 106150560 1
125270251 124170781 1
125270251 78562045 1
125270251 462856853 1
125270251 102958885 1
125270251 31373289 1
125270251 388250401 1
125270251 65357102 1
125270251 393947529 1
125270251 393436815 1
125270251 117449724 1
125270251 22499765 1
125270251 88974929 1
125270251 830775721 1
125270251 24727170 1
125270251 154943205 1
125270251 15010349 1
125270251 62613162 1
125270251 482866177 1
125270251 28543847 1
125270251 20995648 1
125270251 85110055 1
125270251 19397942 1
125270251 101797813 1
125270251 119074643 1
125270251 270926830 1
125270251 903985238 1
125270251 90432690 1
125270251 255998767 1
125270251 125312818 1
125270251 26584956 1
125270251 76650839 1
125270251 21713090 1
125270251 26796376 1
125270251 19619404 1
125270251 237700394 1
125270251 32439211 1
125270251 606306570 1
125270251 15453062 1
125270251 19018381 1
125270251 111013369 1
125270251 499781930 1
125270251 328576792 1
125270251 100260784 1
125270251 108935576 1
125270251 143212610 1
125270251 14197060 1
125270251 130085607 1
125270251 14395178 1
125270251 354911386 1
125270251 101712079 1
125270251 64396655 1
125270251 131120978 1
125270251 595553662 1
125270251 70796349 1
125270251 357472615 1
125270251 223552246 1
125270251 108587399 1
125270251 16970757 1
125270251 124270074 1
125270251 122994639 1
125270251 24734991 1
125270251 47916280 1
125270251 113585486 1
125270251 77220402 1
125270251 66078636 1
125270251 34940114 1
125270251 91786287 1
125270251 75896448 1
215206530 21666641 1
215206530 72883916 1
215206530 80021045 1
215206530 15010349 1
215206530 311986618 1
215206530 45158266 1
215206530 56999787 1
215206530 106115066 1
215206530 5715682 1
215206530 68198984 1
215206530 19018381 1
215206530 6058852 1
215206530 124312153 1
215206530 55059675 1
215206530 14197060 1
215206530 19973305 1
215206530 85302744 1
215206530 108587399 1
215206530 14933304 1
215206530 27850283 1
215206530 38886883 1
215206530 180013616 1
16884084 309587728 1
16884084 121127090 1
16884084 593650130 1
16884084 19589280 1
16884084 60738400 1
16884084 209029473 1
16884084 810372954 1
16884084 19177609 1
16884084 871469846 1
16884084 118984824 1
16884084 131517399 1
16884084 20226550 1
16884084 215206530 1
16884084 125270251 1
16884084 437518507 1
16884084 18627119 1
16884084 385936104 1
16884084 46609085 1
16884084 222762589 1
16884084 19087569 1
16884084 58836363 1
16884084 303707744 1
16884084 103065157 1
16884084 20424362 1
16884084 15133808 1
16884084 66774405 1
16884084 19825835 1
16884084 25097735 1
16884084 21744895 1
16884084 460401829 1
16884084 113043462 1
16884084 728039018 1
16884084 19758148 1
16884084 408454349 1
16884084 288723364 1
16884084 17298241 1
16884084 22159580 1
16884084 114704539 1
16884084 60585651 1
16884084 48988168 1
16884084 41901500 1
16884084 387054267 1
16884084 15048694 1
16884084 250311545 1
16884084 22282116 1
16884084 103879974 1
16884084 14190551 1
16884084 14284260 1
16884084 80968760 1
16884084 130092487 1
16884084 81857654 1
16884084 92498317 1
16884084 54515428 1
16884084 93880122 1
16884084 32965648 1
16884084 429751008 1
16884084 14104027 1
16884084 173065787 1
16884084 269788397 1
16884084 19058678 1
16884084 124170781 1
16884084 462856853 1
16884084 102958885 1
16884084 388250401 1
16884084 65357102 1
16884084 88974929 1
16884084 85110055 1
16884084 119074643 1
16884084 255998767 1
16884084 26796376 1
16884084 111013369 1
16884084 328576792 1
16884084 108935576 1
16884084 130085607 1
16884084 14395178 1
16884084 101712079 1
16884084 70796349 1
16884084 108587399 1
16884084 18096679 1
16884084 19858924 1
16884084 386776248 1
16884084 312758175 1
16884084 275228841 1
16884084 14937936 1
16884084 38281180 1
16884084 33300246 1
16884084 90646214 1
16884084 78702900 1
16884084 34244239 1
16884084 436576452 1
16884084 109585815 1
16884084 16708655 1
16884084 80943076 1
16884084 158315486 1
16884084 131926473 1
16884084 44548822 1
16884084 123346524 1
16884084 422184091 1
16884084 58922682 1
16884084 11564602 1
16884084 242943134 1
16884084 20356313 1
16884084 224655400 1
16884084 17723460 1
16884084 35305401 1
16884084 326184301 1
16884084 55253731 1
16884084 188332701 1
16884084 141636742 1
16884084 383238347 1
16884084 42374586 1
16884084 19973305 1
16884084 85302744 1
16884084 112398730 1
16884084 532241033 1
16884084 95646830 1
16884084 295807687 1
16884084 236395049 1
16884084 14758838 1
16884084 50714939 1
16884084 222477026 1
16884084 496278040 1
16884084 376161322 1
16884084 86192099 1
16884084 475884318 1
16884084 217148014 1
16884084 15157283 1
16884084 131970620 1
16884084 166598394 1
16884084 903616850 1
16884084 115643685 1
16884084 331021368 1
16884084 105880024 1
16884084 14561015 1
16884084 36664451 1
16884084 28087982 1
16884084 78562045 1
16884084 830775721 1
16884084 24727170 1
16884084 154943205 1
16884084 62613162 1
16884084 903985238 1
16884084 125312818 1
16884084 76650839 1
16884084 19619404 1
16884084 237700394 1
16884084 15453062 1
16884084 100260784 1
16884084 131120978 1
16884084 223552246 1
16884084 173089105 1
16884084 16970757 1
16884084 122994639 1
16884084 24734991 1
16884084 47916280 1
16884084 113585486 1
16884084 185183285 1
16884084 34940114 1
90646214 14284260 1
90646214 111013369 1
90646214 58922682 1
90646214 65357102 1
90646214 125270251 1
90646214 457060718 1
90646214 309587728 1
90646214 114704539 1
90646214 50714939 1
90646214 78702900 1
90646214 18627119 1
90646214 121127090 1
90646214 19825835 1
90646214 166598394 1
90646214 11564602 1
90646214 222477026 1
90646214 25097735 1
90646214 18096679 1
90646214 60585651 1
90646214 48988168 1
90646214 34244239 1
90646214 102107018 1
90646214 109585815 1
90646214 242943134 1
90646214 41901500 1
90646214 100260784 1
90646214 108935576 1
90646214 331021368 1
90646214 222762589 1
90646214 14104027 1
90646214 130085607 1
90646214 21744895 1
90646214 14561015 1
90646214 101712079 1
90646214 312758175 1
90646214 60738400 1
90646214 119074643 1
90646214 131120978 1
90646214 80943076 1
90646214 56999787 1
90646214 20132840 1
90646214 112398730 1
90646214 58836363 1
90646214 125312818 1
90646214 19177609 1
90646214 92498317 1
90646214 36664451 1
90646214 118984824 1
90646214 269788397 1
90646214 95646830 1
90646214 19058678 1
90646214 15157283 1
90646214 16970757 1
90646214 54515428 1
90646214 19758148 1
90646214 38281180 1
90646214 93880122 1
90646214 131517399 1
90646214 250311545 1
90646214 124170781 1
90646214 131926473 1
90646214 122994639 1
90646214 24734991 1
90646214 44548822 1
90646214 17298241 1
90646214 55253731 1
90646214 20226550 1
90646214 34940114 1
90646214 15133808 1
90646214 75896448 1
437518507 66774405 1
437518507 14284260 1
437518507 111013369 1
437518507 58922682 1
437518507 65357102 1
437518507 125270251 1
437518507 14758838 1
437518507 16884084 1
437518507 309587728 1
437518507 90646214 1
437518507 114704539 1
437518507 117449724 1
437518507 50714939 1
437518507 78702900 1
437518507 18627119 1
437518507 121127090 1
437518507 88974929 1
437518507 19825835 1
437518507 385936104 1
437518507 222477026 1
437518507 24727170 1
437518507 18096679 1
437518507 60585651 1
437518507 34244239 1
437518507 436576452 1
437518507 109585815 1
437518507 80968760 1
437518507 154943205 1
437518507 41901500 1
437518507 100260784 1
437518507 188332701 1
437518507 108935576 1
437518507 141636742 1
437518507 22031058 1
437518507 62613162 1
437518507 19858924 1
437518507 130092487 1
437518507 222762589 1
437518507 42374586 1
437518507 130085607 1
437518507 21744895 1
437518507 14561015 1
437518507 101712079 1
437518507 275228841 1
437518507 312758175 1
437518507 60738400 1
437518507 119074643 1
437518507 19087569 1
437518507 131120978 1
437518507 80943076 1
437518507 20132840 1
437518507 112398730 1
437518507 70796349 1
437518507 209029473 1
437518507 58836363 1
437518507 81857654 1
437518507 108587399 1
437518507 15048694 1
437518507 19177609 1
437518507 125312818 1
437518507 92498317 1
437518507 36664451 1
437518507 303707744 1
437518507 28087982 1
437518507 103065157 1
437518507 118984824 1
437518507 269788397 1
437518507 76650839 1
437518507 95646830 1
437518507 19058678 1
437518507 15157283 1
437518507 26796376 1
437518507 54515428 1
437518507 14937936 1
437518507 19758148 1
437518507 38281180 1
437518507 19619404 1
437518507 33300246 1
437518507 131517399 1
437518507 250311545 1
437518507 124170781 1
437518507 326184301 1
437518507 131926473 1
437518507 78562045 1
437518507 22282116 1
437518507 44548822 1
437518507 17298241 1
437518507 55253731 1
437518507 22159580 1
437518507 20226550 1
437518507 113585486 1
437518507 123346524 1
437518507 82406734 1
437518507 34940114 1
437518507 20424362 1
437518507 236395049 1
437518507 15133808 1
437518507 75896448 1
191807697 277496722 1
191807697 61781260 1
191807697 219976700 1
191807697 193313425 1
191807697 331178901 1
191807697 19397942 1
191807697 17723460 1
191807697 14146330 1
191807697 131970620 1
191807697 32439211 1
191807697 33300246 1
191807697 111411358 1
191807697 408454349 1
191807697 162472533 1
191807697 19977759 1
191807697 34374472 1
191807697 388299335 1
191807697 499781930 1
191807697 102084479 1
191807697 115643685 1
191807697 143212610 1
191807697 94701778 1
191807697 948015937 1
191807697 387054267 1
191807697 35781487 1
191807697 16708655 1
191807697 173089105 1
191807697 153810216 1
191807697 300872531 1
191807697 14190551 1
191807697 164226176 1
191807697 14621024 1
191807697 75896448 1
78702900 14284260 1
78702900 121127090 1
78702900 18096679 1
78702900 20226550 1
78702900 125270251 1
78702900 331021368 1
78702900 14104027 1
78702900 16708655 1
78702900 58836363 1
78702900 28087982 1
78702900 101262304 1
78702900 131926473 1
78702900 44548822 1
78702900 388250401 1
78702900 58922682 1
78702900 19825835 1
78702900 25097735 1
78702900 20356313 1
78702900 133236916 1
78702900 62613162 1
78702900 19758148 1
78702900 19619404 1
78702900 55253731 1
78702900 499781930 1
78702900 25091518 1
78702900 112398730 1
78702900 16970757 1
78702900 47916280 1
40238442 516688031 1
40238442 81367969 1
40238442 18451281 1
40238442 19589280 1
40238442 15580900 1
40238442 209029473 1
40238442 118984824 1
40238442 110391388 1
40238442 34374472 1
40238442 125270251 1
40238442 18627119 1
40238442 46609085 1
40238442 144791011 1
40238442 124152473 1
40238442 357805905 1
40238442 58836363 1
40238442 260824465 1
40238442 15133808 1
40238442 66774405 1
40238442 24157360 1
40238442 21666641 1
40238442 19825835 1
40238442 32522100 1
40238442 133236916 1
40238442 95194160 1
40238442 389434876 1
40238442 21291109 1
40238442 815306454 1
40238442 20856796 1
40238442 84563846 1
40238442 142003449 1
40238442 21736214 1
40238442 24211594 1
40238442 18020612 1
40238442 387054267 1
40238442 15048694 1
40238442 20992801 1
40238442 32369044 1
40238442 14190551 1
40238442 77234984 1
40238442 107254637 1
40238442 22639961 1
40238442 110767433 1
40238442 130092487 1
40238442 331178901 1
40238442 106397932 1
40238442 36672211 1
40238442 77224096 1
40238442 18099795 1
40238442 14146330 1
40238442 93880122 1
40238442 201226827 1
40238442 776022362 1
40238442 111411358 1
40238442 32965648 1
40238442 249709671 1
40238442 19295262 1
40238442 61733092 1
40238442 153810216 1
40238442 19058678 1
40238442 106150560 1
40238442 72341341 1
40238442 34343954 1
40238442 156992643 1
40238442 169864622 1
40238442 21713090 1
40238442 580749365 1
40238442 202205134 1
40238442 19018381 1
40238442 20600229 1
40238442 34654362 1
40238442 499781930 1
40238442 15672615 1
40238442 23749162 1
40238442 108935576 1
40238442 236953412 1
40238442 143212610 1
40238442 14197060 1
40238442 354911386 1
40238442 191111643 1
40238442 35781487 1
40238442 64396655 1
40238442 108587399 1
40238442 124270074 1
40238442 117783032 1
40238442 97452095 1
40238442 79974944 1
40238442 91786287 1
40238442 75896448 1
40238442 277496722 1
40238442 105838665 1
40238442 193313425 1
40238442 6364652 1
40238442 432396682 1
40238442 130154450 1
40238442 22388326 1
40238442 221355288 1
40238442 77808680 1
40238442 33300246 1
40238442 353688428 1
40238442 19977759 1
40238442 110459587 1
40238442 102084479 1
40238442 240202308 1
40238442 261782937 1
40238442 16708655 1
40238442 49682880 1
40238442 68659708 1
40238442 14933304 1
40238442 227023883 1
40238442 131926473 1
40238442 44548822 1
40238442 609096352 1
40238442 318951712 1
40238442 77240489 1
40238442 107722321 1
40238442 61781260 1
40238442 17723460 1
40238442 35305401 1
40238442 56999787 1
40238442 23452598 1
40238442 192935794 1
40238442 245745762 1
40238442 117777690 1
40238442 198912426 1
40238442 397229449 1
40238442 200700960 1
40238442 120720108 1
40238442 388299335 1
40238442 383238347 1
40238442 333330899 1
40238442 25091518 1
40238442 85302744 1
40238442 608932775 1
40238442 95646830 1
40238442 54351001 1
40238442 50303152 1
40238442 196054196 1
40238442 21408041 1
40238442 105800463 1
40238442 14621024 1
40238442 143779403 1
40238442 622426905 1
40238442 21746513 1
40238442 50714939 1
40238442 102107018 1
40238442 93860818 1
40238442 225857392 1
40238442 143739561 1
40238442 376161322 1
40238442 187632184 1
40238442 87733460 1
40238442 328634628 1
40238442 77981490 1
40238442 131970620 1
40238442 162472533 1
40238442 27212119 1
40238442 191807697 1
40238442 166598394 1
40238442 100520303 1
40238442 297967419 1
40238442 115643685 1
40238442 331021368 1
40238442 94701778 1
40238442 20148039 1
40238442 388954439 1
40238442 105880024 1
40238442 948015937 1
40238442 82093305 1
40238442 466501865 1
40238442 300872531 1
40238442 18632946 1
40238442 77188973 1
40238442 31373289 1
40238442 164226176 1
40238442 22499765 1
40238442 427031173 1
40238442 219976700 1
40238442 20995648 1
40238442 19397942 1
40238442 101797813 1
40238442 270926830 1
40238442 90432690 1
40238442 26584956 1
40238442 14567982 1
40238442 100260784 1
40238442 454866285 1
40238442 79167671 1
40238442 118429508 1
40238442 173089105 1
40238442 166694631 1
40238442 20589545 1
40238442 16970757 1
40238442 122994639 1
40238442 386476845 1
40238442 113585486 1
40238442 185183285 1
40238442 66078636 1
18627119 14284260 1
18627119 111013369 1
18627119 125270251 1
18627119 16884084 1
18627119 457060718 1
18627119 117449724 1
18627119 88974929 1
18627119 121127090 1
18627119 166598394 1
18627119 11564602 1
18627119 24727170 1
18627119 80968760 1
18627119 108935576 1
18627119 141636742 1
18627119 19858924 1
18627119 14104027 1
18627119 14395178 1
18627119 119074643 1
18627119 19087569 1
18627119 131120978 1
18627119 80943076 1
18627119 20132840 1
18627119 112398730 1
18627119 209029473 1
18627119 58836363 1
18627119 810372954 1
18627119 36664451 1
18627119 86192099 1
18627119 103065157 1
18627119 76650839 1
18627119 20589545 1
18627119 19758148 1
18627119 14937936 1
18627119 38281180 1
18627119 124170781 1
18627119 78562045 1
18627119 55253731 1
18627119 103879974 1
18627119 22159580 1
18627119 34940114 1
18627119 19018381 1
385936104 14284260 1
385936104 21746513 1
385936104 14758838 1
385936104 309587728 1
385936104 457060718 1
385936104 50714939 1
385936104 121127090 1
385936104 80021045 1
385936104 222477026 1
385936104 18096679 1
385936104 496278040 1
385936104 80968760 1
385936104 22031058 1
385936104 19589280 1
385936104 417975170 1
385936104 19858924 1
385936104 130092487 1
385936104 15580900 1
385936104 386776248 1
385936104 155892458 1
385936104 312758175 1
385936104 275228841 1
385936104 60738400 1
385936104 222419520 1
385936104 20132840 1
385936104 373442908 1
385936104 209029473 1
385936104 130154450 1
385936104 187632184 1
385936104 81857654 1
385936104 328634628 1
385936104 19177609 1
385936104 92498317 1
385936104 86192099 1
385936104 475884318 1
385936104 118984824 1
385936104 217148014 1
385936104 15157283 1
385936104 54515428 1
385936104 14937936 1
385936104 38281180 1
385936104 131517399 1
385936104 93880122 1
385936104 408663015 1
385936104 162472533 1
385936104 19977759 1
385936104 34374472 1
385936104 20226550 1
385936104 125270251 1
385936104 16884084 1
385936104 90646214 1
385936104 437518507 1
385936104 78702900 1
385936104 18627119 1
385936104 166598394 1
385936104 34244239 1
385936104 436576452 1
385936104 109585815 1
385936104 429751008 1
385936104 331021368 1
385936104 94701778 1
385936104 222762589 1
385936104 20148039 1
385936104 14104027 1
385936104 173065787 1
385936104 14561015 1
385936104 19087569 1
385936104 80943076 1
385936104 58836363 1
385936104 36664451 1
385936104 303707744 1
385936104 28087982 1
385936104 103065157 1
385936104 269788397 1
385936104 19058678 1
385936104 18632946 1
385936104 124170781 1
385936104 78562045 1
385936104 462856853 1
385936104 44548822 1
385936104 123346524 1
385936104 102958885 1
385936104 20424362 1
385936104 15133808 1
385936104 422184091 1
385936104 66774405 1
385936104 388250401 1
385936104 58922682 1
385936104 65357102 1
385936104 130508206 1
385936104 22499765 1
385936104 117449724 1
385936104 88974929 1
385936104 19825835 1
385936104 11564602 1
385936104 258834854 1
385936104 24727170 1
385936104 32522100 1
385936104 242943134 1
385936104 154943205 1
385936104 15010349 1
385936104 399365200 1
385936104 20356313 1
385936104 62613162 1
385936104 20995648 1
385936104 85110055 1
385936104 21744895 1
385936104 134738764 1
385936104 224655400 1
385936104 119074643 1
385936104 56999787 1
385936104 460401829 1
385936104 255998767 1
385936104 113043462 1
385936104 76650839 1
385936104 26796376 1
385936104 19758148 1
385936104 19619404 1
385936104 237700394 1
385936104 326184301 1
385936104 288723364 1
385936104 17298241 1
385936104 55253731 1
385936104 22159580 1
385936104 606306570 1
385936104 15453062 1
385936104 111013369 1
385936104 114704539 1
385936104 328576792 1
385936104 60585651 1
385936104 48988168 1
385936104 15672615 1
385936104 142003449 1
385936104 41901500 1
385936104 100260784 1
385936104 188332701 1
385936104 108935576 1
385936104 141636742 1
385936104 383238347 1
385936104 42374586 1
385936104 130085607 1
385936104 14395178 1
385936104 354911386 1
385936104 35781487 1
385936104 101712079 1
385936104 131120978 1
385936104 112398730 1
385936104 70796349 1
385936104 223552246 1
385936104 108587399 1
385936104 15048694 1
385936104 532241033 1
385936104 95646830 1
385936104 16970757 1
385936104 295807687 1
385936104 15484198 1
385936104 250311545 1
385936104 122994639 1
385936104 22282116 1
385936104 24734991 1
385936104 113585486 1
385936104 180013616 1
385936104 34940114 1
385936104 236395049 1
385936104 143779403 1
253490735 21746513 1
253490735 193313425 1
253490735 6364652 1
253490735 376161322 1
253490735 18099795 1
253490735 328634628 1
253490735 201226827 1
253490735 19977759 1
253490735 407741330 1
253490735 27212119 1
253490735 245849058 1
253490735 377319290 1
253490735 115643685 1
253490735 249709671 1
253490735 261782937 1
253490735 16708655 1
253490735 68659708 1
253490735 61733092 1
253490735 19058678 1
253490735 131926473 1
253490735 932446861 1
253490735 164226176 1
253490735 393436815 1
253490735 88974929 1
253490735 61781260 1
253490735 26584956 1
253490735 21713090 1
253490735 117777690 1
253490735 397229449 1
253490735 58821256 1
253490735 20600229 1
253490735 34654362 1
253490735 499781930 1
253490735 24211594 1
253490735 236953412 1
253490735 143212610 1
253490735 387054267 1
253490735 35781487 1
253490735 64396655 1
253490735 32369044 1
253490735 14190551 1
253490735 77220402 1
253490735 79974944 1
253490735 21408041 1
253490735 143779403 1
253490735 75896448 1
166598394 66774405 1
166598394 14284260 1
166598394 58922682 1
166598394 65357102 1
166598394 14758838 1
166598394 50714939 1
166598394 121127090 1
166598394 88974929 1
166598394 19825835 1
166598394 11564602 1
166598394 25097735 1
166598394 24727170 1
166598394 18096679 1
166598394 80968760 1
166598394 20356313 1
166598394 22031058 1
166598394 19589280 1
166598394 62613162 1
166598394 19858924 1
166598394 130092487 1
166598394 52412027 1
166598394 21744895 1
166598394 155892458 1
166598394 119074643 1
166598394 60738400 1
166598394 35305401 1
166598394 20132840 1
166598394 810372954 1
166598394 125312818 1
166598394 19177609 1
166598394 92498317 1
166598394 86192099 1
166598394 118984824 1
166598394 76650839 1
166598394 15157283 1
166598394 54515428 1
166598394 26796376 1
166598394 19758148 1
166598394 131970620 1
166598394 38281180 1
166598394 19619404 1
166598394 93880122 1
166598394 131517399 1
166598394 408663015 1
166598394 17298241 1
166598394 55253731 1
166598394 111013369 1
166598394 125270251 1
166598394 16884084 1
166598394 114704539 1
166598394 78702900 1
166598394 18627119 1
166598394 6058852 1
166598394 60585651 1
166598394 48988168 1
166598394 34244239 1
166598394 436576452 1
166598394 109585815 1
166598394 100260784 1
166598394 108935576 1
166598394 14104027 1
166598394 85809236 1
166598394 42374586 1
166598394 130085607 1
166598394 14395178 1
166598394 14561015 1
166598394 101712079 1
166598394 19087569 1
166598394 131120978 1
166598394 80943076 1
166598394 112398730 1
166598394 70796349 1
166598394 58836363 1
166598394 108587399 1
166598394 36664451 1
166598394 28087982 1
166598394 269788397 1
166598394 95646830 1
166598394 19058678 1
166598394 16970757 1
166598394 124170781 1
166598394 131926473 1
166598394 122994639 1
166598394 44548822 1
166598394 103879974 1
166598394 113585486 1
166598394 123346524 1
166598394 34940114 1
166598394 20424362 1
6058852 80021045 1
6058852 86192099 1
6058852 14104027 1
6058852 14933304 1
6058852 103065157 1
6058852 19058678 1
6058852 131926473 1
6058852 22499765 1
6058852 15010349 1
6058852 61781260 1
6058852 5715682 1
6058852 288723364 1
6058852 55253731 1
6058852 19018381 1
6058852 41901500 1
6058852 85302744 1
6058852 95646830 1
6058852 122994639 1
6058852 82406734 1
297967419 81367969 1
297967419 105838665 1
297967419 193313425 1
297967419 15580900 1
297967419 6364652 1
297967419 130154450 1
297967419 168592013 1
297967419 22388326 1
297967419 221355288 1
297967419 77808680 1
297967419 33300246 1
297967419 110391388 1
297967419 34374472 1
297967419 110459587 1
297967419 125270251 1
297967419 253490735 1
297967419 144791011 1
297967419 102084479 1
297967419 240202308 1
297967419 261782937 1
297967419 16708655 1
297967419 49682880 1
297967419 250091875 1
297967419 68659708 1
297967419 227023883 1
297967419 260824465 1
297967419 318951712 1
297967419 24157360 1
297967419 107722321 1
297967419 32522100 1
297967419 61781260 1
297967419 133236916 1
297967419 389434876 1
297967419 17723460 1
297967419 35305401 1
297967419 21291109 1
297967419 20856796 1
297967419 245745762 1
297967419 117777690 1
297967419 198912426 1
297967419 200700960 1
297967419 120720108 1
297967419 58821256 1
297967419 21736214 1
297967419 24211594 1
297967419 18020612 1
297967419 25091518 1
297967419 15048694 1
297967419 54351001 1
297967419 20992801 1
297967419 32369044 1
297967419 14190551 1
297967419 50303152 1
297967419 21408041 1
297967419 105800463 1
297967419 107254637 1
297967419 143779403 1
297967419 21746513 1
297967419 22639961 1
297967419 102107018 1
297967419 106397932 1
297967419 77224096 1
297967419 93860818 1
297967419 225857392 1
297967419 143739561 1
297967419 18099795 1
297967419 81857654 1
297967419 328634628 1
297967419 14146330 1
297967419 77981490 1
297967419 131970620 1
297967419 776022362 1
297967419 111411358 1
297967419 162472533 1
297967419 27212119 1
297967419 32965648 1
297967419 191807697 1
297967419 40238442 1
297967419 115643685 1
297967419 94701778 1
297967419 249709671 1
297967419 20148039 1
297967419 105880024 1
297967419 19295262 1
297967419 121762421 1
297967419 82093305 1
297967419 61733092 1
297967419 153810216 1
297967419 18632946 1
297967419 106150560 1
297967419 77188973 1
297967419 72341341 1
297967419 19397942 1
297967419 101797813 1
297967419 270926830 1
297967419 90432690 1
297967419 156992643 1
297967419 26584956 1
297967419 169864622 1
297967419 21713090 1
297967419 20600229 1
297967419 34654362 1
297967419 15672615 1
297967419 14567982 1
297967419 23749162 1
297967419 143212610 1
297967419 354911386 1
297967419 191111643 1
297967419 35781487 1
297967419 118429508 1
297967419 64396655 1
297967419 173089105 1
297967419 20589545 1
297967419 185183285 1
297967419 66078636 1
297967419 75896448 1
34244239 121127090 1
34244239 18096679 1
34244239 19589280 1
34244239 19858924 1
34244239 417975170 1
34244239 15580900 1
34244239 386776248 1
34244239 155892458 1
34244239 312758175 1
34244239 60738400 1
34244239 209029473 1
34244239 810372954 1
34244239 19177609 1
34244239 118984824 1
34244239 38281180 1
34244239 131517399 1
34244239 34374472 1
34244239 125270251 1
34244239 16884084 1
34244239 90646214 1
34244239 78702900 1
34244239 18627119 1
34244239 436576452 1
34244239 109585815 1
34244239 222762589 1
34244239 19087569 1
34244239 16708655 1
34244239 58836363 1
34244239 103065157 1
34244239 158315486 1
34244239 44548822 1
34244239 66774405 1
34244239 19825835 1
34244239 11564602 1
34244239 242943134 1
34244239 20356313 1
34244239 17723460 1
34244239 56999787 1
34244239 19758148 1
34244239 17298241 1
34244239 55253731 1
34244239 22159580 1
34244239 60585651 1
34244239 48988168 1
34244239 41901500 1
34244239 141636742 1
34244239 85302744 1
34244239 112398730 1
34244239 532241033 1
34244239 250311545 1
34244239 103879974 1
34244239 14190551 1
34244239 236395049 1
34244239 14284260 1
34244239 14758838 1
34244239 496278040 1
34244239 80968760 1
34244239 22031058 1
34244239 130092487 1
34244239 20132840 1
34244239 92498317 1
34244239 86192099 1
34244239 15157283 1
34244239 54515428 1
34244239 93880122 1
34244239 166598394 1
34244239 331021368 1
34244239 14104027 1
34244239 14561015 1
34244239 804596460 1
34244239 19058678 1
34244239 124170781 1
34244239 388250401 1
34244239 65357102 1
34244239 117449724 1
34244239 88974929 1
34244239 830775721 1
34244239 24727170 1
34244239 15010349 1
34244239 62613162 1
34244239 119074643 1
34244239 255998767 1
34244239 125312818 1
34244239 76650839 1
34244239 26796376 1
34244239 19619404 1
34244239 328576792 1
34244239 100260784 1
34244239 108935576 1
34244239 130085607 1
34244239 14395178 1
34244239 131120978 1
34244239 70796349 1
34244239 108587399 1
34244239 16970757 1
34244239 15484198 1
34244239 122994639 1
34244239 24734991 1
34244239 34940114 1
34244239 75896448 1
436576452 388250401 1
436576452 14284260 1
436576452 66774405 1
436576452 58922682 1
436576452 65357102 1
436576452 14758838 1
436576452 50714939 1
436576452 117449724 1
436576452 121127090 1
436576452 88974929 1
436576452 19825835 1
436576452 11564602 1
436576452 222477026 1
436576452 25097735 1
436576452 24727170 1
436576452 18096679 1
436576452 496278040 1
436576452 242943134 1
436576452 80968760 1
436576452 154943205 1
436576452 20356313 1
436576452 22031058 1
436576452 133236916 1
436576452 62613162 1
436576452 19858924 1
436576452 130092487 1
436576452 386776248 1
436576452 85110055 1
436576452 21744895 1
436576452 60738400 1
436576452 119074643 1
436576452 373442908 1
436576452 20132840 1
436576452 209029473 1
436576452 187632184 1
436576452 460401829 1
436576452 255998767 1
436576452 19177609 1
436576452 125312818 1
436576452 92498317 1
436576452 86192099 1
436576452 26584956 1
436576452 475884318 1
436576452 118984824 1
436576452 15157283 1
436576452 26796376 1
436576452 54515428 1
436576452 19758148 1
436576452 38281180 1
436576452 19619404 1
436576452 237700394 1
436576452 131517399 1
436576452 93880122 1
436576452 408663015 1
436576452 288723364 1
436576452 17298241 1
436576452 55253731 1
436576452 22159580 1
436576452 20226550 1
436576452 606306570 1
436576452 58821256 1
436576452 15453062 1
436576452 111013369 1
436576452 125270251 1
436576452 16884084 1
436576452 90646214 1
436576452 114704539 1
436576452 78702900 1
436576452 18627119 1
436576452 166598394 1
436576452 60585651 1
436576452 48988168 1
436576452 34244239 1
436576452 109585815 1
436576452 41901500 1
436576452 188332701 1
436576452 100260784 1
436576452 108935576 1
436576452 141636742 1
436576452 331021368 1
436576452 222762589 1
436576452 14104027 1
436576452 42374586 1
436576452 130085607 1
436576452 14395178 1
436576452 18020612 1
436576452 14561015 1
436576452 101712079 1
436576452 19087569 1
436576452 131120978 1
436576452 80943076 1
436576452 112398730 1
436576452 70796349 1
436576452 223552246 1
436576452 58836363 1
436576452 108587399 1
436576452 15048694 1
436576452 36664451 1
436576452 28087982 1
436576452 103065157 1
436576452 95646830 1
436576452 19058678 1
436576452 16970757 1
436576452 295807687 1
436576452 124170781 1
436576452 250311545 1
436576452 131926473 1
436576452 78562045 1
436576452 24734991 1
436576452 44548822 1
436576452 103879974 1
436576452 113585486 1
436576452 34940114 1
436576452 20424362 1
436576452 15133808 1
436576452 422184091 1
436576452 143779403 1
109585815 58836363 1
109585815 17298241 1
109585815 14104027 1
46609085 276868661 1
46609085 17723460 1
46609085 432396682 1
46609085 66444899 1
46609085 103065157 1
46609085 31373289 1
46609085 77240489 1
144791011 21746513 1
144791011 393436815 1
144791011 107722321 1
144791011 81367969 1
144791011 32522100 1
144791011 102107018 1
144791011 105838665 1
144791011 61781260 1
144791011 18451281 1
144791011 193313425 1
144791011 15580900 1
144791011 20995648 1
144791011 34343954 1
144791011 389434876 1
144791011 19397942 1
144791011 6364652 1
144791011 17723460 1
144791011 35305401 1
144791011 225857392 1
144791011 130154450 1
144791011 22388326 1
144791011 18099795 1
144791011 90432690 1
144791011 328634628 1
144791011 156992643 1
144791011 14146330 1
144791011 26584956 1
144791011 169864622 1
144791011 76650839 1
144791011 21713090 1
144791011 77981490 1
144791011 77808680 1
144791011 131970620 1
144791011 192935794 1
144791011 23452598 1
144791011 117777690 1
144791011 32439211 1
144791011 33300246 1
144791011 198912426 1
144791011 111411358 1
144791011 162472533 1
144791011 200700960 1
144791011 120720108 1
144791011 19977759 1
144791011 34374472 1
144791011 110459587 1
144791011 27212119 1
144791011 32965648 1
144791011 20600229 1
144791011 388299335 1
144791011 84563846 1
144791011 40238442 1
144791011 297967419 1
144791011 15672615 1
144791011 14567982 1
144791011 102084479 1
144791011 24211594 1
144791011 115643685 1
144791011 143212610 1
144791011 94701778 1
144791011 249709671 1
144791011 20148039 1
144791011 388954439 1
144791011 354911386 1
144791011 240202308 1
144791011 18020612 1
144791011 105880024 1
144791011 387054267 1
144791011 19295262 1
144791011 191111643 1
144791011 25091518 1
144791011 35781487 1
144791011 16708655 1
144791011 82093305 1
144791011 49682880 1
144791011 68659708 1
144791011 227023883 1
144791011 61733092 1
144791011 153810216 1
144791011 16970757 1
144791011 18632946 1
144791011 124270074 1
144791011 54351001 1
144791011 122994639 1
144791011 20992801 1
144791011 77188973 1
144791011 14190551 1
144791011 407859240 1
144791011 50303152 1
144791011 66078636 1
144791011 77234984 1
144791011 80802900 1
144791011 21408041 1
144791011 105800463 1
144791011 164226176 1
144791011 107254637 1
144791011 318951712 1
144791011 75896448 1
104845115 277499481 1
104845115 103065157 1
104845115 19058678 1
102084479 61781260 1
102084479 133236916 1
102084479 6364652 1
102084479 225857392 1
102084479 18099795 1
102084479 77981490 1
102084479 117777690 1
102084479 32439211 1
102084479 120720108 1
102084479 19977759 1
102084479 58821256 1
102084479 84563846 1
102084479 191807697 1
102084479 143212610 1
102084479 64396655 1
102084479 16708655 1
102084479 153810216 1
102084479 18632946 1
102084479 20992801 1
102084479 107254637 1
102084479 75896448 1
102084479 143779403 1
903616850 496278040 1
903616850 903985238 1
903616850 103065157 1
903616850 122994639 1
903616850 932446861 1
429751008 328634628 1
429751008 92498317 1
429751008 103065157 1
429751008 496278040 1
429751008 532241033 1
429751008 122994639 1
429751008 17298241 1
429751008 20995648 1
429751008 422184091 1
115643685 81367969 1
115643685 105838665 1
115643685 15580900 1
115643685 77808680 1
115643685 33300246 1
115643685 353688428 1
115643685 19977759 1
115643685 34374472 1
115643685 110459587 1
115643685 261782937 1
115643685 16708655 1
115643685 32522100 1
115643685 61781260 1
115643685 133236916 1
115643685 17723460 1
115643685 35305401 1
115643685 23452598 1
115643685 198912426 1
115643685 408454349 1
115643685 21736214 1
115643685 20992801 1
115643685 21408041 1
115643685 105800463 1
115643685 107254637 1
115643685 143779403 1
115643685 622426905 1
115643685 102107018 1
115643685 106397932 1
115643685 18099795 1
115643685 328634628 1
115643685 77981490 1
115643685 201226827 1
115643685 111411358 1
115643685 162472533 1
115643685 27212119 1
115643685 32965648 1
115643685 40238442 1
115643685 94701778 1
115643685 249709671 1
115643685 20148039 1
115643685 14104027 1
115643685 388954439 1
115643685 105880024 1
115643685 121762421 1
115643685 18632946 1
115643685 77188973 1
115643685 468356212 1
115643685 219976700 1
115643685 101797813 1
115643685 156992643 1
115643685 15672615 1
115643685 14567982 1
115643685 191111643 1
115643685 118429508 1
115643685 20589545 1
115643685 117783032 1
115643685 185183285 1
115643685 75896448 1
377319290 121127090 1
377319290 105838665 1
377319290 193313425 1
377319290 15580900 1
377319290 130154450 1
377319290 221355288 1
377319290 33300246 1
377319290 19977759 1
377319290 34374472 1
377319290 253490735 1
377319290 240202308 1
377319290 16708655 1
377319290 49682880 1
377319290 68659708 1
377319290 422184091 1
377319290 318951712 1
377319290 61781260 1
377319290 389434876 1
377319290 20856796 1
377319290 192935794 1
377319290 245745762 1
377319290 408454349 1
377319290 200700960 1
377319290 120720108 1
377319290 58821256 1
377319290 624746312 1
377319290 142003449 1
377319290 24211594 1
377319290 18020612 1
377319290 387054267 1
377319290 54351001 1
377319290 20992801 1
377319290 32369044 1
377319290 14190551 1
377319290 14621024 1
377319290 107254637 1
377319290 143779403 1
377319290 21746513 1
377319290 93860818 1
377319290 225857392 1
377319290 143739561 1
377319290 376161322 1
377319290 18099795 1
377319290 328634628 1
377319290 77981490 1
377319290 131970620 1
377319290 776022362 1
377319290 162472533 1
377319290 407741330 1
377319290 32965648 1
377319290 115643685 1
377319290 94701778 1
377319290 20148039 1
377319290 105880024 1
377319290 948015937 1
377319290 19295262 1
377319290 121762421 1
377319290 82093305 1
377319290 466501865 1
377319290 61733092 1
377319290 300872531 1
377319290 18632946 1
377319290 72341341 1
377319290 393436815 1
377319290 62613162 1
377319290 19397942 1
377319290 270926830 1
377319290 26584956 1
377319290 169864622 1
377319290 21713090 1
377319290 32439211 1
377319290 20600229 1
377319290 34654362 1
377319290 15672615 1
377319290 143212610 1
377319290 454866285 1
377319290 354911386 1
377319290 64396655 1
377319290 70796349 1
377319290 357472615 1
377319290 173089105 1
377319290 20589545 1
377319290 386476845 1
377319290 185183285 1
55059675 215206530 1
55059675 21666641 1
55059675 22159580 1
55059675 85809236 1
55059675 27850283 1
55059675 180013616 1
55059675 80802900 1
55059675 80021045 1
55059675 14104027 1
55059675 173065787 1
55059675 132170123 1
55059675 219330249 1
55059675 19018381 1
55059675 124312153 1
55059675 14197060 1
55059675 595553662 1
55059675 20622055 1
55059675 117783032 1
55059675 77220402 1
55059675 91786287 1
55059675 311986618 1
55059675 106115066 1
55059675 78702900 1
55059675 6058852 1
55059675 14933304 1
55059675 131926473 1
55059675 61781260 1
55059675 56999787 1
55059675 333330899 1
55059675 19973305 1
55059675 85302744 1
55059675 479644360 1
55059675 108600854 1
55059675 393947529 1
55059675 22499765 1
55059675 15010349 1
55059675 20995648 1
55059675 28543847 1
55059675 5715682 1
55059675 122994639 1
331021368 14284260 1
331021368 388250401 1
331021368 58922682 1
331021368 309587728 1
331021368 50714939 1
331021368 121127090 1
331021368 19825835 1
331021368 11564602 1
331021368 222477026 1
331021368 24727170 1
331021368 18096679 1
331021368 154943205 1
331021368 20356313 1
331021368 417975170 1
331021368 130092487 1
331021368 21744895 1
331021368 155892458 1
331021368 134738764 1
331021368 275228841 1
331021368 119074643 1
331021368 60738400 1
331021368 209029473 1
331021368 81857654 1
331021368 19177609 1
331021368 113043462 1
331021368 118984824 1
331021368 217148014 1
331021368 15157283 1
331021368 26796376 1
331021368 54515428 1
331021368 19758148 1
331021368 20688804 1
331021368 38281180 1
331021368 237700394 1
331021368 131517399 1
331021368 326184301 1
331021368 408663015 1
331021368 17298241 1
331021368 55253731 1
331021368 22159580 1
331021368 20226550 1
331021368 125270251 1
331021368 16884084 1
331021368 328576792 1
331021368 60585651 1
331021368 48988168 1
331021368 436576452 1
331021368 41901500 1
331021368 188332701 1
331021368 141636742 1
331021368 383238347 1
331021368 222762589 1
331021368 42374586 1
331021368 130085607 1
331021368 101712079 1
331021368 144929619 1
331021368 16708655 1
331021368 70796349 1
331021368 223552246 1
331021368 15048694 1
331021368 303707744 1
331021368 28087982 1
331021368 103065157 1
331021368 158315486 1
331021368 269788397 1
331021368 95646830 1
331021368 19058678 1
331021368 16970757 1
331021368 124170781 1
331021368 122994639 1
331021368 24734991 1
331021368 44548822 1
331021368 47916280 1
331021368 123346524 1
331021368 34940114 1
331021368 20424362 1
331021368 236395049 1
331021368 422184091 1
94701778 21746513 1
94701778 499781930 1
94701778 191807697 1
94701778 624746312 1
94701778 81367969 1
94701778 105838665 1
94701778 61781260 1
94701778 18451281 1
94701778 143212610 1
94701778 14395178 1
94701778 106397932 1
94701778 387054267 1
94701778 35781487 1
94701778 118429508 1
94701778 93860818 1
94701778 143739561 1
94701778 432396682 1
94701778 18099795 1
94701778 108587399 1
94701778 14933304 1
94701778 14146330 1
94701778 21713090 1
94701778 77981490 1
94701778 300872531 1
94701778 162472533 1
94701778 14190551 1
94701778 58821256 1
94701778 50303152 1
94701778 66078636 1
94701778 80802900 1
94701778 143779403 1
94701778 75896448 1
94701778 318951712 1
94701778 388299335 1
222762589 111013369 1
222762589 84563846 1
222762589 16884084 1
222762589 457060718 1
222762589 437518507 1
222762589 22499765 1
222762589 50714939 1
222762589 78702900 1
222762589 88974929 1
222762589 19825835 1
222762589 25097735 1
222762589 496278040 1
222762589 80968760 1
222762589 593650130 1
222762589 41901500 1
222762589 331021368 1
222762589 62613162 1
222762589 417975170 1
222762589 155892458 1
222762589 312758175 1
222762589 275228841 1
222762589 60738400 1
222762589 58836363 1
222762589 871469846 1
222762589 303707744 1
222762589 103065157 1
222762589 475884318 1
222762589 118984824 1
222762589 532241033 1
222762589 19058678 1
222762589 54515428 1
222762589 295807687 1
222762589 93880122 1
222762589 124170781 1
222762589 131926473 1
222762589 122994639 1
222762589 288723364 1
222762589 55253731 1
222762589 606306570 1
222762589 102958885 1
222762589 75896448 1
249709671 21746513 1
249709671 18096679 1
249709671 105838665 1
249709671 193313425 1
249709671 331178901 1
249709671 6364652 1
249709671 143739561 1
249709671 130154450 1
249709671 18099795 1
249709671 118984824 1
249709671 77981490 1
249709671 131970620 1
249709671 33300246 1
249709671 201226827 1
249709671 111411358 1
249709671 162472533 1
249709671 353688428 1
249709671 19977759 1
249709671 27212119 1
249709671 245849058 1
249709671 253490735 1
249709671 297967419 1
249709671 115643685 1
249709671 94701778 1
249709671 240202308 1
249709671 19295262 1
249709671 121762421 1
249709671 261782937 1
249709671 16708655 1
249709671 82093305 1
249709671 227023883 1
249709671 103065157 1
249709671 19058678 1
249709671 18632946 1
249709671 932446861 1
249709671 77188973 1
249709671 72341341 1
249709671 318951712 1
249709671 32522100 1
249709671 15010349 1
249709671 61781260 1
249709671 20995648 1
249709671 17723460 1
249709671 35305401 1
249709671 270926830 1
249709671 169864622 1
249709671 815306454 1
249709671 21713090 1
249709671 20856796 1
249709671 245745762 1
249709671 32439211 1
249709671 408454349 1
249709671 200700960 1
249709671 120720108 1
249709671 20600229 1
249709671 624746312 1
249709671 21736214 1
249709671 24211594 1
249709671 143212610 1
249709671 79167671 1
249709671 19973305 1
249709671 191111643 1
249709671 25091518 1
249709671 35781487 1
249709671 118429508 1
249709671 20589545 1
249709671 124270074 1
249709671 122994639 1
249709671 20992801 1
249709671 32369044 1
249709671 117783032 1
249709671 14190551 1
249709671 50303152 1
249709671 105800463 1
249709671 75896448 1
249709671 143779403 1
20148039 121127090 1
20148039 516688031 1
20148039 15580900 1
20148039 34374472 1
20148039 385936104 1
20148039 253490735 1
20148039 377319290 1
20148039 357805905 1
20148039 260824465 1
20148039 21666641 1
20148039 389434876 1
20148039 728039018 1
20148039 20856796 1
20148039 408454349 1
20148039 142003449 1
20148039 18020612 1
20148039 387054267 1
20148039 20992801 1
20148039 32369044 1
20148039 14190551 1
20148039 776022362 1
20148039 32965648 1
20148039 14104027 1
20148039 19295262 1
20148039 61733092 1
20148039 169864622 1
20148039 21713090 1
20148039 20600229 1
20148039 23749162 1
20148039 143212610 1
20148039 354911386 1
20148039 191111643 1
20148039 64396655 1
20148039 70796349 1
20148039 124270074 1
20148039 75896448 1
20148039 105838665 1
20148039 193313425 1
20148039 432396682 1
20148039 130154450 1
20148039 168592013 1
20148039 77808680 1
20148039 33300246 1
20148039 19977759 1
20148039 240202308 1
20148039 16708655 1
20148039 49682880 1
20148039 927480949 1
20148039 318951712 1
20148039 61781260 1
20148039 17723460 1
20148039 35305401 1
20148039 192935794 1
20148039 245745762 1
20148039 198912426 1
20148039 200700960 1
20148039 120720108 1
20148039 58821256 1
20148039 388299335 1
20148039 624746312 1
20148039 50303152 1
20148039 21408041 1
20148039 105800463 1
20148039 14621024 1
20148039 622426905 1
20148039 21746513 1
20148039 50714939 1
20148039 102107018 1
20148039 93860818 1
20148039 225857392 1
20148039 376161322 1
20148039 328634628 1
20148039 217148014 1
20148039 77981490 1
20148039 162472533 1
20148039 27212119 1
20148039 40238442 1
20148039 115643685 1
20148039 94701778 1
20148039 948015937 1
20148039 568174146 1
20148039 466501865 1
20148039 300872531 1
20148039 18632946 1
20148039 154943205 1
20148039 90432690 1
20148039 26584956 1
20148039 14567982 1
20148039 494828691 1
20148039 166694631 1
20148039 185183285 1
368314502 125270251 1
368314502 158315486 1
368314502 103065157 1
368314502 728039018 1
368314502 19058678 1
368314502 154943205 1
368314502 417975170 1
368314502 20226550 1
14104027 103065157 1
14104027 804596460 1
14104027 830775721 1
14104027 810372954 1
14104027 532241033 1
388954439 21746513 1
388954439 276868661 1
388954439 457060718 1
388954439 81367969 1
388954439 102107018 1
388954439 32522100 1
388954439 105838665 1
388954439 61781260 1
388954439 133236916 1
388954439 193313425 1
388954439 15580900 1
388954439 20995648 1
388954439 389434876 1
388954439 17723460 1
388954439 35305401 1
388954439 296312085 1
388954439 376161322 1
388954439 18099795 1
388954439 328634628 1
388954439 156992643 1
388954439 169864622 1
388954439 21713090 1
388954439 77981490 1
388954439 131970620 1
388954439 33300246 1
388954439 198912426 1
388954439 201226827 1
388954439 162472533 1
388954439 353688428 1
388954439 34374472 1
388954439 22159580 1
388954439 58821256 1
388954439 27212119 1
388954439 32965648 1
388954439 388299335 1
388954439 40238442 1
388954439 46609085 1
388954439 14567982 1
388954439 115643685 1
388954439 143212610 1
388954439 94701778 1
388954439 354911386 1
388954439 240202308 1
388954439 105880024 1
388954439 19295262 1
388954439 25091518 1
388954439 261782937 1
388954439 16708655 1
388954439 227023883 1
388954439 61733092 1
388954439 106150560 1
388954439 15484198 1
388954439 386476845 1
388954439 77188973 1
388954439 14190551 1
388954439 185183285 1
388954439 79974944 1
388954439 105800463 1
388954439 107254637 1
388954439 75896448 1
211525589 107722321 1
211525589 14567982 1
211525589 61781260 1
211525589 115643685 1
211525589 15580900 1
211525589 18020612 1
211525589 105880024 1
211525589 35781487 1
211525589 259215762 1
211525589 225857392 1
211525589 16708655 1
211525589 328634628 1
211525589 20688804 1
211525589 33300246 1
211525589 20992801 1
211525589 19977759 1
211525589 50303152 1
211525589 75896448 1
240202308 81367969 1
240202308 18451281 1
240202308 15580900 1
240202308 110391388 1
240202308 34374472 1
240202308 144791011 1
240202308 377319290 1
240202308 357805905 1
240202308 58836363 1
240202308 103065157 1
240202308 260824465 1
240202308 24157360 1
240202308 32522100 1
240202308 133236916 1
240202308 95194160 1
240202308 389434876 1
240202308 296312085 1
240202308 21291109 1
240202308 815306454 1
240202308 20856796 1
240202308 408454349 1
240202308 84563846 1
240202308 142003449 1
240202308 21736214 1
240202308 24211594 1
240202308 558445037 1
240202308 18020612 1
240202308 387054267 1
240202308 20992801 1
240202308 32369044 1
240202308 14190551 1
240202308 77234984 1
240202308 80802900 1
240202308 107254637 1
240202308 22639961 1
240202308 110767433 1
240202308 130092487 1
240202308 331178901 1
240202308 106397932 1
240202308 77224096 1
240202308 18099795 1
240202308 14146330 1
240202308 201226827 1
240202308 111411358 1
240202308 32965648 1
240202308 245849058 1
240202308 249709671 1
240202308 19295262 1
240202308 61733092 1
240202308 153810216 1
240202308 19058678 1
240202308 106150560 1
240202308 72341341 1
240202308 468356212 1
240202308 34343954 1
240202308 617016144 1
240202308 156992643 1
240202308 169864622 1
240202308 21713090 1
240202308 32439211 1
240202308 20600229 1
240202308 34654362 1
240202308 499781930 1
240202308 15672615 1
240202308 23749162 1
240202308 236953412 1
240202308 143212610 1
240202308 354911386 1
240202308 191111643 1
240202308 35781487 1
240202308 64396655 1
240202308 124270074 1
240202308 75896448 1
240202308 277496722 1
240202308 18096679 1
240202308 105838665 1
240202308 193313425 1
240202308 6364652 1
240202308 432396682 1
240202308 130154450 1
240202308 168592013 1
240202308 22388326 1
240202308 221355288 1
240202308 77808680 1
240202308 33300246 1
240202308 353688428 1
240202308 19977759 1
240202308 110459587 1
240202308 78702900 1
240202308 102084479 1
240202308 261782937 1
240202308 16708655 1
240202308 49682880 1
240202308 250091875 1
240202308 68659708 1
240202308 227023883 1
240202308 927480949 1
240202308 318951712 1
240202308 58922682 1
240202308 107722321 1
240202308 61781260 1
240202308 17723460 1
240202308 35305401 1
240202308 23452598 1
240202308 192935794 1
240202308 245745762 1
240202308 117777690 1
240202308 198912426 1
240202308 397229449 1
240202308 200700960 1
240202308 120720108 1
240202308 388299335 1
240202308 25091518 1
240202308 259215762 1
240202308 112398730 1
240202308 54351001 1
240202308 50303152 1
240202308 21408041 1
240202308 105800463 1
240202308 14621024 1
240202308 143779403 1
240202308 622426905 1
240202308 21746513 1
240202308 102107018 1
240202308 93860818 1
240202308 225857392 1
240202308 143739561 1
240202308 376161322 1
240202308 328634628 1
240202308 77981490 1
240202308 131970620 1
240202308 162472533 1
240202308 27212119 1
240202308 191807697 1
240202308 40238442 1
240202308 297967419 1
240202308 115643685 1
240202308 94701778 1
240202308 20148039 1
240202308 388954439 1
240202308 105880024 1
240202308 948015937 1
240202308 121762421 1
240202308 82093305 1
240202308 466501865 1
240202308 300872531 1
240202308 18632946 1
240202308 77188973 1
240202308 164226176 1
240202308 393436815 1
240202308 830775721 1
240202308 15010349 1
240202308 219976700 1
240202308 20995648 1
240202308 19397942 1
240202308 270926830 1
240202308 90432690 1
240202308 26584956 1
240202308 14567982 1
240202308 454866285 1
240202308 494828691 1
240202308 79167671 1
240202308 118429508 1
240202308 357472615 1
240202308 173089105 1
240202308 166694631 1
240202308 20589545 1
240202308 185183285 1
240202308 66078636 1
105880024 21746513 1
105880024 22639961 1
105880024 516688031 1
105880024 32522100 1
105880024 102107018 1
105880024 105838665 1
105880024 61781260 1
105880024 133236916 1
105880024 193313425 1
105880024 15580900 1
105880024 331178901 1
105880024 20995648 1
105880024 17723460 1
105880024 35305401 1
105880024 225857392 1
105880024 143739561 1
105880024 270926830 1
105880024 18099795 1
105880024 22388326 1
105880024 328634628 1
105880024 156992643 1
105880024 19177609 1
105880024 14146330 1
105880024 169864622 1
105880024 21713090 1
105880024 131970620 1
105880024 33300246 1
105880024 198912426 1
105880024 201226827 1
105880024 111411358 1
105880024 162472533 1
105880024 353688428 1
105880024 19977759 1
105880024 34374472 1
105880024 110459587 1
105880024 27212119 1
105880024 32965648 1
105880024 84563846 1
105880024 16884084 1
105880024 40238442 1
105880024 24211594 1
105880024 115643685 1
105880024 79167671 1
105880024 211525589 1
105880024 388954439 1
105880024 18020612 1
105880024 25091518 1
105880024 35781487 1
105880024 261782937 1
105880024 16708655 1
105880024 49682880 1
105880024 61733092 1
105880024 18632946 1
105880024 124270074 1
105880024 106150560 1
105880024 20992801 1
105880024 386476845 1
105880024 77188973 1
105880024 14190551 1
105880024 77220402 1
105880024 185183285 1
105880024 123346524 1
105880024 50303152 1
105880024 196054196 1
105880024 105800463 1
105880024 107254637 1
105880024 75896448 1
173065787 14758838 1
173065787 18096679 1
173065787 275228841 1
173065787 187632184 1
173065787 14937936 1
173065787 20226550 1
173065787 16884084 1
173065787 385936104 1
173065787 14104027 1
173065787 58836363 1
173065787 103065157 1
173065787 123346524 1
173065787 19758148 1
173065787 22159580 1
173065787 111013369 1
173065787 112398730 1
173065787 223552246 1
173065787 15048694 1
173065787 532241033 1
173065787 122994639 1
173065787 113585486 1
948015937 622426905 1
948015937 191807697 1
948015937 40238442 1
948015937 297967419 1
948015937 32522100 1
948015937 105838665 1
948015937 23749162 1
948015937 21736214 1
948015937 61781260 1
948015937 377319290 1
948015937 115643685 1
948015937 133236916 1
948015937 143212610 1
948015937 193313425 1
948015937 15580900 1
948015937 249709671 1
948015937 20995648 1
948015937 354911386 1
948015937 240202308 1
948015937 19397942 1
948015937 35781487 1
948015937 118429508 1
948015937 17723460 1
948015937 35305401 1
948015937 225857392 1
948015937 143739561 1
948015937 261782937 1
948015937 16708655 1
948015937 432396682 1
948015937 376161322 1
948015937 49682880 1
948015937 130154450 1
948015937 357472615 1
948015937 18099795 1
948015937 90432690 1
948015937 328634628 1
948015937 68659708 1
948015937 227023883 1
948015937 61733092 1
948015937 169864622 1
948015937 18632946 1
948015937 124270074 1
948015937 245745762 1
948015937 33300246 1
948015937 32439211 1
948015937 198912426 1
948015937 54351001 1
948015937 111411358 1
948015937 408454349 1
948015937 20992801 1
948015937 162472533 1
948015937 32369044 1
948015937 200700960 1
948015937 19977759 1
948015937 34374472 1
948015937 14190551 1
948015937 407741330 1
948015937 50303152 1
948015937 66078636 1
948015937 27212119 1
948015937 105800463 1
948015937 14621024 1
948015937 20600229 1
948015937 32965648 1
948015937 75896448 1
568174146 24157360 1
568174146 21746513 1
568174146 415449314 1
568174146 22639961 1
568174146 516688031 1
568174146 102107018 1
568174146 32522100 1
568174146 105838665 1
568174146 61781260 1
568174146 110767433 1
568174146 133236916 1
568174146 193313425 1
568174146 15580900 1
568174146 20995648 1
568174146 34343954 1
568174146 95194160 1
568174146 389434876 1
568174146 19397942 1
568174146 17723460 1
568174146 35305401 1
568174146 93860818 1
568174146 225857392 1
568174146 143739561 1
568174146 270926830 1
568174146 432396682 1
568174146 130154450 1
568174146 18099795 1
568174146 168592013 1
568174146 90432690 1
568174146 328634628 1
568174146 14146330 1
568174146 21713090 1
568174146 77981490 1
568174146 19758148 1
568174146 131970620 1
568174146 20856796 1
568174146 245745762 1
568174146 117777690 1
568174146 32439211 1
568174146 198912426 1
568174146 776022362 1
568174146 408454349 1
568174146 162472533 1
568174146 200700960 1
568174146 120720108 1
568174146 19977759 1
568174146 34374472 1
568174146 110459587 1
568174146 58821256 1
568174146 27212119 1
568174146 20600229 1
568174146 34654362 1
568174146 125270251 1
568174146 40238442 1
568174146 624746312 1
568174146 14567982 1
568174146 142003449 1
568174146 532351874 1
568174146 143212610 1
568174146 94701778 1
568174146 249709671 1
568174146 20148039 1
568174146 354911386 1
568174146 105880024 1
568174146 387054267 1
568174146 14561015 1
568174146 121762421 1
568174146 191111643 1
568174146 25091518 1
568174146 35781487 1
568174146 118429508 1
568174146 64396655 1
568174146 124152473 1
568174146 16708655 1
568174146 49682880 1
568174146 15048694 1
568174146 227023883 1
568174146 173089105 1
568174146 608932775 1
568174146 61733092 1
568174146 153810216 1
568174146 18632946 1
568174146 124270074 1
568174146 260824465 1
568174146 54351001 1
568174146 20992801 1
568174146 50303152 1
568174146 66078636 1
568174146 105800463 1
568174146 14621024 1
568174146 72341341 1
568174146 143779403 1
568174146 318951712 1
14561015 14284260 1
14561015 14758838 1
14561015 309587728 1
14561015 50714939 1
14561015 121127090 1
14561015 222477026 1
14561015 18096679 1
14561015 496278040 1
14561015 80968760 1
14561015 593650130 1
14561015 22031058 1
14561015 19589280 1
14561015 19858924 1
14561015 15580900 1
14561015 130092487 1
14561015 386776248 1
14561015 155892458 1
14561015 275228841 1
14561015 312758175 1
14561015 60738400 1
14561015 373442908 1
14561015 209029473 1
14561015 187632184 1
14561015 19177609 1
14561015 92498317 1
14561015 475884318 1
14561015 118984824 1
14561015 217148014 1
14561015 15157283 1
14561015 54515428 1
14561015 14937936 1
14561015 38281180 1
14561015 131517399 1
14561015 93880122 1
14561015 20226550 1
14561015 32965648 1
14561015 125270251 1
14561015 16884084 1
14561015 90646214 1
14561015 437518507 1
14561015 78702900 1
14561015 18627119 1
14561015 385936104 1
14561015 166598394 1
14561015 6058852 1
14561015 34244239 1
14561015 436576452 1
14561015 109585815 1
14561015 331021368 1
14561015 222762589 1
14561015 14104027 1
14561015 19087569 1
14561015 80943076 1
14561015 58836363 1
14561015 36664451 1
14561015 303707744 1
14561015 28087982 1
14561015 103065157 1
14561015 269788397 1
14561015 19058678 1
14561015 124170781 1
14561015 131926473 1
14561015 78562045 1
14561015 462856853 1
14561015 44548822 1
14561015 123346524 1
14561015 20424362 1
14561015 15133808 1
14561015 422184091 1
14561015 388250401 1
14561015 58922682 1
14561015 65357102 1
14561015 117449724 1
14561015 88974929 1
14561015 19825835 1
14561015 11564602 1
14561015 830775721 1
14561015 24727170 1
14561015 25097735 1
14561015 242943134 1
14561015 154943205 1
14561015 20356313 1
14561015 62613162 1
14561015 20995648 1
14561015 85110055 1
14561015 21744895 1
14561015 119074643 1
14561015 255998767 1
14561015 125312818 1
14561015 76650839 1
14561015 728039018 1
14561015 26796376 1
14561015 19758148 1
14561015 20856796 1
14561015 19619404 1
14561015 288723364 1
14561015 17298241 1
14561015 55253731 1
14561015 58821256 1
14561015 19018381 1
14561015 111013369 1
14561015 114704539 1
14561015 328576792 1
14561015 60585651 1
14561015 48988168 1
14561015 41901500 1
14561015 188332701 1
14561015 100260784 1
14561015 108935576 1
14561015 141636742 1
14561015 383238347 1
14561015 42374586 1
14561015 130085607 1
14561015 14395178 1
14561015 101712079 1
14561015 131120978 1
14561015 112398730 1
14561015 70796349 1
14561015 108587399 1
14561015 15048694 1
14561015 95646830 1
14561015 16970757 1
14561015 250311545 1
14561015 122994639 1
14561015 22282116 1
14561015 24734991 1
14561015 103879974 1
14561015 14190551 1
14561015 34940114 1
14561015 236395049 1
14561015 75896448 1
14561015 143779403 1
19295262 277496722 1
19295262 121127090 1
19295262 516688031 1
19295262 18096679 1
19295262 81367969 1
19295262 105838665 1
19295262 193313425 1
19295262 15580900 1
19295262 6364652 1
19295262 432396682 1
19295262 130154450 1
19295262 22388326 1
19295262 168592013 1
19295262 106115066 1
19295262 19177609 1
19295262 118984824 1
19295262 77808680 1
19295262 38281180 1
19295262 33300246 1
19295262 353688428 1
19295262 19977759 1
19295262 34374472 1
19295262 110459587 1
19295262 125270251 1
19295262 16884084 1
19295262 18627119 1
19295262 253490735 1
19295262 6058852 1
19295262 144791011 1
19295262 377319290 1
19295262 222762589 1
19295262 240202308 1
19295262 124152473 1
19295262 357805905 1
19295262 261782937 1
19295262 16708655 1
19295262 80943076 1
19295262 49682880 1
19295262 58836363 1
19295262 250091875 1
19295262 68659708 1
19295262 14933304 1
19295262 227023883 1
19295262 303707744 1
19295262 260824465 1
19295262 131926473 1
19295262 44548822 1
19295262 20424362 1
19295262 15133808 1
19295262 422184091 1
19295262 318951712 1
19295262 66774405 1
19295262 58922682 1
19295262 21666641 1
19295262 19825835 1
19295262 107722321 1
19295262 32522100 1
19295262 61781260 1
19295262 20356313 1
19295262 133236916 1
19295262 389434876 1
19295262 17723460 1
19295262 35305401 1
19295262 296312085 1
19295262 460401829 1
19295262 815306454 1
19295262 19758148 1
19295262 20856796 1
19295262 23452598 1
19295262 192935794 1
19295262 245745762 1
19295262 117777690 1
19295262 198912426 1
19295262 408454349 1
19295262 397229449 1
19295262 200700960 1
19295262 288723364 1
19295262 120720108 1
19295262 55253731 1
19295262 58821256 1
19295262 388299335 1
19295262 84563846 1
19295262 624746312 1
19295262 60585651 1
19295262 48988168 1
19295262 219298196 1
19295262 142003449 1
19295262 21736214 1
19295262 24211594 1
19295262 383238347 1
19295262 85809236 1
19295262 18020612 1
19295262 387054267 1
19295262 19973305 1
19295262 25091518 1
19295262 259215762 1
19295262 112398730 1
19295262 15048694 1
19295262 95646830 1
19295262 295807687 1
19295262 54351001 1
19295262 250311545 1
19295262 20992801 1
19295262 32369044 1
19295262 14190551 1
19295262 50303152 1
19295262 77234984 1
19295262 80802900 1
19295262 21408041 1
19295262 105800463 1
19295262 107254637 1
19295262 14621024 1
19295262 143779403 1
19295262 622426905 1
19295262 21746513 1
19295262 14758838 1
19295262 50714939 1
19295262 415449314 1
19295262 22639961 1
19295262 80021045 1
19295262 102107018 1
19295262 331178901 1
19295262 106397932 1
19295262 77224096 1
19295262 93860818 1
19295262 225857392 1
19295262 143739561 1
19295262 376161322 1
19295262 18099795 1
19295262 328634628 1
19295262 14146330 1
19295262 77981490 1
19295262 15157283 1
19295262 131970620 1
19295262 201226827 1
19295262 776022362 1
19295262 111411358 1
19295262 162472533 1
19295262 407741330 1
19295262 27212119 1
19295262 32965648 1
19295262 245849058 1
19295262 191807697 1
19295262 40238442 1
19295262 166598394 1
19295262 297967419 1
19295262 115643685 1
19295262 331021368 1
19295262 94701778 1
19295262 249709671 1
19295262 20148039 1
19295262 14104027 1
19295262 388954439 1
19295262 211525589 1
19295262 105880024 1
19295262 568174146 1
19295262 121762421 1
19295262 132170123 1
19295262 82093305 1
19295262 28087982 1
19295262 61733092 1
19295262 153810216 1
19295262 19058678 1
19295262 300872531 1
19295262 18632946 1
19295262 106150560 1
19295262 78562045 1
19295262 77188973 1
19295262 31373289 1
19295262 164226176 1
19295262 72341341 1
19295262 65357102 1
19295262 393436815 1
19295262 468356212 1
19295262 15010349 1
19295262 62613162 1
19295262 219976700 1
19295262 20995648 1
19295262 28543847 1
19295262 34343954 1
19295262 617016144 1
19295262 19397942 1
19295262 101797813 1
19295262 270926830 1
19295262 90432690 1
19295262 156992643 1
19295262 125312818 1
19295262 26584956 1
19295262 169864622 1
19295262 21713090 1
19295262 580749365 1
19295262 237700394 1
19295262 32439211 1
19295262 5715682 1
19295262 15453062 1
19295262 20600229 1
19295262 34654362 1
19295262 111013369 1
19295262 499781930 1
19295262 15672615 1
19295262 14567982 1
19295262 23749162 1
19295262 143212610 1
19295262 454866285 1
19295262 14197060 1
19295262 79167671 1
19295262 354911386 1
19295262 191111643 1
19295262 35781487 1
19295262 118429508 1
19295262 101712079 1
19295262 64396655 1
19295262 70796349 1
19295262 357472615 1
19295262 108587399 1
19295262 173089105 1
19295262 166694631 1
19295262 20589545 1
19295262 16970757 1
19295262 124270074 1
19295262 122994639 1
19295262 24734991 1
19295262 113585486 1
19295262 185183285 1
19295262 66078636 1
19295262 34940114 1
19295262 79974944 1
19295262 75896448 1
121762421 622426905 1
121762421 21746513 1
121762421 415449314 1
121762421 18451281 1
121762421 479644360 1
121762421 193313425 1
121762421 15580900 1
121762421 6364652 1
121762421 93860818 1
121762421 225857392 1
121762421 432396682 1
121762421 376161322 1
121762421 130154450 1
121762421 22388326 1
121762421 81857654 1
121762421 18099795 1
121762421 328634628 1
121762421 77981490 1
121762421 77808680 1
121762421 131970620 1
121762421 33300246 1
121762421 111411358 1
121762421 162472533 1
121762421 353688428 1
121762421 34374472 1
121762421 27212119 1
121762421 32965648 1
121762421 253490735 1
121762421 297967419 1
121762421 377319290 1
121762421 115643685 1
121762421 249709671 1
121762421 14104027 1
121762421 240202308 1
121762421 568174146 1
121762421 19295262 1
121762421 124152473 1
121762421 16708655 1
121762421 82093305 1
121762421 49682880 1
121762421 466501865 1
121762421 68659708 1
121762421 227023883 1
121762421 61733092 1
121762421 19058678 1
121762421 300872531 1
121762421 18632946 1
121762421 106150560 1
121762421 164226176 1
121762421 72341341 1
121762421 318951712 1
121762421 24157360 1
121762421 61781260 1
121762421 133236916 1
121762421 20995648 1
121762421 389434876 1
121762421 19397942 1
121762421 17723460 1
121762421 35305401 1
121762421 90432690 1
121762421 156992643 1
121762421 815306454 1
121762421 20856796 1
121762421 32439211 1
121762421 198912426 1
121762421 58821256 1
121762421 20600229 1
121762421 388299335 1
121762421 34654362 1
121762421 84563846 1
121762421 21736214 1
121762421 143212610 1
121762421 454866285 1
121762421 387054267 1
121762421 25091518 1
121762421 35781487 1
121762421 118429508 1
121762421 608932775 1
121762421 54351001 1
121762421 20992801 1
121762421 32369044 1
121762421 386476845 1
121762421 14190551 1
121762421 107254637 1
132170123 80021045 1
132170123 311986618 1
132170123 45158266 1
132170123 108600854 1
132170123 106115066 1
132170123 68198984 1
132170123 215206530 1
132170123 6058852 1
132170123 55059675 1
132170123 368312542 1
132170123 616277319 1
132170123 21666641 1
132170123 72883916 1
132170123 15010349 1
132170123 28543847 1
132170123 56999787 1
132170123 5715682 1
132170123 202205134 1
132170123 19018381 1
132170123 124312153 1
132170123 14197060 1
132170123 85809236 1
132170123 19973305 1
132170123 85302744 1
132170123 27850283 1
132170123 20622055 1
132170123 117783032 1
132170123 14190551 1
132170123 77220402 1
132170123 180013616 1
132170123 82406734 1
132170123 91786287 1
357805905 21746513 1
357805905 22639961 1
357805905 193313425 1
357805905 93860818 1
357805905 432396682 1
357805905 376161322 1
357805905 130154450 1
357805905 328634628 1
357805905 14146330 1
357805905 221355288 1
357805905 111411358 1
357805905 162472533 1
357805905 19977759 1
357805905 34374472 1
357805905 78702900 1
357805905 297967419 1
357805905 436576452 1
357805905 144791011 1
357805905 20148039 1
357805905 240202308 1
357805905 124152473 1
357805905 261782937 1
357805905 16708655 1
357805905 68659708 1
357805905 227023883 1
357805905 103065157 1
357805905 61733092 1
357805905 153810216 1
357805905 18632946 1
357805905 72341341 1
357805905 388250401 1
357805905 393436815 1
357805905 22499765 1
357805905 32522100 1
357805905 61781260 1
357805905 133236916 1
357805905 19397942 1
357805905 270926830 1
357805905 90432690 1
357805905 26584956 1
357805905 192935794 1
357805905 388299335 1
357805905 34654362 1
357805905 499781930 1
357805905 142003449 1
357805905 23749162 1
357805905 21736214 1
357805905 24211594 1
357805905 143212610 1
357805905 354911386 1
357805905 18020612 1
357805905 191111643 1
357805905 25091518 1
357805905 35781487 1
357805905 64396655 1
357805905 166694631 1
357805905 124270074 1
357805905 20992801 1
357805905 14190551 1
357805905 185183285 1
357805905 50303152 1
357805905 105800463 1
357805905 107254637 1
357805905 14621024 1
357805905 75896448 1
19087569 14284260 1
19087569 388250401 1
19087569 65357102 1
19087569 14758838 1
19087569 437518507 1
19087569 114704539 1
19087569 50714939 1
19087569 117449724 1
19087569 18627119 1
19087569 19825835 1
19087569 11564602 1
19087569 24727170 1
19087569 48988168 1
19087569 109585815 1
19087569 141636742 1
19087569 22031058 1
19087569 20356313 1
19087569 62613162 1
19087569 19858924 1
19087569 14104027 1
19087569 21744895 1
19087569 14561015 1
19087569 80943076 1
19087569 20132840 1
19087569 112398730 1
19087569 58836363 1
19087569 108587399 1
19087569 19177609 1
19087569 36664451 1
19087569 86192099 1
19087569 103065157 1
19087569 95646830 1
19087569 19619404 1
19087569 122994639 1
19087569 55253731 1
19087569 34940114 1
261782937 18451281 1
261782937 193313425 1
261782937 155892458 1
261782937 130154450 1
261782937 168592013 1
261782937 33300246 1
261782937 34374472 1
261782937 20226550 1
261782937 357805905 1
261782937 16708655 1
261782937 80943076 1
261782937 68659708 1
261782937 227023883 1
261782937 123346524 1
261782937 24157360 1
261782937 19825835 1
261782937 32522100 1
261782937 61781260 1
261782937 133236916 1
261782937 17723460 1
261782937 35305401 1
261782937 120720108 1
261782937 21736214 1
261782937 25091518 1
261782937 112398730 1
261782937 54351001 1
261782937 20992801 1
261782937 32369044 1
261782937 14190551 1
261782937 50303152 1
261782937 21408041 1
261782937 105800463 1
261782937 14621024 1
261782937 143779403 1
261782937 21746513 1
261782937 102107018 1
261782937 77224096 1
261782937 18099795 1
261782937 328634628 1
261782937 92498317 1
261782937 77981490 1
261782937 111411358 1
261782937 162472533 1
261782937 407741330 1
261782937 27212119 1
261782937 32965648 1
261782937 115643685 1
261782937 249709671 1
261782937 20148039 1
261782937 14104027 1
261782937 61733092 1
261782937 18632946 1
261782937 20995648 1
261782937 34343954 1
261782937 90432690 1
261782937 26584956 1
261782937 21713090 1
261782937 580749365 1
261782937 32439211 1
261782937 5715682 1
261782937 20600229 1
261782937 23749162 1
261782937 143212610 1
261782937 79167671 1
261782937 70796349 1
261782937 185183285 1
261782937 75896448 1
144929619 78702900 1
144929619 62613162 1
144929619 130085607 1
144929619 103065157 1
144929619 131926473 1
144929619 22159580 1
80943076 125312818 1
80943076 871469846 1
80943076 19058678 1
80943076 62613162 1
80943076 24734991 1
16708655 277496722 1
16708655 81367969 1
16708655 105838665 1
16708655 193313425 1
16708655 15580900 1
16708655 6364652 1
16708655 130154450 1
16708655 22388326 1
16708655 168592013 1
16708655 77808680 1
16708655 38281180 1
16708655 33300246 1
16708655 353688428 1
16708655 19977759 1
16708655 34374472 1
16708655 110459587 1
16708655 240202308 1
16708655 357805905 1
16708655 261782937 1
16708655 49682880 1
16708655 68659708 1
16708655 227023883 1
16708655 260824465 1
16708655 318951712 1
16708655 24157360 1
16708655 107722321 1
16708655 32522100 1
16708655 61781260 1
16708655 133236916 1
16708655 389434876 1
16708655 17723460 1
16708655 35305401 1
16708655 21291109 1
16708655 20856796 1
16708655 23452598 1
16708655 192935794 1
16708655 245745762 1
16708655 198912426 1
16708655 200700960 1
16708655 120720108 1
16708655 58821256 1
16708655 388299335 1
16708655 21736214 1
16708655 24211594 1
16708655 18020612 1
16708655 387054267 1
16708655 25091518 1
16708655 608932775 1
16708655 54351001 1
16708655 20992801 1
16708655 32369044 1
16708655 14190551 1
16708655 50303152 1
16708655 21408041 1
16708655 105800463 1
16708655 107254637 1
16708655 143779403 1
16708655 622426905 1
16708655 21746513 1
16708655 22639961 1
16708655 102107018 1
16708655 331178901 1
16708655 93860818 1
16708655 225857392 1
16708655 18099795 1
16708655 328634628 1
16708655 14146330 1
16708655 77981490 1
16708655 131970620 1
16708655 201226827 1
16708655 111411358 1
16708655 162472533 1
16708655 27212119 1
16708655 32965648 1
16708655 191807697 1
16708655 40238442 1
16708655 297967419 1
16708655 115643685 1
16708655 94701778 1
16708655 249709671 1
16708655 20148039 1
16708655 388954439 1
16708655 19295262 1
16708655 121762421 1
16708655 82093305 1
16708655 61733092 1
16708655 153810216 1
16708655 18632946 1
16708655 106150560 1
16708655 77188973 1
16708655 164226176 1
16708655 393436815 1
16708655 20995648 1
16708655 34343954 1
16708655 19397942 1
16708655 270926830 1
16708655 90432690 1
16708655 156992643 1
16708655 26584956 1
16708655 169864622 1
16708655 21713090 1
16708655 32439211 1
16708655 20600229 1
16708655 15672615 1
16708655 14567982 1
16708655 23749162 1
16708655 143212610 1
16708655 79167671 1
16708655 354911386 1
16708655 191111643 1
16708655 35781487 1
16708655 64396655 1
16708655 357472615 1
16708655 173089105 1
16708655 20589545 1
16708655 124270074 1
16708655 185183285 1
16708655 66078636 1
16708655 75896448 1
82093305 622426905 1
82093305 102107018 1
82093305 81367969 1
82093305 105838665 1
82093305 61781260 1
82093305 15580900 1
82093305 20995648 1
82093305 93860818 1
82093305 270926830 1
82093305 432396682 1
82093305 130154450 1
82093305 328634628 1
82093305 156992643 1
82093305 77981490 1
82093305 77808680 1
82093305 131970620 1
82093305 20856796 1
82093305 245745762 1
82093305 33300246 1
82093305 200700960 1
82093305 120720108 1
82093305 19977759 1
82093305 34374472 1
82093305 58821256 1
82093305 407741330 1
82093305 32965648 1
82093305 20600229 1
82093305 34654362 1
82093305 388299335 1
82093305 624746312 1
82093305 115643685 1
82093305 377319290 1
82093305 94701778 1
82093305 354911386 1
82093305 18020612 1
82093305 387054267 1
82093305 19295262 1
82093305 121762421 1
82093305 118429508 1
82093305 101712079 1
82093305 16708655 1
82093305 49682880 1
82093305 466501865 1
82093305 61733092 1
82093305 153810216 1
82093305 300872531 1
82093305 18632946 1
82093305 106150560 1
82093305 32369044 1
82093305 14190551 1
82093305 105800463 1
82093305 107254637 1
82093305 14621024 1
82093305 143779403 1
82093305 318951712 1
49682880 105838665 1
49682880 193313425 1
49682880 15580900 1
49682880 432396682 1
49682880 130154450 1
49682880 33300246 1
49682880 19977759 1
49682880 34374472 1
49682880 144791011 1
49682880 102084479 1
49682880 377319290 1
49682880 16708655 1
49682880 68659708 1
49682880 227023883 1
49682880 927480949 1
49682880 260824465 1
49682880 318951712 1
49682880 107722321 1
49682880 61781260 1
49682880 95194160 1
49682880 389434876 1
49682880 17723460 1
49682880 815306454 1
49682880 20856796 1
49682880 117777690 1
49682880 198912426 1
49682880 408454349 1
49682880 200700960 1
49682880 120720108 1
49682880 58821256 1
49682880 388299335 1
49682880 624746312 1
49682880 24211594 1
49682880 387054267 1
49682880 54351001 1
49682880 20992801 1
49682880 32369044 1
49682880 14190551 1
49682880 50303152 1
49682880 105800463 1
49682880 107254637 1
49682880 14621024 1
49682880 143779403 1
49682880 622426905 1
49682880 415449314 1
49682880 22639961 1
49682880 102107018 1
49682880 331178901 1
49682880 93860818 1
49682880 225857392 1
49682880 143739561 1
49682880 376161322 1
49682880 18099795 1
49682880 328634628 1
49682880 77981490 1
49682880 131970620 1
49682880 201226827 1
49682880 776022362 1
49682880 111411358 1
49682880 162472533 1
49682880 407741330 1
49682880 32965648 1
49682880 245849058 1
49682880 297967419 1
49682880 115643685 1
49682880 94701778 1
49682880 20148039 1
49682880 388954439 1
49682880 105880024 1
49682880 948015937 1
49682880 568174146 1
49682880 121762421 1
49682880 82093305 1
49682880 61733092 1
49682880 153810216 1
49682880 300872531 1
49682880 18632946 1
49682880 106150560 1
49682880 72341341 1
49682880 393436815 1
49682880 101797813 1
49682880 270926830 1
49682880 90432690 1
49682880 156992643 1
49682880 21713090 1
49682880 20600229 1
49682880 34654362 1
49682880 499781930 1
49682880 23749162 1
49682880 143212610 1
49682880 494828691 1
49682880 354911386 1
49682880 191111643 1
49682880 35781487 1
49682880 118429508 1
49682880 64396655 1
49682880 173089105 1
49682880 124270074 1
49682880 15484198 1
49682880 185183285 1
49682880 66078636 1
219330249 80021045 1
219330249 311986618 1
219330249 108600854 1
219330249 6058852 1
219330249 55059675 1
219330249 368312542 1
219330249 14933304 1
219330249 393947529 1
219330249 21666641 1
219330249 72883916 1
219330249 22499765 1
219330249 15010349 1
219330249 56999787 1
219330249 22159580 1
219330249 202205134 1
219330249 19018381 1
219330249 124312153 1
219330249 14197060 1
219330249 85809236 1
219330249 19973305 1
219330249 85302744 1
219330249 595553662 1
219330249 27850283 1
219330249 20622055 1
219330249 117783032 1
219330249 77220402 1
219330249 180013616 1
219330249 82406734 1
219330249 80802900 1
219330249 91786287 1
58836363 125270251 1
58836363 16884084 1
58836363 19825835 1
58836363 222477026 1
58836363 109585815 1
58836363 14104027 1
58836363 17723460 1
58836363 112398730 1
58836363 95646830 1
58836363 19758148 1
58836363 122994639 1
58836363 55253731 1
58836363 103879974 1
58836363 14190551 1
368312542 80021045 1
368312542 15010349 1
368312542 479644360 1
368312542 14197060 1
368312542 19973305 1
368312542 85302744 1
368312542 595553662 1
368312542 219330249 1
368312542 14933304 1
368312542 101262304 1
368312542 38886883 1
368312542 296288685 1
368312542 77220402 1
368312542 82406734 1
368312542 202205134 1
368312542 68198984 1
368312542 19018381 1
368312542 91786287 1
466501865 24157360 1
466501865 245849058 1
466501865 21746513 1
466501865 277496722 1
466501865 499781930 1
466501865 84563846 1
466501865 457060718 1
466501865 393436815 1
466501865 40238442 1
466501865 415449314 1
466501865 22639961 1
466501865 253490735 1
466501865 516688031 1
466501865 107722321 1
466501865 297967419 1
466501865 81367969 1
466501865 102107018 1
466501865 32522100 1
466501865 15672615 1
466501865 468356212 1
466501865 14567982 1
466501865 144791011 1
466501865 142003449 1
466501865 532351874 1
466501865 105838665 1
466501865 102084479 1
466501865 24211594 1
466501865 61781260 1
466501865 18451281 1
466501865 110767433 1
466501865 115643685 1
466501865 377319290 1
466501865 236953412 1
466501865 133236916 1
466501865 143212610 1
466501865 454866285 1
466501865 94701778 1
466501865 193313425 1
466501865 249709671 1
466501865 15580900 1
466501865 20148039 1
466501865 331178901 1
466501865 20995648 1
466501865 211525589 1
466501865 354911386 1
466501865 34343954 1
466501865 106397932 1
466501865 240202308 1
466501865 18020612 1
466501865 389434876 1
466501865 105880024 1
466501865 387054267 1
466501865 19295262 1
466501865 19397942 1
466501865 121762421 1
466501865 191111643 1
466501865 6364652 1
466501865 25091518 1
466501865 35781487 1
466501865 118429508 1
466501865 64396655 1
466501865 17723460 1
466501865 77224096 1
466501865 357805905 1
466501865 93860818 1
466501865 225857392 1
466501865 296312085 1
466501865 143739561 1
466501865 261782937 1
466501865 16708655 1
466501865 270926830 1
466501865 432396682 1
466501865 82093305 1
466501865 376161322 1
466501865 49682880 1
466501865 130154450 1
466501865 168592013 1
466501865 22388326 1
466501865 18099795 1
466501865 90432690 1
466501865 328634628 1
466501865 156992643 1
466501865 68659708 1
466501865 227023883 1
466501865 26584956 1
466501865 173089105 1
466501865 221355288 1
466501865 61733092 1
466501865 169864622 1
466501865 153810216 1
466501865 20589545 1
466501865 21713090 1
466501865 77981490 1
466501865 77808680 1
466501865 131970620 1
466501865 20856796 1
466501865 18632946 1
466501865 124270074 1
466501865 192935794 1
466501865 23452598 1
466501865 245745762 1
466501865 106150560 1
466501865 117777690 1
466501865 260824465 1
466501865 33300246 1
466501865 198912426 1
466501865 54351001 1
466501865 201226827 1
466501865 111411358 1
466501865 408454349 1
466501865 20992801 1
466501865 162472533 1
466501865 32369044 1
466501865 200700960 1
466501865 353688428 1
466501865 110391388 1
466501865 120720108 1
466501865 19977759 1
466501865 34374472 1
466501865 77188973 1
466501865 407859240 1
466501865 110459587 1
466501865 185183285 1
466501865 50303152 1
466501865 66078636 1
466501865 481120639 1
466501865 27212119 1
466501865 21408041 1
466501865 105800463 1
466501865 164226176 1
466501865 107254637 1
466501865 72341341 1
466501865 318951712 1
466501865 143779403 1
466501865 20600229 1
466501865 32965648 1
466501865 75896448 1
466501865 34654362 1
466501865 388299335 1
250091875 61781260 1
250091875 133236916 1
250091875 19397942 1
250091875 6364652 1
250091875 17723460 1
250091875 225857392 1
250091875 18099795 1
250091875 22388326 1
250091875 169864622 1
250091875 19619404 1
250091875 33300246 1
250091875 162472533 1
250091875 19977759 1
250091875 32965648 1
250091875 34654362 1
250091875 245849058 1
250091875 499781930 1
250091875 297967419 1
250091875 24211594 1
250091875 240202308 1
250091875 35781487 1
250091875 64396655 1
250091875 112398730 1
250091875 227023883 1
250091875 61733092 1
250091875 18632946 1
250091875 22282116 1
250091875 105800463 1
250091875 75896448 1
68659708 277496722 1
68659708 81367969 1
68659708 593650130 1
68659708 105838665 1
68659708 311986618 1
68659708 193313425 1
68659708 15580900 1
68659708 6364652 1
68659708 432396682 1
68659708 130154450 1
68659708 168592013 1
68659708 221355288 1
68659708 118984824 1
68659708 77808680 1
68659708 33300246 1
68659708 353688428 1
68659708 110391388 1
68659708 19977759 1
68659708 110459587 1
68659708 125270251 1
68659708 253490735 1
68659708 6058852 1
68659708 144791011 1
68659708 102084479 1
68659708 377319290 1
68659708 240202308 1
68659708 124152473 1
68659708 357805905 1
68659708 261782937 1
68659708 16708655 1
68659708 49682880 1
68659708 368312542 1
68659708 250091875 1
68659708 14933304 1
68659708 227023883 1
68659708 260824465 1
68659708 24157360 1
68659708 21666641 1
68659708 107722321 1
68659708 32522100 1
68659708 61781260 1
68659708 133236916 1
68659708 95194160 1
68659708 389434876 1
68659708 134738764 1
68659708 17723460 1
68659708 35305401 1
68659708 296312085 1
68659708 21291109 1
68659708 815306454 1
68659708 20856796 1
68659708 192935794 1
68659708 245745762 1
68659708 198912426 1
68659708 408454349 1
68659708 397229449 1
68659708 200700960 1
68659708 120720108 1
68659708 22159580 1
68659708 58821256 1
68659708 388299335 1
68659708 84563846 1
68659708 142003449 1
68659708 21736214 1
68659708 24211594 1
68659708 141636742 1
68659708 18020612 1
68659708 387054267 1
68659708 19973305 1
68659708 25091518 1
68659708 259215762 1
68659708 453169903 1
68659708 15048694 1
68659708 608932775 1
68659708 54351001 1
68659708 250311545 1
68659708 20992801 1
68659708 32369044 1
68659708 14190551 1
68659708 82406734 1
68659708 50303152 1
68659708 196054196 1
68659708 80802900 1
68659708 21408041 1
68659708 105800463 1
68659708 14621024 1
68659708 107254637 1
68659708 143779403 1
68659708 21746513 1
68659708 415449314 1
68659708 22639961 1
68659708 102107018 1
68659708 110767433 1
68659708 331178901 1
68659708 106397932 1
68659708 77224096 1
68659708 93860818 1
68659708 225857392 1
68659708 143739561 1
68659708 376161322 1
68659708 18099795 1
68659708 328634628 1
68659708 92498317 1
68659708 77981490 1
68659708 131970620 1
68659708 776022362 1
68659708 111411358 1
68659708 162472533 1
68659708 407741330 1
68659708 27212119 1
68659708 32965648 1
68659708 245849058 1
68659708 191807697 1
68659708 40238442 1
68659708 297967419 1
68659708 903616850 1
68659708 115643685 1
68659708 94701778 1
68659708 249709671 1
68659708 20148039 1
68659708 14104027 1
68659708 388954439 1
68659708 105880024 1
68659708 948015937 1
68659708 19295262 1
68659708 121762421 1
68659708 82093305 1
68659708 61733092 1
68659708 19058678 1
68659708 18632946 1
68659708 106150560 1
68659708 77188973 1
68659708 164226176 1
68659708 72341341 1
68659708 393436815 1
68659708 117449724 1
68659708 22499765 1
68659708 427031173 1
68659708 15010349 1
68659708 20995648 1
68659708 85110055 1
68659708 34343954 1
68659708 19397942 1
68659708 101797813 1
68659708 270926830 1
68659708 90432690 1
68659708 156992643 1
68659708 26584956 1
68659708 169864622 1
68659708 21713090 1
68659708 580749365 1
68659708 32439211 1
68659708 15453062 1
68659708 20600229 1
68659708 34654362 1
68659708 499781930 1
68659708 15672615 1
68659708 14567982 1
68659708 23749162 1
68659708 236953412 1
68659708 143212610 1
68659708 454866285 1
68659708 14197060 1
68659708 79167671 1
68659708 14395178 1
68659708 354911386 1
68659708 191111643 1
68659708 35781487 1
68659708 118429508 1
68659708 64396655 1
68659708 357472615 1
68659708 173089105 1
68659708 166694631 1
68659708 20589545 1
68659708 124270074 1
68659708 15484198 1
68659708 386476845 1
68659708 97452095 1
68659708 407859240 1
68659708 185183285 1
68659708 66078636 1
68659708 79974944 1
68659708 75896448 1
804596460 125270251 1
804596460 457060718 1
804596460 81857654 1
804596460 118984824 1
804596460 34244239 1
804596460 16970757 1
804596460 14104027 1
804596460 20995648 1
804596460 14190551 1
804596460 17723460 1
14933304 18096679 1
14933304 81367969 1
14933304 105838665 1
14933304 15580900 1
14933304 106115066 1
14933304 810372954 1
14933304 871469846 1
14933304 77808680 1
14933304 19977759 1
14933304 34374472 1
14933304 125270251 1
14933304 215206530 1
14933304 6058852 1
14933304 55059675 1
14933304 368312542 1
14933304 103065157 1
14933304 44548822 1
14933304 21666641 1
14933304 19825835 1
14933304 61781260 1
14933304 17723460 1
14933304 35305401 1
14933304 56999787 1
14933304 200700960 1
14933304 55253731 1
14933304 48988168 1
14933304 85809236 1
14933304 19973305 1
14933304 85302744 1
14933304 20992801 1
14933304 14190551 1
14933304 180013616 1
14933304 82406734 1
14933304 50303152 1
14933304 80802900 1
14933304 105800463 1
14933304 107254637 1
14933304 457060718 1
14933304 80021045 1
14933304 45158266 1
14933304 18099795 1
14933304 328634628 1
14933304 475884318 1
14933304 77981490 1
14933304 201226827 1
14933304 162472533 1
14933304 40238442 1
14933304 115643685 1
14933304 94701778 1
14933304 14104027 1
14933304 19295262 1
14933304 219330249 1
14933304 38886883 1
14933304 19058678 1
14933304 18632946 1
14933304 77188973 1
14933304 65357102 1
14933304 22499765 1
14933304 830775721 1
14933304 24727170 1
14933304 15010349 1
14933304 28543847 1
14933304 20995648 1
14933304 34343954 1
14933304 617016144 1
14933304 21713090 1
14933304 5715682 1
14933304 19018381 1
14933304 20600229 1
14933304 14197060 1
14933304 595553662 1
14933304 20622055 1
14933304 122994639 1
14933304 117783032 1
14933304 185183285 1
14933304 34940114 1
14933304 91786287 1
14933304 75896448 1
36664451 309587728 1
36664451 121127090 1
36664451 18096679 1
36664451 81367969 1
36664451 19858924 1
36664451 155892458 1
36664451 60738400 1
36664451 130154450 1
36664451 19177609 1
36664451 871469846 1
36664451 118984824 1
36664451 20688804 1
36664451 38281180 1
36664451 33300246 1
36664451 131517399 1
36664451 20226550 1
36664451 125270251 1
36664451 16884084 1
36664451 90646214 1
36664451 78702900 1
36664451 18627119 1
36664451 385936104 1
36664451 6058852 1
36664451 109585815 1
36664451 19087569 1
36664451 80943076 1
36664451 16708655 1
36664451 58836363 1
36664451 14933304 1
36664451 103065157 1
36664451 131926473 1
36664451 44548822 1
36664451 20424362 1
36664451 66774405 1
36664451 24157360 1
36664451 58922682 1
36664451 21666641 1
36664451 19825835 1
36664451 11564602 1
36664451 258834854 1
36664451 25097735 1
36664451 242943134 1
36664451 61781260 1
36664451 20356313 1
36664451 21744895 1
36664451 17723460 1
36664451 56999787 1
36664451 19758148 1
36664451 117777690 1
36664451 17298241 1
36664451 55253731 1
36664451 22159580 1
36664451 114704539 1
36664451 60585651 1
36664451 48988168 1
36664451 21736214 1
36664451 188332701 1
36664451 141636742 1
36664451 85809236 1
36664451 42374586 1
36664451 112398730 1
36664451 95646830 1
36664451 20992801 1
36664451 103879974 1
36664451 21408041 1
36664451 14284260 1
36664451 14758838 1
36664451 50714939 1
36664451 222477026 1
36664451 102107018 1
36664451 80968760 1
36664451 22031058 1
36664451 130092487 1
36664451 36672211 1
36664451 20132840 1
36664451 18099795 1
36664451 92498317 1
36664451 86192099 1
36664451 15157283 1
36664451 54515428 1
36664451 93880122 1
36664451 111411358 1
36664451 162472533 1
36664451 27212119 1
36664451 166598394 1
36664451 14104027 1
36664451 14561015 1
36664451 153810216 1
36664451 19058678 1
36664451 124170781 1
36664451 65357102 1
36664451 22499765 1
36664451 24727170 1
36664451 15010349 1
36664451 62613162 1
36664451 20995648 1
36664451 119074643 1
36664451 255998767 1
36664451 125312818 1
36664451 21713090 1
36664451 19619404 1
36664451 19018381 1
36664451 111013369 1
36664451 100260784 1
36664451 108935576 1
36664451 79167671 1
36664451 130085607 1
36664451 14395178 1
36664451 101712079 1
36664451 64396655 1
36664451 131120978 1
36664451 70796349 1
36664451 108587399 1
36664451 16970757 1
36664451 122994639 1
36664451 113585486 1
36664451 34940114 1
36664451 75896448 1
227023883 32522100 1
227023883 61781260 1
227023883 193313425 1
227023883 15580900 1
227023883 331178901 1
227023883 389443487 1
227023883 17723460 1
227023883 35305401 1
227023883 225857392 1
227023883 143739561 1
227023883 432396682 1
227023883 130154450 1
227023883 90432690 1
227023883 328634628 1
227023883 156992643 1
227023883 26584956 1
227023883 169864622 1
227023883 131970620 1
227023883 20856796 1
227023883 245745762 1
227023883 580749365 1
227023883 33300246 1
227023883 32439211 1
227023883 198912426 1
227023883 111411358 1
227023883 408454349 1
227023883 162472533 1
227023883 19977759 1
227023883 34374472 1
227023883 27212119 1
227023883 32965648 1
227023883 20600229 1
227023883 34654362 1
227023883 23749162 1
227023883 115643685 1
227023883 249709671 1
227023883 79167671 1
227023883 354911386 1
227023883 240202308 1
227023883 387054267 1
227023883 191111643 1
227023883 25091518 1
227023883 35781487 1
227023883 261782937 1
227023883 16708655 1
227023883 250091875 1
227023883 68659708 1
227023883 61733092 1
227023883 20589545 1
227023883 300872531 1
227023883 20992801 1
227023883 32369044 1
227023883 14190551 1
227023883 50303152 1
227023883 105800463 1
227023883 14621024 1
227023883 75896448 1
227023883 143779403 1
303707744 14284260 1
303707744 388250401 1
303707744 457060718 1
303707744 50714939 1
303707744 88974929 1
303707744 121127090 1
303707744 19825835 1
303707744 496278040 1
303707744 242943134 1
303707744 20356313 1
303707744 20995648 1
303707744 275228841 1
303707744 113043462 1
303707744 15157283 1
303707744 19758148 1
303707744 237700394 1
303707744 55253731 1
303707744 125270251 1
303707744 16884084 1
303707744 78702900 1
303707744 385936104 1
303707744 166598394 1
303707744 222762589 1
303707744 80943076 1
303707744 70796349 1
303707744 58836363 1
303707744 15048694 1
303707744 103065157 1
303707744 269788397 1
303707744 532241033 1
303707744 19058678 1
303707744 250311545 1
303707744 932446861 1
303707744 20424362 1
303707744 236395049 1
28087982 65357102 1
28087982 50714939 1
28087982 19825835 1
28087982 496278040 1
28087982 62613162 1
28087982 386776248 1
28087982 70796349 1
28087982 255998767 1
28087982 103065157 1
28087982 728039018 1
28087982 326184301 1
28087982 131926473 1
28087982 22159580 1
28087982 123346524 1
103065157 14284260 1
103065157 388250401 1
103065157 66774405 1
103065157 111013369 1
103065157 58922682 1
103065157 65357102 1
103065157 125270251 1
103065157 14758838 1
103065157 16884084 1
103065157 309587728 1
103065157 90646214 1
103065157 130508206 1
103065157 437518507 1
103065157 114704539 1
103065157 50714939 1
103065157 78702900 1
103065157 18627119 1
103065157 121127090 1
103065157 88974929 1
103065157 385936104 1
103065157 19825835 1
103065157 831250927 1
103065157 166598394 1
103065157 100520303 1
103065157 11564602 1
103065157 258834854 1
103065157 222477026 1
103065157 830775721 1
103065157 328576792 1
103065157 24727170 1
103065157 25097735 1
103065157 496278040 1
103065157 18096679 1
103065157 60585651 1
103065157 48988168 1
103065157 34244239 1
103065157 436576452 1
103065157 109585815 1
103065157 242943134 1
103065157 80968760 1
103065157 593650130 1
103065157 154943205 1
103065157 41901500 1
103065157 399365200 1
103065157 188332701 1
103065157 100260784 1
103065157 429751008 1
103065157 108935576 1
103065157 141636742 1
103065157 20356313 1
103065157 22031058 1
103065157 19589280 1
103065157 331021368 1
103065157 383238347 1
103065157 62613162 1
103065157 417975170 1
103065157 19858924 1
103065157 222762589 1
103065157 130092487 1
103065157 52412027 1
103065157 386776248 1
103065157 482866177 1
103065157 368314502 1
103065157 14104027 1
103065157 42374586 1
103065157 130085607 1
103065157 14395178 1
103065157 85110055 1
103065157 21744895 1
103065157 155892458 1
103065157 173065787 1
103065157 134738764 1
103065157 14561015 1
103065157 224655400 1
103065157 312758175 1
103065157 275228841 1
103065157 101712079 1
103065157 859731314 1
103065157 119074643 1
103065157 60738400 1
103065157 222419520 1
103065157 19087569 1
103065157 131120978 1
103065157 144929619 1
103065157 80943076 1
103065157 373442908 1
103065157 20132840 1
103065157 112398730 1
103065157 903985238 1
103065157 70796349 1
103065157 209029473 1
103065157 187632184 1
103065157 58836363 1
103065157 223552246 1
103065157 81857654 1
103065157 810372954 1
103065157 460401829 1
103065157 631874663 1
103065157 108587399 1
103065157 15048694 1
103065157 255998767 1
103065157 19177609 1
103065157 125312818 1
103065157 804596460 1
103065157 871469846 1
103065157 92498317 1
103065157 806388620 1
103065157 113043462 1
103065157 36664451 1
103065157 86192099 1
103065157 303707744 1
103065157 28087982 1
103065157 158315486 1
103065157 475884318 1
103065157 269788397 1
103065157 118984824 1
103065157 217148014 1
103065157 76650839 1
103065157 397160160 1
103065157 532241033 1
103065157 95646830 1
103065157 728039018 1
103065157 19058678 1
103065157 15157283 1
103065157 16970757 1
103065157 296288685 1
103065157 26796376 1
103065157 54515428 1
103065157 19758148 1
103065157 38281180 1
103065157 295807687 1
103065157 19619404 1
103065157 237700394 1
103065157 131517399 1
103065157 93880122 1
103065157 250311545 1
103065157 124170781 1
103065157 326184301 1
103065157 131926473 1
103065157 122994639 1
103065157 408663015 1
103065157 78562045 1
103065157 554602188 1
103065157 22282116 1
103065157 24734991 1
103065157 462856853 1
103065157 288723364 1
103065157 44548822 1
103065157 17298241 1
103065157 55253731 1
103065157 103879974 1
103065157 22159580 1
103065157 20226550 1
103065157 47916280 1
103065157 606306570 1
103065157 113585486 1
103065157 123346524 1
103065157 759067032 1
103065157 102958885 1
103065157 15453062 1
103065157 34940114 1
103065157 474991141 1
103065157 20424362 1
103065157 15133808 1
103065157 422184091 1
158315486 309587728 1
158315486 103065157 1
158315486 15133808 1
158315486 19825835 1
158315486 728039018 1
158315486 288723364 1
158315486 48988168 1
158315486 92498317 1
158315486 54515428 1
158315486 14104027 1
158315486 173065787 1
158315486 124170781 1
158315486 462856853 1
158315486 19018381 1
158315486 16884084 1
158315486 368314502 1
158315486 20356313 1
158315486 55253731 1
158315486 859731314 1
158315486 14758838 1
158315486 331021368 1
158315486 223552246 1
158315486 593650130 1
158315486 417975170 1
158315486 19177609 1
158315486 118984824 1
158315486 17298241 1
158315486 269788397 1
158315486 88974929 1
158315486 328576792 1
158315486 34244239 1
158315486 95646830 1
158315486 475884318 1
158315486 15157283 1
158315486 162472533 1
158315486 125312818 1
158315486 24734991 1
616277319 56999787 1
616277319 85302744 1
616277319 393947529 1
616277319 72883916 1
616277319 22499765 1
616277319 106115066 1
616277319 117783032 1
616277319 80021045 1
616277319 91786287 1
616277319 132170123 1
616277319 15010349 1
61733092 81367969 1
61733092 105838665 1
61733092 18451281 1
61733092 193313425 1
61733092 15580900 1
61733092 6364652 1
61733092 432396682 1
61733092 130154450 1
61733092 22388326 1
61733092 221355288 1
61733092 77808680 1
61733092 33300246 1
61733092 353688428 1
61733092 19977759 1
61733092 34374472 1
61733092 110459587 1
61733092 144791011 1
61733092 240202308 1
61733092 124152473 1
61733092 357805905 1
61733092 261782937 1
61733092 16708655 1
61733092 49682880 1
61733092 58836363 1
61733092 68659708 1
61733092 14933304 1
61733092 227023883 1
61733092 318951712 1
61733092 24157360 1
61733092 19825835 1
61733092 25097735 1
61733092 107722321 1
61733092 32522100 1
61733092 61781260 1
61733092 133236916 1
61733092 95194160 1
61733092 17723460 1
61733092 35305401 1
61733092 56999787 1
61733092 21291109 1
61733092 20856796 1
61733092 23452598 1
61733092 192935794 1
61733092 245745762 1
61733092 117777690 1
61733092 198912426 1
61733092 200700960 1
61733092 120720108 1
61733092 58821256 1
61733092 388299335 1
61733092 84563846 1
61733092 142003449 1
61733092 21736214 1
61733092 24211594 1
61733092 18020612 1
61733092 387054267 1
61733092 25091518 1
61733092 54351001 1
61733092 20992801 1
61733092 32369044 1
61733092 14190551 1
61733092 50303152 1
61733092 77234984 1
61733092 105800463 1
61733092 107254637 1
61733092 14621024 1
61733092 143779403 1
61733092 21746513 1
61733092 457060718 1
61733092 80968760 1
61733092 110767433 1
61733092 331178901 1
61733092 106397932 1
61733092 77224096 1
61733092 93860818 1
61733092 225857392 1
61733092 143739561 1
61733092 18099795 1
61733092 328634628 1
61733092 77981490 1
61733092 131970620 1
61733092 201226827 1
61733092 111411358 1
61733092 162472533 1
61733092 27212119 1
61733092 32965648 1
61733092 191807697 1
61733092 40238442 1
61733092 115643685 1
61733092 94701778 1
61733092 20148039 1
61733092 105880024 1
61733092 948015937 1
61733092 19295262 1
61733092 121762421 1
61733092 82093305 1
61733092 153810216 1
61733092 18632946 1
61733092 106150560 1
61733092 77188973 1
61733092 20995648 1
61733092 34343954 1
61733092 19397942 1
61733092 270926830 1
61733092 90432690 1
61733092 156992643 1
61733092 26584956 1
61733092 21713090 1
61733092 580749365 1
61733092 32439211 1
61733092 34654362 1
61733092 14567982 1
61733092 23749162 1
61733092 143212610 1
61733092 454866285 1
61733092 79167671 1
61733092 354911386 1
61733092 191111643 1
61733092 35781487 1
61733092 118429508 1
61733092 64396655 1
61733092 173089105 1
61733092 166694631 1
61733092 20589545 1
61733092 124270074 1
61733092 185183285 1
61733092 66078636 1
61733092 75896448 1
101262304 91786287 1
269788397 60738400 1
269788397 810372954 1
269788397 19177609 1
269788397 118984824 1
269788397 20688804 1
269788397 125270251 1
269788397 303707744 1
269788397 15133808 1
269788397 19825835 1
269788397 25097735 1
269788397 32522100 1
269788397 113043462 1
269788397 19758148 1
269788397 17298241 1
269788397 387054267 1
269788397 250311545 1
269788397 80021045 1
269788397 80968760 1
269788397 93880122 1
269788397 111411358 1
269788397 388250401 1
269788397 65357102 1
269788397 328576792 1
269788397 101712079 1
269788397 155892458 1
269788397 373442908 1
269788397 130154450 1
269788397 78702900 1
269788397 34244239 1
269788397 80943076 1
269788397 158315486 1
269788397 131926473 1
269788397 242943134 1
269788397 55253731 1
269788397 388299335 1
269788397 188332701 1
269788397 383238347 1
269788397 42374586 1
269788397 295807687 1
269788397 14758838 1
269788397 50714939 1
269788397 496278040 1
269788397 475884318 1
269788397 15157283 1
269788397 166598394 1
269788397 14561015 1
269788397 36664451 1
269788397 28087982 1
269788397 22499765 1
269788397 830775721 1
269788397 62613162 1
269788397 237700394 1
269788397 223552246 1
153810216 21746513 1
153810216 24727170 1
153810216 61781260 1
153810216 15580900 1
153810216 93860818 1
153810216 225857392 1
153810216 270926830 1
153810216 376161322 1
153810216 131970620 1
153810216 117777690 1
153810216 33300246 1
153810216 201226827 1
153810216 162472533 1
153810216 200700960 1
153810216 120720108 1
153810216 19977759 1
153810216 55253731 1
153810216 58821256 1
153810216 27212119 1
153810216 245849058 1
153810216 191807697 1
153810216 624746312 1
153810216 297967419 1
153810216 94701778 1
153810216 191111643 1
153810216 35781487 1
153810216 118429508 1
153810216 16708655 1
153810216 61733092 1
153810216 260824465 1
153810216 54351001 1
153810216 32369044 1
153810216 14190551 1
153810216 105800463 1
153810216 72341341 1
153810216 75896448 1
153810216 143779403 1
153810216 318951712 1
927480949 622426905 1
927480949 270926830 1
927480949 815306454 1
927480949 61781260 1
927480949 33300246 1
927480949 54351001 1
927480949 454866285 1
927480949 20992801 1
927480949 200700960 1
927480949 14190551 1
927480949 240202308 1
927480949 58821256 1
927480949 948015937 1
927480949 407741330 1
927480949 50303152 1
927480949 105800463 1
927480949 75896448 1
19058678 457060718 1
19058678 309587728 1
19058678 50714939 1
19058678 222477026 1
19058678 18096679 1
19058678 496278040 1
19058678 80968760 1
19058678 386776248 1
19058678 20132840 1
19058678 19177609 1
19058678 871469846 1
19058678 54515428 1
19058678 131517399 1
19058678 125270251 1
19058678 166598394 1
19058678 34244239 1
19058678 222762589 1
19058678 14104027 1
19058678 14561015 1
19058678 80943076 1
19058678 58836363 1
19058678 14933304 1
19058678 103065157 1
19058678 15133808 1
19058678 65357102 1
19058678 19825835 1
19058678 11564602 1
19058678 25097735 1
19058678 20995648 1
19058678 125312818 1
19058678 76650839 1
19058678 111013369 1
19058678 114704539 1
19058678 48988168 1
19058678 100260784 1
19058678 191111643 1
19058678 112398730 1
19058678 16970757 1
19058678 295807687 1
19058678 15484198 1
19058678 122994639 1
19058678 14190551 1
19058678 91786287 1
38886883 393947529 1
38886883 21666641 1
38886883 22499765 1
38886883 80021045 1
38886883 15010349 1
38886883 311986618 1
38886883 45158266 1
38886883 479644360 1
38886883 28543847 1
38886883 56999787 1
38886883 108600854 1
38886883 106115066 1
38886883 5715682 1
38886883 202205134 1
38886883 68198984 1
38886883 19018381 1
38886883 215206530 1
38886883 6058852 1
38886883 124312153 1
38886883 14197060 1
38886883 333330899 1
38886883 85809236 1
38886883 153914621 1
38886883 19973305 1
38886883 837683683 1
38886883 132170123 1
38886883 85302744 1
38886883 595553662 1
38886883 368312542 1
38886883 14933304 1
38886883 616277319 1
38886883 101262304 1
38886883 27850283 1
38886883 19058678 1
38886883 20622055 1
38886883 117783032 1
38886883 77220402 1
38886883 180013616 1
38886883 82406734 1
38886883 91786287 1
300872531 277496722 1
300872531 81367969 1
300872531 193313425 1
300872531 331178901 1
300872531 106397932 1
300872531 6364652 1
300872531 93860818 1
300872531 225857392 1
300872531 143739561 1
300872531 432396682 1
300872531 376161322 1
300872531 168592013 1
300872531 328634628 1
300872531 14146330 1
300872531 77981490 1
300872531 77808680 1
300872531 131970620 1
300872531 776022362 1
300872531 408663015 1
300872531 353688428 1
300872531 19977759 1
300872531 34374472 1
300872531 407741330 1
300872531 27212119 1
300872531 245849058 1
300872531 125270251 1
300872531 191807697 1
300872531 40238442 1
300872531 253490735 1
300872531 297967419 1
300872531 102084479 1
300872531 377319290 1
300872531 94701778 1
300872531 20148039 1
300872531 388954439 1
300872531 240202308 1
300872531 19295262 1
300872531 121762421 1
300872531 124152473 1
300872531 357805905 1
300872531 261782937 1
300872531 16708655 1
300872531 82093305 1
300872531 49682880 1
300872531 68659708 1
300872531 227023883 1
300872531 927480949 1
300872531 18632946 1
300872531 106150560 1
300872531 260824465 1
300872531 164226176 1
300872531 72341341 1
300872531 318951712 1
300872531 393436815 1
300872531 61781260 1
300872531 219976700 1
300872531 20995648 1
300872531 389434876 1
300872531 617016144 1
300872531 19397942 1
300872531 17723460 1
300872531 270926830 1
300872531 21291109 1
300872531 156992643 1
300872531 26584956 1
300872531 169864622 1
300872531 815306454 1
300872531 21713090 1
300872531 20856796 1
300872531 23452598 1
300872531 192935794 1
300872531 117777690 1
300872531 198912426 1
300872531 408454349 1
300872531 200700960 1
300872531 120720108 1
300872531 58821256 1
300872531 34654362 1
300872531 388299335 1
300872531 499781930 1
300872531 328576792 1
300872531 624746312 1
300872531 142003449 1
300872531 21736214 1
300872531 143212610 1
300872531 454866285 1
300872531 354911386 1
300872531 387054267 1
300872531 191111643 1
300872531 35781487 1
300872531 118429508 1
300872531 173089105 1
300872531 15484198 1
300872531 32369044 1
300872531 14190551 1
300872531 407859240 1
300872531 185183285 1
300872531 77234984 1
300872531 196054196 1
300872531 80802900 1
300872531 105800463 1
300872531 75896448 1
300872531 143779403 1
18632946 121127090 1
18632946 81367969 1
18632946 15580900 1
18632946 118984824 1
18632946 20688804 1
18632946 110391388 1
18632946 34374472 1
18632946 18627119 1
18632946 253490735 1
18632946 144791011 1
18632946 124152473 1
18632946 144929619 1
18632946 58836363 1
18632946 260824465 1
18632946 24157360 1
18632946 19825835 1
18632946 25097735 1
18632946 32522100 1
18632946 133236916 1
18632946 95194160 1
18632946 296312085 1
18632946 815306454 1
18632946 20856796 1
18632946 408454349 1
18632946 22159580 1
18632946 84563846 1
18632946 60585651 1
18632946 142003449 1
18632946 21736214 1
18632946 24211594 1
18632946 18020612 1
18632946 387054267 1
18632946 15048694 1
18632946 20992801 1
18632946 32369044 1
18632946 14190551 1
18632946 77234984 1
18632946 80802900 1
18632946 107254637 1
18632946 14284260 1
18632946 415449314 1
18632946 80021045 1
18632946 331178901 1
18632946 106397932 1
18632946 36672211 1
18632946 77224096 1
18632946 18099795 1
18632946 14146330 1
18632946 201226827 1
18632946 111411358 1
18632946 32965648 1
18632946 245849058 1
18632946 249709671 1
18632946 14104027 1
18632946 19295262 1
18632946 61733092 1
18632946 153810216 1
18632946 19058678 1
18632946 106150560 1
18632946 388250401 1
18632946 65357102 1
18632946 88974929 1
18632946 468356212 1
18632946 34343954 1
18632946 156992643 1
18632946 169864622 1
18632946 21713090 1
18632946 580749365 1
18632946 32439211 1
18632946 20600229 1
18632946 34654362 1
18632946 499781930 1
18632946 15672615 1
18632946 23749162 1
18632946 236953412 1
18632946 143212610 1
18632946 14395178 1
18632946 191111643 1
18632946 35781487 1
18632946 101712079 1
18632946 64396655 1
18632946 124270074 1
18632946 117783032 1
18632946 91786287 1
18632946 75896448 1
18632946 277496722 1
18632946 105838665 1
18632946 193313425 1
18632946 6364652 1
18632946 432396682 1
18632946 130154450 1
18632946 22388326 1
18632946 168592013 1
18632946 221355288 1
18632946 77808680 1
18632946 33300246 1
18632946 353688428 1
18632946 19977759 1
18632946 110459587 1
18632946 6058852 1
18632946 109585815 1
18632946 104845115 1
18632946 102084479 1
18632946 240202308 1
18632946 261782937 1
18632946 16708655 1
18632946 80943076 1
18632946 49682880 1
18632946 250091875 1
18632946 68659708 1
18632946 14933304 1
18632946 227023883 1
18632946 927480949 1
18632946 131926473 1
18632946 318951712 1
18632946 107722321 1
18632946 242943134 1
18632946 61781260 1
18632946 134738764 1
18632946 17723460 1
18632946 35305401 1
18632946 56999787 1
18632946 23452598 1
18632946 245745762 1
18632946 117777690 1
18632946 198912426 1
18632946 200700960 1
18632946 120720108 1
18632946 58821256 1
18632946 388299335 1
18632946 25091518 1
18632946 95646830 1
18632946 54351001 1
18632946 50303152 1
18632946 21408041 1
18632946 105800463 1
18632946 14621024 1
18632946 143779403 1
18632946 622426905 1
18632946 21746513 1
18632946 14758838 1
18632946 50714939 1
18632946 102107018 1
18632946 93860818 1
18632946 225857392 1
18632946 143739561 1
18632946 187632184 1
18632946 328634628 1
18632946 77981490 1
18632946 131970620 1
18632946 162472533 1
18632946 407741330 1
18632946 27212119 1
18632946 191807697 1
18632946 40238442 1
18632946 297967419 1
18632946 115643685 1
18632946 94701778 1
18632946 20148039 1
18632946 105880024 1
18632946 948015937 1
18632946 121762421 1
18632946 82093305 1
18632946 36664451 1
18632946 28087982 1
18632946 38886883 1
18632946 300872531 1
18632946 78562045 1
18632946 77188973 1
18632946 31373289 1
18632946 72883916 1
18632946 393436815 1
18632946 15010349 1
18632946 62613162 1
18632946 20995648 1
18632946 19397942 1
18632946 101797813 1
18632946 270926830 1
18632946 90432690 1
18632946 125312818 1
18632946 26584956 1
18632946 19619404 1
18632946 5715682 1
18632946 14567982 1
18632946 454866285 1
18632946 79167671 1
18632946 118429508 1
18632946 173089105 1
18632946 166694631 1
18632946 20589545 1
18632946 122994639 1
18632946 185183285 1
18632946 66078636 1
106150560 622426905 1
106150560 277496722 1
106150560 22639961 1
106150560 516688031 1
106150560 102107018 1
106150560 81367969 1
106150560 105838665 1
106150560 193313425 1
106150560 15580900 1
106150560 331178901 1
106150560 106397932 1
106150560 93860818 1
106150560 143739561 1
106150560 432396682 1
106150560 130154450 1
106150560 18099795 1
106150560 168592013 1
106150560 22388326 1
106150560 328634628 1
106150560 14146330 1
106150560 77981490 1
106150560 77808680 1
106150560 131970620 1
106150560 33300246 1
106150560 201226827 1
106150560 776022362 1
106150560 111411358 1
106150560 162472533 1
106150560 353688428 1
106150560 110391388 1
106150560 19977759 1
106150560 34374472 1
106150560 110459587 1
106150560 27212119 1
106150560 32965648 1
106150560 191807697 1
106150560 40238442 1
106150560 297967419 1
106150560 144791011 1
106150560 115643685 1
106150560 94701778 1
106150560 249709671 1
106150560 20148039 1
106150560 388954439 1
106150560 240202308 1
106150560 105880024 1
106150560 19295262 1
106150560 121762421 1
106150560 261782937 1
106150560 16708655 1
106150560 82093305 1
106150560 49682880 1
106150560 466501865 1
106150560 250091875 1
106150560 68659708 1
106150560 227023883 1
106150560 61733092 1
106150560 18632946 1
106150560 77188973 1
106150560 164226176 1
106150560 72341341 1
106150560 318951712 1
106150560 107722321 1
106150560 32522100 1
106150560 468356212 1
106150560 61781260 1
106150560 133236916 1
106150560 20995648 1
106150560 34343954 1
106150560 389434876 1
106150560 19397942 1
106150560 101797813 1
106150560 17723460 1
106150560 35305401 1
106150560 270926830 1
106150560 90432690 1
106150560 156992643 1
106150560 26584956 1
106150560 169864622 1
106150560 21713090 1
106150560 20856796 1
106150560 192935794 1
106150560 117777690 1
106150560 198912426 1
106150560 408454349 1
106150560 397229449 1
106150560 200700960 1
106150560 58821256 1
106150560 20600229 1
106150560 34654362 1
106150560 388299335 1
106150560 488386309 1
106150560 624746312 1
106150560 15672615 1
106150560 14567982 1
106150560 142003449 1
106150560 21736214 1
106150560 24211594 1
106150560 454866285 1
106150560 354911386 1
106150560 18020612 1
106150560 387054267 1
106150560 25091518 1
106150560 35781487 1
106150560 118429508 1
106150560 173089105 1
106150560 166694631 1
106150560 20589545 1
106150560 124270074 1
106150560 54351001 1
106150560 20992801 1
106150560 32369044 1
106150560 386476845 1
106150560 14190551 1
106150560 407859240 1
106150560 185183285 1
106150560 50303152 1
106150560 66078636 1
106150560 77234984 1
106150560 196054196 1
106150560 21408041 1
106150560 14621024 1
106150560 107254637 1
106150560 143779403 1
106150560 75896448 1
260824465 24157360 1
260824465 21746513 1
260824465 102107018 1
260824465 32522100 1
260824465 105838665 1
260824465 61781260 1
260824465 133236916 1
260824465 193313425 1
260824465 15580900 1
260824465 20995648 1
260824465 35305401 1
260824465 225857392 1
260824465 432396682 1
260824465 130154450 1
260824465 18099795 1
260824465 328634628 1
260824465 217148014 1
260824465 117777690 1
260824465 33300246 1
260824465 198912426 1
260824465 776022362 1
260824465 111411358 1
260824465 162472533 1
260824465 200700960 1
260824465 19977759 1
260824465 34374472 1
260824465 27212119 1
260824465 20600229 1
260824465 40238442 1
260824465 15672615 1
260824465 14567982 1
260824465 115643685 1
260824465 94701778 1
260824465 20148039 1
260824465 79167671 1
260824465 14104027 1
260824465 18020612 1
260824465 387054267 1
260824465 19295262 1
260824465 124152473 1
260824465 357805905 1
260824465 16708655 1
260824465 49682880 1
260824465 58836363 1
260824465 68659708 1
260824465 227023883 1
260824465 101262304 1
260824465 153810216 1
260824465 20589545 1
260824465 18632946 1
260824465 20992801 1
260824465 14190551 1
260824465 185183285 1
260824465 21408041 1
260824465 105800463 1
260824465 75896448 1
260824465 318951712 1
124170781 14284260 1
124170781 21746513 1
124170781 14758838 1
124170781 309587728 1
124170781 457060718 1
124170781 50714939 1
124170781 121127090 1
124170781 222477026 1
124170781 18096679 1
124170781 496278040 1
124170781 80968760 1
124170781 22031058 1
124170781 19589280 1
124170781 19858924 1
124170781 417975170 1
124170781 130092487 1
124170781 386776248 1
124170781 312758175 1
124170781 275228841 1
124170781 60738400 1
124170781 20132840 1
124170781 209029473 1
124170781 81857654 1
124170781 810372954 1
124170781 19177609 1
124170781 92498317 1
124170781 86192099 1
124170781 118984824 1
124170781 15157283 1
124170781 54515428 1
124170781 14937936 1
124170781 38281180 1
124170781 93880122 1
124170781 131517399 1
124170781 20226550 1
124170781 125270251 1
124170781 16884084 1
124170781 90646214 1
124170781 78702900 1
124170781 18627119 1
124170781 166598394 1
124170781 100520303 1
124170781 34244239 1
124170781 436576452 1
124170781 109585815 1
124170781 429751008 1
124170781 331021368 1
124170781 222762589 1
124170781 14104027 1
124170781 173065787 1
124170781 14561015 1
124170781 19087569 1
124170781 80943076 1
124170781 58836363 1
124170781 36664451 1
124170781 303707744 1
124170781 28087982 1
124170781 103065157 1
124170781 158315486 1
124170781 269788397 1
124170781 19058678 1
124170781 131926473 1
124170781 78562045 1
124170781 462856853 1
124170781 44548822 1
124170781 123346524 1
124170781 20424362 1
124170781 15133808 1
124170781 422184091 1
124170781 66774405 1
124170781 388250401 1
124170781 58922682 1
124170781 65357102 1
124170781 117449724 1
124170781 19825835 1
124170781 11564602 1
124170781 830775721 1
124170781 25097735 1
124170781 24727170 1
124170781 242943134 1
124170781 154943205 1
124170781 399365200 1
124170781 20356313 1
124170781 62613162 1
124170781 20995648 1
124170781 85110055 1
124170781 21744895 1
124170781 134738764 1
124170781 224655400 1
124170781 119074643 1
124170781 255998767 1
124170781 125312818 1
124170781 76650839 1
124170781 26796376 1
124170781 19758148 1
124170781 19619404 1
124170781 237700394 1
124170781 326184301 1
124170781 288723364 1
124170781 17298241 1
124170781 55253731 1
124170781 15453062 1
124170781 19018381 1
124170781 111013369 1
124170781 114704539 1
124170781 328576792 1
124170781 60585651 1
124170781 48988168 1
124170781 41901500 1
124170781 188332701 1
124170781 100260784 1
124170781 108935576 1
124170781 141636742 1
124170781 383238347 1
124170781 42374586 1
124170781 130085607 1
124170781 14395178 1
124170781 101712079 1
124170781 131120978 1
124170781 112398730 1
124170781 70796349 1
124170781 357472615 1
124170781 223552246 1
124170781 108587399 1
124170781 15048694 1
124170781 532241033 1
124170781 95646830 1
124170781 16970757 1
124170781 295807687 1
124170781 250311545 1
124170781 122994639 1
124170781 22282116 1
124170781 24734991 1
124170781 103879974 1
124170781 47916280 1
124170781 14190551 1
124170781 759067032 1
124170781 34940114 1
124170781 236395049 1
131926473 121127090 1
131926473 80021045 1
131926473 18096679 1
131926473 15580900 1
131926473 373442908 1
131926473 38281180 1
131926473 33300246 1
131926473 201226827 1
131926473 162472533 1
131926473 32965648 1
131926473 78702900 1
131926473 253490735 1
131926473 109585815 1
131926473 46609085 1
131926473 115643685 1
131926473 331021368 1
131926473 222762589 1
131926473 240202308 1
131926473 14561015 1
131926473 103065157 1
131926473 269788397 1
131926473 19058678 1
131926473 388250401 1
131926473 58922682 1
131926473 19825835 1
131926473 11564602 1
131926473 25097735 1
131926473 617016144 1
131926473 119074643 1
131926473 35305401 1
131926473 460401829 1
131926473 21713090 1
131926473 237700394 1
131926473 198912426 1
131926473 55253731 1
131926473 22159580 1
131926473 114704539 1
131926473 48988168 1
131926473 15672615 1
131926473 21736214 1
131926473 141636742 1
131926473 130085607 1
131926473 101712079 1
131926473 122994639 1
131926473 107254637 1
131926473 75896448 1
932446861 125270251 1
932446861 122994639 1
932446861 14197060 1
932446861 14104027 1
932446861 28087982 1
932446861 103065157 1
932446861 728039018 1
932446861 903616850 1
78562045 14284260 1
78562045 50714939 1
78562045 19825835 1
78562045 328576792 1
78562045 154943205 1
78562045 102084479 1
78562045 100260784 1
78562045 20356313 1
78562045 383238347 1
78562045 62613162 1
78562045 386776248 1
78562045 14104027 1
78562045 20995648 1
78562045 80943076 1
78562045 112398730 1
78562045 209029473 1
78562045 460401829 1
78562045 15048694 1
78562045 103065157 1
78562045 95646830 1
78562045 250311545 1
78562045 326184301 1
78562045 122994639 1
78562045 24734991 1
78562045 22159580 1
78562045 20226550 1
550076077 810372954 1
550076077 373442908 1
550076077 457060718 1
462856853 388250401 1
462856853 111013369 1
462856853 125270251 1
462856853 50714939 1
462856853 78702900 1
462856853 19825835 1
462856853 11564602 1
462856853 496278040 1
462856853 48988168 1
462856853 154943205 1
462856853 20356313 1
462856853 383238347 1
462856853 62613162 1
462856853 130092487 1
462856853 222762589 1
462856853 14561015 1
462856853 296312085 1
462856853 19177609 1
462856853 28087982 1
462856853 158315486 1
462856853 728039018 1
462856853 54515428 1
462856853 124170781 1
462856853 122994639 1
462856853 288723364 1
462856853 17298241 1
462856853 20226550 1
462856853 34940114 1
44548822 14758838 1
44548822 457060718 1
44548822 309587728 1
44548822 50714939 1
44548822 121127090 1
44548822 18096679 1
44548822 80968760 1
44548822 22031058 1
44548822 19589280 1
44548822 130092487 1
44548822 15580900 1
44548822 155892458 1
44548822 312758175 1
44548822 60738400 1
44548822 222419520 1
44548822 20132840 1
44548822 19177609 1
44548822 92498317 1
44548822 86192099 1
44548822 475884318 1
44548822 118984824 1
44548822 54515428 1
44548822 14937936 1
44548822 38281180 1
44548822 131517399 1
44548822 20226550 1
44548822 125270251 1
44548822 16884084 1
44548822 437518507 1
44548822 78702900 1
44548822 18627119 1
44548822 385936104 1
44548822 109585815 1
44548822 331021368 1
44548822 14104027 1
44548822 14561015 1
44548822 19087569 1
44548822 80943076 1
44548822 58836363 1
44548822 14933304 1
44548822 36664451 1
44548822 103065157 1
44548822 19058678 1
44548822 124170781 1
44548822 131926473 1
44548822 20424362 1
44548822 388250401 1
44548822 58922682 1
44548822 65357102 1
44548822 19825835 1
44548822 830775721 1
44548822 25097735 1
44548822 24727170 1
44548822 242943134 1
44548822 20356313 1
44548822 62613162 1
44548822 21744895 1
44548822 125312818 1
44548822 26796376 1
44548822 19758148 1
44548822 19619404 1
44548822 17298241 1
44548822 55253731 1
44548822 22159580 1
44548822 111013369 1
44548822 60585651 1
44548822 48988168 1
44548822 188332701 1
44548822 108935576 1
44548822 130085607 1
44548822 101712079 1
44548822 131120978 1
44548822 112398730 1
44548822 70796349 1
44548822 108587399 1
44548822 15048694 1
44548822 95646830 1
44548822 295807687 1
44548822 122994639 1
44548822 32369044 1
44548822 24734991 1
44548822 103879974 1
44548822 34940114 1
44548822 236395049 1
77188973 277496722 1
77188973 516688031 1
77188973 81367969 1
77188973 105838665 1
77188973 19589280 1
77188973 193313425 1
77188973 15580900 1
77188973 6364652 1
77188973 130154450 1
77188973 168592013 1
77188973 221355288 1
77188973 77808680 1
77188973 33300246 1
77188973 353688428 1
77188973 110391388 1
77188973 19977759 1
77188973 34374472 1
77188973 110459587 1
77188973 78702900 1
77188973 46609085 1
77188973 144791011 1
77188973 240202308 1
77188973 124152473 1
77188973 357805905 1
77188973 261782937 1
77188973 16708655 1
77188973 49682880 1
77188973 68659708 1
77188973 14933304 1
77188973 227023883 1
77188973 103065157 1
77188973 318951712 1
77188973 107722321 1
77188973 32522100 1
77188973 61781260 1
77188973 133236916 1
77188973 389434876 1
77188973 17723460 1
77188973 35305401 1
77188973 296312085 1
77188973 21291109 1
77188973 815306454 1
77188973 20856796 1
77188973 23452598 1
77188973 192935794 1
77188973 245745762 1
77188973 117777690 1
77188973 198912426 1
77188973 408454349 1
77188973 200700960 1
77188973 120720108 1
77188973 58821256 1
77188973 388299335 1
77188973 624746312 1
77188973 142003449 1
77188973 24211594 1
77188973 333330899 1
77188973 18020612 1
77188973 387054267 1
77188973 25091518 1
77188973 259215762 1
77188973 54351001 1
77188973 20992801 1
77188973 32369044 1
77188973 14190551 1
77188973 50303152 1
77188973 196054196 1
77188973 80802900 1
77188973 21408041 1
77188973 105800463 1
77188973 107254637 1
77188973 14621024 1
77188973 21746513 1
77188973 457060718 1
77188973 415449314 1
77188973 22639961 1
77188973 102107018 1
77188973 110767433 1
77188973 331178901 1
77188973 106397932 1
77188973 77224096 1
77188973 93860818 1
77188973 225857392 1
77188973 143739561 1
77188973 376161322 1
77188973 18099795 1
77188973 328634628 1
77188973 14146330 1
77188973 77981490 1
77188973 131970620 1
77188973 201226827 1
77188973 776022362 1
77188973 111411358 1
77188973 162472533 1
77188973 66444899 1
77188973 407741330 1
77188973 27212119 1
77188973 32965648 1
77188973 245849058 1
77188973 191807697 1
77188973 40238442 1
77188973 297967419 1
77188973 115643685 1
77188973 94701778 1
77188973 249709671 1
77188973 20148039 1
77188973 211525589 1
77188973 388954439 1
77188973 105880024 1
77188973 19295262 1
77188973 82093305 1
77188973 466501865 1
77188973 61733092 1
77188973 153810216 1
77188973 18632946 1
77188973 106150560 1
77188973 31373289 1
77188973 164226176 1
77188973 72341341 1
77188973 276868661 1
77188973 22499765 1
77188973 468356212 1
77188973 15010349 1
77188973 20995648 1
77188973 34343954 1
77188973 19397942 1
77188973 101797813 1
77188973 270926830 1
77188973 156992643 1
77188973 26584956 1
77188973 169864622 1
77188973 21713090 1
77188973 32439211 1
77188973 20600229 1
77188973 34654362 1
77188973 499781930 1
77188973 15672615 1
77188973 14567982 1
77188973 23749162 1
77188973 236953412 1
77188973 143212610 1
77188973 79167671 1
77188973 354911386 1
77188973 191111643 1
77188973 35781487 1
77188973 118429508 1
77188973 64396655 1
77188973 173089105 1
77188973 124270074 1
77188973 15484198 1
77188973 122994639 1
77188973 117783032 1
77188973 386476845 1
77188973 407859240 1
77188973 185183285 1
77188973 66078636 1
77188973 79974944 1
77188973 75896448 1
123346524 58922682 1
123346524 14758838 1
123346524 19058678 1
123346524 15157283 1
123346524 54515428 1
123346524 19858924 1
123346524 20226550 1
123346524 14561015 1
123346524 275228841 1
31373289 276868661 1
31373289 17723460 1
31373289 66444899 1
31373289 219298196 1
31373289 46609085 1
102958885 66774405 1
102958885 388250401 1
102958885 58922682 1
102958885 65357102 1
102958885 14758838 1
102958885 457060718 1
102958885 50714939 1
102958885 19825835 1
102958885 24727170 1
102958885 25097735 1
102958885 496278040 1
102958885 242943134 1
102958885 80968760 1
102958885 20356313 1
102958885 22031058 1
102958885 62613162 1
102958885 417975170 1
102958885 130092487 1
102958885 386776248 1
102958885 21744895 1
102958885 17723460 1
102958885 60738400 1
102958885 222419520 1
102958885 125312818 1
102958885 19177609 1
102958885 871469846 1
102958885 92498317 1
102958885 86192099 1
102958885 118984824 1
102958885 217148014 1
102958885 15157283 1
102958885 54515428 1
102958885 19758148 1
102958885 38281180 1
102958885 131517399 1
102958885 93880122 1
102958885 55253731 1
102958885 125270251 1
102958885 16884084 1
102958885 90646214 1
102958885 437518507 1
102958885 78702900 1
102958885 18627119 1
102958885 48988168 1
102958885 109585815 1
102958885 41901500 1
102958885 108935576 1
102958885 141636742 1
102958885 222762589 1
102958885 14104027 1
102958885 42374586 1
102958885 130085607 1
102958885 14561015 1
102958885 131120978 1
102958885 80943076 1
102958885 112398730 1
102958885 70796349 1
102958885 58836363 1
102958885 223552246 1
102958885 804596460 1
102958885 36664451 1
102958885 303707744 1
102958885 103065157 1
102958885 269788397 1
102958885 532241033 1
102958885 19058678 1
102958885 124170781 1
102958885 131926473 1
102958885 78562045 1
102958885 24734991 1
102958885 34940114 1
20424362 388250401 1
20424362 437518507 1
20424362 11564602 1
20424362 100260784 1
20424362 20356313 1
20424362 62613162 1
20424362 130092487 1
20424362 28543847 1
20424362 64396655 1
20424362 80943076 1
20424362 112398730 1
20424362 70796349 1
20424362 15048694 1
20424362 125312818 1
20424362 103065157 1
20424362 19058678 1
20424362 19619404 1
20424362 131517399 1
20424362 34374472 1
20424362 19018381 1
15133808 309587728 1
15133808 121127090 1
15133808 81367969 1
15133808 18451281 1
15133808 19589280 1
15133808 15580900 1
15133808 118711934 1
15133808 60738400 1
15133808 209029473 1
15133808 19177609 1
15133808 118984824 1
15133808 20688804 1
15133808 131517399 1
15133808 110391388 1
15133808 34374472 1
15133808 20226550 1
15133808 125270251 1
15133808 18627119 1
15133808 253490735 1
15133808 144791011 1
15133808 55059675 1
15133808 222762589 1
15133808 124152473 1
15133808 19087569 1
15133808 144929619 1
15133808 58836363 1
15133808 303707744 1
15133808 260824465 1
15133808 20424362 1
15133808 66774405 1
15133808 24157360 1
15133808 21666641 1
15133808 19825835 1
15133808 25097735 1
15133808 32522100 1
15133808 133236916 1
15133808 21744895 1
15133808 21291109 1
15133808 113043462 1
15133808 19758148 1
15133808 20856796 1
15133808 17298241 1
15133808 22159580 1
15133808 84563846 1
15133808 114704539 1
15133808 60585651 1
15133808 48988168 1
15133808 219298196 1
15133808 21736214 1
15133808 41901500 1
15133808 24211594 1
15133808 85809236 1
15133808 18020612 1
15133808 15048694 1
15133808 27850283 1
15133808 250311545 1
15133808 20992801 1
15133808 22282116 1
15133808 103879974 1
15133808 14190551 1
15133808 180013616 1
15133808 82406734 1
15133808 77234984 1
15133808 80802900 1
15133808 107254637 1
15133808 14284260 1
15133808 80968760 1
15133808 45158266 1
15133808 130092487 1
15133808 106397932 1
15133808 77224096 1
15133808 20132840 1
15133808 18099795 1
15133808 81857654 1
15133808 92498317 1
15133808 14146330 1
15133808 54515428 1
15133808 93880122 1
15133808 201226827 1
15133808 111411358 1
15133808 32965648 1
15133808 249709671 1
15133808 14104027 1
15133808 19295262 1
15133808 132170123 1
15133808 269788397 1
15133808 61733092 1
15133808 153810216 1
15133808 19058678 1
15133808 124170781 1
15133808 72341341 1
15133808 65357102 1
15133808 88974929 1
15133808 85110055 1
15133808 34343954 1
15133808 119074643 1
15133808 156992643 1
15133808 255998767 1
15133808 169864622 1
15133808 21713090 1
15133808 26796376 1
15133808 19018381 1
15133808 20600229 1
15133808 111013369 1
15133808 328576792 1
15133808 124312153 1
15133808 15672615 1
15133808 108935576 1
15133808 143212610 1
15133808 14197060 1
15133808 130085607 1
15133808 14395178 1
15133808 191111643 1
15133808 35781487 1
15133808 101712079 1
15133808 64396655 1
15133808 70796349 1
15133808 108587399 1
15133808 20622055 1
15133808 124270074 1
15133808 117783032 1
15133808 97452095 1
15133808 77220402 1
15133808 91786287 1
15133808 75896448 1
15133808 18096679 1
15133808 105838665 1
15133808 193313425 1
15133808 155892458 1
15133808 6364652 1
15133808 312758175 1
15133808 275228841 1
15133808 130154450 1
15133808 22388326 1
15133808 106115066 1
15133808 77808680 1
15133808 38281180 1
15133808 33300246 1
15133808 19977759 1
15133808 110459587 1
15133808 16884084 1
15133808 90646214 1
15133808 78702900 1
15133808 6058852 1
15133808 34244239 1
15133808 109585815 1
15133808 104845115 1
15133808 102084479 1
15133808 240202308 1
15133808 16708655 1
15133808 80943076 1
15133808 49682880 1
15133808 68659708 1
15133808 14933304 1
15133808 227023883 1
15133808 131926473 1
15133808 44548822 1
15133808 77240489 1
15133808 58922682 1
15133808 11564602 1
15133808 107722321 1
15133808 242943134 1
15133808 61781260 1
15133808 20356313 1
15133808 134738764 1
15133808 224655400 1
15133808 17723460 1
15133808 35305401 1
15133808 56999787 1
15133808 23452598 1
15133808 245745762 1
15133808 117777690 1
15133808 198912426 1
15133808 200700960 1
15133808 120720108 1
15133808 55253731 1
15133808 58821256 1
15133808 188332701 1
15133808 141636742 1
15133808 42374586 1
15133808 19973305 1
15133808 25091518 1
15133808 85302744 1
15133808 112398730 1
15133808 95646830 1
15133808 54351001 1
15133808 50303152 1
15133808 236395049 1
15133808 21408041 1
15133808 105800463 1
15133808 143779403 1
15133808 21746513 1
15133808 14758838 1
15133808 50714939 1
15133808 222477026 1
15133808 102107018 1
15133808 22031058 1
15133808 93860818 1
15133808 225857392 1
15133808 143739561 1
15133808 187632184 1
15133808 108600854 1
15133808 328634628 1
15133808 86192099 1
15133808 217148014 1
15133808 77981490 1
15133808 15157283 1
15133808 131970620 1
15133808 162472533 1
15133808 68198984 1
15133808 27212119 1
15133808 191807697 1
15133808 40238442 1
15133808 166598394 1
15133808 100520303 1
15133808 115643685 1
15133808 94701778 1
15133808 20148039 1
15133808 105880024 1
15133808 14561015 1
15133808 82093305 1
15133808 36664451 1
15133808 28087982 1
15133808 18632946 1
15133808 78562045 1
15133808 31373289 1
15133808 164226176 1
15133808 276868661 1
15133808 72883916 1
15133808 22499765 1
15133808 24727170 1
15133808 154943205 1
15133808 15010349 1
15133808 62613162 1
15133808 28543847 1
15133808 20995648 1
15133808 19397942 1
15133808 270926830 1
15133808 90432690 1
15133808 125312818 1
15133808 26584956 1
15133808 76650839 1
15133808 19619404 1
15133808 5715682 1
15133808 14567982 1
15133808 100260784 1
15133808 79167671 1
15133808 131120978 1
15133808 223552246 1
15133808 173089105 1
15133808 166694631 1
15133808 20589545 1
15133808 16970757 1
15133808 122994639 1
15133808 24734991 1
15133808 113585486 1
15133808 185183285 1
15133808 66078636 1
15133808 34940114 1
164226176 393436815 1
164226176 32522100 1
164226176 81367969 1
164226176 105838665 1
164226176 61781260 1
164226176 20356313 1
164226176 193313425 1
164226176 20995648 1
164226176 34343954 1
164226176 106397932 1
164226176 101797813 1
164226176 77224096 1
164226176 225857392 1
164226176 143739561 1
164226176 270926830 1
164226176 432396682 1
164226176 376161322 1
164226176 90432690 1
164226176 328634628 1
164226176 14146330 1
164226176 26584956 1
164226176 169864622 1
164226176 21713090 1
164226176 77808680 1
164226176 20856796 1
164226176 117777690 1
164226176 33300246 1
164226176 198912426 1
164226176 111411358 1
164226176 408454349 1
164226176 162472533 1
164226176 200700960 1
164226176 120720108 1
164226176 110391388 1
164226176 19977759 1
164226176 34374472 1
164226176 110459587 1
164226176 58821256 1
164226176 20600229 1
164226176 32965648 1
164226176 84563846 1
164226176 191807697 1
164226176 40238442 1
164226176 253490735 1
164226176 14567982 1
164226176 142003449 1
164226176 21736214 1
164226176 24211594 1
164226176 115643685 1
164226176 94701778 1
164226176 20148039 1
164226176 18020612 1
164226176 105880024 1
164226176 19295262 1
164226176 121762421 1
164226176 25091518 1
164226176 35781487 1
164226176 124152473 1
164226176 259215762 1
164226176 16708655 1
164226176 82093305 1
164226176 68659708 1
164226176 227023883 1
164226176 173089105 1
164226176 103065157 1
164226176 61733092 1
164226176 153810216 1
164226176 20589545 1
164226176 124270074 1
164226176 54351001 1
164226176 77188973 1
164226176 14190551 1
164226176 185183285 1
164226176 50303152 1
164226176 66078636 1
164226176 79974944 1
164226176 105800463 1
164226176 75896448 1
422184091 388250401 1
422184091 14284260 1
422184091 65357102 1
422184091 14758838 1
422184091 457060718 1
422184091 121127090 1
422184091 88974929 1
422184091 19825835 1
422184091 222477026 1
422184091 24727170 1
422184091 18096679 1
422184091 242943134 1
422184091 154943205 1
422184091 399365200 1
422184091 22031058 1
422184091 62613162 1
422184091 417975170 1
422184091 130092487 1
422184091 386776248 1
422184091 21744895 1
422184091 134738764 1
422184091 224655400 1
422184091 312758175 1
422184091 275228841 1
422184091 60738400 1
422184091 373442908 1
422184091 209029473 1
422184091 81857654 1
422184091 460401829 1
422184091 255998767 1
422184091 19177609 1
422184091 113043462 1
422184091 92498317 1
422184091 86192099 1
422184091 475884318 1
422184091 217148014 1
422184091 54515428 1
422184091 38281180 1
422184091 19619404 1
422184091 237700394 1
422184091 131517399 1
422184091 93880122 1
422184091 326184301 1
422184091 408663015 1
422184091 288723364 1
422184091 55253731 1
422184091 20226550 1
422184091 15453062 1
422184091 111013369 1
422184091 125270251 1
422184091 90646214 1
422184091 114704539 1
422184091 78702900 1
422184091 18627119 1
422184091 166598394 1
422184091 60585651 1
422184091 34244239 1
422184091 436576452 1
422184091 188332701 1
422184091 141636742 1
422184091 331021368 1
422184091 222762589 1
422184091 14104027 1
422184091 130085607 1
422184091 14395178 1
422184091 14561015 1
422184091 101712079 1
422184091 80943076 1
422184091 112398730 1
422184091 70796349 1
422184091 223552246 1
422184091 108587399 1
422184091 15048694 1
422184091 303707744 1
422184091 28087982 1
422184091 103065157 1
422184091 269788397 1
422184091 95646830 1
422184091 19058678 1
422184091 295807687 1
422184091 124170781 1
422184091 250311545 1
422184091 131926473 1
422184091 122994639 1
422184091 78562045 1
422184091 123346524 1
422184091 20424362 1
422184091 15133808 1
72341341 622426905 1
72341341 21746513 1
72341341 277496722 1
72341341 22639961 1
72341341 81367969 1
72341341 105838665 1
72341341 18451281 1
72341341 193313425 1
72341341 15580900 1
72341341 331178901 1
72341341 106397932 1
72341341 6364652 1
72341341 225857392 1
72341341 143739561 1
72341341 432396682 1
72341341 376161322 1
72341341 130154450 1
72341341 18099795 1
72341341 22388326 1
72341341 168592013 1
72341341 328634628 1
72341341 14146330 1
72341341 221355288 1
72341341 77981490 1
72341341 77808680 1
72341341 131970620 1
72341341 33300246 1
72341341 201226827 1
72341341 111411358 1
72341341 162472533 1
72341341 110391388 1
72341341 19977759 1
72341341 34374472 1
72341341 110459587 1
72341341 407741330 1
72341341 27212119 1
72341341 32965648 1
72341341 245849058 1
72341341 191807697 1
72341341 40238442 1
72341341 253490735 1
72341341 297967419 1
72341341 144791011 1
72341341 102084479 1
72341341 377319290 1
72341341 115643685 1
72341341 94701778 1
72341341 249709671 1
72341341 20148039 1
72341341 388954439 1
72341341 240202308 1
72341341 105880024 1
72341341 568174146 1
72341341 19295262 1
72341341 121762421 1
72341341 357805905 1
72341341 261782937 1
72341341 16708655 1
72341341 82093305 1
72341341 49682880 1
72341341 466501865 1
72341341 68659708 1
72341341 227023883 1
72341341 103065157 1
72341341 61733092 1
72341341 153810216 1
72341341 927480949 1
72341341 18632946 1
72341341 106150560 1
72341341 131926473 1
72341341 77188973 1
72341341 164226176 1
72341341 318951712 1
72341341 24157360 1
72341341 393436815 1
72341341 107722321 1
72341341 32522100 1
72341341 61781260 1
72341341 133236916 1
72341341 20995648 1
72341341 34343954 1
72341341 389434876 1
72341341 617016144 1
72341341 19397942 1
72341341 17723460 1
72341341 35305401 1
72341341 270926830 1
72341341 90432690 1
72341341 156992643 1
72341341 26584956 1
72341341 169864622 1
72341341 815306454 1
72341341 21713090 1
72341341 20856796 1
72341341 23452598 1
72341341 245745762 1
72341341 580749365 1
72341341 32439211 1
72341341 198912426 1
72341341 408454349 1
72341341 200700960 1
72341341 120720108 1
72341341 22159580 1
72341341 58821256 1
72341341 20600229 1
72341341 388299335 1
72341341 34654362 1
72341341 499781930 1
72341341 84563846 1
72341341 60585651 1
72341341 14567982 1
72341341 23749162 1
72341341 24211594 1
72341341 143212610 1
72341341 494828691 1
72341341 79167671 1
72341341 354911386 1
72341341 18020612 1
72341341 387054267 1
72341341 191111643 1
72341341 25091518 1
72341341 35781487 1
72341341 64396655 1
72341341 259215762 1
72341341 112398730 1
72341341 173089105 1
72341341 166694631 1
72341341 20589545 1
72341341 124270074 1
72341341 54351001 1
72341341 20992801 1
72341341 32369044 1
72341341 14190551 1
72341341 185183285 1
72341341 50303152 1
72341341 66078636 1
72341341 77234984 1
72341341 80802900 1
72341341 79974944 1
72341341 21408041 1
72341341 105800463 1
72341341 107254637 1
72341341 14621024 1
72341341 143779403 1
72341341 75896448 1
318951712 21746513 1
318951712 277496722 1
318951712 50714939 1
318951712 22639961 1
318951712 81367969 1
318951712 102107018 1
318951712 105838665 1
318951712 110767433 1
318951712 193313425 1
318951712 15580900 1
318951712 331178901 1
318951712 106397932 1
318951712 6364652 1
318951712 77224096 1
318951712 93860818 1
318951712 225857392 1
318951712 143739561 1
318951712 432396682 1
318951712 376161322 1
318951712 130154450 1
318951712 18099795 1
318951712 168592013 1
318951712 328634628 1
318951712 14146330 1
318951712 221355288 1
318951712 77981490 1
318951712 77808680 1
318951712 131970620 1
318951712 33300246 1
318951712 201226827 1
318951712 111411358 1
318951712 162472533 1
318951712 110391388 1
318951712 19977759 1
318951712 34374472 1
318951712 110459587 1
318951712 407741330 1
318951712 27212119 1
318951712 32965648 1
318951712 40238442 1
318951712 253490735 1
318951712 297967419 1
318951712 144791011 1
318951712 102084479 1
318951712 115643685 1
318951712 377319290 1
318951712 94701778 1
318951712 249709671 1
318951712 20148039 1
318951712 14104027 1
318951712 211525589 1
318951712 240202308 1
318951712 105880024 1
318951712 568174146 1
318951712 19295262 1
318951712 121762421 1
318951712 124152473 1
318951712 357805905 1
318951712 261782937 1
318951712 16708655 1
318951712 82093305 1
318951712 49682880 1
318951712 58836363 1
318951712 466501865 1
318951712 250091875 1
318951712 68659708 1
318951712 227023883 1
318951712 61733092 1
318951712 153810216 1
318951712 300872531 1
318951712 18632946 1
318951712 106150560 1
318951712 260824465 1
318951712 77188973 1
318951712 164226176 1
318951712 72341341 1
318951712 24157360 1
318951712 19825835 1
318951712 107722321 1
318951712 32522100 1
318951712 468356212 1
318951712 61781260 1
318951712 133236916 1
318951712 62613162 1
318951712 20995648 1
318951712 34343954 1
318951712 389434876 1
318951712 617016144 1
318951712 19397942 1
318951712 17723460 1
318951712 35305401 1
318951712 296312085 1
318951712 270926830 1
318951712 90432690 1
318951712 21291109 1
318951712 26584956 1
318951712 169864622 1
318951712 21713090 1
318951712 20856796 1
318951712 192935794 1
318951712 245745762 1
318951712 117777690 1
318951712 32439211 1
318951712 198912426 1
318951712 408454349 1
318951712 397229449 1
318951712 200700960 1
318951712 120720108 1
318951712 58821256 1
318951712 388299335 1
318951712 34654362 1
318951712 84563846 1
318951712 499781930 1
318951712 624746312 1
318951712 15672615 1
318951712 14567982 1
318951712 142003449 1
318951712 532351874 1
318951712 21736214 1
318951712 24211594 1
318951712 143212610 1
318951712 79167671 1
318951712 354911386 1
318951712 18020612 1
318951712 387054267 1
318951712 191111643 1
318951712 25091518 1
318951712 35781487 1
318951712 118429508 1
318951712 357472615 1
318951712 173089105 1
318951712 20589545 1
318951712 124270074 1
318951712 54351001 1
318951712 20992801 1
318951712 386476845 1
318951712 14190551 1
318951712 185183285 1
318951712 50303152 1
318951712 80802900 1
318951712 79974944 1
318951712 21408041 1
318951712 105800463 1
318951712 14621024 1
318951712 107254637 1
318951712 75896448 1
318951712 143779403 1
77240489 118711934 1
77240489 36672211 1
77240489 810372954 1
77240489 66444899 1
77240489 46609085 1
77240489 19058678 1
77240489 31373289 1
77240489 15133808 1
77240489 276868661 1
77240489 156992643 1
77240489 76650839 1
77240489 117777690 1
77240489 19018381 1
77240489 388299335 1
77240489 84563846 1
77240489 219298196 1
77240489 124312153 1
77240489 80802900 1
388250401 14284260 1
388250401 14758838 1
388250401 309587728 1
388250401 457060718 1
388250401 50714939 1
388250401 121127090 1
388250401 18096679 1
388250401 593650130 1
388250401 19589280 1
388250401 130092487 1
388250401 60738400 1
388250401 20132840 1
388250401 19177609 1
388250401 92498317 1
388250401 86192099 1
388250401 118984824 1
388250401 15157283 1
388250401 38281180 1
388250401 33300246 1
388250401 93880122 1
388250401 408663015 1
388250401 20226550 1
388250401 125270251 1
388250401 78702900 1
388250401 436576452 1
388250401 368314502 1
388250401 14104027 1
388250401 14561015 1
388250401 80943076 1
388250401 58836363 1
388250401 36664451 1
388250401 269788397 1
388250401 19058678 1
388250401 124170781 1
388250401 131926473 1
388250401 462856853 1
388250401 44548822 1
388250401 20424362 1
388250401 422184091 1
388250401 66774405 1
388250401 65357102 1
388250401 88974929 1
388250401 19825835 1
388250401 25097735 1
388250401 154943205 1
388250401 20356313 1
388250401 62613162 1
388250401 482866177 1
388250401 85110055 1
388250401 21744895 1
388250401 296312085 1
388250401 125312818 1
388250401 19758148 1
388250401 288723364 1
388250401 17298241 1
388250401 22159580 1
388250401 15453062 1
388250401 19018381 1
388250401 111013369 1
388250401 114704539 1
388250401 60585651 1
388250401 48988168 1
388250401 41901500 1
388250401 108935576 1
388250401 141636742 1
388250401 383238347 1
388250401 130085607 1
388250401 101712079 1
388250401 131120978 1
388250401 112398730 1
388250401 70796349 1
388250401 122994639 1
388250401 20992801 1
388250401 103879974 1
388250401 14190551 1
388250401 34940114 1
66774405 58922682 1
66774405 65357102 1
66774405 19825835 1
66774405 25097735 1
66774405 15010349 1
66774405 20356313 1
66774405 62613162 1
66774405 15580900 1
66774405 130092487 1
66774405 21744895 1
66774405 617016144 1
66774405 17723460 1
66774405 18099795 1
66774405 19177609 1
66774405 118984824 1
66774405 15157283 1
66774405 54515428 1
66774405 19758148 1
66774405 93880122 1
66774405 5715682 1
66774405 19977759 1
66774405 55253731 1
66774405 22159580 1
66774405 111013369 1
66774405 328576792 1
66774405 34244239 1
66774405 14104027 1
66774405 19295262 1
66774405 112398730 1
66774405 70796349 1
66774405 58836363 1
66774405 108587399 1
66774405 36664451 1
66774405 103065157 1
66774405 95646830 1
66774405 19058678 1
66774405 103879974 1
66774405 34940114 1
24157360 21746513 1
24157360 102107018 1
24157360 18451281 1
24157360 110767433 1
24157360 15580900 1
24157360 22388326 1
24157360 18099795 1
24157360 19977759 1
24157360 110459587 1
24157360 27212119 1
24157360 20148039 1
24157360 16708655 1
24157360 68659708 1
24157360 77188973 1
24157360 61781260 1
24157360 20995648 1
24157360 19397942 1
24157360 17723460 1
24157360 56999787 1
24157360 21291109 1
24157360 26584956 1
24157360 23452598 1
24157360 32439211 1
24157360 20600229 1
24157360 24211594 1
24157360 14197060 1
24157360 79167671 1
24157360 18020612 1
24157360 25091518 1
24157360 35781487 1
24157360 54351001 1
24157360 20992801 1
24157360 14190551 1
24157360 66078636 1
24157360 21408041 1
24157360 75896448 1
58922682 121127090 1
58922682 19589280 1
58922682 15580900 1
58922682 52412027 1
58922682 386776248 1
58922682 155892458 1
58922682 6364652 1
58922682 810372954 1
58922682 19177609 1
58922682 118984824 1
58922682 20688804 1
58922682 38281180 1
58922682 33300246 1
58922682 19977759 1
58922682 34374472 1
58922682 20226550 1
58922682 125270251 1
58922682 437518507 1
58922682 78702900 1
58922682 34244239 1
58922682 222762589 1
58922682 240202308 1
58922682 357805905 1
58922682 16708655 1
58922682 80943076 1
58922682 58836363 1
58922682 131926473 1
58922682 550076077 1
58922682 44548822 1
58922682 123346524 1
58922682 15133808 1
58922682 66774405 1
58922682 19825835 1
58922682 11564602 1
58922682 25097735 1
58922682 107722321 1
58922682 399365200 1
58922682 20356313 1
58922682 224655400 1
58922682 17723460 1
58922682 35305401 1
58922682 296312085 1
58922682 56999787 1
58922682 460401829 1
58922682 728039018 1
58922682 19758148 1
58922682 288723364 1
58922682 17298241 1
58922682 55253731 1
58922682 22159580 1
58922682 58821256 1
58922682 41901500 1
58922682 24211594 1
58922682 383238347 1
58922682 112398730 1
58922682 15048694 1
58922682 532241033 1
58922682 95646830 1
58922682 250311545 1
58922682 20992801 1
58922682 32369044 1
58922682 14190551 1
58922682 77234984 1
58922682 105800463 1
58922682 14284260 1
58922682 50714939 1
58922682 222477026 1
58922682 496278040 1
58922682 376161322 1
58922682 18099795 1
58922682 92498317 1
58922682 86192099 1
58922682 475884318 1
58922682 217148014 1
58922682 15157283 1
58922682 54515428 1
58922682 131970620 1
58922682 93880122 1
58922682 68198984 1
58922682 27212119 1
58922682 166598394 1
58922682 331021368 1
58922682 14104027 1
58922682 14561015 1
58922682 19295262 1
58922682 804596460 1
58922682 36664451 1
58922682 28087982 1
58922682 19058678 1
58922682 300872531 1
58922682 18632946 1
58922682 462856853 1
58922682 65357102 1
58922682 88974929 1
58922682 830775721 1
58922682 24727170 1
58922682 15010349 1
58922682 62613162 1
58922682 20995648 1
58922682 156992643 1
58922682 125312818 1
58922682 26584956 1
58922682 26796376 1
58922682 19619404 1
58922682 237700394 1
58922682 5715682 1
58922682 111013369 1
58922682 191111643 1
58922682 101712079 1
58922682 70796349 1
58922682 108587399 1
58922682 16970757 1
58922682 122994639 1
58922682 24734991 1
58922682 113585486 1
58922682 75896448 1
393947529 80021045 1
393947529 18096679 1
393947529 311986618 1
393947529 45158266 1
393947529 479644360 1
393947529 386776248 1
393947529 108600854 1
393947529 22388326 1
393947529 106115066 1
393947529 92498317 1
393947529 217148014 1
393947529 33300246 1
393947529 162472533 1
393947529 19977759 1
393947529 68198984 1
393947529 125270251 1
393947529 215206530 1
393947529 6058852 1
393947529 55059675 1
393947529 388954439 1
393947529 132170123 1
393947529 261782937 1
393947529 16708655 1
393947529 219330249 1
393947529 368312542 1
393947529 14933304 1
393947529 227023883 1
393947529 101262304 1
393947529 61733092 1
393947529 38886883 1
393947529 124170781 1
393947529 77188973 1
393947529 20424362 1
393947529 21666641 1
393947529 72883916 1
393947529 393436815 1
393947529 22499765 1
393947529 15010349 1
393947529 61781260 1
393947529 20995648 1
393947529 28543847 1
393947529 56999787 1
393947529 237700394 1
393947529 5715682 1
393947529 288723364 1
393947529 22159580 1
393947529 202205134 1
393947529 19018381 1
393947529 124312153 1
393947529 142003449 1
393947529 188332701 1
393947529 14197060 1
393947529 333330899 1
393947529 85809236 1
393947529 19973305 1
393947529 85302744 1
393947529 112398730 1
393947529 27850283 1
393947529 20622055 1
393947529 122994639 1
393947529 20992801 1
393947529 117783032 1
393947529 14190551 1
393947529 77220402 1
393947529 180013616 1
393947529 82406734 1
393947529 91786287 1
393947529 75896448 1
65357102 21746513 1
65357102 14758838 1
65357102 50714939 1
65357102 121127090 1
65357102 386776248 1
65357102 14146330 1
65357102 475884318 1
65357102 15157283 1
65357102 34374472 1
65357102 32965648 1
65357102 125270251 1
65357102 16884084 1
65357102 78702900 1
65357102 436576452 1
65357102 109585815 1
65357102 94701778 1
65357102 222762589 1
65357102 14104027 1
65357102 58836363 1
65357102 14933304 1
65357102 28087982 1
65357102 269788397 1
65357102 19058678 1
65357102 131926473 1
65357102 31373289 1
65357102 66774405 1
65357102 19825835 1
65357102 830775721 1
65357102 25097735 1
65357102 32522100 1
65357102 62613162 1
65357102 21744895 1
65357102 17723460 1
65357102 326184301 1
65357102 606306570 1
65357102 48988168 1
65357102 188332701 1
65357102 143212610 1
65357102 35781487 1
65357102 101712079 1
65357102 112398730 1
65357102 70796349 1
65357102 95646830 1
65357102 295807687 1
65357102 113585486 1
65357102 185183285 1
65357102 34940114 1
65357102 79974944 1
65357102 105800463 1
65357102 143779403 1
276868661 21746513 1
276868661 50714939 1
276868661 22639961 1
276868661 18096679 1
276868661 81367969 1
276868661 19589280 1
276868661 193313425 1
276868661 15580900 1
276868661 106397932 1
276868661 77981490 1
276868661 201226827 1
276868661 162472533 1
276868661 66444899 1
276868661 34374472 1
276868661 46609085 1
276868661 115643685 1
276868661 14933304 1
276868661 19058678 1
276868661 77188973 1
276868661 31373289 1
276868661 15133808 1
276868661 77240489 1
276868661 17723460 1
276868661 198912426 1
276868661 15453062 1
276868661 219298196 1
276868661 20622055 1
276868661 20992801 1
276868661 117783032 1
276868661 386476845 1
276868661 185183285 1
276868661 80802900 1
276868661 107254637 1
21666641 309587728 1
21666641 121127090 1
21666641 516688031 1
21666641 19589280 1
21666641 60738400 1
21666641 408663015 1
21666641 46609085 1
21666641 144791011 1
21666641 55059675 1
21666641 19087569 1
21666641 58836363 1
21666641 368312542 1
21666641 103065157 1
21666641 616277319 1
21666641 20424362 1
21666641 15133808 1
21666641 66774405 1
21666641 24157360 1
21666641 19825835 1
21666641 133236916 1
21666641 19758148 1
21666641 408454349 1
21666641 288723364 1
21666641 114704539 1
21666641 48988168 1
21666641 142003449 1
21666641 85809236 1
21666641 18020612 1
21666641 387054267 1
21666641 20992801 1
21666641 103879974 1
21666641 82406734 1
21666641 457060718 1
21666641 80968760 1
21666641 130092487 1
21666641 77224096 1
21666641 92498317 1
21666641 54515428 1
21666641 111411358 1
21666641 32965648 1
21666641 249709671 1
21666641 219330249 1
21666641 61733092 1
21666641 101262304 1
21666641 124170781 1
21666641 65357102 1
21666641 617016144 1
21666641 119074643 1
21666641 169864622 1
21666641 26796376 1
21666641 202205134 1
21666641 19018381 1
21666641 111013369 1
21666641 499781930 1
21666641 15672615 1
21666641 23749162 1
21666641 108935576 1
21666641 143212610 1
21666641 130085607 1
21666641 14395178 1
21666641 153914621 1
21666641 35781487 1
21666641 101712079 1
21666641 64396655 1
21666641 20622055 1
21666641 91786287 1
21666641 105838665 1
21666641 311986618 1
21666641 6364652 1
21666641 432396682 1
21666641 38281180 1
21666641 16884084 1
21666641 90646214 1
21666641 78702900 1
21666641 6058852 1
21666641 436576452 1
21666641 240202308 1
21666641 80943076 1
21666641 16708655 1
21666641 14933304 1
21666641 242943134 1
21666641 20356313 1
21666641 35305401 1
21666641 117777690 1
21666641 55253731 1
21666641 58821256 1
21666641 333330899 1
21666641 54351001 1
21666641 236395049 1
21666641 21746513 1
21666641 222477026 1
21666641 102107018 1
21666641 86192099 1
21666641 131970620 1
21666641 68198984 1
21666641 27212119 1
21666641 191807697 1
21666641 40238442 1
21666641 94701778 1
21666641 20148039 1
21666641 82093305 1
21666641 38886883 1
21666641 77188973 1
21666641 393947529 1
21666641 72883916 1
21666641 830775721 1
21666641 20995648 1
21666641 28543847 1
21666641 90432690 1
21666641 26584956 1
21666641 76650839 1
21666641 5715682 1
21666641 100260784 1
21666641 118429508 1
21666641 131120978 1
21666641 20589545 1
21666641 16970757 1
21666641 122994639 1
21666641 81367969 1
21666641 417975170 1
21666641 209029473 1
21666641 19177609 1
21666641 118984824 1
21666641 131517399 1
21666641 34374472 1
21666641 215206530 1
21666641 125270251 1
21666641 18627119 1
21666641 222762589 1
21666641 357805905 1
21666641 303707744 1
21666641 25097735 1
21666641 21744895 1
21666641 460401829 1
21666641 21291109 1
21666641 815306454 1
21666641 20856796 1
21666641 17298241 1
21666641 22159580 1
21666641 84563846 1
21666641 60585651 1
21666641 41901500 1
21666641 27850283 1
21666641 250311545 1
21666641 32369044 1
21666641 180013616 1
21666641 77234984 1
21666641 80802900 1
21666641 107254637 1
21666641 14284260 1
21666641 80021045 1
21666641 45158266 1
21666641 106397932 1
21666641 20132840 1
21666641 93880122 1
21666641 776022362 1
21666641 19295262 1
21666641 132170123 1
21666641 19058678 1
21666641 388250401 1
21666641 85110055 1
21666641 34343954 1
21666641 156992643 1
21666641 20600229 1
21666641 124312153 1
21666641 236953412 1
21666641 14197060 1
21666641 354911386 1
21666641 191111643 1
21666641 595553662 1
21666641 70796349 1
21666641 108587399 1
21666641 124270074 1
21666641 117783032 1
21666641 77220402 1
21666641 75896448 1
21666641 193313425 1
21666641 312758175 1
21666641 130154450 1
21666641 22388326 1
21666641 106115066 1
21666641 77808680 1
21666641 34244239 1
21666641 109585815 1
21666641 102084479 1
21666641 261782937 1
21666641 49682880 1
21666641 68659708 1
21666641 227023883 1
21666641 422184091 1
21666641 318951712 1
21666641 58922682 1
21666641 11564602 1
21666641 107722321 1
21666641 61781260 1
21666641 17723460 1
21666641 56999787 1
21666641 23452598 1
21666641 245745762 1
21666641 198912426 1
21666641 120720108 1
21666641 19973305 1
21666641 25091518 1
21666641 85302744 1
21666641 95646830 1
21666641 295807687 1
21666641 50303152 1
21666641 21408041 1
21666641 105800463 1
21666641 50714939 1
21666641 496278040 1
21666641 22031058 1
21666641 479644360 1
21666641 108600854 1
21666641 328634628 1
21666641 217148014 1
21666641 77981490 1
21666641 15157283 1
21666641 162472533 1
21666641 407741330 1
21666641 166598394 1
21666641 297967419 1
21666641 115643685 1
21666641 105880024 1
21666641 14561015 1
21666641 36664451 1
21666641 18632946 1
21666641 78562045 1
21666641 31373289 1
21666641 164226176 1
21666641 22499765 1
21666641 24727170 1
21666641 154943205 1
21666641 15010349 1
21666641 62613162 1
21666641 19397942 1
21666641 125312818 1
21666641 14567982 1
21666641 113585486 1
21666641 185183285 1
21666641 66078636 1
21666641 34940114 1
72883916 18627119 1
72883916 55059675 1
72883916 21666641 1
72883916 815306454 1
72883916 24211594 1
72883916 85809236 1
72883916 32369044 1
72883916 180013616 1
72883916 82406734 1
72883916 80021045 1
72883916 45158266 1
72883916 18099795 1
72883916 14146330 1
72883916 132170123 1
72883916 219330249 1
72883916 156992643 1
72883916 19018381 1
72883916 124312153 1
72883916 14197060 1
72883916 191111643 1
72883916 64396655 1
72883916 595553662 1
72883916 20622055 1
72883916 77220402 1
72883916 91786287 1
72883916 106115066 1
72883916 6058852 1
72883916 14933304 1
72883916 56999787 1
72883916 58821256 1
72883916 333330899 1
72883916 19973305 1
72883916 85302744 1
72883916 50303152 1
72883916 105800463 1
72883916 479644360 1
72883916 108600854 1
72883916 68198984 1
72883916 22499765 1
72883916 15010349 1
72883916 28543847 1
72883916 5715682 1
393436815 21746513 1
393436815 277496722 1
393436815 22639961 1
393436815 516688031 1
393436815 102107018 1
393436815 105838665 1
393436815 18451281 1
393436815 193313425 1
393436815 15580900 1
393436815 331178901 1
393436815 106397932 1
393436815 6364652 1
393436815 93860818 1
393436815 225857392 1
393436815 432396682 1
393436815 376161322 1
393436815 130154450 1
393436815 18099795 1
393436815 328634628 1
393436815 14146330 1
393436815 221355288 1
393436815 77808680 1
393436815 33300246 1
393436815 111411358 1
393436815 162472533 1
393436815 110391388 1
393436815 19977759 1
393436815 34374472 1
393436815 110459587 1
393436815 407741330 1
393436815 27212119 1
393436815 191807697 1
393436815 253490735 1
393436815 297967419 1
393436815 377319290 1
393436815 94701778 1
393436815 20148039 1
393436815 14104027 1
393436815 388954439 1
393436815 240202308 1
393436815 19295262 1
393436815 124152473 1
393436815 357805905 1
393436815 16708655 1
393436815 466501865 1
393436815 68659708 1
393436815 227023883 1
393436815 61733092 1
393436815 153810216 1
393436815 300872531 1
393436815 18632946 1
393436815 106150560 1
393436815 260824465 1
393436815 164226176 1
393436815 72341341 1
393436815 107722321 1
393436815 32522100 1
393436815 61781260 1
393436815 133236916 1
393436815 20995648 1
393436815 389434876 1
393436815 19397942 1
393436815 101797813 1
393436815 270926830 1
393436815 90432690 1
393436815 156992643 1
393436815 20856796 1
393436815 192935794 1
393436815 23452598 1
393436815 198912426 1
393436815 408454349 1
393436815 200700960 1
393436815 120720108 1
393436815 58821256 1
393436815 20600229 1
393436815 388299335 1
393436815 34654362 1
393436815 499781930 1
393436815 15672615 1
393436815 142003449 1
393436815 21736214 1
393436815 24211594 1
393436815 18020612 1
393436815 387054267 1
393436815 25091518 1
393436815 35781487 1
393436815 259215762 1
393436815 112398730 1
393436815 357472615 1
393436815 108587399 1
393436815 173089105 1
393436815 166694631 1
393436815 20589545 1
393436815 124270074 1
393436815 20992801 1
393436815 32369044 1
393436815 14190551 1
393436815 185183285 1
393436815 50303152 1
393436815 66078636 1
393436815 21408041 1
393436815 105800463 1
393436815 107254637 1
393436815 143779403 1
393436815 75896448 1
22499765 80021045 1
22499765 15010349 1
22499765 45158266 1
22499765 62613162 1
22499765 56999787 1
22499765 14197060 1
22499765 85809236 1
22499765 14933304 1
22499765 27850283 1
22499765 20622055 1
22499765 122994639 1
22499765 117783032 1
22499765 91786287 1
117449724 19619404 1
117449724 124170781 1
88974929 309587728 1
88974929 121127090 1
88974929 18096679 1
88974929 593650130 1
88974929 105838665 1
88974929 417975170 1
88974929 19858924 1
88974929 52412027 1
88974929 386776248 1
88974929 155892458 1
88974929 275228841 1
88974929 312758175 1
88974929 60738400 1
88974929 209029473 1
88974929 19177609 1
88974929 118984824 1
88974929 14937936 1
88974929 38281180 1
88974929 131517399 1
88974929 20226550 1
88974929 125270251 1
88974929 16884084 1
88974929 437518507 1
88974929 78702900 1
88974929 18627119 1
88974929 385936104 1
88974929 253490735 1
88974929 6058852 1
88974929 34244239 1
88974929 436576452 1
88974929 109585815 1
88974929 222762589 1
88974929 368314502 1
88974929 19087569 1
88974929 144929619 1
88974929 80943076 1
88974929 58836363 1
88974929 250091875 1
88974929 303707744 1
88974929 103065157 1
88974929 158315486 1
88974929 131926473 1
88974929 44548822 1
88974929 123346524 1
88974929 20424362 1
88974929 15133808 1
88974929 422184091 1
88974929 58922682 1
88974929 19825835 1
88974929 258834854 1
88974929 242943134 1
88974929 21744895 1
88974929 134738764 1
88974929 224655400 1
88974929 56999787 1
88974929 728039018 1
88974929 19758148 1
88974929 397229449 1
88974929 288723364 1
88974929 17298241 1
88974929 55253731 1
88974929 114704539 1
88974929 60585651 1
88974929 48988168 1
88974929 188332701 1
88974929 141636742 1
88974929 383238347 1
88974929 42374586 1
88974929 859731314 1
88974929 112398730 1
88974929 15048694 1
88974929 95646830 1
88974929 295807687 1
88974929 250311545 1
88974929 103879974 1
88974929 14284260 1
88974929 50714939 1
88974929 831250927 1
88974929 222477026 1
88974929 80968760 1
88974929 130092487 1
88974929 187632184 1
88974929 81857654 1
88974929 631874663 1
88974929 475884318 1
88974929 217148014 1
88974929 15157283 1
88974929 54515428 1
88974929 166598394 1
88974929 331021368 1
88974929 14104027 1
88974929 388954439 1
88974929 14561015 1
88974929 36664451 1
88974929 28087982 1
88974929 269788397 1
88974929 19058678 1
88974929 18632946 1
88974929 124170781 1
88974929 78562045 1
88974929 462856853 1
88974929 388250401 1
88974929 393947529 1
88974929 65357102 1
88974929 830775721 1
88974929 24727170 1
88974929 154943205 1
88974929 15010349 1
88974929 62613162 1
88974929 85110055 1
88974929 255998767 1
88974929 76650839 1
88974929 26796376 1
88974929 19619404 1
88974929 237700394 1
88974929 111013369 1
88974929 328576792 1
88974929 130085607 1
88974929 101712079 1
88974929 131120978 1
88974929 70796349 1
88974929 223552246 1
88974929 122994639 1
88974929 47916280 1
88974929 113585486 1
88974929 34940114 1
19825835 66774405 1
19825835 14284260 1
19825835 388250401 1
19825835 65357102 1
19825835 14758838 1
19825835 309587728 1
19825835 130508206 1
19825835 22499765 1
19825835 117449724 1
19825835 50714939 1
19825835 121127090 1
19825835 88974929 1
19825835 11564602 1
19825835 258834854 1
19825835 222477026 1
19825835 24727170 1
19825835 25097735 1
19825835 496278040 1
19825835 18096679 1
19825835 242943134 1
19825835 80968760 1
19825835 593650130 1
19825835 154943205 1
19825835 15010349 1
19825835 399365200 1
19825835 61781260 1
19825835 20356313 1
19825835 22031058 1
19825835 19589280 1
19825835 62613162 1
19825835 417975170 1
19825835 19858924 1
19825835 130092487 1
19825835 386776248 1
19825835 85110055 1
19825835 21744895 1
19825835 155892458 1
19825835 134738764 1
19825835 224655400 1
19825835 312758175 1
19825835 275228841 1
19825835 60738400 1
19825835 119074643 1
19825835 56999787 1
19825835 373442908 1
19825835 20132840 1
19825835 209029473 1
19825835 81857654 1
19825835 255998767 1
19825835 125312818 1
19825835 19177609 1
19825835 92498317 1
19825835 113043462 1
19825835 86192099 1
19825835 118984824 1
19825835 76650839 1
19825835 15157283 1
19825835 54515428 1
19825835 26796376 1
19825835 19758148 1
19825835 14937936 1
19825835 38281180 1
19825835 19619404 1
19825835 237700394 1
19825835 33300246 1
19825835 93880122 1
19825835 131517399 1
19825835 326184301 1
19825835 408663015 1
19825835 288723364 1
19825835 17298241 1
19825835 19977759 1
19825835 55253731 1
19825835 34374472 1
19825835 22159580 1
19825835 20226550 1
19825835 606306570 1
19825835 15453062 1
19825835 111013369 1
19825835 125270251 1
19825835 16884084 1
19825835 90646214 1
19825835 114704539 1
19825835 78702900 1
19825835 18627119 1
19825835 166598394 1
19825835 100520303 1
19825835 328576792 1
19825835 60585651 1
19825835 48988168 1
19825835 34244239 1
19825835 436576452 1
19825835 109585815 1
19825835 41901500 1
19825835 100260784 1
19825835 188332701 1
19825835 108935576 1
19825835 115643685 1
19825835 141636742 1
19825835 331021368 1
19825835 383238347 1
19825835 222762589 1
19825835 14104027 1
19825835 42374586 1
19825835 130085607 1
19825835 14395178 1
19825835 173065787 1
19825835 14561015 1
19825835 101712079 1
19825835 19087569 1
19825835 131120978 1
19825835 144929619 1
19825835 16708655 1
19825835 80943076 1
19825835 112398730 1
19825835 70796349 1
19825835 58836363 1
19825835 15048694 1
19825835 14933304 1
19825835 36664451 1
19825835 303707744 1
19825835 28087982 1
19825835 103065157 1
19825835 158315486 1
19825835 269788397 1
19825835 532241033 1
19825835 95646830 1
19825835 19058678 1
19825835 295807687 1
19825835 260824465 1
19825835 124170781 1
19825835 250311545 1
19825835 131926473 1
19825835 122994639 1
19825835 932446861 1
19825835 78562045 1
19825835 22282116 1
19825835 24734991 1
19825835 462856853 1
19825835 44548822 1
19825835 103879974 1
19825835 123346524 1
19825835 102958885 1
19825835 34940114 1
19825835 20424362 1
19825835 15133808 1
19825835 422184091 1
19825835 75896448 1
258834854 14284260 1
258834854 66774405 1
258834854 111013369 1
258834854 58922682 1
258834854 65357102 1
258834854 125270251 1
258834854 14758838 1
258834854 16884084 1
258834854 90646214 1
258834854 130508206 1
258834854 114704539 1
258834854 117449724 1
258834854 50714939 1
258834854 78702900 1
258834854 18627119 1
258834854 121127090 1
258834854 88974929 1
258834854 19825835 1
258834854 166598394 1
258834854 11564602 1
258834854 222477026 1
258834854 25097735 1
258834854 24727170 1
258834854 18096679 1
258834854 60585651 1
258834854 48988168 1
258834854 34244239 1
258834854 109585815 1
258834854 242943134 1
258834854 80968760 1
258834854 41901500 1
258834854 15010349 1
258834854 188332701 1
258834854 100260784 1
258834854 108935576 1
258834854 141636742 1
258834854 22031058 1
258834854 20356313 1
258834854 19589280 1
258834854 383238347 1
258834854 62613162 1
258834854 19858924 1
258834854 130092487 1
258834854 386776248 1
258834854 368314502 1
258834854 14104027 1
258834854 42374586 1
258834854 130085607 1
258834854 14395178 1
258834854 85110055 1
258834854 21744895 1
258834854 155892458 1
258834854 14561015 1
258834854 25091518 1
258834854 101712079 1
258834854 119074643 1
258834854 60738400 1
258834854 19087569 1
258834854 131120978 1
258834854 144929619 1
258834854 80943076 1
258834854 20132840 1
258834854 112398730 1
258834854 70796349 1
258834854 209029473 1
258834854 223552246 1
258834854 58836363 1
258834854 108587399 1
258834854 255998767 1
258834854 125312818 1
258834854 19177609 1
258834854 92498317 1
258834854 36664451 1
258834854 86192099 1
258834854 118984824 1
258834854 76650839 1
258834854 95646830 1
258834854 19058678 1
258834854 15157283 1
258834854 16970757 1
258834854 54515428 1
258834854 26796376 1
258834854 19758148 1
258834854 38281180 1
258834854 295807687 1
258834854 19619404 1
258834854 93880122 1
258834854 131517399 1
258834854 124170781 1
258834854 131926473 1
258834854 122994639 1
258834854 24734991 1
258834854 44548822 1
258834854 17298241 1
258834854 55253731 1
258834854 103879974 1
258834854 22159580 1
258834854 20226550 1
258834854 113585486 1
258834854 34940114 1
258834854 20424362 1
258834854 32965648 1
11564602 19858924 1
11564602 155892458 1
11564602 6364652 1
11564602 19177609 1
11564602 871469846 1
11564602 38281180 1
11564602 131517399 1
11564602 125270251 1
11564602 16884084 1
11564602 78702900 1
11564602 109585815 1
11564602 15133808 1
11564602 66774405 1
11564602 19825835 1
11564602 258834854 1
11564602 25097735 1
11564602 242943134 1
11564602 61781260 1
11564602 20356313 1
11564602 21744895 1
11564602 19758148 1
11564602 17298241 1
11564602 55253731 1
11564602 22159580 1
11564602 60585651 1
11564602 48988168 1
11564602 41901500 1
11564602 85809236 1
11564602 42374586 1
11564602 532241033 1
11564602 95646830 1
11564602 20992801 1
11564602 14284260 1
11564602 80968760 1
11564602 130092487 1
11564602 92498317 1
11564602 86192099 1
11564602 217148014 1
11564602 54515428 1
11564602 131970620 1
11564602 14104027 1
11564602 14561015 1
11564602 36664451 1
11564602 19058678 1
11564602 124170781 1
11564602 117449724 1
11564602 24727170 1
11564602 15010349 1
11564602 76650839 1
11564602 26796376 1
11564602 19619404 1
11564602 5715682 1
11564602 19018381 1
11564602 108935576 1
11564602 130085607 1
11564602 101712079 1
11564602 131120978 1
11564602 223552246 1
11564602 34940114 1
830775721 388250401 1
830775721 24727170 1
830775721 18096679 1
830775721 80968760 1
830775721 62613162 1
830775721 224655400 1
830775721 275228841 1
830775721 118984824 1
830775721 38281180 1
830775721 19977759 1
830775721 20226550 1
830775721 111013369 1
830775721 141636742 1
830775721 331021368 1
830775721 14197060 1
830775721 14104027 1
830775721 85809236 1
830775721 130085607 1
830775721 80943076 1
830775721 58836363 1
830775721 14933304 1
830775721 28087982 1
830775721 103065157 1
830775721 95646830 1
830775721 122994639 1
830775721 932446861 1
830775721 44548822 1
25097735 66774405 1
25097735 388250401 1
25097735 58922682 1
25097735 65357102 1
25097735 19825835 1
25097735 242943134 1
25097735 80968760 1
25097735 133236916 1
25097735 17723460 1
25097735 460401829 1
25097735 125312818 1
25097735 26584956 1
25097735 118984824 1
25097735 15157283 1
25097735 93880122 1
25097735 22159580 1
25097735 111013369 1
25097735 499781930 1
25097735 48988168 1
25097735 436576452 1
25097735 222762589 1
25097735 14104027 1
25097735 112398730 1
25097735 58836363 1
25097735 103065157 1
25097735 269788397 1
25097735 19058678 1
25097735 131926473 1
25097735 14190551 1
24727170 66774405 1
24727170 14284260 1
24727170 111013369 1
24727170 58922682 1
24727170 65357102 1
24727170 14758838 1
24727170 125270251 1
24727170 457060718 1
24727170 16884084 1
24727170 50714939 1
24727170 22499765 1
24727170 78702900 1
24727170 121127090 1
24727170 11564602 1
24727170 25097735 1
24727170 18096679 1
24727170 60585651 1
24727170 48988168 1
24727170 34244239 1
24727170 242943134 1
24727170 20356313 1
24727170 133236916 1
24727170 62613162 1
24727170 15580900 1
24727170 14104027 1
24727170 130085607 1
24727170 14395178 1
24727170 155892458 1
24727170 18020612 1
24727170 14561015 1
24727170 131120978 1
24727170 112398730 1
24727170 70796349 1
24727170 58836363 1
24727170 460401829 1
24727170 108587399 1
24727170 19177609 1
24727170 14933304 1
24727170 118984824 1
24727170 153810216 1
24727170 95646830 1
24727170 728039018 1
24727170 16970757 1
24727170 54515428 1
24727170 26796376 1
24727170 19758148 1
24727170 38281180 1
24727170 19619404 1
24727170 93880122 1
24727170 131517399 1
24727170 131926473 1
24727170 122994639 1
24727170 24734991 1
24727170 44548822 1
24727170 17298241 1
24727170 55253731 1
24727170 103879974 1
24727170 22159580 1
24727170 34940114 1
24727170 20424362 1
24727170 15133808 1
107722321 121127090 1
107722321 81367969 1
107722321 18451281 1
107722321 15580900 1
107722321 19177609 1
107722321 20688804 1
107722321 110391388 1
107722321 34374472 1
107722321 18627119 1
107722321 253490735 1
107722321 144791011 1
107722321 124152473 1
107722321 58836363 1
107722321 260824465 1
107722321 24157360 1
107722321 32522100 1
107722321 133236916 1
107722321 95194160 1
107722321 389443487 1
107722321 389434876 1
107722321 21291109 1
107722321 815306454 1
107722321 20856796 1
107722321 288723364 1
107722321 22159580 1
107722321 84563846 1
107722321 114704539 1
107722321 142003449 1
107722321 21736214 1
107722321 24211594 1
107722321 85809236 1
107722321 18020612 1
107722321 20992801 1
107722321 32369044 1
107722321 14190551 1
107722321 82406734 1
107722321 77234984 1
107722321 80802900 1
107722321 107254637 1
107722321 22639961 1
107722321 110767433 1
107722321 106397932 1
107722321 77224096 1
107722321 18099795 1
107722321 14146330 1
107722321 201226827 1
107722321 111411358 1
107722321 32965648 1
107722321 245849058 1
107722321 249709671 1
107722321 211525589 1
107722321 19295262 1
107722321 61733092 1
107722321 153810216 1
107722321 106150560 1
107722321 72341341 1
107722321 34343954 1
107722321 156992643 1
107722321 169864622 1
107722321 21713090 1
107722321 580749365 1
107722321 32439211 1
107722321 19018381 1
107722321 20600229 1
107722321 34654362 1
107722321 15672615 1
107722321 23749162 1
107722321 236953412 1
107722321 143212610 1
107722321 14197060 1
107722321 14395178 1
107722321 354911386 1
107722321 191111643 1
107722321 35781487 1
107722321 101712079 1
107722321 64396655 1
107722321 124270074 1
107722321 75896448 1
107722321 105838665 1
107722321 193313425 1
107722321 6364652 1
107722321 130154450 1
107722321 22388326 1
107722321 168592013 1
107722321 77808680 1
107722321 33300246 1
107722321 19977759 1
107722321 110459587 1
107722321 102084479 1
107722321 240202308 1
107722321 261782937 1
107722321 16708655 1
107722321 49682880 1
107722321 68659708 1
107722321 227023883 1
107722321 58922682 1
107722321 61781260 1
107722321 17723460 1
107722321 35305401 1
107722321 56999787 1
107722321 23452598 1
107722321 245745762 1
107722321 117777690 1
107722321 198912426 1
107722321 200700960 1
107722321 120720108 1
107722321 58821256 1
107722321 388299335 1
107722321 188332701 1
107722321 25091518 1
107722321 54351001 1
107722321 50303152 1
107722321 21408041 1
107722321 105800463 1
107722321 143779403 1
107722321 21746513 1
107722321 102107018 1
107722321 93860818 1
107722321 225857392 1
107722321 143739561 1
107722321 328634628 1
107722321 86192099 1
107722321 77981490 1
107722321 131970620 1
107722321 162472533 1
107722321 27212119 1
107722321 191807697 1
107722321 40238442 1
107722321 115643685 1
107722321 94701778 1
107722321 20148039 1
107722321 105880024 1
107722321 121762421 1
107722321 82093305 1
107722321 466501865 1
107722321 18632946 1
107722321 77188973 1
107722321 164226176 1
107722321 393436815 1
107722321 22499765 1
107722321 15010349 1
107722321 20995648 1
107722321 19397942 1
107722321 101797813 1
107722321 270926830 1
107722321 90432690 1
107722321 26584956 1
107722321 5715682 1
107722321 14567982 1
107722321 79167671 1
107722321 118429508 1
107722321 173089105 1
107722321 166694631 1
107722321 20589545 1
107722321 122994639 1
107722321 185183285 1
107722321 66078636 1
32522100 22639961 1
32522100 81367969 1
32522100 19589280 1
32522100 193313425 1
32522100 22388326 1
32522100 18099795 1
32522100 328634628 1
32522100 77981490 1
32522100 162472533 1
32522100 353688428 1
32522100 19977759 1
32522100 32965648 1
32522100 40238442 1
32522100 115643685 1
32522100 249709671 1
32522100 240202308 1
32522100 19295262 1
32522100 261782937 1
32522100 16708655 1
32522100 61733092 1
32522100 153810216 1
32522100 77188973 1
32522100 318951712 1
32522100 22499765 1
32522100 468356212 1
32522100 15010349 1
32522100 61781260 1
32522100 62613162 1
32522100 17723460 1
32522100 35305401 1
32522100 56999787 1
32522100 26584956 1
32522100 815306454 1
32522100 245745762 1
32522100 21736214 1
32522100 79167671 1
32522100 191111643 1
32522100 25091518 1
32522100 35781487 1
32522100 166694631 1
32522100 20589545 1
32522100 15484198 1
32522100 20992801 1
32522100 117783032 1
32522100 14190551 1
32522100 50303152 1
32522100 105800463 1
32522100 143779403 1
32522100 75896448 1
242943134 14284260 1
242943134 21746513 1
242943134 14758838 1
242943134 457060718 1
242943134 309587728 1
242943134 50714939 1
242943134 121127090 1
242943134 80021045 1
242943134 222477026 1
242943134 18096679 1
242943134 496278040 1
242943134 80968760 1
242943134 22031058 1
242943134 19589280 1
242943134 19858924 1
242943134 193313425 1
242943134 130092487 1
242943134 15580900 1
242943134 386776248 1
242943134 155892458 1
242943134 60738400 1
242943134 143739561 1
242943134 20132840 1
242943134 81857654 1
242943134 810372954 1
242943134 19177609 1
242943134 92498317 1
242943134 86192099 1
242943134 475884318 1
242943134 118984824 1
242943134 77808680 1
242943134 15157283 1
242943134 54515428 1
242943134 38281180 1
242943134 33300246 1
242943134 131517399 1
242943134 93880122 1
242943134 111411358 1
242943134 162472533 1
242943134 19977759 1
242943134 34374472 1
242943134 20226550 1
242943134 245849058 1
242943134 125270251 1
242943134 16884084 1
242943134 90646214 1
242943134 78702900 1
242943134 18627119 1
242943134 166598394 1
242943134 109585815 1
242943134 14104027 1
242943134 14561015 1
242943134 19087569 1
242943134 16708655 1
242943134 80943076 1
242943134 58836363 1
242943134 36664451 1
242943134 28087982 1
242943134 103065157 1
242943134 269788397 1
242943134 19058678 1
242943134 18632946 1
242943134 124170781 1
242943134 131926473 1
242943134 44548822 1
242943134 20424362 1
242943134 15133808 1
242943134 422184091 1
242943134 66774405 1
242943134 388250401 1
242943134 58922682 1
242943134 65357102 1
242943134 21666641 1
242943134 88974929 1
242943134 19825835 1
242943134 11564602 1
242943134 25097735 1
242943134 24727170 1
242943134 154943205 1
242943134 61781260 1
242943134 20356313 1
242943134 133236916 1
242943134 62613162 1
242943134 20995648 1
242943134 21744895 1
242943134 389434876 1
242943134 224655400 1
242943134 17723460 1
242943134 119074643 1
242943134 35305401 1
242943134 460401829 1
242943134 255998767 1
242943134 125312818 1
242943134 26584956 1
242943134 76650839 1
242943134 815306454 1
242943134 26796376 1
242943134 19758148 1
242943134 19619404 1
242943134 580749365 1
242943134 200700960 1
242943134 288723364 1
242943134 120720108 1
242943134 17298241 1
242943134 55253731 1
242943134 22159580 1
242943134 111013369 1
242943134 114704539 1
242943134 60585651 1
242943134 48988168 1
242943134 23749162 1
242943134 41901500 1
242943134 100260784 1
242943134 108935576 1
242943134 42374586 1
242943134 130085607 1
242943134 14395178 1
242943134 18020612 1
242943134 387054267 1
242943134 35781487 1
242943134 118429508 1
242943134 101712079 1
242943134 259215762 1
242943134 131120978 1
242943134 112398730 1
242943134 70796349 1
242943134 223552246 1
242943134 108587399 1
242943134 15048694 1
242943134 532241033 1
242943134 95646830 1
242943134 295807687 1
242943134 250311545 1
242943134 122994639 1
242943134 20992801 1
242943134 22282116 1
242943134 24734991 1
242943134 103879974 1
242943134 14190551 1
242943134 50303152 1
242943134 34940114 1
242943134 105800463 1
242943134 75896448 1
468356212 40238442 1
468356212 32522100 1
468356212 81367969 1
468356212 77981490 1
468356212 131970620 1
468356212 61781260 1
468356212 115643685 1
468356212 198912426 1
468356212 201226827 1
468356212 397229449 1
468356212 353688428 1
468356212 249709671 1
468356212 77188973 1
468356212 185183285 1
468356212 75896448 1
154943205 119074643 1
154943205 54515428 1
154943205 22159580 1
154943205 16884084 1
154943205 78702900 1
154943205 166598394 1
154943205 331021368 1
154943205 368314502 1
154943205 19087569 1
154943205 103065157 1
154943205 19058678 1
154943205 131926473 1
154943205 15133808 1
427031173 516688031 1
427031173 311986618 1
427031173 193313425 1
427031173 15580900 1
427031173 432396682 1
427031173 18099795 1
427031173 33300246 1
427031173 776022362 1
427031173 162472533 1
427031173 19977759 1
427031173 34374472 1
427031173 191807697 1
427031173 40238442 1
427031173 377319290 1
427031173 115643685 1
427031173 16708655 1
427031173 68659708 1
427031173 227023883 1
427031173 61733092 1
427031173 24157360 1
427031173 107722321 1
427031173 61781260 1
427031173 133236916 1
427031173 28543847 1
427031173 19397942 1
427031173 125312818 1
427031173 169864622 1
427031173 19619404 1
427031173 408454349 1
427031173 14567982 1
427031173 143212610 1
427031173 64396655 1
427031173 357472615 1
427031173 54351001 1
427031173 32369044 1
427031173 14190551 1
427031173 50303152 1
427031173 107254637 1
15010349 19758148 1
15010349 48988168 1
15010349 131970620 1
15010349 27212119 1
15010349 14197060 1
399365200 14104027 1
61781260 277496722 1
61781260 516688031 1
61781260 81367969 1
61781260 105838665 1
61781260 18451281 1
61781260 193313425 1
61781260 15580900 1
61781260 6364652 1
61781260 432396682 1
61781260 130154450 1
61781260 22388326 1
61781260 168592013 1
61781260 221355288 1
61781260 77808680 1
61781260 20688804 1
61781260 33300246 1
61781260 353688428 1
61781260 110391388 1
61781260 19977759 1
61781260 34374472 1
61781260 110459587 1
61781260 253490735 1
61781260 144791011 1
61781260 102084479 1
61781260 377319290 1
61781260 240202308 1
61781260 124152473 1
61781260 357805905 1
61781260 261782937 1
61781260 16708655 1
61781260 49682880 1
61781260 250091875 1
61781260 68659708 1
61781260 227023883 1
61781260 260824465 1
61781260 609096352 1
61781260 318951712 1
61781260 24157360 1
61781260 107722321 1
61781260 32522100 1
61781260 133236916 1
61781260 95194160 1
61781260 389443487 1
61781260 389434876 1
61781260 17723460 1
61781260 35305401 1
61781260 296312085 1
61781260 21291109 1
61781260 815306454 1
61781260 20856796 1
61781260 108905591 1
61781260 192935794 1
61781260 23452598 1
61781260 245745762 1
61781260 117777690 1
61781260 198912426 1
61781260 408454349 1
61781260 397229449 1
61781260 200700960 1
61781260 120720108 1
61781260 58821256 1
61781260 481120639 1
61781260 388299335 1
61781260 84563846 1
61781260 488386309 1
61781260 624746312 1
61781260 142003449 1
61781260 21736214 1
61781260 24211594 1
61781260 558445037 1
61781260 18020612 1
61781260 387054267 1
61781260 25091518 1
61781260 453169903 1
61781260 608932775 1
61781260 54351001 1
61781260 20992801 1
61781260 32369044 1
61781260 14190551 1
61781260 50303152 1
61781260 77234984 1
61781260 196054196 1
61781260 21408041 1
61781260 105800463 1
61781260 107254637 1
61781260 14621024 1
61781260 143779403 1
61781260 21746513 1
61781260 415449314 1
61781260 22639961 1
61781260 102107018 1
61781260 110767433 1
61781260 331178901 1
61781260 106397932 1
61781260 77224096 1
61781260 93860818 1
61781260 225857392 1
61781260 143739561 1
61781260 376161322 1
61781260 18099795 1
61781260 328634628 1
61781260 14146330 1
61781260 77981490 1
61781260 131970620 1
61781260 201226827 1
61781260 776022362 1
61781260 111411358 1
61781260 162472533 1
61781260 407741330 1
61781260 27212119 1
61781260 32965648 1
61781260 245849058 1
61781260 191807697 1
61781260 40238442 1
61781260 297967419 1
61781260 115643685 1
61781260 94701778 1
61781260 249709671 1
61781260 20148039 1
61781260 211525589 1
61781260 388954439 1
61781260 105880024 1
61781260 568174146 1
61781260 19295262 1
61781260 121762421 1
61781260 82093305 1
61781260 466501865 1
61781260 61733092 1
61781260 153810216 1
61781260 300872531 1
61781260 18632946 1
61781260 106150560 1
61781260 77188973 1
61781260 164226176 1
61781260 72341341 1
61781260 393436815 1
61781260 468356212 1
61781260 427031173 1
61781260 219976700 1
61781260 20995648 1
61781260 34343954 1
61781260 617016144 1
61781260 19397942 1
61781260 270926830 1
61781260 90432690 1
61781260 156992643 1
61781260 26584956 1
61781260 169864622 1
61781260 21713090 1
61781260 580749365 1
61781260 32439211 1
61781260 20600229 1
61781260 34654362 1
61781260 499781930 1
61781260 15672615 1
61781260 14567982 1
61781260 23749162 1
61781260 236953412 1
61781260 143212610 1
61781260 454866285 1
61781260 494828691 1
61781260 79167671 1
61781260 354911386 1
61781260 191111643 1
61781260 35781487 1
61781260 118429508 1
61781260 64396655 1
61781260 357472615 1
61781260 173089105 1
61781260 20589545 1
61781260 124270074 1
61781260 386476845 1
61781260 407859240 1
61781260 185183285 1
61781260 66078636 1
61781260 79974944 1
61781260 75896448 1
20356313 309587728 1
20356313 121127090 1
20356313 18096679 1
20356313 105838665 1
20356313 19858924 1
20356313 417975170 1
20356313 15580900 1
20356313 155892458 1
20356313 312758175 1
20356313 275228841 1
20356313 60738400 1
20356313 209029473 1
20356313 130154450 1
20356313 810372954 1
20356313 871469846 1
20356313 118984824 1
20356313 20226550 1
20356313 125270251 1
20356313 16884084 1
20356313 90646214 1
20356313 437518507 1
20356313 78702900 1
20356313 18627119 1
20356313 34244239 1
20356313 436576452 1
20356313 109585815 1
20356313 222762589 1
20356313 19087569 1
20356313 80943076 1
20356313 58836363 1
20356313 227023883 1
20356313 303707744 1
20356313 103065157 1
20356313 158315486 1
20356313 131926473 1
20356313 44548822 1
20356313 123346524 1
20356313 20424362 1
20356313 15133808 1
20356313 66774405 1
20356313 58922682 1
20356313 21666641 1
20356313 19825835 1
20356313 11564602 1
20356313 25097735 1
20356313 32522100 1
20356313 242943134 1
20356313 61781260 1
20356313 21744895 1
20356313 224655400 1
20356313 460401829 1
20356313 113043462 1
20356313 19758148 1
20356313 326184301 1
20356313 17298241 1
20356313 55253731 1
20356313 22159580 1
20356313 388299335 1
20356313 114704539 1
20356313 60585651 1
20356313 48988168 1
20356313 41901500 1
20356313 24211594 1
20356313 188332701 1
20356313 141636742 1
20356313 383238347 1
20356313 42374586 1
20356313 387054267 1
20356313 112398730 1
20356313 15048694 1
20356313 532241033 1
20356313 95646830 1
20356313 250311545 1
20356313 103879974 1
20356313 14190551 1
20356313 759067032 1
20356313 105800463 1
20356313 14284260 1
20356313 14758838 1
20356313 457060718 1
20356313 50714939 1
20356313 222477026 1
20356313 496278040 1
20356313 80968760 1
20356313 130092487 1
20356313 20132840 1
20356313 187632184 1
20356313 81857654 1
20356313 631874663 1
20356313 92498317 1
20356313 86192099 1
20356313 475884318 1
20356313 217148014 1
20356313 15157283 1
20356313 54515428 1
20356313 131970620 1
20356313 93880122 1
20356313 166598394 1
20356313 100520303 1
20356313 429751008 1
20356313 331021368 1
20356313 14104027 1
20356313 388954439 1
20356313 14561015 1
20356313 804596460 1
20356313 36664451 1
20356313 28087982 1
20356313 19058678 1
20356313 78562045 1
20356313 462856853 1
20356313 102958885 1
20356313 164226176 1
20356313 388250401 1
20356313 65357102 1
20356313 117449724 1
20356313 830775721 1
20356313 24727170 1
20356313 62613162 1
20356313 20995648 1
20356313 125312818 1
20356313 76650839 1
20356313 26796376 1
20356313 19619404 1
20356313 237700394 1
20356313 111013369 1
20356313 328576792 1
20356313 100260784 1
20356313 130085607 1
20356313 14395178 1
20356313 191111643 1
20356313 35781487 1
20356313 131120978 1
20356313 70796349 1
20356313 223552246 1
20356313 108587399 1
20356313 16970757 1
20356313 122994639 1
20356313 24734991 1
20356313 34940114 1
20356313 75896448 1
133236916 260824465 1
133236916 15133808 1
133236916 389434876 1
133236916 18020612 1
133236916 20992801 1
133236916 22639961 1
133236916 331178901 1
133236916 111411358 1
133236916 32965648 1
133236916 14104027 1
133236916 61733092 1
133236916 106150560 1
133236916 169864622 1
133236916 21713090 1
133236916 19018381 1
133236916 34654362 1
133236916 105838665 1
133236916 432396682 1
133236916 436576452 1
133236916 240202308 1
133236916 16708655 1
133236916 250091875 1
133236916 242943134 1
133236916 35305401 1
133236916 117777690 1
133236916 21746513 1
133236916 102107018 1
133236916 131970620 1
133236916 27212119 1
133236916 388954439 1
133236916 82093305 1
133236916 77188973 1
133236916 393436815 1
133236916 427031173 1
133236916 237700394 1
133236916 118429508 1
133236916 417975170 1
133236916 15580900 1
133236916 34374472 1
133236916 20856796 1
133236916 22159580 1
133236916 24211594 1
133236916 14190551 1
133236916 107254637 1
133236916 201226827 1
133236916 19295262 1
133236916 72341341 1
133236916 32439211 1
133236916 20600229 1
133236916 354911386 1
133236916 191111643 1
133236916 193313425 1
133236916 130154450 1
133236916 22388326 1
133236916 168592013 1
133236916 221355288 1
133236916 77808680 1
133236916 33300246 1
133236916 261782937 1
133236916 68659708 1
133236916 227023883 1
133236916 318951712 1
133236916 107722321 1
133236916 17723460 1
133236916 245745762 1
133236916 198912426 1
133236916 120720108 1
133236916 388299335 1
133236916 259215762 1
133236916 50303152 1
133236916 105800463 1
133236916 93860818 1
133236916 225857392 1
133236916 475884318 1
133236916 77981490 1
133236916 162472533 1
133236916 297967419 1
133236916 115643685 1
133236916 105880024 1
133236916 121762421 1
133236916 18632946 1
133236916 24727170 1
133236916 270926830 1
133236916 173089105 1
219976700 622426905 1
219976700 516688031 1
219976700 102107018 1
219976700 193313425 1
219976700 15580900 1
219976700 18099795 1
219976700 328634628 1
219976700 14146330 1
219976700 33300246 1
219976700 162472533 1
219976700 19977759 1
219976700 34374472 1
219976700 407741330 1
219976700 27212119 1
219976700 125270251 1
219976700 191807697 1
219976700 115643685 1
219976700 144929619 1
219976700 16708655 1
219976700 300872531 1
219976700 106150560 1
219976700 393436815 1
219976700 61781260 1
219976700 389434876 1
219976700 117777690 1
219976700 32439211 1
219976700 408454349 1
219976700 20600229 1
219976700 624746312 1
219976700 23749162 1
219976700 21736214 1
219976700 454866285 1
219976700 354911386 1
219976700 18020612 1
219976700 191111643 1
219976700 35781487 1
219976700 118429508 1
219976700 259215762 1
219976700 14190551 1
219976700 185183285 1
219976700 66078636 1
219976700 14621024 1
219976700 75896448 1
62613162 14284260 1
62613162 14758838 1
62613162 50714939 1
62613162 121127090 1
62613162 193313425 1
62613162 130092487 1
62613162 275228841 1
62613162 312758175 1
62613162 60738400 1
62613162 373442908 1
62613162 19177609 1
62613162 15157283 1
62613162 54515428 1
62613162 38281180 1
62613162 93880122 1
62613162 162472533 1
62613162 34374472 1
62613162 20226550 1
62613162 78702900 1
62613162 18627119 1
62613162 166598394 1
62613162 34244239 1
62613162 46609085 1
62613162 222762589 1
62613162 14104027 1
62613162 173065787 1
62613162 14561015 1
62613162 357805905 1
62613162 80943076 1
62613162 16708655 1
62613162 28087982 1
62613162 103065157 1
62613162 269788397 1
62613162 78562045 1
62613162 462856853 1
62613162 123346524 1
62613162 20424362 1
62613162 422184091 1
62613162 318951712 1
62613162 388250401 1
62613162 66774405 1
62613162 58922682 1
62613162 65357102 1
62613162 19825835 1
62613162 830775721 1
62613162 24727170 1
62613162 32522100 1
62613162 242943134 1
62613162 154943205 1
62613162 20356313 1
62613162 224655400 1
62613162 17723460 1
62613162 460401829 1
62613162 125312818 1
62613162 21713090 1
62613162 19758148 1
62613162 19619404 1
62613162 55253731 1
62613162 22159580 1
62613162 328576792 1
62613162 48988168 1
62613162 24211594 1
62613162 188332701 1
62613162 383238347 1
62613162 130085607 1
62613162 191111643 1
62613162 101712079 1
62613162 112398730 1
62613162 70796349 1
62613162 108587399 1
62613162 15048694 1
62613162 532241033 1
62613162 95646830 1
62613162 250311545 1
62613162 122994639 1
62613162 20992801 1
62613162 24734991 1
62613162 105800463 1
62613162 143779403 1
482866177 388250401 1
482866177 111013369 1
482866177 125270251 1
482866177 114704539 1
482866177 18096679 1
482866177 15010349 1
482866177 108935576 1
482866177 383238347 1
482866177 14104027 1
482866177 130085607 1
482866177 112398730 1
482866177 209029473 1
482866177 58836363 1
482866177 33300246 1
482866177 93880122 1
482866177 122994639 1
20995648 388250401 1
20995648 24157360 1
20995648 622426905 1
20995648 65357102 1
20995648 21746513 1
20995648 19825835 1
20995648 80021045 1
20995648 25097735 1
20995648 32522100 1
20995648 105838665 1
20995648 15010349 1
20995648 133236916 1
20995648 193313425 1
20995648 15580900 1
20995648 19397942 1
20995648 17723460 1
20995648 35305401 1
20995648 130154450 1
20995648 18099795 1
20995648 328634628 1
20995648 131970620 1
20995648 580749365 1
20995648 33300246 1
20995648 162472533 1
20995648 17298241 1
20995648 19977759 1
20995648 19018381 1
20995648 27212119 1
20995648 388299335 1
20995648 499781930 1
20995648 14567982 1
20995648 23749162 1
20995648 24211594 1
20995648 429751008 1
20995648 115643685 1
20995648 143212610 1
20995648 14197060 1
20995648 18020612 1
20995648 19295262 1
20995648 121762421 1
20995648 35781487 1
20995648 261782937 1
20995648 16708655 1
20995648 112398730 1
20995648 68659708 1
20995648 804596460 1
20995648 14933304 1
20995648 61733092 1
20995648 95646830 1
20995648 20589545 1
20995648 18632946 1
20995648 14190551 1
20995648 80802900 1
20995648 14621024 1
20995648 75896448 1
20995648 143779403 1
28543847 311986618 1
28543847 432396682 1
28543847 106115066 1
28543847 16884084 1
28543847 6058852 1
28543847 55059675 1
28543847 368312542 1
28543847 14933304 1
28543847 616277319 1
28543847 20424362 1
28543847 21666641 1
28543847 56999787 1
28543847 58821256 1
28543847 85302744 1
28543847 27850283 1
28543847 180013616 1
28543847 80021045 1
28543847 45158266 1
28543847 108600854 1
28543847 68198984 1
28543847 132170123 1
28543847 219330249 1
28543847 393947529 1
28543847 72883916 1
28543847 22499765 1
28543847 427031173 1
28543847 15010349 1
28543847 19619404 1
28543847 5715682 1
28543847 202205134 1
28543847 19018381 1
28543847 124312153 1
28543847 14197060 1
28543847 20622055 1
28543847 77220402 1
28543847 91786287 1
85110055 19058678 1
21744895 19177609 1
21744895 15157283 1
21744895 20356313 1
21744895 14104027 1
21744895 14621024 1
21744895 19087569 1
34343954 32439211 1
95194160 56999787 1
95194160 81367969 1
95194160 124270074 1
95194160 61781260 1
95194160 111411358 1
95194160 14190551 1
95194160 389434876 1
95194160 93860818 1
389443487 107722321 1
389443487 105838665 1
389443487 61781260 1
389443487 85809236 1
389443487 387054267 1
389443487 259215762 1
389443487 16708655 1
389443487 209029473 1
389443487 156992643 1
389443487 227023883 1
389443487 198912426 1
389443487 20992801 1
389443487 288723364 1
389443487 19977759 1
389443487 22159580 1
389443487 20600229 1
389443487 388299335 1
389434876 277496722 1
389434876 516688031 1
389434876 18096679 1
389434876 81367969 1
389434876 105838665 1
389434876 417975170 1
389434876 193313425 1
389434876 15580900 1
389434876 155892458 1
389434876 6364652 1
389434876 432396682 1
389434876 130154450 1
389434876 168592013 1
389434876 221355288 1
389434876 77808680 1
389434876 33300246 1
389434876 353688428 1
389434876 110391388 1
389434876 19977759 1
389434876 34374472 1
389434876 253490735 1
389434876 144791011 1
389434876 102084479 1
389434876 377319290 1
389434876 240202308 1
389434876 357805905 1
389434876 261782937 1
389434876 16708655 1
389434876 49682880 1
389434876 58836363 1
389434876 250091875 1
389434876 68659708 1
389434876 227023883 1
389434876 260824465 1
389434876 44548822 1
389434876 318951712 1
389434876 24157360 1
389434876 107722321 1
389434876 32522100 1
389434876 242943134 1
389434876 61781260 1
389434876 133236916 1
389434876 21744895 1
389434876 95194160 1
389434876 224655400 1
389434876 17723460 1
389434876 35305401 1
389434876 21291109 1
389434876 815306454 1
389434876 20856796 1
389434876 192935794 1
389434876 23452598 1
389434876 245745762 1
389434876 117777690 1
389434876 198912426 1
389434876 326184301 1
389434876 408454349 1
389434876 397229449 1
389434876 200700960 1
389434876 120720108 1
389434876 22159580 1
389434876 58821256 1
389434876 388299335 1
389434876 84563846 1
389434876 624746312 1
389434876 142003449 1
389434876 532351874 1
389434876 21736214 1
389434876 24211594 1
389434876 558445037 1
389434876 18020612 1
389434876 387054267 1
389434876 19973305 1
389434876 25091518 1
389434876 259215762 1
389434876 112398730 1
389434876 54351001 1
389434876 250311545 1
389434876 20992801 1
389434876 32369044 1
389434876 14190551 1
389434876 50303152 1
389434876 77234984 1
389434876 21408041 1
389434876 105800463 1
389434876 14621024 1
389434876 107254637 1
389434876 143779403 1
389434876 21746513 1
389434876 415449314 1
389434876 22639961 1
389434876 102107018 1
389434876 110767433 1
389434876 331178901 1
389434876 106397932 1
389434876 77224096 1
389434876 93860818 1
389434876 225857392 1
389434876 143739561 1
389434876 376161322 1
389434876 18099795 1
389434876 328634628 1
389434876 92498317 1
389434876 14146330 1
389434876 217148014 1
389434876 77981490 1
389434876 131970620 1
389434876 201226827 1
389434876 776022362 1
389434876 111411358 1
389434876 162472533 1
389434876 407741330 1
389434876 27212119 1
389434876 32965648 1
389434876 245849058 1
389434876 191807697 1
389434876 40238442 1
389434876 297967419 1
389434876 115643685 1
389434876 331021368 1
389434876 94701778 1
389434876 249709671 1
389434876 20148039 1
389434876 14104027 1
389434876 211525589 1
389434876 388954439 1
389434876 105880024 1
389434876 948015937 1
389434876 568174146 1
389434876 19295262 1
389434876 121762421 1
389434876 82093305 1
389434876 466501865 1
389434876 61733092 1
389434876 153810216 1
389434876 300872531 1
389434876 18632946 1
389434876 106150560 1
389434876 77188973 1
389434876 164226176 1
389434876 72341341 1
389434876 393436815 1
389434876 15010349 1
389434876 219976700 1
389434876 20995648 1
389434876 34343954 1
389434876 19397942 1
389434876 270926830 1
389434876 90432690 1
389434876 156992643 1
389434876 26584956 1
389434876 169864622 1
389434876 21713090 1
389434876 580749365 1
389434876 237700394 1
389434876 19018381 1
389434876 20600229 1
389434876 34654362 1
389434876 111013369 1
389434876 499781930 1
389434876 15672615 1
389434876 14567982 1
389434876 23749162 1
389434876 143212610 1
389434876 454866285 1
389434876 494828691 1
389434876 354911386 1
389434876 191111643 1
389434876 35781487 1
389434876 118429508 1
389434876 64396655 1
389434876 357472615 1
389434876 173089105 1
389434876 166694631 1
389434876 20589545 1
389434876 124270074 1
389434876 386476845 1
389434876 185183285 1
389434876 66078636 1
389434876 79974944 1
389434876 75896448 1
134738764 111013369 1
134738764 112398730 1
134738764 58836363 1
134738764 14104027 1
134738764 14395178 1
134738764 20424362 1
134738764 19619404 1
617016144 66774405 1
617016144 432396682 1
617016144 328634628 1
617016144 103065157 1
617016144 61781260 1
617016144 15484198 1
617016144 33300246 1
617016144 5715682 1
617016144 143212610 1
617016144 14190551 1
617016144 19397942 1
617016144 19295262 1
617016144 75896448 1
224655400 111013369 1
224655400 125270251 1
224655400 16884084 1
224655400 78702900 1
224655400 48988168 1
224655400 242943134 1
224655400 14104027 1
224655400 144929619 1
224655400 80943076 1
224655400 112398730 1
224655400 58836363 1
224655400 19058678 1
224655400 122994639 1
224655400 422184091 1
19397942 81367969 1
19397942 18451281 1
19397942 15580900 1
19397942 20688804 1
19397942 34374472 1
19397942 24157360 1
19397942 32522100 1
19397942 21291109 1
19397942 21736214 1
19397942 24211594 1
19397942 18020612 1
19397942 20992801 1
19397942 32369044 1
19397942 14190551 1
19397942 107254637 1
19397942 18099795 1
19397942 32965648 1
19397942 19295262 1
19397942 61733092 1
19397942 19058678 1
19397942 21713090 1
19397942 32439211 1
19397942 20600229 1
19397942 15672615 1
19397942 23749162 1
19397942 14197060 1
19397942 191111643 1
19397942 35781487 1
19397942 75896448 1
19397942 105838665 1
19397942 193313425 1
19397942 6364652 1
19397942 168592013 1
19397942 22388326 1
19397942 77808680 1
19397942 33300246 1
19397942 19977759 1
19397942 110459587 1
19397942 240202308 1
19397942 16708655 1
19397942 68659708 1
19397942 227023883 1
19397942 61781260 1
19397942 17723460 1
19397942 35305401 1
19397942 23452598 1
19397942 117777690 1
19397942 200700960 1
19397942 25091518 1
19397942 54351001 1
19397942 50303152 1
19397942 105800463 1
19397942 14621024 1
19397942 21746513 1
19397942 102107018 1
19397942 225857392 1
19397942 328634628 1
19397942 15157283 1
19397942 162472533 1
19397942 27212119 1
19397942 40238442 1
19397942 115643685 1
19397942 94701778 1
19397942 948015937 1
19397942 18632946 1
19397942 164226176 1
19397942 20995648 1
19397942 26584956 1
19397942 14567982 1
19397942 20589545 1
19397942 66078636 1
101797813 115643685 1
101797813 16708655 1
101797813 33300246 1
101797813 18099795 1
101797813 162472533 1
101797813 40238442 1
101797813 19977759 1
101797813 79167671 1
101797813 14190551 1
101797813 102107018 1
101797813 77808680 1
101797813 19295262 1
101797813 131970620 1
101797813 20856796 1
101797813 27212119 1
101797813 24211594 1
101797813 75896448 1
101797813 143779403 1
101797813 61781260 1
17723460 21746513 1
17723460 457060718 1
17723460 50714939 1
17723460 81367969 1
17723460 193313425 1
17723460 15580900 1
17723460 106397932 1
17723460 6364652 1
17723460 18099795 1
17723460 22388326 1
17723460 118984824 1
17723460 77808680 1
17723460 131970620 1
17723460 33300246 1
17723460 201226827 1
17723460 162472533 1
17723460 78702900 1
17723460 40238442 1
17723460 115643685 1
17723460 388954439 1
17723460 240202308 1
17723460 105880024 1
17723460 121762421 1
17723460 261782937 1
17723460 16708655 1
17723460 804596460 1
17723460 227023883 1
17723460 103065157 1
17723460 61733092 1
17723460 19058678 1
17723460 18632946 1
17723460 77188973 1
17723460 318951712 1
17723460 25097735 1
17723460 61781260 1
17723460 20995648 1
17723460 119074643 1
17723460 35305401 1
17723460 90432690 1
17723460 156992643 1
17723460 26584956 1
17723460 169864622 1
17723460 21713090 1
17723460 198912426 1
17723460 397229449 1
17723460 200700960 1
17723460 58821256 1
17723460 34654362 1
17723460 15672615 1
17723460 14567982 1
17723460 21736214 1
17723460 454866285 1
17723460 191111643 1
17723460 25091518 1
17723460 35781487 1
17723460 54351001 1
17723460 20992801 1
17723460 14190551 1
17723460 185183285 1
17723460 91786287 1
17723460 105800463 1
17723460 14621024 1
17723460 107254637 1
17723460 75896448 1
35305401 81367969 1
35305401 15580900 1
35305401 110391388 1
35305401 34374472 1
35305401 144791011 1
35305401 124152473 1
35305401 103065157 1
35305401 260824465 1
35305401 24157360 1
35305401 19825835 1
35305401 32522100 1
35305401 133236916 1
35305401 21291109 1
35305401 19758148 1
35305401 20856796 1
35305401 84563846 1
35305401 142003449 1
35305401 21736214 1
35305401 24211594 1
35305401 85809236 1
35305401 18020612 1
35305401 20992801 1
35305401 32369044 1
35305401 14190551 1
35305401 107254637 1
35305401 80021045 1
35305401 110767433 1
35305401 106397932 1
35305401 77224096 1
35305401 18099795 1
35305401 14146330 1
35305401 201226827 1
35305401 776022362 1
35305401 111411358 1
35305401 32965648 1
35305401 249709671 1
35305401 19295262 1
35305401 61733092 1
35305401 106150560 1
35305401 65357102 1
35305401 468356212 1
35305401 34343954 1
35305401 617016144 1
35305401 156992643 1
35305401 21713090 1
35305401 32439211 1
35305401 34654362 1
35305401 499781930 1
35305401 15672615 1
35305401 143212610 1
35305401 191111643 1
35305401 35781487 1
35305401 64396655 1
35305401 124270074 1
35305401 75896448 1
35305401 105838665 1
35305401 193313425 1
35305401 6364652 1
35305401 432396682 1
35305401 130154450 1
35305401 22388326 1
35305401 168592013 1
35305401 77808680 1
35305401 33300246 1
35305401 353688428 1
35305401 19977759 1
35305401 110459587 1
35305401 16884084 1
35305401 240202308 1
35305401 261782937 1
35305401 16708655 1
35305401 49682880 1
35305401 68659708 1
35305401 14933304 1
35305401 227023883 1
35305401 131926473 1
35305401 58922682 1
35305401 107722321 1
35305401 61781260 1
35305401 17723460 1
35305401 192935794 1
35305401 23452598 1
35305401 245745762 1
35305401 117777690 1
35305401 198912426 1
35305401 397229449 1
35305401 200700960 1
35305401 120720108 1
35305401 58821256 1
35305401 25091518 1
35305401 54351001 1
35305401 50303152 1
35305401 21408041 1
35305401 105800463 1
35305401 143779403 1
35305401 21746513 1
35305401 50714939 1
35305401 102107018 1
35305401 93860818 1
35305401 225857392 1
35305401 328634628 1
35305401 77981490 1
35305401 131970620 1
35305401 162472533 1
35305401 27212119 1
35305401 40238442 1
35305401 166598394 1
35305401 297967419 1
35305401 115643685 1
35305401 94701778 1
35305401 20148039 1
35305401 105880024 1
35305401 948015937 1
35305401 82093305 1
35305401 18632946 1
35305401 77188973 1
35305401 164226176 1
35305401 62613162 1
35305401 20995648 1
35305401 19397942 1
35305401 270926830 1
35305401 90432690 1
35305401 26584956 1
35305401 14567982 1
35305401 79167671 1
35305401 118429508 1
35305401 173089105 1
35305401 166694631 1
35305401 20589545 1
35305401 113585486 1
35305401 185183285 1
35305401 66078636 1
296312085 277496722 1
296312085 121127090 1
296312085 516688031 1
296312085 81367969 1
296312085 105838665 1
296312085 18451281 1
296312085 193313425 1
296312085 15580900 1
296312085 6364652 1
296312085 373442908 1
296312085 432396682 1
296312085 130154450 1
296312085 168592013 1
296312085 221355288 1
296312085 77808680 1
296312085 20688804 1
296312085 33300246 1
296312085 353688428 1
296312085 110391388 1
296312085 19977759 1
296312085 34374472 1
296312085 110459587 1
296312085 253490735 1
296312085 436576452 1
296312085 144791011 1
296312085 102084479 1
296312085 377319290 1
296312085 240202308 1
296312085 124152473 1
296312085 357805905 1
296312085 261782937 1
296312085 16708655 1
296312085 49682880 1
296312085 250091875 1
296312085 68659708 1
296312085 227023883 1
296312085 103065157 1
296312085 260824465 1
296312085 131926473 1
296312085 318951712 1
296312085 24157360 1
296312085 58922682 1
296312085 19825835 1
296312085 107722321 1
296312085 32522100 1
296312085 61781260 1
296312085 133236916 1
296312085 389434876 1
296312085 17723460 1
296312085 35305401 1
296312085 815306454 1
296312085 19758148 1
296312085 20856796 1
296312085 192935794 1
296312085 23452598 1
296312085 245745762 1
296312085 198912426 1
296312085 408454349 1
296312085 397229449 1
296312085 200700960 1
296312085 120720108 1
296312085 58821256 1
296312085 388299335 1
296312085 219298196 1
296312085 142003449 1
296312085 21736214 1
296312085 24211594 1
296312085 333330899 1
296312085 18020612 1
296312085 387054267 1
296312085 25091518 1
296312085 608932775 1
296312085 54351001 1
296312085 20992801 1
296312085 32369044 1
296312085 14190551 1
296312085 50303152 1
296312085 77234984 1
296312085 196054196 1
296312085 21408041 1
296312085 105800463 1
296312085 14621024 1
296312085 107254637 1
296312085 143779403 1
296312085 21746513 1
296312085 50714939 1
296312085 415449314 1
296312085 22639961 1
296312085 102107018 1
296312085 110767433 1
296312085 331178901 1
296312085 106397932 1
296312085 77224096 1
296312085 93860818 1
296312085 225857392 1
296312085 143739561 1
296312085 376161322 1
296312085 18099795 1
296312085 328634628 1
296312085 14146330 1
296312085 77981490 1
296312085 15157283 1
296312085 54515428 1
296312085 131970620 1
296312085 201226827 1
296312085 111411358 1
296312085 162472533 1
296312085 407741330 1
296312085 27212119 1
296312085 32965648 1
296312085 277499481 1
296312085 191807697 1
296312085 40238442 1
296312085 297967419 1
296312085 115643685 1
296312085 331021368 1
296312085 94701778 1
296312085 249709671 1
296312085 20148039 1
296312085 14104027 1
296312085 388954439 1
296312085 105880024 1
296312085 568174146 1
296312085 19295262 1
296312085 121762421 1
296312085 466501865 1
296312085 28087982 1
296312085 61733092 1
296312085 18632946 1
296312085 106150560 1
296312085 462856853 1
296312085 77188973 1
296312085 31373289 1
296312085 164226176 1
296312085 72341341 1
296312085 388250401 1
296312085 276868661 1
296312085 393436815 1
296312085 468356212 1
296312085 219976700 1
296312085 20995648 1
296312085 34343954 1
296312085 19397942 1
296312085 270926830 1
296312085 90432690 1
296312085 156992643 1
296312085 26584956 1
296312085 169864622 1
296312085 21713090 1
296312085 580749365 1
296312085 32439211 1
296312085 20600229 1
296312085 34654362 1
296312085 499781930 1
296312085 328576792 1
296312085 15672615 1
296312085 14567982 1
296312085 23749162 1
296312085 236953412 1
296312085 143212610 1
296312085 454866285 1
296312085 354911386 1
296312085 191111643 1
296312085 35781487 1
296312085 118429508 1
296312085 64396655 1
296312085 357472615 1
296312085 173089105 1
296312085 166694631 1
296312085 20589545 1
296312085 124270074 1
296312085 122994639 1
296312085 117783032 1
296312085 386476845 1
296312085 407859240 1
296312085 185183285 1
296312085 66078636 1
296312085 79974944 1
296312085 75896448 1
56999787 55059675 1
56999787 24157360 1
56999787 19758148 1
56999787 114704539 1
56999787 85809236 1
56999787 82406734 1
56999787 19018381 1
56999787 20622055 1
56999787 6058852 1
56999787 58821256 1
56999787 72883916 1
56999787 5715682 1
56999787 21666641 1
56999787 27850283 1
56999787 80021045 1
56999787 45158266 1
56999787 124312153 1
56999787 14197060 1
56999787 77220402 1
56999787 106115066 1
56999787 33300246 1
56999787 85302744 1
56999787 108600854 1
56999787 22499765 1
56999787 15010349 1
56999787 66078636 1
270926830 277496722 1
270926830 516688031 1
270926830 193313425 1
270926830 15580900 1
270926830 6364652 1
270926830 432396682 1
270926830 130154450 1
270926830 168592013 1
270926830 221355288 1
270926830 77808680 1
270926830 33300246 1
270926830 110391388 1
270926830 19977759 1
270926830 34374472 1
270926830 110459587 1
270926830 78702900 1
270926830 253490735 1
270926830 144791011 1
270926830 102084479 1
270926830 377319290 1
270926830 240202308 1
270926830 124152473 1
270926830 357805905 1
270926830 261782937 1
270926830 16708655 1
270926830 80943076 1
270926830 49682880 1
270926830 58836363 1
270926830 68659708 1
270926830 227023883 1
270926830 927480949 1
270926830 260824465 1
270926830 318951712 1
270926830 24157360 1
270926830 19825835 1
270926830 25097735 1
270926830 107722321 1
270926830 32522100 1
270926830 61781260 1
270926830 133236916 1
270926830 389434876 1
270926830 17723460 1
270926830 35305401 1
270926830 815306454 1
270926830 20856796 1
270926830 192935794 1
270926830 23452598 1
270926830 245745762 1
270926830 117777690 1
270926830 198912426 1
270926830 200700960 1
270926830 120720108 1
270926830 58821256 1
270926830 388299335 1
270926830 624746312 1
270926830 142003449 1
270926830 21736214 1
270926830 24211594 1
270926830 18020612 1
270926830 25091518 1
270926830 259215762 1
270926830 54351001 1
270926830 20992801 1
270926830 32369044 1
270926830 14190551 1
270926830 50303152 1
270926830 80802900 1
270926830 21408041 1
270926830 105800463 1
270926830 107254637 1
270926830 143779403 1
270926830 21746513 1
270926830 22639961 1
270926830 102107018 1
270926830 110767433 1
270926830 106397932 1
270926830 77224096 1
270926830 93860818 1
270926830 225857392 1
270926830 143739561 1
270926830 376161322 1
270926830 18099795 1
270926830 328634628 1
270926830 14146330 1
270926830 77981490 1
270926830 131970620 1
270926830 201226827 1
270926830 776022362 1
270926830 111411358 1
270926830 162472533 1
270926830 27212119 1
270926830 32965648 1
270926830 191807697 1
270926830 40238442 1
270926830 297967419 1
270926830 115643685 1
270926830 94701778 1
270926830 249709671 1
270926830 20148039 1
270926830 211525589 1
270926830 388954439 1
270926830 105880024 1
270926830 568174146 1
270926830 19295262 1
270926830 121762421 1
270926830 82093305 1
270926830 466501865 1
270926830 61733092 1
270926830 153810216 1
270926830 300872531 1
270926830 18632946 1
270926830 106150560 1
270926830 77188973 1
270926830 164226176 1
270926830 72341341 1
270926830 393436815 1
270926830 20995648 1
270926830 34343954 1
270926830 19397942 1
270926830 101797813 1
270926830 90432690 1
270926830 156992643 1
270926830 26584956 1
270926830 169864622 1
270926830 21713090 1
270926830 580749365 1
270926830 20600229 1
270926830 34654362 1
270926830 111013369 1
270926830 499781930 1
270926830 15672615 1
270926830 14567982 1
270926830 143212610 1
270926830 454866285 1
270926830 494828691 1
270926830 354911386 1
270926830 191111643 1
270926830 35781487 1
270926830 118429508 1
270926830 357472615 1
270926830 173089105 1
270926830 166694631 1
270926830 20589545 1
270926830 124270074 1
270926830 122994639 1
270926830 185183285 1
270926830 66078636 1
270926830 79974944 1
270926830 75896448 1
903985238 496278040 1
903985238 903616850 1
903985238 103065157 1
903985238 122994639 1
903985238 932446861 1
90432690 15580900 1
90432690 494828691 1
90432690 20148039 1
90432690 354911386 1
90432690 387054267 1
90432690 19397942 1
90432690 16708655 1
90432690 270926830 1
90432690 61733092 1
90432690 162472533 1
90432690 58821256 1
90432690 50303152 1
90432690 66078636 1
460401829 14284260 1
460401829 457060718 1
460401829 50714939 1
460401829 121127090 1
460401829 80968760 1
460401829 15580900 1
460401829 386776248 1
460401829 331178901 1
460401829 312758175 1
460401829 225857392 1
460401829 81857654 1
460401829 19177609 1
460401829 92498317 1
460401829 475884318 1
460401829 118984824 1
460401829 217148014 1
460401829 15157283 1
460401829 38281180 1
460401829 93880122 1
460401829 162472533 1
460401829 554602188 1
460401829 18627119 1
460401829 385936104 1
460401829 34244239 1
460401829 436576452 1
460401829 109585815 1
460401829 331021368 1
460401829 222762589 1
460401829 14104027 1
460401829 132170123 1
460401829 28087982 1
460401829 103065157 1
460401829 19058678 1
460401829 124170781 1
460401829 131926473 1
460401829 462856853 1
460401829 123346524 1
460401829 15133808 1
460401829 66774405 1
460401829 58922682 1
460401829 65357102 1
460401829 19825835 1
460401829 24727170 1
460401829 25097735 1
460401829 242943134 1
460401829 399365200 1
460401829 62613162 1
460401829 20995648 1
460401829 119074643 1
460401829 125312818 1
460401829 815306454 1
460401829 19758148 1
460401829 19619404 1
460401829 326184301 1
460401829 5715682 1
460401829 55253731 1
460401829 22159580 1
460401829 58821256 1
460401829 114704539 1
460401829 328576792 1
460401829 60585651 1
460401829 188332701 1
460401829 141636742 1
460401829 101712079 1
460401829 112398730 1
460401829 70796349 1
460401829 15048694 1
460401829 532241033 1
460401829 95646830 1
460401829 295807687 1
460401829 122994639 1
460401829 103879974 1
460401829 34940114 1
460401829 143779403 1
21291109 21746513 1
21291109 18099795 1
21291109 22388326 1
21291109 40238442 1
21291109 20589545 1
21291109 61781260 1
21291109 110767433 1
21291109 193313425 1
21291109 14190551 1
21291109 95194160 1
21291109 387054267 1
21291109 19397942 1
21291109 64396655 1
21291109 20600229 1
156992643 622426905 1
156992643 21746513 1
156992643 277496722 1
156992643 415449314 1
156992643 22639961 1
156992643 81367969 1
156992643 102107018 1
156992643 105838665 1
156992643 110767433 1
156992643 193313425 1
156992643 15580900 1
156992643 331178901 1
156992643 106397932 1
156992643 6364652 1
156992643 77224096 1
156992643 93860818 1
156992643 225857392 1
156992643 143739561 1
156992643 432396682 1
156992643 130154450 1
156992643 22388326 1
156992643 18099795 1
156992643 168592013 1
156992643 328634628 1
156992643 14146330 1
156992643 77981490 1
156992643 77808680 1
156992643 131970620 1
156992643 33300246 1
156992643 162472533 1
156992643 353688428 1
156992643 110391388 1
156992643 19977759 1
156992643 34374472 1
156992643 110459587 1
156992643 407741330 1
156992643 27212119 1
156992643 32965648 1
156992643 40238442 1
156992643 253490735 1
156992643 297967419 1
156992643 144791011 1
156992643 102084479 1
156992643 115643685 1
156992643 94701778 1
156992643 249709671 1
156992643 20148039 1
156992643 388954439 1
156992643 240202308 1
156992643 105880024 1
156992643 19295262 1
156992643 121762421 1
156992643 124152473 1
156992643 261782937 1
156992643 16708655 1
156992643 82093305 1
156992643 49682880 1
156992643 68659708 1
156992643 227023883 1
156992643 61733092 1
156992643 153810216 1
156992643 300872531 1
156992643 18632946 1
156992643 106150560 1
156992643 260824465 1
156992643 77188973 1
156992643 164226176 1
156992643 318951712 1
156992643 77240489 1
156992643 24157360 1
156992643 107722321 1
156992643 32522100 1
156992643 61781260 1
156992643 133236916 1
156992643 219976700 1
156992643 20995648 1
156992643 34343954 1
156992643 389434876 1
156992643 19397942 1
156992643 101797813 1
156992643 17723460 1
156992643 35305401 1
156992643 270926830 1
156992643 90432690 1
156992643 26584956 1
156992643 169864622 1
156992643 815306454 1
156992643 20856796 1
156992643 23452598 1
156992643 192935794 1
156992643 245745762 1
156992643 117777690 1
156992643 198912426 1
156992643 408454349 1
156992643 200700960 1
156992643 120720108 1
156992643 288723364 1
156992643 58821256 1
156992643 481120639 1
156992643 20600229 1
156992643 388299335 1
156992643 84563846 1
156992643 499781930 1
156992643 14567982 1
156992643 142003449 1
156992643 21736214 1
156992643 24211594 1
156992643 143212610 1
156992643 454866285 1
156992643 79167671 1
156992643 354911386 1
156992643 387054267 1
156992643 191111643 1
156992643 25091518 1
156992643 35781487 1
156992643 118429508 1
156992643 259215762 1
156992643 173089105 1
156992643 166694631 1
156992643 20589545 1
156992643 16970757 1
156992643 124270074 1
156992643 54351001 1
156992643 20992801 1
156992643 32369044 1
156992643 14190551 1
156992643 185183285 1
156992643 66078636 1
156992643 77234984 1
156992643 474991141 1
156992643 79974944 1
156992643 21408041 1
156992643 105800463 1
156992643 107254637 1
156992643 14621024 1
156992643 143779403 1
156992643 75896448 1
255998767 16884084 1
255998767 50714939 1
255998767 19825835 1
255998767 18096679 1
255998767 119074643 1
255998767 16708655 1
255998767 19758148 1
125312818 309587728 1
125312818 121127090 1
125312818 18096679 1
125312818 311986618 1
125312818 19589280 1
125312818 15580900 1
125312818 155892458 1
125312818 60738400 1
125312818 209029473 1
125312818 130154450 1
125312818 19177609 1
125312818 118984824 1
125312818 38281180 1
125312818 131517399 1
125312818 34374472 1
125312818 125270251 1
125312818 16884084 1
125312818 90646214 1
125312818 78702900 1
125312818 34244239 1
125312818 19087569 1
125312818 261782937 1
125312818 80943076 1
125312818 58836363 1
125312818 14933304 1
125312818 227023883 1
125312818 103065157 1
125312818 158315486 1
125312818 131926473 1
125312818 44548822 1
125312818 20424362 1
125312818 66774405 1
125312818 58922682 1
125312818 19825835 1
125312818 11564602 1
125312818 258834854 1
125312818 25097735 1
125312818 242943134 1
125312818 61781260 1
125312818 20356313 1
125312818 17723460 1
125312818 460401829 1
125312818 728039018 1
125312818 19758148 1
125312818 20856796 1
125312818 326184301 1
125312818 17298241 1
125312818 55253731 1
125312818 22159580 1
125312818 84563846 1
125312818 60585651 1
125312818 48988168 1
125312818 41901500 1
125312818 188332701 1
125312818 24211594 1
125312818 383238347 1
125312818 42374586 1
125312818 112398730 1
125312818 15048694 1
125312818 532241033 1
125312818 95646830 1
125312818 20992801 1
125312818 103879974 1
125312818 14190551 1
125312818 14284260 1
125312818 14758838 1
125312818 457060718 1
125312818 50714939 1
125312818 222477026 1
125312818 496278040 1
125312818 80968760 1
125312818 18099795 1
125312818 328634628 1
125312818 631874663 1
125312818 92498317 1
125312818 15157283 1
125312818 54515428 1
125312818 93880122 1
125312818 162472533 1
125312818 166598394 1
125312818 94701778 1
125312818 14104027 1
125312818 105880024 1
125312818 14561015 1
125312818 19295262 1
125312818 132170123 1
125312818 804596460 1
125312818 36664451 1
125312818 61733092 1
125312818 124170781 1
125312818 102958885 1
125312818 65357102 1
125312818 830775721 1
125312818 24727170 1
125312818 427031173 1
125312818 62613162 1
125312818 20995648 1
125312818 19397942 1
125312818 76650839 1
125312818 21713090 1
125312818 26796376 1
125312818 19619404 1
125312818 111013369 1
125312818 328576792 1
125312818 130085607 1
125312818 14395178 1
125312818 354911386 1
125312818 101712079 1
125312818 223552246 1
125312818 108587399 1
125312818 16970757 1
125312818 15484198 1
125312818 122994639 1
125312818 24734991 1
125312818 113585486 1
125312818 66078636 1
125312818 34940114 1
806388620 593650130 1
806388620 19177609 1
806388620 103065157 1
806388620 728039018 1
806388620 19619404 1
806388620 288723364 1
806388620 532241033 1
26584956 21746513 1
26584956 222762589 1
26584956 20148039 1
26584956 387054267 1
26584956 25091518 1
26584956 64396655 1
26584956 17723460 1
26584956 261782937 1
26584956 357472615 1
26584956 111411358 1
26584956 34374472 1
26584956 14190551 1
26584956 407741330 1
26584956 27212119 1
26584956 21408041 1
26584956 20600229 1
169864622 21746513 1
169864622 277496722 1
169864622 81367969 1
169864622 193313425 1
169864622 15580900 1
169864622 106397932 1
169864622 6364652 1
169864622 225857392 1
169864622 432396682 1
169864622 130154450 1
169864622 18099795 1
169864622 168592013 1
169864622 328634628 1
169864622 77981490 1
169864622 77808680 1
169864622 131970620 1
169864622 33300246 1
169864622 201226827 1
169864622 111411358 1
169864622 162472533 1
169864622 19977759 1
169864622 34374472 1
169864622 110459587 1
169864622 27212119 1
169864622 32965648 1
169864622 245849058 1
169864622 191807697 1
169864622 40238442 1
169864622 253490735 1
169864622 297967419 1
169864622 115643685 1
169864622 94701778 1
169864622 249709671 1
169864622 20148039 1
169864622 388954439 1
169864622 240202308 1
169864622 948015937 1
169864622 19295262 1
169864622 261782937 1
169864622 16708655 1
169864622 82093305 1
169864622 49682880 1
169864622 68659708 1
169864622 227023883 1
169864622 61733092 1
169864622 927480949 1
169864622 300872531 1
169864622 18632946 1
169864622 260824465 1
169864622 131926473 1
169864622 77188973 1
169864622 164226176 1
169864622 72341341 1
169864622 318951712 1
169864622 65357102 1
169864622 25097735 1
169864622 107722321 1
169864622 32522100 1
169864622 468356212 1
169864622 61781260 1
169864622 133236916 1
169864622 20995648 1
169864622 34343954 1
169864622 389434876 1
169864622 19397942 1
169864622 101797813 1
169864622 17723460 1
169864622 270926830 1
169864622 90432690 1
169864622 156992643 1
169864622 21713090 1
169864622 192935794 1
169864622 245745762 1
169864622 580749365 1
169864622 117777690 1
169864622 32439211 1
169864622 198912426 1
169864622 408454349 1
169864622 200700960 1
169864622 22159580 1
169864622 58821256 1
169864622 20600229 1
169864622 388299335 1
169864622 499781930 1
169864622 84563846 1
169864622 60585651 1
169864622 15672615 1
169864622 14567982 1
169864622 142003449 1
169864622 23749162 1
169864622 21736214 1
169864622 143212610 1
169864622 354911386 1
169864622 18020612 1
169864622 387054267 1
169864622 191111643 1
169864622 25091518 1
169864622 35781487 1
169864622 64396655 1
169864622 259215762 1
169864622 173089105 1
169864622 608932775 1
169864622 20589545 1
169864622 124270074 1
169864622 54351001 1
169864622 122994639 1
169864622 20992801 1
169864622 32369044 1
169864622 24734991 1
169864622 14190551 1
169864622 185183285 1
169864622 50303152 1
169864622 66078636 1
169864622 105800463 1
169864622 107254637 1
169864622 14621024 1
169864622 75896448 1
169864622 143779403 1
76650839 65357102 1
76650839 21746513 1
76650839 457060718 1
76650839 50714939 1
76650839 121127090 1
76650839 19825835 1
76650839 222477026 1
76650839 830775721 1
76650839 25097735 1
76650839 18096679 1
76650839 242943134 1
76650839 20356313 1
76650839 20995648 1
76650839 6364652 1
76650839 119074643 1
76650839 373442908 1
76650839 810372954 1
76650839 125312818 1
76650839 54515428 1
76650839 20688804 1
76650839 93880122 1
76650839 388299335 1
76650839 84563846 1
76650839 125270251 1
76650839 16884084 1
76650839 78702900 1
76650839 48988168 1
76650839 34244239 1
76650839 109585815 1
76650839 108935576 1
76650839 368314502 1
76650839 14104027 1
76650839 80943076 1
76650839 112398730 1
76650839 58836363 1
76650839 103065157 1
76650839 95646830 1
76650839 19058678 1
76650839 16970757 1
76650839 131926473 1
76650839 122994639 1
76650839 77240489 1
815306454 21746513 1
815306454 277496722 1
815306454 415449314 1
815306454 22639961 1
815306454 516688031 1
815306454 102107018 1
815306454 81367969 1
815306454 105838665 1
815306454 18451281 1
815306454 110767433 1
815306454 193313425 1
815306454 15580900 1
815306454 331178901 1
815306454 106397932 1
815306454 6364652 1
815306454 93860818 1
815306454 225857392 1
815306454 143739561 1
815306454 432396682 1
815306454 376161322 1
815306454 130154450 1
815306454 168592013 1
815306454 18099795 1
815306454 328634628 1
815306454 871469846 1
815306454 14146330 1
815306454 221355288 1
815306454 77981490 1
815306454 77808680 1
815306454 131970620 1
815306454 20688804 1
815306454 33300246 1
815306454 131517399 1
815306454 201226827 1
815306454 776022362 1
815306454 111411358 1
815306454 162472533 1
815306454 353688428 1
815306454 110391388 1
815306454 19977759 1
815306454 34374472 1
815306454 110459587 1
815306454 27212119 1
815306454 32965648 1
815306454 245849058 1
815306454 125270251 1
815306454 191807697 1
815306454 40238442 1
815306454 253490735 1
815306454 297967419 1
815306454 144791011 1
815306454 104845115 1
815306454 115643685 1
815306454 94701778 1
815306454 249709671 1
815306454 20148039 1
815306454 388954439 1
815306454 240202308 1
815306454 105880024 1
815306454 948015937 1
815306454 568174146 1
815306454 19295262 1
815306454 121762421 1
815306454 124152473 1
815306454 357805905 1
815306454 261782937 1
815306454 16708655 1
815306454 82093305 1
815306454 49682880 1
815306454 466501865 1
815306454 250091875 1
815306454 68659708 1
815306454 227023883 1
815306454 103065157 1
815306454 61733092 1
815306454 153810216 1
815306454 927480949 1
815306454 300872531 1
815306454 18632946 1
815306454 260824465 1
815306454 77188973 1
815306454 164226176 1
815306454 72341341 1
815306454 318951712 1
815306454 58922682 1
815306454 72883916 1
815306454 393436815 1
815306454 25097735 1
815306454 107722321 1
815306454 32522100 1
815306454 468356212 1
815306454 242943134 1
815306454 61781260 1
815306454 133236916 1
815306454 20995648 1
815306454 34343954 1
815306454 95194160 1
815306454 389443487 1
815306454 389434876 1
815306454 19397942 1
815306454 101797813 1
815306454 17723460 1
815306454 35305401 1
815306454 296312085 1
815306454 270926830 1
815306454 90432690 1
815306454 460401829 1
815306454 156992643 1
815306454 26584956 1
815306454 169864622 1
815306454 20856796 1
815306454 23452598 1
815306454 192935794 1
815306454 245745762 1
815306454 580749365 1
815306454 117777690 1
815306454 32439211 1
815306454 198912426 1
815306454 408454349 1
815306454 397229449 1
815306454 200700960 1
815306454 120720108 1
815306454 58821256 1
815306454 19018381 1
815306454 20600229 1
815306454 34654362 1
815306454 388299335 1
815306454 499781930 1
815306454 84563846 1
815306454 624746312 1
815306454 15672615 1
815306454 14567982 1
815306454 142003449 1
815306454 23749162 1
815306454 21736214 1
815306454 24211594 1
815306454 236953412 1
815306454 143212610 1
815306454 454866285 1
815306454 558445037 1
815306454 14197060 1
815306454 354911386 1
815306454 18020612 1
815306454 387054267 1
815306454 191111643 1
815306454 25091518 1
815306454 35781487 1
815306454 118429508 1
815306454 64396655 1
815306454 259215762 1
815306454 173089105 1
815306454 608932775 1
815306454 95646830 1
815306454 20589545 1
815306454 124270074 1
815306454 54351001 1
815306454 20992801 1
815306454 32369044 1
815306454 14190551 1
815306454 407859240 1
815306454 113585486 1
815306454 185183285 1
815306454 180013616 1
815306454 50303152 1
815306454 66078636 1
815306454 77234984 1
815306454 196054196 1
815306454 79974944 1
815306454 21408041 1
815306454 105800463 1
815306454 107254637 1
815306454 14621024 1
815306454 75896448 1
815306454 143779403 1
21713090 81367969 1
21713090 18451281 1
21713090 15580900 1
21713090 60738400 1
21713090 34374472 1
21713090 253490735 1
21713090 46609085 1
21713090 377319290 1
21713090 55059675 1
21713090 24157360 1
21713090 19825835 1
21713090 25097735 1
21713090 32522100 1
21713090 133236916 1
21713090 389434876 1
21713090 20856796 1
21713090 408454349 1
21713090 21736214 1
21713090 24211594 1
21713090 18020612 1
21713090 387054267 1
21713090 20992801 1
21713090 32369044 1
21713090 14190551 1
21713090 107254637 1
21713090 110767433 1
21713090 130092487 1
21713090 106397932 1
21713090 18099795 1
21713090 14146330 1
21713090 201226827 1
21713090 111411358 1
21713090 32965648 1
21713090 249709671 1
21713090 19295262 1
21713090 61733092 1
21713090 106150560 1
21713090 468356212 1
21713090 34343954 1
21713090 617016144 1
21713090 169864622 1
21713090 32439211 1
21713090 20600229 1
21713090 15672615 1
21713090 23749162 1
21713090 143212610 1
21713090 354911386 1
21713090 191111643 1
21713090 35781487 1
21713090 124270074 1
21713090 75896448 1
21713090 18096679 1
21713090 105838665 1
21713090 193313425 1
21713090 6364652 1
21713090 432396682 1
21713090 130154450 1
21713090 22388326 1
21713090 77808680 1
21713090 33300246 1
21713090 353688428 1
21713090 19977759 1
21713090 78702900 1
21713090 240202308 1
21713090 261782937 1
21713090 16708655 1
21713090 49682880 1
21713090 68659708 1
21713090 14933304 1
21713090 227023883 1
21713090 318951712 1
21713090 61781260 1
21713090 17723460 1
21713090 35305401 1
21713090 192935794 1
21713090 245745762 1
21713090 198912426 1
21713090 200700960 1
21713090 120720108 1
21713090 25091518 1
21713090 259215762 1
21713090 112398730 1
21713090 54351001 1
21713090 50303152 1
21713090 21408041 1
21713090 105800463 1
21713090 14621024 1
21713090 143779403 1
21713090 622426905 1
21713090 50714939 1
21713090 102107018 1
21713090 225857392 1
21713090 143739561 1
21713090 376161322 1
21713090 328634628 1
21713090 77981490 1
21713090 131970620 1
21713090 162472533 1
21713090 27212119 1
21713090 191807697 1
21713090 40238442 1
21713090 297967419 1
21713090 115643685 1
21713090 94701778 1
21713090 20148039 1
21713090 388954439 1
21713090 105880024 1
21713090 568174146 1
21713090 82093305 1
21713090 18632946 1
21713090 77188973 1
21713090 62613162 1
21713090 20995648 1
21713090 19397942 1
21713090 270926830 1
21713090 90432690 1
21713090 14567982 1
21713090 79167671 1
21713090 166694631 1
21713090 20589545 1
21713090 122994639 1
21713090 24734991 1
21713090 185183285 1
728039018 309587728 1
728039018 121127090 1
728039018 18096679 1
728039018 593650130 1
728039018 15580900 1
728039018 312758175 1
728039018 60738400 1
728039018 810372954 1
728039018 19177609 1
728039018 118984824 1
728039018 38281180 1
728039018 33300246 1
728039018 131517399 1
728039018 125270251 1
728039018 16884084 1
728039018 78702900 1
728039018 18627119 1
728039018 368314502 1
728039018 80943076 1
728039018 16708655 1
728039018 58836363 1
728039018 158315486 1
728039018 103065157 1
728039018 131926473 1
728039018 932446861 1
728039018 44548822 1
728039018 20424362 1
728039018 15133808 1
728039018 422184091 1
728039018 58922682 1
728039018 19825835 1
728039018 61781260 1
728039018 224655400 1
728039018 56999787 1
728039018 19758148 1
728039018 288723364 1
728039018 17298241 1
728039018 55253731 1
728039018 22159580 1
728039018 114704539 1
728039018 60585651 1
728039018 48988168 1
728039018 188332701 1
728039018 859731314 1
728039018 112398730 1
728039018 532241033 1
728039018 95646830 1
728039018 50714939 1
728039018 496278040 1
728039018 130092487 1
728039018 81857654 1
728039018 631874663 1
728039018 86192099 1
728039018 217148014 1
728039018 77981490 1
728039018 93880122 1
728039018 14561015 1
728039018 28087982 1
728039018 269788397 1
728039018 124170781 1
728039018 462856853 1
728039018 388250401 1
728039018 65357102 1
728039018 22499765 1
728039018 88974929 1
728039018 830775721 1
728039018 24727170 1
728039018 15010349 1
728039018 62613162 1
728039018 482866177 1
728039018 28543847 1
728039018 119074643 1
728039018 125312818 1
728039018 806388620 1
728039018 26796376 1
728039018 19619404 1
728039018 237700394 1
728039018 15453062 1
728039018 111013369 1
728039018 130085607 1
728039018 131120978 1
728039018 70796349 1
728039018 108587399 1
728039018 16970757 1
728039018 122994639 1
728039018 24734991 1
728039018 75896448 1
26796376 66774405 1
26796376 14284260 1
26796376 58922682 1
26796376 14758838 1
26796376 125270251 1
26796376 16884084 1
26796376 90646214 1
26796376 88974929 1
26796376 19825835 1
26796376 385936104 1
26796376 831250927 1
26796376 496278040 1
26796376 34244239 1
26796376 154943205 1
26796376 41901500 1
26796376 20356313 1
26796376 52412027 1
26796376 14104027 1
26796376 21744895 1
26796376 275228841 1
26796376 312758175 1
26796376 112398730 1
26796376 223552246 1
26796376 810372954 1
26796376 460401829 1
26796376 108587399 1
26796376 15048694 1
26796376 19177609 1
26796376 28087982 1
26796376 103065157 1
26796376 532241033 1
26796376 95646830 1
26796376 19058678 1
26796376 728039018 1
26796376 15157283 1
26796376 16970757 1
26796376 54515428 1
26796376 19758148 1
26796376 19619404 1
26796376 93880122 1
26796376 131517399 1
26796376 250311545 1
26796376 111411358 1
26796376 122994639 1
26796376 24734991 1
26796376 15133808 1
19758148 309587728 1
19758148 121127090 1
19758148 81367969 1
19758148 593650130 1
19758148 19589280 1
19758148 15580900 1
19758148 60738400 1
19758148 19177609 1
19758148 871469846 1
19758148 118984824 1
19758148 131517399 1
19758148 408663015 1
19758148 34374472 1
19758148 20226550 1
19758148 125270251 1
19758148 18627119 1
19758148 385936104 1
19758148 46609085 1
19758148 222762589 1
19758148 357805905 1
19758148 19087569 1
19758148 144929619 1
19758148 58836363 1
19758148 303707744 1
19758148 103065157 1
19758148 550076077 1
19758148 20424362 1
19758148 15133808 1
19758148 66774405 1
19758148 19825835 1
19758148 25097735 1
19758148 32522100 1
19758148 133236916 1
19758148 21744895 1
19758148 460401829 1
19758148 728039018 1
19758148 20856796 1
19758148 17298241 1
19758148 22159580 1
19758148 84563846 1
19758148 114704539 1
19758148 60585651 1
19758148 48988168 1
19758148 219298196 1
19758148 21736214 1
19758148 41901500 1
19758148 24211594 1
19758148 18020612 1
19758148 387054267 1
19758148 15048694 1
19758148 20992801 1
19758148 103879974 1
19758148 14190551 1
19758148 77234984 1
19758148 107254637 1
19758148 14284260 1
19758148 457060718 1
19758148 831250927 1
19758148 80021045 1
19758148 80968760 1
19758148 45158266 1
19758148 130092487 1
19758148 20132840 1
19758148 18099795 1
19758148 92498317 1
19758148 54515428 1
19758148 93880122 1
19758148 14104027 1
19758148 19295262 1
19758148 61733092 1
19758148 153810216 1
19758148 19058678 1
19758148 124170781 1
19758148 102958885 1
19758148 388250401 1
19758148 65357102 1
19758148 117449724 1
19758148 85110055 1
19758148 119074643 1
19758148 255998767 1
19758148 26796376 1
19758148 19018381 1
19758148 111013369 1
19758148 328576792 1
19758148 15672615 1
19758148 108935576 1
19758148 143212610 1
19758148 14197060 1
19758148 130085607 1
19758148 14395178 1
19758148 35781487 1
19758148 101712079 1
19758148 64396655 1
19758148 70796349 1
19758148 108587399 1
19758148 15484198 1
19758148 75896448 1
19758148 18096679 1
19758148 19858924 1
19758148 193313425 1
19758148 52412027 1
19758148 6364652 1
19758148 373442908 1
19758148 432396682 1
19758148 77808680 1
19758148 38281180 1
19758148 33300246 1
19758148 16884084 1
19758148 90646214 1
19758148 78702900 1
19758148 6058852 1
19758148 34244239 1
19758148 109585815 1
19758148 261782937 1
19758148 16708655 1
19758148 80943076 1
19758148 14933304 1
19758148 131926473 1
19758148 44548822 1
19758148 123346524 1
19758148 58922682 1
19758148 11564602 1
[truncated: 174,141 more chars]
