# Supplementary material for: Dynamic guided metric representation learning for multi-view clustering
Source: PeerJ Comput Sci. 2022 Mar 8;8:e922. doi: 10.7717/peerj-cs.922 (PMC9044235; doi:10.7717/peerj-cs.922)
Supplement: Supplemental Information 2 [file peerj-cs-08-922-s002.zip › football/politicsuk/politicsuk-mentionedby.mtx]

419 419 14788
14933304 14197060 9
14104027 18020612 1
14933304 18020612 1
14190551 14197060 3
33300246 18020612 5
18099795 6058852 7
55253731 6058852 3
14190551 18020612 3
25097735 6058852 2
18099795 61781260 6
15010349 6058852 22
276868661 66444899 21
14933304 6058852 8
15010349 27212119 1
56999787 15010349 13
14190551 75896448 1
75896448 35781487 5
22499765 15010349 3
31373289 66444899 5
58922682 66774405 3
15010349 68198984 1
18099795 54515428 4
25097735 66774405 19
457060718 70796349 1
85809236 15010349 2
14190551 58836363 10
15010349 85809236 1
32522100 77981490 5
17723460 91786287 4
18099795 19977759 4
14104027 66774405 3
18099795 75896448 1
18099795 24157360 5
18099795 16708655 14
17723460 16708655 1
15010349 85302744 21
18099795 21736214 6
15010349 19018381 11
15580900 18020612 6
33300246 16708655 3
75896448 24157360 1
457060718 58836363 2
14190551 19397942 4
65357102 66774405 1
21713090 16708655 4
14104027 58836363 20
22499765 19018381 2
58836363 14561015 1
33300246 24157360 1
14190551 24157360 1
62613162 66774405 31
17723460 24157360 2
85809236 85302744 3
20995648 24157360 2
58836363 66774405 4
16884084 58836363 11
58836363 34244239 1
14190551 79167671 3
14190551 66078636 2
91786287 20622055 2
56999787 27850283 5
20148039 19977759 1
14190551 27212119 3
20992801 24157360 1
15580900 19397942 6
58836363 95646830 2
16884084 65357102 11
25091518 61781260 1
16708655 61781260 13
26584956 24157360 1
58836363 42374586 1
22388326 79167671 13
15010349 108600854 3
18099795 110391388 2
22499765 20622055 1
18099795 58836363 2
110459587 66078636 5
21736214 61781260 1
20589545 16708655 2
14933304 15010349 3
27212119 16708655 5
68659708 24157360 1
27212119 61781260 2
112398730 58836363 5
105800463 19977759 7
15580900 77808680 6
50714939 58836363 1
50714939 66774405 1
75896448 27212119 2
15010349 27850283 18
79167671 24157360 1
58836363 24157360 1
24157360 58836363 5
111013369 58836363 1
111013369 95646830 1
14104027 44548822 7
20992801 16708655 5
20148039 61781260 1
58836363 60738400 1
56999787 85302744 3
56999787 20622055 3
18099795 105880024 3
18099795 77981490 9
14190551 20589545 6
75896448 20589545 3
19018381 20589545 3
58821256 77808680 12
56999787 79167671 1
112398730 111013369 4
75896448 18020612 4
58836363 80943076 2
75896448 19295262 8
19977759 19295262 2
110459587 117777690 1
32439211 115643685 2
19397942 66078636 18
82093305 61781260 2
105800463 61781260 1
32439211 61781260 4
14104027 121127090 8
121127090 58836363 1
58836363 121127090 6
19973305 27850283 14
20995648 111013369 1
14197060 111013369 1
124170781 58836363 1
106397932 19977759 1
77234984 117777690 27
21713090 124270074 8
108935576 58836363 1
14933304 91786287 1
14933304 20622055 7
6058852 19018381 2
33300246 107722321 3
125270251 58836363 4
108587399 121127090 2
14146330 16708655 1
20148039 18020612 2
15580900 16708655 2
20995648 32369044 4
20992801 32369044 26
19977759 106397932 1
56999787 19018381 1
121127090 124170781 1
56999787 124312153 1
19058678 124170781 3
85809236 58836363 1
19977759 124270074 3
125270251 18096679 3
14190551 32369044 15
75896448 32369044 22
15580900 32369044 28
75896448 105838665 5
33300246 32369044 36
20992801 35781487 6
122994639 58836363 9
19977759 32369044 47
22388326 80802900 1
122994639 130092487 2
117783032 124312153 1
33300246 117777690 3
21291109 117777690 1
58836363 130092487 1
14937936 111013369 1
141636742 44548822 5
61781260 50303152 12
15010349 124312153 3
27850283 85302744 7
117777690 66078636 1
58836363 124170781 2
14567982 16708655 4
14146330 117777690 2
106115066 15010349 2
18020612 117777690 3
14104027 86192099 3
14933304 124312153 3
122994639 86192099 1
15010349 82406734 4
15010349 106115066 29
15010349 55059675 4
61781260 32369044 47
16708655 105838665 1
14104027 19858924 1
75896448 115643685 11
23452598 32369044 8
75896448 16708655 7
82093305 77808680 37
32369044 26584956 1
26584956 32369044 7
27850283 124312153 1
14197060 85302744 4
6058852 15010349 1
26584956 16708655 1
15580900 115643685 8
18096679 124170781 1
27850283 82406734 3
14190551 18096679 7
75896448 130085607 1
113585486 58836363 1
125270251 103879974 1
18020612 32369044 2
58836363 109585815 3
32439211 75896448 1
56999787 22499765 1
125270251 44548822 5
14933304 22388326 3
125270251 124170781 1
58836363 86192099 2
122994639 131926473 14
28543847 85302744 4
27850283 20622055 1
14104027 109585815 2
60585651 18096679 1
22639961 40238442 7
15010349 22388326 2
17723460 79167671 99
14190551 22388326 12
44548822 141636742 1
85302744 20622055 1
19977759 22388326 1
82093305 32369044 10
14933304 85302744 6
131970620 32369044 2
18632946 79167671 1
102107018 40238442 1
14190551 77981490 5
18632946 22388326 1
33300246 50303152 11
75896448 50303152 10
14190551 16708655 2
18096679 6058852 1
16708655 22388326 4
75896448 64396655 4
94701778 32369044 2
18096679 22388326 3
18099795 79167671 2
20992801 142003449 1
19977759 18020612 2
75896448 40238442 15
25091518 32369044 4
19177609 113585486 17
115643685 40238442 12
115643685 75896448 8
143779403 18451281 3
35305401 32369044 5
61781260 77808680 35
61781260 19397942 16
17723460 75896448 3
19973305 20622055 1
18099795 32369044 9
16708655 32369044 28
75896448 77981490 9
35305401 77981490 8
54351001 79167671 8
61781260 105880024 3
19397942 32369044 32
40238442 32369044 1
18632946 32369044 9
112398730 130092487 1
35305401 40238442 9
58836363 103879974 2
58836363 65357102 2
24211594 75896448 2
79167671 22388326 9
105800463 75896448 4
17723460 40238442 6
115643685 77981490 15
130085607 144929619 4
26584956 75896448 2
77981490 115643685 5
24211594 32369044 2
20856796 19295262 4
81367969 75896448 4
75896448 79167671 8
105880024 40238442 2
15580900 75896448 15
22499765 40238442 1
27212119 32369044 19
133236916 75896448 2
75896448 133236916 2
125270251 95646830 10
95646830 48988168 4
15580900 79167671 1
56999787 16708655 1
15010349 155892458 1
19977759 77808680 8
105800463 19295262 3
82093305 19295262 5
14190551 26584956 3
21736214 16708655 1
125270251 48988168 9
25091518 19295262 2
21744895 14621024 1
19977759 16708655 1
58836363 14621024 8
48988168 18096679 1
15580900 19295262 8
130154450 79167671 13
18099795 22388326 7
72883916 19018381 4
162472533 32369044 9
18099795 80802900 6
19397942 61781260 3
143212610 32369044 8
61781260 19018381 1
32522100 40238442 28
75896448 166694631 5
166694631 75896448 1
125312818 32369044 1
125312818 6058852 1
113585486 19177609 25
79167671 75896448 2
40238442 75896448 1
27212119 75896448 1
77224096 75896448 1
110767433 75896448 1
130154450 75896448 1
64396655 75896448 1
111411358 75896448 1
15672615 75896448 1
84563846 75896448 1
19295262 75896448 1
32522100 75896448 4
50303152 75896448 5
35305401 75896448 1
124152473 75896448 1
61733092 75896448 3
23452598 75896448 1
24211594 40238442 1
79167671 40238442 4
27212119 40238442 2
110767433 40238442 1
15580900 40238442 3
14933304 32369044 2
105800463 32369044 17
77981490 40238442 11
143779403 166694631 3
16708655 166694631 2
61781260 166694631 2
75896448 32522100 7
5715682 22388326 8
18632946 40238442 4
16970757 166598394 52
20856796 40238442 2
78702900 166598394 2
50714939 65357102 10
40238442 79167671 3
143212610 40238442 1
16708655 75896448 1
75896448 110391388 1
16708655 110391388 4
123346524 166598394 4
25097735 78702900 3
162472533 19977759 6
17723460 22388326 18
33300246 77188973 6
20992801 77188973 1
24157360 22388326 1
34343954 22388326 1
110391388 22388326 1
94701778 22388326 1
61733092 22388326 1
18096679 103879974 1
18632946 19295262 4
14104027 113585486 3
35781487 61781260 1
61781260 77188973 15
77188973 61781260 1
61781260 79167671 3
143739561 101797813 3
143779403 22388326 1
14197060 106115066 4
20356313 41901500 24
49682880 77981490 14
105880024 79167671 4
18632946 16708655 3
70796349 111013369 1
14197060 6058852 1
118984824 40238442 1
5715682 6058852 10
21713090 6058852 1
14104027 103879974 1
35305401 19295262 8
15672615 40238442 1
131970620 77981490 10
40238442 77981490 11
20356313 118984824 8
79167671 115643685 4
17723460 48988168 2
58821256 19295262 10
131970620 19295262 5
19295262 82093305 10
115643685 22388326 1
18020612 22388326 1
27212119 22388326 1
105800463 22388326 1
61781260 19295262 8
61781260 77981490 15
61781260 6058852 3
61781260 80802900 3
61781260 82093305 22
33300246 32965648 4
75896448 32965648 3
61781260 32965648 12
50714939 77981490 8
16708655 77981490 9
70796349 19177609 7
61781260 173089105 60
75896448 105880024 1
105800463 80802900 1
130154450 26584956 3
80021045 106115066 3
115643685 79167671 6
77981490 79167671 6
79167671 77981490 7
35305401 115643685 2
143779403 32369044 23
77808680 82093305 30
33300246 82093305 43
15580900 82093305 4
19295262 32369044 4
77808680 32369044 6
19018381 70796349 1
77808680 19295262 3
33300246 19295262 1
162472533 19295262 5
20992801 19295262 1
21713090 19295262 2
40238442 19295262 2
77981490 19295262 2
105838665 19295262 1
32369044 19295262 4
162472533 40238442 1
25097735 118984824 19
35305401 107722321 2
15580900 107722321 2
77981490 107722321 4
15672615 107722321 1
79167671 107722321 2
162472533 107722321 2
191111643 79167671 4
61781260 118984824 4
20856796 19177609 1
108587399 70796349 2
143779403 117777690 1
191111643 40238442 3
58922682 166598394 27
115643685 21713090 11
40238442 21713090 2
32522100 21713090 4
125270251 166598394 30
35305401 21713090 19
21713090 77981490 6
106150560 40238442 4
185183285 40238442 13
169864622 40238442 1
198912426 40238442 6
113585486 166598394 5
34940114 14284260 5
50714939 95646830 8
33300246 77981490 69
162472533 77981490 4
20992801 77981490 8
18632946 77981490 4
35781487 77981490 2
20995648 77981490 5
61733092 77981490 10
20148039 32369044 2
130154450 32369044 3
82093305 107722321 1
20148039 107722321 1
20992801 107722321 2
32369044 107722321 6
130154450 107722321 1
18099795 107722321 9
105800463 107722321 2
19397942 107722321 2
54351001 173089105 10
77981490 201226827 29
15580900 201226827 22
201226827 19295262 1
61781260 21713090 35
19295262 201226827 4
17723460 201226827 23
105800463 201226827 5
105800463 21713090 21
153810216 41901500 1
15010349 103879974 1
198912426 19295262 2
80802900 106150560 1
131970620 107722321 2
198912426 106150560 23
62613162 14284260 2
50714939 118984824 2
143212610 191807697 9
14933304 19018381 4
166598394 95646830 1
143779403 19295262 4
20992801 21713090 24
15580900 77981490 26
35305401 201226827 5
56999787 107722321 1
131970620 77808680 7
56999787 77981490 3
77808680 77981490 6
32522100 21736214 2
19295262 40238442 1
32522100 19295262 10
143779403 21713090 19
95646830 19177609 3
198912426 77981490 12
117777690 80802900 6
18099795 117777690 4
18096679 106150560 1
81367969 201226827 19
198912426 201226827 14
32369044 82093305 5
40238442 106150560 2
130154450 77981490 7
14190551 19295262 4
105838665 21713090 3
130154450 21713090 20
130154450 77808680 3
20992801 22388326 1
185183285 21713090 3
130154450 40238442 1
61781260 201226827 16
20995648 201226827 2
130154450 166598394 1
130154450 106150560 4
22499765 91786287 1
19977759 19177609 1
118984824 48988168 1
17723460 118984824 9
14567982 77981490 4
105880024 19177609 14
15580900 106150560 13
75896448 21713090 11
18099795 106150560 17
15580900 143739561 15
14567982 211525589 5
20995648 77808680 9
94701778 18020612 1
18020612 77808680 2
81367969 22388326 2
35305401 106150560 3
61781260 40238442 4
17723460 168592013 24
16708655 21713090 17
61781260 106150560 10
20226550 19177609 4
115643685 77808680 3
201226827 77808680 10
16708655 115643685 3
18099795 201226827 5
131970620 143739561 27
14567982 106150560 4
18632946 21713090 6
20992801 72341341 1
119074643 166598394 1
61781260 143739561 11
21713090 130154450 6
18099795 21713090 6
112398730 18096679 1
15580900 80802900 5
110459587 32369044 4
80021045 15010349 1
111411358 32369044 3
17723460 130154450 3
62613162 48988168 8
18096679 48988168 1
14933304 48988168 1
125270251 133236916 1
18632946 106150560 4
54515428 14758838 2
93880122 48988168 3
81367969 79167671 4
19177609 125312818 1
15580900 21713090 24
15580900 143779403 6
15580900 50303152 8
33300246 211525589 3
21746513 77981490 2
21746513 19295262 1
21746513 77808680 8
21746513 143779403 15
14190551 143739561 5
125312818 19177609 1
122994639 19177609 3
198912426 18020612 1
111013369 44548822 11
75896448 72341341 2
14104027 166598394 5
162472533 77808680 4
77188973 105880024 5
130154450 82093305 8
48988168 19177609 4
19177609 48988168 1
77234984 72341341 3
25091518 82093305 2
14190551 143779403 3
180013616 201226827 2
21713090 18020612 1
117777690 72341341 1
115643685 82093305 3
82093305 21713090 2
82093305 211525589 1
115643685 211525589 1
21746513 168592013 12
77188973 77981490 3
107254637 105880024 2
14933304 106115066 8
16708655 19295262 1
143212610 6364652 5
125270251 19177609 5
115643685 6364652 11
14146330 94701778 6
61781260 6364652 44
6364652 130154450 2
130154450 6364652 3
75896448 77808680 11
18020612 21713090 4
16970757 6364652 2
162472533 6364652 3
6364652 61781260 2
34940114 166598394 17
227023883 77808680 11
79167671 130154450 10
79167671 201226827 4
130154450 201226827 5
115643685 27212119 1
201226827 130154450 6
201226827 79167671 2
80943076 166598394 13
50714939 166598394 26
105800463 105880024 1
17723460 105880024 5
115643685 19295262 2
77981490 21713090 1
198912426 79167671 2
79167671 105880024 2
143779403 50303152 9
20992801 70796349 1
115643685 50303152 8
20992801 79167671 4
61733092 79167671 2
108587399 103879974 1
19977759 191807697 1
35781487 21713090 9
133236916 21713090 1
50303152 143779403 1
143779403 105838665 5
130154450 143779403 8
48988168 166598394 1
33300246 21713090 14
40238442 201226827 13
49682880 77808680 3
14197060 77808680 1
115643685 32522100 4
32522100 115643685 4
200700960 40238442 1
201226827 40238442 12
200700960 77808680 17
162472533 105880024 2
61733092 6364652 2
35305401 32522100 3
50714939 26584956 1
81367969 32522100 3
61781260 19177609 2
61781260 105838665 3
131970620 21713090 3
17723460 77981490 8
201226827 32522100 4
32522100 201226827 13
201226827 77981490 18
18020612 143779403 2
40238442 32522100 7
115643685 201226827 23
18020612 168592013 1
14190551 168592013 14
20995648 21713090 8
19177609 118984824 2
16708655 201226827 4
15580900 22388326 7
162472533 201226827 3
19397942 77808680 6
81367969 40238442 11
17723460 77808680 4
6364652 77808680 3
105800463 77808680 5
19397942 77981490 1
58836363 20589545 1
58836363 19177609 4
49682880 130154450 1
28543847 106115066 9
19973305 48988168 1
14104027 187632184 12
58922682 48988168 2
21713090 115643685 1
193313425 32522100 15
6364652 115643685 2
143779403 6364652 4
75896448 19177609 2
225857392 130154450 2
225857392 34654362 5
225857392 61781260 4
61781260 225857392 41
143779403 143739561 4
107254637 32522100 1
20148039 32522100 2
143779403 168592013 14
143779403 77808680 15
225857392 82093305 1
58836363 11564602 1
143779403 16708655 2
16884084 121127090 8
121762421 22388326 1
33300246 143779403 4
77808680 117777690 2
20995648 143779403 2
50303152 21713090 2
55253731 78702900 2
50303152 77808680 1
14190551 201226827 20
200700960 32522100 1
169864622 32522100 2
6364652 32522100 2
61781260 32522100 11
32522100 61781260 2
115643685 105880024 4
227023883 32369044 6
105838665 32369044 16
35305401 79167671 3
56999787 32369044 6
20995648 79167671 4
20992801 166694631 1
200700960 79167671 1
14933304 21713090 4
125270251 11564602 1
93880122 201226827 1
14146330 201226827 1
162472533 79167671 2
153810216 117777690 13
79167671 168592013 2
19977759 79167671 1
20995648 130154450 3
100260784 166598394 1
20424362 166598394 3
166598394 100260784 1
20424362 100260784 6
144929619 19177609 5
62613162 21713090 2
143779403 130154450 7
105880024 201226827 1
225857392 166694631 1
21746513 201226827 1
14190551 130154450 5
131970620 120720108 10
61733092 120720108 7
16708655 120720108 7
105880024 120720108 1
40238442 120720108 1
20995648 64396655 1
162472533 32522100 4
61781260 143779403 11
225857392 19295262 4
25091518 133236916 1
33300246 143739561 3
225857392 16708655 4
225857392 201226827 6
15010349 6364652 1
17723460 6364652 5
162472533 21713090 1
14190551 92498317 2
49682880 106150560 14
122994639 6364652 1
18632946 6364652 3
35305401 6364652 4
54351001 6364652 3
185183285 201226827 29
225857392 115643685 4
198912426 115643685 1
191111643 166694631 1
54351001 38886883 1
225857392 105880024 3
24211594 20589545 16
225857392 107722321 1
225857392 32369044 8
225857392 143739561 4
61781260 20600229 38
162472533 32965648 2
35305401 32965648 2
20992801 32965648 6
225857392 6364652 2
75896448 6364652 4
201226827 115643685 10
115643685 130154450 2
130154450 115643685 2
75896448 201226827 7
77981490 130154450 3
133236916 6364652 2
16708655 34654362 16
20992801 34654362 1
18632946 130154450 3
131517399 187632184 3
200700960 6364652 3
225857392 40238442 1
225857392 21713090 1
225857392 64396655 1
225857392 50303152 3
225857392 66078636 2
118429508 19295262 3
21746513 6364652 3
50714939 78702900 4
61781260 120720108 9
191111643 120720108 13
153810216 16708655 1
15580900 168592013 12
33300246 78702900 3
15580900 6058852 2
225857392 168592013 2
225857392 120720108 2
54351001 120720108 13
133236916 120720108 1
15580900 120720108 16
18099795 120720108 19
15580900 130154450 4
102107018 82093305 2
17723460 19177609 2
77234984 120720108 2
18099795 143739561 4
115643685 111013369 2
19977759 50303152 8
32522100 50303152 5
20992801 50303152 1
84563846 117777690 11
18099795 19295262 4
121127090 201226827 1
20995648 143739561 5
105838665 105880024 5
17723460 143739561 1
143739561 40238442 2
32522100 168592013 4
16708655 77808680 27
16708655 166598394 8
16708655 72341341 4
15580900 72341341 1
16708655 6364652 10
125270251 118984824 9
14104027 95646830 3
50303152 6364652 4
27212119 6364652 2
15580900 78702900 7
80021045 19177609 1
143212610 169864622 5
200700960 125312818 1
77188973 201226827 25
49682880 120720108 3
125270251 14561015 1
17723460 21713090 2
193313425 79167671 4
54351001 143779403 3
16708655 168592013 24
66078636 143739561 3
20992801 143739561 4
105800463 130154450 2
70796349 155892458 1
20995648 168592013 22
21746513 79167671 3
105800463 168592013 9
242943134 19177609 2
19177609 154943205 1
14146330 168592013 1
15010349 34654362 1
15580900 34654362 3
33300246 77808680 3
102084479 117777690 2
20856796 14567982 1
106115066 187632184 1
35305401 187632184 1
35305401 106115066 1
227023883 21713090 2
169864622 143739561 2
169864622 130154450 2
130154450 20589545 7
169864622 20589545 7
225857392 75896448 1
20992801 6364652 6
33300246 6364652 3
198912426 6364652 1
32522100 240202308 14
6058852 32965648 2
191807697 117777690 3
54351001 34654362 8
191111643 6364652 3
201226827 6364652 2
193313425 6364652 12
34654362 6364652 1
143212610 143779403 1
122994639 48988168 15
124270074 16708655 1
193313425 34654362 2
6364652 34654362 3
32522100 143739561 1
115643685 72341341 1
66078636 19397942 8
93860818 173089105 2
6058852 14567982 1
245745762 21736214 1
18099795 168592013 27
20992801 168592013 12
61781260 169864622 25
105800463 32965648 2
15580900 61781260 2
143212610 130154450 4
20992801 120720108 17
130154450 120720108 3
143212610 120720108 2
18099795 14567982 36
133236916 64396655 1
15580900 64396655 1
15580900 105838665 7
133236916 166598394 1
15048694 14284260 3
24734991 14284260 2
15580900 117777690 4
24211594 14284260 1
153810216 14284260 1
66078636 14284260 1
107254637 201226827 14
5715682 14567982 3
50714939 18627119 1
16708655 130154450 14
50303152 211525589 1
21713090 77808680 5
77808680 21713090 4
21713090 201226827 13
19977759 201226827 3
19087569 201226827 1
35305401 25091518 1
156992643 79167671 2
79167671 120720108 1
156992643 120720108 8
20424362 14395178 1
105838665 188332701 2
124312153 188332701 1
16708655 48988168 18
18099795 118984824 1
19177609 105880024 12
40238442 107722321 2
61781260 168592013 24
19619404 125312818 4
18099795 187632184 1
33300246 120720108 5
117777690 120720108 1
153810216 120720108 2
191807697 120720108 1
193313425 120720108 14
16708655 124270074 2
124270074 130154450 1
35781487 130154450 1
79167671 117777690 1
117777690 79167671 1
249709671 77981490 8
19619404 20424362 5
193313425 19295262 3
201226827 75896448 2
24211594 61781260 1
19977759 166694631 1
143212610 166694631 1
50714939 19177609 7
250311545 14284260 39
21713090 35781487 3
54351001 35781487 2
143779403 120720108 15
85302744 6058852 2
102107018 105880024 1
20995648 14567982 17
17723460 14567982 36
245745762 227023883 14
50303152 35781487 1
6058852 85302744 3
77188973 32369044 4
17723460 32369044 3
164226176 117777690 16
117777690 164226176 17
61781260 34654362 15
18099795 130154450 16
162472533 72341341 2
168592013 155892458 1
72341341 34654362 4
27212119 21713090 14
77188973 130154450 1
131970620 168592013 6
25091518 21713090 2
77808680 19397942 3
130154450 77188973 1
191111643 168592013 28
249709671 50303152 3
14561015 55253731 3
200700960 168592013 9
191111643 14567982 31
17723460 115643685 3
32369044 130154450 2
249709671 75896448 2
14197060 15010349 3
169864622 19977759 2
143779403 106150560 1
169864622 6364652 2
253490735 201226827 7
54351001 14567982 1
50303152 173089105 3
201226827 106150560 36
14190551 6364652 6
35305401 169864622 2
32522100 32369044 6
20856796 120720108 3
200700960 201226827 1
15580900 105880024 1
124170781 166598394 3
249709671 79167671 2
21713090 32369044 5
79167671 249709671 1
18632946 187632184 1
227023883 14104027 11
15580900 227023883 5
17723460 143779403 2
81367969 77981490 7
18632946 120720108 3
17723460 120720108 5
50303152 25091518 5
93880122 155892458 1
79167671 143739561 1
58836363 108587399 3
105838665 106115066 1
131970620 82093305 5
58836363 14104027 7
193313425 249709671 13
107254637 77981490 8
16708655 22639961 5
245745762 79167671 4
224655400 55253731 2
61781260 227023883 60
85110055 201226827 2
77220402 201226827 2
36664451 201226827 2
22388326 201226827 4
77808680 201226827 6
124270074 120720108 4
193313425 14567982 3
193313425 168592013 17
201226827 21713090 4
143739561 201226827 1
106150560 201226827 17
20992801 201226827 4
97452095 201226827 1
106397932 201226827 2
77234984 201226827 1
110391388 201226827 1
102107018 201226827 1
54351001 201226827 1
50303152 201226827 1
19397942 201226827 5
68198984 15010349 1
27212119 168592013 5
22388326 77808680 1
253490735 77808680 2
143739561 106150560 5
20992801 106150560 5
77188973 106150560 5
14933304 201226827 4
33300246 201226827 4
201226827 82093305 1
156992643 32369044 2
168592013 201226827 1
61733092 143779403 1
104845115 201226827 1
61781260 72341341 21
105800463 164226176 15
18099795 95646830 13
85809236 11564602 3
50303152 169864622 3
16884084 255998767 8
17723460 31373289 13
18096679 255998767 1
19397942 14567982 6
164226176 120720108 5
120720108 164226176 2
15672615 120720108 2
14190551 164226176 4
193313425 130154450 7
6364652 32369044 8
61781260 48988168 5
32369044 164226176 2
108587399 166598394 2
61733092 32369044 5
193313425 191807697 38
48988168 44548822 4
153810216 191807697 4
19758148 48988168 2
16708655 82093305 5
131970620 22639961 1
125270251 34244239 6
55253731 34244239 1
16708655 19825835 59
14146330 19177609 2
5715682 77981490 2
94701778 77981490 4
55059675 77981490 1
198912426 6058852 3
124170781 48988168 1
169864622 61781260 1
156992643 169864622 79
77981490 106150560 15
75896448 250091875 4
35305401 192935794 4
18099795 22639961 1
25097735 200700960 3
105838665 200700960 5
117777690 64396655 3
144929619 50303152 1
193313425 21713090 7
14104027 19295262 2
16970757 130154450 5
125270251 19825835 21
18632946 14284260 5
14567982 130154450 1
107254637 14567982 3
77808680 200700960 22
20992801 48988168 2
185183285 115643685 1
36672211 106115066 1
217148014 125312818 1
169864622 14567982 37
50714939 255998767 7
16708655 169864622 20
16708655 14567982 10
61781260 14567982 10
80021045 215206530 1
21713090 143779403 3
15010349 215206530 5
19825835 255998767 3
16708655 19177609 16
16708655 95646830 11
19177609 95646830 5
201226827 110391388 2
77234984 110391388 1
15010349 164226176 4
143739561 105880024 1
78562045 14284260 2
27850283 34940114 1
19825835 122994639 1
105800463 34940114 13
125270251 122994639 1
200700960 32369044 4
77188973 200700960 1
32369044 200700960 10
16708655 19397942 4
80802900 55059675 4
36672211 55059675 1
180013616 14284260 2
105880024 32369044 3
143779403 65357102 3
20995648 222762589 5
245745762 130154450 3
19758148 22388326 3
20995648 173089105 3
19977759 105838665 3
35305401 200700960 4
14190551 200700960 12
35305401 14567982 20
20589545 32369044 2
66078636 117777690 4
143212610 19295262 1
143212610 168592013 6
105800463 143779403 20
14104027 118984824 7
16708655 200700960 26
193313425 20589545 23
16708655 20589545 24
16708655 260824465 5
107254637 169864622 11
124270074 21713090 6
38281180 24727170 2
95646830 24727170 6
44548822 24727170 2
24727170 44548822 1
156992643 168592013 8
143739561 166694631 1
24727170 166598394 2
20992801 143779403 2
193313425 240202308 29
166694631 168592013 1
18099795 200700960 20
19825835 78702900 14
131517399 255998767 1
61781260 211525589 5
14190551 14284260 2
240202308 169864622 3
240202308 34654362 2
240202308 201226827 2
19758148 255998767 3
61781260 35781487 3
38281180 166598394 4
270926830 168592013 3
20356313 78562045 15
20992801 121127090 2
77240489 66444899 3
112398730 78702900 4
20992801 211525589 1
270926830 164226176 1
66444899 219298196 12
130154450 143739561 1
6058852 95646830 3
143739561 130154450 1
22499765 131926473 1
270926830 19295262 6
78562045 200700960 1
250311545 200700960 1
61781260 115643685 3
120720108 21713090 5
19295262 200700960 13
61733092 200700960 10
61781260 200700960 31
227023883 200700960 3
105800463 200700960 3
105800463 227023883 9
105800463 115643685 3
143779403 200700960 35
56999787 200700960 1
200700960 143779403 1
33300246 200700960 6
62613162 78562045 16
143779403 32965648 3
18096679 131926473 1
20992801 200700960 18
20992801 173089105 1
200700960 173089105 18
61781260 27212119 4
33300246 20589545 20
20992801 20589545 8
15048694 250311545 27
112398730 164226176 1
111013369 19177609 1
112398730 255998767 1
112398730 48988168 1
106150560 105838665 2
101262304 105838665 1
15672615 105838665 1
14758838 55253731 4
16708655 211525589 2
82093305 200700960 9
54351001 168592013 15
18632946 168592013 5
227023883 168592013 4
35781487 201226827 4
105800463 82093305 3
61781260 21736214 8
32522100 20589545 19
117783032 24211594 1
65357102 215206530 1
61781260 111411358 4
26796376 19619404 2
168592013 19397942 9
130085607 108587399 1
15580900 200700960 4
131970620 200700960 2
77808680 192935794 2
131970620 14567982 2
143779403 169864622 7
19295262 118429508 1
132170123 215206530 2
77234984 215206530 2
18099795 215206530 1
180013616 215206530 2
34940114 19177609 1
130154450 168592013 5
192935794 77808680 6
192935794 82093305 1
66078636 34654362 3
253490735 34654362 15
242943134 108587399 1
61733092 50303152 1
20356313 34940114 6
227023883 55253731 1
131926473 48988168 4
77981490 200700960 2
20356313 80802900 1
44548822 95646830 3
95646830 55253731 2
75896448 249709671 3
193313425 77981490 5
14933304 65357102 1
156992643 130154450 2
156992643 143779403 1
153810216 225857392 7
17723460 21736214 11
198912426 130154450 1
156992643 82093305 4
93880122 222762589 7
14104027 19177609 4
131926473 144929619 2
21746513 105838665 1
21746513 21713090 1
242943134 44548822 3
16708655 111411358 5
75896448 168592013 3
19177609 121127090 4
16708655 76650839 13
143212610 16708655 2
105800463 16708655 3
15010349 16708655 1
24211594 107722321 1
245745762 107722321 1
61781260 20589545 30
19177609 108587399 1
131517399 118984824 2
32522100 110391388 2
61781260 110391388 4
124270074 110391388 1
130154450 110391388 1
54351001 225857392 16
169864622 225857392 2
200700960 164226176 1
14190551 14567982 4
90646214 166598394 1
16708655 19977759 21
105800463 133236916 1
871469846 34654362 1
50303152 32369044 7
121762421 130154450 12
111411358 105880024 1
201226827 81367969 41
33300246 81367969 7
35781487 34654362 1
19758148 19295262 1
61781260 24211594 14
17723460 81367969 13
245745762 77981490 2
17723460 117777690 6
54351001 200700960 27
78702900 34940114 1
201226827 16708655 3
17723460 166598394 2
19825835 113585486 2
227023883 133236916 1
168592013 118984824 1
77981490 117777690 4
82093305 130154450 2
117777690 77981490 2
77981490 14567982 5
14567982 169864622 22
108587399 19177609 1
61781260 166598394 4
245745762 240202308 15
143212610 240202308 2
58836363 223552246 3
130154450 16708655 2
50303152 81367969 5
14567982 55253731 2
35305401 81367969 11
19977759 81367969 10
84563846 107722321 3
68659708 107722321 2
68659708 168592013 9
50714939 44548822 4
107722321 84563846 2
131970620 191807697 1
107722321 117777690 1
16708655 81367969 19
143739561 19977759 1
143212610 115643685 1
143212610 162472533 41
77808680 227023883 4
82093305 227023883 3
227023883 82093305 1
245745762 200700960 8
122994639 44548822 8
21713090 85302744 1
77220402 85302744 1
36672211 85302744 1
143212610 249709671 5
249709671 162472533 7
17723460 162472533 4
17723460 227023883 11
14104027 20589545 6
162472533 249709671 5
26584956 120720108 1
14104027 78562045 3
68659708 162472533 8
68659708 227023883 6
68659708 143779403 4
68659708 77808680 4
68659708 164226176 2
50303152 105880024 4
108587399 44548822 3
15010349 14567982 1
24727170 14284260 1
105880024 50303152 2
19397942 260824465 1
166598394 14284260 5
14104027 108587399 4
20995648 19295262 6
31373289 219298196 20
131517399 166598394 2
86192099 166598394 1
70796349 166598394 1
193313425 162472533 51
193313425 90432690 13
20992801 130154450 3
14190551 21736214 32
20356313 166598394 3
162472533 227023883 16
19758148 166598394 3
102084479 80802900 1
124170781 113585486 2
164226176 201226827 2
270926830 201226827 1
131970620 201226827 4
95646830 6058852 4
15580900 164226176 2
20995648 19177609 1
20992801 164226176 5
94701778 6058852 1
191111643 20589545 8
200700960 143739561 6
101712079 95646830 5
143212610 227023883 3
166694631 6058852 1
20992801 227023883 41
27212119 130154450 1
24211594 143779403 3
108587399 62613162 2
143212610 19977759 4
19825835 166598394 5
166598394 14567982 1
19397942 162472533 5
62613162 108587399 2
6058852 166694631 1
124270074 201226827 1
34343954 201226827 3
20600229 201226827 1
16970757 48988168 1
107722321 201226827 1
261782937 201226827 1
18632946 201226827 5
142003449 201226827 1
107722321 77981490 1
261782937 77981490 2
142003449 77981490 1
77981490 77808680 2
18632946 77808680 3
142003449 77808680 3
14190551 77808680 10
35305401 166598394 3
227023883 19295262 2
35781487 19295262 1
24734991 125312818 17
25091518 19177609 3
50714939 14561015 2
85809236 166598394 4
81367969 19977759 4
15672615 20589545 2
240202308 168592013 4
61781260 162472533 24
16708655 19973305 2
19758148 95646830 7
143212610 192935794 2
20600229 77808680 3
21746513 16708655 3
245849058 85302744 1
133236916 85302744 1
122994639 62613162 3
20600229 82093305 3
50714939 34940114 4
166598394 223552246 1
80943076 113585486 2
113585486 80943076 1
58922682 55253731 4
19177609 55253731 3
78702900 131926473 5
14190551 19177609 1
20995648 200700960 17
14567982 19397942 2
19977759 82093305 6
108587399 14395178 2
105838665 19177609 1
143212610 19397942 6
54351001 77808680 4
68659708 200700960 23
156992643 200700960 2
143212610 200700960 5
61781260 90432690 80
111411358 77808680 3
168592013 200700960 2
33300246 162472533 5
50714939 125312818 4
143212610 107722321 1
122994639 14561015 1
75896448 162472533 4
143779403 173089105 6
15672615 117777690 1
191111643 131926473 8
80021045 131926473 14
162472533 90432690 19
14190551 162472533 34
105800463 162472533 18
61733092 19977759 3
61733092 227023883 4
227023883 162472533 20
20995648 19977759 10
19977759 227023883 12
50714939 130154450 5
14104027 18627119 3
24211594 162472533 5
166598394 34940114 8
131517399 19825835 1
143212610 14567982 4
169864622 200700960 10
143212610 90432690 9
143212610 81367969 3
35305401 131926473 7
15672615 227023883 2
15672615 162472533 1
32522100 162472533 9
143779403 62613162 5
85809236 21736214 2
85809236 32369044 1
21736214 32369044 1
48988168 95646830 1
16708655 90432690 53
168592013 166598394 1
21408041 166598394 1
143779403 162472533 12
162472533 168592013 5
143779403 20589545 12
105800463 48988168 1
15580900 169864622 5
131970620 164226176 3
105838665 201226827 1
20995648 95646830 21
21736214 77981490 3
21736214 200700960 6
162472533 19397942 1
200700960 19295262 3
27850283 108587399 2
20992801 90432690 3
17723460 200700960 10
81367969 200700960 2
107254637 82093305 1
80802900 107722321 3
17723460 20589545 3
17723460 19295262 1
107722321 80802900 2
20356313 62613162 26
58821256 107722321 2
15580900 19018381 1
95646830 70796349 3
112398730 55253731 2
295807687 48988168 1
48988168 295807687 2
62613162 24727170 5
94701778 120720108 5
93860818 120720108 11
191111643 130154450 8
19825835 48988168 6
131970620 169864622 3
16708655 131926473 2
80802900 200700960 1
14561015 95646830 4
26584956 21736214 1
20356313 130154450 10
24211594 105880024 1
6058852 55253731 4
14933304 55253731 4
15580900 297967419 16
122994639 107722321 2
193313425 117777690 5
249709671 121762421 5
121762421 249709671 2
14104027 223552246 6
16970757 295807687 42
105880024 117777690 1
80943076 19177609 1
16708655 227023883 6
201226827 105880024 1
297967419 21713090 4
122994639 223552246 1
54515428 48988168 1
58821256 164226176 5
156992643 107722321 2
18096679 107722321 1
112398730 107722321 1
48988168 62613162 1
297967419 75896448 2
75896448 297967419 3
156992643 297967419 19
143739561 200700960 8
143739561 77808680 4
20148039 77808680 1
143739561 164226176 3
41901500 77808680 1
85110055 77808680 1
19825835 80943076 5
77981490 120720108 7
120720108 77981490 4
107254637 120720108 5
18020612 297967419 4
20856796 143739561 10
55059675 85302744 2
18632946 66078636 3
61781260 124270074 15
20992801 297967419 19
19397942 168592013 23
19295262 77808680 4
20995648 107722321 2
20995648 105880024 1
193313425 113585486 7
14104027 24734991 8
131926473 22388326 1
21713090 120720108 8
19295262 77981490 1
185183285 77981490 25
111411358 19977759 8
32522100 106150560 6
32522100 81367969 32
18632946 14567982 9
102107018 105838665 2
133236916 201226827 1
20148039 90432690 31
22388326 121762421 1
143212610 21713090 3
143212610 77981490 1
249709671 169864622 5
143212610 121762421 7
105880024 107722321 2
107722321 105880024 1
162472533 48988168 3
124270074 32369044 2
56999787 24734991 1
40238442 22388326 1
115643685 32369044 7
15672615 21713090 1
56999787 201226827 1
18632946 121762421 5
169864622 106150560 4
25091518 201226827 1
33300246 121762421 4
17723460 121762421 36
20600229 169864622 4
61781260 19825835 45
153810216 297967419 18
270926830 173089105 10
21713090 62613162 1
14190551 191807697 6
21713090 81367969 6
77240489 76650839 4
19977759 164226176 10
18020612 164226176 2
19758148 55253731 2
227023883 20589545 14
5715682 14284260 2
219330249 215206530 1
15048694 14395178 6
14567982 168592013 4
168592013 14567982 1
17723460 164226176 1
15672615 164226176 1
191111643 169864622 5
17723460 78702900 1
61781260 11564602 7
14933304 80802900 2
77981490 81367969 11
44548822 48988168 1
15157283 48988168 2
61781260 223552246 2
11564602 223552246 1
27212119 90432690 3
36664451 14284260 2
191111643 297967419 21
297967419 32369044 1
168592013 169864622 6
169864622 168592013 3
15672615 130154450 2
35305401 297967419 3
253490735 32369044 3
14284260 166598394 8
131517399 223552246 4
166598394 222477026 3
18020612 6364652 1
24734991 48988168 16
80943076 34940114 2
14284260 34940114 1
166598394 80943076 3
34940114 80943076 2
14284260 80943076 2
80943076 14284260 1
240202308 120720108 3
14146330 120720108 4
20148039 120720108 10
15048694 125312818 12
191807697 168592013 1
249709671 65357102 1
219330249 65357102 1
14146330 65357102 1
58821256 77981490 3
58821256 297967419 13
32522100 22639961 36
125270251 76650839 9
20992801 117777690 1
32965648 6364652 3
77234984 105880024 1
131970620 105880024 1
14190551 105880024 1
106115066 105838665 1
15580900 14567982 7
227023883 117777690 2
117777690 227023883 1
122994639 117777690 1
20589545 19018381 2
193313425 121762421 44
106150560 297967419 2
240202308 297967419 2
20995648 121762421 30
80802900 117777690 6
106115066 117777690 1
77240489 117777690 1
16708655 143779403 5
93860818 130154450 2
17723460 297967419 3
15580900 162472533 18
33300246 19397942 15
110459587 19397942 3
58922682 78702900 3
58922682 38281180 2
75896448 200700960 4
94701778 21713090 3
16708655 117777690 4
77808680 168592013 5
143212610 201226827 5
61781260 81367969 20
34374472 90432690 12
77808680 297967419 3
6058852 168592013 1
22639961 77981490 1
33300246 19825835 6
90646214 105880024 1
130154450 121762421 23
156992643 121762421 2
20992801 121762421 3
185183285 130154450 1
19825835 76650839 11
14933304 215206530 1
15580900 81367969 13
106150560 22639961 4
20992801 81367969 12
78562045 62613162 6
20992801 249709671 4
21746513 19977759 1
191111643 82093305 1
35305401 61781260 1
58821256 19977759 3
18632946 19018381 4
16708655 162472533 25
240202308 22388326 1
20992801 240202308 1
22388326 240202308 1
240202308 200700960 3
193313425 200700960 11
16708655 191807697 7
240202308 90432690 3
240202308 32522100 5
240202308 19295262 3
19295262 240202308 1
54351001 240202308 1
240202308 227023883 3
201226827 240202308 2
227023883 240202308 1
15580900 240202308 7
131970620 240202308 1
18632946 240202308 1
200700960 240202308 1
21746513 227023883 1
105800463 81367969 4
28543847 19619404 3
20589545 164226176 1
32522100 121762421 1
61781260 191807697 20
21746513 22388326 1
93880122 107722321 1
14104027 227023883 4
106150560 117777690 6
106115066 130154450 2
21744895 155892458 1
255998767 155892458 1
118984824 155892458 1
19977759 21713090 10
61781260 164226176 8
44548822 255998767 1
21744895 255998767 1
155892458 255998767 1
118984824 255998767 1
193313425 297967419 2
34374472 32369044 53
19758148 80968760 2
20356313 303707744 8
78702900 303707744 1
156992643 240202308 1
80802900 85302744 1
19825835 125270251 16
19825835 95646830 17
48988168 24727170 1
25091518 168592013 2
81367969 168592013 1
24727170 19177609 2
32522100 19397942 1
50303152 19397942 1
61781260 297967419 23
61781260 95646830 9
20148039 130154450 1
19397942 90432690 5
14567982 200700960 2
17723460 65357102 2
143779403 297967419 2
21746513 121762421 20
20856796 82093305 2
200700960 82093305 6
66078636 72341341 1
196054196 77981490 4
122994639 125270251 13
18020612 66774405 1
77234984 107722321 1
66078636 259215762 7
94701778 249709671 1
32439211 32369044 9
77808680 20589545 3
14395178 143779403 1
20995648 117777690 2
14190551 21713090 8
58821256 82093305 27
32965648 258834854 3
318951712 240202308 3
125312818 191807697 1
19758148 24734991 2
125312818 105880024 1
5715682 82093305 1
34374472 169864622 11
21746513 48988168 3
21746513 82093305 1
117777690 84563846 6
77234984 84563846 1
49682880 200700960 7
34374472 143739561 6
6058852 45158266 1
34374472 77981490 7
14937936 275228841 4
258834854 32965648 2
27212119 19177609 2
118429508 82093305 13
118429508 143739561 4
107254637 32369044 1
143739561 32369044 2
20356313 84563846 1
219330249 55059675 1
48988168 34940114 2
80802900 215206530 1
311986618 215206530 1
16708655 125270251 94
33300246 48988168 1
166694631 143779403 1
227023883 105838665 1
193313425 105838665 2
143779403 14567982 2
15672615 111411358 2
97452095 106115066 1
34374472 200700960 7
34374472 14146330 12
25091518 297967419 1
44548822 125270251 12
20589545 111411358 1
15157283 303707744 1
32522100 19977759 2
77188973 173089105 1
34374472 173089105 4
78702900 62613162 2
16708655 32965648 2
101712079 19973305 1
15580900 77234984 1
156992643 19295262 1
275228841 14937936 89
16970757 223552246 3
33300246 191807697 3
191807697 173089105 3
18632946 162472533 2
34374472 162472533 12
32522100 117777690 2
169864622 162472533 2
21713090 297967419 3
16970757 77234984 1
20995648 125270251 13
18096679 14758838 3
19977759 249709671 5
19977759 200700960 6
121762421 297967419 1
50303152 297967419 1
164226176 121762421 1
61781260 130154450 4
106115066 132170123 7
132170123 106115066 4
61781260 121762421 26
155892458 125270251 2
21713090 19018381 1
14146330 85302744 1
112398730 121127090 2
58836363 21736214 4
35305401 20856796 5
21736214 227023883 2
20132840 122994639 1
22639961 18020612 1
249709671 21713090 6
131517399 62613162 1
125270251 269788397 1
21408041 18632946 1
62613162 55253731 1
193313425 125270251 9
105800463 225857392 21
5715682 132170123 7
14758838 223552246 1
240202308 21713090 3
124270074 14104027 1
153810216 77234984 1
117777690 77234984 13
20600229 121762421 3
15048694 125270251 2
36664451 19018381 1
54351001 18632946 55
76650839 295807687 4
112398730 19825835 3
61781260 77234984 5
118429508 192935794 5
318951712 121762421 6
215206530 187632184 1
35305401 240202308 1
33300246 164226176 3
58922682 34940114 1
270926830 20856796 51
34940114 14561015 1
115643685 90432690 3
15580900 6364652 2
20995648 6364652 5
32522100 6364652 4
14561015 34940114 1
227023883 14146330 1
105880024 81367969 2
20856796 270926830 41
85809236 297967419 2
16970757 18096679 2
20600229 192935794 1
84563846 14284260 1
15580900 14146330 21
15580900 90432690 2
328634628 16708655 7
328634628 14146330 2
328634628 90432690 53
14190551 90432690 2
105800463 19825835 2
328634628 77981490 2
328634628 191807697 9
328634628 110391388 2
68198984 19177609 1
58836363 125270251 1
21736214 121762421 7
19973305 19825835 1
328634628 18632946 4
14190551 18632946 14
14190551 121762421 15
15048694 62613162 32
14395178 18632946 1
122994639 19825835 3
32439211 191807697 5
191111643 21713090 4
112398730 191807697 1
49682880 20856796 1
49682880 143739561 3
14190551 32522100 5
75896448 131926473 1
58836363 24727170 1
93860818 20856796 16
20995648 18632946 10
22388326 35781487 1
58821256 14146330 7
20995648 82093305 2
18632946 81367969 2
77234984 80802900 2
58821256 225857392 11
191111643 25091518 1
16708655 297967419 8
153810216 164226176 6
192935794 21713090 11
19177609 125270251 5
119074643 188332701 10
61781260 107722321 3
209029473 258834854 1
20995648 20589545 3
20995648 169864622 3
19977759 77981490 1
222477026 24734991 3
14190551 297967419 2
245745762 20856796 3
245745762 173089105 2
106150560 14567982 1
198912426 14567982 4
105800463 143739561 2
62613162 143779403 5
117777690 18632946 1
14190551 117777690 6
162472533 121762421 3
58821256 200700960 8
14190551 81367969 11
61781260 102084479 4
21746513 200700960 23
28087982 62613162 1
18099795 77234984 4
115643685 32965648 6
17723460 191807697 1
58821256 169864622 6
61781260 18632946 29
115643685 227023883 4
18099795 66078636 1
193313425 328634628 5
32439211 162472533 23
242943134 166598394 1
19977759 90432690 4
94701778 200700960 4
277496722 200700960 8
143739561 82093305 1
34940114 44548822 1
19758148 84563846 41
58821256 173089105 6
15157283 19177609 1
32522100 62613162 2
61781260 125270251 10
193313425 169864622 10
44548822 34940114 1
121762421 18632946 7
77808680 20856796 7
191111643 200700960 12
20856796 77808680 6
32439211 20589545 4
84563846 20856796 15
131970620 20856796 29
50303152 240202308 2
20992801 18632946 19
249709671 61781260 1
249709671 106150560 1
328634628 297967419 2
249709671 297967419 3
19397942 18632946 2
193313425 227023883 14
20148039 166694631 2
112398730 21713090 1
112398730 85302744 2
35781487 297967419 3
19758148 65357102 5
270926830 19977759 1
58922682 113585486 2
77808680 18632946 1
48988168 24734991 9
32369044 21713090 4
5715682 107722321 1
61781260 14146330 7
18099795 108587399 1
33300246 131926473 1
80021045 85302744 3
54351001 118429508 1
192935794 118429508 13
14190551 14146330 19
168592013 77808680 3
193313425 77808680 9
65357102 76650839 1
20995648 61781260 1
14190551 61781260 1
82093305 20856796 3
50714939 20856796 25
14190551 20856796 8
61781260 20856796 7
20995648 81367969 9
20148039 18632946 1
33300246 18632946 19
32369044 18632946 3
122994639 121127090 3
20995648 20856796 6
143739561 19295262 4
122994639 34940114 4
15048694 303707744 11
121127090 122994639 1
14104027 260824465 14
76650839 166598394 1
61781260 23749162 31
35781487 192935794 6
143739561 18632946 3
261782937 18632946 3
143212610 18632946 8
18099795 18632946 8
105800463 18632946 4
16708655 328634628 23
191111643 270926830 13
328634628 200700960 7
21746513 20856796 14
64396655 117777690 4
117777690 16708655 1
54351001 117777690 1
14758838 14567982 1
14284260 95646830 3
328634628 107722321 1
131517399 24734991 4
21408041 121762421 2
191807697 200700960 3
20995648 19018381 2
191807697 77808680 1
328634628 77808680 12
33300246 297967419 1
14190551 107722321 4
19397942 20856796 14
131970620 121762421 6
6364652 121762421 8
253490735 121762421 5
15157283 125270251 1
20856796 19397942 3
125270251 223552246 5
14190551 62613162 2
14190551 106150560 10
20356313 106150560 1
20356313 77188973 1
14190551 77188973 3
106150560 77188973 6
105800463 20856796 12
32522100 90432690 1
121762421 77808680 4
121762421 200700960 1
20356313 18632946 2
77808680 173089105 2
68659708 173089105 22
106150560 18632946 1
19825835 28087982 6
33300246 14146330 8
18020612 20589545 1
14146330 297967419 3
132170123 85302744 3
132170123 6058852 1
328634628 121762421 4
76650839 19018381 1
61781260 270926830 17
20995648 270926830 3
269788397 328576792 7
19295262 20856796 1
76650839 48988168 1
19758148 76650839 1
18099795 20856796 4
16708655 18632946 14
33300246 90432690 2
16708655 20856796 1
77808680 164226176 1
93860818 200700960 1
260824465 200700960 2
20995648 260824465 4
19825835 14561015 1
125270251 303707744 9
328634628 20856796 5
15580900 20856796 17
143779403 14561015 1
16708655 14561015 1
14104027 107722321 1
33300246 55253731 4
100260784 20424362 12
49682880 117777690 5
193313425 260824465 25
49682880 227023883 5
331178901 173089105 14
24211594 20856796 1
61733092 90432690 8
61733092 143739561 3
54351001 20589545 8
143739561 117777690 2
117777690 32369044 2
26584956 77808680 1
93880122 125312818 7
93880122 24734991 3
20600229 118429508 1
270926830 21713090 3
270926830 297967419 2
34374472 82093305 6
242943134 18632946 9
16708655 78702900 10
106397932 77234984 1
75896448 270926830 7
16708655 270926830 4
18096679 24734991 4
61781260 76650839 5
93860818 143739561 8
106150560 77981490 7
20856796 84563846 1
14567982 40238442 1
33300246 19977759 16
107254637 117777690 3
14190551 260824465 1
50714939 21713090 1
130154450 18632946 1
331178901 20589545 2
68659708 20589545 9
131970620 270926830 47
50714939 28087982 22
17723460 20856796 4
105800463 125270251 3
16970757 125270251 16
21408041 34654362 1
17723460 84563846 2
103879974 14284260 1
270926830 162472533 10
270926830 20589545 2
193313425 201226827 2
270926830 18632946 8
18632946 270926830 1
311986618 125312818 2
35781487 117777690 1
77981490 169864622 6
35781487 84563846 1
50303152 34654362 1
105838665 14146330 3
121127090 44548822 3
34343954 162472533 3
240202308 270926830 1
200700960 162472533 2
5715682 85302744 7
162472533 200700960 5
75896448 20856796 7
54351001 20856796 1
162472533 250091875 5
250091875 162472533 4
54351001 19977759 1
77224096 35781487 1
20856796 117777690 1
117777690 20856796 1
61733092 20856796 6
20856796 18632946 1
17723460 18632946 3
49682880 18632946 1
193313425 18632946 18
219298196 276868661 9
58821256 162472533 4
20995648 14146330 6
35781487 77224096 1
121127090 48988168 5
14567982 18632946 6
14567982 120720108 4
120720108 14567982 1
318951712 200700960 3
16708655 309587728 2
16708655 121127090 5
143779403 20856796 3
49682880 82093305 4
34374472 18632946 10
19758148 130154450 1
18020612 48988168 2
18020612 20856796 1
34374472 32965648 10
106150560 130154450 1
27212119 105838665 5
318951712 192935794 75
20356313 125270251 1
166598394 125270251 5
33300246 62613162 1
242943134 62613162 3
297967419 240202308 1
19977759 222477026 1
15048694 18632946 10
61781260 240202308 17
15580900 32522100 1
143739561 20856796 5
32965648 25091518 11
144929619 18096679 1
70796349 55253731 8
15672615 200700960 1
32965648 168592013 1
25091518 258834854 5
15580900 18632946 12
14190551 328634628 1
328634628 21713090 3
19977759 117777690 2
60738400 222477026 4
76650839 125270251 2
76650839 19825835 3
81367969 166694631 1
15672615 270926830 1
242943134 18020612 1
66078636 125270251 11
328576792 209029473 1
20356313 209029473 1
15580900 84563846 1
20992801 209029473 1
20992801 162472533 6
258834854 209029473 1
297967419 162472533 1
18020612 169864622 1
105800463 169864622 1
105800463 117777690 1
191111643 19295262 2
16708655 24734991 4
242943134 224655400 4
66774405 62613162 17
61781260 19977759 8
25091518 162472533 3
61733092 201226827 1
318951712 21713090 28
33300246 250091875 4
201226827 14933304 3
20148039 173089105 1
19977759 120720108 2
201226827 22388326 1
15048694 24734991 4
58922682 24211594 1
62613162 24734991 5
24734991 62613162 4
354911386 130154450 1
76650839 130154450 1
35305401 120720108 2
354911386 125312818 1
222477026 125312818 3
17723460 354911386 1
19825835 121127090 43
19825835 90432690 1
125312818 222477026 1
16884084 125270251 3
14758838 125270251 1
19758148 125270251 4
18096679 125270251 1
188332701 224655400 1
143739561 297967419 1
192935794 130154450 2
192935794 124270074 34
14104027 14146330 1
224655400 311986618 2
311986618 224655400 1
58821256 55253731 1
50714939 18632946 2
131517399 125312818 2
75896448 81367969 4
14190551 132170123 14
192935794 90432690 1
219330249 19018381 1
14104027 21713090 2
20992801 14104027 1
61733092 18632946 2
15672615 14933304 1
105880024 14146330 10
198912426 354911386 1
357805905 166694631 16
80021045 311986618 4
122994639 113585486 2
19758148 62613162 5
15672615 18632946 2
58821256 18632946 6
18020612 82093305 2
15010349 333330899 5
28543847 222477026 18
143779403 108587399 2
78702900 48988168 1
250311545 62613162 4
77981490 249709671 3
18099795 162472533 2
198912426 162472533 1
115643685 81367969 12
18099795 260824465 4
328634628 117777690 2
90432690 162472533 12
58821256 20589545 3
143779403 90432690 13
276868661 31373289 9
14104027 28087982 2
102107018 77188973 1
19973305 14933304 2
14933304 19973305 2
17723460 14933304 1
32522100 353688428 23
94701778 66078636 4
318951712 62613162 17
61733092 21713090 3
19973305 249709671 2
249709671 19973305 2
78702900 18020612 1
117777690 106150560 11
328634628 270926830 2
58821256 117777690 10
18020612 78702900 2
20995648 353688428 13
58821256 90432690 5
115643685 143779403 1
15133808 24734991 2
49682880 21713090 1
21713090 125312818 5
125312818 21713090 5
54351001 227023883 1
15580900 125312818 8
21713090 48988168 1
26796376 48988168 1
125312818 48988168 3
131970620 162472533 3
121127090 19825835 22
65357102 143779403 1
54351001 32369044 2
121127090 95646830 4
14190551 121127090 1
95646830 121127090 1
19825835 19977759 1
121127090 19977759 1
58821256 20856796 7
125312818 24734991 13
48988168 125312818 3
121127090 55253731 3
14284260 250311545 37
55253731 121127090 1
19825835 44548822 3
20995648 162472533 33
117777690 211525589 1
19825835 201226827 1
227023883 169864622 11
15048694 20424362 17
130085607 55253731 1
250091875 357472615 1
222477026 55253731 1
78702900 19825835 14
18099795 14146330 10
113585486 35305401 1
25091518 353688428 13
201226827 77188973 5
318951712 143779403 22
14567982 35305401 12
20992801 35305401 9
14190551 125312818 4
354911386 19977759 2
66078636 18632946 3
105838665 18632946 7
328634628 143739561 13
32522100 357472615 1
328634628 166694631 1
19295262 65357102 1
65357102 19295262 1
297967419 168592013 1
19295262 81367969 1
19295262 21713090 1
5715682 200700960 1
191111643 191807697 3
105838665 79974944 1
353688428 18632946 2
227023883 105800463 14
115643685 105800463 12
34374472 78702900 3
93880122 19825835 1
61781260 49682880 58
93880122 121127090 1
14104027 295807687 2
121762421 82093305 7
143739561 20589545 1
143739561 168592013 2
222419520 258834854 1
32522100 225857392 1
225857392 18632946 3
255998767 132170123 1
225857392 18020612 1
25091518 20856796 1
107722321 143739561 1
80802900 105838665 1
19973305 105838665 1
18020612 105800463 2
19177609 80943076 2
105838665 66078636 2
17723460 102084479 1
124270074 6364652 1
19977759 6364652 1
5715682 66774405 3
50303152 19977759 4
21713090 19977759 6
201226827 19977759 4
16708655 354911386 8
20992801 14567982 8
318951712 16708655 4
24211594 105800463 9
24734991 44548822 2
200700960 14146330 3
200700960 90432690 2
115643685 297967419 1
115643685 20589545 3
61781260 121127090 4
19825835 354911386 2
61781260 222477026 2
19825835 222477026 13
354911386 19825835 5
354911386 121127090 1
44548822 24734991 1
15157283 14567982 3
166694631 357805905 2
33300246 20856796 5
61733092 107722321 1
77188973 353688428 7
24211594 106150560 2
107722321 18632946 1
191111643 20856796 8
61781260 192935794 24
105838665 143739561 2
21746513 143739561 2
143779403 192935794 30
318951712 201226827 5
318951712 35781487 2
20992801 11564602 1
318951712 11564602 1
21666641 66078636 1
328634628 353688428 1
28087982 65357102 5
18099795 105800463 1
35781487 105800463 15
354911386 14567982 2
16970757 107722321 1
25097735 48988168 2
117777690 143739561 3
80802900 24734991 1
25091518 90432690 1
27850283 131517399 1
180013616 125270251 2
24727170 14146330 1
27212119 259215762 4
353688428 77188973 2
16708655 173089105 10
16708655 225857392 9
156992643 35305401 6
297967419 35305401 1
20856796 35305401 3
105800463 35305401 11
34374472 35305401 8
35781487 35305401 1
20856796 23749162 1
35305401 23749162 1
34374472 23749162 6
35781487 23749162 16
20856796 105800463 4
50303152 105800463 3
35305401 105800463 4
34374472 105800463 16
133236916 105800463 1
20856796 35781487 1
34374472 35781487 3
19758148 77808680 2
169864622 77808680 3
18627119 125270251 2
115643685 20856796 1
32522100 35305401 14
40238442 35305401 2
109585815 65357102 2
80802900 24727170 2
6364652 117777690 2
80021045 19973305 1
295807687 76650839 2
46609085 66444899 48
328634628 79974944 1
31373289 276868661 19
6364652 21713090 3
61781260 35305401 24
6364652 76650839 4
111013369 70796349 1
193313425 143779403 6
6364652 143779403 2
34940114 131517399 2
58821256 106150560 4
6364652 77981490 1
6364652 84563846 3
19825835 65357102 13
34940114 24734991 5
353688428 173089105 1
18099795 143779403 2
18099795 115643685 1
22639961 32522100 6
22639961 105880024 2
15580900 49682880 4
80021045 49682880 4
14197060 49682880 1
6364652 191807697 1
16708655 102084479 1
20600229 270926830 1
193313425 270926830 3
95646830 62613162 2
269788397 62613162 1
62613162 95646830 2
95646830 269788397 1
62613162 269788397 1
125270251 222477026 2
14104027 155892458 1
131926473 155892458 2
108587399 19295262 1
77808680 6364652 1
24211594 201226827 5
173065787 275228841 24
25091518 270926830 6
54351001 61781260 1
22159580 164226176 1
143779403 250091875 2
55253731 164226176 1
68198984 106115066 3
77220402 106115066 2
162472533 240202308 1
240202308 162472533 3
54351001 297967419 1
331178901 297967419 1
354911386 49682880 3
16884084 78702900 1
78702900 65357102 2
318951712 49682880 7
22159580 125270251 2
14190551 49682880 13
318951712 14104027 5
311986618 240202308 1
191111643 18632946 10
80021045 14104027 5
84563846 76650839 12
48988168 14395178 1
77981490 18632946 3
201226827 18632946 2
32522100 18632946 5
192935794 18632946 3
192935794 201226827 1
122994639 112398730 1
240202308 20856796 5
20992801 108587399 2
19977759 18632946 3
19977759 105800463 7
105838665 105800463 2
328634628 105800463 7
20995648 48988168 5
164226176 14146330 7
318951712 77981490 7
82093305 49682880 5
200700960 297967419 1
21746513 106150560 3
200700960 106150560 2
21746513 22159580 1
14190551 22159580 17
125312818 131517399 5
166598394 131517399 1
19758148 131517399 5
102084479 191807697 7
143779403 249709671 2
75896448 18632946 5
107722321 105800463 1
143212610 105800463 36
143779403 19397942 6
16884084 48988168 1
33300246 125270251 4
78702900 21713090 2
61781260 117777690 4
240202308 32369044 7
124270074 143739561 3
16708655 143739561 5
33300246 106150560 4
288723364 22159580 31
106115066 164226176 1
277496722 32369044 3
49682880 192935794 3
249709671 32369044 1
80812413 81367969 1
14190551 169864622 5
14190551 79974944 4
115643685 34654362 3
162472533 169864622 1
124270074 173089105 1
61781260 105800463 10
270926830 105800463 8
61733092 105800463 4
68659708 120720108 3
331178901 120720108 6
34654362 120720108 1
120720108 32369044 1
68659708 32369044 10
331178901 32369044 13
34654362 32369044 2
249709671 131517399 1
201226827 32369044 2
105800463 270926830 13
61733092 270926830 2
198912426 95646830 7
20995648 19397942 1
328634628 32369044 32
95646830 288723364 9
54351001 77224096 1
328634628 6364652 1
70796349 65357102 5
162472533 20856796 7
70796349 28087982 8
70796349 19825835 1
124270074 105800463 2
25097735 22159580 40
164226176 34654362 1
331178901 34654362 3
19397942 169864622 3
68659708 20856796 5
32369044 32965648 1
328634628 169864622 7
328634628 173089105 3
328634628 76650839 2
328634628 168592013 4
18099795 82093305 2
70796349 78702900 1
168592013 40238442 1
143779403 40238442 1
245745762 32369044 3
19397942 173089105 1
20995648 84563846 2
193313425 14104027 3
18099795 297967419 1
25097735 222762589 3
162472533 35305401 7
94701778 35305401 2
227023883 20856796 4
201226827 33300246 2
16708655 33300246 28
19977759 49682880 6
80021045 333330899 7
58836363 143779403 1
35305401 162472533 4
32522100 27212119 1
32522100 227023883 11
240202308 121762421 1
14561015 11564602 1
153810216 33300246 10
32369044 81367969 8
34654362 18632946 3
34654362 121762421 4
50714939 155892458 2
78702900 70796349 1
58836363 49682880 8
58836363 117777690 1
20424362 111013369 1
58821256 105800463 4
117777690 49682880 3
20995648 22159580 10
111013369 20424362 1
81367969 32369044 2
105800463 35781487 3
331178901 200700960 17
66078636 106150560 1
318951712 81367969 10
105800463 90432690 4
95646830 22159580 2
34940114 222477026 1
78702900 44548822 2
48988168 131517399 2
78702900 55253731 3
61781260 33300246 92
107254637 49682880 3
14284260 78562045 1
60738400 121127090 2
209029473 383238347 13
105800463 49682880 6
191111643 227023883 5
108587399 14284260 1
14104027 288723364 2
253490735 117777690 4
224655400 78702900 1
68659708 19977759 4
84563846 222762589 5
46609085 219298196 17
222762589 84563846 5
90432690 20856796 1
108587399 131517399 6
193313425 14146330 2
14146330 164226176 4
34654362 49682880 4
85809236 288723364 4
80943076 62613162 10
81367969 117777690 1
66774405 19295262 1
109585815 368312542 1
20992801 368312542 1
19018381 333330899 1
121127090 288723364 5
18096679 80802900 2
16708655 14146330 7
193313425 20856796 7
28087982 14284260 2
65357102 14284260 2
84563846 6364652 2
18096679 22159580 1
225857392 211525589 1
225857392 33300246 2
18099795 211525589 2
288723364 121762421 3
19977759 111411358 6
19977759 162472533 9
95646830 14146330 1
242943134 24734991 1
19619404 24734991 2
15580900 105800463 43
191807697 162472533 6
18096679 85302744 2
18632946 35781487 1
354911386 162472533 6
354911386 164226176 1
288723364 95646830 6
209029473 222477026 3
28087982 19825835 8
15580900 211525589 1
122994639 85302744 2
35781487 32369044 10
18632946 49682880 1
90646214 250311545 1
18099795 125270251 4
18099795 19825835 2
260824465 20589545 2
35781487 18632946 5
201226827 27212119 1
68198984 333330899 3
64396655 106150560 1
153914621 106150560 1
122994639 131517399 2
61781260 288723364 3
21746513 120720108 7
354911386 33300246 10
117783032 143779403 1
26796376 312758175 2
122994639 70796349 1
108587399 20856796 1
191111643 16708655 3
24734991 55253731 1
245745762 377319290 2
16970757 19177609 1
16884084 19177609 1
105800463 6364652 3
34374472 6364652 3
35781487 6364652 2
90432690 14146330 2
77188973 6364652 1
90432690 6364652 1
105800463 14146330 2
35781487 14146330 1
35781487 162472533 4
77188973 14146330 1
33300246 169864622 5
164226176 169864622 3
77188973 169864622 1
24211594 14567982 4
77808680 66078636 1
297967419 77808680 1
77188973 386476845 2
164226176 77808680 2
193313425 32369044 5
105800463 62613162 1
193313425 49682880 11
90432690 200700960 2
24211594 200700960 1
35781487 200700960 41
90432690 121762421 1
14190551 23749162 8
143779403 19977759 4
34374472 19977759 10
35781487 19977759 2
14190551 19977759 5
85809236 35305401 1
85809236 14567982 1
61781260 66078636 5
54351001 66078636 2
85809236 240202308 1
33300246 40238442 1
105800463 40238442 1
77188973 40238442 7
193313425 40238442 3
34374472 40238442 1
35781487 40238442 1
77188973 27212119 3
34374472 27212119 3
18632946 200700960 1
297967419 125270251 1
353688428 105880024 19
61733092 162472533 13
105800463 250311545 1
62613162 250311545 6
192935794 35305401 14
143779403 66078636 5
198912426 77808680 1
143779403 270926830 5
66078636 270926830 1
156992643 14567982 8
34374472 20856796 9
131926473 16708655 1
80021045 16708655 1
34374472 16708655 26
242943134 34940114 9
277496722 20856796 7
277496722 14567982 1
124270074 20856796 1
124270074 200700960 4
20148039 354911386 2
131926473 22159580 8
77808680 121762421 2
82093305 33300246 10
77981490 33300246 14
61733092 33300246 31
77981490 82093305 4
61733092 82093305 1
198912426 297967419 4
32439211 18632946 19
34374472 225857392 9
14190551 21746513 48
193313425 353688428 28
85809236 107722321 3
240202308 20589545 3
90432690 328634628 2
20995648 328634628 2
130154450 328634628 6
68659708 328634628 7
162472533 328634628 4
15580900 328634628 1
130154450 162472533 8
328634628 162472533 21
143779403 24734991 2
200700960 124270074 2
193313425 32965648 2
225857392 143779403 5
54351001 121762421 1
198912426 386476845 5
68659708 35305401 1
20992801 95646830 1
20992801 20856796 2
33300246 61781260 1
16708655 388299335 12
388299335 6364652 9
15580900 19825835 4
191111643 66078636 2
277496722 131517399 1
387054267 14104027 18
387054267 117777690 4
20992801 131517399 2
191111643 225857392 13
253490735 21713090 4
18632946 297967419 2
16884084 154943205 6
105800463 33300246 2
193313425 33300246 5
34374472 33300246 37
14190551 33300246 3
15453062 21746513 21
105800463 77188973 2
193313425 77188973 1
34374472 77188973 7
15048694 173065787 1
14284260 131517399 1
21746513 15453062 19
18632946 133236916 1
14104027 387054267 16
35305401 18632946 10
198912426 18632946 2
388299335 18632946 2
61781260 250311545 1
250091875 19619404 5
24734991 383238347 9
209029473 24734991 2
383238347 24734991 4
387054267 19977759 10
162472533 95646830 1
14104027 49682880 12
388299335 354911386 1
385936104 357472615 1
18632946 35305401 13
54351001 35305401 3
106397932 110391388 1
27212119 110391388 1
295807687 21746513 4
78702900 125270251 3
20600229 383238347 1
80802900 77808680 2
78702900 269788397 1
77808680 80802900 1
24727170 80802900 1
269788397 78702900 1
34374472 125270251 8
24727170 77808680 1
20995648 27212119 1
20992801 14933304 3
131517399 14284260 1
14104027 164226176 3
101712079 18632946 1
20992801 86192099 2
245745762 169864622 4
38886883 18632946 1
15157283 295807687 5
119074643 383238347 2
80802900 14146330 1
20992801 14146330 1
20992801 62613162 1
21666641 14284260 1
16708655 386476845 1
61781260 386476845 1
105800463 24211594 7
21746513 62613162 2
62613162 21746513 2
34374472 353688428 9
331178901 168592013 5
331178901 143739561 3
15453062 20856796 1
84563846 14146330 1
35305401 270926830 2
270926830 35305401 2
143779403 377319290 1
15453062 276868661 15
156992643 21746513 12
19018381 18627119 5
90432690 105800463 2
164226176 105800463 4
245745762 14146330 1
105800463 21746513 5
245745762 49682880 1
162472533 353688428 1
115643685 353688428 14
32965648 18632946 5
20600229 18632946 5
58821256 143739561 6
297967419 143739561 1
115643685 166694631 1
115643685 143739561 3
61781260 16708655 9
22159580 288723364 8
143212610 35305401 12
20856796 200700960 1
28087982 124270074 1
80943076 124270074 1
24734991 124270074 1
26584956 124270074 1
54351001 124270074 1
191111643 124270074 4
35305401 124270074 1
21746513 124270074 1
124270074 80943076 1
28087982 80943076 1
24734991 80943076 4
26584956 80943076 1
54351001 80943076 1
191111643 80943076 1
35305401 80943076 1
21746513 80943076 1
80021045 35305401 42
21746513 24211594 2
121762421 32965648 2
18099795 32965648 1
124152473 32965648 1
21736214 32965648 2
16708655 107722321 1
331178901 143779403 4
185183285 162472533 2
66444899 276868661 17
191111643 21746513 9
125270251 385936104 4
162472533 21746513 4
24211594 32965648 1
385936104 125270251 3
6364652 295807687 1
21746513 34654362 1
21736214 155892458 2
102084479 49682880 5
79974944 32369044 6
14567982 242943134 1
50714939 242943134 3
61781260 125312818 2
242943134 14567982 1
35781487 65357102 2
198912426 353688428 19
193313425 143739561 4
227023883 66078636 1
21713090 245745762 5
20356313 105800463 6
227023883 23749162 4
227023883 297967419 1
275228841 24727170 1
106150560 16708655 5
354911386 16708655 2
388299335 16708655 4
15157283 38281180 1
237700394 78702900 1
318951712 124270074 14
227023883 110391388 2
318951712 35305401 7
318951712 14146330 4
318951712 143739561 4
318951712 22639961 1
318951712 31373289 1
318951712 168592013 3
105880024 20589545 1
318951712 162472533 2
33300246 34654362 41
221355288 192935794 1
16708655 164226176 11
105880024 353688428 21
21713090 94701778 3
35781487 81367969 3
58821256 81367969 2
106150560 49682880 6
18099795 49682880 10
318951712 245745762 5
318951712 14567982 1
318951712 32522100 6
130154450 90432690 3
21713090 200700960 1
21713090 164226176 1
15157283 65357102 1
130154450 245745762 2
201226827 353688428 19
318951712 353688428 4
331178901 18632946 2
14567982 77808680 4
354911386 168592013 2
20995648 288723364 2
70796349 288723364 5
79974944 77808680 2
77808680 14567982 1
79974944 14567982 1
34374472 65357102 3
121127090 331021368 1
33300246 95646830 1
312758175 209029473 3
185183285 353688428 14
21713090 23749162 3
35781487 94701778 22
112398730 62613162 1
77981490 353688428 10
94701778 77808680 2
94701778 168592013 3
14190551 387054267 2
393436815 14146330 8
56999787 393947529 1
393436815 19977759 7
24211594 49682880 1
393436815 77808680 1
82093305 14146330 4
143779403 61781260 6
32369044 19397942 10
275228841 173065787 9
19295262 245745762 1
40238442 81367969 22
50303152 33300246 21
227023883 143739561 2
28543847 77808680 2
831250927 125312818 4
19295262 260824465 1
20148039 260824465 4
124270074 24734991 5
80021045 24734991 3
144929619 258834854 1
40238442 77808680 1
85809236 14933304 1
15010349 14933304 9
40238442 168592013 1
20856796 168592013 2
188332701 62613162 2
19295262 90432690 1
85809236 80802900 1
50714939 245745762 1
227023883 245745762 18
88974929 14561015 1
14104027 217148014 26
122994639 14933304 3
217148014 14104027 3
86192099 250311545 1
82093305 388299335 1
20424362 125312818 7
125312818 20424362 5
153810216 19977759 5
77188973 81367969 25
386476845 81367969 4
77188973 19977759 4
191111643 35305401 21
20995648 303707744 3
16708655 35305401 10
258834854 25091518 2
121762421 6364652 1
19397942 33300246 21
14190551 277496722 26
94701778 105880024 1
121127090 88974929 1
328634628 19977759 10
328634628 81367969 2
88974929 121127090 1
25091518 32965648 15
237700394 28087982 2
90432690 201226827 1
125270251 130154450 2
130154450 125270251 1
18020612 16708655 1
80021045 22159580 1
16970757 16708655 1
50714939 16708655 1
15580900 23749162 22
19977759 14146330 2
19977759 23749162 2
191111643 19977759 3
20992801 22159580 2
18099795 21746513 6
20995648 277496722 2
20992801 169864622 11
388250401 76650839 3
61781260 14104027 2
84563846 125312818 4
125312818 84563846 3
58821256 118429508 29
169864622 118429508 3
120720108 245745762 2
188332701 22159580 9
122994639 288723364 4
20995648 245745762 5
32522100 245745762 8
143739561 118429508 4
18632946 32965648 5
388954439 77981490 9
240202308 33300246 3
78702900 222477026 4
121762421 162472533 6
66078636 200700960 2
61781260 65357102 2
38281180 80943076 1
14146330 105880024 1
14933304 162472533 1
15010349 88974929 1
142003449 34654362 1
66078636 277496722 5
240202308 277496722 8
49682880 168592013 1
193313425 35305401 27
221355288 173089105 5
387054267 173089105 6
387054267 21713090 1
387054267 77808680 2
15672615 24734991 1
15580900 24734991 1
78562045 250311545 5
14190551 15672615 11
318951712 120720108 26
75896448 353688428 10
112398730 130085607 1
193313425 81367969 1
217148014 131517399 2
261782937 32965648 2
261782937 26584956 7
261782937 25091518 8
221355288 105880024 1
14395178 105880024 1
353688428 201226827 14
18099795 22159580 7
353688428 81367969 22
15048694 131517399 6
223552246 131517399 1
20424362 131517399 3
120720108 22639961 1
131517399 217148014 3
156992643 118429508 1
20992801 118429508 7
81367969 223552246 1
15580900 35305401 12
20356313 22159580 8
62613162 22159580 12
143739561 14104027 1
20356313 383238347 1
62613162 383238347 12
288723364 6058852 3
32965648 117777690 1
22388326 117777690 1
14104027 78702900 3
249709671 105838665 1
18632946 105838665 1
133236916 105838665 1
68659708 121762421 6
130154450 20856796 7
162472533 270926830 1
156992643 22159580 1
169864622 22159580 2
22159580 169864622 2
387054267 49682880 9
331178901 106150560 6
34374472 106150560 56
38886883 106115066 8
259215762 32369044 2
143779403 118429508 24
122994639 388250401 3
21713090 105800463 2
20148039 105800463 4
70796349 105800463 2
50714939 105800463 22
353688428 77981490 6
78562045 383238347 5
125270251 383238347 5
125270251 65357102 4
21746513 14395178 2
14395178 21746513 2
111411358 15672615 5
143779403 15672615 9
249709671 18632946 2
383238347 78562045 2
156992643 6364652 1
387054267 259215762 7
18096679 105800463 1
169864622 389434876 4
121127090 357472615 1
24211594 169864622 2
82093305 18020612 1
93860818 14395178 2
40238442 115643685 1
107254637 115643685 1
21746513 76650839 4
21746513 125270251 6
162472533 260824465 3
260824465 162472533 5
107254637 40238442 5
125270251 14284260 1
61781260 14395178 1
122994639 24734991 1
62613162 19825835 4
20148039 162472533 8
20600229 33300246 4
107254637 81367969 7
19295262 162472533 2
19295262 19977759 1
331178901 19295262 2
111013369 66774405 1
16708655 106150560 79
16708655 49682880 23
261782937 16708655 3
19758148 44548822 2
377319290 245745762 9
388299335 77981490 2
131970620 118429508 11
34374472 61781260 3
227023883 49682880 4
86192099 95646830 2
312758175 62613162 5
227023883 90432690 9
80802900 14933304 2
20995648 14933304 1
55253731 14933304 1
80802900 55253731 1
20995648 55253731 1
261782937 168592013 3
261782937 162472533 8
387054267 18632946 2
68659708 117777690 1
68659708 143739561 4
107254637 245745762 7
66078636 77808680 4
19397942 35305401 6
185183285 81367969 16
19758148 222477026 2
24211594 245745762 5
107254637 353688428 6
66078636 164226176 1
36664451 125312818 1
14284260 383238347 1
261782937 15672615 5
18099795 169864622 14
106150560 81367969 20
19397942 143739561 27
19758148 275228841 3
328634628 130154450 25
19758148 108587399 2
185183285 22639961 2
16708655 21746513 25
105880024 164226176 1
34374472 81367969 12
66078636 168592013 4
144791011 245745762 1
328634628 240202308 5
21736214 35305401 1
131970620 173089105 1
18099795 35305401 2
389434876 34654362 7
388954439 201226827 6
196054196 201226827 2
32965648 201226827 1
122994639 242943134 1
16970757 19589280 12
25091518 81367969 1
34374472 20148039 5
18632946 328634628 2
28543847 20424362 45
34374472 20424362 6
198912426 19589280 1
21666641 333330899 3
24734991 19177609 5
227023883 288723364 8
193313425 20148039 3
261782937 115643685 3
61781260 249709671 12
14146330 200700960 1
253490735 79974944 1
193313425 245745762 39
240202308 19977759 15
54351001 21746513 1
242943134 223552246 2
75896448 245745762 9
22388326 14146330 1
19977759 240202308 28
187632184 223552246 2
240202308 107722321 2
107722321 240202308 2
168592013 240202308 1
88974929 166598394 1
15157283 166598394 1
223552246 187632184 2
35781487 187632184 1
72883916 106150560 2
93860818 106150560 2
23452598 106150560 1
72883916 23452598 1
106150560 23452598 1
93860818 23452598 1
20995648 222477026 3
15010349 393947529 5
5715682 14933304 8
5715682 18632946 4
14284260 18632946 2
261782937 21746513 8
198912426 166598394 1
18096679 76650839 4
198912426 14146330 3
15580900 245745762 2
20995648 35305401 4
16708655 222477026 4
261782937 106150560 3
261782937 50303152 2
58821256 49682880 17
131926473 6058852 3
6058852 131926473 1
19177609 24734991 7
19177609 383238347 5
18096679 331021368 1
331021368 18096679 1
19177609 14561015 2
20995648 242943134 3
261782937 328634628 5
20995648 15672615 4
68659708 15672615 25
94701778 35781487 6
14146330 389434876 3
333330899 106115066 1
77981490 106115066 1
19619404 106115066 1
399365200 106115066 1
20856796 277496722 8
32522100 34654362 1
61781260 156992643 33
156992643 33300246 1
55253731 24734991 3
76650839 84563846 13
68659708 393436815 2
201226827 31373289 2
31373289 201226827 1
119074643 156992643 1
15580900 242943134 10
15580900 389434876 8
19087569 14561015 1
153810216 105800463 5
19087569 88974929 1
242943134 78562045 1
61781260 242943134 17
143779403 105800463 26
33300246 35305401 4
331178901 162472533 5
54351001 169864622 5
68659708 90432690 3
58821256 277496722 2
118429508 277496722 1
270926830 277496722 11
19977759 277496722 15
277496722 118429508 3
270926830 118429508 7
33300246 389434876 6
389434876 169864622 2
20995648 24211594 6
14561015 19087569 1
58922682 26584956 1
33300246 354911386 4
58821256 245745762 1
131970620 245745762 8
259215762 393436815 1
15048694 78562045 3
143779403 107722321 1
388299335 156992643 9
33300246 156992643 8
62613162 242943134 2
143779403 156992643 2
18096679 389434876 3
143779403 389434876 5
191111643 245745762 20
130154450 156992643 7
227023883 156992643 13
389434876 33300246 3
19977759 33300246 12
20995648 106150560 9
131926473 112398730 1
354911386 144791011 1
144791011 49682880 1
21408041 164226176 1
328634628 164226176 5
68659708 407741330 6
328634628 407741330 2
354911386 106150560 14
27212119 297967419 1
75896448 15672615 5
15580900 121127090 1
34374472 388299335 7
240202308 15672615 3
19977759 15672615 9
49682880 389434876 2
387054267 389434876 4
169864622 20856796 1
168592013 20856796 1
191111643 143779403 12
26584956 407741330 5
407741330 26584956 12
19758148 258834854 1
16708655 407741330 18
331178901 407741330 2
407741330 16708655 1
259215762 164226176 3
22159580 121127090 9
407741330 32369044 5
14190551 408663015 1
95646830 242943134 1
201226827 22639961 14
34374472 77808680 26
20856796 240202308 1
240202308 353688428 1
169864622 191807697 1
191111643 389434876 2
5715682 106115066 16
118429508 106150560 6
106150560 118429508 4
26584956 19977759 1
227023883 106150560 6
65357102 19825835 20
61781260 407741330 15
32522100 407741330 1
191807697 169864622 4
72883916 311986618 1
28543847 311986618 8
68198984 311986618 5
21666641 311986618 1
166598394 125312818 1
388250401 125312818 1
15048694 166598394 1
388250401 166598394 2
125312818 166598394 1
112398730 383238347 3
70796349 383238347 2
48988168 383238347 1
112398730 24734991 1
276868661 85302744 2
276868661 15453062 22
18096679 162472533 2
33300246 407741330 29
81857654 22159580 2
90432690 20148039 8
131926473 19825835 8
24734991 250311545 1
383238347 209029473 12
22159580 130085607 2
387054267 407741330 5
20424362 223552246 1
22639961 201226827 7
191807697 259215762 2
19977759 32522100 1
34374472 32522100 2
32439211 21713090 4
14190551 14758838 3
107722321 118429508 4
20148039 118429508 2
18099795 70796349 1
277496722 66078636 1
46609085 31373289 24
94701778 388250401 1
115643685 156992643 6
130154450 353688428 7
68659708 156992643 4
115643685 21736214 4
22388326 386476845 1
386476845 22388326 1
169864622 156992643 111
77981490 407741330 6
35781487 259215762 7
388954439 156992643 11
94701778 118429508 11
24211594 118429508 5
143779403 393436815 1
14190551 393436815 1
75896448 23749162 33
19758148 78562045 4
260824465 18632946 5
388299335 90432690 2
260824465 21713090 1
32965648 82093305 1
22159580 62613162 2
388299335 77808680 4
198912426 227023883 28
78562045 24734991 1
131926473 24734991 1
22159580 132170123 1
24734991 222477026 1
78562045 222477026 1
22159580 156992643 1
222477026 209029473 2
24734991 209029473 1
78562045 209029473 1
276868661 21746513 18
32369044 79974944 8
33300246 105800463 13
193313425 84563846 1
193313425 32439211 32
27212119 81367969 2
19619404 34940114 1
27212119 162472533 3
16708655 383238347 1
61781260 353688428 20
16708655 62613162 1
16708655 277496722 10
61781260 20148039 9
107254637 15672615 12
14190551 353688428 6
58821256 21746513 2
225857392 19977759 2
35781487 169864622 2
34374472 156992643 3
16708655 23749162 15
389434876 44548822 1
191111643 105800463 7
15580900 353688428 7
15580900 19177609 1
33300246 22639961 2
19977759 22639961 1
15580900 79974944 4
18020612 107722321 1
153810216 107722321 1
34374472 49682880 6
21408041 353688428 1
21408041 20589545 1
15580900 20589545 3
60738400 242943134 2
82093305 121762421 7
14758838 19825835 3
20995648 14104027 2
16708655 20600229 4
54515428 237700394 1
80943076 237700394 1
95646830 237700394 1
19177609 237700394 1
123346524 237700394 1
22159580 19825835 1
121762421 223552246 1
191111643 18020612 2
115643685 95646830 1
115643685 101712079 1
14190551 32439211 68
61781260 21746513 23
354911386 328634628 1
354911386 90432690 9
61781260 388299335 8
260824465 156992643 2
156992643 162472533 3
331178901 16708655 3
58821256 77234984 6
21408041 32369044 1
16708655 32439211 34
20356313 155892458 1
50714939 125270251 13
117783032 353688428 3
102107018 65357102 1
20995648 156992643 8
387054267 388299335 1
387054267 227023883 4
58922682 19295262 2
354911386 20148039 19
387054267 20856796 2
227023883 61781260 4
21746513 259215762 2
318951712 19977759 2
14104027 417975170 1
14190551 240202308 5
27850283 162472533 1
120720108 20856796 3
269788397 65357102 1
35781487 21746513 40
16970757 76650839 10
14104027 76650839 3
193313425 156992643 3
261782937 35305401 7
14104027 54515428 31
193313425 277496722 23
222477026 19825835 3
261782937 353688428 18
188332701 54515428 3
19177609 417975170 1
32522100 35781487 2
19977759 211525589 2
32522100 77808680 2
32522100 249709671 8
122994639 222477026 1
20226550 250311545 5
50303152 227023883 9
105800463 85302744 1
16708655 288723364 1
240202308 156992643 1
32522100 156992643 2
387054267 20589545 8
124270074 318951712 9
32522100 32965648 6
25091518 245745762 6
32522100 166694631 1
120720108 318951712 18
192935794 318951712 36
32522100 25091518 3
106150560 90432690 2
15048694 22159580 1
77808680 81367969 2
82093305 15672615 2
81367969 15672615 1
15580900 125270251 2
49682880 125270251 1
14104027 16708655 1
15048694 156992643 7
68659708 225857392 9
15672615 245745762 9
108587399 215206530 1
225857392 14146330 1
32965648 65357102 4
20356313 44548822 1
143779403 81367969 1
14104027 60738400 1
153810216 143779403 9
32965648 131517399 1
198912426 21713090 7
288723364 156992643 2
188332701 393947529 2
61733092 393947529 1
35781487 32522100 4
35781487 77808680 4
35781487 249709671 4
35781487 260824465 1
35781487 50303152 2
131517399 32965648 1
35781487 227023883 7
153810216 156992643 1
191111643 156992643 7
14561015 24734991 3
20992801 19977759 3
14104027 259215762 3
386476845 245745762 1
85809236 156992643 1
240202308 40238442 2
19397942 245745762 9
143779403 318951712 71
277496722 19977759 6
61733092 80802900 1
198912426 156992643 6
242943134 275228841 2
50303152 32522100 2
14104027 399365200 1
417975170 408663015 6
18020612 50303152 1
385936104 24734991 3
80802900 19397942 1
387054267 23749162 2
114704539 173089105 1
131926473 173089105 1
191807697 328634628 3
227023883 21746513 4
75896448 21746513 3
105800463 32439211 6
115643685 15672615 7
105800463 15672615 4
408454349 23749162 6
193313425 16708655 2
107722321 156992643 2
388954439 107722321 1
169864622 107722321 2
386776248 125270251 1
386776248 258834854 1
46609085 14395178 1
408454349 14104027 23
388299335 105800463 5
88974929 19177609 1
19177609 88974929 1
373442908 295807687 4
19977759 19825835 2
253490735 88974929 2
24211594 23749162 3
24211594 389434876 1
249709671 227023883 10
33300246 245745762 8
227023883 249709671 4
227023883 32522100 2
249709671 32522100 6
58821256 156992643 4
90432690 81367969 8
386476845 105880024 3
20356313 297967419 1
77224096 24734991 3
54351001 90432690 2
24734991 217148014 3
77224096 217148014 2
61781260 32439211 67
253490735 26584956 14
77240489 80802900 4
198912426 105800463 2
33300246 15672615 14
33300246 32439211 13
33300246 21746513 2
193313425 21746513 37
33300246 225857392 15
193313425 225857392 9
14567982 19825835 1
90432690 106150560 1
90432690 353688428 1
68659708 49682880 4
32369044 32439211 3
32369044 61781260 9
32369044 66078636 2
32369044 201226827 1
153810216 22388326 2
32369044 240202308 6
32369044 125270251 1
32369044 328634628 3
193313425 408454349 3
32369044 408454349 1
32369044 22388326 1
21713090 249709671 1
75896448 328634628 1
19825835 24734991 10
16708655 353688428 8
32369044 15672615 6
32369044 33300246 6
386776248 28087982 1
28087982 386776248 1
32369044 227023883 2
18096679 44548822 1
19977759 388299335 3
80802900 259215762 1
61781260 259215762 4
50303152 249709671 3
143779403 32439211 29
259215762 20589545 5
32369044 357472615 2
143779403 240202308 8
143779403 49682880 14
143779403 21736214 3
143779403 260824465 3
193313425 19977759 1
16708655 259215762 2
242943134 76650839 2
125270251 297967419 1
34374472 14567982 2
34374472 297967419 5
21713090 95646830 1
21713090 14933304 3
26796376 24727170 1
24727170 125270251 1
242943134 125270251 4
225857392 242943134 1
27212119 21746513 2
408454349 77981490 2
61781260 260824465 6
18632946 242943134 4
16708655 28087982 2
19619404 125270251 1
19619404 131517399 2
143212610 94701778 4
106150560 107722321 1
80968760 125270251 1
188332701 125270251 1
133236916 23749162 1
133236916 245745762 1
22639961 353688428 6
386776248 388299335 1
34374472 245745762 5
242943134 225857392 1
105838665 277496722 2
20589545 14284260 2
41901500 14284260 3
318951712 277496722 1
353688428 277496722 2
34374472 389434876 1
54351001 156992643 2
19177609 166598394 2
94701778 389434876 2
50303152 82093305 1
20589545 77981490 1
34374472 32439211 21
61781260 408454349 4
353688428 106150560 11
34374472 21713090 9
106150560 353688428 11
75896448 105800463 11
75896448 25091518 2
75896448 106150560 1
185183285 106150560 8
49682880 21746513 1
14933304 24727170 2
94701778 14146330 9
118429508 20856796 4
354911386 21713090 3
354911386 15672615 2
328634628 15672615 3
270926830 15672615 2
75896448 225857392 1
270926830 225857392 1
169864622 245745762 10
261782937 318951712 21
15580900 14933304 7
328634628 21746513 8
105800463 259215762 1
105800463 156992643 1
156992643 245745762 14
49682880 118429508 4
80802900 66444899 2
118429508 49682880 4
107254637 106150560 6
20148039 106150560 2
164226176 277496722 1
222477026 49682880 14
49682880 222477026 13
191807697 277496722 19
333330899 77981490 8
77981490 333330899 8
20995648 21746513 16
354911386 21746513 3
61733092 32522100 3
93860818 245745762 10
377319290 240202308 1
377319290 62613162 1
62613162 377319290 2
168592013 156992643 7
318951712 24734991 3
61781260 84563846 1
15048694 245745762 20
399365200 18627119 1
399365200 417975170 1
18627119 417975170 1
76650839 15157283 1
328634628 408454349 5
65357102 250311545 2
112398730 245745762 1
27212119 200700960 1
27212119 353688428 28
331178901 227023883 1
93860818 20148039 7
144929619 15157283 2
245745762 21713090 1
33300246 118429508 7
250311545 65357102 1
27212119 277496722 5
33300246 242943134 8
61733092 35781487 1
48988168 19087569 1
16708655 24211594 10
408454349 249709671 1
125270251 242943134 2
61733092 21746513 6
32369044 389434876 2
105838665 94701778 5
94701778 105838665 6
408454349 191807697 1
14190551 105800463 3
133236916 168592013 3
387054267 19177609 2
407741330 19177609 1
125270251 55253731 5
288723364 107722321 5
14104027 19589280 2
81367969 90432690 8
15580900 225857392 25
21408041 15672615 6
15580900 250091875 2
115643685 389434876 1
227023883 118429508 3
115643685 118429508 3
115643685 19977759 2
227023883 19977759 6
6364652 21746513 8
68659708 415449314 4
80943076 15157283 7
309587728 15157283 2
85302744 240202308 2
18096679 240202308 5
24734991 385936104 3
15157283 14146330 1
240202308 85302744 1
90432690 61781260 1
32369044 90432690 3
15157283 21713090 1
105838665 259215762 3
32369044 173089105 1
32369044 77808680 2
245745762 15672615 10
328634628 225857392 9
65357102 225857392 2
32369044 75896448 3
110459587 389434876 1
225857392 65357102 2
6364652 24211594 1
32369044 24211594 2
32369044 6364652 5
24211594 6364652 1
328576792 269788397 2
28543847 156992643 1
415449314 19397942 4
34374472 50303152 5
245745762 156992643 3
353688428 388954439 7
20589545 32522100 8
49682880 387054267 1
82093305 407741330 4
80943076 312758175 1
312758175 80943076 1
82093305 105800463 1
125270251 40238442 2
82093305 34654362 1
261782937 200700960 7
77808680 14146330 1
353688428 79974944 3
131970620 81367969 2
193313425 407741330 3
353688428 222477026 1
32369044 169864622 5
166598394 383238347 1
61733092 388299335 2
58922682 240202308 1
166598394 408663015 2
14146330 225857392 1
58821256 387054267 1
180013616 85302744 3
32369044 35781487 1
34374472 72341341 1
15010349 245745762 5
15580900 386476845 2
240202308 245745762 20
21746513 276868661 8
18020612 6058852 1
25091518 389434876 2
122994639 14284260 2
331178901 21746513 3
156992643 49682880 3
331178901 49682880 3
49682880 408454349 2
156992643 225857392 4
14567982 156992643 6
34374472 318951712 6
131970620 277496722 12
15580900 388954439 12
32369044 25091518 1
32369044 19977759 5
25091518 105880024 2
32369044 105880024 2
20995648 33300246 1
93860818 21746513 8
75896448 240202308 4
85302744 180013616 3
81367969 106150560 14
130154450 15672615 9
415449314 15672615 3
415449314 130154450 2
93860818 270926830 6
407859240 77981490 1
331178901 62613162 7
49682880 61781260 3
331178901 32522100 1
21736214 32522100 2
105838665 32522100 1
106150560 32522100 1
68659708 32522100 1
79974944 32522100 1
93860818 32522100 1
142003449 32522100 1
124152473 32522100 1
15672615 32522100 2
101797813 32522100 1
82093305 32522100 2
21408041 32522100 1
24157360 32522100 1
80802900 31373289 2
117777690 31373289 3
77234984 31373289 2
20995648 318951712 7
32369044 270926830 2
353688428 22388326 2
80802900 22388326 1
117777690 22388326 1
77234984 22388326 1
77240489 22388326 1
219330249 22388326 1
61733092 20589545 4
118429508 14146330 3
106150560 386476845 3
18632946 33300246 7
407741330 33300246 10
50714939 19825835 10
19825835 55253731 15
115643685 33300246 5
19825835 131926473 7
115643685 277496722 4
42374586 166598394 1
75896448 354911386 2
62613162 32522100 1
105800463 245745762 2
58922682 156992643 2
35305401 168592013 3
15048694 80943076 1
115643685 121762421 15
33300246 240202308 3
58922682 16708655 1
168592013 35305401 2
15048694 105800463 3
61781260 44548822 1
68659708 118429508 12
249709671 118429508 1
18099795 118429508 2
32522100 118429508 6
6058852 215206530 1
90432690 240202308 1
122994639 14758838 1
32369044 106150560 11
32522100 270926830 1
61733092 106150560 1
20995648 118429508 22
357805905 118429508 1
75896448 118429508 4
32965648 118429508 2
26584956 23749162 1
32522100 15672615 11
331021368 222762589 2
133236916 20856796 1
15048694 20856796 4
32369044 16708655 2
198912426 296312085 2
107722321 72341341 1
20856796 245745762 8
75896448 169864622 2
6364652 20589545 1
16970757 131517399 1
115643685 35781487 2
198912426 169864622 2
32369044 168592013 4
18020612 33300246 11
18020612 242943134 2
422184091 19825835 2
20992801 245745762 8
422184091 131517399 1
193313425 15672615 8
32369044 32522100 1
50303152 15672615 3
19977759 393436815 6
61781260 393436815 1
16708655 393436815 1
388299335 393436815 1
20856796 389434876 2
115643685 249709671 9
224655400 22159580 5
77240489 31373289 2
408454349 33300246 3
56999787 88974929 1
162472533 130154450 2
245745762 124270074 2
227023883 80802900 1
19397942 225857392 3
18099795 156992643 20
49682880 156992643 1
32965648 15672615 3
25091518 15672615 3
80802900 227023883 1
242943134 312758175 3
58922682 78562045 1
270926830 130154450 1
26584956 15672615 1
16970757 245745762 1
312758175 242943134 1
18096679 250311545 4
106397932 61781260 1
70796349 388250401 1
61781260 15672615 14
58836363 389434876 1
14104027 389434876 2
224655400 389434876 1
131926473 258834854 1
240202308 249709671 3
240202308 387054267 1
19977759 387054267 2
106150560 15672615 8
331021368 19825835 1
32369044 18020612 1
18632946 15672615 6
20992801 15672615 5
408454349 49682880 8
61733092 35305401 11
224655400 14104027 3
389434876 14104027 1
20992801 417975170 1
94701778 250311545 1
32369044 49682880 3
105800463 388299335 2
35305401 156992643 5
253490735 14146330 1
253490735 118429508 1
16884084 35305401 3
32369044 105800463 5
331178901 20148039 2
32369044 20148039 2
32369044 20589545 4
58836363 222477026 7
250311545 86192099 1
169864622 21713090 3
32369044 77981490 2
32369044 115643685 2
80021045 14933304 1
14104027 258834854 2
386776248 65357102 2
101712079 65357102 9
408663015 32522100 2
261782937 32522100 3
32369044 354911386 1
121762421 40238442 1
61733092 19397942 2
93860818 118429508 8
66078636 14567982 1
62613162 312758175 13
77220402 22388326 1
32369044 124270074 1
16708655 15672615 17
16970757 155892458 1
32369044 191807697 1
105800463 95646830 5
95646830 105800463 4
32369044 386476845 1
105800463 20589545 3
32369044 23749162 1
6364652 15672615 10
32369044 35305401 2
193313425 106150560 7
222762589 15157283 5
58922682 15157283 2
131926473 35305401 8
32369044 20600229 1
24727170 62613162 4
143779403 296312085 1
20992801 296312085 1
6058852 14284260 1
162472533 16708655 2
90432690 16708655 2
387054267 26584956 23
27212119 26584956 9
236953412 26584956 4
21408041 26584956 8
18627119 131517399 2
201226827 162472533 1
81367969 162472533 5
201226827 407859240 1
201226827 20148039 1
77188973 32522100 3
201226827 15672615 3
77188973 15672615 1
201226827 227023883 1
77188973 227023883 2
201226827 225857392 1
357472615 377319290 3
201226827 79974944 1
201226827 328634628 1
357472615 408454349 1
201226827 408454349 1
6058852 14933304 3
17723460 105800463 11
80943076 383238347 3
17723460 21746513 36
17723460 219298196 3
408663015 35305401 16
436576452 65357102 8
408454349 318951712 1
49682880 19977759 3
133236916 436576452 3
84563846 105800463 1
84563846 34654362 1
14190551 318951712 36
388954439 169864622 14
32369044 21746513 2
169864622 15672615 5
113585486 131517399 1
131517399 113585486 1
58821256 397229449 4
389434876 14146330 4
111411358 225857392 2
34374472 408454349 7
111411358 105800463 3
111411358 21713090 2
125270251 422184091 4
22499765 393947529 1
21736214 21746513 13
259215762 200700960 4
436576452 125270251 4
66774405 14146330 2
14933304 33300246 1
33300246 14933304 1
196054196 386476845 1
125270251 436576452 1
288723364 88974929 1
436576452 14284260 2
15580900 62613162 9
19018381 14933304 1
95646830 44548822 1
34374472 436576452 3
34374472 95646830 3
34654362 389434876 4
162472533 118429508 4
118429508 162472533 3
153810216 162472533 3
119074643 14395178 1
153810216 118429508 1
227023883 130154450 3
61781260 118429508 15
16708655 118429508 9
50303152 23749162 13
196054196 106150560 2
19825835 15157283 3
108587399 155892458 1
35305401 118429508 3
227023883 22159580 2
50714939 162472533 1
85809236 22159580 1
15580900 436576452 1
22159580 227023883 3
436576452 19177609 1
153810216 32369044 10
377319290 162472533 1
377319290 90432690 1
153810216 18020612 2
288723364 383238347 1
15048694 54515428 1
19758148 54515428 11
20856796 21746513 10
50714939 62613162 3
21746513 117777690 1
240202308 22639961 1
122994639 22159580 4
20992801 26584956 2
20992801 156992643 25
388954439 408454349 1
49682880 173089105 2
16708655 18020612 3
15580900 318951712 21
15580900 118429508 4
21736214 240202308 2
388954439 40238442 1
185183285 318951712 6
326184301 164226176 2
162472533 18020612 1
162472533 20589545 3
34374472 415449314 1
260824465 318951712 3
250091875 436576452 1
68659708 130154450 13
20992801 21746513 6
6364652 32439211 6
130154450 249709671 1
249709671 130154450 1
388954439 81367969 9
14190551 249709671 2
80943076 162472533 1
18099795 20589545 12
80943076 90432690 1
331178901 105800463 6
318951712 249709671 7
105800463 249709671 5
249709671 318951712 4
90432690 415449314 1
105800463 354911386 1
162472533 80943076 1
143212610 80943076 1
432396682 20856796 12
75896448 277499481 1
106150560 6364652 1
354911386 6364652 1
6364652 33300246 2
6364652 162472533 7
19295262 106150560 4
54351001 106150560 1
131970620 106150560 2
331178901 156992643 4
107254637 6364652 1
26584956 387054267 4
27212119 387054267 1
253490735 387054267 5
236953412 387054267 2
407741330 387054267 2
21408041 387054267 2
35781487 68659708 7
17723460 397229449 49
35781487 26584956 1
17723460 353688428 27
77224096 118429508 1
14104027 125312818 1
108587399 125312818 1
24734991 108587399 1
125312818 108587399 1
35305401 388299335 2
388299335 35305401 3
427031173 125312818 6
112398730 125312818 2
34654362 318951712 3
156992643 415449314 7
26584956 130154450 1
49682880 318951712 9
19758148 14567982 1
27212119 156992643 3
249709671 156992643 2
156992643 249709671 1
415449314 156992643 14
14104027 34654362 17
93880122 28087982 1
27212119 35305401 2
14104027 62613162 1
188332701 155892458 1
297967419 225857392 2
125312818 21736214 1
50714939 318951712 12
393436815 408454349 1
393436815 90432690 1
15580900 68659708 8
288723364 118429508 1
227023883 68659708 5
331178901 68659708 47
143779403 225857392 33
17723460 454866285 52
32522100 318951712 6
80021045 19295262 1
131970620 454866285 40
17723460 386476845 9
18096679 166598394 1
153810216 222477026 1
153810216 277496722 12
20600229 353688428 2
58821256 318951712 4
35781487 318951712 15
454866285 84563846 1
131970620 84563846 1
454866285 168592013 4
168592013 454866285 2
27212119 249709671 1
388299335 225857392 5
454866285 225857392 1
408454349 259215762 1
22159580 144929619 1
78702900 15157283 14
35781487 250091875 7
191111643 68659708 26
153810216 102084479 3
20992801 318951712 35
388299335 15672615 1
61733092 15672615 5
249709671 117777690 1
388299335 415449314 11
35781487 75896448 4
61781260 277496722 21
34374472 277496722 7
21746513 118429508 6
193313425 61781260 2
14190551 118429508 4
331021368 288723364 2
422184091 62613162 4
31373289 397229449 4
35781487 78702900 2
70796349 25091518 1
193313425 118429508 2
20856796 454866285 21
35305401 454866285 3
144791011 156992643 1
454866285 20856796 22
16970757 19825835 1
131970620 260824465 1
166598394 154943205 3
6364652 225857392 2
33300246 20600229 11
14190551 408454349 4
432396682 28087982 1
191111643 106150560 1
121762421 49682880 1
18020612 32439211 6
33300246 388299335 1
328634628 68659708 47
154943205 166598394 1
34374472 19295262 3
240202308 250091875 2
250091875 240202308 1
49682880 242943134 1
20995648 68659708 21
14190551 454866285 5
77981490 260824465 1
454866285 21746513 12
17723460 276868661 31
21746513 454866285 12
261782937 156992643 4
32965648 6058852 1
32965648 55253731 1
143739561 454866285 16
270926830 454866285 10
191807697 102084479 10
432396682 49682880 11
65357102 125270251 4
20600229 415449314 2
19397942 259215762 4
35305401 33300246 1
193313425 164226176 2
36664451 95646830 1
24211594 21746513 6
20995648 23749162 5
25091518 105800463 5
25091518 33300246 6
52412027 38281180 1
227023883 32439211 10
133236916 78702900 8
34374472 21746513 6
24211594 191807697 1
15133808 436576452 1
61781260 75896448 3
153914621 173089105 1
75896448 33300246 3
201226827 276868661 6
61781260 377319290 5
58821256 32369044 1
54351001 454866285 2
191111643 454866285 17
81367969 353688428 16
17723460 15672615 21
20992801 124270074 1
35781487 124270074 4
19177609 70796349 3
22639961 245745762 1
389434876 20856796 3
389434876 297967419 2
389434876 49682880 1
81367969 77188973 4
32369044 77188973 3
50714939 454866285 3
20995648 454866285 12
20995648 386476845 2
77981490 388954439 15
49682880 14104027 2
21736214 353688428 8
77981490 454866285 19
112398730 80802900 6
120720108 20589545 1
192935794 20589545 5
192935794 15672615 2
78702900 383238347 4
242943134 288723364 2
55253731 288723364 1
24727170 288723364 1
58922682 250311545 1
118429508 225857392 2
377319290 15672615 1
166598394 52412027 1
19397942 20589545 9
19397942 118429508 5
19397942 318951712 2
173065787 80802900 1
275228841 80802900 1
19397942 15672615 10
288723364 55253731 2
408454349 156992643 1
27212119 389434876 1
193313425 173089105 4
33300246 454866285 53
200700960 15672615 3
193313425 61733092 40
20600229 49682880 1
80802900 275228841 6
77234984 276868661 1
191807697 90432690 1
19397942 81367969 1
198912426 81367969 19
28543847 55059675 1
108905591 61733092 1
28543847 61733092 7
52412027 166598394 3
261782937 19295262 1
191111643 118429508 12
61733092 34654362 6
131926473 95646830 1
34654362 61733092 5
16970757 388299335 14
130154450 68659708 28
33300246 61733092 40
82406734 61733092 5
240202308 61733092 5
22639961 21746513 2
21746513 61733092 10
84563846 21746513 7
185183285 389434876 3
62613162 318951712 14
21746513 156992643 12
84563846 156992643 8
77808680 23749162 1
28543847 131517399 2
162472533 156992643 1
79974944 156992643 1
32965648 245745762 1
115643685 245745762 3
17723460 245745762 9
227023883 75896448 1
155892458 166598394 1
92498317 166598394 2
193313425 454866285 5
27212119 407741330 1
21408041 407741330 2
14933304 14284260 1
250311545 217148014 2
328634628 105838665 6
354911386 19087569 1
388250401 383238347 1
5715682 130154450 1
40238442 22639961 8
75896448 389434876 1
200700960 21746513 12
66078636 383238347 1
102107018 32369044 2
78562045 18632946 1
6364652 156992643 4
16708655 80802900 2
34374472 80802900 1
34374472 117777690 1
80802900 276868661 2
16708655 105800463 9
260824465 250311545 2
309587728 95646830 2
217148014 250311545 1
16708655 15157283 4
124270074 240202308 2
142003449 385936104 1
16708655 61733092 24
162472533 68659708 13
250311545 260824465 1
34374472 276868661 1
62613162 422184091 3
19825835 19177609 2
19177609 19825835 2
25097735 15157283 74
16708655 389434876 1
18020612 19397942 2
354911386 20589545 5
75896448 125270251 3
32522100 61733092 3
17723460 24211594 2
162472533 62613162 3
32522100 32439211 3
193313425 23749162 4
253490735 377319290 2
164226176 389434876 1
219298196 201226827 1
201226827 388954439 8
62613162 188332701 2
32369044 61733092 3
35781487 61733092 4
156992643 353688428 2
65357102 219298196 1
32369044 156992643 2
20995648 61733092 18
188332701 14284260 3
164226176 81857654 2
20995648 20424362 1
58821256 454866285 9
107722321 169864622 5
35781487 90432690 2
131970620 377319290 1
14190551 93860818 9
107722321 6058852 2
6058852 107722321 2
77240489 276868661 4
108587399 385936104 2
387054267 156992643 1
61781260 61733092 26
21408041 200700960 1
118429508 19177609 1
23452598 19177609 1
36664451 223552246 1
192935794 223552246 1
18632946 14104027 2
14104027 18632946 4
49682880 61733092 10
240202308 26584956 2
50303152 389434876 4
193313425 105800463 3
65357102 28087982 2
388299335 20148039 3
131970620 32439211 2
23452598 106115066 1
192935794 20148039 14
130154450 111013369 3
20995648 249709671 6
16970757 154943205 1
17723460 23749162 1
118429508 20589545 3
353688428 20589545 2
130085607 357472615 1
275228841 357472615 1
123346524 130154450 1
36672211 130154450 1
97452095 130154450 1
261782937 68659708 4
331178901 389434876 5
131926473 217148014 1
22388326 454866285 1
77220402 454866285 1
377319290 173089105 5
16708655 32522100 2
22159580 61733092 3
46609085 77981490 27
118429508 259215762 1
21736214 20148039 1
20992801 242943134 2
415449314 21736214 4
85809236 6058852 5
77234984 32369044 3
295807687 388299335 11
245745762 18632946 2
19619404 18632946 1
104845115 132170123 1
105838665 173089105 4
102107018 173089105 1
105838665 77808680 2
173089105 77808680 1
102107018 77808680 1
85302744 297967419 1
399365200 297967419 1
270926830 143739561 20
225857392 105800463 4
18020612 333330899 1
193313425 93860818 13
18099795 388954439 3
261782937 297967419 4
68659708 297967419 1
333330899 15672615 2
250311545 15672615 1
68659708 18632946 2
318951712 20992801 29
318951712 227023883 1
54351001 105800463 3
16708655 20148039 4
143779403 18632946 8
354911386 454866285 2
54351001 81367969 1
393436815 277496722 5
18099795 68659708 12
173089105 200700960 17
102107018 200700960 1
78702900 388299335 1
54351001 61733092 7
169864622 20992801 4
468356212 77981490 1
156992643 389434876 2
77981490 468356212 1
173065787 187632184 4
468356212 353688428 12
34374472 468356212 1
185183285 388299335 2
125270251 80943076 2
40238442 15672615 2
249709671 15672615 2
315283542 118429508 1
242943134 15157283 4
56999787 215206530 1
5715682 15010349 1
468356212 81367969 10
261782937 389434876 2
318951712 130154450 5
142003449 18632946 2
297967419 85302744 1
399365200 85302744 1
143739561 19177609 1
80021045 318951712 1
196054196 125270251 1
33300246 249709671 3
432396682 68659708 74
81367969 468356212 3
20600229 23749162 1
118429508 93860818 14
18099795 15672615 1
20992801 32439211 14
387054267 408454349 11
249709671 468356212 1
18099795 389434876 4
18099795 20992801 7
225857392 250091875 2
460401829 22159580 6
20589545 68659708 3
86192099 68659708 1
143212610 68659708 1
101712079 269788397 1
14395178 166598394 1
112398730 166598394 1
21746513 15672615 19
82093305 277496722 2
20995648 164226176 2
253490735 249709671 1
20600229 15672615 1
377319290 357472615 2
125270251 196054196 1
354911386 61781260 1
60738400 15672615 1
20589545 389434876 1
260824465 35305401 1
260824465 15672615 1
35305401 15672615 2
66078636 15672615 1
260824465 21746513 1
28087982 78702900 3
260824465 20148039 1
17723460 156992643 19
260824465 354911386 1
20995648 66078636 1
20995648 19825835 1
102107018 19825835 1
61733092 156992643 1
61733092 32439211 11
61733092 49682880 2
20856796 130154450 2
130154450 21746513 2
318951712 93860818 6
75896448 61733092 13
34374472 201226827 3
162472533 20992801 7
357805905 227023883 1
328634628 115643685 1
75896448 397229449 8
143739561 93860818 2
14104027 131517399 12
143779403 93860818 9
22282116 169864622 1
62613162 80943076 8
124270074 245745762 11
20132840 32965648 1
58922682 95646830 4
16970757 415449314 1
24734991 32965648 1
388250401 19177609 1
388250401 20424362 2
20424362 125270251 2
125270251 20424362 3
34374472 20589545 11
20356313 309587728 2
133236916 162472533 2
386476845 397229449 1
261782937 6364652 1
143779403 227023883 3
54351001 331178901 39
34374472 240202308 5
14146330 77234984 1
78702900 121127090 5
56999787 333330899 2
105838665 68659708 1
105838665 169864622 4
68659708 169864622 13
119074643 118429508 1
58821256 93860818 7
26584956 19177609 1
121127090 78702900 6
24211594 18632946 1
18632946 118429508 4
34374472 118429508 4
237700394 19177609 1
107254637 276868661 6
169864622 90432690 2
19758148 15157283 9
34374472 26584956 3
20600229 277496722 2
153810216 318951712 1
32522100 331178901 6
143779403 331178901 65
169864622 388954439 11
19177609 250311545 1
112398730 14758838 1
250311545 131517399 3
82093305 454866285 4
118429508 454866285 4
250311545 18627119 1
454866285 121127090 1
15157283 121127090 1
121127090 454866285 1
15157283 454866285 1
20356313 250311545 1
454866285 15157283 1
121127090 15157283 2
312758175 118429508 1
312758175 82093305 1
143779403 106115066 2
100260784 106115066 4
27850283 106115066 4
122994639 217148014 1
34374472 68659708 6
131970620 68659708 3
225857392 68659708 5
34374472 377319290 1
16708655 93860818 13
34374472 93860818 9
437518507 95646830 1
249709671 77808680 5
61733092 454866285 14
61733092 353688428 6
164226176 200700960 2
77808680 61733092 3
253490735 6364652 3
113585486 108587399 3
318951712 260824465 10
61733092 118429508 3
131970620 61733092 2
260824465 61733092 1
260824465 143739561 2
260824465 227023883 4
131970620 227023883 6
260824465 68659708 1
260824465 93860818 4
118429508 156992643 1
415449314 21746513 8
21746513 415449314 5
131970620 90432690 1
131120978 90432690 1
21666641 90432690 1
198912426 21746513 1
82093305 297967419 2
21746513 353688428 9
58922682 80943076 2
28087982 55253731 3
14758838 62613162 2
28087982 15157283 4
108587399 113585486 2
20600229 245745762 3
227023883 20992801 48
16708655 331178901 113
68659708 20992801 2
432396682 20992801 1
121762421 21746513 10
106397932 227023883 1
432396682 331178901 11
15672615 21736214 3
191111643 331178901 19
49682880 354911386 1
259215762 21746513 2
388250401 180013616 1
303707744 180013616 1
373442908 84563846 7
19018381 85302744 1
432396682 21746513 7
85302744 19018381 1
35781487 20589545 3
25091518 68659708 2
14567982 173089105 1
407741330 173089105 3
143779403 61733092 21
54351001 68659708 16
61781260 68659708 12
68659708 331178901 39
224655400 26584956 1
121762421 331178901 2
131970620 14284260 1
198912426 14284260 1
55253731 15672615 2
354911386 331178901 11
40238442 200700960 1
14190551 84563846 1
193313425 68659708 5
261782937 331178901 16
389434876 331178901 8
328634628 24211594 3
328634628 331178901 28
68198984 82093305 1
77240489 173065787 1
31373289 173065787 1
20600229 20148039 1
15010349 311986618 13
107254637 388954439 1
385936104 14937936 1
14561015 14937936 1
162472533 331178901 3
61781260 22639961 5
34374472 22639961 5
297967419 68659708 2
19058678 106115066 1
117783032 132170123 2
227023883 121762421 5
15010349 368312542 3
15010349 38886883 2
24211594 225857392 2
227023883 225857392 3
15010349 219330249 4
112398730 77808680 2
328634628 35305401 3
408454349 311986618 1
18632946 61733092 2
18099795 93860818 6
68659708 245745762 10
15048694 68659708 82
95194160 245745762 1
105800463 118429508 6
19397942 23749162 6
326184301 90432690 1
387054267 90432690 3
15048694 383238347 2
32522100 68659708 4
32522100 20992801 1
245745762 68659708 17
354911386 227023883 5
21746513 68659708 5
68659708 14146330 5
18020612 162472533 2
18020612 19977759 2
28087982 14567982 1
261782937 61733092 26
80802900 219330249 1
95646830 166598394 2
227023883 15672615 8
154943205 20148039 1
432396682 14395178 7
191111643 14104027 1
34374472 227023883 18
475884318 422184091 1
111013369 130154450 2
111013369 162472533 1
144929619 88974929 6
115643685 162472533 2
34374472 331178901 24
200700960 331178901 6
115643685 35305401 5
193313425 20992801 6
54515428 62613162 1
62613162 54515428 1
118429508 331178901 5
193313425 331178901 15
27212119 318951712 2
193313425 21736214 33
20356313 242943134 2
19825835 125312818 2
21736214 23749162 1
107254637 105800463 1
209029473 312758175 2
101712079 125270251 1
115643685 26584956 2
21746513 26584956 3
20600229 26584956 1
28087982 101712079 2
357472615 245745762 1
32369044 245745762 1
33300246 377319290 1
101712079 15157283 2
328634628 318951712 3
20995648 388954439 3
18632946 20992801 12
18632946 331178901 10
20992801 331178901 5
408454349 21746513 1
388954439 22639961 1
408454349 32439211 6
81857654 19177609 1
122994639 353688428 1
61781260 80943076 1
121762421 118429508 6
240202308 311986618 1
107254637 156992643 6
118429508 173089105 4
32369044 331178901 5
107254637 121762421 1
27212119 260824465 1
14104027 19018381 2
198912426 454866285 2
156992643 454866285 5
32369044 20992801 4
32369044 192935794 2
454866285 156992643 5
58821256 331178901 17
18099795 331178901 22
21746513 20992801 2
457060718 61733092 8
457060718 277496722 1
58922682 44548822 1
20995648 331178901 15
115643685 164226176 1
102084479 61733092 1
102084479 225857392 3
331178901 454866285 3
18099795 454866285 1
58922682 217148014 2
122994639 20856796 1
14104027 15157283 3
143739561 94701778 1
105800463 70796349 2
94701778 143739561 3
112398730 131517399 2
169864622 68659708 10
328634628 20589545 4
105880024 22388326 2
296312085 22388326 1
55253731 19177609 1
16708655 20992801 6
454866285 20992801 2
19397942 120720108 5
61781260 454866285 26
27212119 115643685 1
35781487 14395178 1
28543847 94701778 2
35305401 245745762 3
261782937 155892458 1
49682880 331178901 17
22499765 77234984 1
26584956 77234984 1
14933304 77234984 1
15157283 101712079 2
198912426 388954439 6
164226176 143779403 1
19758148 70796349 4
50714939 70796349 5
27212119 164226176 1
61733092 169864622 2
18099795 121762421 8
191111643 77808680 8
240202308 318951712 3
331021368 23749162 1
106150560 156992643 1
297967419 156992643 2
333330899 35305401 1
27212119 15672615 2
54351001 15672615 1
58922682 383238347 2
462856853 383238347 5
19295262 32522100 3
19825835 118984824 7
328634628 192935794 10
17298241 14146330 1
397229449 26584956 1
72883916 132170123 9
28543847 132170123 6
68198984 132170123 1
353688428 14146330 3
353688428 249709671 4
353688428 200700960 2
270926830 245745762 6
95646830 131517399 2
143779403 407741330 1
85302744 132170123 2
14197060 132170123 1
15010349 132170123 5
80021045 132170123 4
95646830 19825835 3
54351001 22388326 6
105880024 331178901 4
32965648 331021368 1
18099795 81367969 2
196054196 81367969 1
22639961 81367969 1
240202308 19397942 2
6364652 19397942 2
331021368 32965648 1
44548822 32965648 1
222477026 60738400 1
50714939 15453062 1
240202308 6364652 1
19397942 6364652 3
388954439 14146330 1
107722321 222477026 1
191111643 15672615 2
15048694 353688428 2
107254637 225857392 18
297967419 61733092 1
21736214 61733092 3
75896448 101712079 1
242943134 95646830 2
432396682 90432690 2
328634628 227023883 4
22499765 120720108 1
22499765 169864622 1
14190551 94701778 6
120720108 192935794 20
72883916 106115066 1
18099795 84563846 4
20589545 22639961 1
94701778 93860818 11
253490735 121127090 1
15580900 222477026 10
187632184 173065787 1
50714939 303707744 1
108587399 297967419 1
58821256 143779403 5
105838665 225857392 6
457060718 225857392 1
124270074 225857392 1
77981490 331178901 2
261782937 407741330 3
18451281 61733092 1
35305401 353688428 5
14104027 383238347 1
407741330 68659708 2
19397942 61733092 4
408454349 169864622 3
19397942 415449314 10
353688428 468356212 2
35305401 468356212 1
32965648 44548822 2
331021368 44548822 7
127619354 80812413 11
118711934 90432690 1
353688428 35305401 2
468356212 35305401 1
193313425 192935794 9
56999787 479644360 2
85809236 106115066 1
368312542 55059675 1
19973305 55059675 1
55059675 19018381 1
106115066 19018381 2
55059675 333330899 1
106115066 85302744 1
19973305 65357102 2
393436815 227023883 1
169864622 227023883 24
35305401 20148039 7
80021045 219330249 3
20148039 35305401 3
368312542 479644360 2
276868661 156992643 1
353688428 130154450 2
80021045 331178901 2
468356212 397229449 3
15580900 19977759 6
56999787 22159580 2
275228841 108587399 4
249709671 245745762 8
32522100 130154450 2
245745762 249709671 3
20589545 225857392 1
61781260 20992801 12
19825835 6058852 1
80943076 125312818 3
32965648 21736214 2
21736214 18632946 2
131926473 20992801 1
312758175 121127090 1
20995648 121127090 1
22159580 188332701 5
80021045 118429508 1
80021045 105800463 2
408454349 270926830 4
225857392 49682880 5
143779403 259215762 1
80943076 154943205 1
432396682 245745762 7
173089105 118429508 5
102107018 15672615 2
102107018 353688428 2
143779403 408454349 4
61733092 245745762 3
143779403 20148039 3
15157283 28087982 1
408454349 19295262 2
122994639 18632946 1
368312542 19973305 1
142003449 35305401 1
65357102 19973305 1
222419520 131926473 7
222762589 245745762 1
20992801 55253731 1
107254637 454866285 2
107254637 68659708 4
107254637 61733092 4
28543847 331178901 1
75896448 32439211 3
118984824 15157283 3
80943076 95646830 1
468356212 201226827 2
61781260 331178901 23
105838665 331178901 3
35305401 81857654 1
81857654 35305401 1
122994639 250311545 1
261782937 249709671 1
15580900 331178901 3
222477026 131517399 2
35781487 20992801 6
106150560 20992801 1
277496722 240202308 2
192935794 249709671 1
192935794 227023883 4
32369044 117777690 1
454866285 33300246 6
21736214 68659708 9
93860818 68659708 14
93860818 240202308 3
227023883 35781487 2
112398730 21746513 1
112398730 168592013 1
112398730 386476845 1
21746513 386476845 2
16884084 19825835 6
33300246 72341341 8
460401829 125312818 7
34374472 454866285 17
191807697 35305401 1
21746513 245745762 1
153810216 331178901 2
242943134 55253731 6
19177609 34244239 1
408454349 240202308 5
14104027 388250401 4
68659708 93860818 24
14146330 245745762 1
245745762 20992801 9
191111643 61733092 11
191807697 225857392 1
191807697 105800463 1
245745762 93860818 6
454866285 61733092 9
261782937 20148039 2
5715682 20148039 2
33300246 121127090 9
388299335 21746513 6
6364652 169864622 1
143779403 436576452 1
21736214 225857392 5
21736214 15672615 30
14190551 276868661 1
18632946 260824465 1
92498317 68659708 1
143212610 260824465 1
119074643 288723364 1
482866177 125270251 1
20589545 227023883 9
5715682 72341341 1
303707744 331021368 1
14567982 388954439 6
303707744 55253731 1
20995648 124270074 4
191807697 32439211 8
164226176 15672615 3
415449314 68659708 17
168592013 318951712 1
249709671 20992801 2
35305401 20992801 2
249709671 32439211 14
35305401 32439211 5
61733092 105880024 1
14567982 245745762 1
389434876 20992801 1
19825835 383238347 1
84563846 15672615 2
49682880 328634628 1
49682880 162472533 4
14190551 237700394 1
198912426 121762421 4
20995648 106115066 1
162472533 49682880 2
328634628 49682880 1
331178901 19977759 3
46609085 397229449 3
22499765 219330249 3
34374472 34654362 9
227023883 120720108 2
156992643 20992801 12
25097735 125270251 2
85302744 14758838 1
462856853 14758838 1
318951712 14758838 1
198912426 14758838 1
143779403 68659708 13
422184091 331021368 3
191111643 93860818 1
113585486 15157283 2
200700960 156992643 1
191111643 277496722 2
200700960 68659708 10
331021368 422184091 3
14146330 68659708 1
49682880 245745762 2
18632946 32439211 16
225857392 331178901 13
16884084 166598394 2
19295262 454866285 1
200700960 454866285 5
454866285 200700960 2
21746513 162472533 8
143779403 153810216 30
65357102 24734991 2
16708655 20424362 5
108587399 95646830 1
482866177 383238347 1
61733092 93860818 4
318951712 156992643 2
101712079 288723364 6
432396682 15672615 3
105880024 77188973 2
107254637 196054196 1
112398730 277496722 1
261782937 277496722 14
106150560 277496722 1
457060718 62613162 1
106150560 260824465 1
77981490 93860818 1
32522100 93860818 2
16708655 34374472 66
82093305 106150560 7
106150560 331178901 3
14933304 61733092 2
70796349 95646830 9
32522100 21746513 1
143779403 34374472 10
32439211 34374472 15
21736214 34374472 9
191807697 93860818 1
26796376 240202308 4
222762589 118984824 7
14190551 415449314 1
143779403 277496722 3
65357102 32965648 6
261782937 34374472 23
193313425 34374472 36
54351001 34374472 2
261782937 260824465 1
457060718 22159580 11
261782937 24211594 1
35305401 24211594 1
143779403 454866285 7
19977759 192935794 11
6364652 72341341 1
61781260 196054196 1
15048694 312758175 1
25097735 125312818 4
191111643 318951712 37
14284260 188332701 2
20995648 415449314 6
20992801 34374472 23
62613162 28087982 1
19825835 309587728 1
18627119 209029473 5
75896448 14146330 1
49682880 93860818 7
261782937 19825835 9
14190551 331178901 15
354911386 23749162 2
354911386 173089105 1
80943076 18632946 1
18632946 80943076 1
55253731 118429508 1
209029473 18627119 15
94701778 143779403 2
14284260 277496722 1
34374472 20992801 23
46609085 131926473 8
105838665 88974929 4
20356313 111013369 1
261782937 21736214 4
250091875 245745762 4
15580900 131926473 3
245745762 34374472 2
250091875 93860818 1
318951712 20856796 1
192935794 24734991 2
62613162 14146330 3
62613162 14567982 5
15580900 93860818 4
50714939 22159580 6
121762421 20856796 3
16884084 34244239 1
14190551 275228841 2
20856796 121762421 3
33300246 23749162 32
130154450 318951712 5
328634628 106150560 4
198912426 22388326 1
68659708 34374472 3
68659708 21746513 7
16970757 118984824 2
24734991 131517399 1
143779403 72341341 6
72341341 143779403 1
20995648 397229449 3
494828691 90432690 3
227023883 454866285 2
328634628 454866285 7
191807697 15672615 1
318951712 275228841 4
275228841 318951712 4
275228841 130154450 3
130154450 275228841 1
164226176 35305401 1
408454349 35305401 1
18096679 277496722 3
143779403 164226176 6
58922682 121127090 7
387054267 106150560 1
387054267 277496722 1
105880024 6364652 1
15048694 227023883 1
20589545 260824465 1
16708655 318951712 7
14104027 68659708 8
101262304 26584956 2
122994639 143779403 1
131926473 78702900 5
6364652 415449314 6
432396682 227023883 3
16708655 118984824 3
130154450 454866285 1
130154450 34374472 1
130154450 118429508 1
191807697 118429508 3
21713090 81857654 1
85302744 81857654 2
20995648 21736214 5
33300246 49682880 6
5715682 106150560 1
62613162 106150560 1
144929619 108587399 2
62613162 77981490 1
191807697 34374472 2
72883916 331178901 2
72883916 18632946 1
34374472 191807697 4
200700960 169864622 6
277496722 77808680 2
61781260 34374472 56
50714939 353688428 1
22159580 15157283 6
54351001 270926830 1
33300246 259215762 4
77808680 277496722 1
387054267 34374472 3
80021045 34374472 1
19758148 118984824 11
457060718 118984824 22
77981490 156992643 13
20589545 454866285 2
27212119 454866285 1
118984824 61733092 2
143779403 21746513 6
156992643 77981490 4
169864622 77981490 2
122994639 15157283 6
211525589 15672615 1
117777690 15672615 2
21666641 15672615 1
22159580 15672615 1
288723364 44548822 1
80802900 106115066 1
219330249 106115066 1
106115066 80802900 1
5715682 80802900 2
219330249 80802900 1
288723364 121127090 4
44548822 121127090 1
18096679 164226176 1
386776248 101712079 2
54351001 20992801 3
328576792 399365200 1
34374472 22388326 2
227023883 111013369 1
112398730 122994639 1
34244239 14395178 1
65357102 14395178 1
14190551 259215762 3
35781487 24211594 1
14146330 331178901 3
388954439 106150560 3
105880024 106150560 6
105880024 34374472 2
106150560 34374472 12
33300246 34374472 30
66774405 222762589 1
112398730 288723364 1
61781260 354911386 2
143779403 15157283 1
164226176 72341341 4
24211594 61733092 5
19397942 50303152 3
16884084 15048694 1
143779403 131517399 2
49682880 164226176 1
105880024 386476845 4
353688428 386476845 3
32522100 454866285 3
32369044 34374472 19
105880024 19295262 1
18632946 15048694 5
16884084 131517399 3
34374472 121762421 3
81367969 34374472 1
121762421 34374472 4
49682880 68659708 1
460401829 132170123 6
191111643 333330899 1
49682880 124270074 3
120720108 124270074 2
460401829 331178901 5
32369044 297967419 1
68198984 61733092 2
68198984 68659708 1
107254637 331178901 5
68198984 454866285 4
143779403 132170123 1
15453062 454866285 1
211525589 32369044 1
15672615 32369044 1
21666641 32369044 1
22159580 32369044 1
36664451 61733092 1
58821256 34374472 3
354911386 34654362 1
354911386 20992801 5
58821256 227023883 1
354911386 27212119 1
389434876 14567982 2
20356313 24734991 1
227023883 277496722 3
331021368 131517399 1
19058678 131517399 3
21666641 132170123 1
50714939 79974944 4
14395178 94701778 4
24734991 331021368 1
223552246 331021368 1
153810216 61733092 4
326184301 61733092 2
94701778 14395178 2
260824465 118429508 1
33300246 111411358 1
153810216 14933304 3
106115066 14933304 3
22159580 14933304 1
112398730 200700960 11
5715682 32369044 1
331021368 223552246 2
24734991 223552246 5
261782937 32369044 1
354911386 78702900 1
32522100 385936104 2
18099795 19397942 2
261782937 19397942 2
5715682 19397942 1
432396682 130154450 1
24211594 20148039 2
460401829 20148039 1
78702900 354911386 1
5715682 11564602 1
408454349 34374472 8
432396682 143779403 1
408454349 389434876 1
18099795 61733092 5
331178901 34374472 11
249709671 34654362 2
102084479 34654362 1
34654362 249709671 1
68659708 15048694 58
164226176 173089105 1
200700960 81367969 2
40238442 105800463 1
240202308 105800463 1
22388326 20424362 1
5715682 297967419 1
122994639 166598394 1
19825835 250311545 4
18099795 24211594 3
250311545 19825835 2
19977759 77188973 10
80021045 143779403 2
122994639 219330249 1
124270074 50303152 1
16708655 50303152 1
6364652 50303152 1
14190551 50303152 1
328634628 50303152 1
408454349 50303152 1
169864622 50303152 1
193313425 50303152 1
227023883 50303152 1
164226176 50303152 2
191807697 50303152 1
105800463 50303152 2
27212119 50303152 1
77188973 50303152 1
192935794 50303152 1
90432690 50303152 1
193313425 24211594 4
32439211 242943134 1
34374472 397229449 4
162472533 245745762 1
162472533 357805905 1
162472533 32439211 33
162472533 94701778 3
242943134 32439211 1
162472533 20148039 1
162472533 115643685 1
162472533 61781260 1
101797813 20856796 3
111013369 125312818 1
162472533 153810216 1
121127090 118984824 1
6364652 118984824 1
457060718 19825835 1
20356313 19825835 6
6364652 19825835 2
118984824 19825835 5
19977759 173089105 3
153810216 14567982 2
162472533 277496722 3
14567982 153810216 1
49682880 143779403 1
19977759 454866285 3
173089105 454866285 3
24734991 21746513 1
77808680 143739561 2
277496722 143739561 4
15010349 173089105 1
385936104 77234984 1
277496722 173089105 7
14190551 173089105 3
222419520 35305401 2
26796376 15157283 4
191111643 49682880 3
131517399 15048694 3
198912426 120720108 2
62613162 15048694 26
21746513 153810216 1
357805905 331178901 3
118429508 19977759 1
27212119 68659708 2
26584956 93860818 1
62613162 125312818 4
62613162 19177609 2
66774405 188332701 1
188332701 66774405 2
250311545 15048694 12
16884084 95646830 3
55253731 15048694 2
15048694 55253731 1
35305401 20589545 8
162472533 225857392 3
80943076 112398730 1
112398730 80943076 1
49682880 260824465 1
162472533 14933304 1
200700960 192935794 1
27212119 20992801 3
125312818 222762589 1
14190551 20992801 5
132170123 15672615 1
106115066 15672615 1
124312153 15672615 1
180013616 15672615 1
130154450 153810216 1
432396682 15048694 148
19177609 269788397 2
436576452 55253731 1
357472615 32369044 3
58836363 19825835 1
377319290 93860818 5
78562045 80968760 1
70796349 80968760 1
52412027 80968760 1
61733092 80968760 1
77188973 225857392 2
245745762 162472533 2
191111643 162472533 7
27212119 32522100 2
77188973 66444899 3
20356313 275228841 5
122994639 496278040 11
35305401 227023883 16
49682880 32439211 3
457060718 22388326 1
245745762 90432690 1
70796349 131517399 2
49682880 454866285 1
106150560 454866285 3
354911386 19018381 3
16708655 240202308 6
35781487 240202308 6
240202308 454866285 3
16708655 454866285 13
35781487 454866285 1
19397942 14146330 1
15580900 454866285 6
162472533 82093305 1
115643685 408454349 4
111411358 33300246 1
35781487 33300246 4
34343954 88974929 2
5715682 21746513 1
88974929 144929619 1
18632946 82093305 1
26584956 331178901 1
112398730 169864622 1
19825835 303707744 2
242943134 250311545 1
110459587 200700960 3
84563846 34374472 2
105800463 331178901 13
80943076 76650839 7
21736214 143212610 15
34940114 242943134 2
21736214 105800463 2
18632946 105800463 2
18632946 225857392 3
15010349 143779403 1
20356313 15048694 6
193313425 388299335 1
19177609 105800463 1
93880122 34374472 1
14933304 34374472 1
388299335 454866285 3
18632946 245745762 3
18632946 20600229 1
276868661 219298196 3
105800463 93860818 9
20992801 388954439 2
25091518 331178901 1
27850283 14284260 1
34654362 72341341 1
50714939 14933304 1
432396682 93860818 21
21746513 20589545 2
25091518 79974944 2
19619404 15048694 5
21746513 35781487 3
26584956 27212119 2
5715682 35305401 2
21746513 297967419 1
432396682 106150560 2
105800463 106150560 1
52412027 88974929 1
61781260 397229449 1
93860818 15048694 15
27212119 106150560 3
328634628 61733092 4
192935794 24211594 1
259215762 153810216 2
240202308 20992801 1
15580900 20992801 7
259215762 14567982 1
122994639 222762589 2
143212610 297967419 1
383238347 454866285 3
78562045 15048694 3
408454349 90432690 1
118429508 35305401 3
122994639 77981490 1
26584956 242943134 1
385936104 95646830 1
143739561 14395178 1
118429508 14395178 1
21746513 34374472 3
61781260 15048694 2
143779403 20600229 1
15010349 479644360 3
24211594 35305401 1
14104027 408454349 11
303707744 15672615 3
93880122 14933304 1
34374472 14933304 2
77808680 20148039 1
389434876 387054267 1
24211594 192935794 2
261782937 192935794 4
18632946 20589545 2
18632946 20148039 2
387054267 260824465 1
24734991 14561015 1
454866285 383238347 5
193313425 143212610 51
143212610 21746513 4
21746513 143212610 6
24211594 297967419 1
16884084 386776248 5
68659708 454866285 5
143212610 20148039 6
105800463 20148039 2
357805905 162472533 4
111411358 169864622 1
17298241 62613162 1
162472533 34374472 6
14197060 93860818 1
15157283 125312818 3
20589545 32439211 1
20600229 20856796 1
225857392 105838665 6
331178901 105838665 2
225857392 388299335 1
120720108 20148039 5
93860818 331178901 3
91786287 14933304 4
16708655 111013369 1
50303152 32439211 10
311986618 19619404 1
68659708 19619404 1
21746513 318951712 8
225857392 34374472 5
311986618 34374472 1
432396682 34374472 5
318951712 21746513 8
311986618 225857392 1
432396682 225857392 5
240202308 34374472 5
16708655 27212119 1
169864622 34374472 7
34374472 143212610 20
311986618 49682880 1
32965648 19177609 1
19018381 19177609 2
32965648 19018381 1
19177609 19018381 1
19177609 32965648 1
19018381 32965648 1
387054267 27212119 1
15580900 21746513 4
277496722 34374472 6
475884318 277496722 1
66774405 118984824 3
34374472 242943134 3
70796349 93860818 1
376161322 331178901 10
112398730 82093305 1
376161322 143779403 4
35305401 6058852 1
105880024 61733092 2
134738764 14395178 1
454866285 20589545 2
66078636 14146330 1
14933304 311986618 1
27212119 61733092 4
16884084 496278040 2
261782937 143212610 19
19397942 408454349 1
49682880 34374472 1
297967419 34374472 4
143779403 376161322 4
261782937 376161322 4
376161322 297967419 1
34374472 61733092 4
376161322 454866285 6
376161322 20148039 3
61733092 34374472 5
193313425 376161322 11
376161322 353688428 2
132170123 460401829 4
106150560 200700960 1
58922682 376161322 1
297967419 106150560 4
106150560 388299335 3
388299335 106150560 11
388299335 353688428 3
288723364 20992801 12
20992801 288723364 5
20992801 225857392 4
200700960 225857392 3
376161322 200700960 4
14933304 333330899 5
56999787 106115066 5
328634628 124270074 4
143779403 34654362 3
72883916 143779403 3
72883916 225857392 3
16884084 55253731 2
17298241 92498317 2
61781260 93860818 11
454866285 93860818 2
14933304 21666641 2
188332701 496278040 1
77808680 34374472 9
261782937 20992801 2
22388326 95194160 1
77981490 34374472 3
77220402 14933304 1
200700960 376161322 1
72883916 245745762 3
143739561 376161322 1
454866285 376161322 2
353688428 376161322 1
20148039 376161322 1
191111643 14146330 2
260824465 14567982 2
21746513 49682880 2
6364652 49682880 1
22159580 55059675 1
49682880 72341341 11
105800463 143212610 55
261782937 454866285 3
386476845 77981490 2
32522100 14104027 2
14933304 368312542 2
72341341 143739561 2
26584956 21408041 1
17723460 388954439 10
143739561 72341341 1
454866285 77981490 9
25097735 242943134 7
78702900 101262304 2
27212119 72341341 3
77224096 318951712 8
50714939 15048694 2
376161322 50303152 1
516688031 20148039 1
80021045 162472533 1
20148039 516688031 1
516688031 162472533 1
61781260 26584956 10
19977759 34374472 17
328634628 34374472 14
20995648 143212610 7
20992801 357472615 1
24727170 383238347 2
131970620 93860818 24
14104027 242943134 1
27212119 397229449 11
120720108 225857392 2
105800463 153810216 3
261782937 20856796 3
72883916 105800463 2
101262304 78702900 2
376161322 19295262 5
94701778 124270074 1
19977759 20992801 3
120720108 15672615 1
61781260 388954439 2
19977759 388954439 1
328634628 388954439 2
82093305 20992801 1
173089105 20992801 1
328634628 20992801 8
328634628 20148039 1
5715682 180013616 6
162472533 164226176 1
164226176 162472533 1
14933304 143779403 1
44548822 14933304 2
15580900 61733092 5
124270074 20992801 4
153810216 44548822 1
14933304 44548822 1
198912426 20992801 21
223552246 385936104 6
14933304 153810216 1
385936104 223552246 6
249709671 245849058 6
193313425 276868661 4
475884318 24734991 1
153810216 200700960 1
124270074 192935794 37
52412027 222477026 2
222477026 52412027 1
25091518 454866285 2
18099795 225857392 3
21746513 192935794 5
77188973 34374472 17
196054196 34374472 2
14933304 72883916 2
454866285 34374472 1
19295262 376161322 2
475884318 19177609 4
219976700 33300246 1
131970620 33300246 2
49682880 34654362 9
58821256 14104027 1
95194160 277496722 1
107254637 34374472 6
227023883 34374472 12
164226176 34374472 6
143779403 77981490 1
54351001 77981490 1
95194160 34374472 1
112398730 250091875 1
16708655 68659708 11
117783032 14933304 1
222477026 35305401 1
21713090 68659708 2
20992801 23749162 1
389434876 397229449 1
38281180 108587399 2
376161322 130154450 1
97452095 80812413 2
54351001 153810216 5
65357102 166598394 2
454866285 245745762 2
58821256 376161322 1
22499765 15048694 1
408454349 227023883 5
20992801 77224096 3
376161322 21746513 1
376161322 318951712 3
192935794 20992801 7
376161322 20589545 1
15484198 117777690 1
120720108 20992801 5
15484198 32439211 2
61781260 328634628 10
16708655 94701778 2
245745762 331178901 2
331178901 143212610 1
105838665 34374472 3
20992801 105838665 8
34374472 105838665 2
105838665 32439211 9
117777690 153810216 4
143779403 20992801 6
193313425 318951712 10
80802900 62613162 1
56999787 72883916 1
72883916 200700960 1
225857392 200700960 2
80943076 15453062 4
225857392 164226176 1
111013369 92498317 1
328634628 33300246 3
328634628 389434876 1
20995648 125312818 3
201226827 488386309 1
78562045 385936104 2
488386309 201226827 3
21736214 34654362 5
90432690 120720108 1
14190551 143212610 19
90432690 15672615 1
328634628 34654362 5
34244239 125270251 4
397229449 201226827 4
397229449 81367969 5
222762589 15048694 1
33300246 20992801 12
19758148 19825835 5
77224096 20992801 4
95194160 68659708 3
18020612 75896448 1
21736214 454866285 1
46609085 15048694 1
387054267 118984824 1
88974929 105838665 2
33300246 77224096 1
25097735 460401829 3
16884084 118984824 1
33300246 318951712 3
61781260 376161322 1
408454349 20589545 5
121127090 155892458 2
77981490 318951712 2
77981490 386476845 3
386476845 162472533 1
77981490 162472533 2
93880122 118984824 1
164226176 328634628 2
24211594 34654362 1
94701778 34654362 4
77188973 34654362 1
19397942 34654362 3
112398730 209029473 1
221355288 106115066 1
185183285 106115066 1
19977759 318951712 2
188332701 107722321 3
143739561 68659708 4
20856796 68659708 2
188332701 288723364 11
454866285 143739561 13
14758838 18632946 1
93860818 34374472 4
192935794 34374472 2
77981490 34654362 5
288723364 242943134 1
22159580 242943134 3
393436815 389434876 2
17298241 242943134 1
92498317 242943134 1
237700394 242943134 1
143212610 34374472 10
34654362 77981490 1
376161322 107722321 1
173065787 200700960 5
118711934 80812413 20
84563846 80802900 3
22159580 131926473 7
34654362 388954439 1
22159580 66444899 1
200700960 259215762 2
20992801 101712079 1
21746513 90432690 1
18020612 389434876 3
46609085 22159580 1
19973305 115643685 1
19825835 242943134 1
106397932 192935794 1
58836363 6058852 1
94701778 68659708 2
201226827 20992801 1
245849058 81367969 1
200700960 22159580 1
79974944 388954439 1
58922682 52412027 1
121127090 52412027 1
50714939 24734991 3
201226827 245849058 3
19977759 393947529 1
18099795 318951712 8
318951712 77224096 2
288723364 209029473 2
275228841 209029473 1
180013616 393947529 1
275228841 383238347 3
94701778 21746513 6
22159580 154943205 4
156992643 388954439 9
107722321 188332701 2
101712079 242943134 1
17723460 318951712 5
78702900 33300246 1
180013616 117783032 1
90432690 227023883 13
20589545 90432690 1
35305401 90432690 2
90432690 20589545 2
20589545 35305401 1
227023883 35305401 11
90432690 35305401 3
27850283 62613162 3
200700960 173065787 1
80021045 19018381 13
311986618 106115066 2
93860818 162472533 2
17723460 20992801 1
34374472 18020612 4
18020612 34374472 5
20226550 14104027 1
18099795 180013616 14
18632946 94701778 1
16708655 26584956 2
143779403 26584956 1
227023883 143212610 2
21746513 93860818 18
162472533 93860818 7
77981490 245745762 3
35781487 32965648 1
77981490 180013616 1
180013616 77981490 1
105800463 23749162 6
105800463 389434876 2
35305401 34654362 1
34654362 35305401 1
94701778 18632946 3
21744895 166598394 1
14561015 166598394 1
242943134 78702900 1
269788397 131926473 4
35781487 34374472 19
119074643 22159580 4
387054267 19018381 1
22159580 24734991 1
93880122 180013616 2
20356313 24211594 1
125312818 80943076 1
118429508 389434876 1
34374472 427031173 1
427031173 34374472 2
389434876 118429508 1
117777690 93860818 3
6364652 164226176 3
143779403 75896448 1
354911386 143212610 9
354911386 32439211 2
132170123 20589545 1
75896448 143779403 1
354911386 24211594 2
21713090 143212610 1
427031173 191807697 1
21713090 15672615 1
101712079 131926473 1
14104027 188332701 5
16708655 156992643 5
328634628 32439211 12
249709671 105800463 3
191111643 121762421 14
61781260 55253731 1
354911386 376161322 1
34374472 328634628 3
34374472 270926830 2
457060718 24734991 2
354911386 34374472 6
432396682 77981490 2
50714939 15157283 2
20992801 454866285 7
20600229 143212610 2
78702900 19177609 2
19177609 78702900 1
121762421 454866285 16
164226176 19397942 3
427031173 240202308 1
303707744 125270251 2
47916280 125270251 1
303707744 44548822 1
47916280 44548822 1
119074643 475884318 7
19619404 408454349 1
34940114 125270251 1
388954439 173089105 1
28087982 76650839 1
117777690 225857392 1
101712079 188332701 8
209029473 55253731 1
133236916 18632946 1
20995648 32965648 2
133236916 32965648 1
100260784 130092487 1
80943076 242943134 1
105800463 34374472 10
62613162 222762589 1
121127090 24727170 1
242943134 80943076 1
227023883 33300246 5
169864622 33300246 1
133236916 475884318 1
28087982 52412027 1
33300246 227023883 7
55253731 24727170 1
95646830 475884318 2
101712079 19825835 11
376161322 377319290 1
24211594 19397942 3
94701778 19397942 3
77188973 19397942 3
253490735 19397942 2
250091875 156992643 1
77981490 276868661 4
18099795 164226176 1
32965648 34374472 3
18632946 34374472 2
24211594 94701778 1
77188973 94701778 1
253490735 94701778 1
19397942 94701778 1
32965648 33300246 1
20992801 33300246 6
143779403 388954439 1
32965648 20992801 1
376161322 388954439 1
19619404 217148014 1
388954439 118429508 1
52412027 223552246 1
82093305 173089105 1
276868661 77981490 6
44548822 385936104 1
49682880 15672615 2
14567982 20992801 1
21746513 225857392 3
15672615 225857392 1
143739561 225857392 2
61781260 318951712 2
261782937 121762421 2
131970620 34940114 1
105838665 118429508 1
124312153 24727170 1
245745762 131517399 1
21744895 131517399 1
27850283 393947529 2
24211594 25091518 1
19018381 27850283 1
5715682 19018381 3
58922682 288723364 2
19758148 24727170 2
27850283 19018381 1
311986618 19018381 1
180013616 311986618 1
14937936 173065787 1
58922682 24727170 2
162472533 387054267 1
193313425 386476845 1
18099795 77808680 1
408454349 200700960 2
58922682 209029473 1
377319290 77981490 3
94701778 242943134 1
19758148 209029473 1
377319290 168592013 1
61781260 79974944 1
387054267 168592013 2
222477026 383238347 3
94701778 277496722 1
61781260 112398730 1
112398730 81857654 3
219330249 180013616 3
34374472 15672615 3
34374472 164226176 5
77981490 15672615 3
61781260 55059675 1
180013616 14933304 4
193313425 131970620 7
75896448 153810216 1
156992643 84563846 1
75896448 277496722 3
118429508 34374472 2
260824465 331178901 4
408454349 101712079 1
125270251 131517399 5
101712079 55253731 3
107254637 84563846 1
101712079 408454349 1
20589545 20600229 1
532351874 20856796 3
191111643 32369044 2
61781260 131970620 17
432396682 131970620 9
143212610 20856796 1
153810216 68659708 3
77808680 454866285 13
377319290 15048694 2
117777690 121127090 1
118429508 120720108 4
19825835 33300246 2
454866285 77808680 9
32522100 277496722 2
260824465 277496722 1
240202308 118429508 2
33300246 277496722 11
24734991 20992801 1
68659708 34654362 1
118984824 269788397 4
393436815 240202308 1
144929619 131517399 1
77808680 72341341 1
130154450 227023883 7
156992643 227023883 13
20600229 227023883 7
18099795 227023883 5
20600229 156992643 2
18632946 131970620 3
40238442 388954439 2
35305401 331178901 3
18096679 275228841 3
143739561 14146330 1
14146330 106150560 3
227023883 20600229 3
130154450 20600229 1
432396682 143739561 3
242943134 111013369 2
275228841 111013369 2
22499765 14395178 1
108587399 118429508 1
227023883 24211594 2
75896448 227023883 3
77981490 397229449 7
24211594 227023883 6
166694631 162472533 1
16708655 131970620 12
100260784 333330899 1
20424362 333330899 1
118984824 217148014 3
107254637 34654362 2
77808680 131970620 1
333330899 20424362 1
143212610 32439211 11
77808680 21746513 2
227023883 79974944 2
77808680 143779403 1
80943076 217148014 1
19758148 217148014 2
80943076 118984824 3
354911386 93860818 8
19825835 34374472 1
19825835 105800463 3
354911386 353688428 2
19825835 353688428 3
94701778 108587399 3
21736214 162472533 3
245745762 15048694 7
331021368 383238347 2
18632946 454866285 2
20688804 124270074 1
20995648 225857392 3
35781487 118429508 3
15157283 496278040 7
496278040 15157283 20
80802900 125312818 1
328634628 72341341 3
26584956 454866285 1
102107018 454866285 1
357805905 245745762 4
16708655 245745762 3
288723364 227023883 3
408454349 20148039 3
454866285 131970620 17
20148039 34374472 4
54351001 130154450 3
32439211 77808680 7
162472533 61733092 8
121762421 84563846 1
32439211 61733092 15
460401829 62613162 4
115643685 200700960 1
34940114 155892458 2
24211594 249709671 2
180013616 20589545 1
90432690 34374472 6
198912426 105880024 1
15580900 121762421 2
240202308 143212610 1
240202308 18632946 1
131970620 117777690 1
240202308 354911386 1
68659708 32439211 2
240202308 21746513 3
354911386 240202308 1
156992643 331178901 7
143212610 15672615 4
240202308 20148039 2
14190551 131970620 8
191807697 131970620 2
31373289 77240489 25
61733092 250311545 1
295807687 121762421 3
94701778 191807697 8
191807697 94701778 3
58821256 131970620 8
191807697 331178901 3
25091518 61733092 5
25091518 34374472 1
46609085 77240489 73
25091518 26584956 8
15580900 55059675 1
20992801 68659708 3
93880122 15157283 6
25091518 121762421 3
61733092 143212610 10
25091518 227023883 1
15157283 222477026 1
222477026 15157283 2
21746513 18632946 2
33300246 130154450 1
153810216 454866285 1
143212610 20992801 4
192935794 454866285 2
222477026 61733092 4
17723460 118429508 6
32965648 354911386 1
20856796 131970620 11
17723460 34374472 1
54515428 19177609 1
125312818 15157283 3
54515428 15157283 1
61733092 240202308 1
66444899 77240489 15
219298196 77240489 13
84563846 77240489 13
19177609 131517399 1
408454349 173089105 11
125270251 101712079 2
106150560 388954439 3
16708655 388954439 2
249709671 34374472 4
164226176 32439211 3
90432690 32439211 3
164226176 227023883 6
227023883 164226176 5
249709671 164226176 1
90432690 164226176 1
227023883 19397942 1
249709671 19397942 1
34374472 19397942 3
90432690 19397942 1
164226176 90432690 4
249709671 90432690 4
19397942 227023883 1
19977759 32439211 10
408454349 19977759 2
125270251 31373289 1
130154450 61733092 5
50303152 124270074 3
169864622 124270074 4
50303152 18632946 2
50303152 27212119 1
50303152 164226176 2
19397942 164226176 3
50303152 34374472 7
19397942 34374472 10
50303152 242943134 1
50303152 61781260 1
125270251 121127090 3
276868661 77240489 22
16708655 77240489 1
169864622 23749162 3
227023883 18632946 1
169864622 18632946 1
20600229 34374472 3
227023883 14567982 1
58922682 19177609 2
125270251 309587728 1
117783032 22499765 1
193313425 124270074 3
34244239 227023883 2
373442908 76650839 14
118984824 55253731 1
377319290 389434876 1
331178901 225857392 3
107254637 219298196 2
387054267 16708655 3
107254637 31373289 1
21736214 20589545 11
277496722 297967419 1
105800463 387054267 4
117777690 318951712 1
77234984 318951712 3
21666641 27850283 19
62613162 65357102 1
19018381 18632946 4
162472533 143212610 28
164226176 259215762 1
81367969 397229449 3
125270251 393947529 2
16708655 393947529 1
107254637 397229449 2
28543847 454866285 4
16708655 387054267 6
61781260 387054267 3
34374472 387054267 5
66774405 331178901 1
32439211 331178901 11
331178901 32439211 1
35305401 61733092 11
20995648 20992801 6
20600229 328634628 2
387054267 68659708 4
54351001 353688428 1
164226176 32369044 1
383238347 130154450 1
34374472 124270074 2
14190551 250091875 2
93880122 328576792 1
58922682 118984824 2
33300246 331178901 5
95194160 15157283 1
121127090 297967419 1
85302744 21408041 1
499781930 21408041 1
457060718 353688428 1
34374472 105880024 3
387054267 105800463 5
309587728 34940114 7
20600229 24211594 1
24211594 20600229 6
191111643 436576452 1
19758148 422184091 1
275228841 125270251 3
62613162 35305401 3
15672615 331178901 1
35305401 62613162 1
32439211 201226827 2
415449314 331178901 6
115643685 34374472 2
173089105 68659708 10
15484198 164226176 3
15484198 125312818 5
61733092 397229449 1
407859240 81367969 1
110391388 81367969 1
14104027 19619404 1
19977759 125270251 3
130154450 225857392 5
130154450 331178901 2
261782937 387054267 3
16708655 499781930 5
66774405 55253731 2
15484198 14146330 1
34654362 153810216 1
153810216 34654362 2
19619404 250091875 1
457060718 60738400 1
15484198 18632946 2
15484198 61733092 1
15484198 130154450 1
61733092 130154450 1
50714939 78562045 5
15484198 454866285 1
15484198 20589545 1
15484198 81367969 1
15484198 169864622 2
15484198 385936104 1
277496722 169864622 2
193313425 387054267 7
15484198 23749162 1
387054267 169864622 1
270926830 131970620 40
102084479 81857654 1
46609085 201226827 5
120720108 331178901 7
93880122 62613162 1
27850283 132170123 1
105800463 131970620 7
200700960 20992801 3
200700960 249709671 1
200700960 120720108 9
249709671 200700960 2
120720108 200700960 7
200700960 153810216 2
78702900 496278040 1
496278040 78702900 2
120720108 156992643 3
32522100 386476845 1
55253731 66774405 1
193313425 102084479 1
27212119 105800463 3
85302744 499781930 1
21408041 499781930 1
19977759 328634628 2
408454349 328634628 4
21408041 328634628 1
115643685 454866285 1
15484198 225857392 1
20589545 35781487 1
14104027 41901500 2
219298196 31373289 7
296312085 201226827 2
80021045 66444899 1
19977759 259215762 2
95646830 24734991 1
61781260 499781930 2
328634628 499781930 1
80943076 143212610 2
259215762 19977759 1
5715682 333330899 7
77220402 333330899 3
240202308 23749162 2
34244239 118984824 6
95646830 101712079 3
288723364 101712079 1
22159580 40238442 1
5715682 479644360 1
153810216 81857654 1
22499765 27850283 1
130154450 192935794 11
33300246 387054267 2
15157283 78562045 1
22499765 223552246 1
192935794 61733092 3
19589280 22639961 19
192935794 21736214 3
22639961 19589280 6
21666641 164226176 5
143779403 191807697 3
143779403 131970620 17
261782937 270926830 4
437518507 34244239 1
46609085 95646830 3
388299335 61733092 1
33300246 499781930 1
457060718 383238347 2
383238347 125270251 1
457060718 125270251 1
143212610 454866285 1
457060718 496278040 1
454866285 143212610 2
376161322 105800463 1
106115066 27850283 2
193313425 242943134 3
40238442 77188973 1
21713090 192935794 6
46609085 388954439 20
143779403 21408041 1
437518507 20424362 3
198912426 196054196 1
19758148 130092487 4
112398730 44548822 1
415449314 121762421 8
15048694 118984824 2
397229449 198912426 5
118984824 15048694 1
18627119 19177609 1
14567982 62613162 1
16708655 143212610 15
18627119 19018381 1
18627119 383238347 4
18627119 19295262 1
18627119 385936104 1
44548822 22159580 3
20589545 192935794 1
61733092 198912426 4
198912426 61733092 1
32522100 198912426 4
15580900 198912426 29
118984824 125270251 4
32522100 143212610 2
18627119 130092487 1
80943076 385936104 2
388250401 15157283 4
496278040 295807687 6
143212610 198912426 5
14567982 143212610 5
75896448 191807697 1
15580900 143212610 5
125270251 108587399 4
253490735 318951712 2
253490735 192935794 1
353688428 198912426 12
125270251 198912426 12
295807687 496278040 3
198912426 125270251 5
219298196 66444899 9
198912426 35305401 5
143779403 23749162 1
125270251 209029473 1
50303152 61733092 1
93860818 66078636 1
66078636 225857392 1
93860818 225857392 4
21713090 225857392 2
32439211 90432690 3
20148039 61733092 2
20992801 143212610 6
131926473 269788397 1
24211594 19977759 3
122994639 169864622 3
106150560 32369044 2
388250401 21746513 1
22159580 15048694 1
19977759 72341341 3
318951712 75896448 1
75896448 318951712 1
120720108 35781487 2
131517399 27850283 1
198912426 397229449 7
192935794 198912426 11
22159580 95646830 2
408454349 494828691 5
240202308 225857392 3
18096679 225857392 1
70796349 22159580 3
35781487 120720108 12
494828691 408454349 1
357805905 328634628 1
20356313 143779403 1
188332701 237700394 1
22159580 34374472 2
122994639 22388326 2
14190551 82093305 8
106150560 20589545 2
288723364 118984824 2
88974929 52412027 1
259215762 34374472 1
25091518 198912426 4
432396682 34654362 3
377319290 376161322 5
328634628 357805905 1
354911386 225857392 2
21666641 288723364 1
22159580 68659708 2
240202308 77188973 1
121762421 68659708 10
192935794 143779403 2
288723364 188332701 86
311986618 61733092 2
134738764 61733092 1
33300246 93860818 2
288723364 198912426 10
81367969 466501865 2
432396682 387054267 1
624746312 331178901 6
25097735 388250401 2
388250401 22159580 4
21408041 331178901 2
26584956 44548822 1
60585651 18632946 1
112398730 318951712 1
102107018 35781487 1
388299335 245849058 1
15484198 20424362 4
408454349 20600229 3
15484198 19619404 1
115643685 24211594 1
388250401 303707744 2
28543847 14933304 2
32439211 102084479 1
32439211 121762421 2
38281180 288723364 2
388299335 34374472 9
25097735 121127090 1
14395178 93860818 4
130154450 20992801 1
49682880 20148039 1
377319290 20148039 1
61733092 20148039 2
34940114 143212610 15
49682880 143212610 2
20148039 143212610 5
377319290 143212610 3
354911386 357472615 1
49682880 14567982 1
20148039 14567982 2
377319290 14567982 1
61733092 14567982 2
32439211 21746513 2
388299335 331178901 2
32439211 20992801 4
387054267 20992801 2
32439211 240202308 1
20992801 61733092 3
354911386 61733092 8
143212610 61733092 10
377319290 61733092 1
387054267 77188973 1
80943076 55253731 3
32439211 225857392 12
32439211 106115066 1
309587728 143212610 6
34940114 20148039 1
34940114 61733092 1
77220402 479644360 1
68198984 131970620 7
32439211 124270074 3
20424362 385936104 2
454866285 173089105 3
32439211 19295262 4
124270074 32439211 6
19295262 32439211 1
397229449 417975170 1
60738400 417975170 1
417975170 60738400 1
397229449 60738400 2
32439211 415449314 2
94701778 15672615 2
15672615 68659708 5
253490735 68659708 4
118429508 200700960 7
270926830 200700960 1
32965648 14933304 1
318951712 61733092 11
25091518 249709671 1
19397942 68659708 7
19397942 143212610 11
19397942 21736214 1
19397942 93860818 3
168592013 143739561 3
120720108 143739561 5
143739561 169864622 1
20856796 81367969 1
14104027 65357102 1
143739561 120720108 6
192935794 143739561 2
19397942 192935794 6
277496722 19397942 2
259215762 331178901 1
31373289 81367969 2
45158266 124270074 1
61733092 388954439 1
376161322 143212610 3
35305401 143739561 1
376161322 118429508 1
432396682 143212610 7
62613162 19397942 4
62613162 143212610 1
35305401 19397942 4
376161322 143739561 1
35305401 143212610 5
326184301 19397942 1
121762421 19397942 1
376161322 192935794 1
121762421 143739561 3
19397942 24211594 1
19397942 454866285 5
19397942 62613162 1
21736214 77808680 2
331178901 93860818 6
34244239 217148014 1
19397942 20600229 2
24211594 77188973 1
15048694 297967419 2
14395178 68659708 6
253490735 454866285 1
496278040 122994639 3
25091518 21736214 1
27212119 227023883 1
25097735 164226176 2
260824465 130154450 1
388299335 131970620 2
18020612 131970620 1
25097735 388954439 2
22159580 388954439 1
25097735 454866285 2
22159580 454866285 3
20600229 77981490 1
107722321 388954439 1
25097735 21736214 1
22159580 21736214 2
201226827 61733092 1
173089105 225857392 2
25097735 34374472 1
24211594 143212610 4
24211594 156992643 1
24211594 32439211 1
169864622 32439211 8
15453062 15048694 2
68659708 14395178 3
261782937 198912426 3
270926830 77808680 9
260824465 21736214 1
14146330 33300246 1
50714939 475884318 4
70796349 475884318 5
475884318 95646830 4
131926473 436576452 1
95646830 383238347 1
75896448 331178901 1
494828691 20148039 11
387054267 20600229 1
383238347 88974929 1
399365200 20589545 2
388954439 20589545 2
388954439 93860818 1
130154450 164226176 1
164226176 68659708 1
460401829 217148014 1
21713090 388954439 1
131120978 454866285 1
50714939 388250401 5
21713090 34374472 3
80021045 82093305 3
34374472 388954439 2
14395178 15048694 7
261782937 388954439 1
130154450 169864622 1
357805905 68659708 6
276868661 388954439 4
454866285 353688428 1
454866285 466501865 1
16884084 101712079 1
5715682 101712079 2
318951712 131970620 3
15484198 387054267 1
261782937 397229449 2
261782937 118429508 1
153810216 389434876 1
131970620 388954439 1
18099795 86192099 1
19018381 86192099 1
50714939 66078636 1
15484198 15048694 1
261782937 40238442 1
15484198 245745762 1
80021045 164226176 3
14197060 14933304 3
80021045 66774405 2
328634628 77188973 3
115643685 328634628 1
169864622 20600229 3
242943134 188332701 4
75896448 34374472 5
115643685 31373289 1
261782937 22388326 5
77808680 35781487 2
260824465 35781487 1
259215762 35781487 1
200700960 35781487 3
20148039 22388326 8
22388326 20148039 1
76650839 385936104 2
16708655 385936104 1
19018381 24211594 1
35781487 106150560 6
19977759 61733092 2
457060718 162472533 3
457060718 143212610 1
117777690 33300246 1
303707744 33300246 1
81367969 198912426 9
77808680 120720108 1
260824465 120720108 27
259215762 120720108 1
15580900 259215762 1
20995648 21408041 2
118984824 198912426 1
33300246 222477026 1
296312085 388250401 5
253490735 27212119 2
19977759 20589545 1
17723460 198912426 11
17723460 35305401 4
245745762 198912426 6
198912426 245745762 5
20148039 93860818 8
460401829 15157283 4
32439211 16708655 2
227023883 198912426 45
385936104 303707744 1
121127090 222762589 1
66078636 68659708 1
58821256 68659708 3
16708655 80943076 1
76650839 383238347 1
385936104 383238347 1
105880024 105800463 1
18020612 106150560 1
16708655 105880024 1
16708655 198912426 7
76650839 80943076 1
385936104 80943076 1
16708655 153810216 18
328634628 93860818 10
94701778 106150560 5
19397942 105800463 3
106150560 94701778 1
105838665 21746513 1
173089105 21746513 2
16708655 192935794 11
106150560 35781487 1
14567982 35781487 1
20148039 240202308 1
105800463 250091875 1
14567982 94701778 1
16708655 14933304 1
328634628 14933304 2
35781487 105838665 2
328634628 153810216 1
121127090 383238347 1
94701778 14567982 1
121127090 388250401 1
328634628 20424362 1
19397942 331178901 1
50714939 249709671 1
16708655 376161322 1
25091518 376161322 1
15010349 143212610 2
20424362 16708655 1
32965648 169864622 1
28543847 16708655 1
65357102 180013616 2
28543847 131926473 1
201226827 318951712 1
28543847 180013616 4
35781487 131970620 6
35781487 32439211 10
130154450 121127090 1
219330249 20148039 1
33300246 36664451 1
408454349 61781260 1
78702900 388250401 2
27212119 253490735 7
19397942 377319290 1
457060718 222477026 3
105838665 35781487 1
389443487 227023883 6
111411358 499781930 2
15672615 499781930 1
155892458 494828691 1
58922682 16884084 5
18099795 198912426 6
58922682 20589545 1
156992643 20856796 1
131926473 494828691 1
58922682 19825835 9
389443487 20600229 11
494828691 155892458 1
408454349 155892458 1
494828691 131926473 1
131970620 353688428 5
130154450 198912426 2
77808680 270926830 3
16970757 408454349 1
34343954 14561015 1
66078636 253490735 3
499781930 15672615 1
261782937 14104027 4
457060718 79974944 1
457060718 253490735 2
457060718 68659708 1
107722321 15672615 2
77234984 259215762 1
77234984 15672615 2
328634628 23749162 2
14104027 23749162 2
397229449 253490735 1
32522100 105800463 3
19758148 34244239 2
80021045 393947529 1
19397942 328634628 2
18020612 499781930 2
61781260 245745762 6
222762589 78702900 2
80802900 156992643 2
156992643 20589545 2
143779403 124270074 8
24211594 318951712 4
318951712 34374472 7
393436815 328634628 1
78702900 222762589 1
288723364 454866285 3
388954439 516688031 1
318951712 20589545 2
62613162 78702900 3
72341341 19397942 1
18096679 454866285 1
19397942 72341341 4
20995648 198912426 4
191111643 198912426 7
61781260 253490735 17
77188973 32439211 1
222477026 76650839 1
66774405 22159580 4
143739561 15672615 1
153810216 93860818 8
185183285 77188973 2
143212610 34940114 10
14190551 156992643 2
156992643 77808680 1
19397942 132170123 1
19397942 191807697 1
24211594 277496722 10
191807697 21746513 1
297967419 82093305 1
14190551 192935794 5
107254637 143212610 2
121127090 16884084 7
16708655 253490735 4
21746513 377319290 2
21746513 253490735 5
21746513 35305401 4
156992643 34374472 2
153810216 245849058 7
407741330 253490735 1
454866285 68659708 5
376161322 34374472 2
19977759 253490735 2
24211594 253490735 5
18099795 253490735 3
198912426 466501865 2
353688428 466501865 1
28543847 93860818 3
312758175 52412027 1
107254637 131970620 4
24727170 475884318 2
475884318 24727170 3
65357102 131517399 2
134738764 245745762 1
26796376 245745762 1
24727170 275228841 3
259215762 15672615 4
198912426 32522100 1
245849058 19977759 4
19977759 245849058 7
112398730 76650839 6
32369044 253490735 1
34654362 253490735 7
249709671 353688428 7
331021368 312758175 1
32439211 245745762 14
353688428 32522100 3
15453062 68659708 1
457060718 303707744 2
17723460 61733092 8
50714939 19018381 1
93860818 499781930 1
261782937 105800463 4
193313425 62613162 1
93860818 227023883 3
227023883 93860818 2
198912426 93860818 3
93860818 198912426 3
94701778 217148014 1
153914621 217148014 1
143739561 270926830 10
516688031 77981490 2
24211594 68659708 4
19018381 20600229 1
75896448 35305401 4
20600229 19018381 1
20992801 93860818 2
54351001 245745762 3
112398730 121762421 1
156992643 198912426 5
35305401 198912426 6
20992801 198912426 21
93860818 156992643 1
164226176 21746513 2
19018381 34374472 1
107722321 34374472 2
106115066 55253731 1
106115066 223552246 1
124270074 15672615 1
133236916 173089105 2
19825835 223552246 3
357472615 23749162 2
19825835 61733092 3
106150560 131970620 1
34374472 131970620 9
131970620 34374472 3
388954439 105800463 1
17723460 466501865 4
25097735 19825835 7
193313425 198912426 10
173089105 61733092 1
27212119 225857392 2
191111643 34374472 5
466501865 77188973 2
261782937 70796349 3
191111643 173089105 2
6058852 198912426 3
19977759 169864622 3
25091518 143212610 8
50714939 16884084 17
26584956 31373289 1
20995648 79974944 4
17723460 68659708 5
153914621 106115066 2
19977759 68659708 8
222419520 22639961 1
65357102 15157283 3
16708655 121762421 9
169864622 35305401 1
454866285 34654362 5
77808680 75896448 2
52412027 312758175 1
76650839 331021368 1
44548822 331021368 2
318951712 331021368 1
20688804 32965648 1
18099795 436576452 2
245745762 270926830 3
17723460 19977759 2
19977759 245745762 2
432396682 169864622 3
68659708 105838665 2
253490735 105838665 1
253490735 93860818 1
408454349 115643685 1
125270251 16708655 4
125270251 121762421 1
224655400 62613162 2
6364652 20992801 3
20589545 245745762 1
20589545 20992801 3
95194160 227023883 1
14190551 34244239 9
95194160 192935794 1
125270251 21408041 1
388250401 78702900 2
387054267 15672615 1
21408041 21736214 6
16970757 373442908 1
245745762 20589545 2
153810216 19397942 3
479644360 21746513 2
36664451 21746513 1
35305401 21746513 3
15672615 21746513 2
20995648 14758838 2
26584956 227023883 2
20992801 192935794 9
61733092 354911386 1
131970620 198912426 3
131926473 198912426 2
121127090 24734991 1
24734991 19825835 1
19977759 198912426 1
19397942 153810216 1
77981490 225857392 2
100260784 95646830 1
20148039 21736214 1
198912426 131926473 1
61733092 20992801 2
19397942 81857654 1
19177609 44548822 1
354911386 77981490 1
46609085 466501865 2
18099795 32439211 10
35781487 15672615 3
19087569 143212610 2
19087569 61733092 1
102084479 93860818 1
105800463 79974944 3
20995648 192935794 6
50303152 192935794 1
6364652 192935794 6
115643685 143212610 10
19977759 143739561 1
164226176 14567982 4
133236916 387054267 2
18099795 34374472 3
18099795 245745762 3
153810216 20148039 1
115643685 245849058 5
388250401 125270251 1
19758148 155892458 1
201226827 466501865 1
388250401 19825835 1
388250401 223552246 1
107254637 20148039 1
124270074 107722321 1
14190551 24211594 1
20995648 475884318 1
20995648 76650839 20
21746513 331178901 4
17723460 331178901 6
312758175 180013616 1
153810216 82093305 2
153810216 169864622 1
15580900 249709671 3
20589545 15672615 2
19977759 331178901 8
14567982 20148039 1
253490735 20148039 1
143739561 34374472 2
143739561 277496722 2
47916280 108587399 2
105880024 22639961 2
353688428 22639961 6
468356212 22639961 1
68659708 192935794 3
468356212 105880024 1
32522100 105880024 1
192935794 68659708 3
386476845 21746513 1
258834854 125270251 1
68659708 131970620 5
14190551 198912426 3
407741330 377319290 2
75896448 34244239 1
19825835 318951712 2
318951712 19825835 1
14104027 34940114 4
122994639 24727170 3
180013616 436576452 1
227023883 61733092 4
77188973 328634628 2
558445037 331178901 1
132170123 32439211 1
377319290 407741330 4
77188973 164226176 2
47916280 55253731 1
156992643 68659708 6
68659708 23749162 1
156992643 23749162 1
75896448 156992643 6
568174146 162472533 2
50714939 198912426 1
153810216 124270074 1
318951712 198912426 6
65357102 436576452 4
14104027 309587728 1
331021368 309587728 1
164226176 191807697 2
20148039 388299335 1
261782937 250311545 2
288723364 475884318 6
80802900 225857392 1
415449314 225857392 2
20995648 227023883 1
72341341 49682880 1
90432690 68659708 2
72341341 387054267 1
19177609 15157283 1
18632946 14146330 3
18632946 18020612 1
21736214 107722321 1
36664451 86192099 1
120720108 143779403 1
23452598 225857392 1
82093305 19977759 2
54351001 162472533 1
328634628 131970620 5
198912426 260824465 1
125270251 61733092 3
61733092 125270251 1
21736214 169864622 4
131970620 318951712 2
393947529 260824465 1
255998767 16884084 6
260824465 393947529 1
38281180 15157283 1
88974929 15157283 1
50714939 32965648 1
255998767 28087982 1
153810216 328634628 3
19977759 353688428 1
90432690 61733092 2
14190551 242943134 3
14190551 76650839 1
20226550 16884084 1
84563846 61733092 3
118429508 191807697 1
118429508 270926830 5
14146330 77981490 1
14146330 353688428 1
19295262 173089105 4
19295262 270926830 6
14146330 407741330 1
568174146 34374472 1
19295262 169864622 2
19295262 143739561 4
568174146 270926830 2
21736214 270926830 1
55253731 131926473 1
20600229 120720108 1
20600229 198912426 1
5715682 68659708 1
5715682 192935794 1
387054267 200700960 2
61733092 84563846 1
407741330 27212119 1
408454349 387054267 6
387054267 253490735 14
192935794 120720108 17
14190551 34654362 5
107722321 389434876 1
14190551 388299335 2
134738764 20424362 2
55253731 125270251 2
245849058 15672615 1
309587728 118984824 1
22499765 14933304 3
115643685 466501865 1
40238442 466501865 1
40238442 90432690 1
81367969 105800463 1
134738764 19619404 2
22282116 19619404 1
22159580 19619404 1
19973305 16884084 4
77188973 249709671 1
124270074 19977759 1
6364652 388299335 2
19397942 388299335 2
19397942 19977759 1
33300246 288723364 4
77188973 90432690 2
125270251 496278040 5
198912426 318951712 5
198912426 192935794 2
164226176 18632946 1
6364652 19977759 2
20589545 19977759 2
40238442 19977759 1
68659708 18020612 1
245745762 19977759 1
242943134 303707744 2
242943134 15048694 2
303707744 15048694 5
15048694 242943134 1
303707744 242943134 1
15048694 357472615 2
245745762 318951712 2
11564602 383238347 2
389434876 23749162 8
32439211 68659708 2
387054267 118429508 1
21713090 318951712 4
35305401 318951712 6
84563846 49682880 1
21713090 35305401 4
61781260 24734991 1
457060718 15048694 1
115643685 61733092 2
353688428 68659708 1
77188973 68659708 1
14567982 118429508 1
27212119 131970620 11
27212119 192935794 6
191807697 164226176 1
388250401 16884084 1
16708655 16884084 6
222477026 155892458 1
115643685 415449314 2
105800463 20600229 3
21736214 32439211 2
191807697 153810216 3
191807697 245745762 2
303707744 131517399 1
303707744 24734991 1
303707744 222477026 1
32439211 22388326 2
22388326 32439211 2
20424362 130092487 5
368314502 24734991 1
408454349 77188973 1
22499765 333330899 3
432396682 164226176 4
90432690 192935794 1
113585486 217148014 1
46609085 276868661 28
75896448 143212610 3
33300246 353688428 4
125270251 15157283 4
50714939 331178901 4
6058852 14104027 1
14104027 6058852 3
193313425 6058852 1
33300246 131970620 13
33300246 568174146 1
18099795 192935794 1
35781487 20148039 1
328634628 19397942 2
65357102 101712079 5
94701778 260824465 2
105880024 388954439 3
312758175 222477026 2
388954439 105880024 1
84563846 93860818 2
21736214 318951712 4
21736214 331178901 6
568174146 131970620 2
124270074 21746513 2
143739561 21713090 1
50714939 24727170 3
568174146 20148039 2
17723460 25091518 1
17723460 249709671 2
77808680 156992643 1
61781260 16884084 1
22159580 77808680 1
162472533 143739561 1
164226176 143739561 1
143212610 106150560 3
143739561 77981490 2
164226176 118429508 1
164226176 20148039 1
35781487 14933304 1
328634628 118429508 1
25091518 21746513 2
121127090 61733092 1
25091518 35305401 1
19825835 101712079 8
354911386 192935794 5
354911386 68659708 2
115643685 77188973 2
354911386 95646830 1
300872531 27212119 1
117777690 23749162 1
357472615 250091875 1
72883916 78702900 1
105800463 78702900 1
111013369 16884084 1
55253731 95646830 2
93860818 318951712 3
6364652 240202308 1
58821256 270926830 3
118429508 68659708 8
270926830 68659708 1
49682880 376161322 1
130154450 270926830 2
432396682 105800463 3
15010349 180013616 11
25091518 24211594 1
5715682 55059675 1
388299335 20856796 3
20856796 162472533 2
388299335 162472533 1
14395178 102958885 1
125270251 77981490 2
77981490 125270251 1
20995648 15157283 1
111411358 26584956 2
33300246 68659708 3
33300246 192935794 2
387054267 454866285 1
354911386 318951712 3
164226176 388299335 2
68659708 125312818 3
568174146 93860818 7
78702900 14104027 1
387054267 101262304 1
24734991 81367969 1
14933304 81367969 1
14197060 81367969 2
115643685 21746513 2
35305401 79974944 2
354911386 297967419 1
79974944 35305401 1
84563846 318951712 2
318951712 84563846 2
22159580 24211594 1
32369044 387054267 1
475884318 288723364 5
15010349 227023883 1
297967419 121762421 1
245745762 23749162 2
82093305 18632946 1
18020612 61733092 1
14933304 24734991 2
14197060 24734991 1
81367969 24734991 1
50303152 20589545 1
20589545 50303152 1
162472533 143779403 1
20856796 93860818 1
55059675 132170123 6
108587399 118984824 2
122994639 188332701 2
122994639 225857392 1
58821256 34654362 12
118984824 125312818 2
462856853 475884318 1
62613162 475884318 1
132170123 55059675 4
21736214 277496722 2
130154450 385936104 1
386476845 198912426 3
475884318 26584956 1
33300246 198912426 2
368312542 188332701 1
19177609 62613162 1
353688428 331178901 5
6364652 34374472 1
32439211 6364652 1
105880024 192935794 1
6364652 479644360 1
479644360 6364652 1
237700394 55253731 1
65357102 19177609 2
95646830 462856853 1
24727170 462856853 1
62613162 462856853 1
6364652 18632946 2
188332701 475884318 6
93860818 77981490 1
153810216 31373289 1
106115066 20992801 1
32522100 125270251 1
20992801 106115066 1
462856853 24727170 3
121762421 198912426 7
19977759 21736214 2
21736214 245745762 6
311986618 357472615 1
191111643 131970620 3
131970620 225857392 2
19295262 168592013 1
24727170 95646830 1
462856853 95646830 1
19295262 387054267 1
168592013 387054267 1
475884318 14933304 2
80968760 22159580 1
21736214 19977759 1
46609085 153810216 1
153810216 219298196 1
388299335 82093305 2
49682880 90432690 1
34374472 107722321 2
117777690 34654362 2
32369044 34654362 1
93880122 22159580 2
15580900 20148039 8
19825835 475884318 1
19825835 16884084 10
131970620 568174146 1
153810216 55059675 2
55059675 153810216 1
225857392 357472615 1
22499765 125270251 1
58821256 460401829 3
54351001 19397942 1
499781930 270926830 1
388299335 121762421 6
388299335 21736214 1
388299335 93860818 4
499781930 19977759 1
499781930 245745762 3
388299335 245745762 3
225857392 162472533 1
499781930 143212610 1
94701778 143212610 4
388299335 143212610 1
17723460 143212610 3
388299335 20589545 1
77188973 429751008 1
34244239 16884084 5
14104027 16884084 8
19973305 85302744 1
388299335 260824465 1
77808680 105800463 2
15048694 16884084 2
62613162 16884084 2
65357102 16884084 9
105800463 376161322 4
388299335 376161322 1
106150560 77808680 11
354911386 77808680 3
499781930 77981490 1
77808680 106150560 12
388299335 388954439 1
124270074 164226176 1
164226176 124270074 2
191111643 143212610 4
17723460 169864622 10
475884318 188332701 18
388299335 81367969 1
169864622 81367969 1
77808680 32439211 6
499781930 153810216 5
499781930 32439211 1
77808680 249709671 1
499781930 77808680 3
77808680 16708655 5
19758148 462856853 2
388954439 77188973 1
169864622 77188973 1
77808680 77188973 2
16708655 77188973 2
388299335 77188973 2
77808680 388299335 1
354911386 388299335 2
17723460 77188973 2
499781930 388299335 1
94701778 388299335 2
17723460 388299335 1
388954439 14567982 1
386776248 61733092 1
227023883 131970620 6
475884318 240202308 1
5715682 240202308 1
22159580 25097735 18
125270251 14758838 1
80968760 25097735 2
387054267 24211594 1
27212119 20600229 2
21736214 156992643 1
6058852 250311545 1
61781260 15157283 1
82093305 118429508 3
21736214 386476845 1
34654362 34374472 2
20995648 34654362 1
499781930 78702900 1
20995648 80943076 1
54351001 558445037 13
58821256 198912426 3
164226176 153810216 2
312758175 34244239 1
34244239 312758175 1
26796376 385936104 3
19758148 385936104 2
50714939 288723364 3
50714939 14104027 1
61733092 77188973 1
118429508 245745762 4
50714939 222477026 1
19087569 93860818 1
85110055 93860818 1
14104027 108600854 1
18099795 15157283 2
131517399 24727170 1
125270251 143212610 7
6058852 20226550 1
250311545 20226550 2
125270251 20992801 1
269788397 475884318 1
105838665 192935794 1
164226176 77981490 1
164226176 20992801 1
58922682 62613162 1
19977759 121762421 2
188332701 227023883 1
288723364 19825835 2
270926830 93860818 9
46609085 198912426 3
34940114 105800463 6
38281180 14567982 2
245849058 111013369 1
200700960 32439211 1
81857654 164226176 3
388299335 77240489 2
156992643 77240489 5
111013369 245849058 1
432396682 94701778 2
373442908 77240489 3
28087982 475884318 1
105838665 568174146 4
20148039 192935794 4
77224096 192935794 13
14567982 24211594 3
36672211 389434876 1
55059675 389434876 1
462856853 389434876 1
415449314 6364652 5
236395049 303707744 3
415449314 249709671 1
21408041 93860818 1
80943076 130092487 1
499781930 121762421 1
124270074 77808680 3
45158266 85302744 1
166598394 288723364 1
288723364 166598394 4
288723364 386776248 1
386776248 288723364 2
288723364 33300246 4
288723364 34374472 1
22388326 261782937 2
260824465 270926830 4
143212610 270926830 7
143212610 125270251 3
353688428 25091518 1
222762589 25097735 4
16970757 496278040 5
61781260 143212610 13
227023883 77188973 1
115643685 14933304 1
33300246 76650839 1
118984824 25097735 15
193313425 415449314 4
143779403 198912426 3
121762421 353688428 1
61781260 198912426 11
353688428 121762421 3
61781260 193313425 57
55253731 188332701 1
105800463 353688428 1
107254637 193313425 1
16708655 193313425 22
33300246 193313425 12
107254637 386476845 1
388299335 198912426 3
227023883 397229449 1
388299335 192935794 5
155892458 14567982 1
180013616 331178901 1
105800463 198912426 3
387054267 198912426 5
20148039 193313425 6
198912426 387054267 1
326184301 475884318 2
118984824 475884318 2
326184301 188332701 1
20148039 68659708 2
68659708 20148039 1
19977759 225857392 3
19758148 303707744 2
33300246 21736214 3
387054267 20148039 1
14104027 558445037 1
388250401 25097735 8
180013616 193313425 1
436576452 25097735 1
65357102 25097735 2
21736214 198912426 4
93860818 95194160 1
14561015 475884318 2
94701778 32439211 3
93880122 25097735 3
107254637 20589545 1
479644360 124312153 3
80943076 209029473 1
185183285 388954439 4
34244239 55253731 1
219976700 191807697 2
201226827 270926830 1
270926830 90432690 2
249709671 193313425 4
143739561 193313425 1
219976700 93860818 1
88974929 225857392 1
191807697 20992801 1
408454349 118429508 3
219976700 20992801 1
408454349 21736214 3
143212610 225857392 3
15580900 153810216 8
80802900 154943205 1
255998767 154943205 1
143779403 33300246 2
173089105 331178901 10
22159580 105800463 2
143779403 568174146 3
5715682 31373289 2
15580900 516688031 1
125270251 24727170 1
34940114 16884084 1
77234984 106115066 1
173089105 168592013 2
15580900 389443487 1
357472615 68659708 5
18099795 132170123 1
16708655 242943134 1
25091518 75896448 1
15580900 408454349 1
19397942 20992801 2
19825835 15453062 6
35781487 93860818 8
259215762 389434876 3
15580900 20600229 2
15453062 260824465 1
188332701 260824465 1
15580900 260824465 1
354911386 568174146 1
22159580 14146330 1
20856796 415449314 2
19825835 288723364 2
105838665 20600229 1
66774405 353688428 1
22159580 353688428 1
831250927 15048694 6
15580900 377319290 1
15010349 377319290 2
14395178 188332701 2
236395049 19977759 2
154943205 90432690 4
388299335 49682880 3
93860818 32369044 2
19397942 353688428 1
376161322 23749162 2
153810216 49682880 3
260824465 397229449 1
386776248 16884084 14
101712079 16884084 6
215206530 16884084 6
16884084 215206530 1
386776248 215206530 1
101712079 215206530 1
415449314 168592013 4
34654362 68659708 3
386776248 82093305 1
387054267 22388326 1
21736214 20992801 2
168592013 68659708 1
20992801 21736214 1
20992801 77808680 1
21736214 168592013 2
242943134 19825835 3
93860818 193313425 2
193313425 245849058 1
261782937 173089105 1
397229449 318951712 6
56999787 55059675 1
318951712 397229449 11
415449314 143739561 2
80943076 19825835 1
18096679 20992801 1
19758148 15048694 7
388299335 144791011 1
354911386 219976700 8
259215762 33300246 3
106397932 121762421 1
516688031 121762421 1
315283542 121762421 1
245745762 19397942 1
191807697 193313425 15
15580900 55253731 2
75896448 245849058 7
253490735 198912426 3
253490735 131926473 1
219330249 55253731 1
242943134 385936104 1
34374472 192935794 4
19758148 16884084 16
14758838 188332701 7
245849058 75896448 1
109585815 14758838 2
65357102 14758838 1
14758838 288723364 1
237700394 14758838 1
50714939 131970620 1
27850283 331178901 4
288723364 270926830 1
270926830 198912426 1
55253731 14758838 1
108587399 77808680 2
15048694 77808680 1
77808680 15048694 1
20995648 120720108 6
66774405 120720108 1
110459587 105838665 2
110459587 105800463 1
143212610 331178901 11
110459587 77240489 1
105838665 77240489 1
33300246 153810216 1
35305401 28087982 1
309587728 16884084 1
121762421 21713090 1
35305401 193313425 7
77981490 198912426 5
249709671 331178901 2
15580900 387054267 1
80968760 166598394 1
75896448 93860818 2
27850283 105800463 3
35305401 24734991 1
18096679 475884318 2
22388326 397229449 1
75896448 121762421 1
120720108 19295262 1
185183285 198912426 12
19295262 120720108 1
328634628 120720108 1
110459587 21746513 2
21408041 16708655 2
16708655 21408041 2
166598394 15157283 1
260824465 14104027 1
24211594 353688428 1
14567982 193313425 2
143212610 193313425 23
250091875 19825835 1
34654362 227023883 4
227023883 34654362 3
34654362 33300246 1
34654362 32522100 2
34654362 454866285 5
34654362 387054267 1
34654362 568174146 1
34654362 331178901 5
169864622 120720108 1
191111643 387054267 1
15580900 15048694 5
20356313 20424362 6
26584956 68659708 2
82093305 101712079 1
191111643 21736214 2
20356313 80943076 6
101712079 82093305 2
35305401 77188973 1
95194160 20424362 1
66774405 111013369 1
121762421 25091518 2
77981490 196054196 2
120720108 93860818 2
108905591 70796349 1
21713090 24734991 1
388250401 15048694 1
496278040 16970757 2
19825835 237700394 1
58922682 15048694 2
77224096 173065787 1
20148039 169864622 1
46609085 40238442 7
95646830 198912426 9
389443487 198912426 2
32522100 193313425 6
288723364 131926473 1
250091875 15048694 1
311986618 15048694 1
19825835 22159580 2
250091875 192935794 1
106115066 192935794 1
15048694 219298196 1
225857392 20589545 1
28087982 223552246 1
580749365 107722321 1
580749365 227023883 8
19295262 21408041 1
580749365 353688428 1
580749365 16708655 1
61733092 21736214 1
21408041 19295262 2
580749365 25091518 3
14395178 16884084 2
25097735 61733092 4
328634628 260824465 1
357805905 34654362 2
432396682 120720108 2
300872531 143212610 5
15048694 19018381 1
353688428 120720108 1
580749365 21408041 1
169864622 14146330 1
580749365 34374472 10
14395178 34374472 1
94701778 34374472 2
300872531 34374472 5
106150560 68659708 1
249709671 19977759 3
580749365 32369044 2
249709671 277496722 1
58922682 16970757 15
58821256 253490735 5
50714939 16970757 9
432396682 61733092 5
432396682 156992643 1
19018381 19825835 1
58922682 242943134 2
58922682 188332701 1
188332701 19825835 1
496278040 19825835 1
58922682 15453062 2
188332701 15453062 1
261782937 225857392 1
14190551 61733092 7
102084479 106115066 2
250091875 106115066 1
192935794 106115066 1
225857392 253490735 2
105838665 353688428 3
58821256 300872531 35
300872531 397229449 1
91786287 22499765 1
21736214 193313425 14
219330249 6058852 1
22639961 198912426 2
200700960 93860818 4
21736214 260824465 1
44548822 108587399 1
261782937 131970620 1
219976700 156992643 1
58922682 385936104 1
14104027 125270251 2
28543847 408454349 2
162472533 193313425 11
318951712 193313425 6
16970757 108587399 2
108587399 16970757 1
300872531 19977759 7
454866285 82093305 4
300872531 93860818 5
118984824 242943134 3
34374472 193313425 21
120720108 193313425 3
242943134 118984824 8
260824465 193313425 3
260824465 143212610 2
120720108 260824465 6
58821256 260824465 1
580749365 260824465 4
580749365 120720108 12
15157283 25097735 26
15157283 76650839 1
300872531 277496722 6
261782937 90432690 1
460401829 25097735 4
121762421 20589545 2
277496722 193313425 2
580749365 162472533 3
227023883 193313425 4
14190551 193313425 19
120720108 277496722 1
105880024 211525589 1
105800463 211525589 1
76650839 61733092 2
117777690 102084479 2
14104027 261782937 1
50714939 193313425 6
26796376 61733092 1
34374472 120720108 3
580749365 77808680 1
125270251 16970757 15
34374472 260824465 1
120720108 34374472 2
102084479 34374472 1
20995648 107254637 1
102084479 397229449 1
88974929 397229449 3
19397942 32522100 1
19977759 193313425 4
354911386 19295262 1
354911386 277496722 3
84563846 277496722 1
408454349 143212610 1
354911386 198912426 3
61733092 15048694 2
16708655 107254637 3
20995648 32439211 2
15580900 32439211 8
15580900 253490735 6
19825835 261782937 8
261782937 118984824 1
261782937 25097735 2
236953412 253490735 1
15048694 61733092 1
454866285 250091875 1
14190551 120720108 2
15580900 118984824 1
62613162 118984824 1
65357102 118984824 1
17723460 250091875 2
34940114 14758838 1
20995648 193313425 5
80943076 193313425 3
80802900 311986618 1
41901500 311986618 1
5715682 311986618 2
14567982 198912426 2
93860818 260824465 1
14190551 14104027 4
77234984 198912426 9
121762421 61733092 1
34244239 19825835 4
34244239 25097735 1
82093305 93860818 1
106150560 198912426 8
106150560 93860818 1
17723460 253490735 1
17723460 107722321 1
17723460 15048694 1
475884318 295807687 1
19825835 62613162 1
108587399 312758175 2
312758175 108587399 1
35305401 568174146 1
408454349 568174146 1
408454349 107722321 1
198912426 77234984 3
270926830 121762421 2
389434876 93860818 4
173089105 270926830 8
173089105 19295262 2
25091518 70796349 1
40238442 68659708 2
595553662 132170123 1
70796349 24734991 1
17723460 15453062 1
61781260 25097735 1
19397942 21746513 2
260824465 131926473 1
14284260 16970757 4
14284260 118984824 1
14284260 108587399 1
14284260 209029473 1
318951712 454866285 2
18020612 331178901 1
105880024 180013616 1
14190551 180013616 1
18099795 107254637 2
111013369 383238347 1
19397942 22159580 1
58821256 120720108 2
120720108 14146330 2
300872531 125270251 1
20424362 118984824 1
377319290 49682880 2
185183285 131970620 8
120720108 107254637 1
14104027 19825835 3
14104027 25097735 6
19825835 25097735 11
121762421 107254637 1
49682880 23749162 3
44548822 78702900 1
120720108 19397942 2
15157283 19619404 2
353688428 131970620 2
475884318 44548822 1
61781260 219298196 1
415449314 18632946 2
61781260 77240489 4
61781260 276868661 1
20600229 260824465 1
389434876 25091518 1
18632946 143212610 3
20600229 34654362 1
55059675 106115066 1
32369044 105838665 2
26796376 19825835 1
77981490 22639961 1
77188973 22639961 5
38281180 95646830 2
192935794 107722321 2
32522100 21408041 1
32522100 33300246 7
20995648 72341341 2
105800463 72341341 1
15157283 26796376 25
113585486 121127090 5
61781260 516688031 1
14567982 389434876 1
24734991 15048694 1
17723460 77240489 1
457060718 105880024 1
105838665 90432690 1
18099795 34654362 1
191111643 22388326 1
80802900 475884318 1
143779403 26796376 1
357805905 154943205 1
102084479 78562045 1
408454349 78562045 1
119074643 78562045 1
20995648 28087982 1
460401829 222762589 1
300872531 331178901 2
77234984 331178901 1
58922682 26796376 46
389434876 19018381 2
34244239 76650839 10
93860818 153810216 2
153810216 18632946 1
595553662 180013616 1
221355288 15048694 1
35781487 270926830 1
219976700 34374472 3
35781487 24734991 5
121762421 250091875 3
118984824 16970757 1
118984824 26796376 5
388250401 26796376 5
35781487 26796376 1
19825835 50714939 21
15133808 50714939 1
6364652 14567982 1
33300246 143212610 4
18099795 50714939 9
61733092 55253731 1
18020612 81857654 1
387054267 193313425 1
143212610 354911386 4
119074643 18627119 6
14104027 26796376 19
387054267 26796376 2
50714939 26796376 2
32965648 115643685 1
22499765 34374472 2
34374472 168592013 1
15048694 50714939 5
154943205 50714939 3
14104027 318951712 12
119074643 50714939 3
82093305 58821256 23
300872531 58821256 71
5715682 261782937 2
387054267 245745762 1
474991141 15157283 2
56999787 112398730 1
19825835 34244239 6
25091518 261782937 6
34374472 25091518 1
25091518 121127090 1
14104027 173089105 1
121127090 25091518 1
436576452 132170123 1
77188973 466501865 1
132170123 436576452 1
457060718 318951712 2
437518507 383238347 1
437518507 24734991 1
156992643 22639961 2
383238347 50714939 4
245745762 193313425 19
121762421 333330899 1
121762421 14567982 1
397229449 77188973 2
17723460 26584956 2
119074643 95646830 1
17723460 34654362 3
80021045 18627119 1
373442908 121762421 2
432396682 121762421 5
112398730 16884084 3
156992643 72341341 4
368312542 70796349 1
318951712 276868661 1
318951712 300872531 8
318951712 357805905 1
61733092 357805905 2
240202308 193313425 51
20995648 153810216 5
143779403 58821256 34
166598394 50714939 4
34244239 26796376 15
28543847 26796376 2
169864622 26796376 1
388250401 245745762 1
388250401 14567982 2
388250401 454866285 1
270926830 77981490 1
14567982 388250401 2
242943134 26796376 4
14104027 21746513 2
242943134 121762421 1
242943134 18627119 1
432396682 389434876 1
270926830 20600229 1
249709671 253490735 2
34374472 253490735 3
593650130 15048694 2
558445037 188332701 2
373442908 21736214 1
250311545 21736214 1
270926830 193313425 2
270926830 331178901 2
20589545 18627119 2
24211594 16708655 3
164226176 14104027 1
24211594 131970620 1
124312153 193313425 1
58836363 15048694 1
315283542 357472615 1
169864622 311986618 1
20424362 311986618 1
122994639 277499481 2
122994639 15048694 1
34374472 58821256 6
34940114 19619404 1
84563846 121762421 1
201226827 107254637 6
60585651 288723364 1
242943134 155892458 1
222419520 200700960 1
193313425 124312153 1
227023883 353688428 1
34374472 580749365 1
192935794 21746513 3
460401829 328576792 1
162472533 259215762 1
80943076 18627119 1
122994639 18627119 3
58836363 18627119 1
122994639 383238347 2
460401829 26796376 12
460401829 19825835 1
318951712 107254637 3
191111643 32439211 3
311986618 169864622 1
20424362 169864622 1
242943134 14146330 2
19825835 21746513 1
85302744 276868661 1
28543847 66774405 1
81367969 66774405 1
223552246 24734991 1
20992801 50714939 4
22499765 21746513 1
82093305 21736214 1
143739561 328634628 1
19397942 20148039 1
261782937 193313425 27
261782937 245745762 2
62613162 26796376 7
328634628 19295262 1
250091875 22388326 1
50714939 20992801 3
85110055 121127090 2
432396682 58821256 58
85110055 19825835 1
81367969 18632946 1
111013369 288723364 1
20856796 20148039 2
50303152 193313425 3
227023883 81367969 1
77220402 105880024 1
50303152 353688428 1
50303152 331178901 3
111013369 118984824 4
77220402 132170123 1
50303152 78702900 1
124270074 106150560 2
124270074 93860818 7
50303152 93860818 1
16970757 50714939 15
50303152 415449314 1
111013369 18627119 1
125312818 19619404 1
141636742 331021368 1
81367969 20992801 2
33300246 58821256 3
50303152 162472533 6
162472533 105800463 2
32439211 105800463 4
225857392 245745762 1
432396682 300872531 26
27212119 580749365 1
460401829 50714939 11
222762589 475884318 1
80943076 26796376 14
24734991 26796376 8
14190551 253490735 8
143779403 35305401 3
499781930 33300246 3
35305401 143779403 1
90432690 331178901 1
38281180 198912426 2
6364652 16970757 1
19018381 479644360 1
80021045 479644360 1
32439211 50303152 1
81367969 50303152 1
162472533 50303152 1
162472533 131970620 2
479644360 19018381 1
14190551 58821256 27
331178901 131970620 1
22639961 227023883 1
22639961 68659708 1
192935794 23749162 2
222762589 121127090 2
14104027 36664451 1
143739561 20992801 1
82093305 68659708 2
143739561 593650130 1
18632946 93860818 1
245745762 143739561 1
153810216 14104027 1
19619404 19825835 1
15580900 376161322 3
318951712 25091518 1
318951712 376161322 1
318951712 388954439 3
318951712 58821256 15
153810216 58821256 31
318951712 82093305 1
318951712 153810216 2
318951712 115643685 1
318951712 94701778 2
14104027 162472533 1
82093305 261782937 1
14190551 153810216 9
162472533 120720108 1
120720108 162472533 1
50303152 92498317 1
153810216 253490735 1
318951712 253490735 1
19825835 164226176 3
112398730 217148014 2
164226176 19825835 2
164226176 331178901 3
19825835 331178901 2
75896448 76650839 1
60738400 52412027 1
40238442 20589545 3
270926830 568174146 1
86192099 18632946 1
318951712 225857392 1
270926830 75896448 3
225857392 58821256 6
80943076 25097735 1
201226827 143212610 8
94701778 65357102 2
14933304 250311545 1
15484198 427031173 2
383238347 125312818 1
457060718 125312818 3
191807697 20589545 1
115643685 468356212 1
14104027 20992801 3
15048694 93860818 11
19619404 93860818 3
357472615 93860818 5
5715682 14561015 1
831250927 14561015 1
130092487 408454349 2
20424362 408454349 1
236395049 20148039 1
482866177 20148039 1
354911386 245849058 1
169864622 245849058 5
245745762 357472615 1
19619404 357472615 1
93860818 357472615 1
130092487 20424362 2
408454349 20424362 1
61781260 113585486 1
113585486 193313425 2
38281180 312758175 2
35305401 93860818 1
49682880 225857392 1
460401829 475884318 1
105800463 58821256 9
66774405 25097735 4
376161322 193313425 8
376161322 240202308 4
112398730 50714939 3
15010349 91786287 2
245849058 169864622 7
78702900 154943205 2
154943205 78702900 2
454866285 270926830 11
122994639 14104027 1
19977759 14933304 3
58836363 20356313 1
122994639 475884318 1
122994639 253490735 15
277496722 68659708 6
133236916 19977759 5
24211594 26584956 1
121762421 34654362 3
270926830 300872531 1
19977759 24211594 3
454866285 19295262 1
143779403 94701778 6
300872531 270926830 1
454866285 277496722 1
468356212 198912426 3
143739561 58821256 7
15010349 117783032 1
169864622 249709671 1
107722321 225857392 1
24734991 318951712 3
20356313 125312818 3
300872531 94701778 5
77808680 58821256 5
191807697 50714939 1
242943134 19018381 1
580749365 19018381 1
82093305 61733092 1
245745762 376161322 1
240202308 376161322 3
81367969 388954439 3
162472533 454866285 2
276868661 454866285 1
80802900 72341341 3
131517399 26796376 7
187632184 26796376 1
312758175 26796376 7
54515428 28087982 1
296312085 28087982 1
82093305 77981490 2
125312818 62613162 1
19397942 16884084 1
93860818 94701778 2
26796376 131517399 1
187632184 131517399 1
24211594 240202308 1
24211594 132170123 3
19018381 132170123 2
117777690 58821256 14
393436815 318951712 1
474991141 34940114 1
474991141 217148014 1
34940114 217148014 1
474991141 376161322 1
242943134 15133808 1
474991141 223552246 1
34940114 223552246 1
49682880 407741330 2
253490735 407741330 1
68198984 275228841 1
192935794 260824465 1
132170123 24211594 2
80021045 21746513 1
388299335 58821256 6
77981490 61733092 1
28087982 54515428 1
19825835 54515428 4
296312085 54515428 1
18632946 193313425 1
143779403 193313425 11
94701778 225857392 5
225857392 32439211 4
50303152 225857392 1
90432690 376161322 2
14561015 50714939 1
250311545 14933304 1
58821256 393436815 1
64396655 26584956 4
14146330 393436815 1
20992801 58821256 1
61781260 153810216 9
58821256 61733092 1
111013369 475884318 1
118429508 20148039 1
303707744 166598394 1
377319290 166598394 1
331178901 164226176 1
475884318 111013369 1
77234984 153810216 1
93880122 76650839 4
422184091 475884318 2
28087982 296312085 1
94701778 49682880 2
112398730 223552246 1
474991141 26796376 1
393436815 50303152 1
261782937 79974944 1
58836363 16884084 17
70796349 16884084 5
154943205 16884084 6
22159580 16884084 2
133236916 33300246 1
496278040 15048694 1
16708655 64396655 2
415449314 193313425 3
253490735 18632946 2
318951712 50714939 4
191111643 58821256 11
169864622 328634628 3
353688428 24211594 1
200700960 318951712 9
82406734 27850283 2
78562045 80943076 2
41901500 20356313 24
14190551 227023883 1
40238442 143739561 1
18632946 143739561 2
300872531 34654362 12
303707744 20356313 4
46609085 20356313 2
19589280 32522100 1
80943076 24734991 2
162472533 26796376 1
462856853 20356313 2
296288685 156992643 1
20356313 462856853 5
70796349 50714939 3
14146330 58821256 8
20356313 15157283 3
580749365 115643685 1
120720108 105838665 1
105838665 120720108 2
58821256 388299335 1
474991141 61733092 1
15157283 20356313 2
117777690 196054196 1
105838665 20992801 3
94701778 20992801 3
120720108 94701778 1
20992801 94701778 1
14190551 386476845 2
259215762 18020612 2
95194160 93860818 2
185183285 20589545 1
60585651 617016144 1
125270251 300872531 1
397229449 261782937 1
20148039 385936104 1
20148039 16884084 1
18020612 93860818 2
253490735 21746513 1
253490735 153810216 1
185183285 245745762 2
124270074 125270251 1
14567982 20589545 2
20424362 15048694 4
70796349 422184091 1
54515428 19825835 4
296312085 19825835 1
245745762 77808680 1
353688428 261782937 1
27212119 261782937 3
102107018 261782937 1
55253731 16884084 1
20995648 78702900 1
242943134 16884084 3
102084479 16884084 3
21713090 16884084 1
397229449 77981490 4
20589545 331178901 2
19758148 14146330 1
193313425 20600229 2
399365200 156992643 1
41901500 50714939 1
32522100 20148039 1
311986618 14197060 1
311986618 27850283 1
415449314 49682880 1
437518507 222477026 1
32522100 31373289 3
295807687 16970757 13
124312153 130154450 1
300872531 118429508 18
25097735 331178901 1
19295262 193313425 1
20589545 169864622 2
111013369 617016144 1
61781260 58821256 22
300872531 131970620 9
14197060 18020612 1
34244239 50714939 1
77981490 58821256 1
34374472 15048694 1
131926473 288723364 1
123346524 454866285 2
462856853 26584956 1
143212610 20589545 2
60738400 55253731 1
143212610 173089105 1
19758148 78702900 5
20356313 78702900 2
15010349 169864622 1
270926830 106150560 2
488386309 198912426 2
77808680 118429508 4
40238442 198912426 1
18020612 120720108 1
276868661 107254637 1
408454349 193313425 2
124270074 107254637 1
120720108 61733092 1
120720108 21746513 1
105800463 120720108 2
94701778 131970620 1
118429508 164226176 1
118429508 18632946 2
488386309 22639961 1
198912426 22639961 1
19397942 107254637 2
253490735 49682880 2
19758148 388954439 1
20589545 86192099 1
219330249 86192099 1
80021045 120720108 1
200700960 118429508 8
120720108 118429508 1
269788397 15157283 5
253490735 58821256 2
386776248 58821256 1
77234984 66078636 7
617016144 32439211 3
261782937 32439211 7
617016144 328634628 2
32439211 328634628 4
14104027 20148039 3
386776248 32439211 2
488386309 40238442 1
19758148 26796376 24
20148039 14104027 1
269788397 26796376 3
386776248 156992643 1
95646830 26796376 5
131970620 397229449 1
250091875 318951712 1
198912426 388299335 2
422184091 377319290 1
6364652 20600229 1
143779403 15048694 1
111411358 259215762 2
457060718 331178901 2
27212119 193313425 8
166598394 155892458 1
121762421 155892458 1
568174146 558445037 1
617016144 143212610 10
81857654 242943134 1
88974929 191807697 3
300872531 388299335 2
388299335 16970757 3
20356313 26796376 19
156992643 131970620 1
144929619 331021368 1
201226827 397229449 3
61733092 121762421 1
32369044 58821256 1
78702900 242943134 1
16970757 156992643 4
156992643 16970757 3
354911386 156992643 2
19397942 253490735 2
34374472 107254637 1
22499765 54515428 1
54351001 54515428 1
188332701 558445037 1
188332701 36664451 1
460401829 24727170 2
20356313 24727170 2
121127090 54515428 1
66774405 15157283 2
5715682 19295262 1
217148014 188332701 3
217148014 222477026 12
16970757 26796376 22
223552246 26796376 7
49682880 193313425 11
222477026 217148014 7
354911386 193313425 2
354911386 121762421 1
193313425 354911386 1
188332701 16884084 4
14561015 242943134 1
255998767 22159580 1
259215762 32439211 1
188332701 217148014 2
460401829 462856853 1
118429508 94701778 4
105800463 105838665 2
61781260 16970757 1
50714939 34374472 2
61781260 26796376 5
15157283 80943076 2
50303152 14567982 1
16708655 54515428 5
125270251 54515428 3
34374472 50714939 3
54351001 14933304 1
16708655 250311545 1
14933304 40238442 1
40238442 14933304 1
118711934 127619354 6
200700960 14933304 2
14933304 200700960 3
19397942 193313425 6
19397942 6058852 1
20992801 173065787 1
80812413 127619354 6
77981490 35305401 1
133236916 34374472 4
115643685 388954439 1
32522100 388954439 1
77188973 388954439 1
106150560 227023883 1
191807697 88974929 1
408663015 166598394 3
331178901 58821256 6
14104027 19977759 1
20995648 26584956 1
32439211 35305401 5
164226176 58821256 1
193313425 58821256 5
58821256 193313425 2
432396682 193313425 2
72883916 58821256 7
460401829 58821256 2
110767433 58821256 2
92498317 14197060 1
77188973 121762421 1
107254637 105838665 3
70796349 52412027 1
432396682 77808680 3
415449314 77808680 1
22159580 20356313 2
110767433 331178901 1
107722321 331178901 1
217148014 26796376 1
49682880 58821256 24
295807687 15157283 5
122994639 20356313 1
121762421 16708655 1
608932775 121762421 3
608932775 193313425 1
121762421 193313425 8
608932775 77808680 1
608932775 415449314 1
94701778 568174146 5
568174146 94701778 3
240202308 35781487 1
499781930 107254637 2
568174146 143779403 1
300872531 77808680 12
295807687 14104027 1
19758148 245745762 1
217148014 180013616 1
15157283 269788397 1
16708655 26796376 10
222477026 26796376 5
19295262 198912426 4
115643685 318951712 1
415449314 245745762 5
27212119 132170123 2
415449314 20589545 1
20589545 34374472 1
415449314 77188973 3
19177609 25097735 1
162472533 198912426 1
227023883 192935794 2
121762421 77240489 2
105800463 54515428 2
28087982 50714939 12
105800463 6058852 1
6058852 54515428 1
78702900 22159580 2
77240489 121762421 1
198912426 300872531 4
38281180 606306570 1
125270251 606306570 4
65357102 606306570 2
19825835 606306570 3
606306570 19825835 1
80943076 606306570 1
606306570 125270251 2
21736214 164226176 2
19825835 6364652 2
18099795 85302744 1
16970757 77240489 1
249709671 300872531 2
55059675 253490735 1
118984824 20356313 1
142003449 34374472 2
107254637 277496722 1
61781260 54515428 3
50714939 54515428 1
106150560 354911386 1
249709671 58821256 1
624746312 58821256 74
624746312 94701778 14
300872531 624746312 53
111013369 387054267 1
14104027 58821256 1
58821256 624746312 39
20589545 40238442 2
111013369 68659708 1
354911386 245745762 1
432396682 20589545 1
106150560 14146330 1
62613162 50714939 11
222477026 188332701 1
16884084 222477026 26
14190551 50714939 9
21746513 193313425 7
131970620 624746312 8
376161322 58821256 1
331178901 624746312 2
19825835 26796376 19
383238347 16884084 1
269788397 25097735 1
72883916 15672615 1
17298241 15672615 1
118429508 15672615 1
250311545 26796376 10
23452598 58821256 2
106150560 58821256 6
173089105 34374472 4
354911386 81857654 1
35305401 121762421 1
192935794 105838665 2
624746312 82093305 16
624746312 77808680 5
318951712 77808680 1
300872531 318951712 9
245849058 34374472 1
21713090 20992801 6
34374472 300872531 1
387054267 93860818 5
34374472 64396655 11
516688031 34374472 1
120720108 376161322 1
19825835 15048694 3
40238442 61733092 1
95646830 14284260 2
188332701 50714939 1
385936104 393947529 1
222419520 393947529 1
154943205 393947529 1
169864622 393947529 1
22639961 393947529 1
130092487 253490735 1
80021045 277496722 1
80943076 169864622 1
36664451 169864622 1
5715682 169864622 1
331178901 169864622 1
288723364 250311545 1
92498317 250311545 1
169864622 131970620 7
331021368 131970620 1
242943134 131970620 2
393947529 131970620 1
474991141 131970620 1
21746513 131970620 1
383238347 250311545 1
124170781 250311545 1
385936104 250311545 1
70796349 250311545 1
26796376 250311545 2
70796349 88974929 1
34244239 250311545 1
19758148 15453062 1
14933304 393947529 2
108600854 19018381 1
101262304 19018381 1
21666641 19018381 1
25097735 26796376 5
66078636 58821256 2
23452598 66078636 3
108600854 180013616 1
101262304 180013616 1
19018381 180013616 6
21666641 180013616 5
80021045 180013616 1
106150560 245745762 2
95646830 270926830 1
19825835 270926830 1
125270251 261782937 10
261782937 125270251 11
125270251 26796376 14
11564602 95646830 1
131926473 32965648 1
125270251 353688428 2
32965648 131926473 1
20600229 389443487 6
68659708 357472615 1
240202308 357472615 1
399365200 217148014 1
125270251 462856853 3
64396655 357472615 1
14567982 260824465 1
14567982 277496722 1
38281180 118984824 1
72341341 331178901 1
300872531 143779403 1
300872531 106150560 1
300872531 117777690 4
31373289 22639961 1
389443487 209029473 1
54515428 209029473 1
75896448 209029473 1
20600229 209029473 2
209029473 54515428 1
20600229 54515428 1
240202308 81367969 1
26584956 81367969 1
328634628 193313425 11
102084479 15157283 2
154943205 312758175 1
312758175 154943205 1
105880024 173065787 1
80802900 173065787 3
196054196 173065787 1
77234984 15157283 1
18632946 169864622 1
64396655 34374472 10
64396655 93860818 3
408454349 93860818 1
93860818 64396655 3
77220402 27850283 1
20589545 18632946 1
191111643 407741330 1
223552246 125270251 1
173089105 106150560 1
173089105 407741330 4
75896448 68659708 2
16708655 462856853 2
18632946 407741330 2
75896448 407741330 1
198912426 143212610 3
198912426 245849058 1
462856853 54515428 1
28087982 77808680 1
28087982 331178901 1
18632946 68659708 2
223552246 383238347 1
93860818 77808680 3
143212610 118429508 2
118429508 22639961 1
68659708 106150560 3
15672615 106150560 1
95646830 68659708 1
95646830 106150560 1
95646830 118429508 2
22639961 106150560 1
95646830 245745762 3
124270074 118429508 1
95646830 173089105 1
95646830 77808680 1
25097735 93860818 1
20600229 407741330 1
58821256 388954439 1
624746312 388954439 1
124270074 388954439 1
68659708 95646830 1
245745762 95646830 1
20600229 20589545 1
124270074 454866285 1
173089105 95646830 2
219298196 106150560 2
118429508 121762421 4
624746312 118429508 14
130154450 558445037 1
118429508 624746312 37
130092487 34244239 1
100260784 34244239 1
66444899 34244239 1
258834854 34244239 1
300872531 193313425 10
19758148 198912426 2
19177609 198912426 1
14567982 331178901 4
54351001 192935794 4
192935794 245745762 5
245745762 192935794 3
245745762 131970620 1
54351001 624746312 11
624746312 168592013 2
58836363 15672615 1
77224096 15672615 1
131970620 15672615 2
14190551 270926830 3
143779403 143212610 3
62613162 331178901 4
606306570 15157283 1
18632946 156992643 1
28543847 34374472 8
26584956 34374472 1
34374472 26796376 1
54351001 26796376 1
386476845 77188973 1
21746513 275228841 1
94701778 275228841 1
78702900 102958885 1
16708655 261782937 2
222477026 118984824 1
250311545 95646830 1
19018381 389434876 1
624746312 270926830 2
192935794 32439211 6
118429508 58821256 20
143212610 617016144 3
200700960 49682880 1
253490735 20992801 2
20992801 387054267 1
624746312 397229449 6
397229449 624746312 8
608932775 270926830 2
397229449 58821256 1
222477026 385936104 1
34374472 622426905 7
25097735 77234984 1
20356313 16884084 3
462856853 16884084 2
249709671 225857392 1
462856853 125270251 1
593650130 19619404 1
353688428 185183285 9
77234984 25097735 1
624746312 318951712 1
432396682 318951712 6
118429508 318951712 1
432396682 624746312 50
624746312 93860818 14
20148039 331178901 1
32369044 198912426 1
18020612 55253731 1
106150560 270926830 1
198912426 250091875 1
77234984 58821256 3
19397942 250091875 1
90432690 193313425 6
124270074 328634628 1
61733092 318951712 7
397229449 88974929 2
105838665 15672615 3
288723364 19177609 1
303707744 388250401 1
259215762 328634628 1
19619404 593650130 4
105800463 300872531 1
388250401 50714939 8
300872531 105800463 1
300872531 14146330 3
432396682 14146330 3
14146330 300872531 1
32439211 198912426 2
28543847 245745762 1
55059675 27850283 2
5715682 617016144 6
377319290 121127090 3
20356313 121127090 1
131926473 121127090 2
131926473 383238347 1
121127090 377319290 3
61781260 14933304 1
46609085 16884084 2
20995648 26796376 7
34654362 19295262 2
19295262 34654362 3
34654362 58821256 9
81857654 20992801 1
21666641 20992801 1
34654362 300872531 4
38281180 55253731 1
38281180 26796376 3
38281180 15048694 2
20992801 81857654 1
21666641 81857654 2
122994639 462856853 2
17723460 34244239 2
617016144 121127090 1
617016144 131926473 1
460401829 242943134 1
242943134 593650130 1
35781487 389434876 3
389434876 35781487 1
78702900 593650130 4
415449314 353688428 1
25097735 188332701 1
188332701 25097735 1
78702900 26796376 7
105800463 19397942 3
617016144 407741330 2
21746513 198912426 3
61781260 245849058 6
38281180 50714939 1
436576452 50714939 1
19177609 50714939 3
78702900 50714939 1
109585815 50714939 1
65357102 50714939 13
118984824 245745762 1
121127090 386476845 1
377319290 386476845 1
54515428 388250401 1
300872531 162472533 3
180013616 132170123 2
617016144 80802900 2
19973305 106115066 1
93860818 23749162 1
168592013 93860818 1
94701778 19177609 2
277496722 331178901 1
143739561 61733092 2
143739561 407741330 1
19397942 407741330 4
54351001 32439211 14
19825835 124270074 1
595553662 383238347 2
460401829 383238347 2
58922682 261782937 1
6364652 14933304 1
38281180 19825835 1
131926473 26796376 1
386776248 6364652 1
91786287 27850283 1
121762421 76650839 1
78702900 76650839 2
331021368 78702900 2
34244239 61733092 1
121762421 415449314 1
222477026 331021368 1
58922682 331021368 1
38281180 454866285 1
38281180 331178901 1
38281180 77808680 1
22159580 23749162 1
22159580 32522100 1
58922682 131926473 1
388250401 131926473 1
331021368 131926473 3
22159580 383238347 1
80021045 217148014 1
38281180 407741330 1
108587399 26796376 11
121127090 131926473 2
331021368 222477026 1
58922682 222477026 3
331021368 22159580 2
20226550 78702900 2
143212610 318951712 3
121127090 22159580 5
22159580 217148014 1
5715682 91786287 4
242943134 101712079 1
125270251 79974944 1
16708655 38281180 1
54351001 568174146 2
61781260 568174146 1
105800463 568174146 1
85302744 14197060 1
593650130 125312818 1
125312818 593650130 1
14146330 25091518 2
14146330 388954439 1
125312818 15048694 1
25091518 106150560 2
496278040 125270251 1
28543847 64396655 3
78702900 408663015 1
121127090 408663015 1
462856853 408663015 1
16708655 606306570 2
399365200 303707744 1
408454349 14567982 2
118429508 21746513 3
429751008 50303152 1
19397942 22639961 3
124270074 77981490 1
124270074 19397942 1
78702900 118984824 1
78702900 25097735 1
19397942 198912426 1
20995648 131970620 1
19397942 131970620 1
19397942 245849058 6
19397942 277496722 1
25097735 68659708 1
222477026 242943134 1
242943134 60738400 1
6364652 198912426 1
78702900 462856853 2
121127090 462856853 2
75896448 242943134 1
11564602 200700960 1
11564602 14561015 1
80802900 198912426 1
18632946 78702900 1
20424362 193313425 1
318951712 18632946 3
318951712 143212610 2
18632946 318951712 3
80943076 617016144 2
617016144 80943076 1
318951712 32439211 1
5715682 14197060 4
80802900 132170123 2
27850283 14197060 7
121127090 26796376 2
107722321 198912426 4
22159580 118984824 5
131926473 15157283 1
78702900 26584956 1
35781487 77234984 1
16708655 58821256 3
77981490 105880024 1
80943076 78562045 1
193313425 20424362 1
368314502 250091875 1
595553662 617016144 1
66078636 81857654 2
259215762 66078636 3
81857654 66078636 2
81857654 44548822 2
432396682 26584956 1
80021045 94701778 1
78702900 105800463 1
227023883 389443487 2
242943134 34374472 2
415449314 58821256 1
78702900 18632946 1
27850283 368312542 2
34940114 383238347 3
58836363 24734991 2
143212610 23749162 1
27850283 38886883 1
245849058 33300246 1
245849058 407741330 1
27850283 595553662 1
33300246 245849058 4
407741330 245849058 1
383238347 34940114 1
260824465 245745762 2
21744895 209029473 1
154943205 209029473 1
34940114 209029473 3
383238347 18627119 2
21744895 18627119 1
154943205 18627119 1
34940114 18627119 1
21744895 383238347 1
154943205 383238347 1
49682880 300872531 8
245745762 568174146 1
90432690 245745762 1
297967419 245849058 1
78702900 14146330 1
78702900 245745762 1
21746513 14104027 1
27850283 19177609 3
14190551 25091518 1
475884318 275228841 1
14933304 94701778 6
617016144 105800463 3
831250927 22159580 1
393947529 454866285 1
44548822 454866285 1
80802900 22159580 4
385936104 50714939 3
105800463 68659708 1
77981490 516688031 1
196054196 516688031 1
125270251 50714939 7
118984824 50714939 1
118984824 385936104 3
50714939 385936104 5
22159580 66774405 4
188332701 15157283 1
516688031 196054196 1
94701778 14933304 2
80021045 18632946 4
15157283 288723364 1
54351001 164226176 1
608932775 82093305 1
111411358 245745762 2
191111643 143739561 1
457060718 198912426 1
432396682 125312818 6
76650839 20356313 1
86192099 20356313 1
457060718 20356313 1
125312818 20356313 1
62613162 20356313 15
130154450 131970620 1
130154450 35305401 1
60738400 397229449 2
35781487 110767433 2
84563846 22159580 1
38281180 22159580 1
58922682 22159580 1
38281180 277496722 1
58922682 277496722 1
222762589 460401829 1
154943205 156992643 1
38281180 222762589 1
94701778 624746312 15
14190551 624746312 6
93860818 624746312 15
14190551 155892458 1
34343954 24734991 1
24727170 24734991 1
24734991 24727170 3
34343954 24727170 2
94701778 19295262 1
19295262 94701778 1
60738400 20356313 1
19295262 624746312 1
110767433 35781487 1
38281180 25097735 2
19758148 20356313 8
393436815 33300246 2
19758148 50714939 6
58821256 94701778 1
121127090 125270251 1
388250401 222762589 1
19977759 407741330 1
88974929 462856853 1
18627119 462856853 1
227023883 377319290 1
94701778 58821256 11
432396682 328634628 1
377319290 227023883 1
312758175 153810216 2
55253731 153810216 5
457060718 50714939 12
19977759 143212610 2
21736214 26584956 1
118429508 16708655 1
78702900 124270074 1
124270074 198912426 2
124270074 78702900 1
624746312 143739561 2
61781260 415449314 4
173089105 169864622 2
624746312 19977759 1
61781260 624746312 4
94701778 81367969 4
110767433 77981490 1
408454349 26584956 3
14146330 198912426 2
19758148 593650130 3
20356313 50714939 10
121762421 388299335 1
60585651 78702900 1
143779403 14146330 4
14104027 253490735 1
112398730 25097735 2
131970620 34654362 1
121127090 70796349 4
50714939 14567982 1
32369044 21736214 2
616277319 14197060 1
26796376 24734991 1
14567982 50714939 1
373442908 479644360 2
479644360 373442908 1
353688428 21746513 2
180013616 245745762 1
35781487 245745762 2
245745762 415449314 2
180013616 415449314 1
122994639 19758148 1
32369044 6058852 1
222477026 125270251 1
222477026 78702900 1
70796349 121127090 5
462856853 22159580 2
22159580 462856853 1
333330899 516688031 1
173089105 143739561 2
222477026 108587399 1
56999787 34374472 1
144791011 415449314 1
35305401 50714939 5
106115066 38886883 4
386776248 19825835 1
462856853 26796376 2
106115066 15157283 1
462856853 19825835 1
19825835 386776248 1
65357102 386776248 4
624746312 300872531 15
21746513 16970757 1
357805905 125270251 1
5715682 21666641 5
26584956 66774405 1
56999787 311986618 2
34244239 78702900 1
6058852 32369044 1
131926473 32369044 1
21744895 16884084 1
44548822 16970757 1
34940114 19758148 1
191111643 121127090 1
18099795 191807697 1
516688031 333330899 1
121127090 26584956 1
16884084 24727170 1
34343954 68659708 1
94701778 107254637 1
376161322 222477026 1
34343954 110767433 1
27850283 58821256 3
84563846 19758148 9
222762589 19758148 2
309587728 105800463 1
49682880 105800463 1
6364652 253490735 1
124312153 479644360 2
373442908 124312153 1
245745762 33300246 1
131517399 250311545 1
354911386 21736214 1
133236916 407741330 1
191111643 19758148 2
15048694 19619404 1
20424362 19619404 1
28543847 15048694 2
20226550 15157283 1
185183285 34374472 5
20226550 26796376 3
328634628 21736214 2
14190551 300872531 2
14104027 19758148 3
318951712 185183285 6
18020612 35781487 1
106397932 198912426 1
106397932 185183285 1
198912426 185183285 23
185183285 33300246 2
27212119 33300246 5
33300246 185183285 4
27212119 185183285 2
64396655 15672615 1
64396655 32522100 1
250091875 198912426 1
277496722 28087982 2
61781260 107254637 2
108587399 386776248 4
25097735 15048694 2
191111643 34654362 3
15048694 475884318 1
368312542 106115066 1
60585651 15157283 2
72883916 21666641 3
389434876 19397942 1
475884318 15048694 2
19397942 389434876 1
408454349 377319290 1
387054267 377319290 1
68659708 110767433 1
94701778 110767433 1
300872531 121762421 4
300872531 225857392 1
198912426 225857392 2
198912426 624746312 1
14104027 275228841 2
300872531 198912426 7
24734991 50714939 2
454866285 624746312 4
624746312 454866285 5
466501865 198912426 1
386776248 108587399 2
32369044 15157283 1
15672615 19758148 1
124270074 415449314 1
415449314 124270074 1
15157283 32369044 1
14197060 27850283 1
242943134 19758148 3
77234984 300872531 2
88974929 26796376 3
21666641 19977759 1
225857392 153810216 1
164226176 106150560 1
91786287 219330249 1
82406734 288723364 1
82406734 121127090 1
91786287 180013616 3
85302744 26584956 1
50303152 26584956 1
62613162 26584956 1
122994639 16970757 1
14758838 54515428 1
24734991 35781487 1
115643685 622426905 7
115643685 32439211 2
331021368 95646830 1
76650839 16970757 1
14933304 19825835 2
95646830 295807687 3
460401829 95646830 1
95646830 130154450 1
19758148 222762589 2
169864622 16708655 1
328634628 198912426 2
227023883 300872531 1
191111643 20356313 11
300872531 169864622 1
432396682 77234984 2
300872531 454866285 3
64396655 331178901 5
77808680 300872531 2
118429508 300872531 5
64396655 408454349 1
624746312 19295262 1
249709671 240202308 1
118429508 77808680 4
27850283 21666641 15
15010349 14197060 10
300872531 227023883 1
80021045 198912426 1
18632946 198912426 3
482866177 388250401 2
131517399 14104027 1
18632946 353688428 2
36672211 143779403 1
127619354 90432690 1
90432690 143212610 7
50303152 198912426 2
300872531 156992643 1
119074643 16970757 1
80802900 118429508 1
297967419 393436815 1
95646830 209029473 2
462856853 209029473 1
79974944 77188973 1
58821256 19589280 1
54515428 125270251 2
19825835 20356313 6
16884084 44548822 2
44548822 19825835 1
45158266 185183285 41
16708655 185183285 5
185183285 58821256 2
35305401 388954439 1
617016144 227023883 1
245849058 475884318 1
122994639 198912426 1
122994639 388954439 1
153810216 143212610 4
17723460 107254637 2
54515428 14104027 3
408454349 16708655 1
191111643 185183285 1
80943076 373442908 1
115643685 106150560 5
102084479 58821256 5
185183285 219976700 1
20356313 19758148 5
432396682 32369044 5
432396682 20424362 5
34940114 50714939 3
222477026 16884084 15
101712079 19758148 4
62613162 19758148 2
14190551 20995648 24
215206530 386776248 1
27212119 153810216 3
115643685 20995648 2
617016144 21666641 1
388299335 185183285 4
130154450 105838665 2
16884084 62613162 1
354911386 131970620 1
115643685 196054196 1
38281180 475884318 1
34374472 185183285 5
22282116 19825835 1
49682880 198912426 1
376161322 121127090 1
20148039 121127090 1
20992801 20148039 4
121127090 20148039 1
34654362 14104027 1
68659708 14104027 3
21666641 617016144 1
65357102 70796349 2
387054267 32439211 8
14197060 70796349 1
14197060 180013616 2
376161322 20992801 2
20148039 20992801 3
121127090 20992801 1
68659708 300872531 1
20424362 19758148 1
19758148 20424362 1
144929619 188332701 4
17723460 193313425 1
34940114 14104027 1
21746513 169864622 1
373442908 78702900 1
34374472 20995648 3
54515428 20995648 1
20995648 54515428 4
295807687 112398730 1
17723460 580749365 3
580749365 20995648 2
17723460 20995648 6
34940114 309587728 1
432396682 72341341 3
328634628 107254637 1
432396682 14197060 1
5715682 19758148 2
143739561 131970620 4
50303152 85302744 1
34374472 219976700 1
14567982 219976700 1
432396682 261782937 3
22499765 124270074 1
188332701 331178901 1
85110055 331178901 1
389434876 27850283 1
331178901 27850283 1
188332701 27850283 1
85110055 27850283 2
94701778 54351001 1
19977759 54351001 2
17723460 192935794 1
389434876 188332701 1
331178901 188332701 2
27850283 188332701 1
85110055 188332701 3
353688428 193313425 1
432396682 388250401 1
32439211 617016144 1
34374472 261782937 2
56999787 261782937 2
624746312 173089105 1
14190551 261782937 7
407741330 219976700 1
112398730 295807687 2
328634628 20600229 4
143779403 54351001 32
131517399 288723364 1
123346524 19619404 1
624746312 34374472 1
16708655 54351001 11
240202308 32439211 1
617016144 331178901 1
18096679 16970757 1
388299335 118429508 2
34374472 624746312 1
427031173 227023883 1
193313425 219976700 5
227023883 219976700 2
15580900 219976700 5
118984824 22159580 1
107254637 270926830 2
58821256 18020612 1
112398730 20424362 1
32439211 54351001 31
432396682 54515428 3
153810216 107254637 1
50303152 245849058 3
227023883 318951712 1
185183285 32522100 1
115643685 180013616 1
408663015 14567982 3
80021045 242943134 1
24734991 288723364 1
24734991 22159580 1
408663015 198912426 10
288723364 54515428 2
408663015 193313425 7
408663015 408454349 1
85302744 27850283 4
408663015 261782937 10
408663015 61733092 5
408663015 245745762 3
408663015 32439211 2
432396682 107254637 2
408663015 331178901 5
408663015 242943134 1
17723460 261782937 10
408454349 261782937 1
408663015 580749365 1
422184091 27850283 1
242943134 35305401 1
242943134 261782937 2
580749365 261782937 1
408663015 6364652 1
408663015 300872531 3
191111643 261782937 1
35305401 261782937 1
408663015 318951712 1
408663015 25091518 1
408663015 219976700 1
32522100 261782937 2
408663015 66444899 1
34940114 288723364 1
408663015 240202308 1
408663015 107254637 1
408663015 18020612 1
54515428 288723364 2
54515428 318951712 1
408663015 270926830 2
408663015 180013616 1
242943134 180013616 1
54515428 26796376 7
32522100 245849058 2
227023883 245849058 1
408663015 353688428 1
408663015 415449314 1
54515428 270926830 1
222477026 16970757 1
222477026 166598394 2
61781260 54351001 9
19619404 26796376 7
408663015 200700960 1
432396682 200700960 7
408663015 387054267 2
408663015 54351001 2
16970757 54515428 1
20356313 76650839 1
297967419 198912426 3
112398730 22159580 1
331178901 64396655 1
35305401 300872531 1
408663015 15672615 1
153810216 19758148 2
54515428 18096679 1
26796376 21746513 1
26796376 185183285 1
21746513 185183285 2
107254637 185183285 4
408663015 250091875 2
62613162 166598394 2
408663015 49682880 1
131970620 408454349 1
261782937 11564602 1
40238442 185183285 8
17723460 93860818 2
118984824 16884084 2
408663015 26584956 1
118429508 131970620 4
331178901 50303152 1
408663015 118429508 1
118984824 19758148 5
118984824 70796349 1
18099795 219976700 1
16708655 219976700 1
393436815 300872531 2
50303152 200700960 1
50303152 35305401 2
68659708 54351001 1
432396682 54351001 6
408663015 185183285 1
112398730 108587399 2
112398730 54515428 2
25091518 81857654 1
19619404 606306570 1
123346524 606306570 1
20992801 219976700 1
245849058 201226827 1
28543847 21666641 3
106115066 21666641 1
240202308 219976700 2
408663015 118984824 1
432396682 219976700 1
198912426 219976700 1
415449314 622426905 3
198912426 331178901 1
14190551 219976700 4
240202308 24211594 1
191111643 219976700 1
34654362 169864622 1
249709671 115643685 1
219976700 131970620 1
131970620 185183285 3
32522100 34374472 1
193313425 50714939 8
125312818 318951712 8
318951712 125312818 2
19758148 101712079 4
14104027 20356313 2
20356313 14104027 1
276868661 185183285 1
122994639 180013616 1
115643685 185183285 7
17723460 14146330 2
422184091 496278040 1
111013369 385936104 1
385936104 111013369 1
169864622 22639961 1
26584956 25091518 3
6364652 249709671 1
85302744 22388326 1
61781260 22388326 1
18099795 250091875 2
105838665 93860818 4
222419520 111013369 1
188332701 19177609 1
26584956 219976700 1
111013369 223552246 1
85302744 106115066 3
19619404 240202308 1
436576452 131120978 1
20356313 131120978 1
76650839 415449314 1
422184091 32522100 1
22388326 14933304 2
18096679 60738400 1
95646830 50714939 4
26796376 166598394 1
16884084 462856853 1
21746513 20995648 6
78702900 19758148 1
32522100 19758148 1
261782937 61781260 3
242943134 193313425 1
18020612 15672615 1
300872531 82093305 12
432396682 82093305 5
94701778 82093305 6
14146330 82093305 2
81367969 386476845 2
68659708 20995648 5
331178901 20995648 1
34374472 21736214 2
50714939 558445037 1
261782937 16884084 1
558445037 50714939 1
18632946 58821256 1
22159580 26796376 5
422184091 125270251 2
70796349 222477026 1
14104027 79974944 1
250091875 219976700 1
24211594 15672615 2
393436815 68659708 5
21746513 26796376 1
368314502 166598394 2
417975170 166598394 2
19058678 166598394 10
166598394 18627119 1
21746513 624746312 7
624746312 21746513 2
19397942 200700960 1
19295262 617016144 2
200700960 624746312 2
14104027 475884318 1
276868661 397229449 4
276868661 198912426 4
50303152 21736214 1
35781487 25091518 1
82406734 106115066 6
143779403 24211594 6
219976700 624746312 1
18099795 20995648 6
624746312 54351001 4
415449314 14567982 2
20995648 20356313 2
118984824 15672615 2
28543847 14567982 1
28543847 397229449 1
107254637 118429508 1
20356313 20995648 1
14567982 26796376 1
19397942 26796376 2
415449314 26796376 1
240202308 93860818 2
22159580 18627119 1
6364652 624746312 2
18020612 185183285 1
187632184 81367969 1
432396682 23749162 1
14567982 415449314 3
14104027 34244239 1
17723460 54351001 5
14933304 276868661 1
11564602 462856853 1
198912426 23749162 1
261782937 20995648 6
81367969 185183285 4
17723460 50303152 1
6364652 93860818 2
17723460 15157283 1
624746312 219976700 1
397229449 276868661 1
460401829 22388326 1
144929619 19758148 1
22388326 61733092 1
460401829 80943076 1
219976700 253490735 1
105880024 105838665 3
93880122 65357102 1
65357102 105800463 2
105800463 65357102 6
38281180 105800463 2
153810216 54351001 10
82093305 65357102 1
33300246 107254637 1
143779403 219976700 1
14190551 54351001 8
93860818 131970620 7
125270251 288723364 2
259215762 169864622 1
202205134 6058852 2
219976700 193313425 4
354911386 185183285 1
50303152 427031173 1
112398730 19758148 1
95646830 34374472 1
15580900 34374472 2
65357102 34374472 1
125270251 78702900 1
15580900 95646830 2
65357102 95646830 1
61733092 331178901 4
18099795 58821256 3
105880024 21713090 4
119074643 15157283 13
357805905 61733092 2
388250401 118984824 1
393436815 118429508 1
41901500 222477026 1
33300246 16884084 1
33300246 300872531 1
112398730 125270251 1
17723460 50714939 8
130085607 22159580 1
35781487 219976700 2
55253731 125312818 1
28087982 16884084 2
34374472 34940114 1
80943076 108587399 3
300872531 200700960 5
300872531 393436815 1
34940114 34244239 1
34244239 34940114 1
16970757 34244239 2
34244239 16970757 1
21713090 61733092 2
21746513 28087982 1
33300246 14567982 1
130092487 125270251 1
125270251 130092487 1
422184091 18627119 1
261782937 169864622 1
16884084 50714939 9
198912426 276868661 2
460401829 180013616 2
32522100 121127090 1
14933304 117783032 2
34940114 34374472 1
117777690 300872531 1
114704539 22388326 1
107254637 35305401 1
46609085 107254637 39
353688428 192935794 2
192935794 193313425 3
219976700 23749162 2
105880024 259215762 2
25091518 466501865 2
219976700 15672615 1
25097735 479644360 1
22159580 479644360 1
193313425 397229449 2
20992801 622426905 4
35781487 58821256 1
192935794 28087982 3
35781487 277496722 1
499781930 34374472 1
16708655 223552246 1
143212610 407741330 2
407741330 143212610 2
27212119 125270251 1
121127090 33300246 2
50303152 219976700 1
27212119 121127090 1
28087982 192935794 2
28087982 269788397 1
376161322 15048694 1
62613162 68659708 1
499781930 18632946 3
107254637 198912426 5
49682880 20992801 1
81367969 14567982 1
111013369 25097735 11
191807697 219976700 2
21666641 479644360 1
436576452 16884084 2
112398730 158315486 2
46609085 14933304 1
144929619 496278040 1
198912426 15672615 2
198912426 277496722 1
15157283 50714939 1
19977759 93860818 2
387054267 624746312 4
16884084 19758148 2
516688031 198912426 1
568174146 198912426 1
261782937 624746312 1
261782937 18099795 4
18099795 261782937 2
22388326 18099795 2
19758148 18099795 2
18099795 19758148 2
93880122 460401829 1
14190551 77240489 1
61733092 19825835 1
19825835 130092487 1
261782937 219976700 1
261782937 259215762 1
19825835 18627119 1
224655400 54515428 1
19825835 19758148 6
19825835 78562045 1
15580900 107254637 4
106115066 479644360 1
407741330 21746513 1
125312818 19825835 1
606306570 16884084 1
125270251 16884084 3
173065787 318951712 1
50714939 460401829 3
15484198 107254637 1
20424362 26796376 3
26796376 20424362 2
606306570 55253731 1
32369044 54351001 1
80802900 180013616 1
357805905 180013616 1
15484198 32369044 1
32369044 68659708 2
388250401 34244239 1
19295262 18632946 1
19295262 77188973 1
16970757 143779403 1
143779403 16970757 1
20226550 21666641 1
180013616 21666641 1
131970620 20600229 1
14395178 125270251 1
58821256 107254637 1
28087982 118984824 2
21736214 20600229 2
14190551 20600229 1
34374472 76650839 1
32522100 185183285 12
275228841 19825835 1
15484198 125270251 1
143779403 35781487 1
20600229 32369044 1
180013616 6058852 2
32439211 622426905 11
58922682 88974929 1
14190551 35305401 5
432396682 35305401 2
131970620 300872531 7
296312085 318951712 1
115643685 276868661 2
318951712 296312085 1
106397932 397229449 1
35781487 193313425 8
6364652 300872531 1
191807697 143212610 3
15672615 54351001 1
357805905 300872531 1
457060718 55253731 1
373442908 385936104 1
93880122 250091875 1
20995648 54351001 1
18632946 54351001 15
33300246 54351001 3
143212610 20995648 6
54351001 318951712 3
318951712 54351001 3
475884318 118984824 1
315283542 58821256 1
475884318 16884084 1
315283542 14146330 1
315283542 82093305 1
34654362 15672615 2
624746312 34654362 1
776022362 19295262 3
19295262 93860818 1
776022362 93860818 1
80943076 19758148 1
32965648 121762421 1
118429508 90432690 1
32369044 407741330 1
35781487 20856796 3
35781487 76650839 3
35781487 54351001 1
386476845 353688428 5
54351001 93860818 2
300872531 144929619 1
17723460 270926830 1
300872531 20856796 1
385936104 26796376 8
259215762 79974944 1
61733092 79974944 1
17723460 79974944 1
50714939 20356313 5
422184091 188332701 2
188332701 16970757 9
932446861 20589545 1
415449314 61733092 2
16970757 188332701 6
191807697 58821256 2
422184091 118984824 1
457060718 84563846 2
201226827 185183285 10
17723460 479644360 1
192935794 33300246 1
606306570 65357102 1
14104027 50714939 2
408454349 50714939 1
331021368 125270251 2
331021368 50714939 2
142003449 58821256 2
80021045 91786287 6
125270251 373442908 1
91786287 333330899 1
142003449 300872531 2
432396682 198912426 4
50714939 269788397 1
15010349 15672615 2
162472533 23749162 2
436576452 15048694 1
25097735 20995648 3
20995648 25097735 3
25097735 50714939 2
50714939 25097735 1
276868661 193313425 1
27850283 312758175 1
227023883 185183285 2
75896448 185183285 1
77981490 185183285 17
15580900 185183285 11
242943134 22159580 6
386476845 185183285 1
408663015 397229449 1
457060718 222762589 1
80943076 50714939 5
50714939 80943076 1
113585486 253490735 2
422184091 25097735 1
95194160 15672615 1
422184091 95646830 1
121127090 19177609 2
162472533 54351001 2
76650839 20995648 8
17723460 62613162 6
28087982 277496722 2
388299335 622426905 30
15580900 28087982 1
54515428 188332701 2
16884084 188332701 1
14104027 222477026 1
132170123 18099795 1
20589545 18099795 2
45158266 18099795 1
115643685 219976700 1
387054267 242943134 1
554602188 55059675 1
389434876 193313425 1
61733092 193313425 6
389434876 61733092 1
19018381 91786287 2
91786287 19018381 1
54351001 58821256 9
173089105 58821256 7
35781487 121762421 1
143739561 54351001 1
77808680 54351001 2
58821256 54351001 3
173089105 54351001 1
14190551 18099795 27
198912426 18099795 1
389434876 34374472 3
202205134 84563846 1
617016144 19295262 1
328576792 14104027 1
261782937 54351001 3
21746513 65357102 1
457060718 295807687 1
65357102 21746513 1
261782937 20589545 4
14104027 328576792 1
191807697 300872531 1
93860818 454866285 1
173065787 15048694 1
61733092 261782937 14
386776248 81367969 1
173065787 108587399 1
111013369 275228841 4
331178901 107722321 1
33300246 415449314 1
457060718 121127090 3
6058852 6364652 1
457060718 6364652 1
22159580 84563846 1
166598394 16884084 3
193313425 20995648 5
20995648 93860818 2
6058852 121127090 2
121127090 76650839 1
14567982 20995648 2
387054267 34654362 5
20992801 20600229 1
357805905 6058852 1
173065787 16884084 2
25091518 180013616 1
54351001 131970620 2
65357102 475884318 2
25091518 77188973 1
61733092 121127090 1
121127090 6058852 1
61733092 6058852 1
122994639 295807687 1
154943205 22159580 4
154943205 25097735 2
86192099 14284260 1
357805905 21736214 2
193313425 54351001 6
34654362 131970620 1
108587399 54351001 1
14104027 32522100 1
357805905 15672615 1
475884318 70796349 2
20995648 606306570 1
14104027 21736214 3
357805905 143212610 6
14104027 143212610 5
32965648 120720108 1
122994639 115643685 1
277496722 24211594 3
388250401 66444899 1
66444899 388250401 1
217148014 50714939 3
415449314 20856796 1
331021368 154943205 1
300872531 61733092 1
66774405 102958885 1
18099795 55059675 2
19973305 50714939 4
192935794 169864622 1
192935794 32369044 4
192935794 77188973 1
21736214 261782937 4
192935794 353688428 1
192935794 22639961 1
432396682 50714939 6
219976700 106150560 3
219976700 454866285 1
102107018 198912426 2
82406734 215206530 1
357805905 105800463 2
198912426 131970620 3
242943134 25097735 5
16970757 78702900 2
16970757 121127090 1
198912426 105838665 1
18099795 624746312 4
105838665 106150560 1
124270074 143212610 1
328634628 20995648 5
22159580 20995648 1
22159580 32439211 1
22159580 153810216 1
295807687 6364652 1
242943134 38281180 1
118429508 387054267 1
118429508 168592013 2
19058678 593650130 4
66774405 125270251 1
19058678 353688428 1
65357102 121127090 1
326184301 78702900 1
24734991 78702900 1
24727170 78702900 1
65357102 78702900 1
24727170 70796349 1
24734991 101712079 1
24727170 101712079 1
24734991 102958885 1
429751008 20995648 1
385936104 15672615 1
62613162 15672615 2
108587399 558445037 1
225857392 568174146 3
389443487 188332701 1
24727170 277496722 1
14933304 77981490 2
415449314 20995648 3
326184301 20995648 1
65357102 20995648 1
143779403 20995648 6
20995648 622426905 2
22282116 193313425 1
19973305 460401829 1
27850283 460401829 1
15580900 20995648 10
19295262 20992801 2
14104027 34374472 1
19295262 776022362 1
558445037 108587399 1
94701778 61733092 2
94701778 90432690 1
108587399 188332701 1
65357102 188332701 3
108587399 21736214 1
377319290 20992801 1
422184091 19397942 1
24727170 19397942 1
422184091 24727170 1
19397942 24727170 1
54515428 76650839 1
76650839 54515428 1
106150560 397229449 1
121127090 113585486 1
397229449 106150560 2
110391388 168592013 1
21736214 20995648 2
198912426 118429508 2
275228841 19758148 2
275228841 50714939 2
121127090 108587399 1
20992801 475884318 1
131517399 19758148 1
20356313 18099795 1
21713090 19397942 1
65357102 82093305 1
50714939 275228841 1
14758838 75896448 1
16884084 303707744 3
143739561 249709671 1
55253731 28087982 1
123346524 28087982 1
143779403 354911386 1
108587399 121762421 1
119074643 14567982 1
93860818 121762421 5
16884084 14146330 1
14146330 16884084 1
15010349 222762589 1
32522100 200700960 1
105880024 77234984 2
185183285 77234984 1
28543847 77234984 1
6364652 622426905 7
84563846 18099795 1
77981490 14933304 1
20589545 20995648 1
457060718 121762421 1
79974944 95646830 3
20600229 21736214 2
80021045 6058852 1
90646214 95646830 1
41901500 95646830 2
20226550 95646830 1
80021045 21666641 4
93860818 389434876 1
14104027 32439211 2
80802900 188332701 9
90646214 41901500 1
95646830 41901500 1
79974944 41901500 1
20226550 41901500 1
24211594 245849058 1
804596460 118984824 5
169864622 93860818 4
169864622 121762421 1
169864622 24211594 1
326184301 19177609 1
169864622 164226176 1
93860818 164226176 1
62613162 162472533 1
40238442 454866285 1
112398730 58821256 1
300872531 173089105 3
115643685 105838665 1
18020612 105838665 2
54351001 19758148 1
143739561 331178901 3
108600854 200700960 1
108600854 93860818 1
389434876 32369044 4
45158266 180013616 1
20992801 389434876 1
115643685 532351874 6
457060718 192935794 1
16970757 19758148 1
19589280 16970757 3
85110055 200700960 1
121762421 608932775 3
188332701 200700960 1
143739561 105800463 4
68659708 77981490 1
125312818 200700960 1
389434876 143739561 1
118984824 14104027 1
35781487 624746312 4
389434876 105800463 2
200700960 105800463 1
389434876 200700960 2
19177609 24727170 1
70796349 24727170 1
65357102 24727170 1
328576792 15157283 1
14190551 209029473 1
28543847 84563846 2
14933304 397229449 1
94701778 318951712 1
326184301 312758175 1
422184091 312758175 1
24734991 312758175 1
19825835 312758175 1
617016144 32369044 6
191111643 54351001 10
19619404 34374472 1
20424362 34374472 1
19619404 479644360 1
34374472 479644360 1
20424362 479644360 1
624746312 193313425 1
117777690 193313425 4
143739561 173089105 2
389434876 173089105 1
288723364 554602188 4
624746312 260824465 1
326184301 70796349 1
19619404 130092487 1
34374472 130092487 1
34374472 15157283 1
326184301 389434876 2
15157283 34374472 1
65357102 277496722 1
18099795 143212610 2
198912426 32439211 1
198912426 54351001 1
76650839 296288685 1
550076077 125270251 2
479644360 311986618 1
580749365 27850283 2
624746312 20856796 1
18632946 622426905 1
15580900 193313425 2
15580900 622426905 11
198912426 622426905 1
407741330 389434876 3
407741330 93860818 2
20856796 624746312 3
19058678 16970757 30
20992801 245849058 1
219976700 32439211 1
14104027 22388326 3
143212610 58821256 5
326184301 118984824 1
22159580 50714939 2
162472533 26584956 1
21736214 54351001 5
14104027 54351001 2
115643685 79974944 1
326184301 79974944 1
14104027 55253731 2
58922682 460401829 1
393436815 219976700 1
481120639 77240489 3
6364652 77240489 1
162472533 245849058 1
105880024 58821256 1
17723460 22159580 1
88974929 18627119 1
80802900 217148014 1
20589545 14104027 1
288723364 217148014 1
60738400 288723364 1
288723364 60738400 1
60738400 62613162 1
62613162 60738400 1
20356313 95646830 1
407741330 77981490 2
50303152 454866285 4
130092487 50714939 1
130092487 624746312 2
242943134 20424362 1
130154450 193313425 4
84563846 624746312 1
122994639 554602188 5
35781487 580749365 3
32439211 106150560 2
20856796 20600229 1
14758838 34244239 1
16970757 93860818 1
20856796 58821256 2
102958885 34654362 1
18632946 34654362 4
105838665 34654362 3
38886883 34654362 1
388299335 130154450 1
16970757 121762421 1
19177609 475884318 1
19058678 108587399 4
328634628 277496722 2
19058678 373442908 1
15133808 19177609 2
24734991 121127090 1
388954439 353688428 5
25091518 193313425 1
115643685 22639961 4
81367969 22639961 1
14758838 275228841 1
131926473 28087982 1
388250401 269788397 1
19758148 269788397 1
475884318 55253731 1
131517399 15157283 1
227023883 776022362 8
101712079 155892458 1
143212610 245849058 6
245849058 143212610 6
34654362 143212610 2
201226827 34654362 1
143212610 34654362 2
84563846 479644360 1
143779403 242943134 1
105838665 245849058 1
82093305 728039018 1
14758838 50714939 3
50303152 72341341 1
50303152 115643685 1
288723364 15157283 2
728039018 82093305 1
288723364 460401829 1
108587399 250091875 1
595553662 22499765 1
14104027 18099795 1
20995648 245849058 1
22499765 595553662 2
50303152 94701778 2
387054267 94701778 1
387054267 58821256 6
105838665 18099795 3
54351001 18099795 3
407741330 454866285 1
153914621 118429508 1
407741330 118429508 1
389434876 77981490 1
5715682 250311545 1
142003449 250311545 1
407741330 82093305 1
32439211 93860818 2
389434876 68659708 1
14567982 18099795 5
15048694 143212610 1
19058678 222477026 5
245745762 106150560 1
143739561 245745762 2
81857654 118984824 1
34374472 20600229 1
253490735 77981490 1
143779403 18099795 5
143779403 353688428 1
318951712 18099795 3
318951712 331178901 1
19619404 222477026 1
253490735 169864622 2
16884084 217148014 1
188332701 219330249 1
24727170 222477026 1
14146330 143739561 2
221355288 131970620 1
318951712 118429508 2
24211594 18099795 7
191111643 18099795 2
328634628 82093305 2
454866285 121762421 5
117777690 143212610 2
46609085 185183285 3
388299335 624746312 1
624746312 388299335 1
113585486 131970620 1
21736214 124270074 1
77981490 14146330 1
253490735 397229449 5
105800463 26796376 1
34940114 26796376 1
24727170 14933304 1
242943134 14284260 2
192935794 20856796 1
70796349 303707744 1
24211594 20995648 3
133236916 15157283 1
61733092 20995648 2
15484198 311986618 1
19977759 300872531 6
95646830 19758148 2
14284260 62613162 1
815306454 624746312 9
19758148 250311545 1
250311545 19758148 1
815306454 40238442 5
815306454 270926830 3
242943134 815306454 5
815306454 193313425 5
227023883 250091875 3
124170781 188332701 1
19758148 383238347 1
815306454 77808680 3
19295262 728039018 1
19758148 100260784 1
100260784 19758148 1
242943134 386776248 4
43312141 622426905 5
481120639 622426905 1
34244239 19758148 2
331021368 164226176 1
261782937 77188973 1
19825835 77188973 1
242943134 105880024 1
16884084 275228841 2
242943134 14933304 1
143212610 50714939 3
242943134 19397942 2
50714939 143212610 2
242943134 475884318 1
242943134 20992801 1
105880024 815306454 1
815306454 162472533 3
77188973 276868661 2
242943134 269788397 1
19397942 105880024 1
815306454 14146330 2
815306454 131970620 5
815306454 20589545 1
32439211 169864622 4
27850283 155892458 1
77224096 193313425 1
20132840 15157283 1
32439211 105838665 4
106150560 82093305 6
117777690 82093305 1
143212610 82093305 1
193313425 82093305 2
14104027 121762421 2
106150560 624746312 1
82093305 624746312 10
49682880 624746312 10
117777690 624746312 2
143212610 624746312 1
193313425 624746312 2
50714939 250311545 1
153810216 105880024 1
46609085 81367969 2
27212119 32439211 2
333330899 180013616 1
300872531 49682880 5
624746312 49682880 4
143212610 49682880 1
250311545 50714939 1
19977759 185183285 4
389434876 270926830 1
26796376 22159580 1
15157283 22159580 4
389434876 454866285 1
580749365 77981490 2
130085607 188332701 1
115643685 580749365 1
77981490 580749365 2
80812413 118711934 3
24211594 93860818 3
19619404 25091518 1
84563846 295807687 1
295807687 84563846 1
201226827 55253731 1
201226827 131926473 1
389434876 219976700 1
77981490 32369044 2
35781487 173089105 1
387054267 33300246 2
173089105 35781487 1
27212119 328634628 1
50714939 107254637 2
77220402 21713090 1
19973305 21713090 1
328634628 27212119 1
48988168 26796376 2
432396682 185183285 1
198912426 19758148 2
77981490 388299335 1
169864622 84563846 1
436576452 333330899 1
72341341 333330899 1
193313425 261782937 9
50303152 407741330 1
22639961 407741330 1
20600229 21713090 1
75896448 14758838 1
110767433 118429508 1
35781487 242943134 1
35781487 118984824 1
133236916 242943134 1
133236916 25097735 7
201226827 253490735 2
105800463 242943134 3
16970757 810372954 11
810372954 16970757 6
41901500 22159580 5
201226827 198912426 5
328634628 14567982 1
32439211 249709671 8
191111643 249709671 1
76650839 77240489 1
16884084 131926473 2
38281180 19177609 1
191111643 20995648 5
168592013 568174146 1
154943205 26796376 9
38281180 76650839 1
61781260 219976700 2
20600229 21746513 2
38281180 101712079 2
22499765 21666641 2
331178901 90432690 1
144929619 130085607 1
84563846 20995648 3
143212610 357805905 2
250091875 118429508 1
580749365 35781487 1
19977759 26584956 2
250091875 21746513 1
580749365 245745762 1
20148039 14621024 4
143779403 253490735 6
32522100 107254637 3
77188973 107254637 4
58836363 154943205 2
14104027 191111643 2
62613162 275228841 1
810372954 50714939 4
105800463 14621024 4
333330899 21666641 1
14567982 354911386 1
14104027 124270074 1
15010349 58821256 2
143212610 20600229 1
386476845 106150560 3
277496722 106150560 1
408454349 106150560 2
142003449 106150560 1
17723460 191111643 34
14933304 22499765 1
15010349 22499765 1
130154450 54351001 1
328634628 54351001 2
377319290 253490735 6
14190551 407741330 1
28543847 249709671 2
34374472 354911386 1
142003449 277496722 1
20148039 277496722 1
34374472 115643685 1
34374472 62613162 1
34374472 55253731 1
34374472 54351001 1
34374472 79974944 3
34374472 19825835 3
14758838 26796376 2
20992801 20995648 2
34940114 188332701 2
162472533 191807697 2
162472533 118984824 2
90432690 154943205 2
35781487 14621024 5
16708655 25091518 2
34374472 153810216 2
40238442 143212610 1
27212119 191111643 1
6364652 58821256 2
62613162 288723364 2
34374472 407741330 1
219976700 14621024 1
288723364 62613162 2
180013616 22499765 1
15010349 331178901 2
32369044 131970620 1
77981490 131970620 2
606306570 223552246 1
49682880 18099795 4
300872531 18099795 1
117777690 18099795 1
193313425 18099795 2
49682880 32369044 4
22159580 20992801 1
185183285 105880024 1
21746513 622426905 5
68659708 58821256 4
162472533 58821256 2
15010349 49682880 1
34374472 191111643 2
15010349 20992801 1
15010349 162472533 1
77234984 624746312 2
14146330 624746312 1
19977759 580749365 1
15010349 580749365 1
15010349 32369044 1
20356313 222477026 3
15010349 33300246 1
143212610 153810216 1
101262304 143212610 1
397229449 24211594 1
24211594 397229449 1
399365200 19018381 1
432396682 84563846 3
580749365 389434876 1
124270074 191111643 1
15157283 118984824 1
15580900 14621024 3
106150560 54351001 1
82093305 54351001 1
117777690 54351001 1
397229449 21736214 1
14190551 389434876 1
27850283 191111643 1
20589545 200700960 1
192935794 397229449 1
130154450 261782937 2
20589545 21746513 1
20995648 261782937 3
118429508 198912426 1
432396682 162472533 2
162472533 318951712 1
33300246 219976700 1
191807697 185183285 4
45158266 21666641 1
93860818 34654362 1
14104027 20424362 1
18099795 20148039 1
14190551 20148039 1
35781487 20600229 2
397229449 22388326 1
261782937 227023883 3
454866285 35305401 2
15010349 837683683 1
550076077 84563846 1
95194160 198912426 1
191111643 23749162 1
25091518 397229449 1
95194160 397229449 1
20992801 105880024 1
616277319 72883916 1
432396682 25097735 1
245745762 32439211 2
616277319 198912426 1
80021045 102958885 1
22159580 173089105 1
377319290 58821256 1
432396682 19977759 2
115643685 242943134 1
141636742 288723364 1
198912426 389443487 2
33300246 94701778 2
56999787 219330249 3
185183285 386476845 1
124312153 333330899 2
118984824 191111643 1
14190551 14621024 4
200700960 35305401 5
93860818 328634628 2
19087569 24734991 1
496278040 26796376 4
15580900 19758148 2
21736214 58821256 2
17723460 25097735 1
121762421 20995648 9
422184091 242943134 1
831250927 19758148 3
143779403 387054267 1
47916280 88974929 1
617016144 19397942 2
143739561 34654362 2
20995648 388299335 1
191111643 353688428 1
84563846 200700960 1
22159580 460401829 3
22499765 19977759 1
24211594 14621024 1
162472533 14621024 1
153914621 81857654 1
5715682 162472533 1
58836363 383238347 5
368312542 81857654 1
245849058 81857654 1
407741330 245745762 2
383238347 62613162 1
377319290 33300246 1
80021045 118984824 3
117777690 253490735 1
94701778 253490735 1
166598394 388250401 1
20995648 191111643 5
68659708 191111643 2
389434876 259215762 1
19973305 38886883 1
121762421 94701778 2
353688428 17723460 1
353688428 397229449 1
353688428 26796376 1
815306454 34940114 1
143779403 191111643 14
48988168 16970757 1
31373289 40238442 1
499781930 20148039 1
499781930 192935794 1
93860818 20589545 2
33300246 608932775 1
830775721 34244239 1
18096679 830775721 4
27212119 77188973 2
353688428 27212119 4
77234984 121762421 1
102107018 193313425 1
532351874 622426905 1
107254637 162472533 1
830775721 14104027 1
21736214 20856796 3
14146330 259215762 1
110767433 192935794 3
387054267 82093305 1
6058852 91786287 1
192935794 110767433 4
20995648 34244239 1
34244239 20995648 1
261782937 19177609 2
82093305 300872531 3
94701778 300872531 1
58922682 25097735 2
494828691 162472533 2
830775721 50714939 7
460401829 118984824 1
550076077 810372954 2
457060718 80943076 1
61781260 776022362 2
70796349 153810216 1
70796349 14146330 1
810372954 550076077 1
58821256 125270251 1
58922682 34374472 1
297967419 14933304 1
227023883 107722321 1
55253731 41901500 1
55253731 131517399 2
55253731 475884318 1
55253731 242943134 1
270926830 191111643 1
164226176 79974944 2
125270251 275228841 5
79974944 164226176 1
328634628 19177609 1
105800463 191111643 3
105838665 156992643 5
61781260 622426905 9
17723460 185183285 8
14146330 34374472 1
75896448 357805905 1
75896448 198912426 1
20995648 18099795 12
21736214 357805905 1
19977759 95646830 3
14197060 79974944 1
242943134 61733092 1
14197060 198912426 1
776022362 82093305 1
14104027 198912426 2
94701778 121762421 1
61781260 34244239 2
389443487 18099795 1
156992643 18099795 2
20992801 18099795 1
169864622 18099795 5
389443487 156992643 1
19977759 26796376 2
389443487 105838665 1
156992643 105838665 1
18099795 105838665 1
169864622 105838665 3
143212610 93860818 2
389443487 169864622 1
32439211 32965648 3
249709671 201226827 1
58821256 143212610 3
624746312 143212610 2
15048694 26796376 7
457060718 32369044 1
219298196 191111643 1
75896448 143739561 1
115643685 270926830 1
107722321 245849058 4
16970757 275228841 1
192935794 22159580 2
31373289 61733092 2
95646830 728039018 1
31373289 185183285 2
61733092 185183285 3
269788397 242943134 1
70796349 26796376 2
70796349 76650839 1
70796349 188332701 1
114704539 810372954 1
32522100 20856796 1
388299335 94701778 1
115643685 19619404 1
19397942 21666641 1
45158266 6058852 1
249709671 196054196 1
115643685 18099795 6
20600229 225857392 3
153810216 387054267 2
45158266 333330899 1
50714939 810372954 1
27212119 169864622 1
121762421 66078636 1
20600229 66078636 1
6364652 66078636 1
253490735 66078636 1
776022362 198912426 1
192935794 19295262 1
221355288 23749162 1
61781260 78702900 1
169864622 54351001 1
20856796 14146330 1
6364652 32965648 1
19397942 617016144 1
353688428 168592013 3
19977759 32965648 2
353688428 118429508 1
168592013 118429508 1
494828691 200700960 1
82093305 20589545 1
20589545 82093305 1
21746513 568174146 1
93860818 568174146 1
117777690 127619354 2
568174146 21746513 1
253490735 143739561 1
188332701 215206530 1
85302744 38886883 1
77808680 245849058 1
82406734 368312542 1
393947529 368312542 1
28543847 368312542 1
68198984 368312542 2
121762421 191111643 1
20992801 191111643 3
77808680 20992801 1
121762421 20992801 1
397229449 20992801 1
58922682 107722321 1
107722321 19177609 1
454866285 331178901 1
19825835 188332701 2
58922682 50714939 6
50714939 19758148 2
18099795 532351874 1
21746513 84563846 1
61781260 389434876 1
38281180 155892458 2
77188973 415449314 2
34244239 79974944 2
249709671 17723460 1
61781260 275228841 3
107722321 20992801 2
19397942 219976700 1
77188973 622426905 1
79974944 34244239 2
61781260 14621024 11
32965648 32369044 1
830775721 16970757 1
830775721 188332701 1
21713090 198912426 2
61781260 17723460 5
16708655 245849058 4
61781260 385936104 1
240202308 26796376 1
61781260 810372954 1
19058678 385936104 5
164226176 193313425 1
164226176 20589545 1
20856796 191111643 1
19397942 191111643 2
143779403 27850283 1
19825835 593650130 3
164226176 593650130 1
20995648 593650130 1
14190551 593650130 1
143212610 14146330 1
111411358 227023883 1
830775721 14933304 2
249709671 77188973 1
830775721 19977759 1
17723460 32522100 2
118429508 107254637 1
21408041 118429508 1
830775721 19177609 1
15484198 260824465 1
133236916 26584956 1
133236916 93860818 1
328634628 223552246 1
54515428 19758148 5
532241033 15157283 3
192935794 93860818 1
830775721 14197060 1
122994639 155892458 1
143779403 50714939 8
481120639 68659708 1
532241033 223552246 1
35781487 34343954 1
19977759 118429508 2
227023883 331178901 2
19977759 94701778 1
46609085 17723460 3
19177609 26796376 15
80943076 20356313 1
804596460 26796376 1
27212119 300872531 2
16708655 728039018 1
56999787 728039018 1
457060718 20995648 14
185183285 61733092 2
532241033 35305401 1
259215762 219976700 2
38281180 14561015 3
155892458 14561015 3
532241033 26796376 3
357805905 191111643 1
532241033 118984824 1
21736214 397229449 1
14561015 38281180 1
155892458 38281180 1
296288685 368312542 1
388299335 368312542 1
331178901 568174146 1
532241033 66774405 1
115643685 93860818 2
56999787 14197060 2
20589545 93860818 2
162472533 131517399 1
288723364 131517399 1
728039018 131517399 1
52412027 26796376 4
568174146 331178901 1
830775721 368312542 1
130154450 21736214 3
15010349 21666641 7
109585815 436576452 1
16884084 436576452 1
61781260 250091875 1
333330899 383238347 1
19397942 383238347 1
532241033 125312818 1
90646214 50714939 1
26796376 50714939 1
457060718 245745762 3
300872531 102084479 1
328634628 259215762 2
112398730 26796376 1
121127090 50714939 1
93880122 16884084 2
19973305 180013616 1
22159580 191807697 1
22159580 191111643 1
354911386 14621024 2
142003449 169864622 1
105880024 169864622 1
15672615 169864622 1
77981490 250091875 1
156992643 250091875 1
20992801 250091875 1
169864622 250091875 2
77981490 227023883 1
19977759 219976700 2
68659708 77188973 1
191807697 415449314 1
52412027 121127090 1
810372954 26796376 11
14561015 155892458 1
38281180 188332701 2
14561015 188332701 2
155892458 188332701 1
103065157 275228841 7
103065157 122994639 3
103065157 810372954 4
122994639 810372954 1
103065157 50714939 4
103065157 173089105 1
103065157 192935794 1
103065157 125270251 4
103065157 54351001 12
153810216 34374472 2
103065157 169864622 2
331178901 20992801 2
103065157 82093305 1
103065157 191111643 28
103065157 131517399 3
103065157 154943205 2
103065157 288723364 2
19977759 191111643 2
103065157 357805905 1
103065157 18632946 3
103065157 107254637 1
103065157 18627119 1
112398730 18627119 1
54351001 191111643 7
103065157 101712079 7
103065157 25097735 6
103065157 102958885 2
103065157 118984824 2
58836363 36664451 1
432396682 357805905 3
103065157 16884084 1
932446861 118429508 1
103065157 20995648 5
353688428 61733092 1
103065157 16970757 6
19977759 20995648 3
81857654 125270251 1
103065157 105800463 2
14104027 200700960 1
103065157 15157283 9
32522100 191111643 1
122994639 103065157 1
103065157 19087569 3
133236916 193313425 1
58821256 118711934 3
122994639 118984824 1
58821256 153810216 7
133236916 21746513 1
457060718 25097735 7
383238347 25097735 1
47916280 20424362 1
14104027 331178901 1
261782937 185183285 3
60585651 810372954 1
432396682 15484198 5
118711934 58821256 4
55253731 88974929 1
25097735 383238347 1
133236916 90432690 1
460401829 153810216 1
19973305 368312542 1
275228841 227023883 1
103065157 24727170 1
19087569 24727170 1
173089105 815306454 1
103065157 79974944 1
377319290 21746513 1
804596460 25097735 2
133236916 185183285 2
269788397 19758148 3
80943076 38281180 1
25091518 245849058 1
144929619 26796376 2
61733092 14621024 8
107254637 72341341 3
25091518 277496722 1
173065787 14758838 1
50714939 14758838 1
277496722 225857392 1
250311545 20424362 1
27212119 18020612 2
804596460 61733092 1
311986618 22499765 2
11564602 130092487 1
255998767 14284260 1
568174146 54351001 1
21666641 38886883 1
80021045 61733092 3
80021045 54351001 3
130092487 26796376 1
397229449 185183285 2
415449314 84563846 1
84563846 415449314 1
408663015 21746513 1
19758148 21746513 1
270926830 14621024 3
103065157 93860818 2
49682880 185183285 2
38281180 436576452 1
16970757 20995648 1
180013616 333330899 1
153810216 118711934 1
153810216 18099795 2
80021045 34654362 1
253490735 331178901 1
80021045 77808680 2
18099795 153810216 1
58821256 18099795 1
17723460 240202308 1
15580900 173089105 1
33300246 728039018 7
101712079 14933304 1
93880122 26796376 8
225857392 357805905 1
90646214 26796376 4
103065157 95646830 3
103065157 331178901 2
326184301 26796376 1
19058678 26796376 74
103065157 193313425 3
554602188 250311545 1
41901500 34940114 1
21713090 101712079 1
93880122 101712079 1
22499765 311986618 1
103065157 48988168 7
14104027 17723460 3
16884084 102958885 1
112398730 27850283 2
385936104 20424362 1
58836363 408663015 1
532241033 408663015 1
112398730 331178901 1
75896448 18099795 2
82093305 117777690 1
32522100 815306454 7
22159580 44548822 1
38281180 494828691 1
388250401 188332701 1
31373289 532241033 1
408663015 532241033 1
103065157 24734991 3
15580900 300872531 1
624746312 121762421 1
408663015 21736214 1
276868661 121762421 1
102958885 125312818 1
830775721 288723364 1
20424362 288723364 1
460401829 34940114 2
460401829 14284260 1
21744895 95646830 1
15453062 93860818 1
532241033 102958885 2
101712079 54515428 1
105800463 17723460 4
77808680 193313425 1
77808680 318951712 1
20356313 17723460 1
831250927 26796376 8
28087982 26796376 4
20356313 245745762 1
58922682 245745762 1
15010349 19973305 1
270926830 249709671 1
22159580 22388326 1
22388326 17723460 2
103065157 34940114 4
34940114 810372954 1
22499765 14197060 2
34940114 193313425 1
169864622 270926830 2
14104027 93860818 1
68659708 277496722 8
46609085 22388326 1
103065157 185183285 1
328634628 25091518 1
21746513 164226176 2
191111643 357805905 1
164226176 185183285 1
125270251 408663015 1
131970620 331178901 1
103065157 223552246 8
103065157 19825835 3
34940114 124170781 1
810372954 124170781 1
457060718 217148014 1
78702900 357805905 2
457060718 188332701 1
357805905 78702900 1
19758148 188332701 3
19058678 125270251 8
19058678 288723364 3
830775721 49682880 1
191807697 68659708 1
871469846 124170781 2
830775721 275228841 11
103065157 250311545 3
830775721 383238347 1
103065157 19619404 1
830775721 108587399 2
20356313 191111643 6
103065157 830775721 3
131970620 156992643 1
103065157 14284260 2
103065157 23749162 2
24727170 830775721 1
103065157 125312818 1
871469846 80943076 5
496278040 28087982 1
131970620 21746513 1
28087982 188332701 1
103065157 76650839 3
830775721 76650839 3
156992643 622426905 3
76650839 275228841 1
15580900 608932775 4
79974944 19977759 1
22499765 106115066 1
32439211 35781487 1
19825835 728039018 2
728039018 19825835 1
125312818 311986618 1
79974944 50714939 3
33300246 32522100 1
103065157 14758838 1
315283542 124270074 1
32522100 20600229 1
19177609 66774405 1
124270074 14621024 5
315283542 14621024 1
16708655 118711934 1
192935794 377319290 2
19825835 250091875 2
28543847 91786287 3
103065157 353688428 1
387054267 14621024 4
200700960 20589545 2
130154450 191111643 3
331178901 191111643 1
164226176 245745762 1
80943076 871469846 6
227023883 387054267 2
34244239 387054267 1
432396682 191111643 3
432396682 17723460 1
387054267 34244239 1
288723364 81367969 1
81367969 17723460 1
198912426 288723364 1
227023883 77981490 1
80943076 131517399 2
261782937 80943076 12
408663015 17723460 1
124270074 193313425 1
297967419 27850283 1
21736214 102084479 1
14758838 19758148 1
810372954 19758148 1
32522100 393436815 1
143779403 328576792 1
110459587 259215762 1
180013616 27850283 2
215206530 21666641 1
393947529 18632946 1
55253731 383238347 4
19058678 76650839 7
32965648 93860818 2
153810216 125270251 2
180013616 91786287 2
15133808 223552246 2
45158266 14197060 1
21666641 14197060 2
46609085 76650839 1
437518507 250311545 1
393436815 32522100 1
389434876 95194160 1
134738764 130092487 1
19058678 50714939 6
130092487 593650130 1
20424362 593650130 2
804596460 593650130 4
166598394 385936104 1
815306454 460401829 1
328634628 201226827 1
108587399 810372954 1
19058678 295807687 2
18099795 94701778 1
14190551 17723460 7
80943076 48988168 1
261782937 17723460 12
250311545 118984824 4
76650839 373442908 2
80943076 261782937 12
77188973 198912426 6
21736214 17723460 5
105838665 33300246 1
33300246 105838665 3
376161322 191807697 1
475884318 198912426 3
20356313 34244239 1
40238442 353688428 1
144929619 34654362 2
595553662 276868661 1
11564602 276868661 1
34654362 108587399 1
15580900 108587399 2
595553662 201226827 1
11564602 201226827 1
111411358 353688428 9
103065157 31373289 3
109585815 106115066 1
77224096 106115066 2
108587399 26584956 1
35781487 408454349 1
48988168 25097735 7
328634628 143212610 2
103065157 55059675 1
219976700 118429508 2
261782937 26796376 9
481120639 245745762 1
25097735 259215762 1
58922682 223552246 2
66774405 26796376 5
130154450 810372954 1
810372954 130154450 1
34343954 34654362 1
108587399 34654362 2
225857392 54351001 2
62613162 460401829 4
14190551 19758148 1
408454349 58821256 2
454866285 23749162 1
460401829 275228841 1
436576452 58821256 1
103065157 156992643 2
532241033 25097735 2
19058678 21736214 4
56999787 368312542 1
14104027 20995648 1
415449314 107254637 1
65357102 94701778 1
19058678 68659708 1
19058678 20995648 5
95646830 188332701 1
14284260 295807687 2
200700960 65357102 2
20992801 131970620 1
19825835 20992801 2
19825835 20589545 1
65357102 200700960 9
180013616 18099795 11
353688428 368312542 1
77234984 225857392 2
198912426 77188973 3
105838665 454866285 1
41901500 460401829 2
20992801 54351001 2
368312542 353688428 1
65357102 118429508 2
103065157 460401829 14
457060718 18099795 1
80021045 18099795 1
169864622 17723460 1
25097735 76650839 1
164226176 191111643 1
15010349 191111643 3
32439211 143212610 7
457060718 191111643 8
21713090 132170123 2
245745762 132170123 1
61781260 191111643 5
132170123 173065787 1
21713090 173065787 1
14197060 19018381 2
19018381 14197060 1
103065157 242943134 3
33300246 26796376 1
19058678 275228841 13
454866285 387054267 1
19058678 223552246 5
173065787 132170123 1
15580900 17723460 17
810372954 125270251 1
25091518 17723460 1
79974944 34374472 2
20995648 34374472 1
457060718 460401829 6
14197060 368312542 1
368312542 38886883 1
32439211 245849058 1
125270251 810372954 2
516688031 17723460 1
429751008 173089105 1
14933304 20589545 1
111411358 20589545 4
19058678 21746513 2
68659708 153810216 1
249709671 21746513 2
22639961 156992643 6
19058678 397229449 1
255998767 50714939 7
728039018 26796376 2
19058678 810372954 2
131517399 593650130 1
422184091 66774405 2
20356313 77234984 2
5715682 460401829 3
22159580 80802900 2
373442908 810372954 3
20589545 22388326 1
168592013 22639961 1
19058678 124270074 1
331178901 105880024 1
245849058 19397942 1
19058678 19758148 7
19058678 191111643 40
432396682 105838665 2
432396682 118429508 3
131517399 80943076 1
19758148 191111643 1
80943076 61733092 4
80021045 191111643 10
20148039 225857392 1
25097735 180013616 1
107254637 77188973 1
14190551 25097735 7
18099795 408454349 1
261782937 14621024 15
70796349 728039018 1
153810216 20995648 2
75896448 191111643 7
103065157 118429508 1
17723460 18099795 1
331178901 54351001 11
408454349 18099795 2
14190551 72341341 1
49682880 121762421 1
156992643 211525589 1
225857392 14621024 1
568174146 14621024 1
454866285 50714939 1
397229449 17723460 1
261782937 191807697 1
32965648 72341341 1
368312542 72341341 1
21736214 328634628 1
499781930 111411358 2
105880024 101712079 1
72341341 153810216 2
153810216 72341341 3
169864622 408454349 1
15484198 32522100 2
75896448 54351001 4
75896448 499781930 1
20589545 20424362 1
18099795 20424362 1
50714939 18099795 5
62613162 245745762 3
191111643 17723460 8
17723460 131926473 1
276868661 81367969 2
276868661 40238442 1
276868661 201226827 1
18099795 191111643 8
21736214 191111643 1
276868661 22639961 2
103065157 28087982 2
21291109 277496722 1
103065157 222477026 2
78702900 54515428 1
32965648 368312542 1
72341341 368312542 1
130154450 143212610 1
20995648 50714939 1
368314502 222477026 1
108600854 38886883 1
14190551 388954439 1
21746513 14621024 2
106150560 121762421 1
103065157 24211594 3
415449314 14621024 1
21746513 810372954 1
810372954 21746513 1
399365200 24211594 1
728039018 70796349 1
331021368 166598394 1
624746312 6364652 1
16970757 14284260 14
33300246 124270074 2
14190551 124270074 1
193313425 622426905 2
34654362 20589545 1
19977759 153810216 2
115643685 386476845 1
20589545 34654362 1
50714939 383238347 1
103065157 108587399 3
249709671 192935794 2
35781487 328634628 1
11564602 26796376 1
32369044 93860818 1
22159580 28087982 1
103065157 200700960 2
388299335 810372954 2
328634628 35781487 1
153810216 55253731 2
810372954 388299335 1
31373289 198912426 2
16970757 479644360 1
180013616 479644360 1
153810216 499781930 1
19758148 242943134 1
101712079 125312818 1
277496722 82093305 1
101712079 479644360 1
432396682 26796376 6
35781487 225857392 2
121127090 125312818 1
245849058 14621024 1
15048694 200700960 1
432396682 113585486 1
15048694 48988168 8
432396682 48988168 7
48988168 15048694 21
15580900 191111643 13
19058678 17723460 4
156992643 191111643 2
78702900 245849058 1
388299335 76650839 3
107254637 58821256 2
259215762 225857392 2
215206530 198912426 1
21736214 131970620 3
198912426 215206530 1
101712079 50714939 1
21736214 24211594 2
103065157 61733092 2
18099795 14621024 1
103065157 180013616 1
311986618 368312542 1
169864622 21736214 1
64396655 270926830 2
20148039 270926830 2
50714939 101712079 1
408454349 14621024 3
64396655 14621024 2
328634628 14621024 2
34374472 14621024 2
19397942 105838665 1
34654362 105838665 2
312758175 15157283 1
111411358 118984824 2
631874663 180013616 8
124270074 153810216 1
20992801 153810216 1
111411358 200700960 1
32522100 77188973 1
389443487 14621024 1
103065157 35305401 2
162472533 33300246 1
270926830 124270074 1
118984824 28087982 1
19397942 242943134 1
103065157 20356313 4
222419520 101712079 1
154943205 188332701 1
82406734 14197060 1
77808680 93860818 1
156992643 93860818 1
72883916 187632184 1
169864622 198912426 1
107722321 22159580 4
80802900 20992801 1
56999787 20992801 1
20148039 49682880 1
460401829 70796349 1
169864622 19295262 1
32439211 353688428 2
871469846 66774405 1
125312818 66774405 1
106115066 180013616 1
18632946 185183285 3
79974944 19825835 1
32965648 14284260 1
55059675 14284260 1
95646830 164226176 1
56999787 164226176 1
169864622 21746513 1
114704539 245849058 1
50303152 14621024 1
488386309 14621024 1
164226176 95646830 1
56999787 95646830 3
21744895 222477026 1
14284260 222477026 2
631874663 222477026 5
105800463 94701778 1
19058678 121127090 8
94701778 105800463 1
77981490 77188973 1
16884084 26796376 3
219976700 124270074 1
397229449 34374472 1
55059675 32965648 2
14284260 32965648 2
259215762 389443487 1
36664451 558445037 3
475884318 65357102 2
357472615 353688428 1
50303152 19295262 1
111013369 22159580 2
24211594 50714939 2
25097735 20356313 1
20356313 66774405 1
60738400 16884084 2
617016144 192935794 1
111013369 15157283 1
105800463 111013369 1
222477026 631874663 2
111013369 26796376 1
728039018 15157283 1
16884084 60738400 1
95646830 56999787 1
164226176 56999787 1
66444899 31373289 1
219976700 19977759 1
125270251 19758148 2
40238442 386476845 2
32369044 153810216 1
106150560 185183285 1
457060718 131970620 2
168592013 34374472 1
315283542 245849058 1
437518507 34940114 1
90432690 34940114 1
81367969 331178901 1
143212610 21736214 1
66444899 185183285 1
277496722 105838665 1
52412027 275228841 1
58922682 388250401 1
21713090 14621024 4
368312542 475884318 1
15580900 475884318 1
112398730 191111643 1
50714939 217148014 1
475884318 368312542 2
15580900 368312542 2
240202308 77234984 1
277496722 77234984 1
77224096 77234984 1
383238347 830775721 1
18096679 24727170 1
48988168 15157283 2
112398730 728039018 1
20424362 728039018 2
32439211 33300246 1
77234984 277496722 1
77224096 277496722 1
25097735 91786287 1
331021368 34244239 1
103065157 65357102 1
26796376 19758148 1
331178901 23749162 1
62613162 44548822 1
41901500 19758148 2
368312542 14933304 1
41901500 217148014 1
103065157 124170781 2
77234984 240202308 1
77224096 240202308 1
15157283 131926473 1
180013616 14197060 1
236395049 331021368 1
328634628 61781260 2
245745762 54351001 3
288723364 50714939 3
217148014 41901500 1
16708655 101712079 1
18099795 54351001 3
28087982 25097735 1
275228841 55253731 1
121127090 191111643 1
121762421 328634628 4
815306454 454866285 2
66774405 156992643 1
62613162 156992643 1
815306454 121762421 2
14190551 77234984 3
156992643 54351001 1
222477026 123346524 1
166598394 123346524 1
417975170 123346524 1
475884318 125270251 2
124270074 227023883 1
21744895 48988168 1
427031173 15484198 4
125312818 15484198 4
48988168 19825835 2
35305401 21736214 1
776022362 35305401 1
103065157 15672615 1
18096679 82093305 1
728039018 20424362 3
21713090 131517399 1
260824465 131517399 1
34343954 131517399 1
72341341 131517399 1
95646830 76650839 1
19177609 76650839 1
164226176 225857392 1
164226176 55059675 1
105800463 20424362 1
131970620 388299335 1
131970620 192935794 2
387054267 225857392 2
131970620 94701778 1
259215762 14146330 2
24211594 19018381 3
250091875 35781487 1
101262304 15157283 1
131970620 49682880 2
84563846 169864622 1
33300246 77234984 1
25097735 80968760 1
631874663 18099795 4
25097735 102958885 1
153810216 568174146 1
903985238 122994639 5
35305401 18099795 1
38281180 58821256 1
95646830 58821256 1
79974944 58821256 1
101712079 58821256 1
454866285 32439211 2
21666641 15157283 1
132170123 245745762 1
80802900 245745762 1
191807697 494828691 1
28543847 277496722 1
77981490 277496722 1
97452095 277496722 1
124270074 15048694 1
180013616 631874663 4
20589545 132170123 2
357805905 24211594 1
373442908 48988168 2
245849058 249709671 1
331021368 830775721 1
388250401 830775721 1
62613162 830775721 1
245849058 6364652 1
776022362 77808680 1
331021368 388250401 1
830775721 388250401 1
62613162 388250401 1
388250401 331021368 1
830775721 331021368 1
62613162 331021368 1
18099795 631874663 4
357805905 130154450 1
82406734 180013616 1
16708655 568174146 1
61781260 617016144 1
79974944 101712079 1
27850283 180013616 2
383238347 55253731 2
32439211 568174146 2
25091518 185183285 3
35781487 143212610 1
25091518 18099795 1
300872531 90432690 1
80802900 162472533 1
408454349 162472533 1
117777690 162472533 1
18099795 25091518 1
103065157 17723460 2
82093305 192935794 1
102084479 192935794 1
103065157 162472533 1
32439211 387054267 4
82093305 387054267 1
153810216 14621024 1
15672615 19977759 2
389443487 20992801 1
389443487 173089105 2
494828691 77234984 3
624746312 77234984 1
357805905 77234984 3
191807697 77234984 2
15157283 460401829 1
15672615 193313425 1
6364652 277499481 1
15672615 249709671 1
277499481 6364652 1
15672615 185183285 3
249709671 185183285 1
15672615 415449314 1
15672615 353688428 1
454866285 227023883 1
162472533 81367969 2
64396655 593650130 3
871469846 331178901 1
15672615 77188973 1
22499765 132170123 5
377319290 14621024 1
21736214 499781930 1
125312818 76650839 1
21736214 249709671 1
14933304 19977759 1
117777690 19977759 1
19977759 156992643 1
19977759 106150560 3
331178901 14621024 2
15672615 245849058 1
15672615 191111643 1
143739561 198912426 6
48988168 373442908 1
16708655 21736214 2
20995648 17723460 4
155892458 16884084 1
225857392 193313425 1
115643685 16708655 6
115643685 331178901 1
115643685 131970620 1
631874663 94701778 2
5715682 94701778 1
34374472 198912426 2
153810216 191111643 7
153810216 815306454 1
61781260 815306454 2
5715682 631874663 1
94701778 631874663 1
303707744 27850283 1
328634628 622426905 2
328634628 388299335 1
115643685 354911386 1
40238442 815306454 1
106150560 18099795 2
25097735 35305401 1
115643685 20600229 1
17723460 49682880 1
49682880 17723460 1
240202308 393436815 1
16884084 52412027 1
82093305 198912426 1
49682880 6058852 1
68659708 14621024 1
26584956 118984824 1
19058678 80943076 38
17723460 131970620 1
260824465 376161322 1
193313425 22639961 1
432396682 27850283 8
354911386 377319290 1
28087982 16970757 1
269788397 118984824 2
27212119 20589545 2
550076077 124312153 2
77240489 124312153 2
481120639 124312153 1
16884084 34654362 4
21736214 130154450 1
121762421 124270074 1
130154450 20995648 3
386476845 454866285 1
130154450 415449314 1
33300246 386476845 3
130154450 388299335 1
415449314 388299335 1
457060718 180013616 1
18632946 88974929 3
88974929 18632946 2
103065157 15048694 6
353688428 156992643 1
124312153 156992643 1
479644360 156992643 1
68659708 357805905 1
804596460 479644360 1
90432690 79974944 1
79974944 90432690 2
19058678 38281180 8
270926830 624746312 4
191807697 20600229 1
19058678 209029473 1
19058678 19177609 5
19058678 871469846 12
19058678 831250927 9
28543847 173065787 3
50714939 35305401 2
19058678 123346524 2
209029473 34940114 2
19058678 34940114 1
19058678 15157283 1
19058678 25097735 10
19058678 86192099 11
104845115 125312818 1
871469846 125312818 2
154943205 78562045 1
19058678 386776248 3
19058678 18627119 1
19058678 417975170 5
25097735 193313425 1
82093305 191111643 1
357472615 106115066 1
193313425 191111643 1
19058678 154943205 4
19058678 303707744 3
219976700 144929619 1
105800463 558445037 1
19058678 95646830 2
162472533 815306454 1
79974944 245849058 2
24211594 191111643 4
18096679 245849058 2
79974944 18099795 2
19058678 72883916 1
388954439 297967419 1
18099795 79974944 1
58836363 118429508 4
58836363 408454349 1
457060718 143739561 1
19058678 19087569 17
111411358 18099795 1
79974944 105800463 1
34654362 16884084 1
815306454 21736214 2
122994639 26796376 3
103065157 415449314 1
468356212 386476845 1
24211594 26796376 1
354911386 415449314 1
871469846 245745762 1
16708655 20356313 1
16708655 15048694 1
117777690 15484198 1
93860818 15484198 1
16708655 188332701 2
61781260 188332701 1
48988168 188332701 1
48988168 54515428 1
19758148 40238442 2
224655400 188332701 2
16708655 50714939 3
61781260 50714939 2
16708655 78562045 1
61781260 78562045 1
101712079 48988168 1
61781260 180013616 1
16884084 260824465 4
475884318 260824465 1
245849058 389434876 1
260824465 16884084 3
19758148 728039018 2
617016144 19977759 1
288723364 20589545 1
35305401 191111643 1
6364652 193313425 4
19397942 21713090 1
107722321 20148039 1
58821256 20148039 1
77234984 20148039 1
132170123 19018381 1
103065157 903985238 4
122994639 903985238 27
222477026 728039018 1
131517399 728039018 1
131517399 222477026 1
728039018 222477026 1
34343954 222477026 1
66774405 76650839 1
222762589 20356313 2
32369044 245849058 2
245849058 32369044 4
25097735 191111643 1
389434876 245849058 2
222762589 22159580 2
20600229 454866285 1
64396655 180013616 1
84563846 180013616 3
300872531 77234984 3
84563846 64396655 1
180013616 64396655 1
168592013 331178901 1
6364652 61733092 1
80021045 245745762 1
227023883 328634628 1
117783032 219330249 1
225857392 227023883 1
219330249 131970620 1
80021045 131970620 3
111411358 269788397 3
19397942 124270074 1
109585815 75896448 1
333330899 397229449 1
68198984 397229449 1
19619404 397229449 1
26796376 397229449 1
399365200 397229449 1
109585815 397229449 1
191807697 16708655 1
156992643 107254637 1
311986618 15484198 4
68659708 33300246 1
132170123 22499765 1
32965648 193313425 1
333330899 26796376 1
68198984 26796376 1
399365200 26796376 2
103065157 225857392 2
222419520 24734991 2
296312085 22159580 1
153810216 14146330 1
75896448 164226176 1
109585815 164226176 1
191807697 32522100 1
333330899 14933304 1
385936104 222477026 1
5715682 27850283 5
19589280 276868661 1
300872531 21746513 1
105800463 245849058 2
105800463 50714939 7
107722321 58821256 1
18099795 357472615 1
90646214 93860818 1
14933304 93860818 1
20356313 93860818 1
49682880 14621024 1
269788397 111411358 1
415449314 499781930 1
66774405 408663015 1
26796376 93860818 1
457060718 153810216 1
33300246 50714939 1
385936104 173065787 1
21744895 173065787 1
106115066 173065787 1
261782937 871469846 10
33300246 14621024 4
14104027 80943076 2
143779403 19758148 1
460401829 19018381 1
103065157 143212610 2
19018381 460401829 1
14190551 108587399 4
93860818 26796376 1
6058852 180013616 4
34244239 14284260 1
22388326 77240489 1
103065157 19177609 2
245849058 240202308 1
397229449 162472533 1
103065157 26796376 3
14104027 871469846 1
532241033 11564602 1
815306454 130154450 1
130154450 815306454 2
103065157 532351874 1
288723364 532351874 1
481120639 156992643 6
32522100 107722321 1
93860818 20424362 1
389434876 21746513 1
114704539 188332701 1
454866285 58821256 1
20424362 93860818 1
277496722 815306454 4
245849058 219976700 1
14190551 499781930 1
180013616 84563846 1
312758175 383238347 1
14284260 810372954 3
103065157 27850283 1
437518507 100260784 1
26796376 16970757 1
14284260 26796376 8
810372954 14284260 1
58836363 475884318 1
26796376 14284260 1
16970757 100260784 1
14284260 100260784 1
21736214 815306454 4
16970757 41901500 2
14284260 41901500 2
810372954 41901500 2
26796376 41901500 1
41901500 26796376 6
41901500 810372954 2
26796376 810372954 2
166598394 19758148 1
34374472 75896448 2
20622055 333330899 3
26584956 32522100 1
77188973 77240489 1
81857654 25091518 2
75896448 20600229 1
32522100 26584956 1
20995648 15484198 1
389434876 162472533 1
22282116 26796376 1
33300246 15484198 2
580749365 14621024 1
162472533 389434876 1
61733092 25097735 1
38886883 20622055 1
130092487 15157283 1
77808680 185183285 1
17723460 80943076 1
624746312 815306454 2
118429508 815306454 3
460401829 261782937 1
34374472 259215762 1
815306454 118429508 2
75896448 131970620 1
75896448 193313425 1
192935794 14621024 2
16708655 35781487 1
387054267 35781487 1
192935794 35781487 1
387054267 192935794 1
16708655 624746312 1
192935794 624746312 1
387054267 32522100 1
192935794 32522100 1
124312153 21666641 1
192935794 387054267 1
124170781 20356313 1
80802900 84563846 1
16708655 14621024 2
196054196 333330899 3
240202308 131970620 1
35781487 16708655 1
387054267 331178901 4
50303152 180013616 1
482866177 180013616 1
107254637 180013616 1
118984824 20995648 1
408454349 54351001 3
132170123 72883916 1
58922682 154943205 1
66078636 173089105 1
66078636 77981490 1
173089105 77981490 1
58821256 66078636 1
173089105 66078636 1
155892458 383238347 1
460401829 191111643 1
460401829 200700960 1
457060718 200700960 1
91786287 191111643 10
457060718 32522100 1
191111643 91786287 6
457060718 91786287 2
408454349 225857392 1
408454349 34654362 3
102958885 55253731 1
91786287 153810216 1
56999787 68198984 1
108600854 124312153 1
91786287 21736214 1
457060718 26796376 6
457060718 624746312 1
153810216 26796376 1
191111643 26796376 1
111411358 454866285 3
457060718 118429508 1
19977759 61781260 1
40238442 20148039 1
815306454 20148039 1
19087569 20148039 1
22639961 20148039 1
20995648 91786287 1
19058678 91786287 5
422184091 33300246 1
91786287 20995648 1
75896448 14621024 3
130085607 14567982 1
20148039 40238442 2
19087569 40238442 1
70796349 333330899 1
121127090 333330899 1
81367969 276868661 3
16884084 475884318 1
19619404 15157283 1
15157283 131517399 2
201226827 94701778 2
617016144 66774405 1
457060718 300872531 1
457060718 130092487 2
224655400 496278040 1
20226550 383238347 1
113585486 19758148 1
6364652 245849058 1
617016144 34654362 2
66774405 34654362 1
387054267 261782937 1
35781487 261782937 1
75896448 261782937 1
94701778 201226827 1
32369044 120720108 1
20148039 568174146 1
277499481 80812413 3
103065157 19758148 5
250091875 34654362 1
143739561 624746312 2
354911386 118429508 1
154943205 354911386 2
297967419 20600229 1
34244239 810372954 1
20600229 68659708 1
432396682 617016144 2
20589545 54351001 1
34654362 14621024 2
34654362 261782937 1
14190551 26796376 1
18099795 21666641 1
31373289 21666641 1
399365200 385936104 1
191111643 153810216 4
144929619 19825835 1
550076077 77240489 2
124312153 77240489 1
225857392 61733092 2
422184091 168592013 1
422184091 20992801 1
815306454 22639961 2
815306454 185183285 1
22639961 185183285 1
481120639 34654362 2
227023883 20148039 2
106150560 19397942 1
106150560 143739561 2
19397942 106150560 1
35781487 387054267 1
19825835 131517399 1
125270251 154943205 1
34374472 250091875 1
24211594 331178901 2
14284260 187632184 1
427031173 311986618 2
77234984 64396655 1
112398730 143779403 1
193313425 14621024 1
112398730 66078636 1
245849058 250091875 1
131970620 64396655 1
18632946 191111643 3
84563846 102084479 1
130154450 23749162 1
19977759 132170123 2
353688428 54351001 5
168592013 54351001 3
19973305 215206530 1
19397942 397229449 1
460401829 27850283 2
454866285 17723460 11
21746513 17723460 6
142003449 54351001 1
142003449 168592013 1
19977759 18099795 1
103065157 62613162 2
103065157 22159580 1
225857392 185183285 1
79974944 408454349 1
249709671 14621024 1
61733092 225857392 1
102958885 385936104 1
54351001 14621024 4
353688428 14621024 1
124270074 68659708 2
80968760 61733092 1
21746513 249709671 1
144929619 41901500 1
408454349 79974944 2
387054267 32369044 1
21666641 225857392 1
102084479 84563846 1
153810216 193313425 1
164226176 20995648 1
19758148 79974944 1
16708655 810372954 2
50714939 24211594 1
19018381 624746312 1
810372954 16708655 2
20356313 156992643 1
18632946 568174146 1
115643685 20148039 1
260824465 125312818 4
65357102 48988168 1
125312818 260824465 4
58821256 222477026 1
106115066 17723460 7
61781260 25091518 3
19058678 16884084 2
115643685 14621024 1
77188973 14621024 1
38281180 77981490 1
131517399 77981490 1
20226550 77981490 1
15157283 77981490 1
209029473 118984824 1
617016144 728039018 1
388250401 131517399 1
20992801 328634628 1
20424362 20356313 1
19825835 79974944 2
408454349 131970620 4
300872531 17723460 1
728039018 617016144 1
387054267 223552246 1
115643685 25097735 1
70796349 25097735 2
580749365 25097735 1
16708655 275228841 2
15010349 32439211 1
18020612 14621024 1
277496722 20148039 1
19058678 496278040 1
21408041 68659708 1
94701778 191111643 1
18020612 20356313 1
76650839 19758148 1
158315486 48988168 1
34940114 102958885 1
62613162 76650839 1
70796349 353688428 1
193313425 19758148 1
19058678 253490735 3
193313425 26796376 1
162472533 15672615 1
457060718 18632946 1
22639961 168592013 2
377319290 20424362 1
108587399 105800463 1
125270251 188332701 1
550076077 222477026 1
22282116 222477026 1
616277319 242943134 2
32369044 242943134 2
32439211 14621024 6
457060718 32439211 1
15133808 275228841 1
18627119 275228841 1
295807687 108587399 2
108587399 191111643 2
103065157 81367969 2
616277319 32369044 1
20132840 250311545 1
108935576 250311545 1
93880122 250311545 1
80802900 153810216 1
130092487 84563846 1
24211594 357805905 1
18632946 143779403 1
32439211 143779403 3
353688428 40238442 1
70796349 81857654 1
108935576 106115066 1
93880122 106115066 1
250311545 106115066 1
20992801 155892458 1
55059675 155892458 2
245849058 68659708 1
399365200 188332701 4
399365200 22159580 1
155892458 20992801 1
55059675 20992801 1
14104027 38281180 1
68198984 180013616 2
133236916 499781930 1
103065157 55253731 1
368312542 76650839 2
76650839 21746513 3
368312542 21746513 3
50303152 388250401 2
111013369 810372954 1
198912426 776022362 3
15672615 23749162 2
81857654 70796349 1
19058678 121762421 1
188332701 399365200 1
125270251 193313425 1
75896448 624746312 4
125270251 106150560 1
16708655 55253731 1
106150560 162472533 1
162472533 106150560 1
54515428 131517399 1
107722321 32369044 1
35781487 622426905 2
169864622 76650839 1
454866285 191111643 3
68659708 261782937 1
399365200 288723364 1
168592013 106150560 1
70796349 261782937 1
20992801 776022362 2
68198984 14284260 1
368312542 14284260 1
125312818 14284260 1
118429508 191111643 1
810372954 77240489 2
15580900 277496722 1
15580900 25091518 1
227023883 388954439 1
227023883 580749365 6
107722321 26796376 1
15010349 105838665 1
46609085 106150560 1
50303152 106150560 1
75896448 82093305 2
75896448 454866285 2
277496722 624746312 1
277496722 454866285 2
624746312 277496722 1
200700960 18632946 1
75896448 300872531 1
776022362 200700960 2
102958885 166598394 1
776022362 454866285 1
624746312 200700960 3
77808680 624746312 3
15580900 54351001 6
68198984 77808680 1
240202308 106150560 1
50303152 24211594 1
932446861 125270251 1
70796349 125270251 1
85110055 125312818 1
68198984 624746312 1
15580900 111411358 2
125270251 70796349 2
131970620 191111643 2
168592013 41901500 1
77981490 94701778 1
124270074 54351001 1
932446861 903985238 2
168592013 408663015 1
927480949 270926830 10
932446861 19825835 1
19977759 219330249 1
932446861 903616850 2
25097735 54515428 1
54515428 22159580 1
16970757 296288685 2
77981490 50714939 2
108587399 94701778 1
499781930 18020612 2
270926830 927480949 7
60585651 95646830 1
927480949 58821256 2
932446861 830775721 1
108587399 131970620 1
131970620 58821256 2
68198984 200700960 1
58821256 105838665 2
932446861 728039018 5
103065157 41901500 1
156992643 14621024 1
19058678 188332701 1
222477026 80943076 1
28543847 78562045 1
80943076 107254637 1
80943076 407741330 1
19058678 261782937 5
903616850 903985238 5
102084479 72341341 1
19977759 261782937 1
201226827 49682880 1
115643685 49682880 1
18020612 49682880 1
35781487 49682880 1
72883916 24211594 1
617016144 132170123 1
19177609 27850283 1
70796349 27850283 1
32439211 19977759 4
457060718 54351001 1
387054267 499781930 1
830775721 16884084 2
68198984 50714939 1
18451281 24211594 2
77240489 84563846 1
408454349 454866285 1
185183285 225857392 1
45158266 225857392 1
143739561 927480949 1
927480949 454866285 5
80943076 240202308 1
261782937 240202308 1
261782937 532351874 4
532351874 261782937 1
14567982 54351001 1
460401829 19177609 1
173089105 624746312 3
61781260 532351874 1
499781930 259215762 1
122994639 903616850 10
15672615 82093305 1
245849058 107722321 1
15672615 454866285 1
454866285 15672615 1
249709671 54351001 1
105800463 27850283 1
173065787 62613162 2
927480949 118429508 4
130154450 32439211 2
118429508 927480949 1
532241033 496278040 1
11564602 108587399 1
173065787 14284260 1
173065787 50714939 1
14284260 50714939 3
103065157 532241033 1
122994639 532241033 1
376161322 948015937 6
407741330 948015937 1
457060718 76650839 1
328634628 156992643 1
20148039 26584956 1
407741330 34374472 1
20589545 14621024 1
106150560 14621024 1
122994639 106150560 2
32439211 20995648 1
24211594 164226176 1
32439211 77188973 3
32439211 66078636 1
32439211 15672615 3
21746513 66078636 1
32439211 454866285 1
240202308 948015937 3
32439211 168592013 2
454866285 14621024 1
124170781 222762589 1
34654362 17723460 1
240202308 124270074 2
32439211 19397942 2
112398730 131970620 1
32439211 111411358 4
122994639 15672615 2
122994639 245849058 3
103065157 14395178 1
253490735 245849058 2
117783032 27850283 1
112398730 275228841 1
32439211 580749365 1
32439211 219976700 2
122994639 201226827 2
454866285 20995648 1
19058678 118984824 5
90432690 14621024 2
28087982 22159580 1
90432690 357805905 1
15157283 14104027 1
103065157 14104027 1
105800463 554602188 1
27850283 554602188 1
21713090 227023883 2
927480949 173089105 4
275228841 14104027 1
859731314 14104027 1
121127090 162472533 1
261782937 81367969 1
376161322 245745762 3
154943205 275228841 1
328576792 188332701 1
387054267 72341341 1
387054267 120720108 1
32439211 408454349 1
331178901 118429508 2
130154450 453169903 2
58922682 20995648 2
32439211 18099795 2
253490735 72341341 1
169864622 64396655 1
32439211 388299335 2
32439211 81367969 3
106397932 120720108 1
32439211 193313425 5
15157283 19825835 1
115643685 193313425 1
32439211 17723460 2
32439211 23749162 2
32439211 120720108 1
32439211 26584956 1
32439211 79974944 1
422184091 17723460 4
20424362 303707744 1
303707744 20424362 1
32439211 192935794 1
32439211 131970620 3
162472533 34654362 1
32439211 58821256 3
118984824 118429508 1
32439211 40238442 1
120720108 23749162 1
32439211 227023883 2
32439211 18020612 1
68659708 118984824 1
111411358 32439211 1
32439211 125270251 1
14104027 193313425 1
609096352 143779403 1
155892458 32965648 1
70796349 32965648 1
14190551 32965648 1
14104027 20600229 1
376161322 68659708 1
388250401 81367969 1
388250401 415449314 1
388250401 277496722 2
169864622 192935794 1
388250401 21736214 1
388250401 260824465 1
388250401 168592013 1
143779403 609096352 1
454866285 499781930 1
499781930 454866285 1
169864622 121127090 1
118984824 14395178 1
219976700 196054196 1
32439211 196054196 1
383238347 11564602 1
111013369 19758148 1
14104027 354911386 1
77808680 105838665 2
532351874 162472533 2
14395178 61733092 1
14395178 275228841 1
28087982 19758148 1
131120978 118984824 1
61733092 14395178 1
102107018 110767433 4
14567982 61733092 1
14567982 227023883 1
14395178 554602188 2
19058678 14395178 1
328634628 14104027 2
14190551 245745762 2
32439211 72341341 3
261782937 124270074 1
261782937 27212119 2
61733092 27212119 1
22159580 20424362 1
72341341 77188973 1
32965648 77188973 1
49682880 54351001 2
871469846 118984824 1
32522100 22388326 1
14621024 34374472 2
20856796 118429508 1
113585486 277496722 1
14621024 20148039 1
14621024 948015937 4
32439211 948015937 3
14621024 622426905 5
14621024 18099795 1
277496722 72341341 1
118984824 66774405 1
14621024 193313425 3
389434876 153810216 1
118984824 250311545 1
93860818 948015937 1
15157283 383238347 1
143212610 118984824 2
85302744 260824465 1
14621024 93860818 1
14621024 32439211 2
14621024 21736214 1
32439211 21736214 1
376161322 227023883 2
32439211 376161322 1
376161322 32439211 2
227023883 948015937 4
143212610 948015937 2
193313425 948015937 3
21736214 948015937 2
14621024 61733092 9
40238442 389434876 1
389434876 81367969 2
19825835 14284260 3
21736214 622426905 1
14284260 19825835 1
14621024 20589545 3
14621024 131970620 3
110459587 23749162 1
227023883 14621024 1
19977759 14621024 1
815306454 277496722 5
62613162 25097735 1
49682880 20589545 2
19397942 15484198 1
18020612 15484198 1
19058678 48988168 1
20356313 223552246 1
357805905 72341341 2
24211594 125312818 1
115643685 253490735 9
164226176 253490735 1
408663015 168592013 1
253490735 259215762 2
16708655 18099795 4
253490735 24211594 2
245849058 23749162 2
131970620 927480949 1
20148039 948015937 1
927480949 131970620 17
776022362 927480949 2
21746513 21736214 1
250311545 593650130 1
122994639 15484198 3
103065157 15484198 2
185183285 18632946 1
580749365 23749162 2
81367969 94701778 3
81367969 14933304 1
38886883 54351001 1
80021045 300872531 1
58821256 72341341 1
236953412 72341341 1
475884318 50714939 2
24211594 72341341 2
432396682 188332701 1
432396682 217148014 1
32369044 259215762 1
14621024 90432690 1
388250401 54351001 1
393436815 61733092 1
201226827 24211594 1
143212610 24211594 1
56999787 113585486 1
61781260 185183285 1
14621024 143212610 5
117783032 180013616 1
14621024 21713090 1
326184301 108587399 1
122994639 143212610 1
277496722 357472615 1
200700960 357472615 1
357472615 200700960 1
14621024 68659708 1
14621024 169864622 1
14621024 61781260 1
14621024 388299335 1
14933304 107254637 1
14621024 54351001 4
22159580 33300246 2
61781260 948015937 13
326184301 558445037 1
14621024 72341341 1
144929619 16884084 1
22159580 72341341 2
227023883 622426905 1
14621024 245745762 1
903985238 496278040 1
14197060 312758175 1
496278040 102958885 2
357472615 277496722 1
200700960 277496722 1
66078636 219976700 1
77234984 124312153 1
125312818 368312542 1
103065157 34654362 1
77234984 118429508 1
102958885 118429508 1
19397942 948015937 3
19058678 19825835 3
55059675 180013616 1
328634628 117783032 2
14284260 11564602 1
14284260 156992643 2
407741330 19397942 2
474991141 810372954 3
131970620 18632946 3
60585651 728039018 1
245745762 948015937 1
19177609 102958885 1
60585651 932446861 1
15580900 94701778 1
156992643 14284260 1
14284260 242943134 1
108587399 593650130 1
806388620 20424362 1
95646830 460401829 1
14933304 185183285 8
14933304 191111643 1
15580900 131970620 4
103879974 242943134 2
242943134 103879974 2
64396655 253490735 2
34374472 948015937 4
328634628 948015937 4
460401829 108587399 1
622426905 121762421 1
255998767 19758148 3
78562045 19758148 1
328634628 94701778 1
27212119 388954439 1
32965648 388954439 1
58836363 14567982 1
295807687 18632946 1
77234984 18632946 1
20622055 34244239 1
622426905 81367969 9
831250927 78562045 1
255998767 78562045 1
77234984 295807687 1
18632946 295807687 1
33300246 14104027 1
554602188 22159580 2
288723364 21666641 1
624746312 131970620 2
200700960 131970620 1
91786287 106115066 1
22159580 554602188 2
15580900 580749365 2
38281180 125270251 1
81367969 622426905 5
121762421 927480949 1
105880024 27212119 1
105880024 277496722 1
19058678 277496722 1
19058678 454866285 2
303707744 18632946 1
617016144 66078636 1
927480949 121762421 3
617016144 169864622 1
201226827 259215762 1
100520303 118984824 1
33300246 191111643 1
108587399 277496722 1
108587399 14567982 1
106150560 19758148 1
40238442 93860818 1
815306454 93860818 1
131970620 622426905 3
19758148 77234984 1
622426905 32369044 2
173089105 32369044 1
50714939 19973305 2
815306454 415449314 2
415449314 815306454 2
173065787 188332701 2
68659708 24211594 2
144791011 34374472 4
19758148 19619404 2
62613162 154943205 1
806388620 728039018 2
107254637 20995648 1
21713090 624746312 1
95646830 20995648 3
76650839 16884084 1
16884084 76650839 2
85110055 475884318 1
14933304 20995648 1
408454349 61733092 10
68659708 624746312 2
35781487 143739561 1
830775721 217148014 1
830775721 118984824 2
436576452 94701778 1
277496722 18020612 1
131517399 16884084 2
122994639 932446861 2
105880024 156992643 1
79974944 276868661 1
253490735 64396655 2
386476845 383238347 1
227023883 34244239 1
219976700 227023883 1
14621024 156992643 3
143212610 156992643 1
14621024 454866285 1
20148039 24211594 1
14621024 124270074 1
18020612 277496722 1
93860818 19619404 1
70796349 20356313 1
94701778 156992643 2
14146330 156992643 2
187632184 810372954 2
131926473 191111643 1
457060718 17723460 2
117783032 328634628 1
156992643 14146330 2
156992643 94701778 1
810372954 373442908 1
130154450 21408041 1
76650839 26796376 1
107722321 227023883 1
932446861 122994639 3
622426905 34374472 6
415449314 34374472 1
32965648 108587399 1
903616850 122994639 1
622426905 21746513 2
103065157 77808680 1
124270074 78562045 1
110459587 78562045 1
108587399 78562045 1
32965648 19977759 1
192935794 19977759 1
815306454 58821256 4
622426905 58821256 1
90432690 624746312 1
82406734 21666641 3
103065157 201226827 1
27212119 21736214 1
225857392 383238347 1
124170781 383238347 1
103065157 903616850 1
532241033 6364652 2
6364652 532241033 2
19058678 20356313 2
277496722 58821256 1
103065157 80943076 1
16708655 948015937 1
125270251 475884318 1
373442908 871469846 1
125270251 871469846 1
103065157 871469846 3
810372954 187632184 2
14284260 496278040 1
250311545 436576452 1
18096679 54515428 1
436576452 250311545 1
125270251 224655400 2
18020612 14933304 1
125270251 728039018 1
14284260 28087982 1
125270251 28087982 1
277496722 270926830 1
14395178 118984824 1
143212610 261782937 4
499781930 32369044 1
108587399 20356313 1
269788397 76650839 1
18020612 23749162 1
125312818 242943134 2
242943134 125312818 1
61781260 927480949 9
15580900 20356313 3
368314502 728039018 2
108587399 269788397 1
32965648 377319290 1
333330899 353688428 1
106150560 219976700 1
331021368 19758148 1
532351874 624746312 1
927480949 61781260 3
200700960 23749162 2
125270251 312758175 1
408454349 948015937 1
132170123 180013616 4
56999787 180013616 1
124270074 776022362 1
125312818 93860818 1
81367969 624746312 1
81367969 389434876 2
624746312 81367969 1
295807687 121127090 1
121127090 295807687 1
122994639 105800463 1
56999787 143212610 1
103065157 624746312 1
124270074 82093305 2
225857392 927480949 1
454866285 927480949 1
62613162 81367969 1
61781260 20995648 2
14567982 68659708 1
191111643 111411358 1
468356212 245745762 2
166598394 32965648 1
388250401 275228841 1
468356212 193313425 1
118984824 193313425 1
20622055 14933304 2
32965648 166598394 1
222419520 19589280 1
26584956 253490735 3
249709671 143212610 1
19977759 948015937 2
100260784 154943205 3
432396682 21666641 1
103065157 728039018 4
376161322 27212119 1
27212119 948015937 2
121762421 18099795 1
460401829 41901500 2
377319290 82093305 1
21746513 54351001 2
19058678 54351001 1
82093305 377319290 1
617016144 118429508 1
97452095 118429508 1
357472615 15672615 1
417975170 24734991 1
19058678 383238347 1
105838665 64396655 1
115643685 261782937 1
24734991 225857392 1
15484198 25097735 1
14567982 191111643 1
33300246 35781487 1
24734991 19758148 1
131517399 54515428 1
115643685 259215762 2
580749365 15672615 1
932446861 81367969 2
225857392 110767433 1
27212119 121762421 5
927480949 19397942 4
14621024 20992801 2
622426905 20992801 1
927480949 23749162 2
494828691 93860818 1
93860818 494828691 1
331178901 26796376 1
255998767 26796376 1
106115066 95646830 1
80802900 18099795 2
927480949 143739561 8
106115066 19825835 1
14621024 261782937 2
26796376 223552246 1
331178901 223552246 1
255998767 223552246 1
457060718 21408041 2
457060718 21746513 1
107254637 466501865 1
408454349 20992801 2
457060718 21736214 1
50714939 14284260 2
219976700 115643685 1
20992801 408454349 2
357805905 34374472 1
14621024 20995648 3
21408041 253490735 5
457060718 815306454 1
21408041 815306454 1
61781260 21666641 1
927480949 82093305 1
270926830 82093305 2
188332701 80802900 1
111411358 61733092 3
19397942 19825835 2
457060718 333330899 1
106115066 333330899 1
105880024 198912426 1
20226550 32965648 3
622426905 20589545 1
115643685 23749162 1
932446861 303707744 1
34654362 353688428 1
64396655 20424362 1
14621024 23749162 1
153914621 22159580 1
388250401 19619404 1
331178901 61733092 1
50714939 17723460 2
14567982 17723460 1
33300246 20995648 1
18020612 193313425 1
328576792 125270251 1
141636742 19177609 1
141636742 50714939 1
388954439 275228841 1
14758838 66774405 1
14190551 948015937 2
101712079 156992643 1
568174146 168592013 1
143212610 253490735 1
253490735 143212610 2
624746312 106150560 1
143212610 18099795 1
624746312 77981490 1
55059675 18099795 2
125312818 427031173 1
393947529 17723460 1
115643685 19397942 1
82406734 20622055 1
622426905 14621024 1
115643685 948015937 1
43312141 21746513 1
125270251 328576792 1
622426905 32439211 2
622426905 180013616 1
15580900 24211594 1
110767433 20992801 2
62613162 185183285 1
622426905 388299335 1
622426905 415449314 1
460401829 24211594 3
622426905 245745762 2
622426905 93860818 1
622426905 185183285 1
219298196 386476845 1
80021045 193313425 1
122994639 311986618 2
82093305 169864622 1
250311545 78562045 1
193313425 17723460 1
593650130 223552246 1
80021045 143212610 1
156992643 17723460 5
31373289 17723460 1
219298196 17723460 2
219298196 25091518 1
14933304 15580900 1
14621024 871469846 1
77188973 17723460 1
871469846 26796376 2
300872531 185183285 3
77188973 185183285 2
110459587 580749365 2
815306454 227023883 1
169864622 82093305 1
36672211 90432690 1
815306454 192935794 1
815306454 143212610 2
55059675 66078636 1
108587399 66078636 1
80021045 15580900 1
131970620 15580900 1
143212610 131970620 1
815306454 353688428 2
250311545 188332701 1
105800463 776022362 1
15580900 776022362 1
80802900 253490735 1
127619354 253490735 1
66078636 108587399 1
55059675 108587399 1
14395178 125312818 1
35305401 20995648 1
40238442 17723460 1
219298196 185183285 1
15580900 532351874 1
105838665 107254637 1
927480949 32439211 2
253490735 532351874 1
387054267 240202308 1
115643685 94701778 1
253490735 20589545 1
105800463 111411358 1
927480949 77188973 2
927480949 225857392 1
927480949 948015937 4
112398730 389434876 1
927480949 245745762 5
927480949 81367969 2
927480949 120720108 1
927480949 331178901 2
117777690 871469846 1
125312818 871469846 1
927480949 106150560 1
927480949 32369044 1
927480949 162472533 1
927480949 20148039 2
927480949 27212119 3
927480949 54351001 5
927480949 253490735 2
6058852 19758148 1
927480949 193313425 3
927480949 90432690 1
927480949 609096352 1
927480949 227023883 3
927480949 111411358 3
927480949 72341341 2
270926830 72341341 1
927480949 20589545 2
388250401 318951712 1
368312542 318951712 1
110767433 318951712 1
22159580 93860818 1
927480949 124270074 3
109585815 328576792 1
82406734 85302744 1
121127090 62613162 1
62613162 121127090 1
300872531 245745762 1
106115066 124312153 2
180013616 124312153 2
432396682 35781487 1
111411358 297967419 2
245849058 153810216 3
106150560 125270251 1
354911386 125270251 1
326184301 68659708 1
201226827 118429508 2
105838665 162472533 3
328576792 82093305 6
927480949 624746312 3
20995648 185183285 1
153810216 23749162 1
312758175 16884084 1
373442908 118984824 1
927480949 32965648 1
532241033 28087982 1
927480949 77808680 1
927480949 776022362 2
270926830 776022362 3
158315486 124170781 1
532241033 20995648 1
124312153 106115066 1
180013616 106115066 1
187632184 20995648 1
295807687 200700960 1
14284260 200700960 1
20995648 187632184 1
295807687 14284260 1
200700960 14284260 1
871469846 91786287 1
91786287 80021045 2
388299335 295807687 1
20992801 110767433 1
318951712 110767433 1
15010349 93860818 1
103065157 120720108 2
112398730 20995648 2
927480949 19977759 2
107722321 80021045 1
19397942 185183285 1
80021045 107722321 1
927480949 240202308 1
143212610 54351001 2
19058678 105800463 2
927480949 14621024 1
64396655 49682880 1
49682880 64396655 2
14621024 331178901 1
253490735 33300246 1
118429508 201226827 1
927480949 15672615 2
115643685 240202308 1
143212610 80812413 1
143212610 622426905 1
81367969 68659708 1
54351001 261782937 1
224655400 48988168 1
15672615 393436815 1
245745762 77188973 1
927480949 568174146 1
927480949 815306454 1
15484198 15672615 1
927480949 168592013 2
927480949 277496722 1
927480949 105800463 1
927480949 143212610 1
143212610 14621024 1
927480949 21713090 1
927480949 20995648 1
927480949 35305401 1
122994639 108587399 1
927480949 115643685 1
107254637 66078636 1
143212610 532351874 2
110391388 40238442 1
532241033 16970757 1
927480949 50303152 1
927480949 66078636 1
622426905 162472533 1
130092487 383238347 1
130092487 275228841 1
383238347 275228841 1
927480949 33300246 1
118429508 54351001 1
927480949 407741330 2
927480949 75896448 1
386776248 815306454 1
608932775 93860818 1
142003449 93860818 1
125312818 815306454 1
153810216 15580900 7
927480949 18020612 1
105838665 227023883 3
622426905 227023883 1
932446861 253490735 1
77808680 17723460 1
927480949 40238442 1
312758175 118984824 1
312758175 19825835 1
927480949 20992801 3
20992801 948015937 1
142003449 270926830 1
608932775 18632946 1
93860818 18632946 1
815306454 32522100 3
457060718 35781487 1
14190551 397229449 1
295807687 111013369 1
113585486 111013369 1
108587399 111013369 1
103065157 227023883 1
121762421 17723460 1
532241033 100260784 1
815306454 225857392 1
815306454 105800463 1
111013369 108587399 1
259215762 353688428 1
927480949 622426905 1
295807687 113585486 1
111013369 113585486 1
77808680 162472533 4
65357102 20356313 1
830775721 44548822 1
103065157 130085607 1
103065157 58836363 1
25097735 19058678 5
84563846 225857392 2
103065157 932446861 1
15010349 871469846 1
144791011 225857392 1
66444899 46609085 2
276868661 46609085 16
108587399 295807687 1
16884084 28543847 15
22159580 48988168 1
81367969 16708655 1
622426905 16708655 1
16708655 622426905 2
432396682 28543847 1
61781260 14190551 2
153810216 32439211 3
153810216 46609085 1
143212610 815306454 1
225857392 144791011 1
61781260 19758148 1
19977759 415449314 2
118984824 457060718 3
253490735 311986618 1
61781260 460401829 1
50714939 143779403 3
21736214 219976700 1
103065157 80802900 1
22159580 19177609 1
357805905 432396682 1
24727170 432396682 7
118429508 185183285 1
22159580 593650130 1
143779403 453169903 1
49682880 253490735 1
617016144 253490735 1
124270074 25091518 1
111411358 25091518 1
408663015 532351874 1
387054267 185183285 1
240202308 54351001 1
617016144 49682880 1
20589545 15580900 1
432396682 18099795 1
191807697 77188973 1
90432690 77188973 1
95194160 49682880 1
105800463 54351001 3
20995648 15580900 16
31373289 46609085 6
107722321 105838665 1
28543847 105838665 1
28543847 107722321 1
105838665 107722321 1
112398730 457060718 2
108587399 14190551 1
927480949 61733092 1
19619404 72341341 1
125312818 460401829 6
107254637 14621024 1
14567982 100260784 1
14190551 125270251 1
249709671 124270074 1
32439211 624746312 1
227023883 408454349 1
19018381 82093305 1
62613162 393436815 1
927480949 14190551 1
131970620 14190551 1
68659708 18099795 2
80802900 111411358 1
111411358 78702900 1
368312542 296288685 1
927480949 185183285 1
133236916 200700960 1
468356212 131970620 1
927480949 200700960 1
903985238 903616850 2
19018381 72883916 2
18627119 72883916 1
34244239 62613162 1
32439211 14567982 1
103065157 19058678 8
103065157 19589280 1
830775721 62613162 1
82093305 328576792 1
5715682 117777690 1
31373289 117777690 1
19397942 432396682 3
103065157 432396682 29
393436815 432396682 1
19977759 432396682 1
432396682 46609085 1
58836363 26584956 1
115643685 432396682 1
20995648 432396682 12
222477026 58836363 1
106115066 432396682 1
58836363 50714939 2
376161322 94701778 1
24211594 432396682 2
14567982 32439211 1
432396682 20995648 1
34244239 19018381 1
830775721 34940114 4
837683683 80021045 2
19018381 34244239 1
22159580 432396682 2
432396682 22159580 1
143779403 432396682 2
261782937 253490735 2
20995648 14190551 2
830775721 462856853 2
219976700 389434876 1
35305401 622426905 1
111411358 26796376 2
595553662 19177609 1
20995648 14284260 1
84563846 432396682 3
14190551 432396682 7
624746312 432396682 6
624746312 46609085 2
35305401 80021045 2
622426905 35305401 1
118429508 432396682 4
432396682 106115066 1
122994639 24211594 1
103065157 386776248 1
15010349 386776248 1
61781260 386776248 2
253490735 20600229 1
122994639 20600229 1
103065157 554602188 1
19825835 20995648 1
121127090 19758148 2
388250401 386476845 2
20995648 19058678 1
14190551 19058678 2
19397942 20995648 1
19058678 14190551 1
296312085 19397942 1
19397942 296312085 1
14933304 180013616 2
14933304 80021045 2
180013616 80021045 3
496278040 903616850 1
300872531 196054196 1
245745762 58821256 1
19058678 34244239 1
14933304 479644360 1
250091875 88974929 1
288723364 19058678 3
479644360 393947529 1
34244239 19058678 1
393947529 28543847 1
82406734 15010349 1
75896448 333330899 1
34343954 333330899 1
14933304 219330249 1
296312085 432396682 1
112398730 14190551 2
169864622 28543847 2
68659708 432396682 14
143779403 80021045 5
143779403 245745762 1
143779403 27212119 1
103065157 52412027 1
180013616 19018381 3
429751008 118984824 1
112398730 61733092 1
810372954 237700394 1
468356212 185183285 1
188332701 101712079 1
111411358 77188973 1
300872531 815306454 3
19977759 331021368 1
82093305 253490735 1
102107018 253490735 1
103065157 187632184 3
111411358 198912426 1
19825835 631874663 1
125270251 143779403 1
34343954 15580900 1
120720108 593650130 1
103065157 593650130 1
125270251 593650130 1
457060718 593650130 1
393947529 27850283 2
80021045 17723460 12
388299335 532351874 1
326184301 106150560 1
17723460 80021045 7
72883916 80021045 1
14561015 28543847 2
46609085 22639961 1
103065157 153810216 3
21408041 21746513 1
103065157 32369044 1
153810216 20600229 1
20226550 113585486 1
58922682 593650130 1
18020612 200700960 1
18020612 815306454 1
14621024 17723460 1
5715682 124312153 1
25091518 118429508 1
454866285 118429508 1
58821256 815306454 2
34343954 5715682 2
143739561 20600229 1
113585486 815306454 3
180013616 5715682 7
18020612 118429508 1
25097735 397229449 1
77220402 5715682 1
19018381 5715682 1
95646830 130092487 1
22499765 124312153 1
48988168 118984824 1
80968760 19758148 1
15453062 16884084 2
19758148 58922682 2
58922682 19758148 1
166598394 58922682 1
34374472 166598394 1
34244239 460401829 1
222419520 154943205 1
222419520 19825835 1
20600229 532351874 1
19758148 393947529 1
354911386 124270074 1
27212119 77808680 1
728039018 125270251 1
18020612 14146330 1
19758148 457060718 2
79974944 68659708 1
393947529 125270251 1
111411358 532351874 1
20589545 106150560 1
38281180 131517399 1
806388620 125270251 1
14933304 5715682 2
119074643 17723460 1
58922682 125270251 2
333330899 5715682 1
34343954 454866285 2
14104027 24727170 2
357805905 192935794 1
261782937 14190551 2
871469846 261782937 3
15010349 432396682 4
16708655 432396682 5
328634628 111411358 1
393947529 5715682 1
16708655 815306454 1
32522100 113585486 1
20622055 77188973 1
20622055 40238442 1
20622055 81367969 1
20622055 198912426 1
20622055 22639961 1
22499765 6058852 1
20622055 185183285 1
24211594 460401829 1
49682880 432396682 9
58836363 432396682 1
101712079 223552246 1
328634628 15580900 3
393436815 62613162 1
124270074 40238442 1
68659708 40238442 1
328634628 245745762 1
33300246 58922682 1
14190551 48988168 2
48988168 14190551 2
5715682 48988168 1
328634628 432396682 2
35781487 432396682 3
61733092 28543847 5
815306454 113585486 1
354911386 82093305 1
22499765 106150560 1
198912426 15580900 1
101712079 26796376 1
28543847 16884084 3
95646830 113585486 1
58922682 14190551 1
14190551 58922682 1
222762589 95646830 1
261782937 66078636 2
58922682 496278040 1
496278040 58922682 1
14395178 432396682 4
21666641 5715682 5
50714939 14190551 1
75896448 62613162 2
15580900 18099795 6
124270074 432396682 2
131970620 261782937 1
131970620 124270074 1
617016144 432396682 4
131970620 432396682 1
24211594 19058678 1
354911386 180013616 1
19058678 102958885 1
354911386 48988168 1
27212119 432396682 5
222762589 26796376 1
75896448 532351874 1
333330899 17723460 1
102958885 19058678 1
34940114 91786287 1
617016144 15133808 1
91786287 34940114 1
328634628 58821256 1
15484198 28543847 1
810372954 76650839 1
15010349 5715682 18
119074643 460401829 3
112398730 188332701 1
227023883 18099795 1
222762589 18020612 1
143779403 80943076 1
50303152 90432690 1
22499765 180013616 1
166598394 261782937 1
386776248 5715682 2
457060718 5715682 1
19825835 19058678 1
164226176 21666641 1
44548822 23749162 1
15048694 94701778 1
94701778 15048694 1
609096352 54351001 1
377319290 776022362 1
595553662 387054267 1
15484198 14190551 1
44548822 728039018 1
259215762 72341341 1
318951712 219976700 1
80021045 72341341 1
259215762 68659708 1
164226176 77188973 1
103065157 164226176 1
14758838 328576792 1
14190551 617016144 1
44548822 26796376 1
27850283 5715682 2
617016144 5715682 4
608932775 58821256 1
16708655 20995648 1
259215762 297967419 1
297967419 18020612 1
103065157 173065787 1
326184301 153810216 1
112398730 153810216 1
70796349 554602188 1
68659708 14190551 1
18096679 14284260 2
32522100 432396682 1
804596460 275228841 1
496278040 903985238 1
255998767 188332701 3
17723460 188332701 1
353688428 111411358 1
118984824 180013616 1
103065157 111013369 2
368312542 124312153 1
46609085 353688428 1
830775721 111013369 1
19058678 19018381 1
593650130 19058678 1
118984824 19058678 2
222419520 80021045 1
131926473 80021045 1
830775721 457060718 2
457060718 871469846 1
118984824 593650130 2
593650130 118984824 1
23749162 15672615 1
75896448 776022362 1
275228841 26796376 3
111411358 19758148 1
16970757 58922682 4
15484198 198912426 1
460401829 105800463 1
105800463 460401829 1
14758838 19087569 1
19825835 19087569 1
132170123 101712079 1
173089105 277496722 3
61733092 61781260 1
219976700 432396682 2
68659708 593650130 2
593650130 68659708 1
22499765 5715682 2
219976700 21746513 1
19087569 19825835 1
15157283 78702900 1
311986618 180013616 2
481120639 180013616 1
34654362 180013616 1
311986618 253490735 1
6058852 253490735 1
481120639 253490735 1
34374472 19177609 1
61733092 14190551 1
300872531 432396682 10
192935794 111013369 1
871469846 111013369 1
6058852 311986618 3
481120639 311986618 2
34654362 311986618 4
61781260 432396682 6
871469846 275228841 1
14190551 68659708 1
105800463 15580900 4
105800463 432396682 1
311986618 34654362 3
20992801 61781260 1
143212610 191111643 1
19177609 275228841 1
19177609 19758148 1
6058852 34654362 2
20992801 105800463 1
19177609 188332701 1
261782937 46609085 1
19177609 222477026 1
15048694 81367969 1
111013369 830775721 1
111013369 121127090 1
97452095 127619354 1
415449314 118429508 1
14197060 5715682 6
408454349 432396682 2
55059675 198912426 1
58922682 728039018 1
415449314 532351874 1
56999787 33300246 1
388299335 296288685 1
125312818 118984824 2
15580900 48988168 1
26584956 58922682 1
14567982 34374472 1
219976700 331178901 1
40238442 331178901 1
19758148 19058678 2
91786287 19058678 1
105800463 21736214 2
105800463 253490735 1
105800463 193313425 1
111013369 242943134 1
80802900 5715682 1
550076077 35305401 1
125312818 14190551 1
61781260 357805905 3
550076077 14190551 1
169864622 318951712 1
101712079 78702900 1
185183285 261782937 2
54351001 105838665 1
22499765 19825835 1
6364652 68659708 1
219976700 6364652 1
115643685 198912426 1
58821256 432396682 6
62613162 15580900 1
78702900 101712079 1
386776248 50714939 1
65357102 68659708 1
118984824 111411358 1
200700960 61733092 2
5715682 80021045 8
224655400 16884084 1
224655400 242943134 2
22499765 460401829 1
80021045 5715682 2
224655400 19825835 1
224655400 28087982 1
460401829 15048694 1
92498317 5715682 1
14933304 810372954 1
19058678 457060718 1
14190551 457060718 2
457060718 19058678 1
75896448 432396682 1
91786287 5715682 1
106150560 33300246 1
106150560 143212610 1
481120639 34374472 1
105838665 387054267 1
830775721 5715682 2
19295262 58821256 4
20995648 460401829 1
222762589 20995648 1
24211594 124270074 1
23749162 33300246 2
462856853 34940114 1
124270074 61733092 2
61733092 153810216 1
48988168 20995648 2
20995648 62613162 1
21713090 32439211 1
15157283 19058678 1
34343954 62613162 2
34343954 27850283 1
62613162 27850283 1
23749162 111411358 1
23749162 106150560 1
34940114 462856853 1
15048694 432396682 2
23749162 50303152 1
948015937 131970620 1
23749162 131970620 2
948015937 54351001 1
23749162 54351001 1
927480949 432396682 1
77808680 432396682 1
927480949 14567982 1
948015937 14567982 1
23749162 14567982 1
23749162 219976700 1
357805905 376161322 1
14190551 376161322 1
14104027 5715682 1
219976700 357472615 1
23749162 357472615 1
399365200 125270251 1
19018381 125270251 1
125270251 399365200 1
19018381 399365200 1
20424362 28543847 1
21746513 81367969 1
81367969 46609085 1
193313425 432396682 5
253490735 432396682 1
932446861 377319290 1
27212119 331178901 3
17723460 46609085 1
133236916 240202308 1
130085607 33300246 1
222477026 28543847 3
193313425 28543847 3
275228841 222477026 1
417975170 19825835 1
192935794 77224096 1
15484198 18099795 1
15484198 49682880 4
55059675 49682880 3
49682880 15484198 2
18099795 15484198 2
55059675 15484198 2
158315486 22159580 1
111411358 20600229 1
107254637 20600229 1
25091518 20600229 1
5715682 14190551 1
180013616 14190551 1
105838665 17723460 1
331178901 77981490 1
105838665 54351001 1
219330249 80021045 2
105838665 168592013 1
353688428 102107018 1
932446861 249709671 1
32522100 14190551 2
408454349 211525589 1
34374472 121127090 1
622426905 156992643 3
125270251 18099795 1
85302744 432396682 2
622426905 105838665 1
417975170 201226827 1
201226827 169864622 1
622426905 432396682 1
20992801 432396682 2
100520303 408663015 1
28543847 80021045 1
453169903 5715682 1
223552246 55253731 1
408454349 415449314 1
275228841 188332701 2
48988168 20356313 1
24211594 173089105 1
14621024 105800463 1
24211594 14146330 1
277496722 14146330 1
14104027 457060718 1
21746513 32439211 2
58821256 32439211 1
311986618 28543847 1
15484198 277496722 1
354911386 815306454 1
68198984 5715682 1
143779403 815306454 1
111411358 121762421 2
111411358 14190551 1
17723460 14190551 2
82406734 188332701 2
288723364 5715682 1
143779403 624746312 1
56999787 5715682 1
82406734 20992801 2
20992801 14190551 3
14621024 58821256 1
389434876 58821256 1
20992801 17723460 1
240202308 143779403 1
111411358 14146330 1
103065157 14190551 4
111411358 180013616 1
6058852 5715682 1
103065157 198912426 1
18096679 130092487 1
27212119 245745762 1
15048694 275228841 1
97452095 180013616 1
97452095 80021045 2
453169903 58821256 1
18099795 188332701 2
27212119 14190551 1
103065157 20589545 1
79974944 28543847 1
173065787 125270251 1
50303152 14146330 1
173065787 223552246 1
77240489 46609085 4
837683683 156992643 4
475884318 131517399 1
48988168 475884318 1
837683683 154943205 1
111411358 185183285 1
25091518 72341341 1
111411358 131970620 1
25091518 200700960 1
222762589 50714939 1
22159580 54515428 1
815306454 188332701 1
20589545 387054267 1
15580900 457060718 1
111411358 22388326 1
103065157 46609085 1
103065157 77240489 1
24734991 728039018 1
103065157 72341341 1
103065157 457060718 2
20589545 311986618 1
18096679 276868661 1
617016144 225857392 1
82093305 386476845 1
5715682 28543847 1
28543847 5715682 2
429751008 125270251 1
386476845 82093305 1
388250401 82093305 1
95646830 158315486 1
776022362 58821256 1
48988168 65357102 1
20992801 14621024 1
125312818 728039018 1
260824465 408454349 1
499781930 162472533 1
728039018 125312818 3
494828691 58821256 1
499781930 58821256 1
474991141 77240489 1
164226176 432396682 1
131970620 54351001 1
32439211 15580900 1
130154450 15580900 1
15010349 58922682 2
32369044 15580900 1
34654362 193313425 1
388954439 276868661 1
328634628 95646830 1
95646830 15580900 5
58836363 19758148 3
14104027 432396682 5
19758148 58836363 1
903985238 311986618 1
17723460 15580900 7
111411358 250091875 1
15010349 80021045 6
15484198 432396682 1
118984824 432396682 1
118984824 64396655 1
432396682 118984824 1
300872531 14190551 1
117777690 15580900 1
115643685 46609085 1
78702900 46609085 2
193313425 815306454 1
50303152 261782937 1
222762589 188332701 3
222762589 19058678 5
830775721 19087569 1
21408041 261782937 1
318951712 80021045 2
250311545 80021045 1
14146330 14190551 1
19758148 22159580 1
388299335 19977759 1
44548822 16884084 1
397229449 61733092 1
15133808 61733092 1
215206530 61733092 1
20356313 222419520 1
85302744 200700960 1
568174146 20992801 1
122994639 76650839 1
318951712 61781260 1
77240489 156992643 3
54351001 397229449 1
111013369 131926473 1
111013369 11564602 1
22159580 11564602 1
22499765 80021045 10
300872531 191111643 2
77981490 377319290 2
77981490 49682880 1
377319290 454866285 1
17723460 108587399 1
14395178 593650130 1
408454349 105838665 1
408454349 353688428 1
318951712 432396682 2
408454349 253490735 2
191111643 15580900 1
77981490 15580900 1
593650130 432396682 5
432396682 593650130 3
815306454 432396682 6
223552246 58821256 1
78702900 66774405 1
93880122 66774405 1
19758148 25097735 1
33300246 168592013 1
33300246 196054196 1
62613162 15157283 1
19973305 58821256 4
106150560 223552246 1
58821256 223552246 1
25097735 19758148 1
20992801 196054196 1
130092487 80021045 2
103065157 80021045 2
14104027 80021045 1
191807697 21736214 1
16708655 80021045 1
61781260 80021045 1
77981490 14621024 1
80802900 624746312 1
105838665 624746312 2
19973305 34940114 1
108587399 357472615 1
119074643 25097735 1
353688428 624746312 1
225857392 311986618 1
516688031 624746312 1
288723364 776022362 1
22159580 5715682 1
18632946 245849058 1
188332701 593650130 1
14933304 388954439 1
185183285 776022362 1
14933304 776022362 1
77234984 432396682 1
15484198 77188973 1
114704539 77188973 1
245849058 18632946 1
77981490 68659708 1
17723460 14104027 1
460401829 131926473 1
373442908 593650130 1
460401829 593650130 1
58836363 871469846 1
373442908 131926473 1
837683683 859731314 1
14104027 454866285 1
19058678 222762589 4
143779403 14621024 1
318951712 14621024 1
871469846 62613162 1
253490735 19058678 2
94701778 388954439 1
28543847 728039018 1
14104027 19058678 1
18020612 68659708 1
45158266 193313425 1
168592013 105838665 1
18020612 225857392 1
164226176 20600229 1
118429508 20600229 1
164226176 168592013 1
19177609 15048694 1
27850283 66774405 1
103065157 383238347 1
27850283 118984824 1
58836363 815306454 1
15672615 94701778 1
23749162 94701778 1
376161322 131970620 1
871469846 19758148 5
408454349 68659708 1
117777690 46609085 1
871469846 22159580 1
871469846 242943134 1
408454349 815306454 1
815306454 532351874 1
253490735 101262304 2
14146330 62613162 1
169864622 107254637 1
130092487 14561015 1
249709671 624746312 1
103065157 68659708 1
200700960 15580900 1
383238347 19825835 1
95646830 593650130 1
38281180 457060718 1
475884318 14561015 1
383238347 95646830 1
27212119 198912426 1
68198984 198912426 1
68198984 20992801 1
475884318 26796376 2
14561015 26796376 1
475884318 14567982 1
49682880 277496722 1
105800463 61733092 1
50714939 188332701 1
58836363 387054267 1
387054267 58836363 1
261782937 242943134 1
169864622 353688428 1
62613162 58821256 1
112398730 460401829 1
255998767 198912426 1
622426905 198912426 1
23749162 198912426 1
815306454 198912426 1
58836363 242943134 1
19825835 14190551 1
21666641 219330249 1
58836363 200700960 2
191111643 432396682 1
156992643 432396682 1
72341341 432396682 1
72341341 156992643 1
270926830 58821256 2
61733092 432396682 2
95646830 277496722 1
95646830 432396682 1
185183285 17723460 3
454866285 185183285 6
185183285 454866285 3
185183285 14190551 1
454866285 14190551 1
14190551 185183285 1
499781930 124270074 1
95646830 54351001 1
18099795 50303152 1
34244239 14190551 4
27212119 815306454 1
318951712 261782937 2
108587399 27850283 1
58836363 728039018 1
191807697 49682880 1
109585815 94701778 1
153914621 94701778 1
156992643 481120639 1
16884084 408454349 2
16884084 192935794 1
408454349 192935794 1
408454349 16884084 3
101262304 58821256 1
616277319 58821256 1
70796349 58821256 1
16884084 173065787 2
130092487 475884318 1
131970620 815306454 1
132170123 80021045 1
66774405 80021045 1
20356313 80021045 2
56999787 80021045 1
66774405 132170123 1
20356313 132170123 1
56999787 132170123 1
516688031 40238442 1
20992801 19758148 2
111411358 117777690 1
20356313 193313425 1
105838665 249709671 1
318951712 20148039 2
300872531 105838665 1
624746312 105838665 1
93860818 105838665 1
118429508 105838665 1
389443487 20589545 1
558445037 20589545 1
105838665 58821256 2
34374472 18099795 1
328634628 18099795 1
437518507 124312153 1
15133808 124312153 1
14284260 124312153 1
168592013 124312153 1
142003449 72341341 1
18099795 14190551 1
20148039 318951712 1
14561015 94701778 1
318951712 393436815 1
631874663 118429508 1
14561015 118429508 1
32439211 14190551 1
19087569 81367969 1
62613162 80021045 1
193313425 14190551 3
201226827 331178901 1
124270074 331178901 1
499781930 331178901 1
437518507 14284260 1
15133808 14284260 1
168592013 14284260 1
173089105 34654362 1
19058678 66774405 1
66078636 24211594 1
437518507 26796376 1
15133808 26796376 1
168592013 26796376 1
270926830 815306454 1
100260784 19058678 1
15580900 14190551 1
14190551 15580900 2
111013369 728039018 2
22159580 871469846 1
19758148 871469846 1
22159580 19758148 1
21736214 14190551 2
318951712 624746312 2
222762589 14284260 1
169864622 143212610 1
50714939 81367969 1
49682880 240202308 1
162472533 15580900 1
20995648 80021045 1
191111643 80021045 2
80021045 20995648 2
326184301 331178901 1
318951712 20356313 1
91786287 198912426 3
62613162 357805905 1
198912426 91786287 1
318951712 617016144 1
617016144 318951712 1
124270074 58821256 1
21746513 40238442 1
40238442 21746513 1
219976700 54351001 2
66078636 54351001 2
815306454 49682880 1
50714939 154943205 1
16708655 77234984 1
376161322 77234984 1
82093305 124270074 1
115643685 124270074 1
32522100 124270074 1
353688428 245745762 1
219976700 245745762 1
153810216 245745762 1
66078636 245745762 1
32522100 82093305 1
35781487 82093305 1
26796376 156992643 1
34654362 156992643 1
19973305 91786287 3
169864622 624746312 1
111013369 91786287 1
21746513 72341341 1
21746513 354911386 1
496278040 277496722 1
21736214 185183285 1
19058678 130092487 1
19058678 14561015 1
26584956 64396655 1
66774405 78702900 1
125312818 125270251 1
18020612 50714939 1
125312818 50714939 1
108600854 80021045 1
311986618 80021045 1
84563846 26796376 1
166598394 26796376 1
162472533 532351874 1
270926830 532351874 1
166598394 15048694 1
32439211 318951712 1
20622055 91786287 1
242943134 496278040 1
19058678 249709671 1
460401829 164226176 1
460401829 17723460 1
48988168 41901500 1
460401829 15672615 1
14621024 432396682 1
41901500 48988168 1
191111643 180013616 1
166598394 16970757 2
19825835 16970757 2
16970757 222477026 1
21713090 253490735 1
14190551 5715682 1
162472533 20995648 1
831250927 24734991 1
385936104 125312818 1
222419520 125312818 1
