# Supplementary material for: Dynamic guided metric representation learning for multi-view clustering
Source: PeerJ Comput Sci. 2022 Mar 8;8:e922. doi: 10.7717/peerj-cs.922 (PMC9044235; doi:10.7717/peerj-cs.922)
Supplement: Supplemental Information 2 [file peerj-cs-08-922-s002.zip › football/politicsuk/politicsuk-lists500.mtx]

3614 419 61064
0 14284260 1
1 14284260 1
2 14284260 1
3 14284260 1
4 14284260 1
5 14284260 1
6 14284260 1
7 14284260 1
8 14284260 1
9 14284260 1
10 14284260 1
11 14284260 1
12 14284260 1
13 14284260 1
14 14284260 1
15 14284260 1
16 14284260 1
17 14284260 1
18 14284260 1
19 14284260 1
20 14284260 1
21 14284260 1
22 14284260 1
23 14284260 1
24 14284260 1
25 14284260 1
26 14284260 1
27 14284260 1
28 14284260 1
29 14284260 1
30 14284260 1
31 14284260 1
32 14284260 1
33 14284260 1
34 14284260 1
35 14284260 1
36 14284260 1
37 14284260 1
38 14284260 1
39 14284260 1
40 14284260 1
41 14284260 1
42 14284260 1
43 14284260 1
44 14284260 1
45 14284260 1
46 14284260 1
47 14284260 1
48 14284260 1
49 14284260 1
50 14284260 1
51 14284260 1
52 14284260 1
53 14284260 1
54 14284260 1
55 14284260 1
56 14284260 1
57 14284260 1
58 14284260 1
59 14284260 1
60 14284260 1
61 14284260 1
62 14284260 1
63 14284260 1
64 14284260 1
65 14284260 1
66 14284260 1
67 14284260 1
68 14284260 1
69 14284260 1
70 14284260 1
71 14284260 1
72 14284260 1
73 14284260 1
74 14284260 1
75 14284260 1
76 14284260 1
77 14284260 1
78 14284260 1
79 14284260 1
80 14284260 1
81 14284260 1
82 14284260 1
83 14284260 1
84 14284260 1
85 14284260 1
86 14284260 1
87 14284260 1
88 14284260 1
89 14284260 1
90 14284260 1
91 14284260 1
92 14284260 1
93 14284260 1
94 14284260 1
95 14284260 1
96 14284260 1
97 14284260 1
98 14284260 1
99 14284260 1
100 14284260 1
101 14284260 1
102 14284260 1
103 14284260 1
104 14284260 1
105 14284260 1
106 14284260 1
107 14284260 1
108 14284260 1
109 14284260 1
110 14284260 1
111 14284260 1
112 14284260 1
113 14284260 1
114 14284260 1
115 14284260 1
116 14284260 1
117 14284260 1
118 14284260 1
119 14284260 1
120 14284260 1
121 14284260 1
122 14284260 1
123 622426905 1
124 622426905 1
125 622426905 1
126 622426905 1
127 622426905 1
128 622426905 1
129 622426905 1
130 622426905 1
4 622426905 1
131 622426905 1
132 622426905 1
133 622426905 1
7 622426905 1
134 622426905 1
135 622426905 1
136 622426905 1
137 622426905 1
138 622426905 1
139 622426905 1
140 622426905 1
141 622426905 1
142 622426905 1
143 622426905 1
109 622426905 1
144 622426905 1
145 622426905 1
21 622426905 1
146 622426905 1
82 622426905 1
147 622426905 1
120 622426905 1
148 622426905 1
149 21746513 1
150 21746513 1
151 21746513 1
152 21746513 1
153 21746513 1
154 21746513 1
5 21746513 1
155 21746513 1
156 21746513 1
157 21746513 1
158 21746513 1
159 21746513 1
7 21746513 1
160 21746513 1
12 21746513 1
135 21746513 1
161 21746513 1
162 21746513 1
163 21746513 1
164 21746513 1
165 21746513 1
166 21746513 1
167 21746513 1
168 21746513 1
169 21746513 1
170 21746513 1
140 21746513 1
171 21746513 1
172 21746513 1
173 21746513 1
174 21746513 1
175 21746513 1
176 21746513 1
177 21746513 1
178 21746513 1
179 21746513 1
28 21746513 1
180 21746513 1
181 21746513 1
182 21746513 1
183 21746513 1
184 21746513 1
32 21746513 1
185 21746513 1
186 21746513 1
187 21746513 1
188 21746513 1
189 21746513 1
190 21746513 1
191 21746513 1
192 21746513 1
193 21746513 1
194 21746513 1
195 21746513 1
196 21746513 1
197 21746513 1
198 21746513 1
199 21746513 1
41 21746513 1
200 21746513 1
201 21746513 1
202 21746513 1
203 21746513 1
204 21746513 1
205 21746513 1
206 21746513 1
207 21746513 1
48 21746513 1
208 21746513 1
50 21746513 1
209 21746513 1
210 21746513 1
129 21746513 1
211 21746513 1
212 21746513 1
60 21746513 1
213 21746513 1
61 21746513 1
214 21746513 1
215 21746513 1
216 21746513 1
217 21746513 1
218 21746513 1
138 21746513 1
219 21746513 1
74 21746513 1
220 21746513 1
221 21746513 1
77 21746513 1
222 21746513 1
223 21746513 1
79 21746513 1
224 21746513 1
225 21746513 1
226 21746513 1
227 21746513 1
146 21746513 1
228 21746513 1
229 21746513 1
230 21746513 1
82 21746513 1
231 21746513 1
232 21746513 1
88 21746513 1
233 21746513 1
234 21746513 1
235 21746513 1
236 21746513 1
237 21746513 1
91 21746513 1
238 21746513 1
239 21746513 1
93 21746513 1
240 21746513 1
241 21746513 1
125 21746513 1
242 21746513 1
243 21746513 1
244 21746513 1
245 21746513 1
246 21746513 1
96 21746513 1
97 21746513 1
247 21746513 1
248 21746513 1
249 21746513 1
250 21746513 1
251 21746513 1
252 21746513 1
253 21746513 1
254 21746513 1
255 21746513 1
256 21746513 1
257 21746513 1
258 21746513 1
259 21746513 1
260 21746513 1
261 21746513 1
262 21746513 1
263 21746513 1
106 21746513 1
264 21746513 1
265 21746513 1
142 21746513 1
266 21746513 1
109 21746513 1
267 21746513 1
268 21746513 1
269 21746513 1
270 21746513 1
271 21746513 1
272 21746513 1
113 21746513 1
273 21746513 1
274 21746513 1
275 21746513 1
276 21746513 1
277 21746513 1
147 21746513 1
278 21746513 1
119 21746513 1
279 21746513 1
122 21746513 1
280 21746513 1
281 21746513 1
282 21746513 1
283 21746513 1
1 21746513 1
284 21746513 1
285 21746513 1
286 21746513 1
287 21746513 1
288 21746513 1
4 21746513 1
289 21746513 1
131 21746513 1
290 21746513 1
291 21746513 1
292 21746513 1
293 21746513 1
294 21746513 1
295 21746513 1
296 21746513 1
297 21746513 1
298 21746513 1
10 21746513 1
11 21746513 1
299 21746513 1
300 21746513 1
13 21746513 1
301 21746513 1
302 21746513 1
15 21746513 1
303 21746513 1
304 21746513 1
143 21746513 1
305 21746513 1
306 21746513 1
144 21746513 1
307 21746513 1
308 21746513 1
309 21746513 1
310 21746513 1
311 21746513 1
21 21746513 1
312 21746513 1
313 21746513 1
314 21746513 1
315 21746513 1
316 21746513 1
317 21746513 1
27 21746513 1
318 21746513 1
319 21746513 1
320 21746513 1
123 21746513 1
321 21746513 1
322 21746513 1
323 21746513 1
324 21746513 1
325 21746513 1
326 21746513 1
130 21746513 1
327 21746513 1
328 21746513 1
329 21746513 1
330 21746513 1
331 21746513 1
332 21746513 1
333 21746513 1
334 21746513 1
335 21746513 1
35 21746513 1
336 21746513 1
337 21746513 1
338 21746513 1
339 21746513 1
340 21746513 1
341 21746513 1
39 21746513 1
40 21746513 1
342 21746513 1
343 21746513 1
344 21746513 1
345 21746513 1
346 21746513 1
347 21746513 1
348 21746513 1
349 21746513 1
350 21746513 1
51 21746513 1
53 21746513 1
351 21746513 1
352 21746513 1
353 21746513 1
354 21746513 1
355 21746513 1
356 21746513 1
357 21746513 1
358 21746513 1
359 21746513 1
360 21746513 1
65 21746513 1
361 21746513 1
362 21746513 1
363 21746513 1
72 21746513 1
364 21746513 1
365 21746513 1
136 21746513 1
366 21746513 1
367 21746513 1
368 21746513 1
369 21746513 1
370 21746513 1
371 21746513 1
372 21746513 1
80 21746513 1
373 21746513 1
374 21746513 1
375 21746513 1
83 21746513 1
85 21746513 1
87 21746513 1
376 21746513 1
89 21746513 1
377 21746513 1
378 21746513 1
379 21746513 1
380 21746513 1
381 21746513 1
382 21746513 1
383 21746513 1
384 21746513 1
385 21746513 1
386 21746513 1
133 21746513 1
387 21746513 1
388 21746513 1
389 21746513 1
390 21746513 1
102 21746513 1
391 21746513 1
392 21746513 1
103 21746513 1
393 21746513 1
394 21746513 1
105 21746513 1
395 21746513 1
141 21746513 1
108 21746513 1
396 21746513 1
397 21746513 1
398 21746513 1
399 21746513 1
145 21746513 1
400 21746513 1
401 21746513 1
402 21746513 1
115 21746513 1
403 21746513 1
116 21746513 1
404 21746513 1
405 21746513 1
406 21746513 1
120 21746513 1
407 21746513 1
408 21746513 1
409 277496722 1
287 277496722 1
4 277496722 1
292 277496722 1
157 277496722 1
297 277496722 1
295 277496722 1
7 277496722 1
135 277496722 1
410 277496722 1
165 277496722 1
411 277496722 1
140 277496722 1
143 277496722 1
412 277496722 1
311 277496722 1
21 277496722 1
177 277496722 1
413 277496722 1
315 277496722 1
25 277496722 1
28 277496722 1
123 277496722 1
414 277496722 1
182 277496722 1
32 277496722 1
415 277496722 1
130 277496722 1
330 277496722 1
416 277496722 1
35 277496722 1
417 277496722 1
39 277496722 1
40 277496722 1
418 277496722 1
419 277496722 1
420 277496722 1
421 277496722 1
422 277496722 1
207 277496722 1
49 277496722 1
53 277496722 1
352 277496722 1
353 277496722 1
423 277496722 1
424 277496722 1
61 277496722 1
425 277496722 1
426 277496722 1
427 277496722 1
136 277496722 1
73 277496722 1
217 277496722 1
138 277496722 1
79 277496722 1
428 277496722 1
225 277496722 1
372 277496722 1
80 277496722 1
146 277496722 1
82 277496722 1
88 277496722 1
376 277496722 1
89 277496722 1
92 277496722 1
429 277496722 1
93 277496722 1
241 277496722 1
96 277496722 1
97 277496722 1
430 277496722 1
431 277496722 1
393 277496722 1
259 277496722 1
106 277496722 1
141 277496722 1
109 277496722 1
432 277496722 1
433 277496722 1
397 277496722 1
270 277496722 1
434 277496722 1
435 277496722 1
113 277496722 1
275 277496722 1
115 277496722 1
147 277496722 1
118 277496722 1
116 277496722 1
120 277496722 1
122 277496722 1
436 127619354 1
1 127619354 1
437 127619354 1
4 127619354 1
438 127619354 1
439 127619354 1
440 127619354 1
292 127619354 1
297 127619354 1
441 127619354 1
7 127619354 1
10 127619354 1
442 127619354 1
11 127619354 1
12 127619354 1
443 127619354 1
13 127619354 1
444 127619354 1
445 127619354 1
446 127619354 1
170 127619354 1
447 127619354 1
448 127619354 1
308 127619354 1
21 127619354 1
316 127619354 1
178 127619354 1
449 127619354 1
28 127619354 1
450 127619354 1
324 127619354 1
451 127619354 1
452 127619354 1
453 127619354 1
454 127619354 1
455 127619354 1
35 127619354 1
456 127619354 1
457 127619354 1
39 127619354 1
40 127619354 1
458 127619354 1
459 127619354 1
460 127619354 1
201 127619354 1
461 127619354 1
462 127619354 1
48 127619354 1
51 127619354 1
53 127619354 1
463 127619354 1
464 127619354 1
357 127619354 1
61 127619354 1
465 127619354 1
466 127619354 1
72 127619354 1
467 127619354 1
468 127619354 1
469 127619354 1
470 127619354 1
471 127619354 1
79 127619354 1
472 127619354 1
370 127619354 1
473 127619354 1
80 127619354 1
474 127619354 1
82 127619354 1
475 127619354 1
85 127619354 1
83 127619354 1
88 127619354 1
89 127619354 1
476 127619354 1
477 127619354 1
93 127619354 1
92 127619354 1
379 127619354 1
478 127619354 1
479 127619354 1
97 127619354 1
480 127619354 1
481 127619354 1
482 127619354 1
483 127619354 1
484 127619354 1
485 127619354 1
486 127619354 1
487 127619354 1
488 127619354 1
105 127619354 1
106 127619354 1
108 127619354 1
110 127619354 1
109 127619354 1
489 127619354 1
113 127619354 1
404 127619354 1
490 127619354 1
122 127619354 1
491 14758838 1
0 14758838 1
492 14758838 1
493 14758838 1
494 14758838 1
495 14758838 1
7 14758838 1
496 14758838 1
12 14758838 1
135 14758838 1
164 14758838 1
170 14758838 1
16 14758838 1
17 14758838 1
497 14758838 1
498 14758838 1
499 14758838 1
18 14758838 1
19 14758838 1
20 14758838 1
178 14758838 1
28 14758838 1
33 14758838 1
32 14758838 1
500 14758838 1
501 14758838 1
502 14758838 1
503 14758838 1
36 14758838 1
44 14758838 1
504 14758838 1
48 14758838 1
50 14758838 1
54 14758838 1
505 14758838 1
212 14758838 1
61 14758838 1
63 14758838 1
506 14758838 1
69 14758838 1
68 14758838 1
73 14758838 1
79 14758838 1
82 14758838 1
81 14758838 1
88 14758838 1
235 14758838 1
507 14758838 1
91 14758838 1
93 14758838 1
92 14758838 1
96 14758838 1
98 14758838 1
97 14758838 1
508 14758838 1
509 14758838 1
510 14758838 1
511 14758838 1
106 14758838 1
264 14758838 1
107 14758838 1
109 14758838 1
512 14758838 1
111 14758838 1
112 14758838 1
113 14758838 1
114 14758838 1
277 14758838 1
118 14758838 1
119 14758838 1
278 14758838 1
122 14758838 1
121 14758838 1
513 14758838 1
1 14758838 1
514 14758838 1
4 14758838 1
515 14758838 1
292 14758838 1
6 14758838 1
297 14758838 1
9 14758838 1
8 14758838 1
11 14758838 1
10 14758838 1
516 14758838 1
13 14758838 1
14 14758838 1
15 14758838 1
303 14758838 1
308 14758838 1
309 14758838 1
517 14758838 1
518 14758838 1
21 14758838 1
22 14758838 1
519 14758838 1
24 14758838 1
23 14758838 1
314 14758838 1
316 14758838 1
317 14758838 1
27 14758838 1
30 14758838 1
324 14758838 1
520 14758838 1
521 14758838 1
522 14758838 1
35 14758838 1
523 14758838 1
37 14758838 1
341 14758838 1
39 14758838 1
524 14758838 1
40 14758838 1
525 14758838 1
42 14758838 1
345 14758838 1
45 14758838 1
47 14758838 1
49 14758838 1
51 14758838 1
53 14758838 1
526 14758838 1
527 14758838 1
528 14758838 1
56 14758838 1
58 14758838 1
59 14758838 1
357 14758838 1
361 14758838 1
67 14758838 1
529 14758838 1
72 14758838 1
70 14758838 1
530 14758838 1
366 14758838 1
531 14758838 1
78 14758838 1
532 14758838 1
533 14758838 1
80 14758838 1
534 14758838 1
85 14758838 1
83 14758838 1
89 14758838 1
477 14758838 1
379 14758838 1
94 14758838 1
95 14758838 1
535 14758838 1
536 14758838 1
537 14758838 1
538 14758838 1
100 14758838 1
103 14758838 1
104 14758838 1
539 14758838 1
105 14758838 1
540 14758838 1
108 14758838 1
541 14758838 1
542 14758838 1
115 14758838 1
116 14758838 1
404 14758838 1
120 14758838 1
543 457060718 1
155 457060718 1
544 457060718 1
545 457060718 1
495 457060718 1
546 457060718 1
547 457060718 1
7 457060718 1
548 457060718 1
135 457060718 1
549 457060718 1
165 457060718 1
550 457060718 1
551 457060718 1
552 457060718 1
553 457060718 1
554 457060718 1
16 457060718 1
17 457060718 1
174 457060718 1
555 457060718 1
18 457060718 1
556 457060718 1
557 457060718 1
558 457060718 1
25 457060718 1
182 457060718 1
559 457060718 1
560 457060718 1
561 457060718 1
562 457060718 1
563 457060718 1
564 457060718 1
565 457060718 1
195 457060718 1
36 457060718 1
566 457060718 1
199 457060718 1
567 457060718 1
568 457060718 1
569 457060718 1
50 457060718 1
570 457060718 1
571 457060718 1
572 457060718 1
573 457060718 1
574 457060718 1
575 457060718 1
576 457060718 1
60 457060718 1
577 457060718 1
61 457060718 1
578 457060718 1
579 457060718 1
580 457060718 1
581 457060718 1
427 457060718 1
582 457060718 1
583 457060718 1
584 457060718 1
585 457060718 1
586 457060718 1
79 457060718 1
587 457060718 1
588 457060718 1
589 457060718 1
428 457060718 1
590 457060718 1
591 457060718 1
82 457060718 1
235 457060718 1
507 457060718 1
90 457060718 1
592 457060718 1
593 457060718 1
242 457060718 1
96 457060718 1
97 457060718 1
594 457060718 1
595 457060718 1
596 457060718 1
597 457060718 1
598 457060718 1
599 457060718 1
600 457060718 1
601 457060718 1
602 457060718 1
511 457060718 1
263 457060718 1
432 457060718 1
110 457060718 1
603 457060718 1
604 457060718 1
111 457060718 1
112 457060718 1
113 457060718 1
273 457060718 1
114 457060718 1
605 457060718 1
606 457060718 1
607 457060718 1
513 457060718 1
608 457060718 1
4 457060718 1
609 457060718 1
610 457060718 1
297 457060718 1
11 457060718 1
611 457060718 1
612 457060718 1
613 457060718 1
614 457060718 1
615 457060718 1
616 457060718 1
617 457060718 1
618 457060718 1
21 457060718 1
22 457060718 1
23 457060718 1
24 457060718 1
619 457060718 1
315 457060718 1
27 457060718 1
620 457060718 1
621 457060718 1
622 457060718 1
623 457060718 1
624 457060718 1
625 457060718 1
626 457060718 1
627 457060718 1
628 457060718 1
629 457060718 1
630 457060718 1
631 457060718 1
39 457060718 1
40 457060718 1
632 457060718 1
343 457060718 1
418 457060718 1
633 457060718 1
634 457060718 1
419 457060718 1
635 457060718 1
636 457060718 1
637 457060718 1
45 457060718 1
638 457060718 1
639 457060718 1
47 457060718 1
49 457060718 1
640 457060718 1
641 457060718 1
642 457060718 1
53 457060718 1
643 457060718 1
56 457060718 1
59 457060718 1
644 457060718 1
645 457060718 1
646 457060718 1
647 457060718 1
648 457060718 1
649 457060718 1
650 457060718 1
651 457060718 1
652 457060718 1
75 457060718 1
653 457060718 1
654 457060718 1
655 457060718 1
656 457060718 1
372 457060718 1
657 457060718 1
89 457060718 1
658 457060718 1
659 457060718 1
660 457060718 1
94 457060718 1
95 457060718 1
661 457060718 1
662 457060718 1
663 457060718 1
664 457060718 1
665 457060718 1
104 457060718 1
666 457060718 1
667 457060718 1
668 457060718 1
397 457060718 1
669 457060718 1
670 457060718 1
671 457060718 1
115 457060718 1
672 457060718 1
116 457060718 1
120 457060718 1
673 309587728 1
0 309587728 1
513 309587728 1
4 309587728 1
5 309587728 1
674 309587728 1
495 309587728 1
675 309587728 1
297 309587728 1
7 309587728 1
9 309587728 1
11 309587728 1
12 309587728 1
676 309587728 1
14 309587728 1
15 309587728 1
677 309587728 1
16 309587728 1
18 309587728 1
556 309587728 1
20 309587728 1
21 309587728 1
22 309587728 1
678 309587728 1
24 309587728 1
679 309587728 1
23 309587728 1
25 309587728 1
26 309587728 1
27 309587728 1
30 309587728 1
28 309587728 1
124 309587728 1
32 309587728 1
680 309587728 1
35 309587728 1
523 309587728 1
36 309587728 1
503 309587728 1
39 309587728 1
40 309587728 1
41 309587728 1
42 309587728 1
44 309587728 1
681 309587728 1
45 309587728 1
420 309587728 1
47 309587728 1
49 309587728 1
50 309587728 1
51 309587728 1
53 309587728 1
682 309587728 1
56 309587728 1
58 309587728 1
59 309587728 1
61 309587728 1
649 309587728 1
68 309587728 1
529 309587728 1
73 309587728 1
683 309587728 1
77 309587728 1
684 309587728 1
78 309587728 1
685 309587728 1
79 309587728 1
655 309587728 1
80 309587728 1
686 309587728 1
82 309587728 1
88 309587728 1
687 309587728 1
89 309587728 1
93 309587728 1
94 309587728 1
95 309587728 1
96 309587728 1
97 309587728 1
99 309587728 1
688 309587728 1
689 309587728 1
100 309587728 1
104 309587728 1
110 309587728 1
690 309587728 1
109 309587728 1
670 309587728 1
111 309587728 1
112 309587728 1
113 309587728 1
691 309587728 1
277 309587728 1
115 309587728 1
118 309587728 1
116 309587728 1
119 309587728 1
120 309587728 1
606 309587728 1
122 309587728 1
673 50714939 1
0 50714939 1
692 50714939 1
693 50714939 1
5 50714939 1
694 50714939 1
494 50714939 1
495 50714939 1
7 50714939 1
135 50714939 1
553 50714939 1
170 50714939 1
16 50714939 1
17 50714939 1
499 50714939 1
18 50714939 1
695 50714939 1
556 50714939 1
696 50714939 1
20 50714939 1
177 50714939 1
178 50714939 1
28 50714939 1
181 50714939 1
182 50714939 1
32 50714939 1
500 50714939 1
697 50714939 1
698 50714939 1
699 50714939 1
700 50714939 1
565 50714939 1
701 50714939 1
193 50714939 1
36 50714939 1
44 50714939 1
702 50714939 1
50 50714939 1
54 50714939 1
505 50714939 1
57 50714939 1
703 50714939 1
60 50714939 1
704 50714939 1
61 50714939 1
62 50714939 1
580 50714939 1
63 50714939 1
705 50714939 1
706 50714939 1
707 50714939 1
66 50714939 1
68 50714939 1
581 50714939 1
69 50714939 1
427 50714939 1
73 50714939 1
218 50714939 1
708 50714939 1
77 50714939 1
79 50714939 1
586 50714939 1
226 50714939 1
709 50714939 1
710 50714939 1
82 50714939 1
81 50714939 1
88 50714939 1
711 50714939 1
507 50714939 1
91 50714939 1
93 50714939 1
92 50714939 1
712 50714939 1
713 50714939 1
714 50714939 1
96 50714939 1
97 50714939 1
98 50714939 1
508 50714939 1
248 50714939 1
249 50714939 1
688 50714939 1
715 50714939 1
716 50714939 1
717 50714939 1
264 50714939 1
106 50714939 1
107 50714939 1
110 50714939 1
109 50714939 1
111 50714939 1
112 50714939 1
113 50714939 1
114 50714939 1
718 50714939 1
719 50714939 1
278 50714939 1
606 50714939 1
122 50714939 1
513 50714939 1
1 50714939 1
3 50714939 1
720 50714939 1
4 50714939 1
721 50714939 1
292 50714939 1
722 50714939 1
298 50714939 1
723 50714939 1
10 50714939 1
11 50714939 1
13 50714939 1
15 50714939 1
308 50714939 1
724 50714939 1
517 50714939 1
21 50714939 1
22 50714939 1
519 50714939 1
24 50714939 1
23 50714939 1
313 50714939 1
314 50714939 1
725 50714939 1
27 50714939 1
30 50714939 1
726 50714939 1
324 50714939 1
727 50714939 1
521 50714939 1
35 50714939 1
728 50714939 1
631 50714939 1
341 50714939 1
39 50714939 1
40 50714939 1
729 50714939 1
730 50714939 1
418 50714939 1
42 50714939 1
345 50714939 1
47 50714939 1
731 50714939 1
49 50714939 1
53 50714939 1
732 50714939 1
733 50714939 1
734 50714939 1
735 50714939 1
56 50714939 1
736 50714939 1
58 50714939 1
59 50714939 1
357 50714939 1
647 50714939 1
649 50714939 1
67 50714939 1
72 50714939 1
70 50714939 1
737 50714939 1
683 50714939 1
738 50714939 1
739 50714939 1
78 50714939 1
532 50714939 1
655 50714939 1
740 50714939 1
80 50714939 1
534 50714939 1
85 50714939 1
83 50714939 1
87 50714939 1
89 50714939 1
379 50714939 1
741 50714939 1
94 50714939 1
95 50714939 1
661 50714939 1
536 50714939 1
742 50714939 1
743 50714939 1
102 50714939 1
744 50714939 1
105 50714939 1
108 50714939 1
397 50714939 1
745 50714939 1
115 50714939 1
116 50714939 1
404 50714939 1
746 50714939 1
120 50714939 1
53 415449314 1
4 415449314 1
131 415449314 1
61 415449314 1
7 415449314 1
705 415449314 1
135 415449314 1
136 415449314 1
73 415449314 1
138 415449314 1
140 415449314 1
143 415449314 1
173 415449314 1
79 415449314 1
586 415449314 1
175 415449314 1
225 415449314 1
21 415449314 1
375 415449314 1
146 415449314 1
557 415449314 1
82 415449314 1
413 415449314 1
88 415449314 1
319 415449314 1
123 415449314 1
92 415449314 1
124 415449314 1
125 415449314 1
747 415449314 1
384 415449314 1
130 415449314 1
330 415449314 1
416 415449314 1
748 415449314 1
388 415449314 1
39 415449314 1
257 415449314 1
40 415449314 1
749 415449314 1
141 415449314 1
419 415449314 1
435 415449314 1
275 415449314 1
116 415449314 1
118 415449314 1
147 415449314 1
148 415449314 1
120 415449314 1
491 121127090 1
673 121127090 1
0 121127090 1
750 121127090 1
5 121127090 1
495 121127090 1
7 121127090 1
496 121127090 1
751 121127090 1
12 121127090 1
135 121127090 1
164 121127090 1
752 121127090 1
170 121127090 1
16 121127090 1
753 121127090 1
17 121127090 1
754 121127090 1
499 121127090 1
18 121127090 1
20 121127090 1
755 121127090 1
25 121127090 1
26 121127090 1
178 121127090 1
28 121127090 1
32 121127090 1
415 121127090 1
500 121127090 1
189 121127090 1
756 121127090 1
36 121127090 1
757 121127090 1
758 121127090 1
759 121127090 1
760 121127090 1
761 121127090 1
44 121127090 1
762 121127090 1
48 121127090 1
763 121127090 1
54 121127090 1
764 121127090 1
704 121127090 1
61 121127090 1
765 121127090 1
63 121127090 1
66 121127090 1
766 121127090 1
68 121127090 1
581 121127090 1
69 121127090 1
71 121127090 1
77 121127090 1
767 121127090 1
79 121127090 1
226 121127090 1
82 121127090 1
81 121127090 1
88 121127090 1
90 121127090 1
507 121127090 1
91 121127090 1
93 121127090 1
92 121127090 1
96 121127090 1
768 121127090 1
769 121127090 1
97 121127090 1
595 121127090 1
770 121127090 1
771 121127090 1
772 121127090 1
602 121127090 1
773 121127090 1
106 121127090 1
264 121127090 1
107 121127090 1
109 121127090 1
267 121127090 1
111 121127090 1
112 121127090 1
113 121127090 1
114 121127090 1
118 121127090 1
278 121127090 1
122 121127090 1
280 121127090 1
513 121127090 1
1 121127090 1
3 121127090 1
4 121127090 1
292 121127090 1
6 121127090 1
297 121127090 1
9 121127090 1
11 121127090 1
10 121127090 1
13 121127090 1
14 121127090 1
15 121127090 1
724 121127090 1
308 121127090 1
21 121127090 1
22 121127090 1
24 121127090 1
679 121127090 1
23 121127090 1
314 121127090 1
316 121127090 1
30 121127090 1
324 121127090 1
774 121127090 1
775 121127090 1
35 121127090 1
776 121127090 1
37 121127090 1
341 121127090 1
39 121127090 1
40 121127090 1
343 121127090 1
418 121127090 1
42 121127090 1
777 121127090 1
45 121127090 1
47 121127090 1
778 121127090 1
49 121127090 1
640 121127090 1
51 121127090 1
779 121127090 1
780 121127090 1
53 121127090 1
781 121127090 1
56 121127090 1
58 121127090 1
782 121127090 1
59 121127090 1
357 121127090 1
648 121127090 1
361 121127090 1
67 121127090 1
72 121127090 1
365 121127090 1
653 121127090 1
739 121127090 1
78 121127090 1
655 121127090 1
370 121127090 1
783 121127090 1
80 121127090 1
784 121127090 1
85 121127090 1
83 121127090 1
89 121127090 1
785 121127090 1
379 121127090 1
378 121127090 1
786 121127090 1
787 121127090 1
94 121127090 1
95 121127090 1
788 121127090 1
789 121127090 1
99 121127090 1
100 121127090 1
790 121127090 1
791 121127090 1
792 121127090 1
102 121127090 1
104 121127090 1
105 121127090 1
108 121127090 1
670 121127090 1
745 121127090 1
115 121127090 1
116 121127090 1
404 121127090 1
120 121127090 1
793 22639961 1
1 22639961 1
794 22639961 1
4 22639961 1
795 22639961 1
294 22639961 1
7 22639961 1
796 22639961 1
797 22639961 1
11 22639961 1
12 22639961 1
798 22639961 1
135 22639961 1
140 22639961 1
143 22639961 1
174 22639961 1
21 22639961 1
313 22639961 1
413 22639961 1
799 22639961 1
28 22639961 1
800 22639961 1
123 22639961 1
801 22639961 1
802 22639961 1
32 22639961 1
680 22639961 1
803 22639961 1
130 22639961 1
625 22639961 1
804 22639961 1
35 22639961 1
805 22639961 1
806 22639961 1
807 22639961 1
808 22639961 1
39 22639961 1
40 22639961 1
418 22639961 1
809 22639961 1
810 22639961 1
811 22639961 1
48 22639961 1
49 22639961 1
351 22639961 1
353 22639961 1
812 22639961 1
813 22639961 1
61 22639961 1
814 22639961 1
815 22639961 1
816 22639961 1
136 22639961 1
468 22639961 1
217 22639961 1
138 22639961 1
74 22639961 1
817 22639961 1
79 22639961 1
225 22639961 1
80 22639961 1
146 22639961 1
228 22639961 1
82 22639961 1
88 22639961 1
376 22639961 1
89 22639961 1
93 22639961 1
92 22639961 1
97 22639961 1
818 22639961 1
819 22639961 1
393 22639961 1
256 22639961 1
259 22639961 1
820 22639961 1
106 22639961 1
141 22639961 1
821 22639961 1
110 22639961 1
109 22639961 1
822 22639961 1
823 22639961 1
270 22639961 1
824 22639961 1
825 22639961 1
826 22639961 1
113 22639961 1
827 22639961 1
115 22639961 1
118 22639961 1
147 22639961 1
116 22639961 1
279 22639961 1
120 22639961 1
122 22639961 1
828 22639961 1
40 831250927 1
53 831250927 1
352 831250927 1
16 831250927 1
4 831250927 1
109 831250927 1
111 831250927 1
59 831250927 1
297 831250927 1
21 831250927 1
22 831250927 1
829 831250927 1
63 831250927 1
23 831250927 1
47 831250927 1
36 831250927 1
830 80021045 1
831 80021045 1
832 80021045 1
833 80021045 1
834 80021045 1
835 80021045 1
7 80021045 1
836 80021045 1
165 80021045 1
837 80021045 1
838 80021045 1
555 80021045 1
839 80021045 1
840 80021045 1
177 80021045 1
841 80021045 1
28 80021045 1
182 80021045 1
415 80021045 1
842 80021045 1
843 80021045 1
844 80021045 1
199 80021045 1
761 80021045 1
46 80021045 1
845 80021045 1
846 80021045 1
847 80021045 1
848 80021045 1
849 80021045 1
850 80021045 1
851 80021045 1
852 80021045 1
853 80021045 1
854 80021045 1
855 80021045 1
856 80021045 1
61 80021045 1
580 80021045 1
857 80021045 1
858 80021045 1
859 80021045 1
218 80021045 1
860 80021045 1
767 80021045 1
861 80021045 1
862 80021045 1
79 80021045 1
863 80021045 1
864 80021045 1
865 80021045 1
88 80021045 1
234 80021045 1
866 80021045 1
867 80021045 1
868 80021045 1
869 80021045 1
870 80021045 1
871 80021045 1
872 80021045 1
97 80021045 1
873 80021045 1
874 80021045 1
875 80021045 1
876 80021045 1
877 80021045 1
878 80021045 1
879 80021045 1
259 80021045 1
880 80021045 1
881 80021045 1
266 80021045 1
882 80021045 1
883 80021045 1
884 80021045 1
885 80021045 1
886 80021045 1
887 80021045 1
888 80021045 1
122 80021045 1
889 80021045 1
283 80021045 1
1 80021045 1
4 80021045 1
890 80021045 1
891 80021045 1
892 80021045 1
293 80021045 1
299 80021045 1
893 80021045 1
894 80021045 1
895 80021045 1
896 80021045 1
308 80021045 1
897 80021045 1
898 80021045 1
899 80021045 1
21 80021045 1
900 80021045 1
901 80021045 1
902 80021045 1
903 80021045 1
314 80021045 1
904 80021045 1
414 80021045 1
35 80021045 1
905 80021045 1
906 80021045 1
907 80021045 1
908 80021045 1
909 80021045 1
910 80021045 1
911 80021045 1
912 80021045 1
913 80021045 1
53 80021045 1
527 80021045 1
914 80021045 1
915 80021045 1
916 80021045 1
917 80021045 1
918 80021045 1
919 80021045 1
920 80021045 1
921 80021045 1
72 80021045 1
70 80021045 1
468 80021045 1
654 80021045 1
922 80021045 1
923 80021045 1
924 80021045 1
83 80021045 1
89 80021045 1
925 80021045 1
926 80021045 1
927 80021045 1
928 80021045 1
929 80021045 1
930 80021045 1
931 80021045 1
932 80021045 1
933 80021045 1
105 80021045 1
397 80021045 1
670 80021045 1
402 80021045 1
116 80021045 1
934 80021045 1
935 80021045 1
936 80021045 1
937 80021045 1
938 80021045 1
12 80021045 1
939 80021045 1
135 80021045 1
940 80021045 1
166 80021045 1
941 80021045 1
942 80021045 1
943 80021045 1
944 80021045 1
554 80021045 1
170 80021045 1
945 80021045 1
946 80021045 1
947 80021045 1
948 80021045 1
949 80021045 1
950 80021045 1
951 80021045 1
952 80021045 1
179 80021045 1
178 80021045 1
953 80021045 1
954 80021045 1
955 80021045 1
32 80021045 1
956 80021045 1
957 80021045 1
958 80021045 1
959 80021045 1
564 80021045 1
960 80021045 1
961 80021045 1
962 80021045 1
963 80021045 1
964 80021045 1
965 80021045 1
41 80021045 1
966 80021045 1
967 80021045 1
201 80021045 1
204 80021045 1
968 80021045 1
969 80021045 1
970 80021045 1
971 80021045 1
972 80021045 1
973 80021045 1
974 80021045 1
975 80021045 1
214 80021045 1
976 80021045 1
64 80021045 1
977 80021045 1
978 80021045 1
979 80021045 1
980 80021045 1
981 80021045 1
982 80021045 1
983 80021045 1
77 80021045 1
984 80021045 1
710 80021045 1
82 80021045 1
232 80021045 1
985 80021045 1
986 80021045 1
987 80021045 1
92 80021045 1
240 80021045 1
988 80021045 1
989 80021045 1
990 80021045 1
96 80021045 1
991 80021045 1
992 80021045 1
993 80021045 1
994 80021045 1
995 80021045 1
996 80021045 1
106 80021045 1
997 80021045 1
110 80021045 1
109 80021045 1
998 80021045 1
113 80021045 1
999 80021045 1
118 80021045 1
278 80021045 1
1000 80021045 1
3 80021045 1
1001 80021045 1
1002 80021045 1
721 80021045 1
609 80021045 1
1003 80021045 1
292 80021045 1
8 80021045 1
10 80021045 1
611 80021045 1
1004 80021045 1
1005 80021045 1
1006 80021045 1
1007 80021045 1
306 80021045 1
1008 80021045 1
1009 80021045 1
725 80021045 1
1010 80021045 1
27 80021045 1
1011 80021045 1
1012 80021045 1
324 80021045 1
1013 80021045 1
1014 80021045 1
335 80021045 1
1015 80021045 1
1016 80021045 1
1017 80021045 1
341 80021045 1
1018 80021045 1
1019 80021045 1
39 80021045 1
40 80021045 1
1020 80021045 1
343 80021045 1
418 80021045 1
634 80021045 1
1021 80021045 1
1022 80021045 1
1023 80021045 1
1024 80021045 1
345 80021045 1
1025 80021045 1
1026 80021045 1
1027 80021045 1
49 80021045 1
1028 80021045 1
1029 80021045 1
1030 80021045 1
1031 80021045 1
1032 80021045 1
1033 80021045 1
1034 80021045 1
781 80021045 1
1035 80021045 1
357 80021045 1
1036 80021045 1
361 80021045 1
1037 80021045 1
1038 80021045 1
1039 80021045 1
370 80021045 1
80 80021045 1
85 80021045 1
1040 80021045 1
1041 80021045 1
1042 80021045 1
379 80021045 1
1043 80021045 1
1044 80021045 1
1045 80021045 1
788 80021045 1
1046 80021045 1
1047 80021045 1
1048 80021045 1
103 80021045 1
1049 80021045 1
108 80021045 1
115 80021045 1
404 80021045 1
1050 80021045 1
1051 80021045 1
1052 80021045 1
120 80021045 1
0 222477026 1
513 222477026 1
4 222477026 1
1053 222477026 1
495 222477026 1
295 222477026 1
297 222477026 1
496 222477026 1
7 222477026 1
11 222477026 1
12 222477026 1
13 222477026 1
1054 222477026 1
14 222477026 1
15 222477026 1
1055 222477026 1
16 222477026 1
17 222477026 1
174 222477026 1
18 222477026 1
517 222477026 1
20 222477026 1
21 222477026 1
22 222477026 1
1056 222477026 1
24 222477026 1
679 222477026 1
23 222477026 1
755 222477026 1
316 222477026 1
25 222477026 1
27 222477026 1
30 222477026 1
28 222477026 1
182 222477026 1
32 222477026 1
124 222477026 1
698 222477026 1
699 222477026 1
35 222477026 1
523 222477026 1
36 222477026 1
503 222477026 1
39 222477026 1
40 222477026 1
418 222477026 1
42 222477026 1
44 222477026 1
46 222477026 1
47 222477026 1
49 222477026 1
1057 222477026 1
51 222477026 1
780 222477026 1
53 222477026 1
54 222477026 1
764 222477026 1
56 222477026 1
58 222477026 1
60 222477026 1
59 222477026 1
61 222477026 1
63 222477026 1
705 222477026 1
361 222477026 1
68 222477026 1
69 222477026 1
529 222477026 1
72 222477026 1
365 222477026 1
1058 222477026 1
73 222477026 1
78 222477026 1
79 222477026 1
80 222477026 1
82 222477026 1
85 222477026 1
83 222477026 1
87 222477026 1
88 222477026 1
89 222477026 1
235 222477026 1
92 222477026 1
93 222477026 1
94 222477026 1
95 222477026 1
96 222477026 1
97 222477026 1
99 222477026 1
688 222477026 1
100 222477026 1
104 222477026 1
106 222477026 1
108 222477026 1
109 222477026 1
111 222477026 1
112 222477026 1
113 222477026 1
114 222477026 1
115 222477026 1
116 222477026 1
118 222477026 1
120 222477026 1
606 222477026 1
122 222477026 1
1059 516688031 1
123 516688031 1
53 516688031 1
812 516688031 1
130 516688031 1
96 516688031 1
4 516688031 1
1060 516688031 1
416 516688031 1
1061 516688031 1
61 516688031 1
1062 516688031 1
818 516688031 1
829 516688031 1
1063 516688031 1
13 516688031 1
136 516688031 1
427 516688031 1
1064 516688031 1
40 516688031 1
138 516688031 1
1065 516688031 1
199 516688031 1
141 516688031 1
143 516688031 1
109 516688031 1
824 516688031 1
809 516688031 1
174 516688031 1
175 516688031 1
225 516688031 1
435 516688031 1
21 516688031 1
146 516688031 1
1066 516688031 1
120 516688031 1
1067 18096679 1
1068 18096679 1
1069 18096679 1
1070 18096679 1
7 18096679 1
1071 18096679 1
1072 18096679 1
165 18096679 1
16 18096679 1
1073 18096679 1
17 18096679 1
174 18096679 1
1074 18096679 1
25 18096679 1
28 18096679 1
1075 18096679 1
1076 18096679 1
1077 18096679 1
1078 18096679 1
1079 18096679 1
697 18096679 1
189 18096679 1
700 18096679 1
1080 18096679 1
1081 18096679 1
503 18096679 1
36 18096679 1
761 18096679 1
1082 18096679 1
200 18096679 1
44 18096679 1
1083 18096679 1
1084 18096679 1
1085 18096679 1
1086 18096679 1
1087 18096679 1
1057 18096679 1
1088 18096679 1
850 18096679 1
763 18096679 1
1089 18096679 1
1090 18096679 1
57 18096679 1
60 18096679 1
61 18096679 1
63 18096679 1
66 18096679 1
1091 18096679 1
69 18096679 1
71 18096679 1
1092 18096679 1
1093 18096679 1
1094 18096679 1
79 18096679 1
226 18096679 1
230 18096679 1
88 18096679 1
234 18096679 1
866 18096679 1
235 18096679 1
1095 18096679 1
712 18096679 1
93 18096679 1
593 18096679 1
1096 18096679 1
97 18096679 1
508 18096679 1
1097 18096679 1
266 18096679 1
1098 18096679 1
881 18096679 1
111 18096679 1
112 18096679 1
274 18096679 1
605 18096679 1
1099 18096679 1
122 18096679 1
280 18096679 1
1100 18096679 1
286 18096679 1
1101 18096679 1
1102 18096679 1
1103 18096679 1
293 18096679 1
1104 18096679 1
297 18096679 1
296 18096679 1
1105 18096679 1
1106 18096679 1
1107 18096679 1
1108 18096679 1
1109 18096679 1
1110 18096679 1
1111 18096679 1
308 18096679 1
1112 18096679 1
21 18096679 1
1113 18096679 1
1114 18096679 1
519 18096679 1
23 18096679 1
314 18096679 1
316 18096679 1
1115 18096679 1
30 18096679 1
1116 18096679 1
1117 18096679 1
1118 18096679 1
1119 18096679 1
728 18096679 1
35 18096679 1
1120 18096679 1
729 18096679 1
525 18096679 1
42 18096679 1
1121 18096679 1
1122 18096679 1
348 18096679 1
1123 18096679 1
731 18096679 1
1124 18096679 1
1125 18096679 1
1126 18096679 1
1127 18096679 1
53 18096679 1
58 18096679 1
59 18096679 1
1128 18096679 1
1129 18096679 1
67 18096679 1
72 18096679 1
70 18096679 1
1130 18096679 1
1131 18096679 1
1132 18096679 1
83 18096679 1
89 18096679 1
1133 18096679 1
785 18096679 1
1134 18096679 1
1135 18096679 1
1136 18096679 1
99 18096679 1
1137 18096679 1
100 18096679 1
665 18096679 1
1138 18096679 1
539 18096679 1
105 18096679 1
1139 18096679 1
690 18096679 1
433 18096679 1
671 18096679 1
1140 18096679 1
1141 18096679 1
116 18096679 1
673 18096679 1
0 18096679 1
1142 18096679 1
1143 18096679 1
164 18096679 1
1144 18096679 1
1145 18096679 1
170 18096679 1
1146 18096679 1
18 18096679 1
1147 18096679 1
1148 18096679 1
951 18096679 1
179 18096679 1
178 18096679 1
181 18096679 1
183 18096679 1
33 18096679 1
32 18096679 1
500 18096679 1
1149 18096679 1
1150 18096679 1
1151 18096679 1
1152 18096679 1
757 18096679 1
1153 18096679 1
41 18096679 1
1154 18096679 1
201 18096679 1
1155 18096679 1
1156 18096679 1
1157 18096679 1
1158 18096679 1
50 18096679 1
971 18096679 1
571 18096679 1
1159 18096679 1
1160 18096679 1
1161 18096679 1
975 18096679 1
214 18096679 1
705 18096679 1
64 18096679 1
68 18096679 1
506 18096679 1
581 18096679 1
977 18096679 1
73 18096679 1
1162 18096679 1
76 18096679 1
1163 18096679 1
586 18096679 1
1164 18096679 1
82 18096679 1
81 18096679 1
507 18096679 1
92 18096679 1
240 18096679 1
1165 18096679 1
713 18096679 1
246 18096679 1
96 18096679 1
98 18096679 1
1166 18096679 1
594 18096679 1
249 18096679 1
1167 18096679 1
599 18096679 1
1168 18096679 1
1169 18096679 1
1170 18096679 1
106 18096679 1
264 18096679 1
109 18096679 1
268 18096679 1
434 18096679 1
113 18096679 1
114 18096679 1
1171 18096679 1
118 18096679 1
1172 18096679 1
278 18096679 1
1173 18096679 1
121 18096679 1
1174 18096679 1
513 18096679 1
1175 18096679 1
3 18096679 1
1176 18096679 1
292 18096679 1
1053 18096679 1
1177 18096679 1
722 18096679 1
1178 18096679 1
1179 18096679 1
8 18096679 1
10 18096679 1
516 18096679 1
1180 18096679 1
13 18096679 1
14 18096679 1
1006 18096679 1
412 18096679 1
306 18096679 1
1181 18096679 1
1182 18096679 1
22 18096679 1
24 18096679 1
1183 18096679 1
725 18096679 1
27 18096679 1
324 18096679 1
1184 18096679 1
520 18096679 1
1185 18096679 1
1186 18096679 1
1187 18096679 1
1188 18096679 1
1189 18096679 1
1190 18096679 1
1191 18096679 1
340 18096679 1
341 18096679 1
1192 18096679 1
39 18096679 1
40 18096679 1
1193 18096679 1
1194 18096679 1
346 18096679 1
45 18096679 1
1195 18096679 1
1196 18096679 1
1197 18096679 1
1198 18096679 1
47 18096679 1
778 18096679 1
49 18096679 1
1199 18096679 1
1200 18096679 1
56 18096679 1
1201 18096679 1
1202 18096679 1
357 18096679 1
1203 18096679 1
361 18096679 1
363 18096679 1
1204 18096679 1
1205 18096679 1
78 18096679 1
655 18096679 1
370 18096679 1
80 18096679 1
1206 18096679 1
1207 18096679 1
534 18096679 1
85 18096679 1
87 18096679 1
1208 18096679 1
1209 18096679 1
429 18096679 1
379 18096679 1
660 18096679 1
786 18096679 1
94 18096679 1
1210 18096679 1
788 18096679 1
1211 18096679 1
1212 18096679 1
102 18096679 1
104 18096679 1
108 18096679 1
1213 18096679 1
1214 18096679 1
399 18096679 1
1215 18096679 1
120 18096679 1
513 496278040 1
1142 496278040 1
4 496278040 1
495 496278040 1
297 496278040 1
7 496278040 1
9 496278040 1
11 496278040 1
1216 496278040 1
1217 496278040 1
16 496278040 1
17 496278040 1
1218 496278040 1
18 496278040 1
556 496278040 1
20 496278040 1
21 496278040 1
1074 496278040 1
22 496278040 1
24 496278040 1
23 496278040 1
25 496278040 1
27 496278040 1
124 496278040 1
1219 496278040 1
36 496278040 1
39 496278040 1
40 496278040 1
343 496278040 1
42 496278040 1
47 496278040 1
49 496278040 1
50 496278040 1
51 496278040 1
53 496278040 1
1220 496278040 1
56 496278040 1
576 496278040 1
59 496278040 1
1161 496278040 1
61 496278040 1
1221 496278040 1
63 496278040 1
73 496278040 1
1222 496278040 1
75 496278040 1
1223 496278040 1
79 496278040 1
1224 496278040 1
1206 496278040 1
82 496278040 1
1225 496278040 1
89 496278040 1
235 496278040 1
378 496278040 1
660 496278040 1
94 496278040 1
95 496278040 1
1226 496278040 1
96 496278040 1
1227 496278040 1
596 496278040 1
771 496278040 1
100 496278040 1
1167 496278040 1
1228 496278040 1
668 496278040 1
109 496278040 1
111 496278040 1
112 496278040 1
114 496278040 1
118 496278040 1
116 496278040 1
1229 496278040 1
120 496278040 1
1230 496278040 1
1099 496278040 1
121 496278040 1
146 43312141 1
10 43312141 1
384 43312141 1
403 43312141 1
88 43312141 1
388 43312141 1
143 43312141 1
173 43312141 1
281 81367969 1
1100 81367969 1
1 81367969 1
284 81367969 1
285 81367969 1
287 81367969 1
693 81367969 1
1231 81367969 1
4 81367969 1
289 81367969 1
795 81367969 1
155 81367969 1
292 81367969 1
158 81367969 1
157 81367969 1
294 81367969 1
1104 81367969 1
297 81367969 1
796 81367969 1
7 81367969 1
160 81367969 1
1232 81367969 1
8 81367969 1
797 81367969 1
11 81367969 1
12 81367969 1
135 81367969 1
1233 81367969 1
165 81367969 1
13 81367969 1
1234 81367969 1
446 81367969 1
551 81367969 1
1235 81367969 1
140 81367969 1
143 81367969 1
1236 81367969 1
1237 81367969 1
1238 81367969 1
144 81367969 1
1239 81367969 1
175 81367969 1
310 81367969 1
311 81367969 1
950 81367969 1
21 81367969 1
1240 81367969 1
1241 81367969 1
1242 81367969 1
25 81367969 1
1243 81367969 1
178 81367969 1
28 81367969 1
802 81367969 1
32 81367969 1
124 81367969 1
1244 81367969 1
128 81367969 1
324 81367969 1
1245 81367969 1
803 81367969 1
130 81367969 1
34 81367969 1
330 81367969 1
1246 81367969 1
804 81367969 1
35 81367969 1
805 81367969 1
1247 81367969 1
808 81367969 1
807 81367969 1
1248 81367969 1
40 81367969 1
197 81367969 1
1249 81367969 1
1250 81367969 1
809 81367969 1
207 81367969 1
702 81367969 1
48 81367969 1
49 81367969 1
50 81367969 1
1251 81367969 1
53 81367969 1
734 81367969 1
812 81367969 1
353 81367969 1
813 81367969 1
357 81367969 1
61 81367969 1
705 81367969 1
65 81367969 1
361 81367969 1
72 81367969 1
365 81367969 1
978 81367969 1
136 81367969 1
217 81367969 1
683 81367969 1
1252 81367969 1
221 81367969 1
1253 81367969 1
77 81367969 1
817 81367969 1
79 81367969 1
225 81367969 1
80 81367969 1
226 81367969 1
1254 81367969 1
146 81367969 1
232 81367969 1
82 81367969 1
83 81367969 1
85 81367969 1
233 81367969 1
1255 81367969 1
88 81367969 1
376 81367969 1
89 81367969 1
1256 81367969 1
91 81367969 1
379 81367969 1
92 81367969 1
93 81367969 1
478 81367969 1
786 81367969 1
1257 81367969 1
241 81367969 1
1258 81367969 1
96 81367969 1
97 81367969 1
508 81367969 1
818 81367969 1
387 81367969 1
1259 81367969 1
819 81367969 1
1260 81367969 1
102 81367969 1
1261 81367969 1
256 81367969 1
539 81367969 1
258 81367969 1
259 81367969 1
263 81367969 1
1262 81367969 1
106 81367969 1
141 81367969 1
108 81367969 1
109 81367969 1
110 81367969 1
267 81367969 1
822 81367969 1
270 81367969 1
826 81367969 1
541 81367969 1
113 81367969 1
827 81367969 1
115 81367969 1
116 81367969 1
147 81367969 1
404 81367969 1
1263 81367969 1
405 81367969 1
120 81367969 1
1264 81367969 1
828 81367969 1
122 81367969 1
830 102107018 1
150 102107018 1
1265 102107018 1
1266 102107018 1
1267 102107018 1
1268 102107018 1
440 102107018 1
1269 102107018 1
158 102107018 1
157 102107018 1
7 102107018 1
160 102107018 1
12 102107018 1
1071 102107018 1
162 102107018 1
165 102107018 1
554 102107018 1
170 102107018 1
140 102107018 1
1270 102107018 1
499 102107018 1
174 102107018 1
175 102107018 1
1271 102107018 1
1242 102107018 1
25 102107018 1
179 102107018 1
178 102107018 1
28 102107018 1
955 102107018 1
32 102107018 1
128 102107018 1
1272 102107018 1
188 102107018 1
564 102107018 1
699 102107018 1
191 102107018 1
1273 102107018 1
1274 102107018 1
1152 102107018 1
1275 102107018 1
1083 102107018 1
1276 102107018 1
1277 102107018 1
201 102107018 1
1085 102107018 1
205 102107018 1
207 102107018 1
48 102107018 1
1278 102107018 1
1057 102107018 1
50 102107018 1
210 102107018 1
1279 102107018 1
1280 102107018 1
505 102107018 1
1281 102107018 1
1159 102107018 1
61 102107018 1
214 102107018 1
217 102107018 1
1282 102107018 1
1283 102107018 1
222 102107018 1
79 102107018 1
1284 102107018 1
225 102107018 1
226 102107018 1
227 102107018 1
1285 102107018 1
146 102107018 1
229 102107018 1
82 102107018 1
88 102107018 1
234 102107018 1
866 102107018 1
1286 102107018 1
239 102107018 1
92 102107018 1
93 102107018 1
241 102107018 1
1287 102107018 1
242 102107018 1
244 102107018 1
96 102107018 1
97 102107018 1
508 102107018 1
249 102107018 1
1288 102107018 1
1289 102107018 1
256 102107018 1
1169 102107018 1
259 102107018 1
258 102107018 1
106 102107018 1
142 102107018 1
109 102107018 1
266 102107018 1
432 102107018 1
270 102107018 1
1290 102107018 1
113 102107018 1
1291 102107018 1
147 102107018 1
122 102107018 1
1264 102107018 1
280 102107018 1
281 102107018 1
284 102107018 1
1 102107018 1
287 102107018 1
1292 102107018 1
1293 102107018 1
288 102107018 1
4 102107018 1
289 102107018 1
1294 102107018 1
290 102107018 1
1295 102107018 1
292 102107018 1
294 102107018 1
298 102107018 1
10 102107018 1
11 102107018 1
1296 102107018 1
1297 102107018 1
299 102107018 1
13 102107018 1
1108 102107018 1
301 102107018 1
143 102107018 1
306 102107018 1
1298 102107018 1
144 102107018 1
308 102107018 1
1299 102107018 1
311 102107018 1
618 102107018 1
21 102107018 1
1240 102107018 1
313 102107018 1
314 102107018 1
904 102107018 1
1300 102107018 1
1301 102107018 1
1302 102107018 1
324 102107018 1
130 102107018 1
330 102107018 1
1303 102107018 1
1304 102107018 1
1305 102107018 1
335 102107018 1
1306 102107018 1
1307 102107018 1
35 102107018 1
1308 102107018 1
1309 102107018 1
1310 102107018 1
337 102107018 1
1311 102107018 1
1312 102107018 1
341 102107018 1
40 102107018 1
345 102107018 1
1194 102107018 1
1313 102107018 1
49 102107018 1
51 102107018 1
53 102107018 1
1314 102107018 1
352 102107018 1
351 102107018 1
1033 102107018 1
353 102107018 1
357 102107018 1
1203 102107018 1
359 102107018 1
361 102107018 1
72 102107018 1
136 102107018 1
1315 102107018 1
1131 102107018 1
1316 102107018 1
654 102107018 1
370 102107018 1
80 102107018 1
85 102107018 1
83 102107018 1
376 102107018 1
89 102107018 1
1256 102107018 1
379 102107018 1
786 102107018 1
537 102107018 1
387 102107018 1
1317 102107018 1
1318 102107018 1
1048 102107018 1
102 102107018 1
1319 102107018 1
393 102107018 1
539 102107018 1
105 102107018 1
141 102107018 1
108 102107018 1
115 102107018 1
403 102107018 1
116 102107018 1
404 102107018 1
405 102107018 1
120 102107018 1
0 80968760 1
673 80968760 1
491 80968760 1
1 80968760 1
513 80968760 1
4 80968760 1
492 80968760 1
292 80968760 1
6 80968760 1
495 80968760 1
1320 80968760 1
297 80968760 1
7 80968760 1
8 80968760 1
9 80968760 1
10 80968760 1
12 80968760 1
164 80968760 1
13 80968760 1
14 80968760 1
15 80968760 1
170 80968760 1
16 80968760 1
17 80968760 1
1007 80968760 1
1321 80968760 1
308 80968760 1
18 80968760 1
556 80968760 1
1322 80968760 1
517 80968760 1
21 80968760 1
22 80968760 1
23 80968760 1
24 80968760 1
314 80968760 1
25 80968760 1
178 80968760 1
27 80968760 1
28 80968760 1
29 80968760 1
30 80968760 1
182 80968760 1
32 80968760 1
324 80968760 1
500 80968760 1
774 80968760 1
1323 80968760 1
756 80968760 1
35 80968760 1
523 80968760 1
36 80968760 1
38 80968760 1
524 80968760 1
341 80968760 1
1192 80968760 1
39 80968760 1
40 80968760 1
1324 80968760 1
42 80968760 1
44 80968760 1
1325 80968760 1
1326 80968760 1
345 80968760 1
47 80968760 1
49 80968760 1
50 80968760 1
51 80968760 1
53 80968760 1
54 80968760 1
1327 80968760 1
1328 80968760 1
56 80968760 1
58 80968760 1
59 80968760 1
60 80968760 1
1329 80968760 1
357 80968760 1
61 80968760 1
63 80968760 1
64 80968760 1
67 80968760 1
361 80968760 1
68 80968760 1
581 80968760 1
529 80968760 1
72 80968760 1
73 80968760 1
468 80968760 1
683 80968760 1
1330 80968760 1
532 80968760 1
78 80968760 1
767 80968760 1
79 80968760 1
655 80968760 1
1038 80968760 1
80 80968760 1
709 80968760 1
686 80968760 1
81 80968760 1
82 80968760 1
85 80968760 1
84 80968760 1
87 80968760 1
88 80968760 1
89 80968760 1
507 80968760 1
477 80968760 1
379 80968760 1
92 80968760 1
93 80968760 1
94 80968760 1
95 80968760 1
96 80968760 1
1331 80968760 1
97 80968760 1
508 80968760 1
99 80968760 1
1332 80968760 1
1333 80968760 1
100 80968760 1
601 80968760 1
510 80968760 1
539 80968760 1
104 80968760 1
105 80968760 1
106 80968760 1
107 80968760 1
108 80968760 1
109 80968760 1
111 80968760 1
112 80968760 1
114 80968760 1
1334 80968760 1
115 80968760 1
116 80968760 1
118 80968760 1
404 80968760 1
1229 80968760 1
278 80968760 1
120 80968760 1
606 80968760 1
122 80968760 1
53 593650130 1
352 593650130 1
95 593650130 1
4 593650130 1
57 593650130 1
59 593650130 1
297 593650130 1
1335 593650130 1
771 593650130 1
7 593650130 1
63 593650130 1
68 593650130 1
36 593650130 1
1336 593650130 1
16 593650130 1
1337 593650130 1
1338 593650130 1
109 593650130 1
110 593650130 1
78 593650130 1
79 593650130 1
18 593650130 1
111 593650130 1
112 593650130 1
21 593650130 1
22 593650130 1
114 593650130 1
23 593650130 1
82 593650130 1
24 593650130 1
116 593650130 1
1339 593650130 1
47 593650130 1
26 593650130 1
491 105838665 1
831 105838665 1
1340 105838665 1
152 105838665 1
492 105838665 1
1341 105838665 1
1269 105838665 1
157 105838665 1
158 105838665 1
7 105838665 1
12 105838665 1
135 105838665 1
1342 105838665 1
162 105838665 1
164 105838665 1
1343 105838665 1
165 105838665 1
1344 105838665 1
1345 105838665 1
551 105838665 1
1346 105838665 1
169 105838665 1
170 105838665 1
1347 105838665 1
140 105838665 1
1348 105838665 1
1349 105838665 1
1350 105838665 1
1351 105838665 1
1352 105838665 1
175 105838665 1
556 105838665 1
177 105838665 1
1353 105838665 1
178 105838665 1
28 105838665 1
181 105838665 1
182 105838665 1
955 105838665 1
32 105838665 1
1354 105838665 1
1355 105838665 1
1356 105838665 1
189 105838665 1
1357 105838665 1
503 105838665 1
197 105838665 1
199 105838665 1
200 105838665 1
567 105838665 1
204 105838665 1
1358 105838665 1
207 105838665 1
48 105838665 1
1278 105838665 1
1057 105838665 1
50 105838665 1
1089 105838665 1
1359 105838665 1
1360 105838665 1
1361 105838665 1
1362 105838665 1
61 105838665 1
1363 105838665 1
706 105838665 1
427 105838665 1
1364 105838665 1
217 105838665 1
74 105838665 1
77 105838665 1
585 105838665 1
79 105838665 1
225 105838665 1
1365 105838665 1
226 105838665 1
686 105838665 1
146 105838665 1
229 105838665 1
82 105838665 1
231 105838665 1
88 105838665 1
90 105838665 1
91 105838665 1
93 105838665 1
92 105838665 1
241 105838665 1
242 105838665 1
1226 105838665 1
96 105838665 1
97 105838665 1
508 105838665 1
1366 105838665 1
1367 105838665 1
1368 105838665 1
1369 105838665 1
256 105838665 1
1370 105838665 1
773 105838665 1
258 105838665 1
106 105838665 1
142 105838665 1
109 105838665 1
881 105838665 1
270 105838665 1
1371 105838665 1
113 105838665 1
275 105838665 1
118 105838665 1
147 105838665 1
278 105838665 1
1372 105838665 1
279 105838665 1
122 105838665 1
280 105838665 1
281 105838665 1
283 105838665 1
1 105838665 1
284 105838665 1
285 105838665 1
287 105838665 1
4 105838665 1
289 105838665 1
721 105838665 1
290 105838665 1
1373 105838665 1
292 105838665 1
294 105838665 1
297 105838665 1
1374 105838665 1
1375 105838665 1
1376 105838665 1
11 105838665 1
1233 105838665 1
13 105838665 1
1377 105838665 1
301 105838665 1
1378 105838665 1
1235 105838665 1
15 105838665 1
143 105838665 1
308 105838665 1
310 105838665 1
1379 105838665 1
311 105838665 1
21 105838665 1
1240 105838665 1
902 105838665 1
312 105838665 1
314 105838665 1
1380 105838665 1
413 105838665 1
316 105838665 1
1381 105838665 1
27 105838665 1
322 105838665 1
1382 105838665 1
1383 105838665 1
324 105838665 1
130 105838665 1
330 105838665 1
1384 105838665 1
775 105838665 1
1385 105838665 1
35 105838665 1
1188 105838665 1
337 105838665 1
1120 105838665 1
341 105838665 1
39 105838665 1
40 105838665 1
1386 105838665 1
730 105838665 1
749 105838665 1
1387 105838665 1
345 105838665 1
346 105838665 1
1313 105838665 1
349 105838665 1
49 105838665 1
1028 105838665 1
1200 105838665 1
641 105838665 1
53 105838665 1
353 105838665 1
1329 105838665 1
1388 105838665 1
357 105838665 1
1389 105838665 1
65 105838665 1
361 105838665 1
72 105838665 1
364 105838665 1
136 105838665 1
1390 105838665 1
367 105838665 1
1391 105838665 1
80 105838665 1
375 105838665 1
85 105838665 1
83 105838665 1
376 105838665 1
89 105838665 1
1256 105838665 1
379 105838665 1
380 105838665 1
786 105838665 1
1392 105838665 1
99 105838665 1
1393 105838665 1
387 105838665 1
1394 105838665 1
390 105838665 1
1395 105838665 1
102 105838665 1
393 105838665 1
103 105838665 1
539 105838665 1
105 105838665 1
1396 105838665 1
1397 105838665 1
141 105838665 1
108 105838665 1
745 105838665 1
402 105838665 1
115 105838665 1
116 105838665 1
404 105838665 1
1263 105838665 1
746 105838665 1
1052 105838665 1
120 105838665 1
284 18451281 1
1266 18451281 1
1398 18451281 1
287 18451281 1
4 18451281 1
292 18451281 1
158 18451281 1
294 18451281 1
297 18451281 1
1399 18451281 1
7 18451281 1
8 18451281 1
11 18451281 1
12 18451281 1
299 18451281 1
1400 18451281 1
13 18451281 1
1235 18451281 1
140 18451281 1
1350 18451281 1
1401 18451281 1
144 18451281 1
308 18451281 1
310 18451281 1
311 18451281 1
1402 18451281 1
952 18451281 1
413 18451281 1
1403 18451281 1
1404 18451281 1
28 18451281 1
1405 18451281 1
1406 18451281 1
1407 18451281 1
184 18451281 1
324 18451281 1
130 18451281 1
1408 18451281 1
330 18451281 1
1409 18451281 1
522 18451281 1
1410 18451281 1
192 18451281 1
35 18451281 1
1274 18451281 1
1411 18451281 1
337 18451281 1
1190 18451281 1
1412 18451281 1
39 18451281 1
1413 18451281 1
200 18451281 1
1277 18451281 1
1414 18451281 1
346 18451281 1
1415 18451281 1
1416 18451281 1
48 18451281 1
208 18451281 1
49 18451281 1
1057 18451281 1
351 18451281 1
353 18451281 1
505 18451281 1
356 18451281 1
1417 18451281 1
1418 18451281 1
361 18451281 1
1419 18451281 1
136 18451281 1
1420 18451281 1
217 18451281 1
74 18451281 1
77 18451281 1
585 18451281 1
79 18451281 1
1421 18451281 1
225 18451281 1
1422 18451281 1
80 18451281 1
82 18451281 1
83 18451281 1
88 18451281 1
89 18451281 1
238 18451281 1
239 18451281 1
429 18451281 1
241 18451281 1
747 18451281 1
1423 18451281 1
242 18451281 1
1424 18451281 1
244 18451281 1
96 18451281 1
97 18451281 1
508 18451281 1
1425 18451281 1
248 18451281 1
387 18451281 1
1426 18451281 1
1260 18451281 1
1427 18451281 1
1369 18451281 1
256 18451281 1
1097 18451281 1
106 18451281 1
821 18451281 1
690 18451281 1
110 18451281 1
109 18451281 1
270 18451281 1
113 18451281 1
115 18451281 1
118 18451281 1
147 18451281 1
116 18451281 1
279 18451281 1
122 18451281 1
1428 110767433 1
281 110767433 1
284 110767433 1
287 110767433 1
693 110767433 1
1429 110767433 1
4 110767433 1
5 110767433 1
289 110767433 1
290 110767433 1
292 110767433 1
158 110767433 1
294 110767433 1
7 110767433 1
11 110767433 1
135 110767433 1
164 110767433 1
165 110767433 1
13 110767433 1
1430 110767433 1
1431 110767433 1
301 110767433 1
551 110767433 1
1432 110767433 1
170 110767433 1
143 110767433 1
308 110767433 1
174 110767433 1
175 110767433 1
311 110767433 1
21 110767433 1
1056 110767433 1
314 110767433 1
904 110767433 1
1242 110767433 1
25 110767433 1
178 110767433 1
28 110767433 1
123 110767433 1
124 110767433 1
324 110767433 1
1245 110767433 1
130 110767433 1
699 110767433 1
1433 110767433 1
35 110767433 1
1434 110767433 1
337 110767433 1
341 110767433 1
39 110767433 1
40 110767433 1
199 110767433 1
201 110767433 1
422 110767433 1
49 110767433 1
641 110767433 1
210 110767433 1
1435 110767433 1
53 110767433 1
353 110767433 1
55 110767433 1
357 110767433 1
61 110767433 1
64 110767433 1
361 110767433 1
1436 110767433 1
1437 110767433 1
72 110767433 1
365 110767433 1
427 110767433 1
136 110767433 1
1438 110767433 1
73 110767433 1
138 110767433 1
1439 110767433 1
1440 110767433 1
767 110767433 1
79 110767433 1
370 110767433 1
225 110767433 1
1441 110767433 1
80 110767433 1
146 110767433 1
229 110767433 1
82 110767433 1
85 110767433 1
83 110767433 1
88 110767433 1
376 110767433 1
89 110767433 1
1442 110767433 1
239 110767433 1
93 110767433 1
92 110767433 1
379 110767433 1
241 110767433 1
1443 110767433 1
1444 110767433 1
96 110767433 1
97 110767433 1
1445 110767433 1
387 110767433 1
259 110767433 1
105 110767433 1
258 110767433 1
106 110767433 1
1446 110767433 1
141 110767433 1
108 110767433 1
266 110767433 1
109 110767433 1
270 110767433 1
670 110767433 1
115 110767433 1
147 110767433 1
116 110767433 1
404 110767433 1
1263 110767433 1
278 110767433 1
119 110767433 1
120 110767433 1
1447 110767433 1
122 110767433 1
491 22031058 1
0 22031058 1
1268 22031058 1
5 22031058 1
1448 22031058 1
835 22031058 1
495 22031058 1
1399 22031058 1
7 22031058 1
496 22031058 1
12 22031058 1
1072 22031058 1
167 22031058 1
170 22031058 1
16 22031058 1
17 22031058 1
499 22031058 1
18 22031058 1
19 22031058 1
1449 22031058 1
20 22031058 1
950 22031058 1
1056 22031058 1
25 22031058 1
178 22031058 1
28 22031058 1
1076 22031058 1
183 22031058 1
500 22031058 1
189 22031058 1
192 22031058 1
1080 22031058 1
36 22031058 1
806 22031058 1
1450 22031058 1
44 22031058 1
201 22031058 1
1086 22031058 1
50 22031058 1
209 22031058 1
54 22031058 1
1451 22031058 1
61 22031058 1
214 22031058 1
63 22031058 1
69 22031058 1
68 22031058 1
73 22031058 1
1093 22031058 1
1163 22031058 1
77 22031058 1
79 22031058 1
82 22031058 1
1452 22031058 1
81 22031058 1
230 22031058 1
88 22031058 1
234 22031058 1
507 22031058 1
236 22031058 1
91 22031058 1
93 22031058 1
92 22031058 1
240 22031058 1
96 22031058 1
98 22031058 1
97 22031058 1
249 22031058 1
1453 22031058 1
598 22031058 1
261 22031058 1
106 22031058 1
264 22031058 1
997 22031058 1
110 22031058 1
1454 22031058 1
109 22031058 1
266 22031058 1
268 22031058 1
512 22031058 1
111 22031058 1
112 22031058 1
272 22031058 1
113 22031058 1
1455 22031058 1
114 22031058 1
277 22031058 1
119 22031058 1
279 22031058 1
122 22031058 1
1 22031058 1
1456 22031058 1
1457 22031058 1
4 22031058 1
292 22031058 1
296 22031058 1
297 22031058 1
295 22031058 1
11 22031058 1
10 22031058 1
1297 22031058 1
299 22031058 1
13 22031058 1
14 22031058 1
1216 22031058 1
302 22031058 1
1458 22031058 1
306 22031058 1
308 22031058 1
21 22031058 1
22 22031058 1
519 22031058 1
24 22031058 1
23 22031058 1
313 22031058 1
314 22031058 1
316 22031058 1
30 22031058 1
324 22031058 1
325 22031058 1
1459 22031058 1
335 22031058 1
522 22031058 1
1460 22031058 1
35 22031058 1
1461 22031058 1
1310 22031058 1
39 22031058 1
341 22031058 1
340 22031058 1
40 22031058 1
525 22031058 1
42 22031058 1
1121 22031058 1
1122 22031058 1
1462 22031058 1
47 22031058 1
49 22031058 1
51 22031058 1
53 22031058 1
56 22031058 1
58 22031058 1
59 22031058 1
357 22031058 1
361 22031058 1
67 22031058 1
529 22031058 1
363 22031058 1
72 22031058 1
1420 22031058 1
1463 22031058 1
78 22031058 1
532 22031058 1
1464 22031058 1
370 22031058 1
1465 22031058 1
80 22031058 1
1466 22031058 1
85 22031058 1
83 22031058 1
89 22031058 1
379 22031058 1
94 22031058 1
95 22031058 1
788 22031058 1
100 22031058 1
790 22031058 1
1211 22031058 1
1212 22031058 1
105 22031058 1
108 22031058 1
1467 22031058 1
399 22031058 1
1468 22031058 1
115 22031058 1
116 22031058 1
404 22031058 1
1469 22031058 1
409 311986618 1
970 311986618 1
51 311986618 1
1031 311986618 1
352 311986618 1
832 311986618 1
4 311986618 1
890 311986618 1
295 311986618 1
297 311986618 1
1335 311986618 1
424 311986618 1
61 311986618 1
7 311986618 1
11 311986618 1
1470 311986618 1
162 311986618 1
1037 311986618 1
1004 311986618 1
1471 311986618 1
1472 311986618 1
79 311986618 1
1039 311986618 1
428 311986618 1
897 311986618 1
80 311986618 1
21 311986618 1
1008 311986618 1
1473 311986618 1
1009 311986618 1
924 311986618 1
82 311986618 1
1474 311986618 1
88 311986618 1
25 311986618 1
28 311986618 1
89 311986618 1
1042 311986618 1
869 311986618 1
1043 311986618 1
92 311986618 1
93 311986618 1
955 311986618 1
1044 311986618 1
32 311986618 1
124 311986618 1
957 311986618 1
96 311986618 1
956 311986618 1
97 311986618 1
873 311986618 1
775 311986618 1
1015 311986618 1
35 311986618 1
964 311986618 1
523 311986618 1
39 311986618 1
40 311986618 1
106 311986618 1
418 311986618 1
109 311986618 1
999 311986618 1
910 311986618 1
273 311986618 1
420 311986618 1
115 311986618 1
116 311986618 1
886 311986618 1
1050 311986618 1
848 311986618 1
120 311986618 1
49 311986618 1
122 311986618 1
149 19589280 1
0 19589280 1
1142 19589280 1
794 19589280 1
795 19589280 1
1475 19589280 1
835 19589280 1
7 19589280 1
796 19589280 1
164 19589280 1
1072 19589280 1
1476 19589280 1
553 19589280 1
170 19589280 1
17 19589280 1
1237 19589280 1
171 19589280 1
499 19589280 1
18 19589280 1
1074 19589280 1
178 19589280 1
28 19589280 1
1076 19589280 1
183 19589280 1
802 19589280 1
185 19589280 1
1245 19589280 1
500 19589280 1
697 19589280 1
189 19589280 1
192 19589280 1
1080 19589280 1
36 19589280 1
806 19589280 1
1411 19589280 1
807 19589280 1
44 19589280 1
809 19589280 1
810 19589280 1
1086 19589280 1
209 19589280 1
54 19589280 1
1477 19589280 1
576 19589280 1
1161 19589280 1
61 19589280 1
214 19589280 1
63 19589280 1
815 19589280 1
64 19589280 1
69 19589280 1
68 19589280 1
816 19589280 1
1478 19589280 1
73 19589280 1
77 19589280 1
79 19589280 1
82 19589280 1
81 19589280 1
230 19589280 1
88 19589280 1
234 19589280 1
236 19589280 1
507 19589280 1
93 19589280 1
92 19589280 1
240 19589280 1
96 19589280 1
97 19589280 1
248 19589280 1
249 19589280 1
688 19589280 1
253 19589280 1
819 19589280 1
261 19589280 1
262 19589280 1
106 19589280 1
264 19589280 1
265 19589280 1
997 19589280 1
109 19589280 1
266 19589280 1
821 19589280 1
268 19589280 1
111 19589280 1
112 19589280 1
272 19589280 1
113 19589280 1
118 19589280 1
1479 19589280 1
278 19589280 1
279 19589280 1
122 19589280 1
1099 19589280 1
513 19589280 1
1 19589280 1
4 19589280 1
291 19589280 1
292 19589280 1
293 19589280 1
296 19589280 1
297 19589280 1
9 19589280 1
8 19589280 1
10 19589280 1
516 19589280 1
798 19589280 1
299 19589280 1
13 19589280 1
14 19589280 1
302 19589280 1
1480 19589280 1
21 19589280 1
22 19589280 1
519 19589280 1
24 19589280 1
23 19589280 1
313 19589280 1
1481 19589280 1
316 19589280 1
1482 19589280 1
30 19589280 1
800 19589280 1
1483 19589280 1
324 19589280 1
803 19589280 1
335 19589280 1
804 19589280 1
35 19589280 1
805 19589280 1
336 19589280 1
631 19589280 1
39 19589280 1
340 19589280 1
40 19589280 1
729 19589280 1
42 19589280 1
1121 19589280 1
1122 19589280 1
348 19589280 1
47 19589280 1
49 19589280 1
1484 19589280 1
51 19589280 1
53 19589280 1
352 19589280 1
56 19589280 1
1201 19589280 1
58 19589280 1
813 19589280 1
59 19589280 1
357 19589280 1
67 19589280 1
363 19589280 1
72 19589280 1
1485 19589280 1
738 19589280 1
1486 19589280 1
78 19589280 1
532 19589280 1
817 19589280 1
1487 19589280 1
1464 19589280 1
655 19589280 1
1488 19589280 1
370 19589280 1
80 19589280 1
1206 19589280 1
85 19589280 1
83 19589280 1
89 19589280 1
477 19589280 1
379 19589280 1
1489 19589280 1
378 19589280 1
660 19589280 1
94 19589280 1
95 19589280 1
818 19589280 1
100 19589280 1
105 19589280 1
108 19589280 1
396 19589280 1
826 19589280 1
399 19589280 1
1468 19589280 1
827 19589280 1
115 19589280 1
116 19589280 1
404 19589280 1
120 19589280 1
1490 19589280 1
1142 45158266 1
832 45158266 1
1491 45158266 1
938 45158266 1
835 45158266 1
7 45158266 1
12 45158266 1
836 45158266 1
1492 45158266 1
941 45158266 1
943 45158266 1
944 45158266 1
1493 45158266 1
170 45158266 1
950 45158266 1
1074 45158266 1
25 45158266 1
178 45158266 1
29 45158266 1
28 45158266 1
954 45158266 1
182 45158266 1
955 45158266 1
183 45158266 1
32 45158266 1
956 45158266 1
957 45158266 1
1494 45158266 1
1323 45158266 1
960 45158266 1
189 45158266 1
699 45158266 1
1495 45158266 1
1496 45158266 1
192 45158266 1
1497 45158266 1
964 45158266 1
965 45158266 1
842 45158266 1
38 45158266 1
1498 45158266 1
1499 45158266 1
1500 45158266 1
201 45158266 1
1501 45158266 1
204 45158266 1
848 45158266 1
50 45158266 1
209 45158266 1
1502 45158266 1
970 45158266 1
849 45158266 1
851 45158266 1
505 45158266 1
1503 45158266 1
1504 45158266 1
1505 45158266 1
1506 45158266 1
973 45158266 1
1160 45158266 1
1161 45158266 1
855 45158266 1
61 45158266 1
214 45158266 1
1507 45158266 1
1508 45158266 1
1509 45158266 1
982 45158266 1
1510 45158266 1
860 45158266 1
77 45158266 1
862 45158266 1
1511 45158266 1
79 45158266 1
1512 45158266 1
82 45158266 1
84 45158266 1
88 45158266 1
985 45158266 1
234 45158266 1
1513 45158266 1
866 45158266 1
235 45158266 1
236 45158266 1
1442 45158266 1
1514 45158266 1
869 45158266 1
93 45158266 1
92 45158266 1
240 45158266 1
1515 45158266 1
1516 45158266 1
1517 45158266 1
1518 45158266 1
97 45158266 1
508 45158266 1
873 45158266 1
248 45158266 1
249 45158266 1
1519 45158266 1
994 45158266 1
879 45158266 1
261 45158266 1
263 45158266 1
106 45158266 1
266 45158266 1
109 45158266 1
882 45158266 1
998 45158266 1
272 45158266 1
113 45158266 1
999 45158266 1
1229 45158266 1
886 45158266 1
279 45158266 1
122 45158266 1
1174 45158266 1
1 45158266 1
4 45158266 1
890 45158266 1
1001 45158266 1
891 45158266 1
292 45158266 1
296 45158266 1
1520 45158266 1
8 45158266 1
10 45158266 1
11 45158266 1
299 45158266 1
13 45158266 1
1004 45158266 1
894 45158266 1
1432 45158266 1
1005 45158266 1
1521 45158266 1
1007 45158266 1
306 45158266 1
1321 45158266 1
308 45158266 1
897 45158266 1
21 45158266 1
1008 45158266 1
900 45158266 1
1009 45158266 1
313 45158266 1
314 45158266 1
315 45158266 1
1010 45158266 1
27 45158266 1
1522 45158266 1
1011 45158266 1
1523 45158266 1
324 45158266 1
1524 45158266 1
335 45158266 1
1385 45158266 1
35 45158266 1
1525 45158266 1
1461 45158266 1
341 45158266 1
39 45158266 1
40 45158266 1
1022 45158266 1
910 45158266 1
1526 45158266 1
1027 45158266 1
1527 45158266 1
49 45158266 1
51 45158266 1
1030 45158266 1
53 45158266 1
1031 45158266 1
1032 45158266 1
915 45158266 1
918 45158266 1
1201 45158266 1
357 45158266 1
1528 45158266 1
920 45158266 1
1418 45158266 1
65 45158266 1
361 45158266 1
1529 45158266 1
363 45158266 1
72 45158266 1
1530 45158266 1
1315 45158266 1
1486 45158266 1
1531 45158266 1
1039 45158266 1
370 45158266 1
372 45158266 1
80 45158266 1
1532 45158266 1
1533 45158266 1
924 45158266 1
534 45158266 1
85 45158266 1
83 45158266 1
1040 45158266 1
1041 45158266 1
1534 45158266 1
89 45158266 1
1535 45158266 1
926 45158266 1
1042 45158266 1
1043 45158266 1
379 45158266 1
1044 45158266 1
1536 45158266 1
927 45158266 1
1537 45158266 1
537 45158266 1
1538 45158266 1
1047 45158266 1
929 45158266 1
100 45158266 1
931 45158266 1
932 45158266 1
933 45158266 1
1539 45158266 1
105 45158266 1
1540 45158266 1
108 45158266 1
669 45158266 1
1541 45158266 1
399 45158266 1
115 45158266 1
116 45158266 1
404 45158266 1
1050 45158266 1
120 45158266 1
51 479644360 1
970 479644360 1
53 479644360 1
1031 479644360 1
129 479644360 1
4 479644360 1
1542 479644360 1
890 479644360 1
131 479644360 1
1543 479644360 1
61 479644360 1
7 479644360 1
1004 479644360 1
79 479644360 1
1039 479644360 1
1008 479644360 1
21 479644360 1
82 479644360 1
869 479644360 1
1043 479644360 1
384 479644360 1
956 479644360 1
1013 479644360 1
957 479644360 1
873 479644360 1
1015 479644360 1
964 479644360 1
388 479644360 1
39 479644360 1
106 479644360 1
418 479644360 1
41 479644360 1
1049 479644360 1
109 479644360 1
999 479644360 1
910 479644360 1
1229 479644360 1
1050 479644360 1
886 479644360 1
120 479644360 1
49 479644360 1
0 19858924 1
1544 19858924 1
513 19858924 1
1 19858924 1
4 19858924 1
492 19858924 1
1545 19858924 1
292 19858924 1
297 19858924 1
7 19858924 1
8 19858924 1
298 19858924 1
10 19858924 1
11 19858924 1
516 19858924 1
164 19858924 1
13 19858924 1
14 19858924 1
15 19858924 1
170 19858924 1
16 19858924 1
17 19858924 1
499 19858924 1
308 19858924 1
724 19858924 1
18 19858924 1
517 19858924 1
20 19858924 1
21 19858924 1
22 19858924 1
519 19858924 1
24 19858924 1
679 19858924 1
23 19858924 1
316 19858924 1
25 19858924 1
27 19858924 1
178 19858924 1
30 19858924 1
28 19858924 1
324 19858924 1
500 19858924 1
521 19858924 1
1546 19858924 1
35 19858924 1
36 19858924 1
524 19858924 1
39 19858924 1
40 19858924 1
729 19858924 1
1547 19858924 1
42 19858924 1
44 19858924 1
345 19858924 1
1156 19858924 1
47 19858924 1
49 19858924 1
50 19858924 1
51 19858924 1
53 19858924 1
56 19858924 1
58 19858924 1
212 19858924 1
60 19858924 1
59 19858924 1
357 19858924 1
61 19858924 1
62 19858924 1
579 19858924 1
63 19858924 1
64 19858924 1
361 19858924 1
67 19858924 1
68 19858924 1
69 19858924 1
72 19858924 1
71 19858924 1
73 19858924 1
468 19858924 1
75 19858924 1
738 19858924 1
739 19858924 1
78 19858924 1
79 19858924 1
80 19858924 1
1548 19858924 1
81 19858924 1
82 19858924 1
85 19858924 1
83 19858924 1
87 19858924 1
88 19858924 1
89 19858924 1
507 19858924 1
93 19858924 1
92 19858924 1
379 19858924 1
94 19858924 1
95 19858924 1
97 19858924 1
249 19858924 1
1549 19858924 1
100 19858924 1
510 19858924 1
539 19858924 1
105 19858924 1
106 19858924 1
264 19858924 1
107 19858924 1
108 19858924 1
109 19858924 1
111 19858924 1
112 19858924 1
1550 19858924 1
115 19858924 1
116 19858924 1
404 19858924 1
278 19858924 1
122 19858924 1
50 417975170 1
51 417975170 1
780 417975170 1
53 417975170 1
513 417975170 1
352 417975170 1
4 417975170 1
5 417975170 1
764 417975170 1
56 417975170 1
495 417975170 1
59 417975170 1
297 417975170 1
61 417975170 1
7 417975170 1
63 417975170 1
68 417975170 1
581 417975170 1
529 417975170 1
13 417975170 1
73 417975170 1
1551 417975170 1
1055 417975170 1
75 417975170 1
16 417975170 1
78 417975170 1
79 417975170 1
18 417975170 1
428 417975170 1
21 417975170 1
22 417975170 1
23 417975170 1
82 417975170 1
24 417975170 1
88 417975170 1
89 417975170 1
92 417975170 1
94 417975170 1
95 417975170 1
96 417975170 1
1552 417975170 1
771 417975170 1
36 417975170 1
39 417975170 1
40 417975170 1
109 417975170 1
110 417975170 1
1553 417975170 1
111 417975170 1
47 417975170 1
120 417975170 1
49 417975170 1
1554 193313425 1
491 193313425 1
1555 193313425 1
1340 193313425 1
1556 193313425 1
1557 193313425 1
2 193313425 1
153 193313425 1
5 193313425 1
1558 193313425 1
157 193313425 1
158 193313425 1
1559 193313425 1
7 193313425 1
12 193313425 1
135 193313425 1
1343 193313425 1
165 193313425 1
837 193313425 1
554 193313425 1
140 193313425 1
1238 193313425 1
1560 193313425 1
174 193313425 1
175 193313425 1
555 193313425 1
1449 193313425 1
177 193313425 1
1353 193313425 1
1242 193313425 1
28 193313425 1
182 193313425 1
1407 193313425 1
32 193313425 1
124 193313425 1
33 193313425 1
415 193313425 1
1561 193313425 1
190 193313425 1
192 193313425 1
1562 193313425 1
1150 193313425 1
1247 193313425 1
503 193313425 1
197 193313425 1
1249 193313425 1
199 193313425 1
966 193313425 1
1337 193313425 1
1563 193313425 1
1564 193313425 1
1565 193313425 1
1566 193313425 1
422 193313425 1
207 193313425 1
1567 193313425 1
702 193313425 1
48 193313425 1
1278 193313425 1
50 193313425 1
1568 193313425 1
1569 193313425 1
1570 193313425 1
505 193313425 1
1571 193313425 1
1360 193313425 1
1572 193313425 1
60 193313425 1
1160 193313425 1
61 193313425 1
578 193313425 1
62 193313425 1
426 193313425 1
1573 193313425 1
977 193313425 1
978 193313425 1
217 193313425 1
218 193313425 1
138 193313425 1
77 193313425 1
79 193313425 1
225 193313425 1
146 193313425 1
710 193313425 1
82 193313425 1
1574 193313425 1
231 193313425 1
86 193313425 1
88 193313425 1
687 193313425 1
235 193313425 1
90 193313425 1
91 193313425 1
93 193313425 1
92 193313425 1
712 193313425 1
241 193313425 1
747 193313425 1
1575 193313425 1
244 193313425 1
1576 193313425 1
96 193313425 1
97 193313425 1
1577 193313425 1
508 193313425 1
1578 193313425 1
1367 193313425 1
431 193313425 1
601 193313425 1
773 193313425 1
258 193313425 1
259 193313425 1
263 193313425 1
106 193313425 1
142 193313425 1
109 193313425 1
110 193313425 1
267 193313425 1
270 193313425 1
603 193313425 1
1579 193313425 1
604 193313425 1
113 193313425 1
275 193313425 1
277 193313425 1
1580 193313425 1
147 193313425 1
118 193313425 1
1172 193313425 1
1581 193313425 1
122 193313425 1
409 193313425 1
281 193313425 1
1100 193313425 1
284 193313425 1
285 193313425 1
288 193313425 1
4 193313425 1
289 193313425 1
721 193313425 1
1582 193313425 1
1102 193313425 1
292 193313425 1
294 193313425 1
297 193313425 1
10 193313425 1
11 193313425 1
13 193313425 1
143 193313425 1
1583 193313425 1
306 193313425 1
1584 193313425 1
144 193313425 1
310 193313425 1
21 193313425 1
1240 193313425 1
1585 193313425 1
413 193313425 1
316 193313425 1
1381 193313425 1
27 193313425 1
123 193313425 1
1586 193313425 1
1382 193313425 1
130 193313425 1
330 193313425 1
1587 193313425 1
627 193313425 1
35 193313425 1
39 193313425 1
40 193313425 1
1588 193313425 1
343 193313425 1
418 193313425 1
419 193313425 1
1589 193313425 1
1590 193313425 1
345 193313425 1
349 193313425 1
49 193313425 1
1591 193313425 1
641 193313425 1
1592 193313425 1
53 193313425 1
1593 193313425 1
353 193313425 1
55 193313425 1
65 193313425 1
361 193313425 1
362 193313425 1
72 193313425 1
364 193313425 1
136 193313425 1
683 193313425 1
1131 193313425 1
1594 193313425 1
1391 193313425 1
372 193313425 1
80 193313425 1
375 193313425 1
1595 193313425 1
85 193313425 1
83 193313425 1
87 193313425 1
376 193313425 1
89 193313425 1
429 193313425 1
1596 193313425 1
1392 193313425 1
1597 193313425 1
1598 193313425 1
133 193313425 1
390 193313425 1
1599 193313425 1
1600 193313425 1
102 193313425 1
393 193313425 1
1601 193313425 1
539 193313425 1
105 193313425 1
1602 193313425 1
141 193313425 1
108 193313425 1
690 193313425 1
397 193313425 1
433 193313425 1
671 193313425 1
1603 193313425 1
402 193313425 1
403 193313425 1
116 193313425 1
120 193313425 1
1604 193313425 1
0 130092487 1
673 130092487 1
409 130092487 1
513 130092487 1
693 130092487 1
4 130092487 1
292 130092487 1
495 130092487 1
297 130092487 1
1605 130092487 1
7 130092487 1
10 130092487 1
11 130092487 1
12 130092487 1
1470 130092487 1
164 130092487 1
13 130092487 1
14 130092487 1
15 130092487 1
170 130092487 1
16 130092487 1
17 130092487 1
499 130092487 1
308 130092487 1
18 130092487 1
20 130092487 1
21 130092487 1
22 130092487 1
519 130092487 1
23 130092487 1
24 130092487 1
314 130092487 1
316 130092487 1
25 130092487 1
178 130092487 1
27 130092487 1
30 130092487 1
28 130092487 1
561 130092487 1
324 130092487 1
500 130092487 1
1460 130092487 1
756 130092487 1
35 130092487 1
36 130092487 1
503 130092487 1
341 130092487 1
39 130092487 1
40 130092487 1
1606 130092487 1
1337 130092487 1
1607 130092487 1
42 130092487 1
44 130092487 1
1157 130092487 1
47 130092487 1
48 130092487 1
49 130092487 1
50 130092487 1
51 130092487 1
53 130092487 1
54 130092487 1
56 130092487 1
58 130092487 1
59 130092487 1
357 130092487 1
61 130092487 1
63 130092487 1
64 130092487 1
67 130092487 1
68 130092487 1
69 130092487 1
529 130092487 1
72 130092487 1
71 130092487 1
73 130092487 1
1093 130092487 1
1608 130092487 1
77 130092487 1
532 130092487 1
78 130092487 1
79 130092487 1
655 130092487 1
370 130092487 1
80 130092487 1
81 130092487 1
82 130092487 1
85 130092487 1
83 130092487 1
88 130092487 1
89 130092487 1
1442 130092487 1
507 130092487 1
93 130092487 1
92 130092487 1
379 130092487 1
1609 130092487 1
94 130092487 1
95 130092487 1
96 130092487 1
97 130092487 1
98 130092487 1
1610 130092487 1
100 130092487 1
104 130092487 1
105 130092487 1
264 130092487 1
106 130092487 1
107 130092487 1
108 130092487 1
109 130092487 1
397 130092487 1
670 130092487 1
111 130092487 1
112 130092487 1
113 130092487 1
1603 130092487 1
1611 130092487 1
114 130092487 1
402 130092487 1
115 130092487 1
116 130092487 1
404 130092487 1
278 130092487 1
1581 130092487 1
120 130092487 1
122 130092487 1
1612 15580900 1
1613 15580900 1
1614 15580900 1
1615 15580900 1
1616 15580900 1
155 15580900 1
1617 15580900 1
7 15580900 1
1618 15580900 1
677 15580900 1
1619 15580900 1
1350 15580900 1
1351 15580900 1
1620 15580900 1
1621 15580900 1
555 15580900 1
1622 15580900 1
556 15580900 1
177 15580900 1
25 15580900 1
28 15580900 1
1075 15580900 1
124 15580900 1
415 15580900 1
1623 15580900 1
565 15580900 1
195 15580900 1
503 15580900 1
1624 15580900 1
1625 15580900 1
199 15580900 1
1414 15580900 1
1626 15580900 1
1564 15580900 1
203 15580900 1
1627 15580900 1
207 15580900 1
1628 15580900 1
48 15580900 1
850 15580900 1
1570 15580900 1
1629 15580900 1
1630 15580900 1
1631 15580900 1
576 15580900 1
61 15580900 1
1632 15580900 1
1633 15580900 1
427 15580900 1
218 15580900 1
1634 15580900 1
585 15580900 1
79 15580900 1
146 15580900 1
88 15580900 1
235 15580900 1
592 15580900 1
1635 15580900 1
93 15580900 1
241 15580900 1
1575 15580900 1
1636 15580900 1
1637 15580900 1
1576 15580900 1
1638 15580900 1
508 15580900 1
1445 15580900 1
601 15580900 1
1639 15580900 1
880 15580900 1
259 15580900 1
263 15580900 1
1640 15580900 1
1641 15580900 1
270 15580900 1
1642 15580900 1
147 15580900 1
1643 15580900 1
1264 15580900 1
122 15580900 1
283 15580900 1
1644 15580900 1
1100 15580900 1
1 15580900 1
285 15580900 1
1645 15580900 1
1293 15580900 1
290 15580900 1
1646 15580900 1
1295 15580900 1
610 15580900 1
294 15580900 1
1647 15580900 1
1232 15580900 1
11 15580900 1
1233 15580900 1
1648 15580900 1
1649 15580900 1
1108 15580900 1
1650 15580900 1
1107 15580900 1
1651 15580900 1
1652 15580900 1
895 15580900 1
143 15580900 1
144 15580900 1
1299 15580900 1
1653 15580900 1
21 15580900 1
1654 15580900 1
314 15580900 1
1655 15580900 1
123 15580900 1
1656 15580900 1
1305 15580900 1
1657 15580900 1
1658 15580900 1
1118 15580900 1
35 15580900 1
1659 15580900 1
1310 15580900 1
1660 15580900 1
1661 15580900 1
1313 15580900 1
1126 15580900 1
641 15580900 1
53 15580900 1
351 15580900 1
1662 15580900 1
353 15580900 1
1663 15580900 1
527 15580900 1
1329 15580900 1
644 15580900 1
1664 15580900 1
1665 15580900 1
367 15580900 1
1131 15580900 1
532 15580900 1
375 15580900 1
1666 15580900 1
83 15580900 1
1667 15580900 1
89 15580900 1
1668 15580900 1
380 15580900 1
382 15580900 1
1669 15580900 1
1598 15580900 1
1670 15580900 1
1671 15580900 1
390 15580900 1
1672 15580900 1
393 15580900 1
539 15580900 1
105 15580900 1
1396 15580900 1
1673 15580900 1
1674 15580900 1
433 15580900 1
397 15580900 1
1675 15580900 1
1676 15580900 1
1677 15580900 1
1678 15580900 1
1679 15580900 1
1680 15580900 1
402 15580900 1
1681 15580900 1
407 15580900 1
150 15580900 1
1265 15580900 1
1682 15580900 1
126 15580900 1
151 15580900 1
693 15580900 1
1341 15580900 1
1558 15580900 1
156 15580900 1
1683 15580900 1
1684 15580900 1
158 15580900 1
135 15580900 1
1685 15580900 1
162 15580900 1
1144 15580900 1
551 15580900 1
140 15580900 1
1686 15580900 1
947 15580900 1
1687 15580900 1
1688 15580900 1
175 15580900 1
1689 15580900 1
1148 15580900 1
1449 15580900 1
178 15580900 1
181 15580900 1
955 15580900 1
1690 15580900 1
33 15580900 1
1691 15580900 1
1692 15580900 1
188 15580900 1
190 15580900 1
1693 15580900 1
1694 15580900 1
1695 15580900 1
1696 15580900 1
1697 15580900 1
197 15580900 1
1698 15580900 1
1699 15580900 1
966 15580900 1
1700 15580900 1
1701 15580900 1
1702 15580900 1
50 15580900 1
1251 15580900 1
129 15580900 1
1703 15580900 1
1704 15580900 1
1705 15580900 1
1706 15580900 1
978 15580900 1
138 15580900 1
983 15580900 1
586 15580900 1
225 15580900 1
591 15580900 1
710 15580900 1
82 15580900 1
232 15580900 1
1707 15580900 1
711 15580900 1
987 15580900 1
92 15580900 1
713 15580900 1
1708 15580900 1
96 15580900 1
1709 15580900 1
1710 15580900 1
1711 15580900 1
1712 15580900 1
256 15580900 1
717 15580900 1
258 15580900 1
106 15580900 1
264 15580900 1
1713 15580900 1
1454 15580900 1
1714 15580900 1
1715 15580900 1
275 15580900 1
114 15580900 1
118 15580900 1
1172 15580900 1
281 15580900 1
284 15580900 1
289 15580900 1
1716 15580900 1
1053 15580900 1
8 15580900 1
13 15580900 1
1717 15580900 1
1006 15580900 1
1718 15580900 1
310 15580900 1
1240 15580900 1
413 15580900 1
317 15580900 1
27 15580900 1
726 15580900 1
1382 15580900 1
1719 15580900 1
1720 15580900 1
324 15580900 1
1721 15580900 1
1722 15580900 1
130 15580900 1
330 15580900 1
1723 15580900 1
1724 15580900 1
1308 15580900 1
630 15580900 1
1725 15580900 1
341 15580900 1
1192 15580900 1
39 15580900 1
1726 15580900 1
40 15580900 1
632 15580900 1
343 15580900 1
345 15580900 1
1727 15580900 1
811 15580900 1
1728 15580900 1
49 15580900 1
1729 15580900 1
1730 15580900 1
643 15580900 1
1731 15580900 1
1732 15580900 1
357 15580900 1
1733 15580900 1
1734 15580900 1
65 15580900 1
361 15580900 1
1735 15580900 1
136 15580900 1
1390 15580900 1
1736 15580900 1
653 15580900 1
1737 15580900 1
371 15580900 1
80 15580900 1
1738 15580900 1
534 15580900 1
376 15580900 1
1739 15580900 1
429 15580900 1
379 15580900 1
786 15580900 1
1740 15580900 1
1392 15580900 1
742 15580900 1
102 15580900 1
1741 15580900 1
1742 15580900 1
1743 15580900 1
141 15580900 1
1051 15580900 1
120 15580900 1
50 52412027 1
51 52412027 1
780 52412027 1
750 52412027 1
1 52412027 1
54 52412027 1
4 52412027 1
764 52412027 1
57 52412027 1
495 52412027 1
59 52412027 1
297 52412027 1
61 52412027 1
7 52412027 1
63 52412027 1
12 52412027 1
766 52412027 1
752 52412027 1
75 52412027 1
16 52412027 1
18 52412027 1
1744 52412027 1
21 52412027 1
22 52412027 1
82 52412027 1
24 52412027 1
23 52412027 1
755 52412027 1
83 52412027 1
25 52412027 1
92 52412027 1
94 52412027 1
789 52412027 1
1745 52412027 1
699 52412027 1
829 52412027 1
36 52412027 1
791 52412027 1
1746 52412027 1
40 52412027 1
1747 52412027 1
670 52412027 1
111 52412027 1
112 52412027 1
116 52412027 1
47 52412027 1
1748 52412027 1
126 386776248 1
513 386776248 1
4 386776248 1
694 386776248 1
495 386776248 1
295 386776248 1
297 386776248 1
1399 386776248 1
7 386776248 1
11 386776248 1
135 386776248 1
1749 386776248 1
1750 386776248 1
16 386776248 1
17 386776248 1
614 386776248 1
174 386776248 1
18 386776248 1
21 386776248 1
22 386776248 1
1751 386776248 1
23 386776248 1
24 386776248 1
25 386776248 1
621 386776248 1
32 386776248 1
500 386776248 1
626 386776248 1
627 386776248 1
1752 386776248 1
1753 386776248 1
1081 386776248 1
36 386776248 1
39 386776248 1
40 386776248 1
1020 386776248 1
343 386776248 1
966 386776248 1
42 386776248 1
44 386776248 1
1590 386776248 1
47 386776248 1
49 386776248 1
50 386776248 1
51 386776248 1
53 386776248 1
571 386776248 1
54 386776248 1
852 386776248 1
56 386776248 1
58 386776248 1
644 386776248 1
576 386776248 1
60 386776248 1
59 386776248 1
1754 386776248 1
61 386776248 1
580 386776248 1
63 386776248 1
361 386776248 1
68 386776248 1
581 386776248 1
529 386776248 1
650 386776248 1
651 386776248 1
73 386776248 1
78 386776248 1
586 386776248 1
79 386776248 1
1038 386776248 1
428 386776248 1
740 386776248 1
80 386776248 1
591 386776248 1
1206 386776248 1
82 386776248 1
87 386776248 1
88 386776248 1
89 386776248 1
92 386776248 1
93 386776248 1
660 386776248 1
94 386776248 1
1755 386776248 1
95 386776248 1
96 386776248 1
97 386776248 1
1756 386776248 1
1757 386776248 1
597 386776248 1
1758 386776248 1
880 386776248 1
106 386776248 1
109 386776248 1
670 386776248 1
111 386776248 1
112 386776248 1
113 386776248 1
114 386776248 1
116 386776248 1
1229 386776248 1
405 386776248 1
719 386776248 1
120 386776248 1
1099 386776248 1
122 386776248 1
50 331178901 1
53 331178901 1
2 331178901 1
1359 331178901 1
4 331178901 1
5 331178901 1
721 331178901 1
1759 331178901 1
157 331178901 1
644 331178901 1
1559 331178901 1
61 331178901 1
7 331178901 1
11 331178901 1
135 331178901 1
13 331178901 1
165 331178901 1
136 331178901 1
427 331178901 1
468 331178901 1
219 331178901 1
1652 331178901 1
140 331178901 1
143 331178901 1
174 331178901 1
175 331178901 1
225 331178901 1
80 331178901 1
21 331178901 1
146 331178901 1
177 331178901 1
82 331178901 1
86 331178901 1
376 331178901 1
88 331178901 1
28 331178901 1
90 331178901 1
1405 331178901 1
92 331178901 1
93 331178901 1
1690 331178901 1
32 331178901 1
747 331178901 1
1760 331178901 1
130 331178901 1
96 331178901 1
330 331178901 1
1577 331178901 1
564 331178901 1
748 331178901 1
1757 331178901 1
35 331178901 1
715 331178901 1
523 331178901 1
337 331178901 1
1369 331178901 1
601 331178901 1
39 331178901 1
40 331178901 1
259 331178901 1
880 331178901 1
106 331178901 1
141 331178901 1
109 331178901 1
110 331178901 1
397 331178901 1
270 331178901 1
1325 331178901 1
671 331178901 1
113 331178901 1
811 331178901 1
275 331178901 1
116 331178901 1
147 331178901 1
1052 331178901 1
120 331178901 1
49 331178901 1
122 331178901 1
436 118711934 1
1 118711934 1
437 118711934 1
4 118711934 1
438 118711934 1
439 118711934 1
440 118711934 1
292 118711934 1
297 118711934 1
441 118711934 1
7 118711934 1
10 118711934 1
442 118711934 1
11 118711934 1
12 118711934 1
443 118711934 1
164 118711934 1
13 118711934 1
444 118711934 1
445 118711934 1
1761 118711934 1
446 118711934 1
170 118711934 1
448 118711934 1
1237 118711934 1
21 118711934 1
316 118711934 1
178 118711934 1
449 118711934 1
28 118711934 1
1762 118711934 1
450 118711934 1
32 118711934 1
1763 118711934 1
324 118711934 1
1764 118711934 1
1765 118711934 1
451 118711934 1
452 118711934 1
1766 118711934 1
453 118711934 1
454 118711934 1
35 118711934 1
456 118711934 1
457 118711934 1
39 118711934 1
40 118711934 1
1767 118711934 1
1768 118711934 1
458 118711934 1
459 118711934 1
460 118711934 1
461 118711934 1
1769 118711934 1
462 118711934 1
1057 118711934 1
51 118711934 1
1251 118711934 1
53 118711934 1
463 118711934 1
464 118711934 1
357 118711934 1
61 118711934 1
465 118711934 1
466 118711934 1
72 118711934 1
467 118711934 1
468 118711934 1
469 118711934 1
470 118711934 1
471 118711934 1
532 118711934 1
79 118711934 1
472 118711934 1
370 118711934 1
473 118711934 1
80 118711934 1
1770 118711934 1
474 118711934 1
82 118711934 1
85 118711934 1
475 118711934 1
83 118711934 1
88 118711934 1
89 118711934 1
476 118711934 1
477 118711934 1
93 118711934 1
92 118711934 1
379 118711934 1
1771 118711934 1
479 118711934 1
96 118711934 1
97 118711934 1
480 118711934 1
482 118711934 1
483 118711934 1
484 118711934 1
486 118711934 1
487 118711934 1
1772 118711934 1
488 118711934 1
105 118711934 1
106 118711934 1
108 118711934 1
266 118711934 1
109 118711934 1
489 118711934 1
113 118711934 1
116 118711934 1
404 118711934 1
278 118711934 1
490 118711934 1
122 118711934 1
281 106397932 1
1 106397932 1
285 106397932 1
152 106397932 1
287 106397932 1
1231 106397932 1
4 106397932 1
289 106397932 1
5 106397932 1
795 106397932 1
290 106397932 1
292 106397932 1
157 106397932 1
494 106397932 1
158 106397932 1
294 106397932 1
297 106397932 1
722 106397932 1
7 106397932 1
797 106397932 1
11 106397932 1
12 106397932 1
164 106397932 1
165 106397932 1
13 106397932 1
1773 106397932 1
301 106397932 1
170 106397932 1
1347 106397932 1
140 106397932 1
143 106397932 1
1236 106397932 1
308 106397932 1
174 106397932 1
175 106397932 1
310 106397932 1
311 106397932 1
1774 106397932 1
696 106397932 1
21 106397932 1
1240 106397932 1
314 106397932 1
1775 106397932 1
413 106397932 1
25 106397932 1
799 106397932 1
27 106397932 1
28 106397932 1
1075 106397932 1
1776 106397932 1
802 106397932 1
32 106397932 1
324 106397932 1
803 106397932 1
130 106397932 1
330 106397932 1
416 106397932 1
1433 106397932 1
804 106397932 1
35 106397932 1
805 106397932 1
337 106397932 1
808 106397932 1
807 106397932 1
341 106397932 1
39 106397932 1
40 106397932 1
418 106397932 1
1777 106397932 1
809 106397932 1
201 106397932 1
346 106397932 1
1313 106397932 1
422 106397932 1
207 106397932 1
48 106397932 1
49 106397932 1
1591 106397932 1
1778 106397932 1
53 106397932 1
351 106397932 1
353 106397932 1
812 106397932 1
813 106397932 1
212 106397932 1
357 106397932 1
61 106397932 1
1779 106397932 1
814 106397932 1
426 106397932 1
361 106397932 1
1780 106397932 1
72 106397932 1
1485 106397932 1
365 106397932 1
136 106397932 1
73 106397932 1
74 106397932 1
1131 106397932 1
77 106397932 1
79 106397932 1
370 106397932 1
371 106397932 1
225 106397932 1
80 106397932 1
146 106397932 1
229 106397932 1
82 106397932 1
85 106397932 1
88 106397932 1
376 106397932 1
89 106397932 1
1781 106397932 1
1442 106397932 1
92 106397932 1
379 106397932 1
93 106397932 1
478 106397932 1
241 106397932 1
1782 106397932 1
96 106397932 1
97 106397932 1
508 106397932 1
818 106397932 1
1783 106397932 1
819 106397932 1
1784 106397932 1
1261 106397932 1
103 106397932 1
258 106397932 1
105 106397932 1
1262 106397932 1
106 106397932 1
141 106397932 1
142 106397932 1
108 106397932 1
821 106397932 1
266 106397932 1
109 106397932 1
824 106397932 1
270 106397932 1
826 106397932 1
113 106397932 1
542 106397932 1
115 106397932 1
116 106397932 1
147 106397932 1
118 106397932 1
404 106397932 1
278 106397932 1
120 106397932 1
122 106397932 1
828 106397932 1
0 155892458 1
513 155892458 1
3 155892458 1
693 155892458 1
4 155892458 1
292 155892458 1
495 155892458 1
297 155892458 1
7 155892458 1
11 155892458 1
12 155892458 1
299 155892458 1
13 155892458 1
1785 155892458 1
1055 155892458 1
16 155892458 1
17 155892458 1
724 155892458 1
18 155892458 1
20 155892458 1
21 155892458 1
22 155892458 1
24 155892458 1
679 155892458 1
23 155892458 1
755 155892458 1
316 155892458 1
28 155892458 1
182 155892458 1
32 155892458 1
324 155892458 1
699 155892458 1
1786 155892458 1
1787 155892458 1
756 155892458 1
35 155892458 1
776 155892458 1
1788 155892458 1
36 155892458 1
1789 155892458 1
40 155892458 1
1790 155892458 1
44 155892458 1
47 155892458 1
49 155892458 1
1791 155892458 1
51 155892458 1
54 155892458 1
764 155892458 1
1732 155892458 1
56 155892458 1
58 155892458 1
1792 155892458 1
59 155892458 1
61 155892458 1
1793 155892458 1
63 155892458 1
705 155892458 1
68 155892458 1
69 155892458 1
529 155892458 1
72 155892458 1
71 155892458 1
75 155892458 1
739 155892458 1
78 155892458 1
1283 155892458 1
79 155892458 1
783 155892458 1
80 155892458 1
1794 155892458 1
686 155892458 1
1795 155892458 1
82 155892458 1
232 155892458 1
534 155892458 1
85 155892458 1
83 155892458 1
88 155892458 1
89 155892458 1
93 155892458 1
92 155892458 1
94 155892458 1
95 155892458 1
769 155892458 1
98 155892458 1
97 155892458 1
1796 155892458 1
100 155892458 1
539 155892458 1
106 155892458 1
264 155892458 1
108 155892458 1
109 155892458 1
111 155892458 1
112 155892458 1
113 155892458 1
115 155892458 1
116 155892458 1
120 155892458 1
122 155892458 1
436 36672211 1
793 36672211 1
1 36672211 1
437 36672211 1
4 36672211 1
438 36672211 1
440 36672211 1
291 36672211 1
292 36672211 1
297 36672211 1
7 36672211 1
298 36672211 1
10 36672211 1
442 36672211 1
1797 36672211 1
12 36672211 1
299 36672211 1
164 36672211 1
1430 36672211 1
444 36672211 1
445 36672211 1
1761 36672211 1
446 36672211 1
170 36672211 1
447 36672211 1
448 36672211 1
306 36672211 1
144 36672211 1
21 36672211 1
1798 36672211 1
1799 36672211 1
316 36672211 1
178 36672211 1
449 36672211 1
28 36672211 1
1762 36672211 1
450 36672211 1
1763 36672211 1
324 36672211 1
1245 36672211 1
1765 36672211 1
1764 36672211 1
451 36672211 1
452 36672211 1
1766 36672211 1
453 36672211 1
335 36672211 1
191 36672211 1
192 36672211 1
455 36672211 1
35 36672211 1
456 36672211 1
523 36672211 1
806 36672211 1
39 36672211 1
40 36672211 1
1767 36672211 1
1800 36672211 1
459 36672211 1
460 36672211 1
201 36672211 1
1801 36672211 1
1802 36672211 1
348 36672211 1
1803 36672211 1
1416 36672211 1
462 36672211 1
48 36672211 1
1484 36672211 1
1804 36672211 1
53 36672211 1
1477 36672211 1
464 36672211 1
55 36672211 1
357 36672211 1
61 36672211 1
214 36672211 1
706 36672211 1
64 36672211 1
72 36672211 1
467 36672211 1
468 36672211 1
218 36672211 1
1439 36672211 1
470 36672211 1
1805 36672211 1
1806 36672211 1
77 36672211 1
471 36672211 1
767 36672211 1
532 36672211 1
79 36672211 1
472 36672211 1
370 36672211 1
473 36672211 1
80 36672211 1
474 36672211 1
82 36672211 1
85 36672211 1
83 36672211 1
88 36672211 1
234 36672211 1
866 36672211 1
89 36672211 1
476 36672211 1
236 36672211 1
93 36672211 1
92 36672211 1
379 36672211 1
240 36672211 1
478 36672211 1
96 36672211 1
97 36672211 1
480 36672211 1
248 36672211 1
249 36672211 1
485 36672211 1
1772 36672211 1
1807 36672211 1
488 36672211 1
259 36672211 1
105 36672211 1
261 36672211 1
106 36672211 1
265 36672211 1
108 36672211 1
266 36672211 1
110 36672211 1
1454 36672211 1
109 36672211 1
268 36672211 1
272 36672211 1
113 36672211 1
115 36672211 1
116 36672211 1
404 36672211 1
1808 36672211 1
278 36672211 1
490 36672211 1
279 36672211 1
1490 36672211 1
122 36672211 1
830 6364652 1
1809 6364652 1
1810 6364652 1
152 6364652 1
1811 6364652 1
157 6364652 1
158 6364652 1
1399 6364652 1
1812 6364652 1
7 6364652 1
135 6364652 1
1071 6364652 1
1813 6364652 1
165 6364652 1
554 6364652 1
140 6364652 1
1349 6364652 1
1350 6364652 1
1237 6364652 1
838 6364652 1
173 6364652 1
175 6364652 1
1689 6364652 1
1814 6364652 1
1815 6364652 1
177 6364652 1
1816 6364652 1
179 6364652 1
182 6364652 1
1407 6364652 1
184 6364652 1
955 6364652 1
32 6364652 1
415 6364652 1
186 6364652 1
1817 6364652 1
1409 6364652 1
188 6364652 1
1693 6364652 1
1412 6364652 1
1818 6364652 1
197 6364652 1
198 6364652 1
1249 6364652 1
199 6364652 1
41 6364652 1
761 6364652 1
1819 6364652 1
1414 6364652 1
1820 6364652 1
1821 6364652 1
1627 6364652 1
207 6364652 1
702 6364652 1
48 6364652 1
208 6364652 1
1822 6364652 1
1823 6364652 1
1278 6364652 1
850 6364652 1
571 6364652 1
1089 6364652 1
1630 6364652 1
1824 6364652 1
1825 6364652 1
1281 6364652 1
1571 6364652 1
211 6364652 1
1572 6364652 1
1826 6364652 1
1827 6364652 1
60 6364652 1
577 6364652 1
61 6364652 1
578 6364652 1
1828 6364652 1
1829 6364652 1
217 6364652 1
218 6364652 1
220 6364652 1
221 6364652 1
1830 6364652 1
77 6364652 1
1831 6364652 1
861 6364652 1
1832 6364652 1
1094 6364652 1
223 6364652 1
586 6364652 1
79 6364652 1
1833 6364652 1
225 6364652 1
226 6364652 1
146 6364652 1
1834 6364652 1
228 6364652 1
82 6364652 1
88 6364652 1
235 6364652 1
93 6364652 1
92 6364652 1
712 6364652 1
593 6364652 1
241 6364652 1
1575 6364652 1
96 6364652 1
97 6364652 1
992 6364652 1
1756 6364652 1
1578 6364652 1
1835 6364652 1
1836 6364652 1
1368 6364652 1
1426 6364652 1
255 6364652 1
1837 6364652 1
258 6364652 1
259 6364652 1
106 6364652 1
1838 6364652 1
821 6364652 1
266 6364652 1
109 6364652 1
883 6364652 1
269 6364652 1
270 6364652 1
603 6364652 1
1839 6364652 1
113 6364652 1
275 6364652 1
276 6364652 1
1339 6364652 1
147 6364652 1
118 6364652 1
1840 6364652 1
888 6364652 1
1643 6364652 1
606 6364652 1
122 6364652 1
280 6364652 1
281 6364652 1
282 6364652 1
1 6364652 1
284 6364652 1
285 6364652 1
1841 6364652 1
1842 6364652 1
1231 6364652 1
288 6364652 1
4 6364652 1
1843 6364652 1
721 6364652 1
131 6364652 1
1844 6364652 1
294 6364652 1
1845 6364652 1
1846 6364652 1
297 6364652 1
1232 6364652 1
10 6364652 1
11 6364652 1
299 6364652 1
1847 6364652 1
410 6364652 1
13 6364652 1
1848 6364652 1
1216 6364652 1
1651 6364652 1
302 6364652 1
1849 6364652 1
1850 6364652 1
304 6364652 1
1006 6364652 1
895 6364652 1
143 6364652 1
144 6364652 1
1851 6364652 1
310 6364652 1
21 6364652 1
1240 6364652 1
1852 6364652 1
1654 6364652 1
1380 6364652 1
413 6364652 1
315 6364652 1
1404 6364652 1
319 6364652 1
1853 6364652 1
1854 6364652 1
1855 6364652 1
1722 6364652 1
130 6364652 1
329 6364652 1
330 6364652 1
335 6364652 1
630 6364652 1
1856 6364652 1
339 6364652 1
40 6364652 1
1386 6364652 1
342 6364652 1
1857 6364652 1
418 6364652 1
1858 6364652 1
1859 6364652 1
633 6364652 1
634 6364652 1
1589 6364652 1
1860 6364652 1
811 6364652 1
350 6364652 1
1198 6364652 1
49 6364652 1
1861 6364652 1
1862 6364652 1
1863 6364652 1
53 6364652 1
1731 6364652 1
1864 6364652 1
351 6364652 1
352 6364652 1
353 6364652 1
1865 6364652 1
527 6364652 1
355 6364652 1
356 6364652 1
1866 6364652 1
358 6364652 1
1867 6364652 1
359 6364652 1
1868 6364652 1
361 6364652 1
1780 6364652 1
72 6364652 1
136 6364652 1
1869 6364652 1
368 6364652 1
370 6364652 1
372 6364652 1
80 6364652 1
373 6364652 1
1870 6364652 1
375 6364652 1
1206 6364652 1
83 6364652 1
85 6364652 1
87 6364652 1
376 6364652 1
89 6364652 1
377 6364652 1
378 6364652 1
786 6364652 1
1740 6364652 1
382 6364652 1
1871 6364652 1
384 6364652 1
1392 6364652 1
385 6364652 1
1598 6364652 1
133 6364652 1
1872 6364652 1
387 6364652 1
388 6364652 1
1873 6364652 1
390 6364652 1
1048 6364652 1
102 6364652 1
393 6364652 1
394 6364652 1
539 6364652 1
1874 6364652 1
1875 6364652 1
141 6364652 1
108 6364652 1
669 6364652 1
1876 6364652 1
1877 6364652 1
1675 6364652 1
145 6364652 1
400 6364652 1
402 6364652 1
115 6364652 1
403 6364652 1
116 6364652 1
1263 6364652 1
1878 6364652 1
120 6364652 1
0 275228841 1
513 275228841 1
126 275228841 1
1879 275228841 1
4 275228841 1
495 275228841 1
295 275228841 1
1605 275228841 1
7 275228841 1
9 275228841 1
11 275228841 1
14 275228841 1
16 275228841 1
17 275228841 1
18 275228841 1
20 275228841 1
21 275228841 1
22 275228841 1
24 275228841 1
23 275228841 1
25 275228841 1
26 275228841 1
30 275228841 1
1076 275228841 1
32 275228841 1
680 275228841 1
500 275228841 1
34 275228841 1
775 275228841 1
36 275228841 1
39 275228841 1
40 275228841 1
729 275228841 1
42 275228841 1
44 275228841 1
1880 275228841 1
420 275228841 1
47 275228841 1
49 275228841 1
50 275228841 1
1881 275228841 1
53 275228841 1
526 275228841 1
1314 275228841 1
54 275228841 1
1882 275228841 1
56 275228841 1
58 275228841 1
212 275228841 1
59 275228841 1
61 275228841 1
63 275228841 1
361 275228841 1
68 275228841 1
581 275228841 1
529 275228841 1
1883 275228841 1
1884 275228841 1
73 275228841 1
468 275228841 1
78 275228841 1
79 275228841 1
1885 275228841 1
80 275228841 1
82 275228841 1
1886 275228841 1
88 275228841 1
89 275228841 1
92 275228841 1
93 275228841 1
94 275228841 1
95 275228841 1
96 275228841 1
97 275228841 1
100 275228841 1
104 275228841 1
106 275228841 1
110 275228841 1
109 275228841 1
111 275228841 1
113 275228841 1
114 275228841 1
115 275228841 1
118 275228841 1
116 275228841 1
120 275228841 1
122 275228841 1
1887 312758175 1
4 312758175 1
1888 312758175 1
495 312758175 1
297 312758175 1
295 312758175 1
1605 312758175 1
496 312758175 1
7 312758175 1
9 312758175 1
11 312758175 1
13 312758175 1
14 312758175 1
1750 312758175 1
16 312758175 1
1458 312758175 1
1889 312758175 1
18 312758175 1
1890 312758175 1
517 312758175 1
20 312758175 1
950 312758175 1
21 312758175 1
22 312758175 1
24 312758175 1
23 312758175 1
25 312758175 1
30 312758175 1
28 312758175 1
32 312758175 1
680 312758175 1
701 312758175 1
35 312758175 1
523 312758175 1
36 312758175 1
37 312758175 1
1891 312758175 1
39 312758175 1
40 312758175 1
418 312758175 1
42 312758175 1
44 312758175 1
420 312758175 1
47 312758175 1
49 312758175 1
50 312758175 1
51 312758175 1
53 312758175 1
56 312758175 1
58 312758175 1
59 312758175 1
61 312758175 1
63 312758175 1
361 312758175 1
1436 312758175 1
581 312758175 1
529 312758175 1
73 312758175 1
78 312758175 1
79 312758175 1
80 312758175 1
709 312758175 1
1206 312758175 1
82 312758175 1
88 312758175 1
89 312758175 1
90 312758175 1
1892 312758175 1
92 312758175 1
93 312758175 1
660 312758175 1
593 312758175 1
1423 312758175 1
94 312758175 1
95 312758175 1
96 312758175 1
97 312758175 1
1893 312758175 1
771 312758175 1
1137 312758175 1
109 312758175 1
111 312758175 1
113 312758175 1
114 312758175 1
118 312758175 1
116 312758175 1
115 312758175 1
120 312758175 1
1099 312758175 1
122 312758175 1
1894 77224096 1
1895 77224096 1
156 77224096 1
835 77224096 1
158 77224096 1
157 77224096 1
7 77224096 1
12 77224096 1
164 77224096 1
1072 77224096 1
165 77224096 1
1430 77224096 1
1346 77224096 1
1896 77224096 1
170 77224096 1
140 77224096 1
174 77224096 1
175 77224096 1
1242 77224096 1
178 77224096 1
28 77224096 1
124 77224096 1
32 77224096 1
1897 77224096 1
1898 77224096 1
1899 77224096 1
1900 77224096 1
1901 77224096 1
761 77224096 1
201 77224096 1
207 77224096 1
48 77224096 1
1902 77224096 1
1057 77224096 1
50 77224096 1
210 77224096 1
1903 77224096 1
61 77224096 1
214 77224096 1
1437 77224096 1
427 77224096 1
73 77224096 1
216 77224096 1
218 77224096 1
138 77224096 1
1439 77224096 1
708 77224096 1
77 77224096 1
222 77224096 1
79 77224096 1
428 77224096 1
225 77224096 1
1441 77224096 1
146 77224096 1
229 77224096 1
82 77224096 1
88 77224096 1
234 77224096 1
93 77224096 1
92 77224096 1
239 77224096 1
1904 77224096 1
241 77224096 1
244 77224096 1
246 77224096 1
97 77224096 1
1578 77224096 1
1905 77224096 1
256 77224096 1
259 77224096 1
258 77224096 1
263 77224096 1
106 77224096 1
265 77224096 1
109 77224096 1
266 77224096 1
267 77224096 1
270 77224096 1
1906 77224096 1
113 77224096 1
275 77224096 1
118 77224096 1
147 77224096 1
1229 77224096 1
278 77224096 1
122 77224096 1
1264 77224096 1
281 77224096 1
284 77224096 1
1 77224096 1
287 77224096 1
1907 77224096 1
289 77224096 1
1001 77224096 1
4 77224096 1
290 77224096 1
1373 77224096 1
292 77224096 1
294 77224096 1
297 77224096 1
8 77224096 1
1375 77224096 1
723 77224096 1
11 77224096 1
10 77224096 1
299 77224096 1
13 77224096 1
1908 77224096 1
301 77224096 1
1378 77224096 1
143 77224096 1
1584 77224096 1
306 77224096 1
308 77224096 1
310 77224096 1
311 77224096 1
21 77224096 1
314 77224096 1
313 77224096 1
413 77224096 1
904 77224096 1
316 77224096 1
27 77224096 1
123 77224096 1
324 77224096 1
130 77224096 1
330 77224096 1
1909 77224096 1
775 77224096 1
35 77224096 1
337 77224096 1
1910 77224096 1
341 77224096 1
39 77224096 1
40 77224096 1
418 77224096 1
1911 77224096 1
1415 77224096 1
1416 77224096 1
49 77224096 1
53 77224096 1
1912 77224096 1
351 77224096 1
353 77224096 1
1913 77224096 1
357 77224096 1
361 77224096 1
72 77224096 1
136 77224096 1
1438 77224096 1
370 77224096 1
80 77224096 1
1914 77224096 1
1915 77224096 1
85 77224096 1
83 77224096 1
376 77224096 1
89 77224096 1
1892 77224096 1
379 77224096 1
1916 77224096 1
132 77224096 1
1917 77224096 1
1918 77224096 1
387 77224096 1
1394 77224096 1
1919 77224096 1
105 77224096 1
141 77224096 1
108 77224096 1
670 77224096 1
1215 77224096 1
115 77224096 1
116 77224096 1
403 77224096 1
404 77224096 1
1920 77224096 1
120 77224096 1
408 77224096 1
0 60738400 1
673 60738400 1
1 60738400 1
513 60738400 1
4 60738400 1
492 60738400 1
292 60738400 1
6 60738400 1
495 60738400 1
297 60738400 1
496 60738400 1
7 60738400 1
8 60738400 1
10 60738400 1
12 60738400 1
516 60738400 1
299 60738400 1
164 60738400 1
1921 60738400 1
13 60738400 1
14 60738400 1
15 60738400 1
170 60738400 1
16 60738400 1
1922 60738400 1
17 60738400 1
499 60738400 1
308 60738400 1
174 60738400 1
18 60738400 1
517 60738400 1
21 60738400 1
22 60738400 1
519 60738400 1
23 60738400 1
24 60738400 1
314 60738400 1
1923 60738400 1
25 60738400 1
178 60738400 1
27 60738400 1
28 60738400 1
30 60738400 1
182 60738400 1
32 60738400 1
1301 60738400 1
324 60738400 1
500 60738400 1
1924 60738400 1
698 60738400 1
1546 60738400 1
700 60738400 1
35 60738400 1
36 60738400 1
37 60738400 1
524 60738400 1
39 60738400 1
341 60738400 1
40 60738400 1
729 60738400 1
42 60738400 1
44 60738400 1
345 60738400 1
777 60738400 1
204 60738400 1
47 60738400 1
48 60738400 1
49 60738400 1
50 60738400 1
51 60738400 1
53 60738400 1
54 60738400 1
1328 60738400 1
56 60738400 1
58 60738400 1
59 60738400 1
60 60738400 1
357 60738400 1
61 60738400 1
579 60738400 1
63 60738400 1
64 60738400 1
67 60738400 1
361 60738400 1
68 60738400 1
581 60738400 1
69 60738400 1
71 60738400 1
72 60738400 1
73 60738400 1
738 60738400 1
77 60738400 1
78 60738400 1
767 60738400 1
586 60738400 1
79 60738400 1
655 60738400 1
369 60738400 1
80 60738400 1
1548 60738400 1
81 60738400 1
82 60738400 1
83 60738400 1
85 60738400 1
87 60738400 1
88 60738400 1
89 60738400 1
507 60738400 1
379 60738400 1
92 60738400 1
93 60738400 1
94 60738400 1
95 60738400 1
246 60738400 1
96 60738400 1
97 60738400 1
98 60738400 1
771 60738400 1
1796 60738400 1
100 60738400 1
510 60738400 1
104 60738400 1
105 60738400 1
668 60738400 1
264 60738400 1
106 60738400 1
107 60738400 1
108 60738400 1
109 60738400 1
111 60738400 1
112 60738400 1
113 60738400 1
114 60738400 1
115 60738400 1
116 60738400 1
404 60738400 1
278 60738400 1
120 60738400 1
1264 60738400 1
122 60738400 1
51 222419520 1
92 222419520 1
93 222419520 1
988 222419520 1
53 222419520 1
94 222419520 1
4 222419520 1
958 222419520 1
59 222419520 1
961 222419520 1
495 222419520 1
61 222419520 1
7 222419520 1
688 222419520 1
63 222419520 1
68 222419520 1
36 222419520 1
1019 222419520 1
40 222419520 1
418 222419520 1
16 222419520 1
109 222419520 1
907 222419520 1
78 222419520 1
79 222419520 1
174 222419520 1
18 222419520 1
111 222419520 1
21 222419520 1
22 222419520 1
23 222419520 1
82 222419520 1
24 222419520 1
88 222419520 1
47 222419520 1
1052 222419520 1
30 222419520 1
409 93860818 1
281 93860818 1
1557 93860818 1
1 93860818 1
284 93860818 1
151 93860818 1
288 93860818 1
1231 93860818 1
4 93860818 1
289 93860818 1
5 93860818 1
157 93860818 1
158 93860818 1
294 93860818 1
297 93860818 1
1605 93860818 1
7 93860818 1
11 93860818 1
12 93860818 1
135 93860818 1
1925 93860818 1
165 93860818 1
13 93860818 1
140 93860818 1
143 93860818 1
1007 93860818 1
306 93860818 1
144 93860818 1
175 93860818 1
1926 93860818 1
556 93860818 1
310 93860818 1
21 93860818 1
1927 93860818 1
413 93860818 1
1242 93860818 1
28 93860818 1
1928 93860818 1
123 93860818 1
32 93860818 1
124 93860818 1
1244 93860818 1
415 93860818 1
130 93860818 1
330 93860818 1
416 93860818 1
1929 93860818 1
699 93860818 1
35 93860818 1
1930 93860818 1
39 93860818 1
40 93860818 1
1931 93860818 1
418 93860818 1
422 93860818 1
207 93860818 1
48 93860818 1
49 93860818 1
1278 93860818 1
1057 93860818 1
50 93860818 1
1591 93860818 1
53 93860818 1
1932 93860818 1
353 93860818 1
55 93860818 1
1572 93860818 1
61 93860818 1
705 93860818 1
1933 93860818 1
426 93860818 1
361 93860818 1
72 93860818 1
136 93860818 1
216 93860818 1
217 93860818 1
138 93860818 1
74 93860818 1
1608 93860818 1
767 93860818 1
79 93860818 1
1934 93860818 1
225 93860818 1
80 93860818 1
375 93860818 1
146 93860818 1
82 93860818 1
83 93860818 1
85 93860818 1
88 93860818 1
376 93860818 1
89 93860818 1
1892 93860818 1
92 93860818 1
93 93860818 1
241 93860818 1
96 93860818 1
97 93860818 1
102 93860818 1
393 93860818 1
258 93860818 1
105 93860818 1
106 93860818 1
141 93860818 1
108 93860818 1
109 93860818 1
267 93860818 1
669 93860818 1
270 93860818 1
670 93860818 1
113 93860818 1
275 93860818 1
277 93860818 1
115 93860818 1
116 93860818 1
147 93860818 1
118 93860818 1
1229 93860818 1
1581 93860818 1
120 93860818 1
122 93860818 1
281 225857392 1
1555 225857392 1
1935 225857392 1
285 225857392 1
284 225857392 1
1645 225857392 1
152 225857392 1
1231 225857392 1
288 225857392 1
4 225857392 1
5 225857392 1
1844 225857392 1
1683 225857392 1
158 225857392 1
294 225857392 1
297 225857392 1
7 225857392 1
11 225857392 1
12 225857392 1
135 225857392 1
1936 225857392 1
13 225857392 1
165 225857392 1
551 225857392 1
1346 225857392 1
1937 225857392 1
140 225857392 1
143 225857392 1
1938 225857392 1
1238 225857392 1
144 225857392 1
175 225857392 1
1379 225857392 1
310 225857392 1
556 225857392 1
311 225857392 1
21 225857392 1
952 225857392 1
27 225857392 1
1404 225857392 1
1939 225857392 1
123 225857392 1
182 225857392 1
1407 225857392 1
322 225857392 1
1940 225857392 1
1853 225857392 1
32 225857392 1
415 225857392 1
1854 225857392 1
130 225857392 1
34 225857392 1
330 225857392 1
416 225857392 1
188 225857392 1
1693 225857392 1
1658 225857392 1
193 225857392 1
1941 225857392 1
1942 225857392 1
40 225857392 1
1943 225857392 1
344 225857392 1
1589 225857392 1
1944 225857392 1
1945 225857392 1
811 225857392 1
1946 225857392 1
1087 225857392 1
349 225857392 1
1158 225857392 1
207 225857392 1
49 225857392 1
1278 225857392 1
50 225857392 1
1569 225857392 1
1591 225857392 1
53 225857392 1
1947 225857392 1
1948 225857392 1
1359 225857392 1
353 225857392 1
1866 225857392 1
1733 225857392 1
1949 225857392 1
976 225857392 1
65 225857392 1
361 225857392 1
1950 225857392 1
72 225857392 1
1951 225857392 1
136 225857392 1
427 225857392 1
1952 225857392 1
1953 225857392 1
683 225857392 1
138 225857392 1
219 225857392 1
77 225857392 1
585 225857392 1
1594 225857392 1
767 225857392 1
1954 225857392 1
79 225857392 1
225 225857392 1
1955 225857392 1
80 225857392 1
373 225857392 1
1915 225857392 1
146 225857392 1
710 225857392 1
1452 225857392 1
82 225857392 1
85 225857392 1
88 225857392 1
376 225857392 1
868 225857392 1
89 225857392 1
378 225857392 1
1668 225857392 1
92 225857392 1
786 225857392 1
380 225857392 1
1740 225857392 1
241 225857392 1
96 225857392 1
385 225857392 1
97 225857392 1
993 225857392 1
99 225857392 1
715 225857392 1
387 225857392 1
1394 225857392 1
1368 225857392 1
1453 225857392 1
390 225857392 1
1600 225857392 1
102 225857392 1
1369 225857392 1
1837 225857392 1
773 225857392 1
258 225857392 1
1956 225857392 1
1602 225857392 1
263 225857392 1
106 225857392 1
141 225857392 1
142 225857392 1
108 225857392 1
109 225857392 1
433 225857392 1
1957 225857392 1
270 225857392 1
1371 225857392 1
113 225857392 1
1958 225857392 1
275 225857392 1
402 225857392 1
277 225857392 1
115 225857392 1
116 225857392 1
1339 225857392 1
147 225857392 1
746 225857392 1
1052 225857392 1
1959 225857392 1
119 225857392 1
407 225857392 1
120 225857392 1
122 225857392 1
409 143739561 1
281 143739561 1
1960 143739561 1
1231 143739561 1
4 143739561 1
289 143739561 1
5 143739561 1
1961 143739561 1
1295 143739561 1
158 143739561 1
157 143739561 1
294 143739561 1
297 143739561 1
1605 143739561 1
7 143739561 1
11 143739561 1
12 143739561 1
135 143739561 1
162 143739561 1
165 143739561 1
13 143739561 1
1962 143739561 1
411 143739561 1
140 143739561 1
143 143739561 1
144 143739561 1
174 143739561 1
175 143739561 1
310 143739561 1
311 143739561 1
21 143739561 1
177 143739561 1
1963 143739561 1
1353 143739561 1
1242 143739561 1
413 143739561 1
316 143739561 1
25 143739561 1
27 143739561 1
414 143739561 1
123 143739561 1
559 143739561 1
955 143739561 1
32 143739561 1
124 143739561 1
415 143739561 1
324 143739561 1
130 143739561 1
1964 143739561 1
1965 143739561 1
330 143739561 1
1433 143739561 1
1460 143739561 1
35 143739561 1
523 143739561 1
1434 143739561 1
417 143739561 1
39 143739561 1
40 143739561 1
197 143739561 1
1698 143739561 1
343 143739561 1
199 143739561 1
1858 143739561 1
1313 143739561 1
1966 143739561 1
421 143739561 1
207 143739561 1
48 143739561 1
49 143739561 1
1057 143739561 1
50 143739561 1
1591 143739561 1
1967 143739561 1
53 143739561 1
352 143739561 1
353 143739561 1
55 143739561 1
1335 143739561 1
61 143739561 1
1733 143739561 1
706 143739561 1
361 143739561 1
72 143739561 1
365 143739561 1
136 143739561 1
468 143739561 1
217 143739561 1
138 143739561 1
77 143739561 1
1440 143739561 1
767 143739561 1
79 143739561 1
225 143739561 1
1915 143739561 1
375 143739561 1
146 143739561 1
82 143739561 1
83 143739561 1
85 143739561 1
88 143739561 1
376 143739561 1
89 143739561 1
379 143739561 1
92 143739561 1
93 143739561 1
241 143739561 1
244 143739561 1
96 143739561 1
97 143739561 1
1968 143739561 1
102 143739561 1
539 143739561 1
744 143739561 1
258 143739561 1
105 143739561 1
259 143739561 1
1969 143739561 1
106 143739561 1
141 143739561 1
108 143739561 1
433 143739561 1
270 143739561 1
113 143739561 1
275 143739561 1
1970 143739561 1
115 143739561 1
116 143739561 1
118 143739561 1
147 143739561 1
119 143739561 1
120 143739561 1
1264 143739561 1
122 143739561 1
436 20132840 1
0 20132840 1
1265 20132840 1
491 20132840 1
513 20132840 1
1 20132840 1
4 20132840 1
5 20132840 1
835 20132840 1
292 20132840 1
495 20132840 1
297 20132840 1
296 20132840 1
7 20132840 1
8 20132840 1
10 20132840 1
299 20132840 1
13 20132840 1
1773 20132840 1
1145 20132840 1
170 20132840 1
16 20132840 1
1971 20132840 1
17 20132840 1
306 20132840 1
499 20132840 1
308 20132840 1
617 20132840 1
18 20132840 1
1299 20132840 1
21 20132840 1
22 20132840 1
1056 20132840 1
519 20132840 1
1271 20132840 1
23 20132840 1
24 20132840 1
314 20132840 1
1775 20132840 1
316 20132840 1
178 20132840 1
30 20132840 1
28 20132840 1
1076 20132840 1
183 20132840 1
324 20132840 1
325 20132840 1
500 20132840 1
697 20132840 1
1305 20132840 1
698 20132840 1
1972 20132840 1
335 20132840 1
192 20132840 1
35 20132840 1
1080 20132840 1
36 20132840 1
1310 20132840 1
340 20132840 1
341 20132840 1
40 20132840 1
42 20132840 1
44 20132840 1
201 20132840 1
1122 20132840 1
47 20132840 1
1748 20132840 1
49 20132840 1
209 20132840 1
51 20132840 1
1088 20132840 1
53 20132840 1
54 20132840 1
352 20132840 1
1973 20132840 1
56 20132840 1
58 20132840 1
59 20132840 1
357 20132840 1
61 20132840 1
214 20132840 1
63 20132840 1
706 20132840 1
67 20132840 1
68 20132840 1
1974 20132840 1
69 20132840 1
363 20132840 1
72 20132840 1
73 20132840 1
532 20132840 1
78 20132840 1
1464 20132840 1
79 20132840 1
370 20132840 1
80 20132840 1
1254 20132840 1
81 20132840 1
534 20132840 1
82 20132840 1
85 20132840 1
83 20132840 1
88 20132840 1
234 20132840 1
89 20132840 1
236 20132840 1
507 20132840 1
379 20132840 1
92 20132840 1
93 20132840 1
94 20132840 1
95 20132840 1
96 20132840 1
97 20132840 1
1975 20132840 1
99 20132840 1
1976 20132840 1
249 20132840 1
688 20132840 1
100 20132840 1
1211 20132840 1
1169 20132840 1
104 20132840 1
1977 20132840 1
539 20132840 1
105 20132840 1
261 20132840 1
264 20132840 1
106 20132840 1
108 20132840 1
266 20132840 1
109 20132840 1
268 20132840 1
1978 20132840 1
111 20132840 1
112 20132840 1
272 20132840 1
113 20132840 1
399 20132840 1
114 20132840 1
115 20132840 1
116 20132840 1
1339 20132840 1
404 20132840 1
279 20132840 1
120 20132840 1
122 20132840 1
51 373442908 1
53 373442908 1
4 373442908 1
5 373442908 1
1979 373442908 1
131 373442908 1
56 373442908 1
58 373442908 1
59 373442908 1
297 373442908 1
61 373442908 1
7 373442908 1
9 373442908 1
705 373442908 1
63 373442908 1
73 373442908 1
140 373442908 1
16 373442908 1
17 373442908 1
173 373442908 1
79 373442908 1
428 373442908 1
18 373442908 1
80 373442908 1
21 373442908 1
22 373442908 1
23 373442908 1
82 373442908 1
88 373442908 1
28 373442908 1
89 373442908 1
235 373442908 1
785 373442908 1
92 373442908 1
593 373442908 1
32 373442908 1
94 373442908 1
384 373442908 1
96 373442908 1
97 373442908 1
35 373442908 1
388 373442908 1
36 373442908 1
1980 373442908 1
39 373442908 1
40 373442908 1
106 373442908 1
418 373442908 1
41 373442908 1
109 373442908 1
111 373442908 1
639 373442908 1
114 373442908 1
277 373442908 1
116 373442908 1
118 373442908 1
47 373442908 1
120 373442908 1
49 373442908 1
1557 432396682 1
936 432396682 1
4 432396682 1
157 432396682 1
294 432396682 1
297 432396682 1
7 432396682 1
135 432396682 1
1981 432396682 1
165 432396682 1
1982 432396682 1
140 432396682 1
143 432396682 1
1983 432396682 1
175 432396682 1
1926 432396682 1
21 432396682 1
177 432396682 1
1240 432396682 1
413 432396682 1
1984 432396682 1
28 432396682 1
1985 432396682 1
124 432396682 1
415 432396682 1
1656 432396682 1
130 432396682 1
624 432396682 1
330 432396682 1
416 432396682 1
35 432396682 1
1986 432396682 1
39 432396682 1
40 432396682 1
343 432396682 1
199 432396682 1
418 432396682 1
637 432396682 1
639 432396682 1
569 432396682 1
207 432396682 1
49 432396682 1
1057 432396682 1
50 432396682 1
641 432396682 1
53 432396682 1
353 432396682 1
1987 432396682 1
1988 432396682 1
212 432396682 1
61 432396682 1
649 432396682 1
361 432396682 1
136 432396682 1
73 432396682 1
366 432396682 1
1608 432396682 1
1989 432396682 1
1737 432396682 1
79 432396682 1
1934 432396682 1
428 432396682 1
225 432396682 1
80 432396682 1
146 432396682 1
1206 432396682 1
82 432396682 1
711 432396682 1
89 432396682 1
238 432396682 1
429 432396682 1
92 432396682 1
712 432396682 1
241 432396682 1
96 432396682 1
97 432396682 1
1990 432396682 1
99 432396682 1
664 432396682 1
101 432396682 1
431 432396682 1
256 432396682 1
106 432396682 1
141 432396682 1
109 432396682 1
1991 432396682 1
270 432396682 1
435 432396682 1
116 432396682 1
147 432396682 1
118 432396682 1
1229 432396682 1
120 432396682 1
122 432396682 1
51 376161322 1
1992 376161322 1
53 376161322 1
4 376161322 1
609 376161322 1
1866 376161322 1
157 376161322 1
297 376161322 1
61 376161322 1
7 376161322 1
426 376161322 1
361 376161322 1
135 376161322 1
165 376161322 1
136 376161322 1
554 376161322 1
140 376161322 1
1338 376161322 1
143 376161322 1
1007 376161322 1
79 376161322 1
175 376161322 1
225 376161322 1
372 376161322 1
21 376161322 1
1240 376161322 1
146 376161322 1
82 376161322 1
413 376161322 1
315 376161322 1
25 376161322 1
27 376161322 1
124 376161322 1
241 376161322 1
1993 376161322 1
130 376161322 1
96 376161322 1
416 376161322 1
1990 376161322 1
1561 376161322 1
39 376161322 1
393 376161322 1
40 376161322 1
1588 376161322 1
199 376161322 1
106 376161322 1
418 376161322 1
141 376161322 1
109 376161322 1
397 376161322 1
433 376161322 1
270 376161322 1
113 376161322 1
435 376161322 1
811 376161322 1
118 376161322 1
147 376161322 1
207 376161322 1
407 376161322 1
120 376161322 1
49 376161322 1
0 209029473 1
608 209029473 1
1879 209029473 1
5 209029473 1
4 209029473 1
1994 209029473 1
495 209029473 1
297 209029473 1
7 209029473 1
9 209029473 1
11 209029473 1
12 209029473 1
162 209029473 1
1995 209029473 1
14 209029473 1
1996 209029473 1
15 209029473 1
16 209029473 1
174 209029473 1
18 209029473 1
20 209029473 1
21 209029473 1
22 209029473 1
24 209029473 1
23 209029473 1
30 209029473 1
28 209029473 1
32 209029473 1
1997 209029473 1
701 209029473 1
35 209029473 1
523 209029473 1
36 209029473 1
39 209029473 1
40 209029473 1
525 209029473 1
42 209029473 1
44 209029473 1
1966 209029473 1
45 209029473 1
47 209029473 1
49 209029473 1
50 209029473 1
51 209029473 1
53 209029473 1
1998 209029473 1
56 209029473 1
58 209029473 1
59 209029473 1
61 209029473 1
63 209029473 1
361 209029473 1
1436 209029473 1
506 209029473 1
68 209029473 1
529 209029473 1
73 209029473 1
468 209029473 1
1999 209029473 1
2000 209029473 1
78 209029473 1
79 209029473 1
655 209029473 1
80 209029473 1
709 209029473 1
82 209029473 1
88 209029473 1
89 209029473 1
235 209029473 1
92 209029473 1
93 209029473 1
94 209029473 1
95 209029473 1
96 209029473 1
2001 209029473 1
97 209029473 1
771 209029473 1
1796 209029473 1
106 209029473 1
2002 209029473 1
109 209029473 1
670 209029473 1
111 209029473 1
112 209029473 1
113 209029473 1
115 209029473 1
118 209029473 1
1171 209029473 1
116 209029473 1
120 209029473 1
122 209029473 1
50 187632184 1
51 187632184 1
1903 187632184 1
53 187632184 1
513 187632184 1
54 187632184 1
4 187632184 1
56 187632184 1
59 187632184 1
495 187632184 1
297 187632184 1
61 187632184 1
7 187632184 1
63 187632184 1
12 187632184 1
2003 187632184 1
13 187632184 1
1234 187632184 1
14 187632184 1
1378 187632184 1
16 187632184 1
79 187632184 1
18 187632184 1
80 187632184 1
1915 187632184 1
21 187632184 1
22 187632184 1
23 187632184 1
82 187632184 1
24 187632184 1
88 187632184 1
28 187632184 1
30 187632184 1
507 187632184 1
477 187632184 1
92 187632184 1
93 187632184 1
94 187632184 1
95 187632184 1
872 187632184 1
698 187632184 1
2004 187632184 1
771 187632184 1
35 187632184 1
1671 187632184 1
36 187632184 1
431 187632184 1
40 187632184 1
42 187632184 1
109 187632184 1
670 187632184 1
1906 187632184 1
111 187632184 1
47 187632184 1
1052 187632184 1
120 187632184 1
49 187632184 1
122 187632184 1
491 130154450 1
1340 130154450 1
152 130154450 1
693 130154450 1
157 130154450 1
158 130154450 1
1070 130154450 1
7 130154450 1
160 130154450 1
12 130154450 1
135 130154450 1
1342 130154450 1
164 130154450 1
1343 130154450 1
165 130154450 1
170 130154450 1
140 130154450 1
1238 130154450 1
173 130154450 1
174 130154450 1
175 130154450 1
177 130154450 1
1353 130154450 1
1242 130154450 1
25 130154450 1
178 130154450 1
28 130154450 1
124 130154450 1
32 130154450 1
416 130154450 1
188 130154450 1
699 130154450 1
190 130154450 1
195 130154450 1
2005 130154450 1
198 130154450 1
197 130154450 1
1698 130154450 1
41 130154450 1
200 130154450 1
2006 130154450 1
1154 130154450 1
202 130154450 1
1946 130154450 1
207 130154450 1
48 130154450 1
1278 130154450 1
129 130154450 1
1361 130154450 1
61 130154450 1
705 130154450 1
706 130154450 1
215 130154450 1
73 130154450 1
216 130154450 1
218 130154450 1
219 130154450 1
77 130154450 1
1440 130154450 1
79 130154450 1
225 130154450 1
1441 130154450 1
226 130154450 1
146 130154450 1
82 130154450 1
88 130154450 1
91 130154450 1
93 130154450 1
92 130154450 1
747 130154450 1
241 130154450 1
125 130154450 1
246 130154450 1
97 130154450 1
508 130154450 1
1578 130154450 1
2007 130154450 1
101 130154450 1
2008 130154450 1
1639 130154450 1
256 130154450 1
259 130154450 1
258 130154450 1
263 130154450 1
106 130154450 1
142 130154450 1
109 130154450 1
267 130154450 1
270 130154450 1
113 130154450 1
275 130154450 1
276 130154450 1
147 130154450 1
118 130154450 1
278 130154450 1
122 130154450 1
281 130154450 1
282 130154450 1
285 130154450 1
1 130154450 1
287 130154450 1
4 130154450 1
289 130154450 1
131 130154450 1
290 130154450 1
292 130154450 1
294 130154450 1
297 130154450 1
11 130154450 1
10 130154450 1
13 130154450 1
301 130154450 1
304 130154450 1
143 130154450 1
144 130154450 1
2009 130154450 1
308 130154450 1
310 130154450 1
311 130154450 1
21 130154450 1
1240 130154450 1
314 130154450 1
315 130154450 1
413 130154450 1
316 130154450 1
1381 130154450 1
27 130154450 1
1404 130154450 1
1382 130154450 1
324 130154450 1
130 130154450 1
329 130154450 1
330 130154450 1
35 130154450 1
1119 130154450 1
341 130154450 1
39 130154450 1
40 130154450 1
342 130154450 1
1589 130154450 1
1313 130154450 1
2010 130154450 1
49 130154450 1
1591 130154450 1
53 130154450 1
352 130154450 1
351 130154450 1
353 130154450 1
356 130154450 1
357 130154450 1
1733 130154450 1
65 130154450 1
361 130154450 1
72 130154450 1
136 130154450 1
366 130154450 1
532 130154450 1
2011 130154450 1
368 130154450 1
370 130154450 1
371 130154450 1
372 130154450 1
80 130154450 1
85 130154450 1
83 130154450 1
1666 130154450 1
376 130154450 1
89 130154450 1
377 130154450 1
379 130154450 1
1668 130154450 1
786 130154450 1
1740 130154450 1
384 130154450 1
1669 130154450 1
387 130154450 1
388 130154450 1
389 130154450 1
390 130154450 1
1395 130154450 1
102 130154450 1
393 130154450 1
103 130154450 1
105 130154450 1
141 130154450 1
108 130154450 1
397 130154450 1
2012 130154450 1
541 130154450 1
402 130154450 1
115 130154450 1
403 130154450 1
116 130154450 1
404 130154450 1
405 130154450 1
746 130154450 1
2013 130154450 1
1681 130154450 1
120 130154450 1
793 108600854 1
5 108600854 1
835 108600854 1
938 108600854 1
7 108600854 1
12 108600854 1
836 108600854 1
1995 108600854 1
1430 108600854 1
941 108600854 1
944 108600854 1
1493 108600854 1
170 108600854 1
946 108600854 1
2014 108600854 1
950 108600854 1
1056 108600854 1
25 108600854 1
841 108600854 1
178 108600854 1
29 108600854 1
28 108600854 1
954 108600854 1
32 108600854 1
1997 108600854 1
2015 108600854 1
957 108600854 1
956 108600854 1
1323 108600854 1
2016 108600854 1
960 108600854 1
189 108600854 1
963 108600854 1
964 108600854 1
2017 108600854 1
38 108600854 1
842 108600854 1
201 108600854 1
204 108600854 1
48 108600854 1
848 108600854 1
970 108600854 1
849 108600854 1
851 108600854 1
61 108600854 1
64 108600854 1
2018 108600854 1
427 108600854 1
1439 108600854 1
982 108600854 1
1509 108600854 1
860 108600854 1
77 108600854 1
2000 108600854 1
79 108600854 1
1512 108600854 1
82 108600854 1
84 108600854 1
88 108600854 1
234 108600854 1
869 108600854 1
93 108600854 1
96 108600854 1
991 108600854 1
97 108600854 1
873 108600854 1
2019 108600854 1
2020 108600854 1
879 108600854 1
995 108600854 1
106 108600854 1
110 108600854 1
109 108600854 1
266 108600854 1
882 108600854 1
998 108600854 1
113 108600854 1
999 108600854 1
886 108600854 1
119 108600854 1
1000 108600854 1
122 108600854 1
1264 108600854 1
1 108600854 1
3 108600854 1
890 108600854 1
4 108600854 1
292 108600854 1
297 108600854 1
1605 108600854 1
11 108600854 1
10 108600854 1
299 108600854 1
13 108600854 1
1004 108600854 1
894 108600854 1
2021 108600854 1
1432 108600854 1
1005 108600854 1
1321 108600854 1
2022 108600854 1
2023 108600854 1
897 108600854 1
21 108600854 1
1008 108600854 1
900 108600854 1
1009 108600854 1
2024 108600854 1
314 108600854 1
313 108600854 1
1010 108600854 1
904 108600854 1
316 108600854 1
27 108600854 1
1011 108600854 1
324 108600854 1
1013 108600854 1
335 108600854 1
1015 108600854 1
35 108600854 1
523 108600854 1
39 108600854 1
341 108600854 1
40 108600854 1
906 108600854 1
1022 108600854 1
777 108600854 1
910 108600854 1
2025 108600854 1
1027 108600854 1
49 108600854 1
913 108600854 1
1435 108600854 1
53 108600854 1
1031 108600854 1
1032 108600854 1
915 108600854 1
916 108600854 1
1035 108600854 1
357 108600854 1
2026 108600854 1
72 108600854 1
468 108600854 1
1037 108600854 1
683 108600854 1
532 108600854 1
1531 108600854 1
370 108600854 1
80 108600854 1
924 108600854 1
83 108600854 1
85 108600854 1
1041 108600854 1
89 108600854 1
925 108600854 1
1042 108600854 1
1892 108600854 1
926 108600854 1
1043 108600854 1
379 108600854 1
1044 108600854 1
927 108600854 1
99 108600854 1
1538 108600854 1
2027 108600854 1
1047 108600854 1
929 108600854 1
931 108600854 1
102 108600854 1
933 108600854 1
105 108600854 1
2028 108600854 1
108 108600854 1
541 108600854 1
115 108600854 1
116 108600854 1
404 108600854 1
2029 108600854 1
1050 108600854 1
120 108600854 1
149 22388326 1
2030 22388326 1
2031 22388326 1
1267 22388326 1
794 22388326 1
1268 22388326 1
795 22388326 1
1475 22388326 1
2032 22388326 1
157 22388326 1
158 22388326 1
2033 22388326 1
1812 22388326 1
7 22388326 1
2034 22388326 1
12 22388326 1
135 22388326 1
164 22388326 1
165 22388326 1
170 22388326 1
140 22388326 1
1236 22388326 1
1237 22388326 1
499 22388326 1
174 22388326 1
1239 22388326 1
2035 22388326 1
1056 22388326 1
1353 22388326 1
1242 22388326 1
2036 22388326 1
25 22388326 1
799 22388326 1
178 22388326 1
28 22388326 1
1776 22388326 1
801 22388326 1
1407 22388326 1
802 22388326 1
183 22388326 1
124 22388326 1
32 22388326 1
415 22388326 1
2037 22388326 1
1078 22388326 1
1219 22388326 1
2038 22388326 1
416 22388326 1
1692 22388326 1
189 22388326 1
2039 22388326 1
192 22388326 1
1450 22388326 1
807 22388326 1
1248 22388326 1
197 22388326 1
199 22388326 1
200 22388326 1
809 22388326 1
810 22388326 1
201 22388326 1
1085 22388326 1
2040 22388326 1
207 22388326 1
847 22388326 1
48 22388326 1
50 22388326 1
209 22388326 1
1778 22388326 1
210 22388326 1
572 22388326 1
852 22388326 1
2041 22388326 1
576 22388326 1
2042 22388326 1
61 22388326 1
214 22388326 1
814 22388326 1
815 22388326 1
816 22388326 1
71 22388326 1
1706 22388326 1
2043 22388326 1
2044 22388326 1
217 22388326 1
1093 22388326 1
219 22388326 1
74 22388326 1
983 22388326 1
77 22388326 1
222 22388326 1
79 22388326 1
1422 22388326 1
2045 22388326 1
225 22388326 1
984 22388326 1
146 22388326 1
229 22388326 1
710 22388326 1
230 22388326 1
82 22388326 1
88 22388326 1
235 22388326 1
236 22388326 1
93 22388326 1
92 22388326 1
240 22388326 1
241 22388326 1
244 22388326 1
246 22388326 1
96 22388326 1
97 22388326 1
508 22388326 1
2046 22388326 1
248 22388326 1
249 22388326 1
715 22388326 1
2047 22388326 1
819 22388326 1
256 22388326 1
1169 22388326 1
773 22388326 1
259 22388326 1
258 22388326 1
820 22388326 1
2048 22388326 1
261 22388326 1
106 22388326 1
264 22388326 1
821 22388326 1
266 22388326 1
109 22388326 1
267 22388326 1
268 22388326 1
270 22388326 1
272 22388326 1
2049 22388326 1
113 22388326 1
275 22388326 1
118 22388326 1
1479 22388326 1
1172 22388326 1
278 22388326 1
279 22388326 1
122 22388326 1
121 22388326 1
280 22388326 1
281 22388326 1
1100 22388326 1
513 22388326 1
285 22388326 1
1 22388326 1
287 22388326 1
4 22388326 1
289 22388326 1
290 22388326 1
292 22388326 1
6 22388326 1
294 22388326 1
293 22388326 1
296 22388326 1
297 22388326 1
1232 22388326 1
10 22388326 1
11 22388326 1
2050 22388326 1
798 22388326 1
2051 22388326 1
299 22388326 1
13 22388326 1
301 22388326 1
2052 22388326 1
143 22388326 1
412 22388326 1
2053 22388326 1
306 22388326 1
144 22388326 1
1718 22388326 1
308 22388326 1
309 22388326 1
310 22388326 1
311 22388326 1
21 22388326 1
313 22388326 1
314 22388326 1
2024 22388326 1
904 22388326 1
1481 22388326 1
413 22388326 1
316 22388326 1
27 22388326 1
1655 22388326 1
800 22388326 1
320 22388326 1
324 22388326 1
803 22388326 1
2054 22388326 1
130 22388326 1
330 22388326 1
333 22388326 1
335 22388326 1
522 22388326 1
804 22388326 1
35 22388326 1
805 22388326 1
1461 22388326 1
2055 22388326 1
337 22388326 1
37 22388326 1
341 22388326 1
39 22388326 1
40 22388326 1
1944 22388326 1
2056 22388326 1
639 22388326 1
1591 22388326 1
2057 22388326 1
1435 22388326 1
53 22388326 1
351 22388326 1
353 22388326 1
527 22388326 1
2058 22388326 1
2059 22388326 1
813 22388326 1
357 22388326 1
1949 22388326 1
649 22388326 1
361 22388326 1
362 22388326 1
2060 22388326 1
363 22388326 1
72 22388326 1
1485 22388326 1
136 22388326 1
468 22388326 1
2061 22388326 1
2062 22388326 1
1131 22388326 1
532 22388326 1
817 22388326 1
1954 22388326 1
370 22388326 1
2063 22388326 1
80 22388326 1
2064 22388326 1
85 22388326 1
83 22388326 1
1666 22388326 1
376 22388326 1
89 22388326 1
1133 22388326 1
377 22388326 1
379 22388326 1
1392 22388326 1
788 22388326 1
386 22388326 1
99 22388326 1
818 22388326 1
387 22388326 1
1672 22388326 1
392 22388326 1
2065 22388326 1
105 22388326 1
1262 22388326 1
141 22388326 1
108 22388326 1
2066 22388326 1
822 22388326 1
824 22388326 1
826 22388326 1
399 22388326 1
2067 22388326 1
402 22388326 1
115 22388326 1
403 22388326 1
116 22388326 1
404 22388326 1
2068 22388326 1
2069 22388326 1
120 22388326 1
828 22388326 1
4 168592013 1
155 168592013 1
294 168592013 1
1605 168592013 1
7 168592013 1
12 168592013 1
135 168592013 1
165 168592013 1
13 168592013 1
1055 168592013 1
1982 168592013 1
140 168592013 1
143 168592013 1
144 168592013 1
310 168592013 1
21 168592013 1
177 168592013 1
1240 168592013 1
2070 168592013 1
413 168592013 1
123 168592013 1
2071 168592013 1
124 168592013 1
32 168592013 1
130 168592013 1
330 168592013 1
2072 168592013 1
35 168592013 1
776 168592013 1
503 168592013 1
39 168592013 1
40 168592013 1
418 168592013 1
207 168592013 1
49 168592013 1
1591 168592013 1
780 168592013 1
353 168592013 1
764 168592013 1
1572 168592013 1
212 168592013 1
2073 168592013 1
61 168592013 1
706 168592013 1
361 168592013 1
136 168592013 1
216 168592013 1
217 168592013 1
138 168592013 1
2074 168592013 1
79 168592013 1
225 168592013 1
80 168592013 1
375 168592013 1
146 168592013 1
82 168592013 1
88 168592013 1
89 168592013 1
92 168592013 1
241 168592013 1
769 168592013 1
97 168592013 1
2075 168592013 1
102 168592013 1
393 168592013 1
103 168592013 1
2076 168592013 1
258 168592013 1
106 168592013 1
141 168592013 1
881 168592013 1
109 168592013 1
433 168592013 1
267 168592013 1
270 168592013 1
1553 168592013 1
271 168592013 1
113 168592013 1
275 168592013 1
115 168592013 1
147 168592013 1
118 168592013 1
116 168592013 1
120 168592013 1
122 168592013 1
1265 81857654 1
0 81857654 1
513 81857654 1
1 81857654 1
1292 81857654 1
4 81857654 1
495 81857654 1
297 81857654 1
295 81857654 1
7 81857654 1
8 81857654 1
9 81857654 1
11 81857654 1
12 81857654 1
135 81857654 1
1297 81857654 1
14 81857654 1
16 81857654 1
17 81857654 1
1889 81857654 1
724 81857654 1
18 81857654 1
1299 81857654 1
556 81857654 1
517 81857654 1
21 81857654 1
22 81857654 1
1271 81857654 1
24 81857654 1
1963 81857654 1
23 81857654 1
30 81857654 1
124 81857654 1
32 81857654 1
680 81857654 1
500 81857654 1
1305 81857654 1
625 81857654 1
698 81857654 1
1384 81857654 1
2077 81857654 1
36 81857654 1
1310 81857654 1
39 81857654 1
40 81857654 1
418 81857654 1
42 81857654 1
44 81857654 1
1083 81857654 1
2078 81857654 1
420 81857654 1
47 81857654 1
2079 81857654 1
49 81857654 1
51 81857654 1
53 81857654 1
570 81857654 1
56 81857654 1
58 81857654 1
59 81857654 1
61 81857654 1
646 81857654 1
63 81857654 1
73 81857654 1
739 81857654 1
655 81857654 1
79 81857654 1
372 81857654 1
80 81857654 1
82 81857654 1
83 81857654 1
88 81857654 1
89 81857654 1
92 81857654 1
93 81857654 1
94 81857654 1
242 81857654 1
95 81857654 1
96 81857654 1
97 81857654 1
1319 81857654 1
104 81857654 1
106 81857654 1
109 81857654 1
111 81857654 1
113 81857654 1
115 81857654 1
118 81857654 1
116 81857654 1
120 81857654 1
122 81857654 1
1264 81857654 1
491 18099795 1
2080 18099795 1
793 18099795 1
2081 18099795 1
157 18099795 1
1617 18099795 1
2082 18099795 1
7 18099795 1
549 18099795 1
2083 18099795 1
2084 18099795 1
837 18099795 1
2085 18099795 1
169 18099795 1
2086 18099795 1
2087 18099795 1
1350 18099795 1
1938 18099795 1
2088 18099795 1
499 18099795 1
174 18099795 1
556 18099795 1
2089 18099795 1
177 18099795 1
2036 18099795 1
28 18099795 1
1075 18099795 1
184 18099795 1
124 18099795 1
415 18099795 1
1356 18099795 1
699 18099795 1
2090 18099795 1
191 18099795 1
193 18099795 1
199 18099795 1
2091 18099795 1
200 18099795 1
422 18099795 1
207 18099795 1
48 18099795 1
1278 18099795 1
1568 18099795 1
1088 18099795 1
2092 18099795 1
1570 18099795 1
1947 18099795 1
1089 18099795 1
1824 18099795 1
1504 18099795 1
1827 18099795 1
704 18099795 1
856 18099795 1
61 18099795 1
62 18099795 1
1507 18099795 1
2093 18099795 1
2044 18099795 1
1508 18099795 1
217 18099795 1
2094 18099795 1
218 18099795 1
708 18099795 1
1634 18099795 1
861 18099795 1
767 18099795 1
1094 18099795 1
79 18099795 1
428 18099795 1
224 18099795 1
146 18099795 1
1834 18099795 1
231 18099795 1
88 18099795 1
235 18099795 1
1635 18099795 1
712 18099795 1
93 18099795 1
241 18099795 1
1637 18099795 1
1517 18099795 1
2095 18099795 1
508 18099795 1
595 18099795 1
2096 18099795 1
874 18099795 1
1445 18099795 1
2097 18099795 1
2098 18099795 1
601 18099795 1
1639 18099795 1
259 18099795 1
2099 18099795 1
263 18099795 1
881 18099795 1
267 18099795 1
269 18099795 1
270 18099795 1
603 18099795 1
147 18099795 1
1580 18099795 1
1264 18099795 1
122 18099795 1
280 18099795 1
1644 18099795 1
1 18099795 1
285 18099795 1
2100 18099795 1
1429 18099795 1
288 18099795 1
290 18099795 1
2101 18099795 1
293 18099795 1
294 18099795 1
297 18099795 1
296 18099795 1
1605 18099795 1
1232 18099795 1
11 18099795 1
1233 18099795 1
2102 18099795 1
410 18099795 1
2103 18099795 1
143 18099795 1
144 18099795 1
21 18099795 1
1852 18099795 1
314 18099795 1
2024 18099795 1
315 18099795 1
316 18099795 1
1381 18099795 1
1655 18099795 1
1522 18099795 1
2104 18099795 1
2105 18099795 1
321 18099795 1
1853 18099795 1
1854 18099795 1
1855 18099795 1
326 18099795 1
2106 18099795 1
1384 18099795 1
35 18099795 1
2107 18099795 1
906 18099795 1
2108 18099795 1
344 18099795 1
1661 18099795 1
1121 18099795 1
1313 18099795 1
2109 18099795 1
1126 18099795 1
641 18099795 1
53 18099795 1
351 18099795 1
352 18099795 1
353 18099795 1
2110 18099795 1
1664 18099795 1
72 18099795 1
468 18099795 1
683 18099795 1
367 18099795 1
2062 18099795 1
1131 18099795 1
372 18099795 1
2111 18099795 1
375 18099795 1
2112 18099795 1
2113 18099795 1
1666 18099795 1
83 18099795 1
89 18099795 1
1892 18099795 1
380 18099795 1
927 18099795 1
382 18099795 1
385 18099795 1
390 18099795 1
1318 18099795 1
1672 18099795 1
2114 18099795 1
393 18099795 1
665 18099795 1
539 18099795 1
105 18099795 1
1539 18099795 1
2115 18099795 1
397 18099795 1
433 18099795 1
1680 18099795 1
402 18099795 1
116 18099795 1
1263 18099795 1
2116 18099795 1
2117 18099795 1
1340 18099795 1
1557 18099795 1
126 18099795 1
2 18099795 1
153 18099795 1
156 18099795 1
158 18099795 1
135 18099795 1
1144 18099795 1
1345 18099795 1
170 18099795 1
140 18099795 1
1270 18099795 1
2118 18099795 1
1687 18099795 1
175 18099795 1
1689 18099795 1
1148 18099795 1
696 18099795 1
2119 18099795 1
1353 18099795 1
178 18099795 1
180 18099795 1
183 18099795 1
955 18099795 1
32 18099795 1
1691 18099795 1
2120 18099795 1
2121 18099795 1
416 18099795 1
190 18099795 1
1694 18099795 1
1696 18099795 1
196 18099795 1
1697 18099795 1
1698 18099795 1
41 18099795 1
201 18099795 1
1702 18099795 1
1567 18099795 1
971 18099795 1
2122 18099795 1
573 18099795 1
505 18099795 1
577 18099795 1
975 18099795 1
578 18099795 1
1363 18099795 1
64 18099795 1
2123 18099795 1
1829 18099795 1
1706 18099795 1
2124 18099795 1
216 18099795 1
2125 18099795 1
74 18099795 1
983 18099795 1
2126 18099795 1
2127 18099795 1
2128 18099795 1
225 18099795 1
227 18099795 1
82 18099795 1
84 18099795 1
711 18099795 1
1513 18099795 1
90 18099795 1
92 18099795 1
747 18099795 1
96 18099795 1
1166 18099795 1
249 18099795 1
1519 18099795 1
2129 18099795 1
2130 18099795 1
256 18099795 1
258 18099795 1
106 18099795 1
264 18099795 1
109 18099795 1
1454 18099795 1
110 18099795 1
1839 18099795 1
275 18099795 1
118 18099795 1
121 18099795 1
281 18099795 1
2131 18099795 1
2132 18099795 1
284 18099795 1
1231 18099795 1
289 18099795 1
1844 18099795 1
1178 18099795 1
8 18099795 1
13 18099795 1
15 18099795 1
1850 18099795 1
2133 18099795 1
1983 18099795 1
1321 18099795 1
1718 18099795 1
2134 18099795 1
1851 18099795 1
310 18099795 1
2135 18099795 1
1240 18099795 1
1183 18099795 1
413 18099795 1
317 18099795 1
27 18099795 1
322 18099795 1
324 18099795 1
130 18099795 1
330 18099795 1
1304 18099795 1
2136 18099795 1
2137 18099795 1
341 18099795 1
39 18099795 1
40 18099795 1
632 18099795 1
1020 18099795 1
343 18099795 1
418 18099795 1
2138 18099795 1
345 18099795 1
2056 18099795 1
811 18099795 1
349 18099795 1
49 18099795 1
1729 18099795 1
1028 18099795 1
1731 18099795 1
2139 18099795 1
423 18099795 1
1987 18099795 1
2140 18099795 1
357 18099795 1
1733 18099795 1
65 18099795 1
361 18099795 1
136 18099795 1
2141 18099795 1
1391 18099795 1
80 18099795 1
1595 18099795 1
534 18099795 1
85 18099795 1
376 18099795 1
2142 18099795 1
379 18099795 1
429 18099795 1
786 18099795 1
1740 18099795 1
2143 18099795 1
1392 18099795 1
1317 18099795 1
102 18099795 1
392 18099795 1
103 18099795 1
2144 18099795 1
108 18099795 1
2012 18099795 1
399 18099795 1
2145 18099795 1
1051 18099795 1
120 18099795 1
1 87733460 1
437 87733460 1
4 87733460 1
5 87733460 1
438 87733460 1
297 87733460 1
7 87733460 1
442 87733460 1
12 87733460 1
13 87733460 1
444 87733460 1
470 87733460 1
447 87733460 1
448 87733460 1
79 87733460 1
473 87733460 1
80 87733460 1
1770 87733460 1
1798 87733460 1
82 87733460 1
88 87733460 1
449 87733460 1
89 87733460 1
476 87733460 1
92 87733460 1
450 87733460 1
1763 87733460 1
242 87733460 1
97 87733460 1
480 87733460 1
1766 87733460 1
453 87733460 1
484 87733460 1
456 87733460 1
39 87733460 1
2146 87733460 1
1767 87733460 1
1768 87733460 1
488 87733460 1
1800 87733460 1
106 87733460 1
458 87733460 1
2147 87733460 1
109 87733460 1
489 87733460 1
113 87733460 1
1801 87733460 1
1769 87733460 1
115 87733460 1
116 87733460 1
490 87733460 1
122 87733460 1
793 106115066 1
2148 106115066 1
1398 106115066 1
1491 106115066 1
5 106115066 1
938 106115066 1
835 106115066 1
7 106115066 1
12 106115066 1
549 106115066 1
836 106115066 1
2149 106115066 1
1492 106115066 1
164 106115066 1
1430 106115066 1
941 106115066 1
2150 106115066 1
944 106115066 1
1493 106115066 1
170 106115066 1
753 106115066 1
1270 106115066 1
2014 106115066 1
949 106115066 1
950 106115066 1
951 106115066 1
25 106115066 1
841 106115066 1
178 106115066 1
28 106115066 1
954 106115066 1
32 106115066 1
1245 106115066 1
956 106115066 1
957 106115066 1
2121 106115066 1
564 106115066 1
1410 106115066 1
1273 106115066 1
964 106115066 1
2151 106115066 1
2152 106115066 1
201 106115066 1
968 106115066 1
1358 106115066 1
48 106115066 1
848 106115066 1
1057 106115066 1
50 106115066 1
970 106115066 1
851 106115066 1
1359 106115066 1
973 106115066 1
2153 106115066 1
855 106115066 1
61 106115066 1
975 106115066 1
706 106115066 1
64 106115066 1
1509 106115066 1
982 106115066 1
1439 106115066 1
860 106115066 1
2154 106115066 1
767 106115066 1
79 106115066 1
863 106115066 1
1955 106115066 1
1365 106115066 1
686 106115066 1
82 106115066 1
88 106115066 1
234 106115066 1
235 106115066 1
1442 106115066 1
869 106115066 1
93 106115066 1
92 106115066 1
1226 106115066 1
96 106115066 1
97 106115066 1
993 106115066 1
508 106115066 1
873 106115066 1
2155 106115066 1
2019 106115066 1
1369 106115066 1
2020 106115066 1
879 106115066 1
259 106115066 1
106 106115066 1
109 106115066 1
266 106115066 1
882 106115066 1
998 106115066 1
1371 106115066 1
885 106115066 1
113 106115066 1
999 106115066 1
886 106115066 1
278 106115066 1
122 106115066 1
607 106115066 1
2156 106115066 1
1 106115066 1
3 106115066 1
4 106115066 1
890 106115066 1
292 106115066 1
6 106115066 1
297 106115066 1
1605 106115066 1
2157 106115066 1
1376 106115066 1
10 106115066 1
11 106115066 1
516 106115066 1
2158 106115066 1
1004 106115066 1
1378 106115066 1
894 106115066 1
1432 106115066 1
1005 106115066 1
2159 106115066 1
1584 106115066 1
897 106115066 1
898 106115066 1
21 106115066 1
1008 106115066 1
900 106115066 1
2160 106115066 1
1963 106115066 1
313 106115066 1
314 106115066 1
904 106115066 1
316 106115066 1
27 106115066 1
1011 106115066 1
324 106115066 1
1013 106115066 1
34 106115066 1
1384 106115066 1
335 106115066 1
1015 106115066 1
35 106115066 1
1188 106115066 1
37 106115066 1
1311 106115066 1
341 106115066 1
39 106115066 1
40 106115066 1
749 106115066 1
418 106115066 1
1943 106115066 1
419 106115066 1
1022 106115066 1
2161 106115066 1
1966 106115066 1
910 106115066 1
348 106115066 1
1027 106115066 1
49 106115066 1
1200 106115066 1
53 106115066 1
1031 106115066 1
352 106115066 1
1032 106115066 1
915 106115066 1
357 106115066 1
2162 106115066 1
1529 106115066 1
72 106115066 1
468 106115066 1
1039 106115066 1
370 106115066 1
923 106115066 1
80 106115066 1
1915 106115066 1
924 106115066 1
85 106115066 1
83 106115066 1
1041 106115066 1
89 106115066 1
926 106115066 1
1042 106115066 1
1043 106115066 1
1044 106115066 1
927 106115066 1
1916 106115066 1
1598 106115066 1
1047 106115066 1
929 106115066 1
931 106115066 1
103 106115066 1
933 106115066 1
105 106115066 1
2163 106115066 1
108 106115066 1
670 106115066 1
1958 106115066 1
115 106115066 1
116 106115066 1
404 106115066 1
1263 106115066 1
405 106115066 1
1050 106115066 1
1052 106115066 1
120 106115066 1
2164 328634628 1
152 328634628 1
2165 328634628 1
2166 328634628 1
157 328634628 1
546 328634628 1
1399 328634628 1
7 328634628 1
1344 328634628 1
2167 328634628 1
2086 328634628 1
2168 328634628 1
25 328634628 1
2169 328634628 1
182 328634628 1
415 328634628 1
1760 328634628 1
1409 328634628 1
2170 328634628 1
1562 328634628 1
193 328634628 1
844 328634628 1
199 328634628 1
761 328634628 1
1337 328634628 1
1563 328634628 1
1414 328634628 1
1566 328634628 1
1087 328634628 1
422 328634628 1
207 328634628 1
1278 328634628 1
1569 328634628 1
2171 328634628 1
1825 328634628 1
1571 328634628 1
1572 328634628 1
61 328634628 1
2172 328634628 1
62 328634628 1
1633 328634628 1
426 328634628 1
427 328634628 1
1093 328634628 1
2094 328634628 1
218 328634628 1
708 328634628 1
1830 328634628 1
1283 328634628 1
861 328634628 1
79 328634628 1
146 328634628 1
1574 328634628 1
88 328634628 1
868 328634628 1
2173 328634628 1
2174 328634628 1
93 328634628 1
2175 328634628 1
2176 328634628 1
241 328634628 1
1576 328634628 1
2095 328634628 1
1096 328634628 1
97 328634628 1
508 328634628 1
2177 328634628 1
2007 328634628 1
1453 328634628 1
1426 328634628 1
2178 328634628 1
2179 328634628 1
431 328634628 1
601 328634628 1
1639 328634628 1
259 328634628 1
1098 328634628 1
267 328634628 1
269 328634628 1
270 328634628 1
603 328634628 1
885 328634628 1
2180 328634628 1
147 328634628 1
1372 328634628 1
122 328634628 1
2181 328634628 1
280 328634628 1
409 328634628 1
285 328634628 1
2182 328634628 1
288 328634628 1
4 328634628 1
1295 328634628 1
2183 328634628 1
610 328634628 1
294 328634628 1
2184 328634628 1
11 328634628 1
1233 328634628 1
1648 328634628 1
410 328634628 1
613 328634628 1
1651 328634628 1
2185 328634628 1
1652 328634628 1
895 328634628 1
2186 328634628 1
143 328634628 1
2187 328634628 1
2023 328634628 1
311 328634628 1
2188 328634628 1
21 328634628 1
1585 328634628 1
1852 328634628 1
312 328634628 1
1380 328634628 1
315 328634628 1
2189 328634628 1
1939 328634628 1
123 328634628 1
1855 328634628 1
326 328634628 1
1587 328634628 1
627 328634628 1
2190 328634628 1
2191 328634628 1
1589 328634628 1
2192 328634628 1
2193 328634628 1
639 328634628 1
51 328634628 1
640 328634628 1
641 328634628 1
1863 328634628 1
53 328634628 1
1662 328634628 1
353 328634628 1
2194 328634628 1
1329 328634628 1
1867 328634628 1
2195 328634628 1
2196 328634628 1
1316 328634628 1
2197 328634628 1
2011 328634628 1
2198 328634628 1
1870 328634628 1
89 328634628 1
1133 328634628 1
2199 328634628 1
1668 328634628 1
2200 328634628 1
928 328634628 1
2201 328634628 1
385 328634628 1
1598 328634628 1
2202 328634628 1
2203 328634628 1
2204 328634628 1
2205 328634628 1
390 328634628 1
2206 328634628 1
2207 328634628 1
393 328634628 1
539 328634628 1
1875 328634628 1
2208 328634628 1
2209 328634628 1
2210 328634628 1
669 328634628 1
433 328634628 1
671 328634628 1
1675 328634628 1
1678 328634628 1
435 328634628 1
2211 328634628 1
401 328634628 1
2212 328634628 1
402 328634628 1
2213 328634628 1
116 328634628 1
1878 328634628 1
1263 328634628 1
405 328634628 1
2214 328634628 1
2215 328634628 1
1554 328634628 1
2216 328634628 1
1340 328634628 1
937 328634628 1
1759 328634628 1
1341 328634628 1
2217 328634628 1
158 328634628 1
160 328634628 1
751 328634628 1
12 328634628 1
135 328634628 1
550 328634628 1
140 328634628 1
1560 328634628 1
175 328634628 1
2218 328634628 1
2219 328634628 1
1690 328634628 1
2220 328634628 1
32 328634628 1
128 328634628 1
2221 328634628 1
416 328634628 1
2222 328634628 1
1561 328634628 1
1412 328634628 1
197 328634628 1
41 328634628 1
966 328634628 1
2223 328634628 1
567 328634628 1
420 328634628 1
2224 328634628 1
2225 328634628 1
50 328634628 1
2226 328634628 1
571 328634628 1
1703 328634628 1
505 328634628 1
972 328634628 1
2227 328634628 1
1160 328634628 1
1705 328634628 1
2228 328634628 1
2229 328634628 1
1829 328634628 1
978 328634628 1
2230 328634628 1
216 328634628 1
1162 328634628 1
2231 328634628 1
138 328634628 1
219 328634628 1
1608 328634628 1
2232 328634628 1
76 328634628 1
77 328634628 1
586 328634628 1
225 328634628 1
82 328634628 1
1707 328634628 1
2233 328634628 1
90 328634628 1
92 328634628 1
747 328634628 1
2234 328634628 1
96 328634628 1
992 328634628 1
2235 328634628 1
2236 328634628 1
1578 328634628 1
1367 328634628 1
2237 328634628 1
2238 328634628 1
600 328634628 1
717 328634628 1
1837 328634628 1
773 328634628 1
1956 328634628 1
106 328634628 1
2239 328634628 1
142 328634628 1
110 328634628 1
109 328634628 1
2240 328634628 1
604 328634628 1
2241 328634628 1
113 328634628 1
275 328634628 1
118 328634628 1
119 328634628 1
607 328634628 1
2242 328634628 1
284 328634628 1
721 328634628 1
2243 328634628 1
295 328634628 1
2244 328634628 1
1470 328634628 1
1849 328634628 1
1006 328634628 1
1007 328634628 1
1718 328634628 1
1240 328634628 1
413 328634628 1
317 328634628 1
27 328634628 1
1404 328634628 1
680 328634628 1
130 328634628 1
2136 328634628 1
1724 328634628 1
630 328634628 1
1190 328634628 1
39 328634628 1
40 328634628 1
343 328634628 1
418 328634628 1
1858 328634628 1
2245 328634628 1
634 328634628 1
345 328634628 1
346 328634628 1
2246 328634628 1
811 328634628 1
349 328634628 1
1026 328634628 1
49 328634628 1
2247 328634628 1
2248 328634628 1
2057 328634628 1
642 328634628 1
643 328634628 1
2249 328634628 1
2250 328634628 1
1593 328634628 1
2059 328634628 1
2251 328634628 1
2140 328634628 1
2073 328634628 1
1036 328634628 1
1733 328634628 1
65 328634628 1
361 328634628 1
1735 328634628 1
362 328634628 1
2252 328634628 1
136 328634628 1
2253 328634628 1
1869 328634628 1
2254 328634628 1
653 328634628 1
1737 328634628 1
373 328634628 1
80 328634628 1
2064 328634628 1
85 328634628 1
376 328634628 1
378 328634628 1
429 328634628 1
2255 328634628 1
788 328634628 1
2256 328634628 1
2257 328634628 1
663 328634628 1
2258 328634628 1
1873 328634628 1
1048 328634628 1
1395 328634628 1
2259 328634628 1
2260 328634628 1
141 328634628 1
108 328634628 1
115 328634628 1
2261 328634628 1
406 328634628 1
120 328634628 1
53 810372954 1
129 810372954 1
4 810372954 1
1201 810372954 1
495 810372954 1
59 810372954 1
1161 810372954 1
7 810372954 1
9 810372954 1
63 810372954 1
361 810372954 1
68 810372954 1
73 810372954 1
16 810372954 1
17 810372954 1
78 810372954 1
79 810372954 1
2262 810372954 1
18 810372954 1
21 810372954 1
1206 810372954 1
1074 810372954 1
22 810372954 1
82 810372954 1
24 810372954 1
23 810372954 1
660 810372954 1
124 810372954 1
561 810372954 1
95 810372954 1
96 810372954 1
1757 810372954 1
1137 810372954 1
715 810372954 1
36 810372954 1
40 810372954 1
109 810372954 1
111 810372954 1
118 810372954 1
116 810372954 1
47 810372954 1
1229 810372954 1
1748 810372954 1
120 810372954 1
1099 810372954 1
1985 631874663 1
53 631874663 1
96 631874663 1
4 631874663 1
562 631874663 1
59 631874663 1
2102 631874663 1
68 631874663 1
523 631874663 1
36 631874663 1
73 631874663 1
1508 631874663 1
1750 631874663 1
16 631874663 1
17 631874663 1
109 631874663 1
2141 631874663 1
78 631874663 1
79 631874663 1
2262 631874663 1
18 631874663 1
111 631874663 1
21 631874663 1
22 631874663 1
23 631874663 1
82 631874663 1
47 631874663 1
2145 631874663 1
120 631874663 1
491 19177609 1
0 19177609 1
693 19177609 1
492 19177609 1
155 19177609 1
1994 19177609 1
495 19177609 1
2033 19177609 1
7 19177609 1
12 19177609 1
135 19177609 1
164 19177609 1
1750 19177609 1
2263 19177609 1
170 19177609 1
16 19177609 1
17 19177609 1
1238 19177609 1
499 19177609 1
18 19177609 1
695 19177609 1
556 19177609 1
1148 19177609 1
20 19177609 1
177 19177609 1
755 19177609 1
26 19177609 1
178 19177609 1
28 19177609 1
1076 19177609 1
182 19177609 1
124 19177609 1
32 19177609 1
500 19177609 1
2264 19177609 1
2265 19177609 1
699 19177609 1
36 19177609 1
2266 19177609 1
44 19177609 1
2267 19177609 1
1501 19177609 1
204 19177609 1
2268 19177609 1
1156 19177609 1
48 19177609 1
50 19177609 1
1569 19177609 1
54 19177609 1
1089 19177609 1
2269 19177609 1
764 19177609 1
212 19177609 1
60 19177609 1
576 19177609 1
580 19177609 1
63 19177609 1
64 19177609 1
68 19177609 1
581 19177609 1
69 19177609 1
427 19177609 1
73 19177609 1
2270 19177609 1
218 19177609 1
77 19177609 1
585 19177609 1
79 19177609 1
586 19177609 1
226 19177609 1
709 19177609 1
686 19177609 1
1452 19177609 1
82 19177609 1
81 19177609 1
1548 19177609 1
88 19177609 1
90 19177609 1
507 19177609 1
91 19177609 1
93 19177609 1
92 19177609 1
240 19177609 1
990 19177609 1
96 19177609 1
97 19177609 1
769 19177609 1
98 19177609 1
508 19177609 1
1578 19177609 1
771 19177609 1
1367 19177609 1
715 19177609 1
1453 19177609 1
431 19177609 1
773 19177609 1
263 19177609 1
106 19177609 1
264 19177609 1
109 19177609 1
111 19177609 1
112 19177609 1
113 19177609 1
114 19177609 1
118 19177609 1
1171 19177609 1
2271 19177609 1
278 19177609 1
119 19177609 1
122 19177609 1
2272 19177609 1
1100 19177609 1
513 19177609 1
1 19177609 1
4 19177609 1
2273 19177609 1
292 19177609 1
6 19177609 1
297 19177609 1
8 19177609 1
9 19177609 1
10 19177609 1
11 19177609 1
516 19177609 1
299 19177609 1
13 19177609 1
14 19177609 1
2274 19177609 1
303 19177609 1
307 19177609 1
308 19177609 1
1744 19177609 1
1653 19177609 1
21 19177609 1
22 19177609 1
519 19177609 1
24 19177609 1
679 19177609 1
23 19177609 1
313 19177609 1
314 19177609 1
315 19177609 1
316 19177609 1
27 19177609 1
30 19177609 1
324 19177609 1
521 19177609 1
35 19177609 1
776 19177609 1
728 19177609 1
37 19177609 1
524 19177609 1
341 19177609 1
1192 19177609 1
39 19177609 1
40 19177609 1
2275 19177609 1
730 19177609 1
343 19177609 1
42 19177609 1
1607 19177609 1
1326 19177609 1
47 19177609 1
49 19177609 1
51 19177609 1
780 19177609 1
53 19177609 1
1542 19177609 1
56 19177609 1
58 19177609 1
59 19177609 1
357 19177609 1
646 19177609 1
65 19177609 1
361 19177609 1
67 19177609 1
529 19177609 1
530 19177609 1
72 19177609 1
652 19177609 1
1463 19177609 1
75 19177609 1
78 19177609 1
532 19177609 1
655 19177609 1
370 19177609 1
372 19177609 1
80 19177609 1
534 19177609 1
85 19177609 1
83 19177609 1
87 19177609 1
925 19177609 1
89 19177609 1
379 19177609 1
660 19177609 1
786 19177609 1
94 19177609 1
95 19177609 1
537 19177609 1
2276 19177609 1
99 19177609 1
100 19177609 1
102 19177609 1
391 19177609 1
104 19177609 1
2277 19177609 1
105 19177609 1
108 19177609 1
670 19177609 1
2278 19177609 1
541 19177609 1
2279 19177609 1
402 19177609 1
115 19177609 1
116 19177609 1
404 19177609 1
1263 19177609 1
120 19177609 1
660 871469846 1
621 871469846 1
53 871469846 1
1100 871469846 1
561 871469846 1
96 871469846 1
4 871469846 1
626 871469846 1
57 871469846 1
59 871469846 1
495 871469846 1
297 871469846 1
646 871469846 1
9 871469846 1
688 871469846 1
829 871469846 1
63 871469846 1
715 871469846 1
648 871469846 1
36 871469846 1
1190 871469846 1
73 871469846 1
539 871469846 1
16 871469846 1
1458 871469846 1
1971 871469846 1
17 871469846 1
109 871469846 1
1007 871469846 1
2262 871469846 1
2280 871469846 1
111 871469846 1
21 871469846 1
22 871469846 1
23 871469846 1
118 871469846 1
47 871469846 1
120 871469846 1
149 92498317 1
491 92498317 1
673 92498317 1
1265 92498317 1
0 92498317 1
1142 92498317 1
2281 92498317 1
156 92498317 1
495 92498317 1
2033 92498317 1
7 92498317 1
12 92498317 1
162 92498317 1
164 92498317 1
170 92498317 1
16 92498317 1
17 92498317 1
1889 92498317 1
497 92498317 1
499 92498317 1
18 92498317 1
20 92498317 1
1074 92498317 1
1271 92498317 1
25 92498317 1
178 92498317 1
28 92498317 1
1076 92498317 1
182 92498317 1
32 92498317 1
500 92498317 1
1897 92498317 1
189 92498317 1
193 92498317 1
756 92498317 1
503 92498317 1
36 92498317 1
2266 92498317 1
44 92498317 1
201 92498317 1
1086 92498317 1
1157 92498317 1
48 92498317 1
54 92498317 1
60 92498317 1
1161 92498317 1
61 92498317 1
62 92498317 1
63 92498317 1
581 92498317 1
69 92498317 1
68 92498317 1
71 92498317 1
73 92498317 1
77 92498317 1
79 92498317 1
2282 92498317 1
227 92498317 1
82 92498317 1
81 92498317 1
1548 92498317 1
88 92498317 1
234 92498317 1
866 92498317 1
507 92498317 1
93 92498317 1
92 92498317 1
240 92498317 1
96 92498317 1
97 92498317 1
2283 92498317 1
2284 92498317 1
1333 92498317 1
510 92498317 1
1169 92498317 1
106 92498317 1
264 92498317 1
109 92498317 1
266 92498317 1
111 92498317 1
2285 92498317 1
112 92498317 1
113 92498317 1
118 92498317 1
1229 92498317 1
119 92498317 1
278 92498317 1
1099 92498317 1
122 92498317 1
121 92498317 1
513 92498317 1
1 92498317 1
3 92498317 1
1293 92498317 1
4 92498317 1
292 92498317 1
6 92498317 1
297 92498317 1
9 92498317 1
8 92498317 1
11 92498317 1
10 92498317 1
516 92498317 1
1233 92498317 1
299 92498317 1
13 92498317 1
14 92498317 1
15 92498317 1
2286 92498317 1
1432 92498317 1
306 92498317 1
724 92498317 1
308 92498317 1
1299 92498317 1
21 92498317 1
22 92498317 1
2287 92498317 1
519 92498317 1
24 92498317 1
23 92498317 1
313 92498317 1
314 92498317 1
904 92498317 1
316 92498317 1
27 92498317 1
30 92498317 1
324 92498317 1
521 92498317 1
1305 92498317 1
335 92498317 1
35 92498317 1
1310 92498317 1
37 92498317 1
341 92498317 1
39 92498317 1
40 92498317 1
418 92498317 1
42 92498317 1
419 92498317 1
2288 92498317 1
1121 92498317 1
47 92498317 1
49 92498317 1
51 92498317 1
2289 92498317 1
53 92498317 1
56 92498317 1
1201 92498317 1
58 92498317 1
59 92498317 1
357 92498317 1
361 92498317 1
67 92498317 1
529 92498317 1
530 92498317 1
72 92498317 1
739 92498317 1
78 92498317 1
532 92498317 1
655 92498317 1
370 92498317 1
80 92498317 1
1206 92498317 1
85 92498317 1
83 92498317 1
87 92498317 1
89 92498317 1
1208 92498317 1
379 92498317 1
1209 92498317 1
380 92498317 1
660 92498317 1
94 92498317 1
1134 92498317 1
95 92498317 1
2290 92498317 1
1210 92498317 1
100 92498317 1
2291 92498317 1
102 92498317 1
1138 92498317 1
104 92498317 1
539 92498317 1
105 92498317 1
108 92498317 1
690 92498317 1
541 92498317 1
745 92498317 1
115 92498317 1
116 92498317 1
404 92498317 1
120 92498317 1
1604 92498317 1
1265 14146330 1
281 14146330 1
1 14146330 1
284 14146330 1
152 14146330 1
287 14146330 1
1293 14146330 1
4 14146330 1
289 14146330 1
492 14146330 1
290 14146330 1
292 14146330 1
158 14146330 1
294 14146330 1
1605 14146330 1
7 14146330 1
8 14146330 1
10 14146330 1
11 14146330 1
12 14146330 1
135 14146330 1
1233 14146330 1
2292 14146330 1
165 14146330 1
301 14146330 1
2293 14146330 1
170 14146330 1
140 14146330 1
1619 14146330 1
143 14146330 1
1238 14146330 1
144 14146330 1
308 14146330 1
174 14146330 1
175 14146330 1
1299 14146330 1
310 14146330 1
311 14146330 1
21 14146330 1
177 14146330 1
1271 14146330 1
314 14146330 1
1242 14146330 1
178 14146330 1
27 14146330 1
28 14146330 1
182 14146330 1
32 14146330 1
324 14146330 1
1355 14146330 1
130 14146330 1
330 14146330 1
1305 14146330 1
416 14146330 1
188 14146330 1
2294 14146330 1
1433 14146330 1
748 14146330 1
192 14146330 1
2295 14146330 1
775 14146330 1
35 14146330 1
1310 14146330 1
337 14146330 1
524 14146330 1
341 14146330 1
39 14146330 1
40 14146330 1
197 14146330 1
345 14146330 1
1860 14146330 1
204 14146330 1
207 14146330 1
2296 14146330 1
49 14146330 1
1591 14146330 1
2289 14146330 1
53 14146330 1
1864 14146330 1
353 14146330 1
1361 14146330 1
357 14146330 1
61 14146330 1
2297 14146330 1
361 14146330 1
72 14146330 1
365 14146330 1
136 14146330 1
468 14146330 1
77 14146330 1
767 14146330 1
586 14146330 1
79 14146330 1
2298 14146330 1
225 14146330 1
80 14146330 1
226 14146330 1
227 14146330 1
375 14146330 1
146 14146330 1
229 14146330 1
82 14146330 1
83 14146330 1
85 14146330 1
88 14146330 1
376 14146330 1
89 14146330 1
93 14146330 1
92 14146330 1
379 14146330 1
1668 14146330 1
2299 14146330 1
241 14146330 1
2300 14146330 1
96 14146330 1
661 14146330 1
97 14146330 1
2301 14146330 1
508 14146330 1
2283 14146330 1
387 14146330 1
102 14146330 1
539 14146330 1
258 14146330 1
105 14146330 1
259 14146330 1
263 14146330 1
106 14146330 1
264 14146330 1
141 14146330 1
142 14146330 1
108 14146330 1
109 14146330 1
690 14146330 1
2210 14146330 1
397 14146330 1
270 14146330 1
113 14146330 1
745 14146330 1
273 14146330 1
115 14146330 1
403 14146330 1
116 14146330 1
147 14146330 1
404 14146330 1
122 14146330 1
1604 14146330 1
0 86192099 1
1 86192099 1
513 86192099 1
4 86192099 1
292 86192099 1
6 86192099 1
495 86192099 1
297 86192099 1
7 86192099 1
8 86192099 1
9 86192099 1
10 86192099 1
11 86192099 1
12 86192099 1
2302 86192099 1
164 86192099 1
13 86192099 1
14 86192099 1
2303 86192099 1
15 86192099 1
170 86192099 1
16 86192099 1
17 86192099 1
499 86192099 1
1321 86192099 1
308 86192099 1
724 86192099 1
18 86192099 1
556 86192099 1
2304 86192099 1
20 86192099 1
21 86192099 1
22 86192099 1
519 86192099 1
23 86192099 1
24 86192099 1
314 86192099 1
316 86192099 1
25 86192099 1
178 86192099 1
26 86192099 1
27 86192099 1
28 86192099 1
29 86192099 1
30 86192099 1
1076 86192099 1
182 86192099 1
31 86192099 1
32 86192099 1
124 86192099 1
324 86192099 1
500 86192099 1
34 86192099 1
774 86192099 1
699 86192099 1
728 86192099 1
35 86192099 1
36 86192099 1
631 86192099 1
37 86192099 1
38 86192099 1
39 86192099 1
341 86192099 1
40 86192099 1
42 86192099 1
200 86192099 1
44 86192099 1
1326 86192099 1
201 86192099 1
1122 86192099 1
45 86192099 1
2025 86192099 1
2305 86192099 1
1526 86192099 1
47 86192099 1
48 86192099 1
49 86192099 1
1804 86192099 1
50 86192099 1
51 86192099 1
53 86192099 1
1327 86192099 1
1328 86192099 1
56 86192099 1
212 86192099 1
58 86192099 1
59 86192099 1
576 86192099 1
60 86192099 1
357 86192099 1
61 86192099 1
63 86192099 1
67 86192099 1
361 86192099 1
68 86192099 1
69 86192099 1
581 86192099 1
72 86192099 1
365 86192099 1
2123 86192099 1
73 86192099 1
74 86192099 1
2306 86192099 1
75 86192099 1
2074 86192099 1
2307 86192099 1
77 86192099 1
739 86192099 1
532 86192099 1
78 86192099 1
79 86192099 1
655 86192099 1
370 86192099 1
224 86192099 1
80 86192099 1
81 86192099 1
82 86192099 1
83 86192099 1
84 86192099 1
85 86192099 1
87 86192099 1
88 86192099 1
89 86192099 1
507 86192099 1
379 86192099 1
92 86192099 1
93 86192099 1
94 86192099 1
95 86192099 1
96 86192099 1
1331 86192099 1
97 86192099 1
98 86192099 1
508 86192099 1
1975 86192099 1
771 86192099 1
100 86192099 1
102 86192099 1
2308 86192099 1
104 86192099 1
105 86192099 1
264 86192099 1
106 86192099 1
108 86192099 1
266 86192099 1
109 86192099 1
111 86192099 1
112 86192099 1
541 86192099 1
113 86192099 1
114 86192099 1
115 86192099 1
116 86192099 1
118 86192099 1
404 86192099 1
278 86192099 1
120 86192099 1
122 86192099 1
1569 221355288 1
1591 221355288 1
53 221355288 1
2171 221355288 1
352 221355288 1
353 221355288 1
288 221355288 1
4 221355288 1
297 221355288 1
1605 221355288 1
61 221355288 1
7 221355288 1
12 221355288 1
1950 221355288 1
136 221355288 1
138 221355288 1
554 221355288 1
140 221355288 1
1338 221355288 1
143 221355288 1
144 221355288 1
79 221355288 1
2309 221355288 1
174 221355288 1
1744 221355288 1
175 221355288 1
225 221355288 1
80 221355288 1
517 221355288 1
21 221355288 1
146 221355288 1
2310 221355288 1
1452 221355288 1
82 221355288 1
1707 221355288 1
88 221355288 1
376 221355288 1
28 221355288 1
89 221355288 1
123 221355288 1
92 221355288 1
559 221355288 1
955 221355288 1
32 221355288 1
680 221355288 1
130 221355288 1
96 221355288 1
97 221355288 1
1587 221355288 1
2311 221355288 1
35 221355288 1
2312 221355288 1
1599 221355288 1
39 221355288 1
40 221355288 1
1601 221355288 1
258 221355288 1
418 221355288 1
141 221355288 1
109 221355288 1
397 221355288 1
270 221355288 1
113 221355288 1
420 221355288 1
275 221355288 1
116 221355288 1
147 221355288 1
1581 221355288 1
119 221355288 1
120 221355288 1
49 221355288 1
122 221355288 1
50 475884318 1
51 475884318 1
2313 475884318 1
53 475884318 1
126 475884318 1
4 475884318 1
57 475884318 1
2314 475884318 1
59 475884318 1
297 475884318 1
61 475884318 1
7 475884318 1
9 475884318 1
63 475884318 1
361 475884318 1
581 475884318 1
16 475884318 1
498 475884318 1
589 475884318 1
18 475884318 1
556 475884318 1
21 475884318 1
22 475884318 1
558 475884318 1
82 475884318 1
24 475884318 1
232 475884318 1
23 475884318 1
477 475884318 1
94 475884318 1
96 475884318 1
625 475884318 1
829 475884318 1
36 475884318 1
40 475884318 1
525 475884318 1
343 475884318 1
418 475884318 1
42 475884318 1
111 475884318 1
112 475884318 1
118 475884318 1
1339 475884318 1
116 475884318 1
47 475884318 1
1229 475884318 1
120 475884318 1
491 118984824 1
0 118984824 1
1613 118984824 1
693 118984824 1
5 118984824 1
2315 118984824 1
495 118984824 1
2316 118984824 1
1070 118984824 1
1399 118984824 1
7 118984824 1
1072 118984824 1
2303 118984824 1
170 118984824 1
16 118984824 1
17 118984824 1
499 118984824 1
18 118984824 1
20 118984824 1
177 118984824 1
557 118984824 1
178 118984824 1
28 118984824 1
1076 118984824 1
415 118984824 1
1924 118984824 1
1245 118984824 1
500 118984824 1
2317 118984824 1
698 118984824 1
189 118984824 1
699 118984824 1
756 118984824 1
36 118984824 1
757 118984824 1
566 118984824 1
966 118984824 1
44 118984824 1
1154 118984824 1
2318 118984824 1
201 118984824 1
1157 118984824 1
48 118984824 1
50 118984824 1
54 118984824 1
973 118984824 1
2042 118984824 1
61 118984824 1
2319 118984824 1
1633 118984824 1
63 118984824 1
706 118984824 1
68 118984824 1
581 118984824 1
69 118984824 1
71 118984824 1
73 118984824 1
1093 118984824 1
74 118984824 1
77 118984824 1
767 118984824 1
79 118984824 1
226 118984824 1
2320 118984824 1
82 118984824 1
81 118984824 1
88 118984824 1
711 118984824 1
866 118984824 1
1442 118984824 1
90 118984824 1
507 118984824 1
91 118984824 1
712 118984824 1
93 118984824 1
92 118984824 1
96 118984824 1
246 118984824 1
98 118984824 1
97 118984824 1
508 118984824 1
2321 118984824 1
770 118984824 1
247 118984824 1
248 118984824 1
2237 118984824 1
601 118984824 1
773 118984824 1
263 118984824 1
106 118984824 1
264 118984824 1
109 118984824 1
266 118984824 1
267 118984824 1
111 118984824 1
112 118984824 1
113 118984824 1
114 118984824 1
2322 118984824 1
122 118984824 1
513 118984824 1
1 118984824 1
3 118984824 1
4 118984824 1
292 118984824 1
293 118984824 1
1605 118984824 1
11 118984824 1
10 118984824 1
13 118984824 1
1432 118984824 1
2323 118984824 1
724 118984824 1
308 118984824 1
21 118984824 1
22 118984824 1
2287 118984824 1
519 118984824 1
24 118984824 1
679 118984824 1
23 118984824 1
313 118984824 1
314 118984824 1
904 118984824 1
27 118984824 1
30 118984824 1
1483 118984824 1
1382 118984824 1
324 118984824 1
774 118984824 1
1384 118984824 1
35 118984824 1
728 118984824 1
341 118984824 1
39 118984824 1
40 118984824 1
729 118984824 1
343 118984824 1
418 118984824 1
42 118984824 1
1607 118984824 1
345 118984824 1
1122 118984824 1
1026 118984824 1
47 118984824 1
49 118984824 1
51 118984824 1
53 118984824 1
2324 118984824 1
2325 118984824 1
1328 118984824 1
56 118984824 1
58 118984824 1
59 118984824 1
357 118984824 1
646 118984824 1
67 118984824 1
1974 118984824 1
529 118984824 1
72 118984824 1
70 118984824 1
738 118984824 1
739 118984824 1
2326 118984824 1
78 118984824 1
655 118984824 1
2327 118984824 1
370 118984824 1
80 118984824 1
534 118984824 1
85 118984824 1
83 118984824 1
89 118984824 1
379 118984824 1
786 118984824 1
94 118984824 1
95 118984824 1
788 118984824 1
2328 118984824 1
100 118984824 1
102 118984824 1
104 118984824 1
539 118984824 1
105 118984824 1
108 118984824 1
402 118984824 1
115 118984824 1
116 118984824 1
404 118984824 1
120 118984824 1
2329 118984824 1
50 217148014 1
51 217148014 1
53 217148014 1
513 217148014 1
54 217148014 1
2330 217148014 1
1293 217148014 1
4 217148014 1
56 217148014 1
59 217148014 1
576 217148014 1
644 217148014 1
295 217148014 1
2331 217148014 1
297 217148014 1
7 217148014 1
61 217148014 1
9 217148014 1
11 217148014 1
63 217148014 1
12 217148014 1
361 217148014 1
68 217148014 1
581 217148014 1
1974 217148014 1
2003 217148014 1
529 217148014 1
73 217148014 1
1463 217148014 1
2323 217148014 1
16 217148014 1
78 217148014 1
79 217148014 1
724 217148014 1
18 217148014 1
2332 217148014 1
80 217148014 1
20 217148014 1
21 217148014 1
2333 217148014 1
22 217148014 1
23 217148014 1
24 217148014 1
82 217148014 1
1452 217148014 1
88 217148014 1
25 217148014 1
92 217148014 1
380 217148014 1
94 217148014 1
500 217148014 1
1708 217148014 1
1443 217148014 1
2334 217148014 1
96 217148014 1
2335 217148014 1
2004 217148014 1
771 217148014 1
36 217148014 1
39 217148014 1
40 217148014 1
104 217148014 1
1139 217148014 1
42 217148014 1
109 217148014 1
669 217148014 1
1083 217148014 1
111 217148014 1
114 217148014 1
116 217148014 1
118 217148014 1
47 217148014 1
1052 217148014 1
49 217148014 1
120 217148014 1
795 77981490 1
1060 77981490 1
157 77981490 1
2336 77981490 1
158 77981490 1
7 77981490 1
135 77981490 1
165 77981490 1
2263 77981490 1
169 77981490 1
1347 77981490 1
170 77981490 1
140 77981490 1
1236 77981490 1
1237 77981490 1
174 77981490 1
177 77981490 1
1242 77981490 1
1923 77981490 1
25 77981490 1
799 77981490 1
178 77981490 1
28 77981490 1
1776 77981490 1
802 77981490 1
955 77981490 1
32 77981490 1
2337 77981490 1
416 77981490 1
1693 77981490 1
190 77981490 1
1930 77981490 1
757 77981490 1
807 77981490 1
1248 77981490 1
2338 77981490 1
200 77981490 1
809 77981490 1
810 77981490 1
2339 77981490 1
207 77981490 1
48 77981490 1
1278 77981490 1
1057 77981490 1
50 77981490 1
2340 77981490 1
505 77981490 1
2341 77981490 1
61 77981490 1
62 77981490 1
814 77981490 1
1419 77981490 1
216 77981490 1
217 77981490 1
1065 77981490 1
708 77981490 1
77 77981490 1
79 77981490 1
225 77981490 1
227 77981490 1
146 77981490 1
82 77981490 1
88 77981490 1
93 77981490 1
92 77981490 1
478 77981490 1
241 77981490 1
96 77981490 1
246 77981490 1
97 77981490 1
508 77981490 1
1745 77981490 1
994 77981490 1
819 77981490 1
1260 77981490 1
256 77981490 1
1956 77981490 1
259 77981490 1
258 77981490 1
820 77981490 1
2048 77981490 1
263 77981490 1
106 77981490 1
821 77981490 1
109 77981490 1
267 77981490 1
270 77981490 1
113 77981490 1
2342 77981490 1
118 77981490 1
147 77981490 1
122 77981490 1
2343 77981490 1
2344 77981490 1
281 77981490 1
285 77981490 1
1 77981490 1
287 77981490 1
1231 77981490 1
4 77981490 1
289 77981490 1
290 77981490 1
292 77981490 1
294 77981490 1
293 77981490 1
297 77981490 1
797 77981490 1
10 77981490 1
11 77981490 1
13 77981490 1
1235 77981490 1
143 77981490 1
144 77981490 1
308 77981490 1
310 77981490 1
311 77981490 1
517 77981490 1
21 77981490 1
1240 77981490 1
314 77981490 1
413 77981490 1
1380 77981490 1
316 77981490 1
27 77981490 1
800 77981490 1
322 77981490 1
324 77981490 1
803 77981490 1
2345 77981490 1
130 77981490 1
330 77981490 1
627 77981490 1
1061 77981490 1
1062 77981490 1
775 77981490 1
35 77981490 1
805 77981490 1
1725 77981490 1
337 77981490 1
808 77981490 1
341 77981490 1
39 77981490 1
40 77981490 1
2346 77981490 1
346 77981490 1
349 77981490 1
49 77981490 1
1591 77981490 1
2057 77981490 1
53 77981490 1
352 77981490 1
351 77981490 1
353 77981490 1
812 77981490 1
55 77981490 1
813 77981490 1
357 77981490 1
65 77981490 1
361 77981490 1
72 77981490 1
1485 77981490 1
136 77981490 1
2061 77981490 1
2347 77981490 1
80 77981490 1
375 77981490 1
85 77981490 1
83 77981490 1
376 77981490 1
89 77981490 1
1892 77981490 1
379 77981490 1
2348 77981490 1
818 77981490 1
387 77981490 1
791 77981490 1
390 77981490 1
102 77981490 1
393 77981490 1
103 77981490 1
539 77981490 1
105 77981490 1
1397 77981490 1
141 77981490 1
2002 77981490 1
108 77981490 1
433 77981490 1
824 77981490 1
826 77981490 1
541 77981490 1
827 77981490 1
402 77981490 1
115 77981490 1
403 77981490 1
116 77981490 1
404 77981490 1
120 77981490 1
408 77981490 1
828 77981490 1
409 77808680 1
491 77808680 1
281 77808680 1
1557 77808680 1
1 77808680 1
285 77808680 1
151 77808680 1
4 77808680 1
795 77808680 1
155 77808680 1
2349 77808680 1
1683 77808680 1
1269 77808680 1
158 77808680 1
157 77808680 1
2350 77808680 1
294 77808680 1
297 77808680 1
1559 77808680 1
2351 77808680 1
7 77808680 1
8 77808680 1
11 77808680 1
12 77808680 1
135 77808680 1
164 77808680 1
165 77808680 1
1773 77808680 1
301 77808680 1
1345 77808680 1
1652 77808680 1
140 77808680 1
143 77808680 1
1237 77808680 1
175 77808680 1
310 77808680 1
556 77808680 1
1774 77808680 1
21 77808680 1
1240 77808680 1
177 77808680 1
2352 77808680 1
1242 77808680 1
1775 77808680 1
413 77808680 1
25 77808680 1
316 77808680 1
28 77808680 1
414 77808680 1
182 77808680 1
1407 77808680 1
1690 77808680 1
322 77808680 1
955 77808680 1
2353 77808680 1
32 77808680 1
2354 77808680 1
130 77808680 1
2355 77808680 1
327 77808680 1
34 77808680 1
330 77808680 1
416 77808680 1
1623 77808680 1
1693 77808680 1
193 77808680 1
35 77808680 1
1497 77808680 1
337 77808680 1
39 77808680 1
40 77808680 1
197 77808680 1
730 77808680 1
418 77808680 1
41 77808680 1
200 77808680 1
1589 77808680 1
346 77808680 1
421 77808680 1
207 77808680 1
48 77808680 1
49 77808680 1
1278 77808680 1
1057 77808680 1
50 77808680 1
1591 77808680 1
51 77808680 1
53 77808680 1
351 77808680 1
353 77808680 1
1732 77808680 1
1361 77808680 1
1329 77808680 1
2356 77808680 1
61 77808680 1
62 77808680 1
1389 77808680 1
1733 77808680 1
65 77808680 1
361 77808680 1
72 77808680 1
136 77808680 1
2357 77808680 1
683 77808680 1
219 77808680 1
1869 77808680 1
77 77808680 1
767 77808680 1
79 77808680 1
225 77808680 1
80 77808680 1
227 77808680 1
375 77808680 1
1254 77808680 1
146 77808680 1
82 77808680 1
231 77808680 1
83 77808680 1
85 77808680 1
88 77808680 1
89 77808680 1
90 77808680 1
92 77808680 1
93 77808680 1
1740 77808680 1
2358 77808680 1
96 77808680 1
97 77808680 1
1577 77808680 1
508 77808680 1
2359 77808680 1
101 77808680 1
102 77808680 1
256 77808680 1
539 77808680 1
258 77808680 1
259 77808680 1
263 77808680 1
106 77808680 1
141 77808680 1
108 77808680 1
109 77808680 1
881 77808680 1
690 77808680 1
2360 77808680 1
270 77808680 1
2361 77808680 1
603 77808680 1
512 77808680 1
113 77808680 1
275 77808680 1
115 77808680 1
116 77808680 1
147 77808680 1
118 77808680 1
278 77808680 1
120 77808680 1
122 77808680 1
0 15157283 1
491 15157283 1
1555 15157283 1
2330 15157283 1
693 15157283 1
492 15157283 1
2315 15157283 1
2362 15157283 1
547 15157283 1
2316 15157283 1
164 15157283 1
1145 15157283 1
170 15157283 1
16 15157283 1
2363 15157283 1
499 15157283 1
18 15157283 1
1622 15157283 1
1148 15157283 1
20 15157283 1
1449 15157283 1
1056 15157283 1
2364 15157283 1
25 15157283 1
178 15157283 1
28 15157283 1
181 15157283 1
182 15157283 1
32 15157283 1
500 15157283 1
2365 15157283 1
2366 15157283 1
2266 15157283 1
2367 15157283 1
566 15157283 1
2368 15157283 1
200 15157283 1
44 15157283 1
2267 15157283 1
2369 15157283 1
2370 15157283 1
48 15157283 1
50 15157283 1
54 15157283 1
2371 15157283 1
2372 15157283 1
57 15157283 1
60 15157283 1
576 15157283 1
704 15157283 1
62 15157283 1
63 15157283 1
68 15157283 1
506 15157283 1
581 15157283 1
69 15157283 1
71 15157283 1
73 15157283 1
218 15157283 1
74 15157283 1
2373 15157283 1
77 15157283 1
767 15157283 1
2374 15157283 1
79 15157283 1
428 15157283 1
226 15157283 1
227 15157283 1
81 15157283 1
1452 15157283 1
82 15157283 1
2375 15157283 1
88 15157283 1
90 15157283 1
507 15157283 1
91 15157283 1
92 15157283 1
2376 15157283 1
242 15157283 1
1226 15157283 1
96 15157283 1
97 15157283 1
98 15157283 1
2377 15157283 1
508 15157283 1
2378 15157283 1
2237 15157283 1
1333 15157283 1
1453 15157283 1
510 15157283 1
602 15157283 1
106 15157283 1
264 15157283 1
107 15157283 1
109 15157283 1
881 15157283 1
269 15157283 1
271 15157283 1
112 15157283 1
113 15157283 1
114 15157283 1
2379 15157283 1
277 15157283 1
2271 15157283 1
278 15157283 1
122 15157283 1
1100 15157283 1
513 15157283 1
4 15157283 1
2380 15157283 1
292 15157283 1
2381 15157283 1
8 15157283 1
10 15157283 1
11 15157283 1
1180 15157283 1
1105 15157283 1
13 15157283 1
2382 15157283 1
14 15157283 1
308 15157283 1
724 15157283 1
2383 15157283 1
2384 15157283 1
2385 15157283 1
21 15157283 1
22 15157283 1
519 15157283 1
23 15157283 1
27 15157283 1
30 15157283 1
1382 15157283 1
324 15157283 1
34 15157283 1
2386 15157283 1
1787 15157283 1
728 15157283 1
35 15157283 1
631 15157283 1
2387 15157283 1
1192 15157283 1
39 15157283 1
40 15157283 1
2388 15157283 1
2275 15157283 1
1325 15157283 1
345 15157283 1
2389 15157283 1
1966 15157283 1
45 15157283 1
47 15157283 1
49 15157283 1
1804 15157283 1
53 15157283 1
2390 15157283 1
56 15157283 1
58 15157283 1
1388 15157283 1
59 15157283 1
357 15157283 1
2391 15157283 1
646 15157283 1
649 15157283 1
65 15157283 1
67 15157283 1
529 15157283 1
2392 15157283 1
72 15157283 1
70 15157283 1
364 15157283 1
468 15157283 1
1463 15157283 1
738 15157283 1
653 15157283 1
739 15157283 1
532 15157283 1
78 15157283 1
1594 15157283 1
2393 15157283 1
655 15157283 1
2394 15157283 1
80 15157283 1
783 15157283 1
534 15157283 1
85 15157283 1
83 15157283 1
87 15157283 1
925 15157283 1
89 15157283 1
1209 15157283 1
379 15157283 1
1134 15157283 1
94 15157283 1
95 15157283 1
1916 15157283 1
788 15157283 1
1669 15157283 1
1975 15157283 1
99 15157283 1
100 15157283 1
102 15157283 1
103 15157283 1
104 15157283 1
539 15157283 1
105 15157283 1
1602 15157283 1
1875 15157283 1
668 15157283 1
108 15157283 1
397 15157283 1
2395 15157283 1
670 15157283 1
541 15157283 1
745 15157283 1
1958 15157283 1
115 15157283 1
116 15157283 1
2396 15157283 1
404 15157283 1
120 15157283 1
0 54515428 1
2 54515428 1
513 54515428 1
692 54515428 1
514 54515428 1
4 54515428 1
493 54515428 1
515 54515428 1
1545 54515428 1
2397 54515428 1
292 54515428 1
6 54515428 1
495 54515428 1
297 54515428 1
7 54515428 1
8 54515428 1
10 54515428 1
11 54515428 1
12 54515428 1
516 54515428 1
135 54515428 1
1180 54515428 1
164 54515428 1
13 54515428 1
14 54515428 1
2398 54515428 1
170 54515428 1
16 54515428 1
17 54515428 1
499 54515428 1
498 54515428 1
497 54515428 1
308 54515428 1
174 54515428 1
18 54515428 1
20 54515428 1
518 54515428 1
21 54515428 1
22 54515428 1
519 54515428 1
23 54515428 1
24 54515428 1
314 54515428 1
316 54515428 1
178 54515428 1
27 54515428 1
28 54515428 1
30 54515428 1
182 54515428 1
32 54515428 1
33 54515428 1
124 54515428 1
324 54515428 1
500 54515428 1
520 54515428 1
697 54515428 1
192 54515428 1
193 54515428 1
756 54515428 1
35 54515428 1
36 54515428 1
2399 54515428 1
37 54515428 1
39 54515428 1
341 54515428 1
40 54515428 1
729 54515428 1
2400 54515428 1
42 54515428 1
44 54515428 1
504 54515428 1
47 54515428 1
1748 54515428 1
49 54515428 1
50 54515428 1
2401 54515428 1
51 54515428 1
53 54515428 1
526 54515428 1
54 54515428 1
2402 54515428 1
56 54515428 1
57 54515428 1
212 54515428 1
58 54515428 1
59 54515428 1
60 54515428 1
357 54515428 1
2042 54515428 1
61 54515428 1
63 54515428 1
64 54515428 1
67 54515428 1
361 54515428 1
68 54515428 1
506 54515428 1
529 54515428 1
530 54515428 1
72 54515428 1
468 54515428 1
73 54515428 1
531 54515428 1
738 54515428 1
77 54515428 1
532 54515428 1
78 54515428 1
79 54515428 1
655 54515428 1
370 54515428 1
80 54515428 1
226 54515428 1
1548 54515428 1
81 54515428 1
82 54515428 1
83 54515428 1
85 54515428 1
86 54515428 1
87 54515428 1
88 54515428 1
868 54515428 1
89 54515428 1
1442 54515428 1
507 54515428 1
91 54515428 1
477 54515428 1
379 54515428 1
92 54515428 1
93 54515428 1
94 54515428 1
535 54515428 1
95 54515428 1
788 54515428 1
536 54515428 1
2403 54515428 1
97 54515428 1
98 54515428 1
508 54515428 1
509 54515428 1
248 54515428 1
2283 54515428 1
2155 54515428 1
688 54515428 1
538 54515428 1
100 54515428 1
716 54515428 1
103 54515428 1
510 54515428 1
104 54515428 1
602 54515428 1
105 54515428 1
540 54515428 1
264 54515428 1
106 54515428 1
107 54515428 1
108 54515428 1
109 54515428 1
111 54515428 1
512 54515428 1
112 54515428 1
113 54515428 1
114 54515428 1
115 54515428 1
116 54515428 1
404 54515428 1
1263 54515428 1
405 54515428 1
278 54515428 1
120 54515428 1
122 54515428 1
491 131970620 1
1555 131970620 1
1557 131970620 1
151 131970620 1
2 131970620 1
5 131970620 1
2217 131970620 1
157 131970620 1
2350 131970620 1
158 131970620 1
7 131970620 1
160 131970620 1
12 131970620 1
135 131970620 1
161 131970620 1
165 131970620 1
411 131970620 1
1345 131970620 1
677 131970620 1
170 131970620 1
140 131970620 1
1349 131970620 1
1350 131970620 1
174 131970620 1
175 131970620 1
695 131970620 1
949 131970620 1
177 131970620 1
1353 131970620 1
1242 131970620 1
25 131970620 1
178 131970620 1
1984 131970620 1
28 131970620 1
1928 131970620 1
181 131970620 1
955 131970620 1
124 131970620 1
32 131970620 1
2354 131970620 1
1760 131970620 1
416 131970620 1
189 131970620 1
503 131970620 1
2266 131970620 1
417 131970620 1
197 131970620 1
844 131970620 1
200 131970620 1
1565 131970620 1
48 131970620 1
1278 131970620 1
50 131970620 1
1967 131970620 1
2092 131970620 1
212 131970620 1
1361 131970620 1
61 131970620 1
705 131970620 1
706 131970620 1
425 131970620 1
1950 131970620 1
73 131970620 1
980 131970620 1
217 131970620 1
138 131970620 1
219 131970620 1
77 131970620 1
767 131970620 1
79 131970620 1
225 131970620 1
226 131970620 1
146 131970620 1
82 131970620 1
1452 131970620 1
86 131970620 1
88 131970620 1
93 131970620 1
92 131970620 1
241 131970620 1
242 131970620 1
96 131970620 1
246 131970620 1
97 131970620 1
508 131970620 1
256 131970620 1
259 131970620 1
258 131970620 1
106 131970620 1
881 131970620 1
109 131970620 1
267 131970620 1
270 131970620 1
1579 131970620 1
113 131970620 1
275 131970620 1
277 131970620 1
147 131970620 1
2271 131970620 1
119 131970620 1
1372 131970620 1
122 131970620 1
281 131970620 1
409 131970620 1
2404 131970620 1
284 131970620 1
285 131970620 1
1 131970620 1
287 131970620 1
4 131970620 1
289 131970620 1
721 131970620 1
1961 131970620 1
290 131970620 1
292 131970620 1
294 131970620 1
10 131970620 1
11 131970620 1
1233 131970620 1
1648 131970620 1
13 131970620 1
1937 131970620 1
895 131970620 1
143 131970620 1
1007 131970620 1
144 131970620 1
308 131970620 1
310 131970620 1
311 131970620 1
21 131970620 1
1240 131970620 1
314 131970620 1
123 131970620 1
414 131970620 1
1244 131970620 1
1382 131970620 1
324 131970620 1
130 131970620 1
1964 131970620 1
330 131970620 1
624 131970620 1
748 131970620 1
35 131970620 1
1725 131970620 1
337 131970620 1
341 131970620 1
39 131970620 1
40 131970620 1
343 131970620 1
418 131970620 1
2405 131970620 1
1589 131970620 1
1313 131970620 1
421 131970620 1
639 131970620 1
349 131970620 1
49 131970620 1
2406 131970620 1
1591 131970620 1
53 131970620 1
352 131970620 1
1948 131970620 1
351 131970620 1
353 131970620 1
735 131970620 1
55 131970620 1
357 131970620 1
1389 131970620 1
361 131970620 1
72 131970620 1
136 131970620 1
366 131970620 1
367 131970620 1
1594 131970620 1
370 131970620 1
80 131970620 1
375 131970620 1
534 131970620 1
85 131970620 1
83 131970620 1
376 131970620 1
2407 131970620 1
89 131970620 1
379 131970620 1
786 131970620 1
381 131970620 1
2358 131970620 1
1598 131970620 1
1670 131970620 1
791 131970620 1
102 131970620 1
393 131970620 1
539 131970620 1
105 131970620 1
1602 131970620 1
141 131970620 1
108 131970620 1
433 131970620 1
670 131970620 1
1970 131970620 1
403 131970620 1
116 131970620 1
404 131970620 1
120 131970620 1
407 131970620 1
1 14937936 1
54 14937936 1
4 14937936 1
492 14937936 1
56 14937936 1
292 14937936 1
59 14937936 1
357 14937936 1
7 14937936 1
8 14937936 1
10 14937936 1
1296 14937936 1
64 14937936 1
67 14937936 1
69 14937936 1
164 14937936 1
72 14937936 1
468 14937936 1
170 14937936 1
738 14937936 1
79 14937936 1
19 14937936 1
80 14937936 1
22 14937936 1
519 14937936 1
1548 14937936 1
24 14937936 1
23 14937936 1
81 14937936 1
85 14937936 1
83 14937936 1
89 14937936 1
28 14937936 1
2408 14937936 1
93 14937936 1
379 14937936 1
32 14937936 1
94 14937936 1
324 14937936 1
500 14937936 1
97 14937936 1
98 14937936 1
2409 14937936 1
35 14937936 1
100 14937936 1
2410 14937936 1
524 14937936 1
510 14937936 1
729 14937936 1
105 14937936 1
106 14937936 1
107 14937936 1
108 14937936 1
1454 14937936 1
109 14937936 1
1880 14937936 1
1290 14937936 1
112 14937936 1
116 14937936 1
404 14937936 1
47 14937936 1
278 14937936 1
49 14937936 1
122 14937936 1
156 20688804 1
675 20688804 1
2411 20688804 1
7 20688804 1
12 20688804 1
161 20688804 1
164 20688804 1
1346 20688804 1
170 20688804 1
754 20688804 1
838 20688804 1
1239 20688804 1
2364 20688804 1
1242 20688804 1
178 20688804 1
182 20688804 1
183 20688804 1
2412 20688804 1
2413 20688804 1
1354 20688804 1
1078 20688804 1
188 20688804 1
189 20688804 1
192 20688804 1
193 20688804 1
1411 20688804 1
757 20688804 1
1450 20688804 1
2414 20688804 1
2415 20688804 1
2416 20688804 1
1414 20688804 1
201 20688804 1
2417 20688804 1
2418 20688804 1
207 20688804 1
50 20688804 1
209 20688804 1
210 20688804 1
2402 20688804 1
61 20688804 1
214 20688804 1
73 20688804 1
138 20688804 1
77 20688804 1
222 20688804 1
79 20688804 1
224 20688804 1
2419 20688804 1
225 20688804 1
1422 20688804 1
1441 20688804 1
226 20688804 1
591 20688804 1
146 20688804 1
229 20688804 1
82 20688804 1
230 20688804 1
88 20688804 1
234 20688804 1
866 20688804 1
236 20688804 1
91 20688804 1
92 20688804 1
93 20688804 1
239 20688804 1
240 20688804 1
241 20688804 1
244 20688804 1
2420 20688804 1
2421 20688804 1
97 20688804 1
1425 20688804 1
2422 20688804 1
248 20688804 1
249 20688804 1
1367 20688804 1
2284 20688804 1
715 20688804 1
598 20688804 1
2423 20688804 1
2179 20688804 1
431 20688804 1
256 20688804 1
258 20688804 1
773 20688804 1
261 20688804 1
106 20688804 1
264 20688804 1
997 20688804 1
109 20688804 1
266 20688804 1
270 20688804 1
268 20688804 1
1906 20688804 1
272 20688804 1
118 20688804 1
147 20688804 1
278 20688804 1
279 20688804 1
122 20688804 1
281 20688804 1
2132 20688804 1
1100 20688804 1
1 20688804 1
2424 20688804 1
287 20688804 1
4 20688804 1
289 20688804 1
1001 20688804 1
290 20688804 1
292 20688804 1
293 20688804 1
296 20688804 1
297 20688804 1
298 20688804 1
10 20688804 1
516 20688804 1
299 20688804 1
13 20688804 1
1848 20688804 1
301 20688804 1
1006 20688804 1
143 20688804 1
306 20688804 1
144 20688804 1
2022 20688804 1
308 20688804 1
311 20688804 1
21 20688804 1
2287 20688804 1
313 20688804 1
413 20688804 1
316 20688804 1
1404 20688804 1
123 20688804 1
320 20688804 1
2425 20688804 1
2426 20688804 1
1184 20688804 1
324 20688804 1
325 20688804 1
130 20688804 1
330 20688804 1
333 20688804 1
335 20688804 1
2427 20688804 1
523 20688804 1
631 20688804 1
40 20688804 1
347 20688804 1
636 20688804 1
811 20688804 1
1415 20688804 1
1198 20688804 1
49 20688804 1
53 20688804 1
353 20688804 1
1417 20688804 1
357 20688804 1
645 20688804 1
361 20688804 1
363 20688804 1
2060 20688804 1
72 20688804 1
136 20688804 1
468 20688804 1
1665 20688804 1
1438 20688804 1
1420 20688804 1
532 20688804 1
1487 20688804 1
654 20688804 1
370 20688804 1
80 20688804 1
1914 20688804 1
2428 20688804 1
85 20688804 1
83 20688804 1
89 20688804 1
379 20688804 1
1210 20688804 1
788 20688804 1
2429 20688804 1
2430 20688804 1
1394 20688804 1
1212 20688804 1
105 20688804 1
141 20688804 1
108 20688804 1
669 20688804 1
2431 20688804 1
399 20688804 1
1958 20688804 1
2432 20688804 1
116 20688804 1
403 20688804 1
404 20688804 1
2433 38281180 1
0 38281180 1
1544 38281180 1
936 38281180 1
1 38281180 1
513 38281180 1
1175 38281180 1
2330 38281180 1
4 38281180 1
292 38281180 1
1070 38281180 1
297 38281180 1
496 38281180 1
7 38281180 1
9 38281180 1
8 38281180 1
10 38281180 1
11 38281180 1
12 38281180 1
162 38281180 1
164 38281180 1
13 38281180 1
14 38281180 1
1750 38281180 1
15 38281180 1
170 38281180 1
16 38281180 1
17 38281180 1
499 38281180 1
555 38281180 1
18 38281180 1
20 38281180 1
21 38281180 1
22 38281180 1
23 38281180 1
679 38281180 1
24 38281180 1
314 38281180 1
316 38281180 1
25 38281180 1
178 38281180 1
1655 38281180 1
26 38281180 1
27 38281180 1
28 38281180 1
30 38281180 1
32 38281180 1
324 38281180 1
500 38281180 1
699 38281180 1
701 38281180 1
35 38281180 1
523 38281180 1
36 38281180 1
39 38281180 1
341 38281180 1
40 38281180 1
1547 38281180 1
343 38281180 1
418 38281180 1
966 38281180 1
42 38281180 1
44 38281180 1
1154 38281180 1
47 38281180 1
49 38281180 1
50 38281180 1
51 38281180 1
53 38281180 1
54 38281180 1
352 38281180 1
2251 38281180 1
1328 38281180 1
1503 38281180 1
56 38281180 1
973 38281180 1
212 38281180 1
58 38281180 1
59 38281180 1
60 38281180 1
357 38281180 1
61 38281180 1
62 38281180 1
579 38281180 1
63 38281180 1
67 38281180 1
361 38281180 1
68 38281180 1
69 38281180 1
581 38281180 1
529 38281180 1
71 38281180 1
72 38281180 1
365 38281180 1
427 38281180 1
73 38281180 1
683 38281180 1
75 38281180 1
532 38281180 1
78 38281180 1
586 38281180 1
79 38281180 1
1038 38281180 1
370 38281180 1
80 38281180 1
709 38281180 1
81 38281180 1
232 38281180 1
82 38281180 1
83 38281180 1
2375 38281180 1
85 38281180 1
87 38281180 1
88 38281180 1
235 38281180 1
89 38281180 1
507 38281180 1
379 38281180 1
92 38281180 1
93 38281180 1
660 38281180 1
94 38281180 1
95 38281180 1
96 38281180 1
97 38281180 1
508 38281180 1
99 38281180 1
1549 38281180 1
100 38281180 1
431 38281180 1
105 38281180 1
264 38281180 1
106 38281180 1
107 38281180 1
108 38281180 1
109 38281180 1
111 38281180 1
512 38281180 1
112 38281180 1
1550 38281180 1
113 38281180 1
745 38281180 1
114 38281180 1
115 38281180 1
116 38281180 1
118 38281180 1
404 38281180 1
278 38281180 1
120 38281180 1
122 38281180 1
491 33300246 1
1555 33300246 1
2164 33300246 1
1615 33300246 1
2434 33300246 1
2435 33300246 1
155 33300246 1
2436 33300246 1
2437 33300246 1
2082 33300246 1
7 33300246 1
2438 33300246 1
837 33300246 1
1344 33300246 1
2086 33300246 1
1618 33300246 1
1619 33300246 1
177 33300246 1
1242 33300246 1
25 33300246 1
2439 33300246 1
2169 33300246 1
415 33300246 1
1898 33300246 1
1965 33300246 1
2077 33300246 1
2440 33300246 1
503 33300246 1
199 33300246 1
2441 33300246 1
1563 33300246 1
1083 33300246 1
1414 33300246 1
203 33300246 1
1087 33300246 1
207 33300246 1
422 33300246 1
1278 33300246 1
2442 33300246 1
2092 33300246 1
850 33300246 1
1089 33300246 1
2443 33300246 1
576 33300246 1
60 33300246 1
61 33300246 1
856 33300246 1
62 33300246 1
2444 33300246 1
2093 33300246 1
217 33300246 1
218 33300246 1
1634 33300246 1
2445 33300246 1
585 33300246 1
79 33300246 1
2446 33300246 1
2447 33300246 1
146 33300246 1
2448 33300246 1
233 33300246 1
88 33300246 1
2449 33300246 1
2174 33300246 1
93 33300246 1
712 33300246 1
241 33300246 1
2095 33300246 1
2450 33300246 1
2451 33300246 1
1426 33300246 1
259 33300246 1
880 33300246 1
263 33300246 1
1641 33300246 1
270 33300246 1
269 33300246 1
603 33300246 1
2280 33300246 1
1642 33300246 1
1455 33300246 1
147 33300246 1
2452 33300246 1
2453 33300246 1
122 33300246 1
2454 33300246 1
1100 33300246 1
285 33300246 1
1645 33300246 1
2455 33300246 1
1295 33300246 1
2456 33300246 1
2183 33300246 1
2457 33300246 1
2458 33300246 1
1846 33300246 1
297 33300246 1
1605 33300246 1
11 33300246 1
2459 33300246 1
893 33300246 1
303 33300246 1
1458 33300246 1
895 33300246 1
143 33300246 1
2460 33300246 1
307 33300246 1
1299 33300246 1
2461 33300246 1
21 33300246 1
2462 33300246 1
314 33300246 1
2463 33300246 1
316 33300246 1
2189 33300246 1
319 33300246 1
1855 33300246 1
1305 33300246 1
2464 33300246 1
1657 33300246 1
2465 33300246 1
628 33300246 1
35 33300246 1
2466 33300246 1
1659 33300246 1
1310 33300246 1
2467 33300246 1
2468 33300246 1
1589 33300246 1
2109 33300246 1
2469 33300246 1
1126 33300246 1
779 33300246 1
641 33300246 1
51 33300246 1
2470 33300246 1
53 33300246 1
352 33300246 1
353 33300246 1
527 33300246 1
2471 33300246 1
2472 33300246 1
1866 33300246 1
644 33300246 1
1664 33300246 1
72 33300246 1
2392 33300246 1
2473 33300246 1
2195 33300246 1
739 33300246 1
2474 33300246 1
2196 33300246 1
2475 33300246 1
657 33300246 1
89 33300246 1
1892 33300246 1
2358 33300246 1
382 33300246 1
2201 33300246 1
1669 33300246 1
2476 33300246 1
1670 33300246 1
2203 33300246 1
2477 33300246 1
665 33300246 1
393 33300246 1
2208 33300246 1
2210 33300246 1
690 33300246 1
433 33300246 1
397 33300246 1
2395 33300246 1
1957 33300246 1
671 33300246 1
1680 33300246 1
401 33300246 1
2432 33300246 1
746 33300246 1
1681 33300246 1
2214 33300246 1
407 33300246 1
1554 33300246 1
1265 33300246 1
1682 33300246 1
2478 33300246 1
935 33300246 1
1557 33300246 1
543 33300246 1
1759 33300246 1
1558 33300246 1
1269 33300246 1
158 33300246 1
135 33300246 1
2479 33300246 1
1813 33300246 1
162 33300246 1
550 33300246 1
2480 33300246 1
140 33300246 1
947 33300246 1
175 33300246 1
1271 33300246 1
2481 33300246 1
179 33300246 1
1984 33300246 1
2482 33300246 1
2483 33300246 1
2484 33300246 1
955 33300246 1
416 33300246 1
2485 33300246 1
1695 33300246 1
2486 33300246 1
41 33300246 1
2487 33300246 1
1700 33300246 1
1699 33300246 1
2488 33300246 1
1701 33300246 1
1946 33300246 1
2339 33300246 1
1158 33300246 1
702 33300246 1
2225 33300246 1
50 33300246 1
2122 33300246 1
2489 33300246 1
1703 33300246 1
2371 33300246 1
573 33300246 1
2490 33300246 1
212 33300246 1
1160 33300246 1
2491 33300246 1
705 33300246 1
2228 33300246 1
2229 33300246 1
2492 33300246 1
978 33300246 1
980 33300246 1
73 33300246 1
2232 33300246 1
1163 33300246 1
2493 33300246 1
225 33300246 1
710 33300246 1
82 33300246 1
2494 33300246 1
92 33300246 1
2495 33300246 1
2496 33300246 1
1444 33300246 1
96 33300246 1
993 33300246 1
1709 33300246 1
1990 33300246 1
1756 33300246 1
249 33300246 1
2497 33300246 1
2237 33300246 1
2284 33300246 1
264 33300246 1
106 33300246 1
110 33300246 1
2498 33300246 1
1839 33300246 1
1715 33300246 1
2499 33300246 1
275 33300246 1
2500 33300246 1
118 33300246 1
1172 33300246 1
2501 33300246 1
281 33300246 1
2502 33300246 1
2503 33300246 1
1520 33300246 1
2504 33300246 1
2505 33300246 1
1849 33300246 1
2506 33300246 1
2507 33300246 1
1584 33300246 1
2134 33300246 1
310 33300246 1
2508 33300246 1
2509 33300246 1
413 33300246 1
2510 33300246 1
27 33300246 1
322 33300246 1
2426 33300246 1
2511 33300246 1
130 33300246 1
330 33300246 1
2512 33300246 1
2386 33300246 1
1786 33300246 1
2295 33300246 1
1723 33300246 1
630 33300246 1
1192 33300246 1
341 33300246 1
40 33300246 1
1020 33300246 1
343 33300246 1
2513 33300246 1
1858 33300246 1
418 33300246 1
2245 33300246 1
634 33300246 1
2514 33300246 1
345 33300246 1
811 33300246 1
349 33300246 1
778 33300246 1
49 33300246 1
1731 33300246 1
2515 33300246 1
357 33300246 1
2516 33300246 1
1733 33300246 1
2517 33300246 1
65 33300246 1
361 33300246 1
366 33300246 1
1869 33300246 1
1594 33300246 1
1737 33300246 1
2518 33300246 1
85 33300246 1
376 33300246 1
379 33300246 1
429 33300246 1
786 33300246 1
2519 33300246 1
661 33300246 1
2520 33300246 1
2521 33300246 1
2522 33300246 1
2523 33300246 1
1046 33300246 1
663 33300246 1
2524 33300246 1
2260 33300246 1
1602 33300246 1
141 33300246 1
108 33300246 1
2525 33300246 1
2526 33300246 1
2527 33300246 1
120 33300246 1
0 93880122 1
2330 93880122 1
693 93880122 1
1759 93880122 1
1545 93880122 1
495 93880122 1
547 93880122 1
1070 93880122 1
7 93880122 1
12 93880122 1
1071 93880122 1
1749 93880122 1
1996 93880122 1
2303 93880122 1
553 93880122 1
552 93880122 1
16 93880122 1
17 93880122 1
2118 93880122 1
754 93880122 1
499 93880122 1
18 93880122 1
556 93880122 1
20 93880122 1
177 93880122 1
2528 93880122 1
952 93880122 1
25 93880122 1
179 93880122 1
178 93880122 1
28 93880122 1
182 93880122 1
2529 93880122 1
32 93880122 1
124 93880122 1
500 93880122 1
699 93880122 1
1247 93880122 1
36 93880122 1
2266 93880122 1
1275 93880122 1
2530 93880122 1
1153 93880122 1
41 93880122 1
761 93880122 1
44 93880122 1
1154 93880122 1
1500 93880122 1
1157 93880122 1
2531 93880122 1
1748 93880122 1
2532 93880122 1
50 93880122 1
850 93880122 1
54 93880122 1
2533 93880122 1
2534 93880122 1
1281 93880122 1
2535 93880122 1
1503 93880122 1
973 93880122 1
57 93880122 1
2227 93880122 1
576 93880122 1
1160 93880122 1
704 93880122 1
61 93880122 1
63 93880122 1
68 93880122 1
978 93880122 1
73 93880122 1
1093 93880122 1
218 93880122 1
2536 93880122 1
2373 93880122 1
76 93880122 1
585 93880122 1
2537 93880122 1
79 93880122 1
82 93880122 1
2538 93880122 1
88 93880122 1
868 93880122 1
507 93880122 1
91 93880122 1
93 93880122 1
92 93880122 1
97 93880122 1
508 93880122 1
2378 93880122 1
771 93880122 1
994 93880122 1
1170 93880122 1
773 93880122 1
880 93880122 1
106 93880122 1
264 93880122 1
1098 93880122 1
109 93880122 1
111 93880122 1
271 93880122 1
112 93880122 1
113 93880122 1
1455 93880122 1
114 93880122 1
2379 93880122 1
118 93880122 1
279 93880122 1
122 93880122 1
280 93880122 1
2272 93880122 1
1 93880122 1
608 93880122 1
288 93880122 1
4 93880122 1
721 93880122 1
292 93880122 1
293 93880122 1
297 93880122 1
9 93880122 1
11 93880122 1
1296 93880122 1
1180 93880122 1
13 93880122 1
14 93880122 1
1006 93880122 1
2539 93880122 1
617 93880122 1
21 93880122 1
22 93880122 1
678 93880122 1
24 93880122 1
1963 93880122 1
23 93880122 1
2540 93880122 1
30 93880122 1
324 93880122 1
1184 93880122 1
1524 93880122 1
521 93880122 1
1116 93880122 1
2386 93880122 1
2541 93880122 1
35 93880122 1
1189 93880122 1
2399 93880122 1
1980 93880122 1
1190 93880122 1
2387 93880122 1
39 93880122 1
40 93880122 1
633 93880122 1
2542 93880122 1
42 93880122 1
1607 93880122 1
1326 93880122 1
2543 93880122 1
45 93880122 1
47 93880122 1
49 93880122 1
51 93880122 1
1592 93880122 1
53 93880122 1
527 93880122 1
2544 93880122 1
2545 93880122 1
2251 93880122 1
56 93880122 1
58 93880122 1
59 93880122 1
1417 93880122 1
646 93880122 1
647 93880122 1
2546 93880122 1
361 93880122 1
529 93880122 1
72 93880122 1
1131 93880122 1
78 93880122 1
80 93880122 1
534 93880122 1
85 93880122 1
2547 93880122 1
89 93880122 1
477 93880122 1
377 93880122 1
658 93880122 1
429 93880122 1
94 93880122 1
95 93880122 1
1392 93880122 1
788 93880122 1
2548 93880122 1
1669 93880122 1
1975 93880122 1
100 93880122 1
2549 93880122 1
104 93880122 1
539 93880122 1
108 93880122 1
690 93880122 1
2550 93880122 1
669 93880122 1
670 93880122 1
2278 93880122 1
1678 93880122 1
402 93880122 1
115 93880122 1
116 93880122 1
1263 93880122 1
120 93880122 1
0 131517399 1
673 131517399 1
491 131517399 1
1 131517399 1
2 131517399 1
513 131517399 1
4 131517399 1
5 131517399 1
292 131517399 1
495 131517399 1
2331 131517399 1
297 131517399 1
7 131517399 1
9 131517399 1
10 131517399 1
11 131517399 1
12 131517399 1
1071 131517399 1
161 131517399 1
164 131517399 1
14 131517399 1
2551 131517399 1
1346 131517399 1
15 131517399 1
170 131517399 1
16 131517399 1
17 131517399 1
499 131517399 1
308 131517399 1
724 131517399 1
18 131517399 1
695 131517399 1
20 131517399 1
21 131517399 1
22 131517399 1
519 131517399 1
23 131517399 1
24 131517399 1
314 131517399 1
316 131517399 1
178 131517399 1
27 131517399 1
28 131517399 1
30 131517399 1
182 131517399 1
559 131517399 1
955 131517399 1
32 131517399 1
324 131517399 1
500 131517399 1
34 131517399 1
774 131517399 1
698 131517399 1
756 131517399 1
35 131517399 1
523 131517399 1
1188 131517399 1
36 131517399 1
39 131517399 1
1192 131517399 1
341 131517399 1
40 131517399 1
2275 131517399 1
1606 131517399 1
1153 131517399 1
343 131517399 1
42 131517399 1
44 131517399 1
2267 131517399 1
345 131517399 1
204 131517399 1
1156 131517399 1
47 131517399 1
48 131517399 1
49 131517399 1
50 131517399 1
1200 131517399 1
51 131517399 1
53 131517399 1
2552 131517399 1
54 131517399 1
352 131517399 1
2325 131517399 1
56 131517399 1
58 131517399 1
59 131517399 1
60 131517399 1
357 131517399 1
2042 131517399 1
61 131517399 1
63 131517399 1
64 131517399 1
648 131517399 1
65 131517399 1
649 131517399 1
67 131517399 1
361 131517399 1
68 131517399 1
69 131517399 1
581 131517399 1
529 131517399 1
2003 131517399 1
72 131517399 1
73 131517399 1
77 131517399 1
739 131517399 1
532 131517399 1
78 131517399 1
767 131517399 1
79 131517399 1
655 131517399 1
864 131517399 1
370 131517399 1
80 131517399 1
2333 131517399 1
1548 131517399 1
81 131517399 1
82 131517399 1
83 131517399 1
85 131517399 1
87 131517399 1
88 131517399 1
89 131517399 1
507 131517399 1
90 131517399 1
91 131517399 1
379 131517399 1
92 131517399 1
93 131517399 1
94 131517399 1
95 131517399 1
96 131517399 1
97 131517399 1
98 131517399 1
1975 131517399 1
2004 131517399 1
771 131517399 1
100 131517399 1
104 131517399 1
105 131517399 1
264 131517399 1
106 131517399 1
107 131517399 1
108 131517399 1
109 131517399 1
690 131517399 1
397 131517399 1
1978 131517399 1
1906 131517399 1
2498 131517399 1
111 131517399 1
112 131517399 1
113 131517399 1
114 131517399 1
115 131517399 1
116 131517399 1
118 131517399 1
404 131517399 1
719 131517399 1
278 131517399 1
1052 131517399 1
120 131517399 1
122 131517399 1
281 201226827 1
2553 201226827 1
1555 201226827 1
285 201226827 1
4 201226827 1
157 201226827 1
158 201226827 1
2554 201226827 1
297 201226827 1
2555 201226827 1
7 201226827 1
797 201226827 1
11 201226827 1
2556 201226827 1
12 201226827 1
135 201226827 1
1648 201226827 1
13 201226827 1
2263 201226827 1
1347 201226827 1
140 201226827 1
143 201226827 1
1236 201226827 1
1237 201226827 1
144 201226827 1
2557 201226827 1
310 201226827 1
1449 201226827 1
2462 201226827 1
21 201226827 1
1241 201226827 1
1242 201226827 1
316 201226827 1
25 201226827 1
1243 201226827 1
1655 201226827 1
799 201226827 1
28 201226827 1
800 201226827 1
1776 201226827 1
802 201226827 1
955 201226827 1
32 201226827 1
803 201226827 1
2345 201226827 1
130 201226827 1
2120 201226827 1
330 201226827 1
2121 201226827 1
804 201226827 1
35 201226827 1
523 201226827 1
2558 201226827 1
337 201226827 1
808 201226827 1
807 201226827 1
39 201226827 1
40 201226827 1
343 201226827 1
2338 201226827 1
199 201226827 1
809 201226827 1
2559 201226827 1
1197 201226827 1
207 201226827 1
49 201226827 1
50 201226827 1
352 201226827 1
353 201226827 1
812 201226827 1
2560 201226827 1
61 201226827 1
1733 201226827 1
2561 201226827 1
72 201226827 1
136 201226827 1
468 201226827 1
217 201226827 1
1440 201226827 1
1594 201226827 1
79 201226827 1
225 201226827 1
2562 201226827 1
80 201226827 1
375 201226827 1
146 201226827 1
82 201226827 1
83 201226827 1
85 201226827 1
1255 201226827 1
88 201226827 1
89 201226827 1
1781 201226827 1
2563 201226827 1
1489 201226827 1
92 201226827 1
93 201226827 1
380 201226827 1
385 201226827 1
97 201226827 1
2564 201226827 1
818 201226827 1
2205 201226827 1
819 201226827 1
791 201226827 1
1260 201226827 1
2565 201226827 1
773 201226827 1
258 201226827 1
1602 201226827 1
1262 201226827 1
106 201226827 1
141 201226827 1
108 201226827 1
821 201226827 1
109 201226827 1
267 201226827 1
822 201226827 1
824 201226827 1
823 201226827 1
270 201226827 1
512 201226827 1
1675 201226827 1
826 201226827 1
113 201226827 1
827 201226827 1
274 201226827 1
115 201226827 1
116 201226827 1
147 201226827 1
405 201226827 1
746 201226827 1
120 201226827 1
407 201226827 1
2069 201226827 1
122 201226827 1
136 776022362 1
414 776022362 1
123 776022362 1
124 776022362 1
53 776022362 1
138 776022362 1
139 776022362 1
352 776022362 1
141 776022362 1
130 776022362 1
4 776022362 1
143 776022362 1
109 776022362 1
225 776022362 1
21 776022362 1
146 776022362 1
829 776022362 1
664 776022362 1
120 776022362 1
491 111411358 1
1265 111411358 1
2566 111411358 1
1614 111411358 1
1068 111411358 1
152 111411358 1
154 111411358 1
155 111411358 1
1269 111411358 1
157 111411358 1
158 111411358 1
7 111411358 1
12 111411358 1
164 111411358 1
165 111411358 1
2167 111411358 1
170 111411358 1
140 111411358 1
174 111411358 1
1352 111411358 1
175 111411358 1
1271 111411358 1
952 111411358 1
1242 111411358 1
25 111411358 1
178 111411358 1
28 111411358 1
182 111411358 1
32 111411358 1
415 111411358 1
1354 111411358 1
1245 111411358 1
1897 111411358 1
2567 111411358 1
187 111411358 1
757 111411358 1
1777 111411358 1
200 111411358 1
1083 111411358 1
1414 111411358 1
201 111411358 1
2568 111411358 1
204 111411358 1
48 111411358 1
2532 111411358 1
50 111411358 1
2569 111411358 1
505 111411358 1
212 111411358 1
61 111411358 1
1633 111411358 1
2444 111411358 1
1437 111411358 1
427 111411358 1
73 111411358 1
980 111411358 1
2125 111411358 1
217 111411358 1
2570 111411358 1
219 111411358 1
74 111411358 1
77 111411358 1
1440 111411358 1
79 111411358 1
225 111411358 1
227 111411358 1
146 111411358 1
82 111411358 1
88 111411358 1
868 111411358 1
235 111411358 1
93 111411358 1
92 111411358 1
241 111411358 1
2571 111411358 1
244 111411358 1
96 111411358 1
246 111411358 1
97 111411358 1
508 111411358 1
595 111411358 1
2572 111411358 1
247 111411358 1
2422 111411358 1
1578 111411358 1
1453 111411358 1
717 111411358 1
256 111411358 1
259 111411358 1
258 111411358 1
106 111411358 1
142 111411358 1
109 111411358 1
266 111411358 1
267 111411358 1
270 111411358 1
603 111411358 1
113 111411358 1
275 111411358 1
147 111411358 1
118 111411358 1
2452 111411358 1
278 111411358 1
122 111411358 1
607 111411358 1
280 111411358 1
281 111411358 1
283 111411358 1
284 111411358 1
285 111411358 1
1 111411358 1
287 111411358 1
1292 111411358 1
1293 111411358 1
288 111411358 1
4 111411358 1
289 111411358 1
290 111411358 1
292 111411358 1
294 111411358 1
297 111411358 1
1605 111411358 1
2573 111411358 1
11 111411358 1
2292 111411358 1
13 111411358 1
1235 111411358 1
303 111411358 1
143 111411358 1
308 111411358 1
1299 111411358 1
310 111411358 1
311 111411358 1
21 111411358 1
1240 111411358 1
314 111411358 1
413 111411358 1
316 111411358 1
324 111411358 1
2355 111411358 1
130 111411358 1
330 111411358 1
1305 111411358 1
1657 111411358 1
35 111411358 1
728 111411358 1
1310 111411358 1
337 111411358 1
341 111411358 1
39 111411358 1
40 111411358 1
634 111411358 1
346 111411358 1
811 111411358 1
348 111411358 1
1198 111411358 1
49 111411358 1
1804 111411358 1
641 111411358 1
51 111411358 1
1591 111411358 1
53 111411358 1
1033 111411358 1
353 111411358 1
1865 111411358 1
1913 111411358 1
1866 111411358 1
1417 111411358 1
357 111411358 1
361 111411358 1
72 111411358 1
364 111411358 1
136 111411358 1
366 111411358 1
370 111411358 1
373 111411358 1
80 111411358 1
85 111411358 1
83 111411358 1
376 111411358 1
89 111411358 1
379 111411358 1
1668 111411358 1
2255 111411358 1
928 111411358 1
385 111411358 1
1784 111411358 1
102 111411358 1
103 111411358 1
105 111411358 1
141 111411358 1
108 111411358 1
2574 111411358 1
397 111411358 1
2431 111411358 1
1675 111411358 1
541 111411358 1
1140 111411358 1
115 111411358 1
116 111411358 1
404 111411358 1
120 111411358 1
513 408663015 1
4 408663015 1
1646 408663015 1
495 408663015 1
297 408663015 1
7 408663015 1
9 408663015 1
135 408663015 1
1773 408663015 1
1551 408663015 1
553 408663015 1
1055 408663015 1
16 408663015 1
17 408663015 1
2575 408663015 1
555 408663015 1
18 408663015 1
21 408663015 1
22 408663015 1
23 408663015 1
24 408663015 1
1775 408663015 1
25 408663015 1
26 408663015 1
621 408663015 1
561 408663015 1
36 408663015 1
503 408663015 1
39 408663015 1
40 408663015 1
343 408663015 1
418 408663015 1
41 408663015 1
42 408663015 1
44 408663015 1
420 408663015 1
47 408663015 1
1125 408663015 1
2576 408663015 1
49 408663015 1
50 408663015 1
51 408663015 1
780 408663015 1
53 408663015 1
764 408663015 1
505 408663015 1
56 408663015 1
57 408663015 1
212 408663015 1
1792 408663015 1
58 408663015 1
59 408663015 1
704 408663015 1
61 408663015 1
62 408663015 1
63 408663015 1
68 408663015 1
581 408663015 1
529 408663015 1
2577 408663015 1
2578 408663015 1
75 408663015 1
78 408663015 1
1094 408663015 1
79 408663015 1
428 408663015 1
80 408663015 1
82 408663015 1
89 408663015 1
92 408663015 1
593 408663015 1
94 408663015 1
95 408663015 1
96 408663015 1
97 408663015 1
99 408663015 1
2579 408663015 1
257 408663015 1
104 408663015 1
109 408663015 1
110 408663015 1
881 408663015 1
397 408663015 1
111 408663015 1
113 408663015 1
114 408663015 1
605 408663015 1
116 408663015 1
118 408663015 1
2261 408663015 1
120 408663015 1
2216 162472533 1
491 162472533 1
1555 162472533 1
1340 162472533 1
1557 162472533 1
693 162472533 1
2580 162472533 1
5 162472533 1
155 162472533 1
156 162472533 1
2581 162472533 1
157 162472533 1
158 162472533 1
1399 162472533 1
2582 162472533 1
7 162472533 1
160 162472533 1
12 162472533 1
676 162472533 1
135 162472533 1
1685 162472533 1
1342 162472533 1
161 162472533 1
165 162472533 1
1343 162472533 1
552 162472533 1
140 162472533 1
1349 162472533 1
1238 162472533 1
499 162472533 1
754 162472533 1
175 162472533 1
2089 162472533 1
1147 162472533 1
1449 162472533 1
1056 162472533 1
177 162472533 1
1816 162472533 1
1242 162472533 1
25 162472533 1
178 162472533 1
28 162472533 1
181 162472533 1
182 162472533 1
32 162472533 1
33 162472533 1
124 162472533 1
415 162472533 1
128 162472533 1
1691 162472533 1
2583 162472533 1
190 162472533 1
1693 162472533 1
193 162472533 1
503 162472533 1
2584 162472533 1
1249 162472533 1
199 162472533 1
41 162472533 1
2223 162472533 1
200 162472533 1
2585 162472533 1
1087 162472533 1
1627 162472533 1
1158 162472533 1
422 162472533 1
207 162472533 1
48 162472533 1
1568 162472533 1
50 162472533 1
971 162472533 1
1947 162472533 1
2534 162472533 1
1089 162472533 1
505 162472533 1
1824 162472533 1
1281 162472533 1
2586 162472533 1
60 162472533 1
1160 162472533 1
61 162472533 1
578 162472533 1
62 162472533 1
426 162472533 1
1437 162472533 1
1706 162472533 1
2043 162472533 1
2124 162472533 1
427 162472533 1
2093 162472533 1
73 162472533 1
980 162472533 1
217 162472533 1
218 162472533 1
138 162472533 1
219 162472533 1
1163 162472533 1
2587 162472533 1
861 162472533 1
767 162472533 1
79 162472533 1
428 162472533 1
224 162472533 1
590 162472533 1
225 162472533 1
146 162472533 1
710 162472533 1
82 162472533 1
231 162472533 1
2588 162472533 1
88 162472533 1
687 162472533 1
235 162472533 1
90 162472533 1
91 162472533 1
92 162472533 1
93 162472533 1
241 162472533 1
747 162472533 1
242 162472533 1
1575 162472533 1
243 162472533 1
1636 162472533 1
244 162472533 1
1637 162472533 1
1226 162472533 1
1576 162472533 1
96 162472533 1
1096 162472533 1
97 162472533 1
508 162472533 1
1166 162472533 1
248 162472533 1
597 162472533 1
1368 162472533 1
431 162472533 1
601 162472533 1
1639 162472533 1
773 162472533 1
258 162472533 1
259 162472533 1
263 162472533 1
1097 162472533 1
106 162472533 1
142 162472533 1
109 162472533 1
881 162472533 1
997 162472533 1
267 162472533 1
270 162472533 1
603 162472533 1
1579 162472533 1
113 162472533 1
2589 162472533 1
275 162472533 1
2342 162472533 1
277 162472533 1
1580 162472533 1
147 162472533 1
1172 162472533 1
2590 162472533 1
122 162472533 1
607 162472533 1
281 162472533 1
1544 162472533 1
283 162472533 1
1100 162472533 1
285 162472533 1
287 162472533 1
1231 162472533 1
288 162472533 1
4 162472533 1
1001 162472533 1
721 162472533 1
292 162472533 1
1103 162472533 1
610 162472533 1
293 162472533 1
294 162472533 1
297 162472533 1
1178 162472533 1
11 162472533 1
410 162472533 1
13 162472533 1
1108 162472533 1
613 162472533 1
2505 162472533 1
1006 162472533 1
2133 162472533 1
896 162472533 1
895 162472533 1
143 162472533 1
614 162472533 1
306 162472533 1
1298 162472533 1
1718 162472533 1
144 162472533 1
2023 162472533 1
1112 162472533 1
310 162472533 1
311 162472533 1
2461 162472533 1
21 162472533 1
1240 162472533 1
1113 162472533 1
1852 162472533 1
1183 162472533 1
679 162472533 1
315 162472533 1
316 162472533 1
1381 162472533 1
27 162472533 1
1404 162472533 1
123 162472533 1
322 162472533 1
1382 162472533 1
324 162472533 1
130 162472533 1
1185 162472533 1
330 162472533 1
1246 162472533 1
1118 162472533 1
35 162472533 1
1189 162472533 1
2591 162472533 1
337 162472533 1
2592 162472533 1
39 162472533 1
1192 162472533 1
1726 162472533 1
40 162472533 1
906 162472533 1
730 162472533 1
1020 162472533 1
343 162472533 1
2593 162472533 1
1589 162472533 1
1944 162472533 1
345 162472533 1
2056 162472533 1
777 162472533 1
2543 162472533 1
811 162472533 1
349 162472533 1
778 162472533 1
2594 162472533 1
49 162472533 1
1591 162472533 1
51 162472533 1
641 162472533 1
642 162472533 1
53 162472533 1
643 162472533 1
1864 162472533 1
2595 162472533 1
1593 162472533 1
353 162472533 1
423 162472533 1
2545 162472533 1
1202 162472533 1
2026 162472533 1
357 162472533 1
2391 162472533 1
2596 162472533 1
1128 162472533 1
1949 162472533 1
65 162472533 1
361 162472533 1
362 162472533 1
72 162472533 1
365 162472533 1
364 162472533 1
136 162472533 1
651 162472533 1
683 162472533 1
1869 162472533 1
1594 162472533 1
1038 162472533 1
2475 162472533 1
372 162472533 1
80 162472533 1
373 162472533 1
2597 162472533 1
375 162472533 1
1254 162472533 1
1666 162472533 1
83 162472533 1
85 162472533 1
87 162472533 1
376 162472533 1
2598 162472533 1
89 162472533 1
377 162472533 1
379 162472533 1
2599 162472533 1
786 162472533 1
1740 162472533 1
385 162472533 1
788 162472533 1
1597 162472533 1
99 162472533 1
2328 162472533 1
1549 162472533 1
387 162472533 1
2579 162472533 1
2075 162472533 1
390 162472533 1
102 162472533 1
1672 162472533 1
2308 162472533 1
103 162472533 1
665 162472533 1
393 162472533 1
1396 162472533 1
1602 162472533 1
141 162472533 1
108 162472533 1
2600 162472533 1
690 162472533 1
433 162472533 1
2601 162472533 1
1676 162472533 1
671 162472533 1
2067 162472533 1
2602 162472533 1
402 162472533 1
115 162472533 1
116 162472533 1
404 162472533 1
1263 162472533 1
405 162472533 1
120 162472533 1
51 554602188 1
53 554602188 1
94 554602188 1
96 554602188 1
4 554602188 1
59 554602188 1
297 554602188 1
63 554602188 1
68 554602188 1
36 554602188 1
40 554602188 1
418 554602188 1
16 554602188 1
2002 554602188 1
1889 554602188 1
78 554602188 1
79 554602188 1
18 554602188 1
111 554602188 1
21 554602188 1
22 554602188 1
23 554602188 1
82 554602188 1
47 554602188 1
50 353688428 1
53 353688428 1
2603 353688428 1
2182 353688428 1
812 353688428 1
4 353688428 1
721 353688428 1
1341 353688428 1
1888 353688428 1
157 353688428 1
295 353688428 1
297 353688428 1
7 353688428 1
61 353688428 1
797 353688428 1
10 353688428 1
2228 353688428 1
361 353688428 1
136 353688428 1
140 353688428 1
1348 353688428 1
2604 353688428 1
143 353688428 1
583 353688428 1
79 353688428 1
175 353688428 1
2605 353688428 1
225 353688428 1
80 353688428 1
21 353688428 1
146 353688428 1
177 353688428 1
902 353688428 1
82 353688428 1
88 353688428 1
1243 353688428 1
92 353688428 1
955 353688428 1
1740 353688428 1
124 353688428 1
415 353688428 1
130 353688428 1
96 353688428 1
2222 353688428 1
818 353688428 1
2606 353688428 1
805 353688428 1
523 353688428 1
807 353688428 1
393 353688428 1
40 353688428 1
106 353688428 1
418 353688428 1
2487 353688428 1
141 353688428 1
109 353688428 1
397 353688428 1
433 353688428 1
824 353688428 1
270 353688428 1
809 353688428 1
826 353688428 1
113 353688428 1
811 353688428 1
275 353688428 1
403 353688428 1
147 353688428 1
49 353688428 1
120 353688428 1
1 66444899 1
2607 66444899 1
437 66444899 1
4 66444899 1
795 66444899 1
292 66444899 1
297 66444899 1
1605 66444899 1
7 66444899 1
2034 66444899 1
2608 66444899 1
10 66444899 1
798 66444899 1
299 66444899 1
164 66444899 1
13 66444899 1
1430 66444899 1
445 66444899 1
170 66444899 1
1347 66444899 1
1237 66444899 1
306 66444899 1
2609 66444899 1
1480 66444899 1
21 66444899 1
314 66444899 1
904 66444899 1
316 66444899 1
178 66444899 1
28 66444899 1
1776 66444899 1
450 66444899 1
182 66444899 1
802 66444899 1
32 66444899 1
1763 66444899 1
324 66444899 1
803 66444899 1
2345 66444899 1
2610 66444899 1
2611 66444899 1
1972 66444899 1
453 66444899 1
335 66444899 1
804 66444899 1
2612 66444899 1
35 66444899 1
805 66444899 1
2613 66444899 1
807 66444899 1
1248 66444899 1
341 66444899 1
39 66444899 1
40 66444899 1
2614 66444899 1
2338 66444899 1
2615 66444899 1
459 66444899 1
809 66444899 1
810 66444899 1
345 66444899 1
201 66444899 1
1802 66444899 1
2616 66444899 1
1803 66444899 1
48 66444899 1
49 66444899 1
2617 66444899 1
53 66444899 1
2618 66444899 1
2619 66444899 1
2620 66444899 1
2041 66444899 1
2621 66444899 1
2622 66444899 1
813 66444899 1
357 66444899 1
2623 66444899 1
2624 66444899 1
214 66444899 1
2625 66444899 1
706 66444899 1
815 66444899 1
72 66444899 1
1439 66444899 1
2626 66444899 1
1487 66444899 1
79 66444899 1
370 66444899 1
226 66444899 1
80 66444899 1
1533 66444899 1
82 66444899 1
85 66444899 1
83 66444899 1
88 66444899 1
89 66444899 1
2627 66444899 1
93 66444899 1
92 66444899 1
379 66444899 1
478 66444899 1
97 66444899 1
2628 66444899 1
2629 66444899 1
818 66444899 1
2630 66444899 1
819 66444899 1
2631 66444899 1
488 66444899 1
259 66444899 1
105 66444899 1
2048 66444899 1
263 66444899 1
2632 66444899 1
106 66444899 1
1262 66444899 1
2633 66444899 1
108 66444899 1
266 66444899 1
109 66444899 1
1454 66444899 1
824 66444899 1
113 66444899 1
827 66444899 1
115 66444899 1
116 66444899 1
404 66444899 1
2634 66444899 1
405 66444899 1
278 66444899 1
2069 66444899 1
2635 66444899 1
122 66444899 1
828 66444899 1
281 110391388 1
285 110391388 1
4 110391388 1
158 110391388 1
2554 110391388 1
294 110391388 1
293 110391388 1
295 110391388 1
297 110391388 1
7 110391388 1
797 110391388 1
11 110391388 1
12 110391388 1
165 110391388 1
13 110391388 1
15 110391388 1
140 110391388 1
143 110391388 1
1237 110391388 1
1236 110391388 1
175 110391388 1
310 110391388 1
21 110391388 1
1056 110391388 1
316 110391388 1
799 110391388 1
2636 110391388 1
28 110391388 1
1776 110391388 1
181 110391388 1
184 110391388 1
802 110391388 1
124 110391388 1
32 110391388 1
130 110391388 1
330 110391388 1
522 110391388 1
804 110391388 1
35 110391388 1
805 110391388 1
757 110391388 1
807 110391388 1
1248 110391388 1
39 110391388 1
40 110391388 1
200 110391388 1
809 110391388 1
2637 110391388 1
2616 110391388 1
48 110391388 1
49 110391388 1
50 110391388 1
51 110391388 1
53 110391388 1
353 110391388 1
812 110391388 1
1572 110391388 1
813 110391388 1
61 110391388 1
361 110391388 1
72 110391388 1
1485 110391388 1
136 110391388 1
74 110391388 1
77 110391388 1
2638 110391388 1
79 110391388 1
225 110391388 1
80 110391388 1
2639 110391388 1
375 110391388 1
146 110391388 1
82 110391388 1
85 110391388 1
83 110391388 1
88 110391388 1
1255 110391388 1
89 110391388 1
93 110391388 1
92 110391388 1
1740 110391388 1
244 110391388 1
2640 110391388 1
96 110391388 1
97 110391388 1
2564 110391388 1
818 110391388 1
1259 110391388 1
819 110391388 1
259 110391388 1
258 110391388 1
2048 110391388 1
106 110391388 1
141 110391388 1
108 110391388 1
821 110391388 1
109 110391388 1
270 110391388 1
824 110391388 1
113 110391388 1
827 110391388 1
115 110391388 1
147 110391388 1
116 110391388 1
120 110391388 1
122 110391388 1
1614 19977759 1
1615 19977759 1
2435 19977759 1
2166 19977759 1
155 19977759 1
1070 19977759 1
7 19977759 1
2641 19977759 1
2438 19977759 1
837 19977759 1
1344 19977759 1
2167 19977759 1
174 19977759 1
556 19977759 1
177 19977759 1
1242 19977759 1
25 19977759 1
2439 19977759 1
1075 19977759 1
184 19977759 1
124 19977759 1
415 19977759 1
2337 19977759 1
2642 19977759 1
2583 19977759 1
1496 19977759 1
1273 19977759 1
195 19977759 1
1081 19977759 1
2643 19977759 1
199 19977759 1
2416 19977759 1
1083 19977759 1
1414 19977759 1
2644 19977759 1
1087 19977759 1
422 19977759 1
48 19977759 1
1278 19977759 1
2532 19977759 1
850 19977759 1
1089 19977759 1
2645 19977759 1
60 19977759 1
61 19977759 1
62 19977759 1
706 19977759 1
1091 19977759 1
2646 19977759 1
427 19977759 1
1093 19977759 1
217 19977759 1
2445 19977759 1
79 19977759 1
146 19977759 1
1574 19977759 1
88 19977759 1
2647 19977759 1
235 19977759 1
2648 19977759 1
93 19977759 1
241 19977759 1
1637 19977759 1
1517 19977759 1
1576 19977759 1
2095 19977759 1
1096 19977759 1
2450 19977759 1
2177 19977759 1
1453 19977759 1
1368 19977759 1
1639 19977759 1
2649 19977759 1
270 19977759 1
269 19977759 1
603 19977759 1
2180 19977759 1
147 19977759 1
2650 19977759 1
2453 19977759 1
122 19977759 1
2343 19977759 1
2181 19977759 1
2651 19977759 1
285 19977759 1
2652 19977759 1
288 19977759 1
720 19977759 1
1293 19977759 1
1295 19977759 1
2183 19977759 1
2457 19977759 1
610 19977759 1
296 19977759 1
297 19977759 1
1605 19977759 1
1233 19977759 1
410 19977759 1
1785 19977759 1
2185 19977759 1
1458 19977759 1
895 19977759 1
2186 19977759 1
143 19977759 1
1744 19977759 1
1299 19977759 1
2461 19977759 1
21 19977759 1
314 19977759 1
316 19977759 1
1381 19977759 1
2189 19977759 1
321 19977759 1
1855 19977759 1
326 19977759 1
774 19977759 1
1305 19977759 1
627 19977759 1
1657 19977759 1
1118 19977759 1
35 19977759 1
1659 19977759 1
1310 19977759 1
2653 19977759 1
2654 19977759 1
730 19977759 1
749 19977759 1
1589 19977759 1
2192 19977759 1
1121 19977759 1
2193 19977759 1
2296 19977759 1
1126 19977759 1
2655 19977759 1
641 19977759 1
53 19977759 1
2656 19977759 1
352 19977759 1
353 19977759 1
528 19977759 1
2472 19977759 1
1329 19977759 1
1867 19977759 1
2657 19977759 1
72 19977759 1
364 19977759 1
468 19977759 1
2658 19977759 1
2659 19977759 1
2475 19977759 1
2660 19977759 1
372 19977759 1
1870 19977759 1
2661 19977759 1
2662 19977759 1
2663 19977759 1
1667 19977759 1
657 19977759 1
89 19977759 1
1892 19977759 1
2599 19977759 1
385 19977759 1
2548 19977759 1
2664 19977759 1
2291 19977759 1
2665 19977759 1
1672 19977759 1
665 19977759 1
393 19977759 1
744 19977759 1
2666 19977759 1
433 19977759 1
397 19977759 1
669 19977759 1
398 19977759 1
2395 19977759 1
1877 19977759 1
671 19977759 1
1677 19977759 1
2667 19977759 1
2213 19977759 1
1263 19977759 1
1878 19977759 1
2668 19977759 1
1681 19977759 1
2669 19977759 1
1265 19977759 1
1340 19977759 1
1557 19977759 1
126 19977759 1
937 19977759 1
2670 19977759 1
156 19977759 1
1269 19977759 1
158 19977759 1
1685 19977759 1
135 19977759 1
1144 19977759 1
550 19977759 1
140 19977759 1
2118 19977759 1
1686 19977759 1
2671 19977759 1
1146 19977759 1
1560 19977759 1
175 19977759 1
1689 19977759 1
2672 19977759 1
696 19977759 1
558 19977759 1
1271 19977759 1
1353 19977759 1
2673 19977759 1
179 19977759 1
1984 19977759 1
180 19977759 1
2221 19977759 1
2121 19977759 1
2674 19977759 1
1693 19977759 1
1274 19977759 1
2675 19977759 1
196 19977759 1
2415 19977759 1
41 19977759 1
2676 19977759 1
1154 19977759 1
2677 19977759 1
2678 19977759 1
1946 19977759 1
1156 19977759 1
2679 19977759 1
50 19977759 1
2122 19977759 1
571 19977759 1
1703 19977759 1
2371 19977759 1
505 19977759 1
2680 19977759 1
1160 19977759 1
976 19977759 1
2492 19977759 1
2681 19977759 1
980 19977759 1
2230 19977759 1
73 19977759 1
1162 19977759 1
2231 19977759 1
983 19977759 1
2232 19977759 1
76 19977759 1
2493 19977759 1
2682 19977759 1
587 19977759 1
225 19977759 1
227 19977759 1
710 19977759 1
82 19977759 1
2588 19977759 1
1513 19977759 1
2233 19977759 1
92 19977759 1
1708 19977759 1
245 19977759 1
1444 19977759 1
96 19977759 1
1166 19977759 1
1709 19977759 1
2236 19977759 1
249 19977759 1
2683 19977759 1
2130 19977759 1
2008 19977759 1
1168 19977759 1
717 19977759 1
264 19977759 1
106 19977759 1
110 19977759 1
997 19977759 1
2241 19977759 1
434 19977759 1
275 19977759 1
118 19977759 1
1172 19977759 1
2684 19977759 1
281 19977759 1
2502 19977759 1
284 19977759 1
2404 19977759 1
1231 19977759 1
2685 19977759 1
2555 19977759 1
1178 19977759 1
722 19977759 1
1374 19977759 1
8 19977759 1
13 19977759 1
2686 19977759 1
1849 19977759 1
15 19977759 1
1717 19977759 1
1983 19977759 1
2384 19977759 1
310 19977759 1
1183 19977759 1
2509 19977759 1
413 19977759 1
2510 19977759 1
27 19977759 1
1404 19977759 1
322 19977759 1
2687 19977759 1
2688 19977759 1
130 19977759 1
521 19977759 1
330 19977759 1
2136 19977759 1
1724 19977759 1
2689 19977759 1
2137 19977759 1
1308 19977759 1
630 19977759 1
39 19977759 1
341 19977759 1
40 19977759 1
1020 19977759 1
343 19977759 1
1858 19977759 1
418 19977759 1
2690 19977759 1
2245 19977759 1
419 19977759 1
346 19977759 1
1966 19977759 1
2691 19977759 1
638 19977759 1
811 19977759 1
1026 19977759 1
49 19977759 1
643 19977759 1
2249 19977759 1
2251 19977759 1
357 19977759 1
2516 19977759 1
65 19977759 1
361 19977759 1
362 19977759 1
1390 19977759 1
366 19977759 1
2254 19977759 1
2692 19977759 1
1737 19977759 1
1038 19977759 1
371 19977759 1
373 19977759 1
2597 19977759 1
2693 19977759 1
1206 19977759 1
85 19977759 1
87 19977759 1
376 19977759 1
2694 19977759 1
2547 19977759 1
2695 19977759 1
379 19977759 1
429 19977759 1
786 19977759 1
1740 19977759 1
2696 19977759 1
2255 19977759 1
663 19977759 1
102 19977759 1
1395 19977759 1
2277 19977759 1
2144 19977759 1
141 19977759 1
108 19977759 1
2697 19977759 1
1603 19977759 1
2602 19977759 1
2698 19977759 1
2261 19977759 1
1051 19977759 1
2699 19977759 1
2527 19977759 1
120 19977759 1
152 34374472 1
2700 34374472 1
2701 34374472 1
155 34374472 1
157 34374472 1
1559 34374472 1
1070 34374472 1
7 34374472 1
2641 34374472 1
1936 34374472 1
161 34374472 1
2086 34374472 1
1349 34374472 1
2702 34374472 1
555 34374472 1
556 34374472 1
840 34374472 1
177 34374472 1
1242 34374472 1
25 34374472 1
28 34374472 1
182 34374472 1
1407 34374472 1
1355 34374472 1
2038 34374472 1
2703 34374472 1
699 34374472 1
1562 34374472 1
1891 34374472 1
844 34374472 1
1249 34374472 1
199 34374472 1
761 34374472 1
1337 34374472 1
2441 34374472 1
1083 34374472 1
203 34374472 1
422 34374472 1
207 34374472 1
1278 34374472 1
2442 34374472 1
1569 34374472 1
2171 34374472 1
1947 34374472 1
1505 34374472 1
2586 34374472 1
61 34374472 1
426 34374472 1
859 34374472 1
2704 34374472 1
427 34374472 1
217 34374472 1
218 34374472 1
585 34374472 1
767 34374472 1
79 34374472 1
226 34374472 1
146 34374472 1
229 34374472 1
88 34374472 1
233 34374472 1
235 34374472 1
1635 34374472 1
239 34374472 1
2705 34374472 1
2176 34374472 1
241 34374472 1
1575 34374472 1
97 34374472 1
508 34374472 1
2572 34374472 1
1757 34374472 1
715 34374472 1
1368 34374472 1
1426 34374472 1
431 34374472 1
259 34374472 1
263 34374472 1
881 34374472 1
269 34374472 1
270 34374472 1
147 34374472 1
1580 34374472 1
1581 34374472 1
888 34374472 1
122 34374472 1
1264 34374472 1
409 34374472 1
2706 34374472 1
285 34374472 1
1 34374472 1
287 34374472 1
288 34374472 1
4 34374472 1
1582 34374472 1
290 34374472 1
1295 34374472 1
2183 34374472 1
294 34374472 1
1846 34374472 1
297 34374472 1
1605 34374472 1
298 34374472 1
11 34374472 1
1233 34374472 1
1648 34374472 1
2707 34374472 1
301 34374472 1
1651 34374472 1
1652 34374472 1
895 34374472 1
143 34374472 1
1472 34374472 1
2708 34374472 1
144 34374472 1
308 34374472 1
311 34374472 1
21 34374472 1
314 34374472 1
315 34374472 1
1243 34374472 1
2709 34374472 1
625 34374472 1
1546 34374472 1
35 34374472 1
2591 34374472 1
1659 34374472 1
337 34374472 1
2710 34374472 1
730 34374472 1
1589 34374472 1
2192 34374472 1
1945 34374472 1
2711 34374472 1
2193 34374472 1
1126 34374472 1
1591 34374472 1
51 34374472 1
641 34374472 1
2470 34374472 1
53 34374472 1
2656 34374472 1
351 34374472 1
353 34374472 1
1866 34374472 1
1329 34374472 1
1664 34374472 1
2712 34374472 1
72 34374472 1
683 34374472 1
2347 34374472 1
532 34374472 1
1954 34374472 1
372 34374472 1
784 34374472 1
83 34374472 1
89 34374472 1
2563 34374472 1
2200 34374472 1
1609 34374472 1
95 34374472 1
928 34374472 1
1669 34374472 1
537 34374472 1
1598 34374472 1
1670 34374472 1
2713 34374472 1
387 34374472 1
1671 34374472 1
390 34374472 1
393 34374472 1
2114 34374472 1
1758 34374472 1
1396 34374472 1
105 34374472 1
1673 34374472 1
1674 34374472 1
2209 34374472 1
669 34374472 1
397 34374472 1
433 34374472 1
671 34374472 1
1675 34374472 1
1679 34374472 1
1678 34374472 1
402 34374472 1
403 34374472 1
116 34374472 1
2668 34374472 1
1263 34374472 1
2714 34374472 1
1681 34374472 1
1340 34374472 1
1557 34374472 1
151 34374472 1
937 34374472 1
492 34374472 1
2217 34374472 1
158 34374472 1
160 34374472 1
751 34374472 1
12 34374472 1
135 34374472 1
1685 34374472 1
164 34374472 1
1343 34374472 1
2715 34374472 1
170 34374472 1
140 34374472 1
1560 34374472 1
175 34374472 1
950 34374472 1
696 34374472 1
1449 34374472 1
1816 34374472 1
952 34374472 1
178 34374472 1
1690 34374472 1
32 34374472 1
1354 34374472 1
1691 34374472 1
2716 34374472 1
416 34374472 1
1561 34374472 1
190 34374472 1
192 34374472 1
1247 34374472 1
1941 34374472 1
197 34374472 1
41 34374472 1
1699 34374472 1
966 34374472 1
2676 34374472 1
1154 34374472 1
567 34374472 1
1822 34374472 1
50 34374472 1
971 34374472 1
1703 34374472 1
2371 34374472 1
505 34374472 1
2717 34374472 1
1361 34374472 1
1160 34374472 1
2228 34374472 1
1933 34374472 1
2229 34374472 1
978 34374472 1
73 34374472 1
2230 34374472 1
980 34374472 1
2536 34374472 1
219 34374472 1
1608 34374472 1
2232 34374472 1
77 34374472 1
2638 34374472 1
586 34374472 1
587 34374472 1
225 34374472 1
590 34374472 1
710 34374472 1
82 34374472 1
232 34374472 1
2718 34374472 1
90 34374472 1
92 34374472 1
747 34374472 1
242 34374472 1
246 34374472 1
96 34374472 1
2403 34374472 1
1577 34374472 1
1709 34374472 1
1756 34374472 1
1578 34374472 1
249 34374472 1
2497 34374472 1
2719 34374472 1
597 34374472 1
2238 34374472 1
717 34374472 1
256 34374472 1
1837 34374472 1
773 34374472 1
1956 34374472 1
258 34374472 1
106 34374472 1
142 34374472 1
109 34374472 1
113 34374472 1
273 34374472 1
275 34374472 1
2342 34374472 1
118 34374472 1
1172 34374472 1
278 34374472 1
1231 34374472 1
289 34374472 1
721 34374472 1
292 34374472 1
2720 34374472 1
1520 34374472 1
8 34374472 1
10 34374472 1
1470 34374472 1
13 34374472 1
1377 34374472 1
1849 34374472 1
15 34374472 1
1006 34374472 1
2721 34374472 1
614 34374472 1
1584 34374472 1
310 34374472 1
1240 34374472 1
413 34374472 1
27 34374472 1
1404 34374472 1
322 34374472 1
324 34374472 1
2722 34374472 1
1722 34374472 1
130 34374472 1
622 34374472 1
330 34374472 1
333 34374472 1
748 34374472 1
524 34374472 1
341 34374472 1
39 34374472 1
2723 34374472 1
40 34374472 1
1020 34374472 1
343 34374472 1
418 34374472 1
1387 34374472 1
345 34374472 1
2056 34374472 1
811 34374472 1
349 34374472 1
1416 34374472 1
49 34374472 1
642 34374472 1
1593 34374472 1
2059 34374472 1
1732 34374472 1
1036 34374472 1
357 34374472 1
1733 34374472 1
65 34374472 1
361 34374472 1
2724 34374472 1
2252 34374472 1
1390 34374472 1
651 34374472 1
136 34374472 1
366 34374472 1
1869 34374472 1
2725 34374472 1
1737 34374472 1
1038 34374472 1
1391 34374472 1
80 34374472 1
1254 34374472 1
2064 34374472 1
2693 34374472 1
85 34374472 1
376 34374472 1
1256 34374472 1
377 34374472 1
378 34374472 1
379 34374472 1
786 34374472 1
381 34374472 1
1740 34374472 1
2726 34374472 1
1755 34374472 1
1596 34374472 1
788 34374472 1
2520 34374472 1
1597 34374472 1
2727 34374472 1
2522 34374472 1
1610 34374472 1
1873 34374472 1
2075 34374472 1
2728 34374472 1
103 34374472 1
1601 34374472 1
2260 34374472 1
1743 34374472 1
667 34374472 1
141 34374472 1
108 34374472 1
745 34374472 1
1603 34374472 1
2729 34374472 1
115 34374472 1
404 34374472 1
120 34374472 1
408 34374472 1
0 20226550 1
793 20226550 1
513 20226550 1
1 20226550 1
4 20226550 1
495 20226550 1
1070 20226550 1
297 20226550 1
496 20226550 1
7 20226550 1
8 20226550 1
9 20226550 1
11 20226550 1
12 20226550 1
516 20226550 1
13 20226550 1
14 20226550 1
15 20226550 1
16 20226550 1
17 20226550 1
18 20226550 1
517 20226550 1
20 20226550 1
21 20226550 1
22 20226550 1
177 20226550 1
23 20226550 1
24 20226550 1
679 20226550 1
755 20226550 1
316 20226550 1
30 20226550 1
28 20226550 1
32 20226550 1
2730 20226550 1
35 20226550 1
776 20226550 1
36 20226550 1
39 20226550 1
40 20226550 1
41 20226550 1
42 20226550 1
44 20226550 1
1154 20226550 1
47 20226550 1
2731 20226550 1
48 20226550 1
49 20226550 1
1729 20226550 1
50 20226550 1
51 20226550 1
780 20226550 1
53 20226550 1
54 20226550 1
2371 20226550 1
764 20226550 1
1328 20226550 1
56 20226550 1
57 20226550 1
58 20226550 1
59 20226550 1
61 20226550 1
63 20226550 1
705 20226550 1
361 20226550 1
68 20226550 1
69 20226550 1
529 20226550 1
72 20226550 1
73 20226550 1
2270 20226550 1
2732 20226550 1
78 20226550 1
79 20226550 1
80 20226550 1
82 20226550 1
85 20226550 1
83 20226550 1
88 20226550 1
89 20226550 1
91 20226550 1
379 20226550 1
92 20226550 1
93 20226550 1
2299 20226550 1
94 20226550 1
95 20226550 1
96 20226550 1
97 20226550 1
2520 20226550 1
769 20226550 1
771 20226550 1
100 20226550 1
104 20226550 1
106 20226550 1
107 20226550 1
108 20226550 1
109 20226550 1
670 20226550 1
111 20226550 1
112 20226550 1
113 20226550 1
2279 20226550 1
114 20226550 1
115 20226550 1
116 20226550 1
118 20226550 1
120 20226550 1
122 20226550 1
281 110459587 1
1555 110459587 1
1 110459587 1
284 110459587 1
2435 110459587 1
287 110459587 1
1293 110459587 1
4 110459587 1
289 110459587 1
5 110459587 1
290 110459587 1
1295 110459587 1
292 110459587 1
1269 110459587 1
157 110459587 1
158 110459587 1
294 110459587 1
297 110459587 1
1617 110459587 1
1605 110459587 1
7 110459587 1
11 110459587 1
2573 110459587 1
12 110459587 1
299 110459587 1
2733 110459587 1
164 110459587 1
13 110459587 1
301 110459587 1
551 110459587 1
170 110459587 1
2167 110459587 1
140 110459587 1
1983 110459587 1
172 110459587 1
144 110459587 1
308 110459587 1
174 110459587 1
175 110459587 1
310 110459587 1
1299 110459587 1
311 110459587 1
1774 110459587 1
1240 110459587 1
1271 110459587 1
314 110459587 1
413 110459587 1
316 110459587 1
25 110459587 1
178 110459587 1
28 110459587 1
123 110459587 1
955 110459587 1
128 110459587 1
324 110459587 1
2221 110459587 1
130 110459587 1
1356 110459587 1
2120 110459587 1
34 110459587 1
330 110459587 1
416 110459587 1
1305 110459587 1
188 110459587 1
189 110459587 1
699 110459587 1
2295 110459587 1
2734 110459587 1
35 110459587 1
1308 110459587 1
1659 110459587 1
757 110459587 1
1310 110459587 1
39 110459587 1
341 110459587 1
40 110459587 1
201 110459587 1
346 110459587 1
1702 110459587 1
422 110459587 1
207 110459587 1
1124 110459587 1
48 110459587 1
49 110459587 1
50 110459587 1
1591 110459587 1
51 110459587 1
53 110459587 1
352 110459587 1
353 110459587 1
1329 110459587 1
357 110459587 1
61 110459587 1
64 110459587 1
426 110459587 1
361 110459587 1
72 110459587 1
136 110459587 1
427 110459587 1
73 110459587 1
216 110459587 1
217 110459587 1
218 110459587 1
138 110459587 1
77 110459587 1
1594 110459587 1
767 110459587 1
1464 110459587 1
79 110459587 1
1038 110459587 1
370 110459587 1
225 110459587 1
80 110459587 1
226 110459587 1
375 110459587 1
82 110459587 1
83 110459587 1
85 110459587 1
88 110459587 1
376 110459587 1
89 110459587 1
1892 110459587 1
2735 110459587 1
239 110459587 1
379 110459587 1
92 110459587 1
93 110459587 1
241 110459587 1
96 110459587 1
97 110459587 1
2301 110459587 1
508 110459587 1
2497 110459587 1
2736 110459587 1
387 110459587 1
2737 110459587 1
102 110459587 1
103 110459587 1
393 110459587 1
256 110459587 1
539 110459587 1
773 110459587 1
258 110459587 1
105 110459587 1
1602 110459587 1
106 110459587 1
1446 110459587 1
141 110459587 1
108 110459587 1
266 110459587 1
109 110459587 1
270 110459587 1
269 110459587 1
2738 110459587 1
113 110459587 1
2067 110459587 1
275 110459587 1
115 110459587 1
116 110459587 1
147 110459587 1
118 110459587 1
404 110459587 1
278 110459587 1
1264 110459587 1
122 110459587 1
284 407741330 1
1841 407741330 1
2700 407741330 1
4 407741330 1
157 407741330 1
7 407741330 1
135 407741330 1
1064 407741330 1
1055 407741330 1
2506 407741330 1
1347 407741330 1
140 407741330 1
143 407741330 1
175 407741330 1
21 407741330 1
177 407741330 1
413 407741330 1
25 407741330 1
955 407741330 1
32 407741330 1
2739 407741330 1
130 407741330 1
330 407741330 1
2264 407741330 1
1930 407741330 1
39 407741330 1
40 407741330 1
41 407741330 1
761 407741330 1
967 407741330 1
777 407741330 1
420 407741330 1
422 407741330 1
49 407741330 1
50 407741330 1
1791 407741330 1
51 407741330 1
780 407741330 1
53 407741330 1
352 407741330 1
2740 407741330 1
353 407741330 1
764 407741330 1
2194 407741330 1
1792 407741330 1
61 407741330 1
1793 407741330 1
361 407741330 1
426 407741330 1
136 407741330 1
862 407741330 1
79 407741330 1
428 407741330 1
225 407741330 1
591 407741330 1
80 407741330 1
375 407741330 1
146 407741330 1
82 407741330 1
88 407741330 1
89 407741330 1
92 407741330 1
659 407741330 1
747 407741330 1
241 407741330 1
96 407741330 1
97 407741330 1
2741 407741330 1
2075 407741330 1
393 407741330 1
880 407741330 1
106 407741330 1
141 407741330 1
109 407741330 1
270 407741330 1
1675 407741330 1
113 407741330 1
2742 407741330 1
275 407741330 1
118 407741330 1
147 407741330 1
116 407741330 1
405 407741330 1
120 407741330 1
122 407741330 1
1 68198984 1
832 68198984 1
1491 68198984 1
4 68198984 1
890 68198984 1
492 68198984 1
1961 68198984 1
292 68198984 1
297 68198984 1
2743 68198984 1
7 68198984 1
8 68198984 1
10 68198984 1
11 68198984 1
12 68198984 1
549 68198984 1
836 68198984 1
164 68198984 1
941 68198984 1
1004 68198984 1
943 68198984 1
411 68198984 1
944 68198984 1
894 68198984 1
170 68198984 1
1005 68198984 1
1007 68198984 1
308 68198984 1
1008 68198984 1
21 68198984 1
1009 68198984 1
314 68198984 1
1010 68198984 1
316 68198984 1
178 68198984 1
27 68198984 1
28 68198984 1
414 68198984 1
32 68198984 1
324 68198984 1
2744 68198984 1
1013 68198984 1
956 68198984 1
957 68198984 1
1015 68198984 1
35 68198984 1
964 68198984 1
417 68198984 1
524 68198984 1
341 68198984 1
39 68198984 1
40 68198984 1
632 68198984 1
2318 68198984 1
910 68198984 1
207 68198984 1
1027 68198984 1
48 68198984 1
49 68198984 1
848 68198984 1
51 68198984 1
970 68198984 1
53 68198984 1
1031 68198984 1
1032 68198984 1
915 68198984 1
357 68198984 1
61 68198984 1
425 68198984 1
1529 68198984 1
72 68198984 1
2561 68198984 1
1037 68198984 1
982 68198984 1
1510 68198984 1
532 68198984 1
767 68198984 1
79 68198984 1
1039 68198984 1
370 68198984 1
80 68198984 1
924 68198984 1
82 68198984 1
85 68198984 1
83 68198984 1
88 68198984 1
89 68198984 1
235 68198984 1
869 68198984 1
1042 68198984 1
477 68198984 1
93 68198984 1
92 68198984 1
379 68198984 1
1043 68198984 1
1044 68198984 1
241 68198984 1
97 68198984 1
595 68198984 1
873 68198984 1
2745 68198984 1
2497 68198984 1
1047 68198984 1
929 68198984 1
931 68198984 1
2746 68198984 1
717 68198984 1
933 68198984 1
259 68198984 1
105 68198984 1
1969 68198984 1
106 68198984 1
108 68198984 1
109 68198984 1
882 68198984 1
998 68198984 1
113 68198984 1
999 68198984 1
1970 68198984 1
115 68198984 1
116 68198984 1
404 68198984 1
1050 68198984 1
886 68198984 1
278 68198984 1
120 68198984 1
122 68198984 1
1613 27212119 1
1068 27212119 1
692 27212119 1
2330 27212119 1
2700 27212119 1
152 27212119 1
155 27212119 1
157 27212119 1
2033 27212119 1
1399 27212119 1
7 27212119 1
1071 27212119 1
837 27212119 1
1064 27212119 1
677 27212119 1
1618 27212119 1
1349 27212119 1
1938 27212119 1
499 27212119 1
174 27212119 1
555 27212119 1
2747 27212119 1
840 27212119 1
177 27212119 1
1242 27212119 1
28 27212119 1
182 27212119 1
1407 27212119 1
415 27212119 1
1245 27212119 1
1078 27212119 1
2038 27212119 1
699 27212119 1
189 27212119 1
1433 27212119 1
191 27212119 1
2748 27212119 1
806 27212119 1
199 27212119 1
761 27212119 1
200 27212119 1
1414 27212119 1
2078 27212119 1
2749 27212119 1
1086 27212119 1
1084 27212119 1
207 27212119 1
48 27212119 1
1278 27212119 1
1569 27212119 1
209 27212119 1
1792 27212119 1
2750 27212119 1
60 27212119 1
61 27212119 1
2751 27212119 1
1093 27212119 1
217 27212119 1
1283 27212119 1
79 27212119 1
224 27212119 1
1422 27212119 1
1285 27212119 1
1834 27212119 1
146 27212119 1
228 27212119 1
229 27212119 1
230 27212119 1
88 27212119 1
234 27212119 1
867 27212119 1
235 27212119 1
91 27212119 1
238 27212119 1
93 27212119 1
239 27212119 1
241 27212119 1
1576 27212119 1
768 27212119 1
97 27212119 1
508 27212119 1
1368 27212119 1
431 27212119 1
2076 27212119 1
261 27212119 1
266 27212119 1
267 27212119 1
269 27212119 1
603 27212119 1
1579 27212119 1
2752 27212119 1
274 27212119 1
147 27212119 1
279 27212119 1
122 27212119 1
1264 27212119 1
280 27212119 1
285 27212119 1
1 27212119 1
2100 27212119 1
2455 27212119 1
286 27212119 1
288 27212119 1
4 27212119 1
2753 27212119 1
290 27212119 1
2273 27212119 1
2754 27212119 1
291 27212119 1
6 27212119 1
610 27212119 1
294 27212119 1
293 27212119 1
296 27212119 1
297 27212119 1
298 27212119 1
11 27212119 1
2573 27212119 1
1648 27212119 1
299 27212119 1
2186 27212119 1
2755 27212119 1
143 27212119 1
2053 27212119 1
308 27212119 1
311 27212119 1
21 27212119 1
679 27212119 1
902 27212119 1
312 27212119 1
903 27212119 1
314 27212119 1
1380 27212119 1
1381 27212119 1
316 27212119 1
320 27212119 1
2756 27212119 1
123 27212119 1
323 27212119 1
1853 27212119 1
2757 27212119 1
35 27212119 1
776 27212119 1
2758 27212119 1
336 27212119 1
2055 27212119 1
37 27212119 1
337 27212119 1
633 27212119 1
1589 27212119 1
2192 27212119 1
1121 27212119 1
1313 27212119 1
2759 27212119 1
911 27212119 1
1126 27212119 1
2760 27212119 1
1862 27212119 1
641 27212119 1
51 27212119 1
2761 27212119 1
53 27212119 1
780 27212119 1
351 27212119 1
1865 27212119 1
353 27212119 1
1866 27212119 1
1417 27212119 1
1793 27212119 1
72 27212119 1
367 27212119 1
75 27212119 1
532 27212119 1
1464 27212119 1
372 27212119 1
1870 27212119 1
375 27212119 1
83 27212119 1
1666 27212119 1
1534 27212119 1
89 27212119 1
2563 27212119 1
1669 27212119 1
99 27212119 1
2713 27212119 1
1137 27212119 1
387 27212119 1
390 27212119 1
1672 27212119 1
393 27212119 1
665 27212119 1
2762 27212119 1
105 27212119 1
397 27212119 1
433 27212119 1
671 27212119 1
1675 27212119 1
1678 27212119 1
402 27212119 1
116 27212119 1
403 27212119 1
1263 27212119 1
405 27212119 1
407 27212119 1
149 27212119 1
1340 27212119 1
2763 27212119 1
1341 27212119 1
1269 27212119 1
158 27212119 1
2764 27212119 1
160 27212119 1
135 27212119 1
2479 27212119 1
162 27212119 1
1343 27212119 1
752 27212119 1
550 27212119 1
1055 27212119 1
554 27212119 1
170 27212119 1
140 27212119 1
1686 27212119 1
171 27212119 1
2575 27212119 1
1560 27212119 1
175 27212119 1
2765 27212119 1
952 27212119 1
179 27212119 1
178 27212119 1
183 27212119 1
32 27212119 1
1272 27212119 1
188 27212119 1
2674 27212119 1
190 27212119 1
192 27212119 1
1150 27212119 1
2766 27212119 1
1152 27212119 1
757 27212119 1
1450 27212119 1
1818 27212119 1
41 27212119 1
2767 27212119 1
1747 27212119 1
201 27212119 1
1821 27212119 1
1702 27212119 1
1822 27212119 1
50 27212119 1
210 27212119 1
570 27212119 1
2768 27212119 1
1477 27212119 1
2740 27212119 1
764 27212119 1
2371 27212119 1
505 27212119 1
2227 27212119 1
214 27212119 1
705 27212119 1
1419 27212119 1
977 27212119 1
978 27212119 1
980 27212119 1
73 27212119 1
216 27212119 1
138 27212119 1
219 27212119 1
77 27212119 1
1831 27212119 1
2732 27212119 1
222 27212119 1
225 27212119 1
1164 27212119 1
82 27212119 1
711 27212119 1
236 27212119 1
1442 27212119 1
92 27212119 1
240 27212119 1
2571 27212119 1
1258 27212119 1
245 27212119 1
244 27212119 1
96 27212119 1
769 27212119 1
1425 27212119 1
248 27212119 1
249 27212119 1
251 27212119 1
2769 27212119 1
253 27212119 1
2047 27212119 1
2008 27212119 1
254 27212119 1
258 27212119 1
773 27212119 1
262 27212119 1
264 27212119 1
106 27212119 1
265 27212119 1
142 27212119 1
997 27212119 1
109 27212119 1
268 27212119 1
272 27212119 1
113 27212119 1
2742 27212119 1
2770 27212119 1
275 27212119 1
2500 27212119 1
118 27212119 1
1172 27212119 1
119 27212119 1
278 27212119 1
281 27212119 1
284 27212119 1
289 27212119 1
721 27212119 1
292 27212119 1
295 27212119 1
10 27212119 1
516 27212119 1
13 27212119 1
2771 27212119 1
302 27212119 1
305 27212119 1
1401 27212119 1
306 27212119 1
1718 27212119 1
1851 27212119 1
310 27212119 1
1774 27212119 1
1240 27212119 1
313 27212119 1
413 27212119 1
27 27212119 1
2772 27212119 1
1404 27212119 1
2773 27212119 1
322 27212119 1
2687 27212119 1
324 27212119 1
325 27212119 1
130 27212119 1
622 27212119 1
2774 27212119 1
330 27212119 1
1246 27212119 1
333 27212119 1
335 27212119 1
2427 27212119 1
630 27212119 1
341 27212119 1
39 27212119 1
340 27212119 1
40 27212119 1
418 27212119 1
2775 27212119 1
345 27212119 1
2056 27212119 1
349 27212119 1
1791 27212119 1
2057 27212119 1
2058 27212119 1
357 27212119 1
359 27212119 1
65 27212119 1
361 27212119 1
363 27212119 1
136 27212119 1
366 27212119 1
1420 27212119 1
2725 27212119 1
1885 27212119 1
370 27212119 1
371 27212119 1
80 27212119 1
85 27212119 1
376 27212119 1
87 27212119 1
1256 27212119 1
377 27212119 1
379 27212119 1
378 27212119 1
786 27212119 1
381 27212119 1
2726 27212119 1
1210 27212119 1
788 27212119 1
386 27212119 1
2521 27212119 1
133 27212119 1
1317 27212119 1
2075 27212119 1
1211 27212119 1
1261 27212119 1
102 27212119 1
395 27212119 1
2776 27212119 1
141 27212119 1
108 27212119 1
399 27212119 1
115 27212119 1
404 27212119 1
406 27212119 1
120 27212119 1
157 32965648 1
158 32965648 1
1070 32965648 1
7 32965648 1
160 32965648 1
12 32965648 1
135 32965648 1
161 32965648 1
164 32965648 1
165 32965648 1
837 32965648 1
2777 32965648 1
1055 32965648 1
170 32965648 1
140 32965648 1
2778 32965648 1
1238 32965648 1
2575 32965648 1
174 32965648 1
175 32965648 1
177 32965648 1
1242 32965648 1
25 32965648 1
28 32965648 1
182 32965648 1
124 32965648 1
32 32965648 1
1356 32965648 1
1788 32965648 1
197 32965648 1
1249 32965648 1
41 32965648 1
1154 32965648 1
2779 32965648 1
207 32965648 1
2780 32965648 1
48 32965648 1
50 32965648 1
2781 32965648 1
1947 32965648 1
764 32965648 1
1792 32965648 1
1361 32965648 1
61 32965648 1
706 32965648 1
216 32965648 1
217 32965648 1
708 32965648 1
77 32965648 1
2638 32965648 1
2732 32965648 1
1283 32965648 1
79 32965648 1
428 32965648 1
225 32965648 1
226 32965648 1
146 32965648 1
82 32965648 1
232 32965648 1
88 32965648 1
235 32965648 1
90 32965648 1
93 32965648 1
92 32965648 1
2782 32965648 1
241 32965648 1
96 32965648 1
769 32965648 1
97 32965648 1
1578 32965648 1
715 32965648 1
2783 32965648 1
258 32965648 1
106 32965648 1
1454 32965648 1
109 32965648 1
270 32965648 1
603 32965648 1
113 32965648 1
118 32965648 1
147 32965648 1
278 32965648 1
122 32965648 1
281 32965648 1
284 32965648 1
1 32965648 1
287 32965648 1
4 32965648 1
290 32965648 1
1295 32965648 1
292 32965648 1
294 32965648 1
297 32965648 1
11 32965648 1
1233 32965648 1
410 32965648 1
13 32965648 1
1651 32965648 1
1235 32965648 1
143 32965648 1
1584 32965648 1
308 32965648 1
310 32965648 1
311 32965648 1
21 32965648 1
1240 32965648 1
679 32965648 1
314 32965648 1
313 32965648 1
413 32965648 1
1380 32965648 1
1381 32965648 1
27 32965648 1
1404 32965648 1
324 32965648 1
130 32965648 1
330 32965648 1
748 32965648 1
35 32965648 1
776 32965648 1
341 32965648 1
40 32965648 1
1858 32965648 1
345 32965648 1
349 32965648 1
49 32965648 1
1791 32965648 1
53 32965648 1
780 32965648 1
352 32965648 1
351 32965648 1
353 32965648 1
1329 32965648 1
357 32965648 1
1793 32965648 1
361 32965648 1
2578 32965648 1
72 32965648 1
136 32965648 1
468 32965648 1
683 32965648 1
75 32965648 1
371 32965648 1
80 32965648 1
375 32965648 1
1254 32965648 1
85 32965648 1
2784 32965648 1
376 32965648 1
89 32965648 1
379 32965648 1
378 32965648 1
786 32965648 1
1740 32965648 1
2785 32965648 1
100 32965648 1
1784 32965648 1
390 32965648 1
102 32965648 1
393 32965648 1
141 32965648 1
108 32965648 1
1674 32965648 1
397 32965648 1
433 32965648 1
402 32965648 1
116 32965648 1
115 32965648 1
1263 32965648 1
404 32965648 1
2261 32965648 1
120 32965648 1
408 32965648 1
1604 32965648 1
436 277499481 1
53 277499481 1
437 277499481 1
4 277499481 1
464 277499481 1
440 277499481 1
2786 277499481 1
212 277499481 1
1605 277499481 1
61 277499481 1
7 277499481 1
1797 277499481 1
466 277499481 1
470 277499481 1
447 277499481 1
448 277499481 1
174 277499481 1
472 277499481 1
473 277499481 1
225 277499481 1
2787 277499481 1
21 277499481 1
1799 277499481 1
82 277499481 1
88 277499481 1
476 277499481 1
92 277499481 1
93 277499481 1
450 277499481 1
1764 277499481 1
130 277499481 1
1219 277499481 1
480 277499481 1
451 277499481 1
452 277499481 1
829 277499481 1
456 277499481 1
40 277499481 1
1807 277499481 1
259 277499481 1
566 277499481 1
458 277499481 1
2788 277499481 1
113 277499481 1
277 277499481 1
1769 277499481 1
462 277499481 1
1265 245849058 1
53 245849058 1
352 245849058 1
4 245849058 1
2789 245849058 1
2436 245849058 1
2397 245849058 1
157 245849058 1
2458 245849058 1
1605 245849058 1
1647 245849058 1
61 245849058 1
7 245849058 1
1685 245849058 1
1950 245849058 1
136 245849058 1
427 245849058 1
138 245849058 1
2286 245849058 1
1347 245849058 1
140 245849058 1
143 245849058 1
225 245849058 1
1299 245849058 1
21 245849058 1
146 245849058 1
1271 245849058 1
82 245849058 1
1452 245849058 1
179 245849058 1
123 245849058 1
955 245849058 1
130 245849058 1
1219 245849058 1
2072 245849058 1
829 245849058 1
1453 245849058 1
40 245849058 1
106 245849058 1
2790 245849058 1
141 245849058 1
1859 245849058 1
1699 245849058 1
142 245849058 1
109 245849058 1
2574 245849058 1
2644 245849058 1
277 245849058 1
147 245849058 1
2452 245849058 1
407 245849058 1
120 245849058 1
1265 125270251 1
491 125270251 1
0 125270251 1
1068 125270251 1
831 125270251 1
2434 125270251 1
693 125270251 1
2315 125270251 1
834 125270251 1
495 125270251 1
2316 125270251 1
7 125270251 1
751 125270251 1
135 125270251 1
1072 125270251 1
164 125270251 1
1749 125270251 1
2303 125270251 1
552 125270251 1
1145 125270251 1
170 125270251 1
16 125270251 1
753 125270251 1
17 125270251 1
838 125270251 1
499 125270251 1
174 125270251 1
18 125270251 1
2304 125270251 1
950 125270251 1
20 125270251 1
1271 125270251 1
952 125270251 1
178 125270251 1
28 125270251 1
1076 125270251 1
182 125270251 1
2219 125270251 1
2529 125270251 1
32 125270251 1
2791 125270251 1
500 125270251 1
1272 125270251 1
697 125270251 1
2365 125270251 1
698 125270251 1
2792 125270251 1
699 125270251 1
700 125270251 1
1149 125270251 1
1150 125270251 1
195 125270251 1
1152 125270251 1
36 125270251 1
757 125270251 1
2487 125270251 1
2793 125270251 1
2794 125270251 1
200 125270251 1
44 125270251 1
1083 125270251 1
201 125270251 1
2795 125270251 1
568 125270251 1
1157 125270251 1
50 125270251 1
2313 125270251 1
54 125270251 1
1824 125270251 1
505 125270251 1
973 125270251 1
57 125270251 1
60 125270251 1
2796 125270251 1
61 125270251 1
62 125270251 1
580 125270251 1
63 125270251 1
705 125270251 1
68 125270251 1
581 125270251 1
71 125270251 1
73 125270251 1
77 125270251 1
2797 125270251 1
767 125270251 1
79 125270251 1
586 125270251 1
864 125270251 1
224 125270251 1
2320 125270251 1
1548 125270251 1
81 125270251 1
82 125270251 1
88 125270251 1
687 125270251 1
866 125270251 1
1442 125270251 1
507 125270251 1
91 125270251 1
93 125270251 1
92 125270251 1
712 125270251 1
96 125270251 1
2798 125270251 1
97 125270251 1
2421 125270251 1
98 125270251 1
770 125270251 1
248 125270251 1
771 125270251 1
2769 125270251 1
715 125270251 1
431 125270251 1
1169 125270251 1
602 125270251 1
2799 125270251 1
773 125270251 1
263 125270251 1
106 125270251 1
264 125270251 1
266 125270251 1
109 125270251 1
2280 125270251 1
111 125270251 1
112 125270251 1
113 125270251 1
114 125270251 1
1334 125270251 1
1171 125270251 1
118 125270251 1
719 125270251 1
278 125270251 1
1099 125270251 1
122 125270251 1
121 125270251 1
280 125270251 1
2800 125270251 1
513 125270251 1
1 125270251 1
3 125270251 1
4 125270251 1
1843 125270251 1
292 125270251 1
293 125270251 1
297 125270251 1
1605 125270251 1
9 125270251 1
10 125270251 1
11 125270251 1
516 125270251 1
1180 125270251 1
13 125270251 1
14 125270251 1
308 125270251 1
617 125270251 1
1299 125270251 1
21 125270251 1
22 125270251 1
519 125270251 1
24 125270251 1
23 125270251 1
313 125270251 1
314 125270251 1
904 125270251 1
316 125270251 1
27 125270251 1
30 125270251 1
1382 125270251 1
324 125270251 1
2801 125270251 1
2802 125270251 1
1305 125270251 1
335 125270251 1
522 125270251 1
1787 125270251 1
728 125270251 1
35 125270251 1
2803 125270251 1
2758 125270251 1
1309 125270251 1
1189 125270251 1
1461 125270251 1
1856 125270251 1
631 125270251 1
1310 125270251 1
2387 125270251 1
2804 125270251 1
341 125270251 1
39 125270251 1
40 125270251 1
729 125270251 1
42 125270251 1
1607 125270251 1
634 125270251 1
345 125270251 1
1727 125270251 1
348 125270251 1
911 125270251 1
2079 125270251 1
47 125270251 1
49 125270251 1
1028 125270251 1
2401 125270251 1
53 125270251 1
2059 125270251 1
2251 125270251 1
56 125270251 1
58 125270251 1
59 125270251 1
357 125270251 1
65 125270251 1
2805 125270251 1
361 125270251 1
529 125270251 1
530 125270251 1
72 125270251 1
70 125270251 1
1205 125270251 1
738 125270251 1
2195 125270251 1
739 125270251 1
2326 125270251 1
78 125270251 1
532 125270251 1
655 125270251 1
1488 125270251 1
370 125270251 1
80 125270251 1
1206 125270251 1
85 125270251 1
83 125270251 1
2663 125270251 1
87 125270251 1
2806 125270251 1
89 125270251 1
2735 125270251 1
2807 125270251 1
785 125270251 1
379 125270251 1
658 125270251 1
786 125270251 1
2348 125270251 1
94 125270251 1
95 125270251 1
1392 125270251 1
788 125270251 1
99 125270251 1
2808 125270251 1
100 125270251 1
102 125270251 1
1319 125270251 1
104 125270251 1
539 125270251 1
105 125270251 1
108 125270251 1
398 125270251 1
402 125270251 1
115 125270251 1
116 125270251 1
404 125270251 1
1263 125270251 1
120 125270251 1
408 125270251 1
51 215206530 1
970 215206530 1
53 215206530 1
571 215206530 1
1031 215206530 1
1491 215206530 1
4 215206530 1
852 215206530 1
890 215206530 1
2809 215206530 1
694 215206530 1
2810 215206530 1
295 215206530 1
1605 215206530 1
424 215206530 1
61 215206530 1
7 215206530 1
11 215206530 1
12 215206530 1
2811 215206530 1
2812 215206530 1
1529 215206530 1
650 215206530 1
13 215206530 1
943 215206530 1
1005 215206530 1
860 215206530 1
79 215206530 1
1039 215206530 1
428 215206530 1
2813 215206530 1
80 215206530 1
21 215206530 1
1008 215206530 1
1009 215206530 1
924 215206530 1
82 215206530 1
88 215206530 1
27 215206530 1
28 215206530 1
89 215206530 1
869 215206530 1
1042 215206530 1
1043 215206530 1
92 215206530 1
93 215206530 1
955 215206530 1
1044 215206530 1
32 215206530 1
2814 215206530 1
957 215206530 1
96 215206530 1
956 215206530 1
97 215206530 1
873 215206530 1
2265 215206530 1
1538 215206530 1
189 215206530 1
2815 215206530 1
1753 215206530 1
35 215206530 1
964 215206530 1
39 215206530 1
40 215206530 1
933 215206530 1
2816 215206530 1
2817 215206530 1
106 215206530 1
418 215206530 1
2002 215206530 1
109 215206530 1
882 215206530 1
999 215206530 1
910 215206530 1
420 215206530 1
115 215206530 1
116 215206530 1
886 215206530 1
1050 215206530 1
848 215206530 1
49 215206530 1
122 215206530 1
0 16884084 1
793 16884084 1
2 16884084 1
2809 16884084 1
492 16884084 1
694 16884084 1
495 16884084 1
2316 16884084 1
7 16884084 1
496 16884084 1
12 16884084 1
135 16884084 1
2812 16884084 1
164 16884084 1
1145 16884084 1
170 16884084 1
16 16884084 1
17 16884084 1
499 16884084 1
18 16884084 1
556 16884084 1
696 16884084 1
20 16884084 1
25 16884084 1
26 16884084 1
178 16884084 1
28 16884084 1
182 16884084 1
124 16884084 1
33 16884084 1
32 16884084 1
500 16884084 1
191 16884084 1
36 16884084 1
2818 16884084 1
2816 16884084 1
44 16884084 1
50 16884084 1
571 16884084 1
54 16884084 1
212 16884084 1
60 16884084 1
1754 16884084 1
61 16884084 1
2319 16884084 1
63 16884084 1
705 16884084 1
64 16884084 1
68 16884084 1
581 16884084 1
69 16884084 1
1829 16884084 1
73 16884084 1
74 16884084 1
77 16884084 1
79 16884084 1
428 16884084 1
2813 16884084 1
226 16884084 1
686 16884084 1
2819 16884084 1
710 16884084 1
82 16884084 1
81 16884084 1
1548 16884084 1
88 16884084 1
86 16884084 1
235 16884084 1
90 16884084 1
507 16884084 1
91 16884084 1
93 16884084 1
92 16884084 1
2814 16884084 1
96 16884084 1
246 16884084 1
98 16884084 1
97 16884084 1
2820 16884084 1
249 16884084 1
2283 16884084 1
715 16884084 1
1746 16884084 1
510 16884084 1
263 16884084 1
106 16884084 1
264 16884084 1
107 16884084 1
109 16884084 1
512 16884084 1
111 16884084 1
112 16884084 1
113 16884084 1
114 16884084 1
118 16884084 1
719 16884084 1
278 16884084 1
279 16884084 1
1099 16884084 1
122 16884084 1
513 16884084 1
514 16884084 1
3 16884084 1
4 16884084 1
292 16884084 1
6 16884084 1
297 16884084 1
8 16884084 1
9 16884084 1
298 16884084 1
11 16884084 1
10 16884084 1
2050 16884084 1
516 16884084 1
1105 16884084 1
14 16884084 1
303 16884084 1
1971 16884084 1
1983 16884084 1
1851 16884084 1
308 16884084 1
1744 16884084 1
21 16884084 1
22 16884084 1
519 16884084 1
24 16884084 1
23 16884084 1
314 16884084 1
725 16884084 1
316 16884084 1
30 16884084 1
324 16884084 1
335 16884084 1
1753 16884084 1
35 16884084 1
728 16884084 1
341 16884084 1
39 16884084 1
524 16884084 1
40 16884084 1
1768 16884084 1
42 16884084 1
777 16884084 1
47 16884084 1
2821 16884084 1
49 16884084 1
1484 16884084 1
1804 16884084 1
2822 16884084 1
53 16884084 1
1034 16884084 1
736 16884084 1
56 16884084 1
58 16884084 1
59 16884084 1
357 16884084 1
646 16884084 1
65 16884084 1
361 16884084 1
650 16884084 1
72 16884084 1
653 16884084 1
2326 16884084 1
78 16884084 1
532 16884084 1
369 16884084 1
2823 16884084 1
740 16884084 1
1206 16884084 1
85 16884084 1
83 16884084 1
87 16884084 1
89 16884084 1
379 16884084 1
2348 16884084 1
94 16884084 1
95 16884084 1
2824 16884084 1
1669 16884084 1
2328 16884084 1
100 16884084 1
1784 16884084 1
743 16884084 1
102 16884084 1
104 16884084 1
539 16884084 1
105 16884084 1
2825 16884084 1
108 16884084 1
2066 16884084 1
670 16884084 1
745 16884084 1
115 16884084 1
116 16884084 1
404 16884084 1
120 16884084 1
1490 16884084 1
0 90646214 1
513 90646214 1
4 90646214 1
292 90646214 1
6 90646214 1
495 90646214 1
297 90646214 1
1605 90646214 1
7 90646214 1
9 90646214 1
10 90646214 1
12 90646214 1
13 90646214 1
14 90646214 1
15 90646214 1
16 90646214 1
17 90646214 1
1938 90646214 1
499 90646214 1
18 90646214 1
21 90646214 1
22 90646214 1
24 90646214 1
23 90646214 1
2364 90646214 1
316 90646214 1
25 90646214 1
30 90646214 1
28 90646214 1
560 90646214 1
124 90646214 1
33 90646214 1
32 90646214 1
324 90646214 1
1924 90646214 1
35 90646214 1
36 90646214 1
39 90646214 1
40 90646214 1
42 90646214 1
44 90646214 1
2318 90646214 1
345 90646214 1
47 90646214 1
1748 90646214 1
48 90646214 1
49 90646214 1
50 90646214 1
51 90646214 1
53 90646214 1
54 90646214 1
1328 90646214 1
56 90646214 1
58 90646214 1
212 90646214 1
60 90646214 1
59 90646214 1
61 90646214 1
579 90646214 1
63 90646214 1
361 90646214 1
67 90646214 1
68 90646214 1
581 90646214 1
69 90646214 1
529 90646214 1
73 90646214 1
77 90646214 1
78 90646214 1
79 90646214 1
80 90646214 1
82 90646214 1
81 90646214 1
83 90646214 1
87 90646214 1
88 90646214 1
89 90646214 1
507 90646214 1
91 90646214 1
92 90646214 1
93 90646214 1
478 90646214 1
94 90646214 1
95 90646214 1
96 90646214 1
97 90646214 1
98 90646214 1
537 90646214 1
99 90646214 1
771 90646214 1
688 90646214 1
100 90646214 1
1784 90646214 1
104 90646214 1
773 90646214 1
666 90646214 1
105 90646214 1
668 90646214 1
106 90646214 1
109 90646214 1
670 90646214 1
111 90646214 1
112 90646214 1
113 90646214 1
115 90646214 1
118 90646214 1
116 90646214 1
120 90646214 1
122 90646214 1
50 437518507 1
53 437518507 1
94 437518507 1
95 437518507 1
4 437518507 1
495 437518507 1
59 437518507 1
61 437518507 1
7 437518507 1
829 437518507 1
63 437518507 1
1633 437518507 1
162 437518507 1
36 437518507 1
365 437518507 1
40 437518507 1
109 437518507 1
669 437518507 1
78 437518507 1
18 437518507 1
111 437518507 1
21 437518507 1
22 437518507 1
23 437518507 1
82 437518507 1
24 437518507 1
116 437518507 1
47 437518507 1
120 437518507 1
409 191807697 1
1555 191807697 1
4 191807697 1
155 191807697 1
1582 191807697 1
609 191807697 1
157 191807697 1
294 191807697 1
1605 191807697 1
7 191807697 1
12 191807697 1
1470 191807697 1
135 191807697 1
165 191807697 1
13 191807697 1
554 191807697 1
140 191807697 1
143 191807697 1
1718 191807697 1
175 191807697 1
555 191807697 1
21 191807697 1
28 191807697 1
124 191807697 1
130 191807697 1
330 191807697 1
1587 191807697 1
1561 191807697 1
1562 191807697 1
35 191807697 1
137 191807697 1
39 191807697 1
40 191807697 1
1337 191807697 1
2826 191807697 1
1589 191807697 1
2827 191807697 1
345 191807697 1
346 191807697 1
1966 191807697 1
811 191807697 1
349 191807697 1
422 191807697 1
207 191807697 1
48 191807697 1
49 191807697 1
1591 191807697 1
53 191807697 1
352 191807697 1
2828 191807697 1
1572 191807697 1
61 191807697 1
578 191807697 1
359 191807697 1
426 191807697 1
136 191807697 1
468 191807697 1
77 191807697 1
1594 191807697 1
371 191807697 1
225 191807697 1
80 191807697 1
146 191807697 1
2064 191807697 1
82 191807697 1
376 191807697 1
92 191807697 1
241 191807697 1
1576 191807697 1
96 191807697 1
1597 191807697 1
829 191807697 1
390 191807697 1
393 191807697 1
744 191807697 1
259 191807697 1
258 191807697 1
773 191807697 1
1602 191807697 1
106 191807697 1
141 191807697 1
690 191807697 1
109 191807697 1
397 191807697 1
270 191807697 1
402 191807697 1
2396 191807697 1
147 191807697 1
116 191807697 1
1581 191807697 1
120 191807697 1
407 191807697 1
122 191807697 1
0 78702900 1
936 78702900 1
2434 78702900 1
492 78702900 1
495 78702900 1
2033 78702900 1
1070 78702900 1
547 78702900 1
496 78702900 1
7 78702900 1
12 78702900 1
1072 78702900 1
164 78702900 1
553 78702900 1
170 78702900 1
16 78702900 1
17 78702900 1
1237 78702900 1
754 78702900 1
499 78702900 1
174 78702900 1
18 78702900 1
20 78702900 1
1056 78702900 1
755 78702900 1
2829 78702900 1
178 78702900 1
28 78702900 1
182 78702900 1
32 78702900 1
500 78702900 1
2170 78702900 1
2830 78702900 1
699 78702900 1
192 78702900 1
756 78702900 1
36 78702900 1
2831 78702900 1
1699 78702900 1
966 78702900 1
44 78702900 1
2267 78702900 1
1154 78702900 1
1157 78702900 1
48 78702900 1
2532 78702900 1
763 78702900 1
54 78702900 1
2269 78702900 1
764 78702900 1
2372 78702900 1
60 78702900 1
704 78702900 1
61 78702900 1
975 78702900 1
63 78702900 1
64 78702900 1
2832 78702900 1
68 78702900 1
581 78702900 1
71 78702900 1
73 78702900 1
980 78702900 1
218 78702900 1
2074 78702900 1
77 78702900 1
585 78702900 1
1283 78702900 1
79 78702900 1
864 78702900 1
227 78702900 1
1548 78702900 1
81 78702900 1
82 78702900 1
88 78702900 1
507 78702900 1
91 78702900 1
1635 78702900 1
92 78702900 1
93 78702900 1
712 78702900 1
593 78702900 1
2571 78702900 1
1708 78702900 1
990 78702900 1
96 78702900 1
2403 78702900 1
97 78702900 1
769 78702900 1
98 78702900 1
1166 78702900 1
508 78702900 1
595 78702900 1
1756 78702900 1
248 78702900 1
771 78702900 1
688 78702900 1
431 78702900 1
1746 78702900 1
510 78702900 1
717 78702900 1
1168 78702900 1
773 78702900 1
264 78702900 1
106 78702900 1
107 78702900 1
109 78702900 1
883 78702900 1
269 78702900 1
111 78702900 1
113 78702900 1
2833 78702900 1
273 78702900 1
118 78702900 1
278 78702900 1
121 78702900 1
606 78702900 1
122 78702900 1
280 78702900 1
1174 78702900 1
1 78702900 1
513 78702900 1
4 78702900 1
292 78702900 1
297 78702900 1
1178 78702900 1
8 78702900 1
9 78702900 1
10 78702900 1
11 78702900 1
13 78702900 1
14 78702900 1
1107 78702900 1
1111 78702900 1
308 78702900 1
724 78702900 1
517 78702900 1
21 78702900 1
22 78702900 1
519 78702900 1
23 78702900 1
24 78702900 1
679 78702900 1
1183 78702900 1
314 78702900 1
316 78702900 1
30 78702900 1
620 78702900 1
1483 78702900 1
324 78702900 1
2801 78702900 1
748 78702900 1
35 78702900 1
776 78702900 1
1189 78702900 1
631 78702900 1
1190 78702900 1
2804 78702900 1
341 78702900 1
1192 78702900 1
39 78702900 1
40 78702900 1
729 78702900 1
2468 78702900 1
343 78702900 1
418 78702900 1
633 78702900 1
42 78702900 1
2542 78702900 1
1607 78702900 1
2288 78702900 1
345 78702900 1
908 78702900 1
777 78702900 1
1727 78702900 1
2389 78702900 1
636 78702900 1
45 78702900 1
639 78702900 1
2834 78702900 1
1526 78702900 1
47 78702900 1
778 78702900 1
49 78702900 1
51 78702900 1
1592 78702900 1
780 78702900 1
53 78702900 1
1542 78702900 1
1328 78702900 1
56 78702900 1
58 78702900 1
59 78702900 1
357 78702900 1
2391 78702900 1
645 78702900 1
1128 78702900 1
647 78702900 1
65 78702900 1
67 78702900 1
1868 78702900 1
529 78702900 1
72 78702900 1
738 78702900 1
739 78702900 1
532 78702900 1
78 78702900 1
655 78702900 1
370 78702900 1
2394 78702900 1
80 78702900 1
85 78702900 1
83 78702900 1
87 78702900 1
89 78702900 1
379 78702900 1
429 78702900 1
786 78702900 1
94 78702900 1
95 78702900 1
928 78702900 1
1392 78702900 1
788 78702900 1
2520 78702900 1
99 78702900 1
100 78702900 1
1048 78702900 1
102 78702900 1
391 78702900 1
105 78702900 1
667 78702900 1
108 78702900 1
1978 78702900 1
745 78702900 1
402 78702900 1
115 78702900 1
116 78702900 1
404 78702900 1
1263 78702900 1
405 78702900 1
2835 78702900 1
120 78702900 1
793 40238442 1
2 40238442 1
2031 40238442 1
152 40238442 1
795 40238442 1
157 40238442 1
158 40238442 1
7 40238442 1
160 40238442 1
12 40238442 1
135 40238442 1
164 40238442 1
2263 40238442 1
170 40238442 1
140 40238442 1
1349 40238442 1
1237 40238442 1
1236 40238442 1
1238 40238442 1
174 40238442 1
177 40238442 1
1242 40238442 1
25 40238442 1
799 40238442 1
1066 40238442 1
178 40238442 1
28 40238442 1
1776 40238442 1
181 40238442 1
1690 40238442 1
802 40238442 1
32 40238442 1
416 40238442 1
2613 40238442 1
807 40238442 1
1248 40238442 1
197 40238442 1
200 40238442 1
809 40238442 1
810 40238442 1
207 40238442 1
48 40238442 1
1278 40238442 1
50 40238442 1
2621 40238442 1
212 40238442 1
61 40238442 1
1437 40238442 1
427 40238442 1
73 40238442 1
217 40238442 1
138 40238442 1
1253 40238442 1
77 40238442 1
79 40238442 1
225 40238442 1
2045 40238442 1
226 40238442 1
146 40238442 1
82 40238442 1
88 40238442 1
86 40238442 1
1442 40238442 1
93 40238442 1
92 40238442 1
241 40238442 1
96 40238442 1
1577 40238442 1
97 40238442 1
508 40238442 1
819 40238442 1
1260 40238442 1
1639 40238442 1
256 40238442 1
258 40238442 1
106 40238442 1
1446 40238442 1
2649 40238442 1
142 40238442 1
109 40238442 1
821 40238442 1
267 40238442 1
270 40238442 1
113 40238442 1
275 40238442 1
147 40238442 1
1447 40238442 1
122 40238442 1
281 40238442 1
285 40238442 1
1 40238442 1
287 40238442 1
1231 40238442 1
289 40238442 1
4 40238442 1
290 40238442 1
292 40238442 1
294 40238442 1
293 40238442 1
2555 40238442 1
297 40238442 1
8 40238442 1
797 40238442 1
11 40238442 1
2836 40238442 1
1648 40238442 1
13 40238442 1
1652 40238442 1
143 40238442 1
308 40238442 1
310 40238442 1
311 40238442 1
517 40238442 1
21 40238442 1
1240 40238442 1
314 40238442 1
2837 40238442 1
313 40238442 1
316 40238442 1
27 40238442 1
123 40238442 1
324 40238442 1
803 40238442 1
130 40238442 1
622 40238442 1
330 40238442 1
804 40238442 1
35 40238442 1
805 40238442 1
523 40238442 1
2558 40238442 1
337 40238442 1
341 40238442 1
39 40238442 1
40 40238442 1
345 40238442 1
1313 40238442 1
811 40238442 1
349 40238442 1
49 40238442 1
1591 40238442 1
53 40238442 1
351 40238442 1
1663 40238442 1
353 40238442 1
812 40238442 1
2838 40238442 1
813 40238442 1
357 40238442 1
361 40238442 1
72 40238442 1
365 40238442 1
1485 40238442 1
136 40238442 1
532 40238442 1
1954 40238442 1
370 40238442 1
80 40238442 1
375 40238442 1
1254 40238442 1
85 40238442 1
83 40238442 1
376 40238442 1
1534 40238442 1
89 40238442 1
1256 40238442 1
379 40238442 1
2839 40238442 1
132 40238442 1
818 40238442 1
2840 40238442 1
1784 40238442 1
390 40238442 1
102 40238442 1
393 40238442 1
539 40238442 1
105 40238442 1
141 40238442 1
108 40238442 1
433 40238442 1
827 40238442 1
402 40238442 1
116 40238442 1
404 40238442 1
746 40238442 1
405 40238442 1
120 40238442 1
828 40238442 1
0 18627119 1
673 18627119 1
1 18627119 1
2 18627119 1
4 18627119 1
292 18627119 1
6 18627119 1
495 18627119 1
7 18627119 1
8 18627119 1
10 18627119 1
549 18627119 1
164 18627119 1
13 18627119 1
14 18627119 1
2841 18627119 1
15 18627119 1
2842 18627119 1
170 18627119 1
16 18627119 1
17 18627119 1
499 18627119 1
1321 18627119 1
308 18627119 1
18 18627119 1
2843 18627119 1
556 18627119 1
517 18627119 1
21 18627119 1
22 18627119 1
519 18627119 1
23 18627119 1
24 18627119 1
314 18627119 1
725 18627119 1
413 18627119 1
25 18627119 1
178 18627119 1
27 18627119 1
28 18627119 1
29 18627119 1
30 18627119 1
182 18627119 1
559 18627119 1
32 18627119 1
124 18627119 1
324 18627119 1
500 18627119 1
35 18627119 1
36 18627119 1
503 18627119 1
1980 18627119 1
37 18627119 1
38 18627119 1
341 18627119 1
39 18627119 1
40 18627119 1
729 18627119 1
730 18627119 1
343 18627119 1
418 18627119 1
42 18627119 1
44 18627119 1
2844 18627119 1
2845 18627119 1
47 18627119 1
847 18627119 1
2846 18627119 1
48 18627119 1
49 18627119 1
50 18627119 1
53 18627119 1
54 18627119 1
1327 18627119 1
2847 18627119 1
56 18627119 1
58 18627119 1
59 18627119 1
60 18627119 1
1329 18627119 1
357 18627119 1
2848 18627119 1
61 18627119 1
63 18627119 1
64 18627119 1
65 18627119 1
67 18627119 1
361 18627119 1
68 18627119 1
581 18627119 1
69 18627119 1
72 18627119 1
71 18627119 1
2849 18627119 1
73 18627119 1
738 18627119 1
2074 18627119 1
77 18627119 1
78 18627119 1
767 18627119 1
1531 18627119 1
79 18627119 1
655 18627119 1
2850 18627119 1
80 18627119 1
709 18627119 1
81 18627119 1
82 18627119 1
83 18627119 1
85 18627119 1
84 18627119 1
86 18627119 1
87 18627119 1
88 18627119 1
89 18627119 1
507 18627119 1
92 18627119 1
786 18627119 1
94 18627119 1
95 18627119 1
1226 18627119 1
96 18627119 1
1331 18627119 1
97 18627119 1
98 18627119 1
100 18627119 1
102 18627119 1
103 18627119 1
105 18627119 1
264 18627119 1
106 18627119 1
107 18627119 1
2825 18627119 1
2002 18627119 1
108 18627119 1
109 18627119 1
1454 18627119 1
397 18627119 1
2851 18627119 1
111 18627119 1
112 18627119 1
113 18627119 1
745 18627119 1
114 18627119 1
115 18627119 1
116 18627119 1
118 18627119 1
404 18627119 1
278 18627119 1
120 18627119 1
121 18627119 1
122 18627119 1
50 385936104 1
51 385936104 1
53 385936104 1
352 385936104 1
54 385936104 1
4 385936104 1
56 385936104 1
495 385936104 1
59 385936104 1
297 385936104 1
61 385936104 1
7 385936104 1
63 385936104 1
135 385936104 1
68 385936104 1
529 385936104 1
1478 385936104 1
16 385936104 1
78 385936104 1
79 385936104 1
18 385936104 1
21 385936104 1
22 385936104 1
82 385936104 1
24 385936104 1
23 385936104 1
88 385936104 1
25 385936104 1
477 385936104 1
92 385936104 1
124 385936104 1
94 385936104 1
96 385936104 1
625 385936104 1
2004 385936104 1
771 385936104 1
36 385936104 1
40 385936104 1
109 385936104 1
111 385936104 1
113 385936104 1
1339 385936104 1
47 385936104 1
120 385936104 1
49 385936104 1
2 253490735 1
284 253490735 1
4 253490735 1
5 253490735 1
158 253490735 1
294 253490735 1
297 253490735 1
2582 253490735 1
7 253490735 1
11 253490735 1
12 253490735 1
2852 253490735 1
1064 253490735 1
15 253490735 1
1055 253490735 1
140 253490735 1
143 253490735 1
175 253490735 1
556 253490735 1
2747 253490735 1
517 253490735 1
21 253490735 1
1240 253490735 1
177 253490735 1
413 253490735 1
28 253490735 1
123 253490735 1
955 253490735 1
32 253490735 1
124 253490735 1
1719 253490735 1
130 253490735 1
416 253490735 1
188 253490735 1
748 253490735 1
776 253490735 1
35 253490735 1
2766 253490735 1
39 253490735 1
40 253490735 1
418 253490735 1
1021 253490735 1
2853 253490735 1
1325 253490735 1
1822 253490735 1
49 253490735 1
1278 253490735 1
1057 253490735 1
1791 253490735 1
50 253490735 1
780 253490735 1
53 253490735 1
2768 253490735 1
352 253490735 1
2740 253490735 1
353 253490735 1
764 253490735 1
1572 253490735 1
1792 253490735 1
61 253490735 1
1793 253490735 1
706 253490735 1
361 253490735 1
2252 253490735 1
136 253490735 1
216 253490735 1
217 253490735 1
138 253490735 1
708 253490735 1
75 253490735 1
77 253490735 1
79 253490735 1
225 253490735 1
80 253490735 1
146 253490735 1
1595 253490735 1
82 253490735 1
86 253490735 1
88 253490735 1
376 253490735 1
89 253490735 1
235 253490735 1
90 253490735 1
93 253490735 1
380 253490735 1
2782 253490735 1
747 253490735 1
241 253490735 1
96 253490735 1
97 253490735 1
769 253490735 1
258 253490735 1
2762 253490735 1
106 253490735 1
141 253490735 1
109 253490735 1
433 253490735 1
270 253490735 1
113 253490735 1
435 253490735 1
2742 253490735 1
275 253490735 1
2500 253490735 1
115 253490735 1
116 253490735 1
147 253490735 1
118 253490735 1
119 253490735 1
120 253490735 1
1264 253490735 1
122 253490735 1
0 166598394 1
491 166598394 1
1100 166598394 1
513 166598394 1
4 166598394 1
5 166598394 1
1448 166598394 1
292 166598394 1
495 166598394 1
297 166598394 1
7 166598394 1
11 166598394 1
12 166598394 1
135 166598394 1
752 166598394 1
13 166598394 1
14 166598394 1
1055 166598394 1
16 166598394 1
17 166598394 1
499 166598394 1
18 166598394 1
517 166598394 1
20 166598394 1
21 166598394 1
22 166598394 1
23 166598394 1
24 166598394 1
679 166598394 1
755 166598394 1
316 166598394 1
25 166598394 1
178 166598394 1
26 166598394 1
27 166598394 1
28 166598394 1
2636 166598394 1
30 166598394 1
2071 166598394 1
32 166598394 1
33 166598394 1
324 166598394 1
500 166598394 1
1787 166598394 1
776 166598394 1
35 166598394 1
523 166598394 1
36 166598394 1
39 166598394 1
40 166598394 1
42 166598394 1
44 166598394 1
345 166598394 1
2616 166598394 1
47 166598394 1
1748 166598394 1
48 166598394 1
49 166598394 1
1791 166598394 1
50 166598394 1
51 166598394 1
780 166598394 1
53 166598394 1
54 166598394 1
764 166598394 1
1328 166598394 1
56 166598394 1
212 166598394 1
1792 166598394 1
58 166598394 1
59 166598394 1
2854 166598394 1
61 166598394 1
63 166598394 1
66 166598394 1
707 166598394 1
67 166598394 1
361 166598394 1
68 166598394 1
69 166598394 1
529 166598394 1
72 166598394 1
737 166598394 1
73 166598394 1
683 166598394 1
75 166598394 1
78 166598394 1
79 166598394 1
655 166598394 1
369 166598394 1
80 166598394 1
2639 166598394 1
82 166598394 1
83 166598394 1
2375 166598394 1
85 166598394 1
88 166598394 1
235 166598394 1
89 166598394 1
507 166598394 1
92 166598394 1
93 166598394 1
478 166598394 1
786 166598394 1
94 166598394 1
95 166598394 1
2640 166598394 1
96 166598394 1
97 166598394 1
98 166598394 1
769 166598394 1
99 166598394 1
2497 166598394 1
100 166598394 1
539 166598394 1
104 166598394 1
2076 166598394 1
105 166598394 1
264 166598394 1
106 166598394 1
108 166598394 1
109 166598394 1
111 166598394 1
112 166598394 1
113 166598394 1
114 166598394 1
115 166598394 1
116 166598394 1
2855 166598394 1
120 166598394 1
122 166598394 1
280 100520303 1
0 100520303 1
673 100520303 1
640 100520303 1
780 100520303 1
4 100520303 1
764 100520303 1
1825 100520303 1
56 100520303 1
57 100520303 1
58 100520303 1
6 100520303 1
59 100520303 1
495 100520303 1
295 100520303 1
61 100520303 1
1177 100520303 1
7 100520303 1
9 100520303 1
11 100520303 1
705 100520303 1
63 100520303 1
12 100520303 1
13 100520303 1
1054 100520303 1
15 100520303 1
1055 100520303 1
76 100520303 1
16 100520303 1
79 100520303 1
18 100520303 1
372 100520303 1
80 100520303 1
20 100520303 1
21 100520303 1
22 100520303 1
23 100520303 1
82 100520303 1
24 100520303 1
755 100520303 1
88 100520303 1
315 100520303 1
28 100520303 1
89 100520303 1
30 100520303 1
91 100520303 1
1076 100520303 1
92 100520303 1
93 100520303 1
2856 100520303 1
242 100520303 1
94 100520303 1
96 100520303 1
34 100520303 1
97 100520303 1
2366 100520303 1
35 100520303 1
36 100520303 1
37 100520303 1
39 100520303 1
40 100520303 1
106 100520303 1
42 100520303 1
109 100520303 1
110 100520303 1
44 100520303 1
1553 100520303 1
111 100520303 1
113 100520303 1
116 100520303 1
118 100520303 1
47 100520303 1
120 100520303 1
49 100520303 1
122 100520303 1
830 6058852 1
693 6058852 1
1491 6058852 1
492 6058852 1
833 6058852 1
938 6058852 1
7 6058852 1
135 6058852 1
836 6058852 1
164 6058852 1
941 6058852 1
943 6058852 1
944 6058852 1
170 6058852 1
2014 6058852 1
1352 6058852 1
948 6058852 1
19 6058852 1
950 6058852 1
841 6058852 1
178 6058852 1
29 6058852 1
28 6058852 1
182 6058852 1
31 6058852 1
32 6058852 1
2015 6058852 1
956 6058852 1
957 6058852 1
2016 6058852 1
564 6058852 1
960 6058852 1
963 6058852 1
964 6058852 1
965 6058852 1
503 6058852 1
38 6058852 1
1498 6058852 1
2318 6058852 1
48 6058852 1
848 6058852 1
50 6058852 1
970 6058852 1
2857 6058852 1
2858 6058852 1
853 6058852 1
575 6058852 1
61 6058852 1
2854 6058852 1
975 6058852 1
2859 6058852 1
2860 6058852 1
857 6058852 1
64 6058852 1
2123 6058852 1
218 6058852 1
982 6058852 1
860 6058852 1
1511 6058852 1
79 6058852 1
226 6058852 1
710 6058852 1
82 6058852 1
84 6058852 1
88 6058852 1
235 6058852 1
869 6058852 1
91 6058852 1
93 6058852 1
92 6058852 1
1517 6058852 1
246 6058852 1
97 6058852 1
2046 6058852 1
873 6058852 1
874 6058852 1
2497 6058852 1
715 6058852 1
1167 6058852 1
994 6058852 1
2746 6058852 1
773 6058852 1
263 6058852 1
106 6058852 1
2861 6058852 1
1454 6058852 1
109 6058852 1
2862 6058852 1
882 6058852 1
998 6058852 1
271 6058852 1
885 6058852 1
113 6058852 1
999 6058852 1
117 6058852 1
886 6058852 1
278 6058852 1
122 6058852 1
889 6058852 1
283 6058852 1
2863 6058852 1
1 6058852 1
2864 6058852 1
2865 6058852 1
4 6058852 1
890 6058852 1
891 6058852 1
292 6058852 1
6 6058852 1
295 6058852 1
297 6058852 1
1605 6058852 1
2743 6058852 1
8 6058852 1
10 6058852 1
11 6058852 1
2866 6058852 1
299 6058852 1
13 6058852 1
1004 6058852 1
2021 6058852 1
894 6058852 1
1005 6058852 1
306 6058852 1
1321 6058852 1
308 6058852 1
897 6058852 1
898 6058852 1
21 6058852 1
1008 6058852 1
900 6058852 1
1009 6058852 1
314 6058852 1
1010 6058852 1
1482 6058852 1
316 6058852 1
2463 6058852 1
27 6058852 1
1011 6058852 1
1523 6058852 1
2867 6058852 1
324 6058852 1
2744 6058852 1
1013 6058852 1
35 6058852 1
1525 6058852 1
523 6058852 1
631 6058852 1
37 6058852 1
341 6058852 1
39 6058852 1
40 6058852 1
418 6058852 1
2868 6058852 1
345 6058852 1
2616 6058852 1
910 6058852 1
1526 6058852 1
1027 6058852 1
49 6058852 1
51 6058852 1
913 6058852 1
1029 6058852 1
1030 6058852 1
53 6058852 1
1031 6058852 1
1032 6058852 1
527 6058852 1
915 6058852 1
357 6058852 1
921 6058852 1
2869 6058852 1
72 6058852 1
365 6058852 1
468 6058852 1
532 6058852 1
1039 6058852 1
2063 6058852 1
80 6058852 1
924 6058852 1
85 6058852 1
83 6058852 1
1040 6058852 1
89 6058852 1
1042 6058852 1
2408 6058852 1
1043 6058852 1
379 6058852 1
1044 6058852 1
2870 6058852 1
1538 6058852 1
2745 6058852 1
1047 6058852 1
929 6058852 1
931 6058852 1
791 6058852 1
2308 6058852 1
933 6058852 1
105 6058852 1
667 6058852 1
108 6058852 1
2871 6058852 1
2872 6058852 1
402 6058852 1
115 6058852 1
116 6058852 1
404 6058852 1
2029 6058852 1
1263 6058852 1
1050 6058852 1
120 6058852 1
1265 297967419 1
152 297967419 1
1293 297967419 1
4 297967419 1
1295 297967419 1
157 297967419 1
294 297967419 1
2184 297967419 1
297 297967419 1
7 297967419 1
11 297967419 1
12 297967419 1
135 297967419 1
2811 297967419 1
1400 297967419 1
165 297967419 1
550 297967419 1
554 297967419 1
1652 297967419 1
140 297967419 1
143 297967419 1
2873 297967419 1
1584 297967419 1
144 297967419 1
175 297967419 1
556 297967419 1
1299 297967419 1
21 297967419 1
951 297967419 1
177 297967419 1
1271 297967419 1
413 297967419 1
25 297967419 1
27 297967419 1
179 297967419 1
28 297967419 1
182 297967419 1
1690 297967419 1
2874 297967419 1
32 297967419 1
124 297967419 1
680 297967419 1
130 297967419 1
34 297967419 1
2875 297967419 1
1305 297967419 1
35 297967419 1
503 297967419 1
39 297967419 1
1192 297967419 1
1697 297967419 1
40 297967419 1
418 297967419 1
420 297967419 1
2268 297967419 1
207 297967419 1
2079 297967419 1
49 297967419 1
2876 297967419 1
1057 297967419 1
50 297967419 1
51 297967419 1
53 297967419 1
353 297967419 1
1572 297967419 1
61 297967419 1
2869 297967419 1
361 297967419 1
362 297967419 1
136 297967419 1
468 297967419 1
216 297967419 1
217 297967419 1
219 297967419 1
79 297967419 1
2877 297967419 1
2878 297967419 1
225 297967419 1
80 297967419 1
375 297967419 1
686 297967419 1
146 297967419 1
82 297967419 1
88 297967419 1
376 297967419 1
2879 297967419 1
89 297967419 1
2880 297967419 1
378 297967419 1
1668 297967419 1
92 297967419 1
93 297967419 1
241 297967419 1
2300 297967419 1
2881 297967419 1
1708 297967419 1
2640 297967419 1
96 297967419 1
2095 297967419 1
97 297967419 1
1577 297967419 1
2497 297967419 1
1395 297967419 1
259 297967419 1
263 297967419 1
106 297967419 1
141 297967419 1
142 297967419 1
109 297967419 1
110 297967419 1
267 297967419 1
669 297967419 1
270 297967419 1
603 297967419 1
113 297967419 1
115 297967419 1
116 297967419 1
147 297967419 1
118 297967419 1
405 297967419 1
746 297967419 1
407 297967419 1
120 297967419 1
122 297967419 1
491 34244239 1
0 34244239 1
2316 34244239 1
1070 34244239 1
7 34244239 1
12 34244239 1
135 34244239 1
164 34244239 1
1145 34244239 1
170 34244239 1
16 34244239 1
17 34244239 1
171 34244239 1
499 34244239 1
18 34244239 1
555 34244239 1
19 34244239 1
20 34244239 1
2168 34244239 1
25 34244239 1
28 34244239 1
1076 34244239 1
955 34244239 1
32 34244239 1
1245 34244239 1
500 34244239 1
192 34244239 1
1080 34244239 1
1930 34244239 1
36 34244239 1
806 34244239 1
2882 34244239 1
2794 34244239 1
44 34244239 1
1154 34244239 1
201 34244239 1
48 34244239 1
2552 34244239 1
54 34244239 1
2534 34244239 1
60 34244239 1
61 34244239 1
63 34244239 1
64 34244239 1
581 34244239 1
68 34244239 1
73 34244239 1
77 34244239 1
79 34244239 1
82 34244239 1
81 34244239 1
88 34244239 1
234 34244239 1
866 34244239 1
235 34244239 1
507 34244239 1
236 34244239 1
91 34244239 1
93 34244239 1
92 34244239 1
240 34244239 1
96 34244239 1
97 34244239 1
770 34244239 1
249 34244239 1
688 34244239 1
261 34244239 1
106 34244239 1
264 34244239 1
2883 34244239 1
110 34244239 1
109 34244239 1
266 34244239 1
111 34244239 1
112 34244239 1
272 34244239 1
113 34244239 1
114 34244239 1
278 34244239 1
279 34244239 1
122 34244239 1
513 34244239 1
1 34244239 1
608 34244239 1
3 34244239 1
4 34244239 1
292 34244239 1
6 34244239 1
297 34244239 1
298 34244239 1
11 34244239 1
10 34244239 1
516 34244239 1
2884 34244239 1
299 34244239 1
13 34244239 1
14 34244239 1
306 34244239 1
308 34244239 1
21 34244239 1
22 34244239 1
519 34244239 1
24 34244239 1
23 34244239 1
314 34244239 1
30 34244239 1
324 34244239 1
1524 34244239 1
521 34244239 1
335 34244239 1
35 34244239 1
728 34244239 1
2055 34244239 1
37 34244239 1
341 34244239 1
39 34244239 1
340 34244239 1
40 34244239 1
42 34244239 1
45 34244239 1
1122 34244239 1
348 34244239 1
47 34244239 1
49 34244239 1
51 34244239 1
53 34244239 1
2545 34244239 1
56 34244239 1
58 34244239 1
59 34244239 1
357 34244239 1
65 34244239 1
361 34244239 1
72 34244239 1
78 34244239 1
2393 34244239 1
370 34244239 1
80 34244239 1
85 34244239 1
83 34244239 1
657 34244239 1
89 34244239 1
379 34244239 1
1209 34244239 1
94 34244239 1
95 34244239 1
100 34244239 1
104 34244239 1
108 34244239 1
2601 34244239 1
115 34244239 1
116 34244239 1
404 34244239 1
120 34244239 1
50 436576452 1
640 436576452 1
51 436576452 1
53 436576452 1
513 436576452 1
4 436576452 1
56 436576452 1
59 436576452 1
495 436576452 1
644 436576452 1
297 436576452 1
61 436576452 1
7 436576452 1
9 436576452 1
11 436576452 1
63 436576452 1
361 436576452 1
135 436576452 1
1436 436576452 1
529 436576452 1
73 436576452 1
16 436576452 1
17 436576452 1
79 436576452 1
428 436576452 1
18 436576452 1
80 436576452 1
21 436576452 1
22 436576452 1
23 436576452 1
82 436576452 1
24 436576452 1
1513 436576452 1
25 436576452 1
28 436576452 1
1522 436576452 1
89 436576452 1
92 436576452 1
94 436576452 1
561 436576452 1
95 436576452 1
96 436576452 1
97 436576452 1
771 436576452 1
1519 436576452 1
35 436576452 1
2885 436576452 1
36 436576452 1
39 436576452 1
40 436576452 1
602 436576452 1
1539 436576452 1
106 436576452 1
42 436576452 1
109 436576452 1
110 436576452 1
397 436576452 1
44 436576452 1
111 436576452 1
112 436576452 1
113 436576452 1
1611 436576452 1
114 436576452 1
116 436576452 1
118 436576452 1
47 436576452 1
120 436576452 1
49 436576452 1
280 109585815 1
0 109585815 1
673 109585815 1
1 109585815 1
513 109585815 1
2434 109585815 1
4 109585815 1
292 109585815 1
6 109585815 1
495 109585815 1
2886 109585815 1
297 109585815 1
1399 109585815 1
7 109585815 1
9 109585815 1
10 109585815 1
11 109585815 1
12 109585815 1
135 109585815 1
1072 109585815 1
2887 109585815 1
13 109585815 1
14 109585815 1
15 109585815 1
16 109585815 1
17 109585815 1
499 109585815 1
308 109585815 1
724 109585815 1
18 109585815 1
20 109585815 1
21 109585815 1
22 109585815 1
519 109585815 1
23 109585815 1
24 109585815 1
314 109585815 1
316 109585815 1
178 109585815 1
27 109585815 1
28 109585815 1
30 109585815 1
33 109585815 1
561 109585815 1
324 109585815 1
500 109585815 1
628 109585815 1
35 109585815 1
2888 109585815 1
36 109585815 1
37 109585815 1
341 109585815 1
39 109585815 1
40 109585815 1
966 109585815 1
42 109585815 1
44 109585815 1
345 109585815 1
47 109585815 1
49 109585815 1
50 109585815 1
51 109585815 1
53 109585815 1
54 109585815 1
2889 109585815 1
352 109585815 1
56 109585815 1
58 109585815 1
60 109585815 1
59 109585815 1
357 109585815 1
61 109585815 1
2890 109585815 1
63 109585815 1
67 109585815 1
361 109585815 1
68 109585815 1
69 109585815 1
529 109585815 1
72 109585815 1
71 109585815 1
73 109585815 1
2195 109585815 1
739 109585815 1
78 109585815 1
79 109585815 1
655 109585815 1
80 109585815 1
226 109585815 1
1466 109585815 1
81 109585815 1
82 109585815 1
83 109585815 1
85 109585815 1
87 109585815 1
88 109585815 1
89 109585815 1
237 109585815 1
2494 109585815 1
507 109585815 1
91 109585815 1
379 109585815 1
92 109585815 1
93 109585815 1
786 109585815 1
593 109585815 1
94 109585815 1
95 109585815 1
1916 109585815 1
97 109585815 1
99 109585815 1
771 109585815 1
100 109585815 1
790 109585815 1
1784 109585815 1
601 109585815 1
104 109585815 1
539 109585815 1
773 109585815 1
105 109585815 1
264 109585815 1
106 109585815 1
107 109585815 1
108 109585815 1
109 109585815 1
110 109585815 1
670 109585815 1
1978 109585815 1
111 109585815 1
112 109585815 1
113 109585815 1
1611 109585815 1
114 109585815 1
115 109585815 1
116 109585815 1
118 109585815 1
404 109585815 1
122 109585815 1
2607 46609085 1
437 46609085 1
4 46609085 1
2349 46609085 1
297 46609085 1
295 46609085 1
7 46609085 1
135 46609085 1
2836 46609085 1
1237 46609085 1
556 46609085 1
2609 46609085 1
21 46609085 1
2891 46609085 1
1182 46609085 1
800 46609085 1
450 46609085 1
802 46609085 1
1763 46609085 1
2611 46609085 1
627 46609085 1
453 46609085 1
2892 46609085 1
804 46609085 1
2612 46609085 1
523 46609085 1
1248 46609085 1
40 46609085 1
2615 46609085 1
809 46609085 1
810 46609085 1
348 46609085 1
1803 46609085 1
639 46609085 1
2893 46609085 1
1778 46609085 1
2894 46609085 1
2618 46609085 1
352 46609085 1
2619 46609085 1
2622 46609085 1
2621 46609085 1
972 46609085 1
973 46609085 1
576 46609085 1
2623 46609085 1
61 46609085 1
705 46609085 1
2625 46609085 1
73 46609085 1
2626 46609085 1
79 46609085 1
2895 46609085 1
80 46609085 1
2896 46609085 1
1533 46609085 1
89 46609085 1
1781 46609085 1
1489 46609085 1
2897 46609085 1
2839 46609085 1
95 46609085 1
97 46609085 1
2898 46609085 1
2628 46609085 1
818 46609085 1
819 46609085 1
2631 46609085 1
1262 46609085 1
106 46609085 1
821 46609085 1
109 46609085 1
824 46609085 1
113 46609085 1
827 46609085 1
118 46609085 1
116 46609085 1
2634 46609085 1
120 46609085 1
2069 46609085 1
2635 46609085 1
281 144791011 1
1 144791011 1
1841 144791011 1
152 144791011 1
287 144791011 1
4 144791011 1
289 144791011 1
131 144791011 1
290 144791011 1
157 144791011 1
158 144791011 1
294 144791011 1
297 144791011 1
7 144791011 1
2641 144791011 1
11 144791011 1
12 144791011 1
165 144791011 1
13 144791011 1
169 144791011 1
1235 144791011 1
304 144791011 1
140 144791011 1
143 144791011 1
173 144791011 1
308 144791011 1
174 144791011 1
175 144791011 1
556 144791011 1
310 144791011 1
311 144791011 1
1815 144791011 1
21 144791011 1
313 144791011 1
314 144791011 1
413 144791011 1
316 144791011 1
25 144791011 1
178 144791011 1
27 144791011 1
28 144791011 1
123 144791011 1
32 144791011 1
124 144791011 1
324 144791011 1
130 144791011 1
329 144791011 1
34 144791011 1
330 144791011 1
1433 144791011 1
1693 144791011 1
35 144791011 1
341 144791011 1
39 144791011 1
40 144791011 1
198 144791011 1
342 144791011 1
418 144791011 1
200 144791011 1
2899 144791011 1
422 144791011 1
207 144791011 1
48 144791011 1
49 144791011 1
50 144791011 1
1591 144791011 1
53 144791011 1
351 144791011 1
353 144791011 1
356 144791011 1
211 144791011 1
212 144791011 1
576 144791011 1
357 144791011 1
61 144791011 1
426 144791011 1
361 144791011 1
72 144791011 1
365 144791011 1
136 144791011 1
73 144791011 1
216 144791011 1
138 144791011 1
74 144791011 1
77 144791011 1
586 144791011 1
79 144791011 1
225 144791011 1
80 144791011 1
226 144791011 1
146 144791011 1
82 144791011 1
83 144791011 1
2900 144791011 1
85 144791011 1
88 144791011 1
376 144791011 1
89 144791011 1
379 144791011 1
92 144791011 1
93 144791011 1
241 144791011 1
244 144791011 1
384 144791011 1
246 144791011 1
96 144791011 1
97 144791011 1
508 144791011 1
132 144791011 1
2840 144791011 1
388 144791011 1
389 144791011 1
102 144791011 1
103 144791011 1
258 144791011 1
105 144791011 1
1874 144791011 1
259 144791011 1
106 144791011 1
141 144791011 1
1838 144791011 1
142 144791011 1
108 144791011 1
109 144791011 1
433 144791011 1
397 144791011 1
270 144791011 1
541 144791011 1
113 144791011 1
400 144791011 1
275 144791011 1
277 144791011 1
115 144791011 1
116 144791011 1
147 144791011 1
118 144791011 1
404 144791011 1
1681 144791011 1
120 144791011 1
408 144791011 1
122 144791011 1
436 104845115 1
793 104845115 1
1 104845115 1
693 104845115 1
437 104845115 1
4 104845115 1
5 104845115 1
438 104845115 1
440 104845115 1
292 104845115 1
297 104845115 1
441 104845115 1
7 104845115 1
10 104845115 1
442 104845115 1
12 104845115 1
164 104845115 1
445 104845115 1
170 104845115 1
447 104845115 1
1006 104845115 1
448 104845115 1
1270 104845115 1
21 104845115 1
178 104845115 1
449 104845115 1
28 104845115 1
450 104845115 1
182 104845115 1
32 104845115 1
1854 104845115 1
1763 104845115 1
324 104845115 1
1764 104845115 1
34 104845115 1
451 104845115 1
452 104845115 1
1766 104845115 1
453 104845115 1
35 104845115 1
456 104845115 1
457 104845115 1
39 104845115 1
40 104845115 1
1767 104845115 1
1768 104845115 1
566 104845115 1
458 104845115 1
459 104845115 1
460 104845115 1
201 104845115 1
1769 104845115 1
462 104845115 1
48 104845115 1
53 104845115 1
464 104845115 1
357 104845115 1
61 104845115 1
62 104845115 1
706 104845115 1
2228 104845115 1
466 104845115 1
72 104845115 1
467 104845115 1
468 104845115 1
470 104845115 1
1805 104845115 1
1806 104845115 1
77 104845115 1
471 104845115 1
767 104845115 1
532 104845115 1
79 104845115 1
370 104845115 1
473 104845115 1
2901 104845115 1
80 104845115 1
82 104845115 1
85 104845115 1
83 104845115 1
88 104845115 1
89 104845115 1
476 104845115 1
93 104845115 1
92 104845115 1
379 104845115 1
478 104845115 1
96 104845115 1
97 104845115 1
480 104845115 1
481 104845115 1
485 104845115 1
1772 104845115 1
488 104845115 1
105 104845115 1
106 104845115 1
2147 104845115 1
108 104845115 1
266 104845115 1
109 104845115 1
2788 104845115 1
670 104845115 1
2902 104845115 1
113 104845115 1
277 104845115 1
115 104845115 1
116 104845115 1
404 104845115 1
278 104845115 1
490 104845115 1
120 104845115 1
408 104845115 1
122 104845115 1
2903 102084479 1
2566 102084479 1
831 102084479 1
152 102084479 1
835 102084479 1
157 102084479 1
158 102084479 1
7 102084479 1
160 102084479 1
2904 102084479 1
12 102084479 1
1813 102084479 1
164 102084479 1
165 102084479 1
1431 102084479 1
1346 102084479 1
170 102084479 1
140 102084479 1
2363 102084479 1
174 102084479 1
1622 102084479 1
175 102084479 1
1056 102084479 1
177 102084479 1
1353 102084479 1
1242 102084479 1
1984 102084479 1
28 102084479 1
955 102084479 1
1690 102084479 1
32 102084479 1
128 102084479 1
416 102084479 1
188 102084479 1
2170 102084479 1
193 102084479 1
2905 102084479 1
1249 102084479 1
199 102084479 1
2767 102084479 1
2416 102084479 1
1414 102084479 1
201 102084479 1
2749 102084479 1
204 102084479 1
2906 102084479 1
1278 102084479 1
1822 102084479 1
1057 102084479 1
2225 102084479 1
50 102084479 1
210 102084479 1
2907 102084479 1
571 102084479 1
1947 102084479 1
1359 102084479 1
2908 102084479 1
704 102084479 1
61 102084479 1
214 102084479 1
2909 102084479 1
217 102084479 1
218 102084479 1
708 102084479 1
2493 102084479 1
77 102084479 1
585 102084479 1
222 102084479 1
79 102084479 1
225 102084479 1
227 102084479 1
146 102084479 1
229 102084479 1
82 102084479 1
88 102084479 1
234 102084479 1
93 102084479 1
92 102084479 1
241 102084479 1
244 102084479 1
96 102084479 1
97 102084479 1
508 102084479 1
2284 102084479 1
994 102084479 1
431 102084479 1
1427 102084479 1
2098 102084479 1
1369 102084479 1
256 102084479 1
259 102084479 1
258 102084479 1
106 102084479 1
1714 102084479 1
109 102084479 1
266 102084479 1
270 102084479 1
1371 102084479 1
113 102084479 1
275 102084479 1
118 102084479 1
147 102084479 1
278 102084479 1
888 102084479 1
122 102084479 1
281 102084479 1
283 102084479 1
284 102084479 1
285 102084479 1
1 102084479 1
1935 102084479 1
3 102084479 1
287 102084479 1
288 102084479 1
4 102084479 1
289 102084479 1
609 102084479 1
290 102084479 1
1373 102084479 1
292 102084479 1
294 102084479 1
295 102084479 1
1846 102084479 1
297 102084479 1
8 102084479 1
10 102084479 1
11 102084479 1
299 102084479 1
13 102084479 1
301 102084479 1
1378 102084479 1
1652 102084479 1
2539 102084479 1
143 102084479 1
306 102084479 1
144 102084479 1
1718 102084479 1
308 102084479 1
2605 102084479 1
310 102084479 1
311 102084479 1
21 102084479 1
1240 102084479 1
313 102084479 1
314 102084479 1
315 102084479 1
413 102084479 1
316 102084479 1
324 102084479 1
130 102084479 1
330 102084479 1
627 102084479 1
335 102084479 1
35 102084479 1
1461 102084479 1
337 102084479 1
341 102084479 1
39 102084479 1
40 102084479 1
2388 102084479 1
418 102084479 1
2910 102084479 1
49 102084479 1
1591 102084479 1
53 102084479 1
353 102084479 1
1417 102084479 1
357 102084479 1
2391 102084479 1
1949 102084479 1
2546 102084479 1
361 102084479 1
2911 102084479 1
72 102084479 1
136 102084479 1
366 102084479 1
468 102084479 1
1885 102084479 1
370 102084479 1
2111 102084479 1
80 102084479 1
375 102084479 1
2912 102084479 1
85 102084479 1
83 102084479 1
376 102084479 1
89 102084479 1
379 102084479 1
1668 102084479 1
659 102084479 1
2256 102084479 1
1598 102084479 1
1670 102084479 1
1393 102084479 1
664 102084479 1
1394 102084479 1
390 102084479 1
1212 102084479 1
102 102084479 1
103 102084479 1
539 102084479 1
105 102084479 1
141 102084479 1
108 102084479 1
2602 102084479 1
402 102084479 1
115 102084479 1
403 102084479 1
116 102084479 1
404 102084479 1
2913 102084479 1
1263 102084479 1
1052 102084479 1
120 102084479 1
2914 903616850 1
53 903616850 1
16 903616850 1
1220 903616850 1
4 903616850 1
1219 903616850 1
624 903616850 1
1227 903616850 1
111 903616850 1
59 903616850 1
297 903616850 1
22 903616850 1
1074 903616850 1
23 903616850 1
1225 903616850 1
36 903616850 1
120 903616850 1
121 903616850 1
51 429751008 1
53 429751008 1
4 429751008 1
2251 429751008 1
56 429751008 1
495 429751008 1
644 429751008 1
59 429751008 1
297 429751008 1
7 429751008 1
361 429751008 1
68 429751008 1
529 429751008 1
73 429751008 1
16 429751008 1
17 429751008 1
1889 429751008 1
78 429751008 1
1223 429751008 1
79 429751008 1
18 429751008 1
555 429751008 1
21 429751008 1
22 429751008 1
1206 429751008 1
23 429751008 1
82 429751008 1
24 429751008 1
26 429751008 1
235 429751008 1
660 429751008 1
2234 429751008 1
94 429751008 1
771 429751008 1
688 429751008 1
715 429751008 1
36 429751008 1
40 429751008 1
2275 429751008 1
343 429751008 1
418 429751008 1
109 429751008 1
111 429751008 1
2915 429751008 1
114 429751008 1
116 429751008 1
47 429751008 1
1229 429751008 1
1125 429751008 1
120 429751008 1
49 429751008 1
1099 429751008 1
491 115643685 1
1555 115643685 1
831 115643685 1
155 115643685 1
157 115643685 1
2916 115643685 1
1617 115643685 1
7 115643685 1
161 115643685 1
2438 115643685 1
1344 115643685 1
169 115643685 1
1350 115643685 1
2088 115643685 1
499 115643685 1
2917 115643685 1
174 115643685 1
556 115643685 1
177 115643685 1
2036 115643685 1
1242 115643685 1
25 115643685 1
799 115643685 1
28 115643685 1
1075 115643685 1
801 115643685 1
184 115643685 1
124 115643685 1
415 115643685 1
1760 115643685 1
1356 115643685 1
1409 115643685 1
2642 115643685 1
1623 115643685 1
193 115643685 1
2005 115643685 1
503 115643685 1
807 115643685 1
199 115643685 1
200 115643685 1
810 115643685 1
2918 115643685 1
2919 115643685 1
2078 115643685 1
1414 115643685 1
1566 115643685 1
422 115643685 1
207 115643685 1
2370 115643685 1
48 115643685 1
1278 115643685 1
2920 115643685 1
1570 115643685 1
2921 115643685 1
1824 115643685 1
576 115643685 1
61 115643685 1
2624 115643685 1
62 115643685 1
814 115643685 1
858 115643685 1
2922 115643685 1
1437 115643685 1
1950 115643685 1
217 115643685 1
218 115643685 1
585 115643685 1
1282 115643685 1
79 115643685 1
224 115643685 1
226 115643685 1
146 115643685 1
1834 115643685 1
2923 115643685 1
1452 115643685 1
1574 115643685 1
231 115643685 1
88 115643685 1
235 115643685 1
93 115643685 1
712 115643685 1
241 115643685 1
1636 115643685 1
1575 115643685 1
1782 115643685 1
1637 115643685 1
1576 115643685 1
2095 115643685 1
508 115643685 1
252 115643685 1
1453 115643685 1
1426 115643685 1
601 115643685 1
2048 115643685 1
1640 115643685 1
881 115643685 1
269 115643685 1
270 115643685 1
603 115643685 1
2924 115643685 1
277 115643685 1
147 115643685 1
1580 115643685 1
1264 115643685 1
122 115643685 1
2925 115643685 1
2926 115643685 1
283 115643685 1
1 115643685 1
285 115643685 1
1645 115643685 1
2100 115643685 1
2865 115643685 1
2455 115643685 1
288 115643685 1
1294 115643685 1
2927 115643685 1
290 115643685 1
1295 115643685 1
2183 115643685 1
610 115643685 1
293 115643685 1
294 115643685 1
297 115643685 1
1846 115643685 1
1232 115643685 1
1233 115643685 1
410 115643685 1
895 115643685 1
143 115643685 1
21 115643685 1
2928 115643685 1
314 115643685 1
315 115643685 1
316 115643685 1
1381 115643685 1
319 115643685 1
123 115643685 1
1855 115643685 1
803 115643685 1
2345 115643685 1
35 115643685 1
2558 115643685 1
2591 115643685 1
2654 115643685 1
2467 115643685 1
1589 115643685 1
1860 115643685 1
1313 115643685 1
1126 115643685 1
1127 115643685 1
641 115643685 1
53 115643685 1
351 115643685 1
353 115643685 1
1663 115643685 1
528 115643685 1
1866 115643685 1
813 115643685 1
1417 115643685 1
2929 115643685 1
2930 115643685 1
72 115643685 1
364 115643685 1
1665 115643685 1
532 115643685 1
2931 115643685 1
372 115643685 1
1870 115643685 1
375 115643685 1
784 115643685 1
1666 115643685 1
83 115643685 1
1667 115643685 1
657 115643685 1
89 115643685 1
1892 115643685 1
927 115643685 1
382 115643685 1
928 115643685 1
2839 115643685 1
385 115643685 1
2932 115643685 1
2203 115643685 1
1783 115643685 1
390 115643685 1
1600 115643685 1
2477 115643685 1
1672 115643685 1
393 115643685 1
665 115643685 1
539 115643685 1
105 115643685 1
2666 115643685 1
669 115643685 1
397 115643685 1
823 115643685 1
1675 115643685 1
671 115643685 1
1678 115643685 1
2933 115643685 1
402 115643685 1
2213 115643685 1
2668 115643685 1
2116 115643685 1
2069 115643685 1
828 115643685 1
150 115643685 1
1554 115643685 1
2566 115643685 1
1340 115643685 1
1557 115643685 1
693 115643685 1
2934 115643685 1
795 115643685 1
1759 115643685 1
1558 115643685 1
156 115643685 1
1683 115643685 1
1269 115643685 1
2935 115643685 1
158 115643685 1
2764 115643685 1
135 115643685 1
2936 115643685 1
1343 115643685 1
550 115643685 1
1347 115643685 1
554 115643685 1
140 115643685 1
1687 115643685 1
1237 115643685 1
1560 115643685 1
175 115643685 1
1148 115643685 1
1449 115643685 1
1241 115643685 1
1353 115643685 1
178 115643685 1
179 115643685 1
1984 115643685 1
1776 115643685 1
2120 115643685 1
2937 115643685 1
188 115643685 1
1693 115643685 1
2674 115643685 1
190 115643685 1
1274 115643685 1
2938 115643685 1
2613 115643685 1
1696 115643685 1
1248 115643685 1
197 115643685 1
2584 115643685 1
2338 115643685 1
41 115643685 1
1699 115643685 1
1700 115643685 1
2223 115643685 1
809 115643685 1
567 115643685 1
1276 115643685 1
1946 115643685 1
205 115643685 1
702 115643685 1
1822 115643685 1
50 115643685 1
1778 115643685 1
2122 115643685 1
2939 115643685 1
2560 115643685 1
505 115643685 1
972 115643685 1
1160 115643685 1
1705 115643685 1
975 115643685 1
578 115643685 1
2228 115643685 1
2940 115643685 1
2492 115643685 1
2909 115643685 1
73 115643685 1
2230 115643685 1
980 115643685 1
1162 115643685 1
2536 115643685 1
138 115643685 1
74 115643685 1
2232 115643685 1
76 115643685 1
583 115643685 1
1831 115643685 1
2638 115643685 1
586 115643685 1
2682 115643685 1
225 115643685 1
2941 115643685 1
710 115643685 1
82 115643685 1
232 115643685 1
687 115643685 1
1781 115643685 1
90 115643685 1
2942 115643685 1
92 115643685 1
747 115643685 1
96 115643685 1
1709 115643685 1
993 115643685 1
1166 115643685 1
2497 115643685 1
1260 115643685 1
599 115643685 1
2008 115643685 1
256 115643685 1
820 115643685 1
258 115643685 1
106 115643685 1
1454 115643685 1
997 115643685 1
2240 115643685 1
271 115643685 1
275 115643685 1
118 115643685 1
121 115643685 1
606 115643685 1
2242 115643685 1
281 115643685 1
2943 115643685 1
1231 115643685 1
289 115643685 1
797 115643685 1
13 115643685 1
2686 115643685 1
1849 115643685 1
1432 115643685 1
1006 115643685 1
1718 115643685 1
2944 115643685 1
1851 115643685 1
310 115643685 1
1240 115643685 1
1183 115643685 1
1403 115643685 1
413 115643685 1
27 115643685 1
318 115643685 1
1404 115643685 1
322 115643685 1
2426 115643685 1
324 115643685 1
1722 115643685 1
130 115643685 1
2945 115643685 1
330 115643685 1
629 115643685 1
2734 115643685 1
805 115643685 1
630 115643685 1
1461 115643685 1
2946 115643685 1
808 115643685 1
341 115643685 1
39 115643685 1
40 115643685 1
632 115643685 1
343 115643685 1
418 115643685 1
1858 115643685 1
2947 115643685 1
419 115643685 1
1387 115643685 1
2056 115643685 1
346 115643685 1
811 115643685 1
349 115643685 1
1026 115643685 1
49 115643685 1
1730 115643685 1
2139 115643685 1
812 115643685 1
2251 115643685 1
2026 115643685 1
357 115643685 1
1733 115643685 1
359 115643685 1
65 115643685 1
361 115643685 1
362 115643685 1
1485 115643685 1
136 115643685 1
366 115643685 1
1736 115643685 1
1594 115643685 1
1038 115643685 1
1391 115643685 1
80 115643685 1
373 115643685 1
85 115643685 1
376 115643685 1
2948 115643685 1
377 115643685 1
379 115643685 1
786 115643685 1
2726 115643685 1
1392 115643685 1
2256 115643685 1
818 115643685 1
2258 115643685 1
791 115643685 1
1261 115643685 1
102 115643685 1
2949 115643685 1
1602 115643685 1
141 115643685 1
108 115643685 1
822 115643685 1
824 115643685 1
2950 115643685 1
826 115643685 1
541 115643685 1
2951 115643685 1
827 115643685 1
2698 115643685 1
1051 115643685 1
120 115643685 1
409 377319290 1
1556 377319290 1
285 377319290 1
4 377319290 1
721 377319290 1
2952 377319290 1
157 377319290 1
294 377319290 1
297 377319290 1
7 377319290 1
135 377319290 1
165 377319290 1
140 377319290 1
1338 377319290 1
143 377319290 1
2708 377319290 1
175 377319290 1
21 377319290 1
2673 377319290 1
25 377319290 1
28 377319290 1
123 377319290 1
955 377319290 1
32 377319290 1
1691 377319290 1
130 377319290 1
330 377319290 1
748 377319290 1
35 377319290 1
1659 377319290 1
39 377319290 1
40 377319290 1
343 377319290 1
418 377319290 1
420 377319290 1
2795 377319290 1
422 377319290 1
50 377319290 1
51 377319290 1
53 377319290 1
353 377319290 1
2953 377319290 1
212 377319290 1
2954 377319290 1
61 377319290 1
361 377319290 1
1950 377319290 1
365 377319290 1
2124 377319290 1
136 377319290 1
216 377319290 1
217 377319290 1
138 377319290 1
79 377319290 1
2309 377319290 1
428 377319290 1
225 377319290 1
373 377319290 1
80 377319290 1
146 377319290 1
2310 377319290 1
1452 377319290 1
82 377319290 1
88 377319290 1
89 377319290 1
429 377319290 1
92 377319290 1
747 377319290 1
1226 377319290 1
96 377319290 1
385 377319290 1
97 377319290 1
1366 377319290 1
744 377319290 1
2955 377319290 1
106 377319290 1
141 377319290 1
109 377319290 1
397 377319290 1
147 377319290 1
120 377319290 1
122 377319290 1
1491 55059675 1
938 55059675 1
7 55059675 1
836 55059675 1
164 55059675 1
941 55059675 1
944 55059675 1
170 55059675 1
753 55059675 1
946 55059675 1
950 55059675 1
178 55059675 1
29 55059675 1
28 55059675 1
32 55059675 1
956 55059675 1
957 55059675 1
2317 55059675 1
564 55059675 1
964 55059675 1
965 55059675 1
38 55059675 1
2882 55059675 1
201 55059675 1
48 55059675 1
848 55059675 1
970 55059675 1
851 55059675 1
1504 55059675 1
704 55059675 1
61 55059675 1
975 55059675 1
857 55059675 1
64 55059675 1
1510 55059675 1
860 55059675 1
767 55059675 1
79 55059675 1
1833 55059675 1
2956 55059675 1
686 55059675 1
82 55059675 1
84 55059675 1
88 55059675 1
866 55059675 1
869 55059675 1
1442 55059675 1
93 55059675 1
92 55059675 1
1515 55059675 1
1517 55059675 1
769 55059675 1
97 55059675 1
873 55059675 1
2606 55059675 1
106 55059675 1
1454 55059675 1
109 55059675 1
882 55059675 1
998 55059675 1
113 55059675 1
999 55059675 1
886 55059675 1
278 55059675 1
122 55059675 1
121 55059675 1
283 55059675 1
1 55059675 1
890 55059675 1
4 55059675 1
292 55059675 1
297 55059675 1
2957 55059675 1
11 55059675 1
10 55059675 1
2958 55059675 1
1004 55059675 1
894 55059675 1
1005 55059675 1
1321 55059675 1
308 55059675 1
897 55059675 1
898 55059675 1
21 55059675 1
1008 55059675 1
900 55059675 1
1009 55059675 1
314 55059675 1
1010 55059675 1
316 55059675 1
27 55059675 1
2189 55059675 1
1011 55059675 1
324 55059675 1
34 55059675 1
35 55059675 1
776 55059675 1
39 55059675 1
341 55059675 1
40 55059675 1
418 55059675 1
419 55059675 1
345 55059675 1
2616 55059675 1
910 55059675 1
2834 55059675 1
1027 55059675 1
49 55059675 1
913 55059675 1
53 55059675 1
733 55059675 1
1031 55059675 1
1032 55059675 1
352 55059675 1
527 55059675 1
915 55059675 1
916 55059675 1
357 55059675 1
2911 55059675 1
1529 55059675 1
72 55059675 1
75 55059675 1
1039 55059675 1
370 55059675 1
80 55059675 1
924 55059675 1
85 55059675 1
83 55059675 1
1040 55059675 1
89 55059675 1
1042 55059675 1
1043 55059675 1
379 55059675 1
2959 55059675 1
1044 55059675 1
1538 55059675 1
2745 55059675 1
1047 55059675 1
929 55059675 1
931 55059675 1
933 55059675 1
105 55059675 1
2163 55059675 1
1049 55059675 1
108 55059675 1
2960 55059675 1
402 55059675 1
115 55059675 1
116 55059675 1
404 55059675 1
1050 55059675 1
120 55059675 1
1265 331021368 1
513 331021368 1
4 331021368 1
495 331021368 1
297 331021368 1
295 331021368 1
722 331021368 1
496 331021368 1
7 331021368 1
9 331021368 1
12 331021368 1
135 331021368 1
14 331021368 1
1750 331021368 1
16 331021368 1
17 331021368 1
614 331021368 1
18 331021368 1
21 331021368 1
22 331021368 1
1271 331021368 1
1963 331021368 1
24 331021368 1
23 331021368 1
25 331021368 1
30 331021368 1
28 331021368 1
32 331021368 1
2961 331021368 1
35 331021368 1
36 331021368 1
39 331021368 1
40 331021368 1
966 331021368 1
42 331021368 1
2267 331021368 1
1083 331021368 1
2962 331021368 1
47 331021368 1
49 331021368 1
50 331021368 1
51 331021368 1
53 331021368 1
643 331021368 1
56 331021368 1
59 331021368 1
704 331021368 1
61 331021368 1
63 331021368 1
581 331021368 1
68 331021368 1
529 331021368 1
530 331021368 1
427 331021368 1
651 331021368 1
73 331021368 1
78 331021368 1
79 331021368 1
655 331021368 1
428 331021368 1
80 331021368 1
709 331021368 1
686 331021368 1
82 331021368 1
88 331021368 1
89 331021368 1
90 331021368 1
92 331021368 1
93 331021368 1
94 331021368 1
95 331021368 1
96 331021368 1
97 331021368 1
595 331021368 1
770 331021368 1
99 331021368 1
771 331021368 1
597 331021368 1
1319 331021368 1
602 331021368 1
106 331021368 1
109 331021368 1
111 331021368 1
112 331021368 1
113 331021368 1
114 331021368 1
118 331021368 1
116 331021368 1
119 331021368 1
120 331021368 1
281 94701778 1
1340 94701778 1
1 94701778 1
285 94701778 1
2 94701778 1
1841 94701778 1
152 94701778 1
4 94701778 1
289 94701778 1
290 94701778 1
1373 94701778 1
292 94701778 1
158 94701778 1
157 94701778 1
294 94701778 1
297 94701778 1
1846 94701778 1
7 94701778 1
8 94701778 1
10 94701778 1
11 94701778 1
135 94701778 1
1233 94701778 1
13 94701778 1
165 94701778 1
1962 94701778 1
551 94701778 1
1346 94701778 1
1235 94701778 1
170 94701778 1
140 94701778 1
143 94701778 1
1983 94701778 1
174 94701778 1
555 94701778 1
175 94701778 1
1379 94701778 1
310 94701778 1
311 94701778 1
1147 94701778 1
2963 94701778 1
21 94701778 1
177 94701778 1
1816 94701778 1
314 94701778 1
25 94701778 1
178 94701778 1
27 94701778 1
28 94701778 1
1405 94701778 1
322 94701778 1
955 94701778 1
32 94701778 1
128 94701778 1
324 94701778 1
1855 94701778 1
130 94701778 1
330 94701778 1
2964 94701778 1
1150 94701778 1
2748 94701778 1
35 94701778 1
337 94701778 1
1942 94701778 1
196 94701778 1
39 94701778 1
341 94701778 1
40 94701778 1
197 94701778 1
730 94701778 1
343 94701778 1
199 94701778 1
2947 94701778 1
761 94701778 1
2826 94701778 1
2318 94701778 1
346 94701778 1
2906 94701778 1
1702 94701778 1
207 94701778 1
48 94701778 1
49 94701778 1
1278 94701778 1
50 94701778 1
51 94701778 1
53 94701778 1
351 94701778 1
2965 94701778 1
352 94701778 1
1359 94701778 1
353 94701778 1
1202 94701778 1
576 94701778 1
357 94701778 1
1528 94701778 1
61 94701778 1
1780 94701778 1
361 94701778 1
1437 94701778 1
2561 94701778 1
72 94701778 1
2966 94701778 1
978 94701778 1
136 94701778 1
2967 94701778 1
77 94701778 1
79 94701778 1
1955 94701778 1
80 94701778 1
591 94701778 1
227 94701778 1
1254 94701778 1
146 94701778 1
232 94701778 1
82 94701778 1
85 94701778 1
86 94701778 1
711 94701778 1
88 94701778 1
376 94701778 1
89 94701778 1
379 94701778 1
92 94701778 1
93 94701778 1
786 94701778 1
1740 94701778 1
241 94701778 1
242 94701778 1
2726 94701778 1
989 94701778 1
244 94701778 1
1424 94701778 1
96 94701778 1
97 94701778 1
508 94701778 1
2968 94701778 1
1710 94701778 1
715 94701778 1
1394 94701778 1
2969 94701778 1
390 94701778 1
1395 94701778 1
1369 94701778 1
601 94701778 1
393 94701778 1
256 94701778 1
2970 94701778 1
539 94701778 1
773 94701778 1
258 94701778 1
105 94701778 1
1396 94701778 1
259 94701778 1
106 94701778 1
141 94701778 1
142 94701778 1
1674 94701778 1
1713 94701778 1
108 94701778 1
109 94701778 1
690 94701778 1
433 94701778 1
397 94701778 1
603 94701778 1
1675 94701778 1
1371 94701778 1
1715 94701778 1
113 94701778 1
1680 94701778 1
402 94701778 1
115 94701778 1
403 94701778 1
116 94701778 1
147 94701778 1
404 94701778 1
1263 94701778 1
1052 94701778 1
120 94701778 1
122 94701778 1
606 94701778 1
0 222762589 1
936 222762589 1
513 222762589 1
4 222762589 1
5 222762589 1
495 222762589 1
2314 222762589 1
297 222762589 1
1605 222762589 1
7 222762589 1
2381 222762589 1
751 222762589 1
11 222762589 1
12 222762589 1
13 222762589 1
14 222762589 1
1216 222762589 1
16 222762589 1
18 222762589 1
556 222762589 1
20 222762589 1
21 222762589 1
22 222762589 1
24 222762589 1
23 222762589 1
30 222762589 1
28 222762589 1
182 222762589 1
2856 222762589 1
32 222762589 1
124 222762589 1
698 222762589 1
2792 222762589 1
700 222762589 1
35 222762589 1
36 222762589 1
39 222762589 1
40 222762589 1
343 222762589 1
418 222762589 1
41 222762589 1
42 222762589 1
2794 222762589 1
2616 222762589 1
46 222762589 1
47 222762589 1
49 222762589 1
50 222762589 1
53 222762589 1
2171 222762589 1
54 222762589 1
505 222762589 1
1913 222762589 1
56 222762589 1
973 222762589 1
57 222762589 1
576 222762589 1
59 222762589 1
61 222762589 1
63 222762589 1
68 222762589 1
581 222762589 1
529 222762589 1
978 222762589 1
73 222762589 1
2307 222762589 1
77 222762589 1
78 222762589 1
79 222762589 1
586 222762589 1
428 222762589 1
2971 222762589 1
80 222762589 1
82 222762589 1
232 222762589 1
88 222762589 1
89 222762589 1
235 222762589 1
429 222762589 1
92 222762589 1
93 222762589 1
94 222762589 1
95 222762589 1
96 222762589 1
661 222762589 1
97 222762589 1
595 222762589 1
771 222762589 1
104 222762589 1
263 222762589 1
106 222762589 1
109 222762589 1
111 222762589 1
112 222762589 1
113 222762589 1
114 222762589 1
115 222762589 1
116 222762589 1
118 222762589 1
120 222762589 1
122 222762589 1
281 249709671 1
283 249709671 1
1555 249709671 1
1231 249709671 1
288 249709671 1
2165 249709671 1
4 249709671 1
155 249709671 1
1373 249709671 1
292 249709671 1
1103 249709671 1
158 249709671 1
157 249709671 1
297 249709671 1
1605 249709671 1
7 249709671 1
1376 249709671 1
11 249709671 1
12 249709671 1
161 249709671 1
13 249709671 1
165 249709671 1
1235 249709671 1
140 249709671 1
412 249709671 1
143 249709671 1
1584 249709671 1
1560 249709671 1
308 249709671 1
175 249709671 1
21 249709671 1
1240 249709671 1
177 249709671 1
1113 249709671 1
27 249709671 1
2169 249709671 1
1405 249709671 1
182 249709671 1
1853 249709671 1
32 249709671 1
415 249709671 1
130 249709671 1
622 249709671 1
1219 249709671 1
330 249709671 1
416 249709671 1
2964 249709671 1
1150 249709671 1
503 249709671 1
39 249709671 1
40 249709671 1
1275 249709671 1
199 249709671 1
2790 249709671 1
1589 249709671 1
346 249709671 1
2193 249709671 1
1358 249709671 1
1125 249709671 1
49 249709671 1
1278 249709671 1
1057 249709671 1
1568 249709671 1
50 249709671 1
1591 249709671 1
51 249709671 1
641 249709671 1
53 249709671 1
2249 249709671 1
353 249709671 1
1359 249709671 1
1360 249709671 1
2059 249709671 1
212 249709671 1
61 249709671 1
706 249709671 1
361 249709671 1
362 249709671 1
2966 249709671 1
72 249709671 1
364 249709671 1
136 249709671 1
216 249709671 1
217 249709671 1
683 249709671 1
219 249709671 1
77 249709671 1
1594 249709671 1
2972 249709671 1
79 249709671 1
225 249709671 1
1955 249709671 1
80 249709671 1
373 249709671 1
2973 249709671 1
375 249709671 1
146 249709671 1
1834 249709671 1
1206 249709671 1
82 249709671 1
85 249709671 1
88 249709671 1
376 249709671 1
868 249709671 1
89 249709671 1
92 249709671 1
93 249709671 1
478 249709671 1
241 249709671 1
1637 249709671 1
96 249709671 1
385 249709671 1
97 249709671 1
1756 249709671 1
2284 249709671 1
1394 249709671 1
1395 249709671 1
1369 249709671 1
2206 249709671 1
393 249709671 1
539 249709671 1
258 249709671 1
259 249709671 1
1602 249709671 1
106 249709671 1
141 249709671 1
142 249709671 1
108 249709671 1
109 249709671 1
690 249709671 1
267 249709671 1
2012 249709671 1
270 249709671 1
269 249709671 1
603 249709671 1
2285 249709671 1
113 249709671 1
2589 249709671 1
275 249709671 1
115 249709671 1
116 249709671 1
147 249709671 1
1052 249709671 1
1959 249709671 1
120 249709671 1
122 249709671 1
1810 20148039 1
2974 20148039 1
693 20148039 1
5 20148039 1
492 20148039 1
2581 20148039 1
157 20148039 1
158 20148039 1
7 20148039 1
2582 20148039 1
12 20148039 1
135 20148039 1
2975 20148039 1
164 20148039 1
165 20148039 1
551 20148039 1
1896 20148039 1
170 20148039 1
140 20148039 1
2778 20148039 1
1238 20148039 1
175 20148039 1
556 20148039 1
1814 20148039 1
1353 20148039 1
1242 20148039 1
25 20148039 1
178 20148039 1
28 20148039 1
182 20148039 1
124 20148039 1
32 20148039 1
128 20148039 1
1355 20148039 1
2038 20148039 1
416 20148039 1
1433 20148039 1
197 20148039 1
204 20148039 1
207 20148039 1
48 20148039 1
1278 20148039 1
50 20148039 1
2976 20148039 1
1704 20148039 1
2977 20148039 1
1361 20148039 1
61 20148039 1
706 20148039 1
978 20148039 1
427 20148039 1
217 20148039 1
77 20148039 1
767 20148039 1
2127 20148039 1
79 20148039 1
225 20148039 1
226 20148039 1
686 20148039 1
146 20148039 1
229 20148039 1
82 20148039 1
88 20148039 1
2880 20148039 1
91 20148039 1
93 20148039 1
92 20148039 1
241 20148039 1
96 20148039 1
246 20148039 1
2978 20148039 1
97 20148039 1
1709 20148039 1
508 20148039 1
249 20148039 1
1333 20148039 1
2979 20148039 1
259 20148039 1
258 20148039 1
263 20148039 1
106 20148039 1
142 20148039 1
109 20148039 1
270 20148039 1
603 20148039 1
271 20148039 1
2924 20148039 1
113 20148039 1
275 20148039 1
147 20148039 1
1372 20148039 1
279 20148039 1
122 20148039 1
1264 20148039 1
281 20148039 1
1544 20148039 1
284 20148039 1
285 20148039 1
1 20148039 1
287 20148039 1
4 20148039 1
289 20148039 1
290 20148039 1
292 20148039 1
6 20148039 1
294 20148039 1
297 20148039 1
8 20148039 1
298 20148039 1
11 20148039 1
13 20148039 1
301 20148039 1
143 20148039 1
306 20148039 1
144 20148039 1
308 20148039 1
310 20148039 1
311 20148039 1
1774 20148039 1
21 20148039 1
679 20148039 1
313 20148039 1
314 20148039 1
725 20148039 1
316 20148039 1
27 20148039 1
324 20148039 1
130 20148039 1
622 20148039 1
330 20148039 1
1246 20148039 1
775 20148039 1
35 20148039 1
37 20148039 1
341 20148039 1
39 20148039 1
524 20148039 1
40 20148039 1
2193 20148039 1
2594 20148039 1
49 20148039 1
2980 20148039 1
1591 20148039 1
53 20148039 1
353 20148039 1
2981 20148039 1
357 20148039 1
649 20148039 1
361 20148039 1
72 20148039 1
136 20148039 1
367 20148039 1
683 20148039 1
1038 20148039 1
2982 20148039 1
2983 20148039 1
80 20148039 1
375 20148039 1
1254 20148039 1
85 20148039 1
83 20148039 1
376 20148039 1
2598 20148039 1
1667 20148039 1
89 20148039 1
379 20148039 1
1549 20148039 1
2075 20148039 1
1784 20148039 1
102 20148039 1
1048 20148039 1
393 20148039 1
105 20148039 1
141 20148039 1
108 20148039 1
670 20148039 1
115 20148039 1
116 20148039 1
404 20148039 1
405 20148039 1
120 20148039 1
51 368314502 1
92 368314502 1
53 368314502 1
780 368314502 1
94 368314502 1
96 368314502 1
4 368314502 1
764 368314502 1
59 368314502 1
7 368314502 1
61 368314502 1
63 368314502 1
68 368314502 1
2578 368314502 1
36 368314502 1
40 368314502 1
1785 368314502 1
1055 368314502 1
75 368314502 1
16 368314502 1
109 368314502 1
78 368314502 1
79 368314502 1
174 368314502 1
18 368314502 1
111 368314502 1
21 368314502 1
22 368314502 1
23 368314502 1
82 368314502 1
24 368314502 1
88 368314502 1
47 368314502 1
2070 368314502 1
1748 368314502 1
120 368314502 1
2080 14104027 1
5 14104027 1
834 14104027 1
546 14104027 1
495 14104027 1
7 14104027 1
2984 14104027 1
2086 14104027 1
16 14104027 1
17 14104027 1
2985 14104027 1
555 14104027 1
556 14104027 1
2747 14104027 1
2986 14104027 1
2987 14104027 1
177 14104027 1
1056 14104027 1
2988 14104027 1
25 14104027 1
26 14104027 1
2439 14104027 1
1075 14104027 1
559 14104027 1
2529 14104027 1
124 14104027 1
1077 14104027 1
565 14104027 1
700 14104027 1
2989 14104027 1
36 14104027 1
759 14104027 1
2990 14104027 1
1082 14104027 1
2991 14104027 1
44 14104027 1
2992 14104027 1
1087 14104027 1
850 14104027 1
1505 14104027 1
576 14104027 1
2954 14104027 1
61 14104027 1
2854 14104027 1
63 14104027 1
2993 14104027 1
2994 14104027 1
79 14104027 1
2374 14104027 1
1473 14104027 1
88 14104027 1
2995 14104027 1
93 14104027 1
2996 14104027 1
871 14104027 1
2997 14104027 1
2007 14104027 1
2998 14104027 1
101 14104027 1
1746 14104027 1
880 14104027 1
2999 14104027 1
111 14104027 1
2902 14104027 1
112 14104027 1
3000 14104027 1
2833 14104027 1
691 14104027 1
605 14104027 1
1229 14104027 1
3001 14104027 1
1293 14104027 1
2754 14104027 1
1845 14104027 1
297 14104027 1
296 14104027 1
2184 14104027 1
612 14104027 1
1922 14104027 1
3002 14104027 1
724 14104027 1
518 14104027 1
1114 14104027 1
316 14104027 1
30 14104027 1
1116 14104027 1
626 14104027 1
1658 14104027 1
35 14104027 1
3003 14104027 1
3004 14104027 1
2275 14104027 1
525 14104027 1
42 14104027 1
3005 14104027 1
639 14104027 1
3006 14104027 1
2980 14104027 1
51 14104027 1
53 14104027 1
1864 14104027 1
3007 14104027 1
58 14104027 1
529 14104027 1
2392 14104027 1
75 14104027 1
2196 14104027 1
2901 14104027 1
3008 14104027 1
657 14104027 1
3009 14104027 1
89 14104027 1
785 14104027 1
95 14104027 1
3010 14104027 1
1671 14104027 1
2885 14104027 1
1539 14104027 1
668 14104027 1
397 14104027 1
3011 14104027 1
1681 14104027 1
3012 14104027 1
2 14104027 1
1142 14104027 1
937 14104027 1
543 14104027 1
1759 14104027 1
1341 14104027 1
544 14104027 1
675 14104027 1
751 14104027 1
135 14104027 1
2852 14104027 1
162 14104027 1
2480 14104027 1
1237 14104027 1
18 14104027 1
3013 14104027 1
1751 14104027 1
755 14104027 1
1354 14104027 1
416 14104027 1
563 14104027 1
3014 14104027 1
3015 14104027 1
758 14104027 1
966 14104027 1
1747 14104027 1
2267 14104027 1
2369 14104027 1
50 14104027 1
2313 14104027 1
1903 14104027 1
571 14104027 1
2533 14104027 1
573 14104027 1
1826 14104027 1
212 14104027 1
1161 14104027 1
2123 14104027 1
979 14104027 1
73 14104027 1
3016 14104027 1
983 14104027 1
984 14104027 1
3017 14104027 1
82 14104027 1
1707 14104027 1
92 14104027 1
249 14104027 1
596 14104027 1
2497 14104027 1
1519 14104027 1
1333 14104027 1
2130 14104027 1
2312 14104027 1
716 14104027 1
264 14104027 1
106 14104027 1
110 14104027 1
114 14104027 1
3018 14104027 1
118 14104027 1
2501 14104027 1
606 14104027 1
2590 14104027 1
513 14104027 1
608 14104027 1
1520 14104027 1
1177 14104027 1
9 14104027 1
8 14104027 1
1180 14104027 1
3019 14104027 1
3020 14104027 1
2274 14104027 1
1983 14104027 1
1584 14104027 1
3021 14104027 1
3022 14104027 1
24 14104027 1
1721 14104027 1
2334 14104027 1
3023 14104027 1
624 14104027 1
3024 14104027 1
419 14104027 1
345 14104027 1
637 14104027 1
47 14104027 1
1026 14104027 1
49 14104027 1
1028 14104027 1
2247 14104027 1
2251 14104027 1
2059 14104027 1
1328 14104027 1
56 14104027 1
3025 14104027 1
357 14104027 1
2517 14104027 1
649 14104027 1
2546 14104027 1
361 14104027 1
78 14104027 1
3026 14104027 1
740 14104027 1
3027 14104027 1
1224 14104027 1
379 14104027 1
658 14104027 1
2348 14104027 1
1536 14104027 1
94 14104027 1
3028 14104027 1
2522 14104027 1
1046 14104027 1
2579 14104027 1
2737 14104027 1
1784 14104027 1
104 14104027 1
3029 14104027 1
120 14104027 1
1791 315283542 1
92 315283542 1
40 315283542 1
53 315283542 1
780 315283542 1
1055 315283542 1
143 315283542 1
144 315283542 1
157 315283542 1
61 315283542 1
146 315283542 1
88 315283542 1
376 315283542 1
1436 315283542 1
2344 388954439 1
50 388954439 1
53 388954439 1
285 388954439 1
812 388954439 1
353 388954439 1
527 388954439 1
4 388954439 1
5 388954439 1
212 388954439 1
157 388954439 1
297 388954439 1
61 388954439 1
7 388954439 1
797 388954439 1
2836 388954439 1
136 388954439 1
1065 388954439 1
1652 388954439 1
140 388954439 1
143 388954439 1
79 388954439 1
428 388954439 1
225 388954439 1
80 388954439 1
21 388954439 1
146 388954439 1
82 388954439 1
1963 388954439 1
413 388954439 1
88 388954439 1
25 388954439 1
28 388954439 1
89 388954439 1
1075 388954439 1
92 388954439 1
93 388954439 1
182 388954439 1
802 388954439 1
1690 388954439 1
124 388954439 1
2337 388954439 1
130 388954439 1
1096 388954439 1
1219 388954439 1
97 388954439 1
818 388954439 1
807 388954439 1
39 388954439 1
393 388954439 1
40 388954439 1
749 388954439 1
418 388954439 1
2790 388954439 1
141 388954439 1
821 388954439 1
109 388954439 1
669 388954439 1
824 388954439 1
270 388954439 1
809 388954439 1
826 388954439 1
827 388954439 1
116 388954439 1
147 388954439 1
118 388954439 1
207 388954439 1
120 388954439 1
49 388954439 1
50 211525589 1
1591 211525589 1
51 211525589 1
1265 211525589 1
283 211525589 1
53 211525589 1
151 211525589 1
4 211525589 1
1295 211525589 1
1505 211525589 1
294 211525589 1
297 211525589 1
61 211525589 1
7 211525589 1
3030 211525589 1
976 211525589 1
12 211525589 1
1431 211525589 1
136 211525589 1
427 211525589 1
140 211525589 1
143 211525589 1
144 211525589 1
79 211525589 1
175 211525589 1
1379 211525589 1
310 211525589 1
225 211525589 1
2475 211525589 1
1299 211525589 1
80 211525589 1
21 211525589 1
146 211525589 1
1271 211525589 1
82 211525589 1
3031 211525589 1
88 211525589 1
376 211525589 1
1406 211525589 1
92 211525589 1
93 211525589 1
182 211525589 1
955 211525589 1
242 211525589 1
130 211525589 1
416 211525589 1
1305 211525589 1
3032 211525589 1
337 211525589 1
1319 211525589 1
103 211525589 1
39 211525589 1
256 211525589 1
40 211525589 1
141 211525589 1
109 211525589 1
267 211525589 1
433 211525589 1
270 211525589 1
1083 211525589 1
275 211525589 1
2432 211525589 1
116 211525589 1
147 211525589 1
49 211525589 1
122 211525589 1
409 240202308 1
1556 240202308 1
1557 240202308 1
1100 240202308 1
285 240202308 1
151 240202308 1
3033 240202308 1
1231 240202308 1
4 240202308 1
1582 240202308 1
610 240202308 1
297 240202308 1
7 240202308 1
10 240202308 1
11 240202308 1
2573 240202308 1
12 240202308 1
135 240202308 1
410 240202308 1
13 240202308 1
1343 240202308 1
1235 240202308 1
140 240202308 1
1338 240202308 1
412 240202308 1
143 240202308 1
1686 240202308 1
144 240202308 1
175 240202308 1
517 240202308 1
21 240202308 1
1240 240202308 1
177 240202308 1
1816 240202308 1
1585 240202308 1
1353 240202308 1
2673 240202308 1
413 240202308 1
315 240202308 1
27 240202308 1
28 240202308 1
182 240202308 1
1407 240202308 1
322 240202308 1
1586 240202308 1
32 240202308 1
415 240202308 1
3034 240202308 1
1760 240202308 1
130 240202308 1
1722 240202308 1
330 240202308 1
416 240202308 1
1587 240202308 1
1561 240202308 1
1562 240202308 1
775 240202308 1
35 240202308 1
39 240202308 1
40 240202308 1
1588 240202308 1
3035 240202308 1
343 240202308 1
199 240202308 1
1337 240202308 1
344 240202308 1
1589 240202308 1
1944 240202308 1
345 240202308 1
346 240202308 1
1966 240202308 1
207 240202308 1
49 240202308 1
50 240202308 1
3036 240202308 1
1591 240202308 1
732 240202308 1
53 240202308 1
353 240202308 1
505 240202308 1
1281 240202308 1
2535 240202308 1
1571 240202308 1
2059 240202308 1
2953 240202308 1
1572 240202308 1
61 240202308 1
62 240202308 1
1733 240202308 1
1949 240202308 1
359 240202308 1
65 240202308 1
2646 240202308 1
2228 240202308 1
361 240202308 1
1437 240202308 1
1573 240202308 1
2043 240202308 1
136 240202308 1
468 240202308 1
217 240202308 1
1130 240202308 1
653 240202308 1
77 240202308 1
79 240202308 1
1391 240202308 1
225 240202308 1
372 240202308 1
80 240202308 1
146 240202308 1
82 240202308 1
88 240202308 1
376 240202308 1
687 240202308 1
89 240202308 1
90 240202308 1
92 240202308 1
747 240202308 1
96 240202308 1
3037 240202308 1
97 240202308 1
387 240202308 1
1368 240202308 1
390 240202308 1
1599 240202308 1
102 240202308 1
431 240202308 1
601 240202308 1
393 240202308 1
1601 240202308 1
773 240202308 1
259 240202308 1
106 240202308 1
141 240202308 1
142 240202308 1
109 240202308 1
690 240202308 1
267 240202308 1
433 240202308 1
270 240202308 1
671 240202308 1
434 240202308 1
113 240202308 1
1603 240202308 1
275 240202308 1
402 240202308 1
115 240202308 1
403 240202308 1
116 240202308 1
147 240202308 1
118 240202308 1
1229 240202308 1
1172 240202308 1
1581 240202308 1
120 240202308 1
122 240202308 1
935 105880024 1
1557 105880024 1
2031 105880024 1
2 105880024 1
795 105880024 1
3038 105880024 1
155 105880024 1
1269 105880024 1
157 105880024 1
158 105880024 1
7 105880024 1
12 105880024 1
164 105880024 1
165 105880024 1
1343 105880024 1
3039 105880024 1
170 105880024 1
1347 105880024 1
554 105880024 1
677 105880024 1
140 105880024 1
1348 105880024 1
1236 105880024 1
1237 105880024 1
174 105880024 1
1352 105880024 1
175 105880024 1
177 105880024 1
1242 105880024 1
25 105880024 1
178 105880024 1
799 105880024 1
28 105880024 1
2482 105880024 1
1776 105880024 1
802 105880024 1
955 105880024 1
184 105880024 1
32 105880024 1
33 105880024 1
124 105880024 1
415 105880024 1
416 105880024 1
188 105880024 1
189 105880024 1
1433 105880024 1
503 105880024 1
2613 105880024 1
807 105880024 1
1248 105880024 1
197 105880024 1
809 105880024 1
2827 105880024 1
810 105880024 1
201 105880024 1
207 105880024 1
48 105880024 1
1278 105880024 1
1057 105880024 1
50 105880024 1
1281 105880024 1
1827 105880024 1
704 105880024 1
61 105880024 1
814 105880024 1
706 105880024 1
64 105880024 1
2940 105880024 1
1950 105880024 1
427 105880024 1
217 105880024 1
138 105880024 1
219 105880024 1
583 105880024 1
77 105880024 1
1440 105880024 1
79 105880024 1
587 105880024 1
225 105880024 1
146 105880024 1
229 105880024 1
1452 105880024 1
82 105880024 1
2588 105880024 1
88 105880024 1
92 105880024 1
93 105880024 1
241 105880024 1
244 105880024 1
96 105880024 1
97 105880024 1
508 105880024 1
1453 105880024 1
1368 105880024 1
819 105880024 1
820 105880024 1
258 105880024 1
259 105880024 1
2048 105880024 1
3040 105880024 1
3041 105880024 1
106 105880024 1
1097 105880024 1
821 105880024 1
266 105880024 1
109 105880024 1
1454 105880024 1
883 105880024 1
270 105880024 1
603 105880024 1
512 105880024 1
113 105880024 1
275 105880024 1
277 105880024 1
147 105880024 1
118 105880024 1
2452 105880024 1
278 105880024 1
119 105880024 1
1447 105880024 1
1264 105880024 1
122 105880024 1
281 105880024 1
3042 105880024 1
283 105880024 1
1 105880024 1
285 105880024 1
287 105880024 1
3043 105880024 1
4 105880024 1
2753 105880024 1
289 105880024 1
721 105880024 1
290 105880024 1
292 105880024 1
294 105880024 1
2314 105880024 1
295 105880024 1
297 105880024 1
797 105880024 1
10 105880024 1
11 105880024 1
3044 105880024 1
13 105880024 1
301 105880024 1
1850 105880024 1
143 105880024 1
144 105880024 1
308 105880024 1
1851 105880024 1
2605 105880024 1
311 105880024 1
21 105880024 1
1240 105880024 1
1585 105880024 1
1963 105880024 1
902 105880024 1
2837 105880024 1
314 105880024 1
904 105880024 1
1380 105880024 1
413 105880024 1
316 105880024 1
27 105880024 1
123 105880024 1
324 105880024 1
803 105880024 1
130 105880024 1
624 105880024 1
330 105880024 1
1246 105880024 1
804 105880024 1
35 105880024 1
805 105880024 1
523 105880024 1
337 105880024 1
808 105880024 1
341 105880024 1
39 105880024 1
40 105880024 1
730 105880024 1
346 105880024 1
349 105880024 1
49 105880024 1
1591 105880024 1
641 105880024 1
53 105880024 1
352 105880024 1
353 105880024 1
812 105880024 1
1913 105880024 1
813 105880024 1
1329 105880024 1
357 105880024 1
1733 105880024 1
361 105880024 1
1868 105880024 1
362 105880024 1
72 105880024 1
1485 105880024 1
365 105880024 1
136 105880024 1
1805 105880024 1
3045 105880024 1
817 105880024 1
370 105880024 1
1391 105880024 1
80 105880024 1
2111 105880024 1
375 105880024 1
83 105880024 1
85 105880024 1
376 105880024 1
89 105880024 1
378 105880024 1
379 105880024 1
380 105880024 1
385 105880024 1
1598 105880024 1
818 105880024 1
390 105880024 1
1261 105880024 1
102 105880024 1
103 105880024 1
105 105880024 1
2632 105880024 1
1262 105880024 1
141 105880024 1
108 105880024 1
822 105880024 1
824 105880024 1
826 105880024 1
541 105880024 1
827 105880024 1
402 105880024 1
115 105880024 1
403 105880024 1
116 105880024 1
404 105880024 1
120 105880024 1
408 105880024 1
828 105880024 1
1879 173065787 1
4 173065787 1
5 173065787 1
2184 173065787 1
1812 173065787 1
7 173065787 1
2381 173065787 1
12 173065787 1
14 173065787 1
16 173065787 1
2186 173065787 1
2385 173065787 1
18 173065787 1
21 173065787 1
22 173065787 1
24 173065787 1
1963 173065787 1
23 173065787 1
30 173065787 1
28 173065787 1
1483 173065787 1
500 173065787 1
2465 173065787 1
2409 173065787 1
522 173065787 1
2295 173065787 1
35 173065787 1
36 173065787 1
503 173065787 1
39 173065787 1
40 173065787 1
418 173065787 1
42 173065787 1
419 173065787 1
1880 173065787 1
47 173065787 1
3046 173065787 1
49 173065787 1
3047 173065787 1
1804 173065787 1
51 173065787 1
1903 173065787 1
1881 173065787 1
1314 173065787 1
526 173065787 1
54 173065787 1
352 173065787 1
527 173065787 1
1882 173065787 1
56 173065787 1
59 173065787 1
704 173065787 1
61 173065787 1
63 173065787 1
68 173065787 1
1883 173065787 1
1884 173065787 1
73 173065787 1
74 173065787 1
738 173065787 1
3048 173065787 1
3049 173065787 1
78 173065787 1
79 173065787 1
428 173065787 1
80 173065787 1
3050 173065787 1
82 173065787 1
1886 173065787 1
88 173065787 1
89 173065787 1
1442 173065787 1
90 173065787 1
477 173065787 1
378 173065787 1
92 173065787 1
93 173065787 1
94 173065787 1
95 173065787 1
96 173065787 1
97 173065787 1
102 173065787 1
110 173065787 1
109 173065787 1
670 173065787 1
111 173065787 1
116 173065787 1
120 173065787 1
122 173065787 1
136 948015937 1
123 948015937 1
138 948015937 1
343 948015937 1
140 948015937 1
141 948015937 1
130 948015937 1
895 948015937 1
4 948015937 1
142 948015937 1
143 948015937 1
109 948015937 1
587 948015937 1
225 948015937 1
2073 948015937 1
375 948015937 1
21 948015937 1
7 948015937 1
146 948015937 1
829 948015937 1
82 948015937 1
147 948015937 1
1936 948015937 1
123 568174146 1
1244 568174146 1
53 568174146 1
130 568174146 1
96 568174146 1
3051 568174146 1
4 568174146 1
5 568174146 1
187 568174146 1
508 568174146 1
7 568174146 1
705 568174146 1
135 568174146 1
523 568174146 1
136 568174146 1
427 568174146 1
40 568174146 1
138 568174146 1
140 568174146 1
141 568174146 1
143 568174146 1
109 568174146 1
79 568174146 1
174 568174146 1
175 568174146 1
225 568174146 1
1653 568174146 1
21 568174146 1
146 568174146 1
82 568174146 1
147 568174146 1
120 568174146 1
0 14561015 1
1 14561015 1
4 14561015 1
492 14561015 1
292 14561015 1
495 14561015 1
1070 14561015 1
496 14561015 1
7 14561015 1
8 14561015 1
298 14561015 1
10 14561015 1
11 14561015 1
12 14561015 1
2050 14561015 1
516 14561015 1
1233 14561015 1
162 14561015 1
164 14561015 1
13 14561015 1
14 14561015 1
170 14561015 1
16 14561015 1
17 14561015 1
499 14561015 1
308 14561015 1
18 14561015 1
19 14561015 1
20 14561015 1
21 14561015 1
22 14561015 1
519 14561015 1
23 14561015 1
24 14561015 1
314 14561015 1
316 14561015 1
178 14561015 1
27 14561015 1
28 14561015 1
30 14561015 1
32 14561015 1
33 14561015 1
1997 14561015 1
324 14561015 1
500 14561015 1
34 14561015 1
1149 14561015 1
35 14561015 1
36 14561015 1
524 14561015 1
341 14561015 1
1192 14561015 1
39 14561015 1
40 14561015 1
2275 14561015 1
418 14561015 1
42 14561015 1
419 14561015 1
44 14561015 1
2267 14561015 1
1154 14561015 1
47 14561015 1
49 14561015 1
50 14561015 1
2822 14561015 1
51 14561015 1
53 14561015 1
54 14561015 1
56 14561015 1
57 14561015 1
58 14561015 1
60 14561015 1
59 14561015 1
2026 14561015 1
357 14561015 1
1335 14561015 1
61 14561015 1
63 14561015 1
67 14561015 1
361 14561015 1
68 14561015 1
506 14561015 1
69 14561015 1
529 14561015 1
72 14561015 1
365 14561015 1
73 14561015 1
77 14561015 1
2000 14561015 1
532 14561015 1
78 14561015 1
79 14561015 1
655 14561015 1
2327 14561015 1
369 14561015 1
80 14561015 1
81 14561015 1
82 14561015 1
83 14561015 1
85 14561015 1
87 14561015 1
88 14561015 1
89 14561015 1
507 14561015 1
91 14561015 1
379 14561015 1
92 14561015 1
93 14561015 1
94 14561015 1
95 14561015 1
96 14561015 1
2001 14561015 1
97 14561015 1
98 14561015 1
3052 14561015 1
99 14561015 1
249 14561015 1
100 14561015 1
1426 14561015 1
510 14561015 1
3053 14561015 1
105 14561015 1
264 14561015 1
106 14561015 1
107 14561015 1
108 14561015 1
109 14561015 1
111 14561015 1
112 14561015 1
113 14561015 1
114 14561015 1
115 14561015 1
116 14561015 1
404 14561015 1
1229 14561015 1
1479 14561015 1
278 14561015 1
1447 14561015 1
120 14561015 1
122 14561015 1
491 19295262 1
2566 19295262 1
1557 19295262 1
2030 19295262 1
693 19295262 1
492 19295262 1
1683 19295262 1
157 19295262 1
2350 19295262 1
7 19295262 1
160 19295262 1
12 19295262 1
135 19295262 1
164 19295262 1
165 19295262 1
1750 19295262 1
170 19295262 1
140 19295262 1
175 19295262 1
177 19295262 1
1353 19295262 1
1242 19295262 1
178 19295262 1
28 19295262 1
181 19295262 1
182 19295262 1
955 19295262 1
32 19295262 1
124 19295262 1
1355 19295262 1
187 19295262 1
416 19295262 1
1693 19295262 1
1623 19295262 1
193 19295262 1
3054 19295262 1
503 19295262 1
757 19295262 1
197 19295262 1
1249 19295262 1
966 19295262 1
200 19295262 1
1277 19295262 1
207 19295262 1
48 19295262 1
1278 19295262 1
50 19295262 1
2552 19295262 1
505 19295262 1
2908 19295262 1
1505 19295262 1
1361 19295262 1
60 19295262 1
1160 19295262 1
61 19295262 1
62 19295262 1
705 19295262 1
706 19295262 1
2229 19295262 1
217 19295262 1
218 19295262 1
1634 19295262 1
77 19295262 1
1440 19295262 1
1283 19295262 1
767 19295262 1
79 19295262 1
428 19295262 1
225 19295262 1
226 19295262 1
227 19295262 1
146 19295262 1
229 19295262 1
231 19295262 1
82 19295262 1
88 19295262 1
90 19295262 1
93 19295262 1
92 19295262 1
747 19295262 1
241 19295262 1
1575 19295262 1
96 19295262 1
97 19295262 1
1968 19295262 1
508 19295262 1
2572 19295262 1
1578 19295262 1
2283 19295262 1
2155 19295262 1
715 19295262 1
431 19295262 1
1639 19295262 1
256 19295262 1
773 19295262 1
259 19295262 1
258 19295262 1
263 19295262 1
106 19295262 1
142 19295262 1
109 19295262 1
1454 19295262 1
267 19295262 1
270 19295262 1
3055 19295262 1
512 19295262 1
113 19295262 1
274 19295262 1
147 19295262 1
1580 19295262 1
3056 19295262 1
278 19295262 1
279 19295262 1
122 19295262 1
281 19295262 1
409 19295262 1
283 19295262 1
284 19295262 1
285 19295262 1
1 19295262 1
2943 19295262 1
287 19295262 1
288 19295262 1
4 19295262 1
1843 19295262 1
289 19295262 1
290 19295262 1
1295 19295262 1
292 19295262 1
294 19295262 1
297 19295262 1
1605 19295262 1
8 19295262 1
10 19295262 1
11 19295262 1
299 19295262 1
13 19295262 1
301 19295262 1
1651 19295262 1
15 19295262 1
143 19295262 1
307 19295262 1
308 19295262 1
310 19295262 1
311 19295262 1
2461 19295262 1
21 19295262 1
1240 19295262 1
313 19295262 1
314 19295262 1
315 19295262 1
316 19295262 1
1381 19295262 1
27 19295262 1
1939 19295262 1
414 19295262 1
322 19295262 1
324 19295262 1
130 19295262 1
330 19295262 1
3057 19295262 1
748 19295262 1
35 19295262 1
337 19295262 1
341 19295262 1
39 19295262 1
40 19295262 1
418 19295262 1
777 19295262 1
346 19295262 1
349 19295262 1
49 19295262 1
1591 19295262 1
641 19295262 1
53 19295262 1
1864 19295262 1
351 19295262 1
353 19295262 1
2140 19295262 1
357 19295262 1
1528 19295262 1
1733 19295262 1
65 19295262 1
361 19295262 1
72 19295262 1
365 19295262 1
136 19295262 1
366 19295262 1
367 19295262 1
3058 19295262 1
2725 19295262 1
370 19295262 1
1391 19295262 1
372 19295262 1
80 19295262 1
1915 19295262 1
375 19295262 1
1254 19295262 1
1533 19295262 1
85 19295262 1
83 19295262 1
376 19295262 1
87 19295262 1
2407 19295262 1
89 19295262 1
379 19295262 1
380 19295262 1
2348 19295262 1
1740 19295262 1
1596 19295262 1
2359 19295262 1
2840 19295262 1
390 19295262 1
102 19295262 1
2565 19295262 1
103 19295262 1
539 19295262 1
1742 19295262 1
105 19295262 1
141 19295262 1
108 19295262 1
397 19295262 1
745 19295262 1
2960 19295262 1
402 19295262 1
115 19295262 1
403 19295262 1
116 19295262 1
404 19295262 1
1263 19295262 1
405 19295262 1
120 19295262 1
1604 19295262 1
50 121762421 1
793 121762421 1
1557 121762421 1
285 121762421 1
352 121762421 1
353 121762421 1
4 121762421 1
131 121762421 1
294 121762421 1
297 121762421 1
61 121762421 1
7 121762421 1
11 121762421 1
12 121762421 1
426 121762421 1
361 121762421 1
135 121762421 1
136 121762421 1
304 121762421 1
140 121762421 1
143 121762421 1
2638 121762421 1
173 121762421 1
144 121762421 1
79 121762421 1
2009 121762421 1
310 121762421 1
225 121762421 1
80 121762421 1
21 121762421 1
2168 121762421 1
686 121762421 1
177 121762421 1
146 121762421 1
82 121762421 1
1380 121762421 1
88 121762421 1
376 121762421 1
28 121762421 1
89 121762421 1
320 121762421 1
92 121762421 1
32 121762421 1
241 121762421 1
680 121762421 1
384 121762421 1
130 121762421 1
329 121762421 1
97 121762421 1
35 121762421 1
2284 121762421 1
388 121762421 1
39 121762421 1
393 121762421 1
40 121762421 1
258 121762421 1
259 121762421 1
342 121762421 1
106 121762421 1
141 121762421 1
109 121762421 1
433 121762421 1
669 121762421 1
2285 121762421 1
113 121762421 1
202 121762421 1
2589 121762421 1
275 121762421 1
115 121762421 1
116 121762421 1
147 121762421 1
207 121762421 1
422 121762421 1
2010 121762421 1
120 121762421 1
122 121762421 1
281 124152473 1
53 124152473 1
284 124152473 1
351 124152473 1
287 124152473 1
353 124152473 1
4 124152473 1
289 124152473 1
131 124152473 1
290 124152473 1
292 124152473 1
158 124152473 1
1361 124152473 1
294 124152473 1
297 124152473 1
357 124152473 1
7 124152473 1
61 124152473 1
358 124152473 1
1779 124152473 1
426 124152473 1
164 124152473 1
72 124152473 1
365 124152473 1
13 124152473 1
136 124152473 1
1773 124152473 1
468 124152473 1
304 124152473 1
170 124152473 1
140 124152473 1
173 124152473 1
368 124152473 1
79 124152473 1
144 124152473 1
370 124152473 1
225 124152473 1
310 124152473 1
311 124152473 1
80 124152473 1
229 124152473 1
82 124152473 1
83 124152473 1
85 124152473 1
314 124152473 1
88 124152473 1
1775 124152473 1
376 124152473 1
1242 124152473 1
178 124152473 1
28 124152473 1
89 124152473 1
1442 124152473 1
1928 124152473 1
93 124152473 1
92 124152473 1
379 124152473 1
324 124152473 1
130 124152473 1
329 124152473 1
97 124152473 1
330 124152473 1
1433 124152473 1
35 124152473 1
388 124152473 1
389 124152473 1
341 124152473 1
198 124152473 1
258 124152473 1
105 124152473 1
342 124152473 1
108 124152473 1
109 124152473 1
270 124152473 1
113 124152473 1
745 124152473 1
202 124152473 1
116 124152473 1
147 124152473 1
404 124152473 1
278 124152473 1
49 124152473 1
1057 124152473 1
122 124152473 1
280 132170123 1
1 132170123 1
832 132170123 1
4 132170123 1
890 132170123 1
938 132170123 1
292 132170123 1
494 132170123 1
6 132170123 1
297 132170123 1
1605 132170123 1
7 132170123 1
722 132170123 1
11 132170123 1
12 132170123 1
135 132170123 1
836 132170123 1
3059 132170123 1
164 132170123 1
941 132170123 1
1004 132170123 1
3060 132170123 1
944 132170123 1
1493 132170123 1
894 132170123 1
170 132170123 1
1005 132170123 1
1007 132170123 1
1321 132170123 1
308 132170123 1
555 132170123 1
898 132170123 1
897 132170123 1
950 132170123 1
1008 132170123 1
21 132170123 1
901 132170123 1
900 132170123 1
1009 132170123 1
2509 132170123 1
3031 132170123 1
314 132170123 1
1010 132170123 1
28 132170123 1
29 132170123 1
1011 132170123 1
1939 132170123 1
954 132170123 1
182 132170123 1
32 132170123 1
324 132170123 1
2337 132170123 1
1013 132170123 1
956 132170123 1
957 132170123 1
3061 132170123 1
564 132170123 1
699 132170123 1
1460 132170123 1
193 132170123 1
1015 132170123 1
35 132170123 1
964 132170123 1
3062 132170123 1
842 132170123 1
341 132170123 1
39 132170123 1
40 132170123 1
418 132170123 1
2318 132170123 1
910 132170123 1
1027 132170123 1
48 132170123 1
848 132170123 1
49 132170123 1
970 132170123 1
53 132170123 1
1031 132170123 1
3063 132170123 1
915 132170123 1
916 132170123 1
918 132170123 1
575 132170123 1
576 132170123 1
357 132170123 1
975 132170123 1
61 132170123 1
706 132170123 1
64 132170123 1
1828 132170123 1
72 132170123 1
860 132170123 1
2074 132170123 1
79 132170123 1
1039 132170123 1
370 132170123 1
80 132170123 1
865 132170123 1
924 132170123 1
82 132170123 1
85 132170123 1
88 132170123 1
89 132170123 1
1535 132170123 1
235 132170123 1
869 132170123 1
1042 132170123 1
93 132170123 1
92 132170123 1
379 132170123 1
1043 132170123 1
1044 132170123 1
3064 132170123 1
3065 132170123 1
1517 132170123 1
536 132170123 1
97 132170123 1
2572 132170123 1
873 132170123 1
1538 132170123 1
1578 132170123 1
2745 132170123 1
1047 132170123 1
1332 132170123 1
929 132170123 1
933 132170123 1
259 132170123 1
106 132170123 1
2825 132170123 1
108 132170123 1
109 132170123 1
1454 132170123 1
882 132170123 1
2871 132170123 1
113 132170123 1
999 132170123 1
542 132170123 1
115 132170123 1
116 132170123 1
404 132170123 1
886 132170123 1
1050 132170123 1
278 132170123 1
1000 132170123 1
120 132170123 1
122 132170123 1
50 357805905 1
51 357805905 1
283 357805905 1
1644 357805905 1
53 357805905 1
353 357805905 1
4 357805905 1
1825 357805905 1
3066 357805905 1
1572 357805905 1
294 357805905 1
295 357805905 1
297 357805905 1
1070 357805905 1
7 357805905 1
61 357805905 1
578 357805905 1
1685 357805905 1
135 357805905 1
165 357805905 1
136 357805905 1
216 357805905 1
217 357805905 1
218 357805905 1
140 357805905 1
1338 357805905 1
143 357805905 1
1584 357805905 1
79 357805905 1
175 357805905 1
225 357805905 1
80 357805905 1
375 357805905 1
21 357805905 1
3067 357805905 1
146 357805905 1
82 357805905 1
88 357805905 1
413 357805905 1
2598 357805905 1
25 357805905 1
28 357805905 1
89 357805905 1
712 357805905 1
92 357805905 1
2299 357805905 1
1740 357805905 1
124 357805905 1
415 357805905 1
680 357805905 1
241 357805905 1
130 357805905 1
1356 357805905 1
96 357805905 1
2095 357805905 1
97 357805905 1
330 357805905 1
35 357805905 1
715 357805905 1
3068 357805905 1
39 357805905 1
40 357805905 1
2970 357805905 1
1742 357805905 1
343 357805905 1
106 357805905 1
199 357805905 1
141 357805905 1
109 357805905 1
419 357805905 1
110 357805905 1
433 357805905 1
1589 357805905 1
270 357805905 1
1154 357805905 1
3069 357805905 1
113 357805905 1
420 357805905 1
115 357805905 1
116 357805905 1
118 357805905 1
147 357805905 1
405 357805905 1
2594 357805905 1
49 357805905 1
120 357805905 1
122 357805905 1
1057 357805905 1
0 19087569 1
1544 19087569 1
513 19087569 1
1 19087569 1
4 19087569 1
492 19087569 1
292 19087569 1
495 19087569 1
297 19087569 1
7 19087569 1
8 19087569 1
9 19087569 1
516 19087569 1
164 19087569 1
13 19087569 1
14 19087569 1
170 19087569 1
16 19087569 1
17 19087569 1
499 19087569 1
308 19087569 1
18 19087569 1
3070 19087569 1
20 19087569 1
21 19087569 1
22 19087569 1
519 19087569 1
24 19087569 1
1963 19087569 1
679 19087569 1
23 19087569 1
25 19087569 1
30 19087569 1
28 19087569 1
33 19087569 1
324 19087569 1
500 19087569 1
520 19087569 1
3071 19087569 1
698 19087569 1
1658 19087569 1
35 19087569 1
36 19087569 1
39 19087569 1
40 19087569 1
729 19087569 1
42 19087569 1
44 19087569 1
47 19087569 1
49 19087569 1
50 19087569 1
51 19087569 1
53 19087569 1
54 19087569 1
682 19087569 1
55 19087569 1
56 19087569 1
58 19087569 1
212 19087569 1
59 19087569 1
357 19087569 1
61 19087569 1
63 19087569 1
361 19087569 1
67 19087569 1
68 19087569 1
581 19087569 1
69 19087569 1
72 19087569 1
71 19087569 1
427 19087569 1
73 19087569 1
738 19087569 1
78 19087569 1
767 19087569 1
1038 19087569 1
79 19087569 1
370 19087569 1
80 19087569 1
709 19087569 1
82 19087569 1
85 19087569 1
83 19087569 1
88 19087569 1
89 19087569 1
507 19087569 1
91 19087569 1
92 19087569 1
379 19087569 1
93 19087569 1
94 19087569 1
95 19087569 1
1210 19087569 1
96 19087569 1
97 19087569 1
3072 19087569 1
1549 19087569 1
100 19087569 1
510 19087569 1
104 19087569 1
264 19087569 1
106 19087569 1
108 19087569 1
109 19087569 1
111 19087569 1
112 19087569 1
3000 19087569 1
113 19087569 1
745 19087569 1
114 19087569 1
115 19087569 1
116 19087569 1
118 19087569 1
404 19087569 1
278 19087569 1
120 19087569 1
122 19087569 1
1264 19087569 1
3042 261782937 1
283 261782937 1
1557 261782937 1
3073 261782937 1
4 261782937 1
157 261782937 1
295 261782937 1
297 261782937 1
7 261782937 1
11 261782937 1
12 261782937 1
135 261782937 1
165 261782937 1
3074 261782937 1
1055 261782937 1
140 261782937 1
143 261782937 1
2575 261782937 1
175 261782937 1
21 261782937 1
1240 261782937 1
177 261782937 1
952 261782937 1
413 261782937 1
28 261782937 1
123 261782937 1
32 261782937 1
415 261782937 1
1656 261782937 1
330 261782937 1
2730 261782937 1
627 261782937 1
35 261782937 1
39 261782937 1
40 261782937 1
343 261782937 1
199 261782937 1
418 261782937 1
1790 261782937 1
634 261782937 1
420 261782937 1
1566 261782937 1
207 261782937 1
3075 261782937 1
49 261782937 1
1057 261782937 1
1791 261782937 1
50 261782937 1
51 261782937 1
641 261782937 1
780 261782937 1
53 261782937 1
3063 261782937 1
353 261782937 1
764 261782937 1
1792 261782937 1
576 261782937 1
61 261782937 1
1793 261782937 1
1733 261782937 1
65 261782937 1
361 261782937 1
1950 261782937 1
136 261782937 1
73 261782937 1
216 261782937 1
217 261782937 1
138 261782937 1
75 261782937 1
79 261782937 1
225 261782937 1
80 261782937 1
375 261782937 1
1794 261782937 1
146 261782937 1
82 261782937 1
1452 261782937 1
88 261782937 1
89 261782937 1
2563 261782937 1
90 261782937 1
2880 261782937 1
429 261782937 1
92 261782937 1
93 261782937 1
241 261782937 1
96 261782937 1
97 261782937 1
769 261782937 1
3076 261782937 1
1453 261782937 1
601 261782937 1
393 261782937 1
773 261782937 1
263 261782937 1
106 261782937 1
141 261782937 1
109 261782937 1
433 261782937 1
270 261782937 1
671 261782937 1
113 261782937 1
275 261782937 1
277 261782937 1
116 261782937 1
118 261782937 1
147 261782937 1
120 261782937 1
606 261782937 1
122 261782937 1
0 144929619 1
1268 144929619 1
155 144929619 1
495 144929619 1
7 144929619 1
12 144929619 1
1551 144929619 1
553 144929619 1
1347 144929619 1
1889 144929619 1
171 144929619 1
18 144929619 1
25 144929619 1
2829 144929619 1
28 144929619 1
183 144929619 1
32 144929619 1
2791 144929619 1
1354 144929619 1
500 144929619 1
959 144929619 1
2830 144929619 1
189 144929619 1
3077 144929619 1
3062 144929619 1
36 144929619 1
2831 144929619 1
1275 144929619 1
759 144929619 1
2368 144929619 1
44 144929619 1
3078 144929619 1
2976 144929619 1
571 144929619 1
1932 144929619 1
57 144929619 1
974 144929619 1
63 144929619 1
1933 144929619 1
68 144929619 1
3079 144929619 1
79 144929619 1
864 144929619 1
82 144929619 1
3080 144929619 1
233 144929619 1
93 144929619 1
1575 144929619 1
1708 144929619 1
246 144929619 1
96 144929619 1
97 144929619 1
508 144929619 1
3081 144929619 1
3082 144929619 1
106 144929619 1
109 144929619 1
881 144929619 1
271 144929619 1
111 144929619 1
112 144929619 1
113 144929619 1
114 144929619 1
122 144929619 1
3083 144929619 1
513 144929619 1
4 144929619 1
2754 144929619 1
3084 144929619 1
1104 144929619 1
296 144929619 1
3085 144929619 1
300 144929619 1
3086 144929619 1
2707 144929619 1
3019 144929619 1
1432 144929619 1
308 144929619 1
1851 144929619 1
1299 144929619 1
21 144929619 1
22 144929619 1
2160 144929619 1
23 144929619 1
24 144929619 1
1183 144929619 1
314 144929619 1
30 144929619 1
324 144929619 1
2744 144929619 1
3087 144929619 1
2802 144929619 1
774 144929619 1
1305 144929619 1
1546 144929619 1
1187 144929619 1
35 144929619 1
1189 144929619 1
2466 144929619 1
1789 144929619 1
341 144929619 1
39 144929619 1
3088 144929619 1
525 144929619 1
418 144929619 1
1660 144929619 1
2962 144929619 1
345 144929619 1
1196 144929619 1
1526 144929619 1
47 144929619 1
1124 144929619 1
49 144929619 1
1028 144929619 1
3089 144929619 1
3007 144929619 1
55 144929619 1
56 144929619 1
59 144929619 1
357 144929619 1
1203 144929619 1
3090 144929619 1
1129 144929619 1
647 144929619 1
361 144929619 1
362 144929619 1
365 144929619 1
3091 144929619 1
78 144929619 1
3092 144929619 1
3093 144929619 1
80 144929619 1
89 144929619 1
379 144929619 1
429 144929619 1
95 144929619 1
3094 144929619 1
2824 144929619 1
1392 144929619 1
104 144929619 1
667 144929619 1
3095 144929619 1
541 144929619 1
401 144929619 1
115 144929619 1
116 144929619 1
404 144929619 1
2835 144929619 1
1959 144929619 1
2527 144929619 1
0 80943076 1
673 80943076 1
491 80943076 1
1544 80943076 1
1 80943076 1
513 80943076 1
2330 80943076 1
4 80943076 1
1102 80943076 1
292 80943076 1
297 80943076 1
7 80943076 1
8 80943076 1
9 80943076 1
10 80943076 1
751 80943076 1
135 80943076 1
164 80943076 1
612 80943076 1
13 80943076 1
752 80943076 1
14 80943076 1
15 80943076 1
2274 80943076 1
170 80943076 1
16 80943076 1
17 80943076 1
499 80943076 1
308 80943076 1
724 80943076 1
18 80943076 1
3096 80943076 1
517 80943076 1
21 80943076 1
22 80943076 1
23 80943076 1
679 80943076 1
24 80943076 1
314 80943076 1
316 80943076 1
25 80943076 1
178 80943076 1
1655 80943076 1
27 80943076 1
26 80943076 1
28 80943076 1
30 80943076 1
32 80943076 1
33 80943076 1
324 80943076 1
500 80943076 1
1897 80943076 1
521 80943076 1
1965 80943076 1
2961 80943076 1
699 80943076 1
35 80943076 1
36 80943076 1
503 80943076 1
631 80943076 1
39 80943076 1
341 80943076 1
40 80943076 1
1547 80943076 1
3024 80943076 1
418 80943076 1
42 80943076 1
44 80943076 1
639 80943076 1
47 80943076 1
48 80943076 1
49 80943076 1
50 80943076 1
51 80943076 1
54 80943076 1
55 80943076 1
56 80943076 1
973 80943076 1
58 80943076 1
59 80943076 1
644 80943076 1
60 80943076 1
357 80943076 1
61 80943076 1
646 80943076 1
62 80943076 1
579 80943076 1
63 80943076 1
65 80943076 1
67 80943076 1
361 80943076 1
68 80943076 1
69 80943076 1
581 80943076 1
529 80943076 1
71 80943076 1
72 80943076 1
73 80943076 1
1093 80943076 1
75 80943076 1
77 80943076 1
585 80943076 1
2797 80943076 1
532 80943076 1
78 80943076 1
767 80943076 1
79 80943076 1
369 80943076 1
370 80943076 1
3097 80943076 1
80 80943076 1
226 80943076 1
710 80943076 1
81 80943076 1
82 80943076 1
83 80943076 1
85 80943076 1
87 80943076 1
711 80943076 1
88 80943076 1
235 80943076 1
89 80943076 1
507 80943076 1
91 80943076 1
379 80943076 1
92 80943076 1
93 80943076 1
94 80943076 1
95 80943076 1
96 80943076 1
97 80943076 1
98 80943076 1
99 80943076 1
1549 80943076 1
100 80943076 1
1333 80943076 1
717 80943076 1
105 80943076 1
264 80943076 1
106 80943076 1
1446 80943076 1
108 80943076 1
109 80943076 1
397 80943076 1
111 80943076 1
512 80943076 1
112 80943076 1
1550 80943076 1
113 80943076 1
745 80943076 1
114 80943076 1
115 80943076 1
116 80943076 1
118 80943076 1
404 80943076 1
278 80943076 1
120 80943076 1
122 80943076 1
2080 16708655 1
2164 16708655 1
1614 16708655 1
1615 16708655 1
5 16708655 1
157 16708655 1
546 16708655 1
7 16708655 1
2641 16708655 1
3098 16708655 1
837 16708655 1
1344 16708655 1
1618 16708655 1
2167 16708655 1
2873 16708655 1
2088 16708655 1
754 16708655 1
174 16708655 1
555 16708655 1
1622 16708655 1
556 16708655 1
177 16708655 1
25 16708655 1
3099 16708655 1
2439 16708655 1
1075 16708655 1
2413 16708655 1
1077 16708655 1
2337 16708655 1
3100 16708655 1
1409 16708655 1
565 16708655 1
1273 16708655 1
1562 16708655 1
195 16708655 1
1081 16708655 1
2990 16708655 1
844 16708655 1
199 16708655 1
2416 16708655 1
1563 16708655 1
1083 16708655 1
1566 16708655 1
1087 16708655 1
422 16708655 1
1278 16708655 1
2442 16708655 1
3101 16708655 1
763 16708655 1
1505 16708655 1
2586 16708655 1
60 16708655 1
2356 16708655 1
61 16708655 1
580 16708655 1
2646 16708655 1
1950 16708655 1
217 16708655 1
218 16708655 1
1830 16708655 1
2445 16708655 1
861 16708655 1
79 16708655 1
2878 16708655 1
2956 16708655 1
146 16708655 1
1452 16708655 1
88 16708655 1
233 16708655 1
2647 16708655 1
2173 16708655 1
2648 16708655 1
592 16708655 1
712 16708655 1
2175 16708655 1
93 16708655 1
241 16708655 1
1636 16708655 1
1576 16708655 1
871 16708655 1
2798 16708655 1
2095 16708655 1
2177 16708655 1
1289 16708655 1
1836 16708655 1
1453 16708655 1
1426 16708655 1
3102 16708655 1
263 16708655 1
270 16708655 1
269 16708655 1
2280 16708655 1
2924 16708655 1
1455 16708655 1
147 16708655 1
3103 16708655 1
3104 16708655 1
2181 16708655 1
2651 16708655 1
2706 16708655 1
2183 16708655 1
892 16708655 1
297 16708655 1
296 16708655 1
2184 16708655 1
1846 16708655 1
1647 16708655 1
3105 16708655 1
1233 16708655 1
2707 16708655 1
893 16708655 1
1107 16708655 1
303 16708655 1
896 16708655 1
1458 16708655 1
143 16708655 1
3106 16708655 1
1114 16708655 1
1585 16708655 1
316 16708655 1
123 16708655 1
321 16708655 1
2739 16708655 1
1855 16708655 1
326 16708655 1
1587 16708655 1
1657 16708655 1
627 16708655 1
35 16708655 1
2107 16708655 1
3004 16708655 1
1659 16708655 1
2591 16708655 1
1120 16708655 1
2467 16708655 1
1857 16708655 1
2468 16708655 1
1589 16708655 1
639 16708655 1
2193 16708655 1
3006 16708655 1
2469 16708655 1
1126 16708655 1
2655 16708655 1
53 16708655 1
353 16708655 1
1866 16708655 1
1664 16708655 1
2712 16708655 1
2392 16708655 1
2966 16708655 1
364 16708655 1
3107 16708655 1
2659 16708655 1
2474 16708655 1
1316 16708655 1
372 16708655 1
1870 16708655 1
3008 16708655 1
657 16708655 1
89 16708655 1
3108 16708655 1
382 16708655 1
2839 16708655 1
2201 16708655 1
385 16708655 1
3109 16708655 1
2203 16708655 1
2291 16708655 1
3110 16708655 1
2477 16708655 1
393 16708655 1
665 16708655 1
744 16708655 1
2209 16708655 1
433 16708655 1
397 16708655 1
669 16708655 1
823 16708655 1
1877 16708655 1
671 16708655 1
3111 16708655 1
2213 16708655 1
1878 16708655 1
2668 16708655 1
407 16708655 1
2478 16708655 1
1340 16708655 1
1557 16708655 1
2 16708655 1
937 16708655 1
2670 16708655 1
795 16708655 1
1759 16708655 1
1448 16708655 1
3112 16708655 1
2217 16708655 1
3113 16708655 1
751 16708655 1
135 16708655 1
2479 16708655 1
162 16708655 1
550 16708655 1
3074 16708655 1
140 16708655 1
1237 16708655 1
1146 16708655 1
175 16708655 1
3114 16708655 1
696 16708655 1
2119 16708655 1
2481 16708655 1
179 16708655 1
180 16708655 1
1354 16708655 1
2221 16708655 1
2121 16708655 1
3014 16708655 1
1693 16708655 1
1561 16708655 1
3115 16708655 1
1695 16708655 1
2938 16708655 1
966 16708655 1
1699 16708655 1
3116 16708655 1
2224 16708655 1
569 16708655 1
2679 16708655 1
50 16708655 1
2226 16708655 1
2907 16708655 1
571 16708655 1
1703 16708655 1
2371 16708655 1
573 16708655 1
972 16708655 1
212 16708655 1
1160 16708655 1
2491 16708655 1
578 16708655 1
3117 16708655 1
2228 16708655 1
3118 16708655 1
2492 16708655 1
979 16708655 1
73 16708655 1
1162 16708655 1
216 16708655 1
2231 16708655 1
138 16708655 1
1608 16708655 1
2232 16708655 1
583 16708655 1
2682 16708655 1
3119 16708655 1
227 16708655 1
82 16708655 1
92 16708655 1
747 16708655 1
989 16708655 1
96 16708655 1
1444 16708655 1
1577 16708655 1
1709 16708655 1
1990 16708655 1
1756 16708655 1
2235 16708655 1
249 16708655 1
2237 16708655 1
2284 16708655 1
3120 16708655 1
264 16708655 1
106 16708655 1
2240 16708655 1
2241 16708655 1
3121 16708655 1
275 16708655 1
118 16708655 1
1172 16708655 1
119 16708655 1
606 16708655 1
2590 16708655 1
2242 16708655 1
284 16708655 1
2404 16708655 1
3122 16708655 1
1176 16708655 1
2503 16708655 1
2243 16708655 1
1716 16708655 1
2685 16708655 1
2555 16708655 1
1520 16708655 1
8 16708655 1
1470 16708655 1
1849 16708655 1
3020 16708655 1
1983 16708655 1
2509 16708655 1
413 16708655 1
2510 16708655 1
1404 16708655 1
2426 16708655 1
3123 16708655 1
2945 16708655 1
2512 16708655 1
1786 16708655 1
630 16708655 1
1018 16708655 1
40 16708655 1
343 16708655 1
2690 16708655 1
418 16708655 1
3124 16708655 1
2245 16708655 1
2514 16708655 1
3125 16708655 1
345 16708655 1
777 16708655 1
637 16708655 1
811 16708655 1
349 16708655 1
1026 16708655 1
778 16708655 1
1728 16708655 1
49 16708655 1
1028 16708655 1
643 16708655 1
2250 16708655 1
3126 16708655 1
1987 16708655 1
2251 16708655 1
1328 16708655 1
357 16708655 1
1036 16708655 1
1733 16708655 1
2517 16708655 1
65 16708655 1
649 16708655 1
1735 16708655 1
361 16708655 1
2252 16708655 1
1390 16708655 1
3127 16708655 1
366 16708655 1
2253 16708655 1
1869 16708655 1
3058 16708655 1
1038 16708655 1
373 16708655 1
2597 16708655 1
1595 16708655 1
376 16708655 1
87 16708655 1
2547 16708655 1
2879 16708655 1
2695 16708655 1
2948 16708655 1
1739 16708655 1
379 16708655 1
2348 16708655 1
2696 16708655 1
3128 16708655 1
3129 16708655 1
2522 16708655 1
2257 16708655 1
2785 16708655 1
2258 16708655 1
3130 16708655 1
3131 16708655 1
3132 16708655 1
2524 16708655 1
2277 16708655 1
141 16708655 1
2360 16708655 1
3133 16708655 1
2698 16708655 1
2261 16708655 1
2699 16708655 1
1051 16708655 1
120 16708655 1
1555 82093305 1
152 82093305 1
5 82093305 1
155 82093305 1
157 82093305 1
2350 82093305 1
158 82093305 1
1559 82093305 1
2351 82093305 1
7 82093305 1
135 82093305 1
164 82093305 1
140 82093305 1
174 82093305 1
1622 82093305 1
175 82093305 1
950 82093305 1
28 82093305 1
1690 82093305 1
32 82093305 1
2354 82093305 1
128 82093305 1
3100 82093305 1
2121 82093305 1
416 82093305 1
2294 82093305 1
195 82093305 1
1930 82093305 1
1941 82093305 1
1891 82093305 1
2831 82093305 1
197 82093305 1
1624 82093305 1
761 82093305 1
50 82093305 1
852 82093305 1
1571 82093305 1
1361 82093305 1
704 82093305 1
2356 82093305 1
61 82093305 1
62 82093305 1
2444 82093305 1
217 82093305 1
77 82093305 1
1440 82093305 1
79 82093305 1
225 82093305 1
3134 82093305 1
146 82093305 1
82 82093305 1
88 82093305 1
711 82093305 1
868 82093305 1
92 82093305 1
241 82093305 1
245 82093305 1
96 82093305 1
97 82093305 1
1577 82093305 1
2283 82093305 1
2497 82093305 1
1367 82093305 1
2155 82093305 1
431 82093305 1
717 82093305 1
256 82093305 1
773 82093305 1
259 82093305 1
258 82093305 1
1969 82093305 1
263 82093305 1
106 82093305 1
109 82093305 1
267 82093305 1
270 82093305 1
3055 82093305 1
512 82093305 1
113 82093305 1
147 82093305 1
3056 82093305 1
1372 82093305 1
278 82093305 1
122 82093305 1
281 82093305 1
285 82093305 1
1 82093305 1
1960 82093305 1
1457 82093305 1
4 82093305 1
289 82093305 1
1295 82093305 1
294 82093305 1
297 82093305 1
8 82093305 1
10 82093305 1
11 82093305 1
3135 82093305 1
13 82093305 1
15 82093305 1
1432 82093305 1
1652 82093305 1
2159 82093305 1
143 82093305 1
1718 82093305 1
310 82093305 1
311 82093305 1
2461 82093305 1
21 82093305 1
1240 82093305 1
316 82093305 1
414 82093305 1
1382 82093305 1
1301 82093305 1
324 82093305 1
130 82093305 1
34 82093305 1
330 82093305 1
627 82093305 1
522 82093305 1
1658 82093305 1
35 82093305 1
337 82093305 1
39 82093305 1
40 82093305 1
632 82093305 1
749 82093305 1
418 82093305 1
1858 82093305 1
1387 82093305 1
421 82093305 1
1462 82093305 1
349 82093305 1
1527 82093305 1
49 82093305 1
51 82093305 1
1591 82093305 1
53 82093305 1
1731 82093305 1
351 82093305 1
353 82093305 1
55 82093305 1
2194 82093305 1
1733 82093305 1
359 82093305 1
72 82093305 1
136 82093305 1
2357 82093305 1
1594 82093305 1
80 82093305 1
375 82093305 1
85 82093305 1
83 82093305 1
2407 82093305 1
89 82093305 1
1256 82093305 1
3136 82093305 1
380 82093305 1
2358 82093305 1
102 82093305 1
3137 82093305 1
393 82093305 1
105 82093305 1
1602 82093305 1
141 82093305 1
108 82093305 1
690 82093305 1
397 82093305 1
1675 82093305 1
2729 82093305 1
115 82093305 1
403 82093305 1
116 82093305 1
1469 82093305 1
120 82093305 1
281 49682880 1
1544 49682880 1
283 49682880 1
1 49682880 1
285 49682880 1
1231 49682880 1
4 49682880 1
289 49682880 1
1844 49682880 1
3138 49682880 1
157 49682880 1
294 49682880 1
297 49682880 1
1559 49682880 1
7 49682880 1
11 49682880 1
12 49682880 1
1685 49682880 1
135 49682880 1
13 49682880 1
165 49682880 1
837 49682880 1
1235 49682880 1
15 49682880 1
303 49682880 1
140 49682880 1
2604 49682880 1
143 49682880 1
2778 49682880 1
175 49682880 1
310 49682880 1
21 49682880 1
1240 49682880 1
177 49682880 1
1585 49682880 1
679 49682880 1
1963 49682880 1
413 49682880 1
315 49682880 1
316 49682880 1
27 49682880 1
28 49682880 1
1984 49682880 1
180 49682880 1
182 49682880 1
32 49682880 1
124 49682880 1
130 49682880 1
520 49682880 1
330 49682880 1
3071 49682880 1
699 49682880 1
1433 49682880 1
193 49682880 1
35 49682880 1
337 49682880 1
39 49682880 1
40 49682880 1
343 49682880 1
418 49682880 1
200 49682880 1
2138 49682880 1
207 49682880 1
48 49682880 1
49 49682880 1
1278 49682880 1
1730 49682880 1
50 49682880 1
1591 49682880 1
51 49682880 1
641 49682880 1
53 49682880 1
3139 49682880 1
353 49682880 1
61 49682880 1
1733 49682880 1
706 49682880 1
2869 49682880 1
65 49682880 1
426 49682880 1
361 49682880 1
72 49682880 1
136 49682880 1
3140 49682880 1
3141 49682880 1
77 49682880 1
79 49682880 1
225 49682880 1
371 49682880 1
372 49682880 1
80 49682880 1
2111 49682880 1
375 49682880 1
146 49682880 1
82 49682880 1
83 49682880 1
85 49682880 1
88 49682880 1
376 49682880 1
89 49682880 1
237 49682880 1
90 49682880 1
377 49682880 1
92 49682880 1
93 49682880 1
2348 49682880 1
241 49682880 1
244 49682880 1
1755 49682880 1
96 49682880 1
385 49682880 1
97 49682880 1
3142 49682880 1
1577 49682880 1
508 49682880 1
99 49682880 1
1578 49682880 1
1549 49682880 1
431 49682880 1
2098 49682880 1
103 49682880 1
393 49682880 1
1639 49682880 1
1758 49682880 1
258 49682880 1
105 49682880 1
259 49682880 1
263 49682880 1
106 49682880 1
108 49682880 1
109 49682880 1
433 49682880 1
397 49682880 1
270 49682880 1
512 49682880 1
671 49682880 1
113 49682880 1
115 49682880 1
116 49682880 1
147 49682880 1
118 49682880 1
120 49682880 1
122 49682880 1
280 219330249 1
3143 219330249 1
970 219330249 1
1031 219330249 1
4 219330249 1
5 219330249 1
1994 219330249 1
938 219330249 1
1053 219330249 1
295 219330249 1
1036 219330249 1
61 219330249 1
7 219330249 1
11 219330249 1
12 219330249 1
939 219330249 1
549 219330249 1
162 219330249 1
1004 219330249 1
1773 219330249 1
943 219330249 1
944 219330249 1
1006 219330249 1
3144 219330249 1
860 219330249 1
79 219330249 1
1039 219330249 1
897 219330249 1
556 219330249 1
80 219330249 1
21 219330249 1
1008 219330249 1
1206 219330249 1
924 219330249 1
82 219330249 1
88 219330249 1
1775 219330249 1
25 219330249 1
28 219330249 1
89 219330249 1
1042 219330249 1
869 219330249 1
1011 219330249 1
712 219330249 1
1043 219330249 1
92 219330249 1
182 219330249 1
31 219330249 1
680 219330249 1
242 219330249 1
957 219330249 1
96 219330249 1
956 219330249 1
1013 219330249 1
97 219330249 1
873 219330249 1
1796 219330249 1
1658 219330249 1
1015 219330249 1
2606 219330249 1
35 219330249 1
964 219330249 1
1167 219330249 1
38 219330249 1
39 219330249 1
40 219330249 1
106 219330249 1
418 219330249 1
109 219330249 1
113 219330249 1
999 219330249 1
2616 219330249 1
910 219330249 1
420 219330249 1
115 219330249 1
116 219330249 1
969 219330249 1
886 219330249 1
1050 219330249 1
3046 219330249 1
120 219330249 1
49 219330249 1
122 219330249 1
1613 58836363 1
1069 58836363 1
155 58836363 1
546 58836363 1
495 58836363 1
7 58836363 1
1936 58836363 1
1071 58836363 1
2975 58836363 1
837 58836363 1
1996 58836363 1
553 58836363 1
2263 58836363 1
2167 58836363 1
677 58836363 1
16 58836363 1
17 58836363 1
754 58836363 1
2089 58836363 1
2747 58836363 1
2987 58836363 1
1056 58836363 1
28 58836363 1
1075 58836363 1
2529 58836363 1
559 58836363 1
124 58836363 1
2413 58836363 1
2791 58836363 1
561 58836363 1
2265 58836363 1
700 58836363 1
191 58836363 1
3077 58836363 1
193 58836363 1
2989 58836363 1
1081 58836363 1
36 58836363 1
759 58836363 1
761 58836363 1
2091 58836363 1
200 58836363 1
44 58836363 1
2991 58836363 1
2078 58836363 1
1414 58836363 1
3145 58836363 1
1088 58836363 1
1824 58836363 1
60 58836363 1
61 58836363 1
62 58836363 1
63 58836363 1
69 58836363 1
2094 58836363 1
1093 58836363 1
2993 58836363 1
1330 58836363 1
584 58836363 1
861 58836363 1
79 58836363 1
2332 58836363 1
226 58836363 1
88 58836363 1
235 58836363 1
93 58836363 1
1575 58836363 1
508 58836363 1
595 58836363 1
2968 58836363 1
3082 58836363 1
2998 58836363 1
2979 58836363 1
1336 58836363 1
263 58836363 1
1641 58836363 1
269 58836363 1
111 58836363 1
112 58836363 1
3000 58836363 1
1099 58836363 1
122 58836363 1
409 58836363 1
1 58836363 1
3001 58836363 1
514 58836363 1
1293 58836363 1
288 58836363 1
2927 58836363 1
1102 58836363 1
3146 58836363 1
3147 58836363 1
297 58836363 1
1605 58836363 1
11 58836363 1
3148 58836363 1
893 58836363 1
1109 58836363 1
1108 58836363 1
1785 58836363 1
895 58836363 1
1744 58836363 1
21 58836363 1
314 58836363 1
315 58836363 1
316 58836363 1
30 58836363 1
1115 58836363 1
2104 58836363 1
2105 58836363 1
3149 58836363 1
3150 58836363 1
625 58836363 1
3151 58836363 1
1117 58836363 1
3152 58836363 1
35 58836363 1
3153 58836363 1
1659 58836363 1
3154 58836363 1
1768 58836363 1
906 58836363 1
3088 58836363 1
633 58836363 1
42 58836363 1
1660 58836363 1
2288 58836363 1
3006 58836363 1
640 58836363 1
53 58836363 1
528 58836363 1
58 58836363 1
1417 58836363 1
59 58836363 1
644 58836363 1
782 58836363 1
1129 58836363 1
1868 58836363 1
72 58836363 1
70 58836363 1
364 58836363 1
3155 58836363 1
75 58836363 1
3093 58836363 1
1488 58836363 1
372 58836363 1
1870 58836363 1
784 58836363 1
83 58836363 1
2662 58836363 1
3009 58836363 1
89 58836363 1
785 58836363 1
927 58836363 1
95 58836363 1
2824 58836363 1
3109 58836363 1
1135 58836363 1
1975 58836363 1
1538 58836363 1
2328 58836363 1
3010 58836363 1
100 58836363 1
2291 58836363 1
1318 58836363 1
1672 58836363 1
539 58836363 1
1977 58836363 1
1539 58836363 1
397 58836363 1
1676 58836363 1
1678 58836363 1
402 58836363 1
1141 58836363 1
3012 58836363 1
673 58836363 1
1142 58836363 1
1812 58836363 1
751 58836363 1
2479 58836363 1
135 58836363 1
550 58836363 1
1145 58836363 1
1889 58836363 1
18 58836363 1
1148 58836363 1
3013 58836363 1
20 58836363 1
179 58836363 1
181 58836363 1
2484 58836363 1
2856 58836363 1
33 58836363 1
1354 58836363 1
501 58836363 1
2567 58836363 1
2222 58836363 1
3014 58836363 1
1693 58836363 1
2674 58836363 1
1698 58836363 1
2369 58836363 1
1156 58836363 1
1158 58836363 1
50 58836363 1
971 58836363 1
571 58836363 1
764 58836363 1
505 58836363 1
1826 58836363 1
973 58836363 1
2796 58836363 1
1160 58836363 1
1161 58836363 1
581 58836363 1
73 58836363 1
980 58836363 1
220 58836363 1
1608 58836363 1
76 58836363 1
77 58836363 1
2537 58836363 1
2419 58836363 1
710 58836363 1
82 58836363 1
1707 58836363 1
687 58836363 1
2233 58836363 1
507 58836363 1
92 58836363 1
3156 58836363 1
245 58836363 1
96 58836363 1
2420 58836363 1
98 58836363 1
2820 58836363 1
3157 58836363 1
249 58836363 1
1519 58836363 1
2237 58836363 1
600 58836363 1
716 58836363 1
717 58836363 1
3041 58836363 1
106 58836363 1
264 58836363 1
1454 58836363 1
997 58836363 1
114 58836363 1
1171 58836363 1
2132 58836363 1
3083 58836363 1
513 58836363 1
3122 58836363 1
2244 58836363 1
1177 58836363 1
8 58836363 1
1180 58836363 1
13 58836363 1
14 58836363 1
3019 58836363 1
15 58836363 1
1432 58836363 1
1006 58836363 1
1983 58836363 1
2384 58836363 1
1851 58836363 1
3021 58836363 1
24 58836363 1
1183 58836363 1
2687 58836363 1
2688 58836363 1
1184 58836363 1
324 58836363 1
521 58836363 1
2072 58836363 1
2541 58836363 1
1308 58836363 1
1461 58836363 1
3158 58836363 1
341 58836363 1
1192 58836363 1
39 58836363 1
40 58836363 1
3035 58836363 1
343 58836363 1
2690 58836363 1
418 58836363 1
3159 58836363 1
1607 58836363 1
2775 58836363 1
345 58836363 1
45 58836363 1
2691 58836363 1
1026 58836363 1
47 58836363 1
49 58836363 1
3160 58836363 1
2251 58836363 1
56 58836363 1
3025 58836363 1
2026 58836363 1
357 58836363 1
646 58836363 1
3090 58836363 1
1734 58836363 1
65 58836363 1
361 58836363 1
653 58836363 1
78 58836363 1
655 58836363 1
2982 58836363 1
3026 58836363 1
3027 58836363 1
1206 58836363 1
2693 58836363 1
85 58836363 1
87 58836363 1
2547 58836363 1
379 58836363 1
659 58836363 1
786 58836363 1
1536 58836363 1
94 58836363 1
1549 58836363 1
663 58836363 1
2808 58836363 1
1784 58836363 1
102 58836363 1
392 58836363 1
2549 58836363 1
104 58836363 1
1601 58836363 1
108 58836363 1
3161 58836363 1
2951 58836363 1
2699 58836363 1
2527 58836363 1
120 58836363 1
889 368312542 1
970 368312542 1
53 368312542 1
1031 368312542 1
354 368312542 1
4 368312542 1
890 368312542 1
721 368312542 1
505 368312542 1
131 368312542 1
211 368312542 1
938 368312542 1
159 368312542 1
297 368312542 1
61 368312542 1
7 368312542 1
549 368312542 1
468 368312542 1
1004 368312542 1
943 368312542 1
2474 368312542 1
173 368312542 1
79 368312542 1
1039 368312542 1
428 368312542 1
80 368312542 1
1512 368312542 1
21 368312542 1
1008 368312542 1
1009 368312542 1
924 368312542 1
82 368312542 1
88 368312542 1
25 368312542 1
28 368312542 1
89 368312542 1
869 368312542 1
1043 368312542 1
92 368312542 1
93 368312542 1
955 368312542 1
1044 368312542 1
32 368312542 1
125 368312542 1
384 368312542 1
957 368312542 1
956 368312542 1
3162 368312542 1
97 368312542 1
873 368312542 1
35 368312542 1
964 368312542 1
388 368312542 1
630 368312542 1
1167 368312542 1
2017 368312542 1
339 368312542 1
39 368312542 1
40 368312542 1
342 368312542 1
933 368312542 1
343 368312542 1
106 368312542 1
41 368312542 1
109 368312542 1
882 368312542 1
999 368312542 1
910 368312542 1
400 368312542 1
116 368312542 1
886 368312542 1
1050 368312542 1
848 368312542 1
120 368312542 1
49 368312542 1
136 466501865 1
802 466501865 1
73 466501865 1
53 466501865 1
141 466501865 1
140 466501865 1
130 466501865 1
4 466501865 1
143 466501865 1
5 466501865 1
433 466501865 1
79 466501865 1
175 466501865 1
225 466501865 1
297 466501865 1
7 466501865 1
61 466501865 1
146 466501865 1
818 466501865 1
82 466501865 1
116 466501865 1
147 466501865 1
118 466501865 1
413 466501865 1
409 250091875 1
53 250091875 1
351 250091875 1
4 250091875 1
5 250091875 1
157 250091875 1
297 250091875 1
61 250091875 1
646 250091875 1
7 250091875 1
11 250091875 1
135 250091875 1
362 250091875 1
136 250091875 1
73 250091875 1
216 250091875 1
140 250091875 1
143 250091875 1
79 250091875 1
3163 250091875 1
225 250091875 1
372 250091875 1
80 250091875 1
21 250091875 1
1473 250091875 1
146 250091875 1
82 250091875 1
233 250091875 1
711 250091875 1
88 250091875 1
376 250091875 1
92 250091875 1
2726 250091875 1
130 250091875 1
99 250091875 1
132 250091875 1
1561 250091875 1
39 250091875 1
40 250091875 1
418 250091875 1
106 250091875 1
141 250091875 1
109 250091875 1
267 250091875 1
270 250091875 1
116 250091875 1
147 250091875 1
406 250091875 1
1581 250091875 1
120 250091875 1
49 250091875 1
149 68659708 1
491 68659708 1
1557 68659708 1
151 68659708 1
3033 68659708 1
152 68659708 1
693 68659708 1
835 68659708 1
158 68659708 1
1559 68659708 1
1070 68659708 1
7 68659708 1
160 68659708 1
2641 68659708 1
12 68659708 1
135 68659708 1
161 68659708 1
162 68659708 1
163 68659708 1
164 68659708 1
1343 68659708 1
165 68659708 1
2084 68659708 1
168 68659708 1
551 68659708 1
170 68659708 1
140 68659708 1
3164 68659708 1
174 68659708 1
175 68659708 1
556 68659708 1
1449 68659708 1
177 68659708 1
25 68659708 1
178 68659708 1
1984 68659708 1
28 68659708 1
182 68659708 1
1407 68659708 1
1690 68659708 1
32 68659708 1
2038 68659708 1
416 68659708 1
1929 68659708 1
192 68659708 1
1562 68659708 1
193 68659708 1
195 68659708 1
1434 68659708 1
503 68659708 1
1450 68659708 1
197 68659708 1
1931 68659708 1
199 68659708 1
1337 68659708 1
200 68659708 1
1154 68659708 1
201 68659708 1
204 68659708 1
1086 68659708 1
3165 68659708 1
422 68659708 1
48 68659708 1
50 68659708 1
1569 68659708 1
210 68659708 1
971 68659708 1
1947 68659708 1
1703 68659708 1
505 68659708 1
2810 68659708 1
2586 68659708 1
61 68659708 1
214 68659708 1
706 68659708 1
2228 68659708 1
1933 68659708 1
426 68659708 1
427 68659708 1
73 68659708 1
74 68659708 1
708 68659708 1
77 68659708 1
222 68659708 1
79 68659708 1
428 68659708 1
225 68659708 1
146 68659708 1
229 68659708 1
82 68659708 1
231 68659708 1
232 68659708 1
88 68659708 1
234 68659708 1
236 68659708 1
239 68659708 1
93 68659708 1
92 68659708 1
712 68659708 1
240 68659708 1
244 68659708 1
96 68659708 1
97 68659708 1
1577 68659708 1
508 68659708 1
248 68659708 1
249 68659708 1
1367 68659708 1
256 68659708 1
258 68659708 1
259 68659708 1
261 68659708 1
263 68659708 1
106 68659708 1
264 68659708 1
3166 68659708 1
266 68659708 1
109 68659708 1
268 68659708 1
270 68659708 1
272 68659708 1
113 68659708 1
273 68659708 1
275 68659708 1
118 68659708 1
147 68659708 1
1172 68659708 1
278 68659708 1
1581 68659708 1
279 68659708 1
122 68659708 1
281 68659708 1
409 68659708 1
1 68659708 1
285 68659708 1
287 68659708 1
288 68659708 1
4 68659708 1
1582 68659708 1
290 68659708 1
292 68659708 1
294 68659708 1
297 68659708 1
1605 68659708 1
8 68659708 1
298 68659708 1
10 68659708 1
11 68659708 1
299 68659708 1
1925 68659708 1
1981 68659708 1
410 68659708 1
13 68659708 1
301 68659708 1
15 68659708 1
1652 68659708 1
143 68659708 1
2053 68659708 1
306 68659708 1
144 68659708 1
308 68659708 1
310 68659708 1
311 68659708 1
21 68659708 1
1240 68659708 1
313 68659708 1
314 68659708 1
413 68659708 1
316 68659708 1
1381 68659708 1
27 68659708 1
1404 68659708 1
320 68659708 1
323 68659708 1
2353 68659708 1
1720 68659708 1
324 68659708 1
130 68659708 1
327 68659708 1
624 68659708 1
330 68659708 1
3167 68659708 1
335 68659708 1
35 68659708 1
3168 68659708 1
337 68659708 1
137 68659708 1
341 68659708 1
39 68659708 1
40 68659708 1
3169 68659708 1
730 68659708 1
343 68659708 1
418 68659708 1
3124 68659708 1
419 68659708 1
1589 68659708 1
1121 68659708 1
1313 68659708 1
1966 68659708 1
811 68659708 1
349 68659708 1
3170 68659708 1
49 68659708 1
1591 68659708 1
51 68659708 1
641 68659708 1
53 68659708 1
352 68659708 1
351 68659708 1
3171 68659708 1
353 68659708 1
2981 68659708 1
55 68659708 1
1866 68659708 1
2194 68659708 1
3172 68659708 1
1329 68659708 1
357 68659708 1
1389 68659708 1
65 68659708 1
361 68659708 1
2060 68659708 1
72 68659708 1
136 68659708 1
366 68659708 1
468 68659708 1
683 68659708 1
1869 68659708 1
653 68659708 1
3173 68659708 1
1989 68659708 1
1934 68659708 1
370 68659708 1
1391 68659708 1
80 68659708 1
375 68659708 1
85 68659708 1
83 68659708 1
376 68659708 1
89 68659708 1
477 68659708 1
379 68659708 1
1740 68659708 1
1873 68659708 1
390 68659708 1
102 68659708 1
393 68659708 1
744 68659708 1
141 68659708 1
108 68659708 1
1991 68659708 1
1603 68659708 1
402 68659708 1
403 68659708 1
116 68659708 1
404 68659708 1
1263 68659708 1
405 68659708 1
120 68659708 1
660 804596460 1
53 804596460 1
561 804596460 1
96 804596460 1
4 804596460 1
59 804596460 1
495 804596460 1
297 804596460 1
565 804596460 1
7 804596460 1
63 804596460 1
715 804596460 1
36 804596460 1
16 804596460 1
17 804596460 1
109 804596460 1
79 804596460 1
2262 804596460 1
18 804596460 1
111 804596460 1
21 804596460 1
22 804596460 1
558 804596460 1
23 804596460 1
82 804596460 1
24 804596460 1
115 804596460 1
1339 804596460 1
1229 804596460 1
47 804596460 1
120 804596460 1
830 14933304 1
491 14933304 1
793 14933304 1
832 14933304 1
833 14933304 1
834 14933304 1
2336 14933304 1
546 14933304 1
1070 14933304 1
7 14933304 1
2034 14933304 1
549 14933304 1
836 14933304 1
1492 14933304 1
837 14933304 1
1996 14933304 1
1493 14933304 1
753 14933304 1
2014 14933304 1
1622 14933304 1
556 14933304 1
840 14933304 1
1056 14933304 1
25 14933304 1
799 14933304 1
28 14933304 1
801 14933304 1
1407 14933304 1
802 14933304 1
3174 14933304 1
189 14933304 1
191 14933304 1
1273 14933304 1
842 14933304 1
807 14933304 1
2414 14933304 1
2091 14933304 1
810 14933304 1
2318 14933304 1
1086 14933304 1
845 14933304 1
846 14933304 1
2780 14933304 1
48 14933304 1
848 14933304 1
209 14933304 1
1088 14933304 1
850 14933304 1
851 14933304 1
1570 14933304 1
1089 14933304 1
60 14933304 1
576 14933304 1
855 14933304 1
61 14933304 1
857 14933304 1
814 14933304 1
858 14933304 1
427 14933304 1
3175 14933304 1
1364 14933304 1
218 14933304 1
1634 14933304 1
860 14933304 1
585 14933304 1
1283 14933304 1
767 14933304 1
862 14933304 1
79 14933304 1
224 14933304 1
226 14933304 1
3176 14933304 1
88 14933304 1
234 14933304 1
866 14933304 1
235 14933304 1
869 14933304 1
3177 14933304 1
712 14933304 1
93 14933304 1
1517 14933304 1
97 14933304 1
508 14933304 1
2046 14933304 1
2572 14933304 1
873 14933304 1
2422 14933304 1
874 14933304 1
2097 14933304 1
3178 14933304 1
879 14933304 1
880 14933304 1
259 14933304 1
2048 14933304 1
2861 14933304 1
266 14933304 1
2862 14933304 1
882 14933304 1
274 14933304 1
886 14933304 1
122 14933304 1
1264 14933304 1
280 14933304 1
889 14933304 1
3179 14933304 1
283 14933304 1
1100 14933304 1
1 14933304 1
890 14933304 1
891 14933304 1
2927 14933304 1
6 14933304 1
293 14933304 1
297 14933304 1
296 14933304 1
298 14933304 1
11 14933304 1
894 14933304 1
308 14933304 1
897 14933304 1
898 14933304 1
899 14933304 1
21 14933304 1
901 14933304 1
900 14933304 1
314 14933304 1
1481 14933304 1
316 14933304 1
1939 14933304 1
1523 14933304 1
803 14933304 1
625 14933304 1
3180 14933304 1
35 14933304 1
336 14933304 1
2558 14933304 1
37 14933304 1
3181 14933304 1
906 14933304 1
3182 14933304 1
2161 14933304 1
1121 14933304 1
910 14933304 1
348 14933304 1
911 14933304 1
3183 14933304 1
51 14933304 1
913 14933304 1
53 14933304 1
352 14933304 1
1662 14933304 1
1663 14933304 1
915 14933304 1
916 14933304 1
917 14933304 1
918 14933304 1
813 14933304 1
1417 14933304 1
2391 14933304 1
919 14933304 1
920 14933304 1
72 14933304 1
468 14933304 1
2347 14933304 1
1131 14933304 1
3184 14933304 1
532 14933304 1
1532 14933304 1
1533 14933304 1
3185 14933304 1
924 14933304 1
83 14933304 1
89 14933304 1
926 14933304 1
1133 14933304 1
2200 14933304 1
927 14933304 1
1538 14933304 1
929 14933304 1
931 14933304 1
1672 14933304 1
932 14933304 1
2065 14933304 1
539 14933304 1
933 14933304 1
105 14933304 1
1262 14933304 1
397 14933304 1
2738 14933304 1
402 14933304 1
116 14933304 1
828 14933304 1
937 14933304 1
795 14933304 1
3038 14933304 1
1475 14933304 1
938 14933304 1
3186 14933304 1
158 14933304 1
939 14933304 1
135 14933304 1
164 14933304 1
941 14933304 1
1750 14933304 1
942 14933304 1
551 14933304 1
944 14933304 1
170 14933304 1
1237 14933304 1
3187 14933304 1
1239 14933304 1
1449 14933304 1
3188 14933304 1
178 14933304 1
953 14933304 1
1776 14933304 1
181 14933304 1
955 14933304 1
183 14933304 1
32 14933304 1
956 14933304 1
957 14933304 1
564 14933304 1
3189 14933304 1
962 14933304 1
3190 14933304 1
2675 14933304 1
964 14933304 1
1152 14933304 1
965 14933304 1
757 14933304 1
1411 14933304 1
2017 14933304 1
3191 14933304 1
2817 14933304 1
966 14933304 1
3192 14933304 1
3193 14933304 1
809 14933304 1
1154 14933304 1
201 14933304 1
2637 14933304 1
204 14933304 1
968 14933304 1
969 14933304 1
50 14933304 1
970 14933304 1
2894 14933304 1
3194 14933304 1
505 14933304 1
972 14933304 1
2621 14933304 1
973 14933304 1
575 14933304 1
975 14933304 1
214 14933304 1
1829 14933304 1
73 14933304 1
1509 14933304 1
982 14933304 1
74 14933304 1
983 14933304 1
586 14933304 1
587 14933304 1
984 14933304 1
1512 14933304 1
2941 14933304 1
3195 14933304 1
710 14933304 1
82 14933304 1
232 14933304 1
985 14933304 1
1514 14933304 1
92 14933304 1
240 14933304 1
96 14933304 1
246 14933304 1
1518 14933304 1
991 14933304 1
2898 14933304 1
248 14933304 1
1578 14933304 1
249 14933304 1
1288 14933304 1
1167 14933304 1
994 14933304 1
2019 14933304 1
1169 14933304 1
773 14933304 1
820 14933304 1
106 14933304 1
265 14933304 1
821 14933304 1
997 14933304 1
109 14933304 1
268 14933304 1
3196 14933304 1
998 14933304 1
113 14933304 1
999 14933304 1
718 14933304 1
278 14933304 1
1173 14933304 1
3197 14933304 1
2864 14933304 1
1001 14933304 1
292 14933304 1
8 14933304 1
10 14933304 1
2866 14933304 1
13 14933304 1
1004 14933304 1
1432 14933304 1
1005 14933304 1
1006 14933304 1
306 14933304 1
1008 14933304 1
1010 14933304 1
317 14933304 1
27 14933304 1
800 14933304 1
2867 14933304 1
1012 14933304 1
324 14933304 1
2744 14933304 1
3198 14933304 1
1013 14933304 1
521 14933304 1
3199 14933304 1
748 14933304 1
805 14933304 1
341 14933304 1
40 14933304 1
2614 14933304 1
632 14933304 1
1020 14933304 1
343 14933304 1
418 14933304 1
3200 14933304 1
1022 14933304 1
1021 14933304 1
3201 14933304 1
777 14933304 1
1966 14933304 1
3202 14933304 1
3203 14933304 1
1197 14933304 1
1027 14933304 1
49 14933304 1
1729 14933304 1
1484 14933304 1
1030 14933304 1
642 14933304 1
643 14933304 1
1031 14933304 1
1032 14933304 1
423 14933304 1
3204 14933304 1
2059 14933304 1
781 14933304 1
2390 14933304 1
1035 14933304 1
357 14933304 1
1036 14933304 1
65 14933304 1
361 14933304 1
1436 14933304 1
363 14933304 1
1485 14933304 1
3205 14933304 1
1037 14933304 1
3206 14933304 1
1039 14933304 1
370 14933304 1
1391 14933304 1
3027 14933304 1
80 14933304 1
1254 14933304 1
85 14933304 1
87 14933304 1
1040 14933304 1
1041 14933304 1
1535 14933304 1
1042 14933304 1
3207 14933304 1
1043 14933304 1
379 14933304 1
1044 14933304 1
1045 14933304 1
1210 14933304 1
1392 14933304 1
788 14933304 1
3208 14933304 1
2027 14933304 1
818 14933304 1
1047 14933304 1
3209 14933304 1
392 14933304 1
2308 14933304 1
2565 14933304 1
1540 14933304 1
108 14933304 1
822 14933304 1
824 14933304 1
826 14933304 1
399 14933304 1
827 14933304 1
3210 14933304 1
1050 14933304 1
120 14933304 1
0 36664451 1
793 36664451 1
126 36664451 1
4 36664451 1
5 36664451 1
492 36664451 1
292 36664451 1
495 36664451 1
1070 36664451 1
297 36664451 1
496 36664451 1
7 36664451 1
8 36664451 1
9 36664451 1
10 36664451 1
11 36664451 1
12 36664451 1
516 36664451 1
2302 36664451 1
164 36664451 1
13 36664451 1
14 36664451 1
15 36664451 1
170 36664451 1
16 36664451 1
17 36664451 1
3211 36664451 1
499 36664451 1
1321 36664451 1
308 36664451 1
724 36664451 1
18 36664451 1
517 36664451 1
20 36664451 1
2963 36664451 1
21 36664451 1
22 36664451 1
519 36664451 1
23 36664451 1
24 36664451 1
314 36664451 1
316 36664451 1
25 36664451 1
178 36664451 1
27 36664451 1
28 36664451 1
29 36664451 1
30 36664451 1
182 36664451 1
31 36664451 1
32 36664451 1
324 36664451 1
500 36664451 1
774 36664451 1
1323 36664451 1
1693 36664451 1
728 36664451 1
35 36664451 1
36 36664451 1
806 36664451 1
631 36664451 1
38 36664451 1
39 36664451 1
341 36664451 1
40 36664451 1
729 36664451 1
42 36664451 1
44 36664451 1
1021 36664451 1
3212 36664451 1
1154 36664451 1
1326 36664451 1
345 36664451 1
2568 36664451 1
204 36664451 1
2305 36664451 1
47 36664451 1
48 36664451 1
49 36664451 1
50 36664451 1
2401 36664451 1
51 36664451 1
53 36664451 1
54 36664451 1
1089 36664451 1
527 36664451 1
56 36664451 1
2858 36664451 1
973 36664451 1
58 36664451 1
59 36664451 1
60 36664451 1
357 36664451 1
645 36664451 1
61 36664451 1
63 36664451 1
67 36664451 1
68 36664451 1
69 36664451 1
529 36664451 1
71 36664451 1
72 36664451 1
2123 36664451 1
365 36664451 1
468 36664451 1
73 36664451 1
2373 36664451 1
2306 36664451 1
738 36664451 1
77 36664451 1
739 36664451 1
532 36664451 1
78 36664451 1
767 36664451 1
2393 36664451 1
79 36664451 1
80 36664451 1
227 36664451 1
81 36664451 1
82 36664451 1
83 36664451 1
84 36664451 1
85 36664451 1
87 36664451 1
88 36664451 1
89 36664451 1
507 36664451 1
91 36664451 1
1209 36664451 1
379 36664451 1
92 36664451 1
93 36664451 1
3213 36664451 1
94 36664451 1
95 36664451 1
96 36664451 1
97 36664451 1
508 36664451 1
99 36664451 1
1333 36664451 1
100 36664451 1
791 36664451 1
102 36664451 1
431 36664451 1
103 36664451 1
510 36664451 1
602 36664451 1
105 36664451 1
264 36664451 1
106 36664451 1
107 36664451 1
108 36664451 1
109 36664451 1
690 36664451 1
111 36664451 1
112 36664451 1
113 36664451 1
745 36664451 1
3214 36664451 1
115 36664451 1
116 36664451 1
118 36664451 1
404 36664451 1
278 36664451 1
1447 36664451 1
120 36664451 1
122 36664451 1
1555 227023883 1
1556 227023883 1
2281 227023883 1
1616 227023883 1
2166 227023883 1
155 227023883 1
2436 227023883 1
3066 227023883 1
157 227023883 1
546 227023883 1
7 227023883 1
796 227023883 1
2641 227023883 1
552 227023883 1
1618 227023883 1
174 227023883 1
3215 227023883 1
177 227023883 1
1242 227023883 1
25 227023883 1
28 227023883 1
3216 227023883 1
182 227023883 1
1407 227023883 1
415 227023883 1
1760 227023883 1
1409 227023883 1
565 227023883 1
2964 227023883 1
1562 227023883 1
2005 227023883 1
503 227023883 1
3217 227023883 1
844 227023883 1
1337 227023883 1
203 227023883 1
1087 227023883 1
422 227023883 1
207 227023883 1
1628 227023883 1
48 227023883 1
1278 227023883 1
1057 227023883 1
1569 227023883 1
1629 227023883 1
1089 227023883 1
1572 227023883 1
60 227023883 1
61 227023883 1
2854 227023883 1
62 227023883 1
426 227023883 1
1437 227023883 1
427 227023883 1
217 227023883 1
218 227023883 1
3218 227023883 1
1253 227023883 1
2074 227023883 1
585 227023883 1
861 227023883 1
1283 227023883 1
79 227023883 1
428 227023883 1
226 227023883 1
146 227023883 1
231 227023883 1
1574 227023883 1
88 227023883 1
3219 227023883 1
93 227023883 1
241 227023883 1
243 227023883 1
1575 227023883 1
97 227023883 1
3081 227023883 1
2378 227023883 1
715 227023883 1
1368 227023883 1
1426 227023883 1
3102 227023883 1
431 227023883 1
601 227023883 1
1639 227023883 1
263 227023883 1
881 227023883 1
267 227023883 1
2999 227023883 1
269 227023883 1
270 227023883 1
603 227023883 1
1455 227023883 1
3220 227023883 1
3221 227023883 1
147 227023883 1
1580 227023883 1
1581 227023883 1
888 227023883 1
122 227023883 1
409 227023883 1
283 227023883 1
285 227023883 1
288 227023883 1
4 227023883 1
1582 227023883 1
1295 227023883 1
610 227023883 1
294 227023883 1
297 227023883 1
2157 227023883 1
3222 227023883 1
2573 227023883 1
11 227023883 1
410 227023883 1
1848 227023883 1
613 227023883 1
1651 227023883 1
2323 227023883 1
3223 227023883 1
143 227023883 1
1111 227023883 1
1744 227023883 1
2023 227023883 1
311 227023883 1
21 227023883 1
1585 227023883 1
1852 227023883 1
1380 227023883 1
316 227023883 1
123 227023883 1
1939 227023883 1
1853 227023883 1
3224 227023883 1
3152 227023883 1
1118 227023883 1
35 227023883 1
1659 227023883 1
2868 227023883 1
1589 227023883 1
1944 227023883 1
3046 227023883 1
51 227023883 1
1591 227023883 1
53 227023883 1
353 227023883 1
1865 227023883 1
1329 227023883 1
1664 227023883 1
1949 227023883 1
72 227023883 1
364 227023883 1
367 227023883 1
1934 227023883 1
372 227023883 1
1870 227023883 1
784 227023883 1
83 227023883 1
1667 227023883 1
89 227023883 1
2199 227023883 1
3225 227023883 1
385 227023883 1
3226 227023883 1
99 227023883 1
1598 227023883 1
3227 227023883 1
387 227023883 1
390 227023883 1
393 227023883 1
539 227023883 1
3228 227023883 1
2209 227023883 1
433 227023883 1
3229 227023883 1
1677 227023883 1
1675 227023883 1
402 227023883 1
116 227023883 1
403 227023883 1
405 227023883 1
1557 227023883 1
151 227023883 1
2952 227023883 1
2217 227023883 1
158 227023883 1
160 227023883 1
12 227023883 1
135 227023883 1
140 227023883 1
3230 227023883 1
1686 227023883 1
1238 227023883 1
1560 227023883 1
175 227023883 1
1449 227023883 1
952 227023883 1
1353 227023883 1
179 227023883 1
3231 227023883 1
181 227023883 1
32 227023883 1
128 227023883 1
2221 227023883 1
416 227023883 1
2222 227023883 1
1561 227023883 1
3191 227023883 1
1698 227023883 1
41 227023883 1
966 227023883 1
2795 227023883 1
3232 227023883 1
50 227023883 1
2226 227023883 1
2489 227023883 1
571 227023883 1
1281 227023883 1
2953 227023883 1
575 227023883 1
3233 227023883 1
1705 227023883 1
3234 227023883 1
707 227023883 1
2229 227023883 1
980 227023883 1
138 227023883 1
219 227023883 1
76 227023883 1
3144 227023883 1
684 227023883 1
586 227023883 1
225 227023883 1
590 227023883 1
227 227023883 1
984 227023883 1
710 227023883 1
82 227023883 1
1707 227023883 1
3235 227023883 1
2233 227023883 1
92 227023883 1
747 227023883 1
245 227023883 1
96 227023883 1
1578 227023883 1
248 227023883 1
1367 227023883 1
1712 227023883 1
717 227023883 1
1837 227023883 1
258 227023883 1
773 227023883 1
2955 227023883 1
106 227023883 1
110 227023883 1
109 227023883 1
113 227023883 1
275 227023883 1
118 227023883 1
281 227023883 1
3236 227023883 1
284 227023883 1
1231 227023883 1
2243 227023883 1
1053 227023883 1
2244 227023883 1
10 227023883 1
13 227023883 1
3237 227023883 1
1849 227023883 1
2505 227023883 1
1006 227023883 1
1584 227023883 1
3096 227023883 1
310 227023883 1
1240 227023883 1
413 227023883 1
27 227023883 1
2636 227023883 1
726 227023883 1
322 227023883 1
3238 227023883 1
3198 227023883 1
1722 227023883 1
130 227023883 1
622 227023883 1
330 227023883 1
2137 227023883 1
630 227023883 1
39 227023883 1
40 227023883 1
1726 227023883 1
3035 227023883 1
418 227023883 1
1858 227023883 1
345 227023883 1
2616 227023883 1
811 227023883 1
3202 227023883 1
49 227023883 1
3036 227023883 1
1435 227023883 1
643 227023883 1
423 227023883 1
2324 227023883 1
1388 227023883 1
2073 227023883 1
1036 227023883 1
1733 227023883 1
65 227023883 1
361 227023883 1
737 227023883 1
136 227023883 1
366 227023883 1
1869 227023883 1
1594 227023883 1
3026 227023883 1
373 227023883 1
80 227023883 1
2639 227023883 1
1254 227023883 1
85 227023883 1
87 227023883 1
1739 227023883 1
378 227023883 1
786 227023883 1
1740 227023883 1
3239 227023883 1
2726 227023883 1
1392 227023883 1
788 227023883 1
1599 227023883 1
102 227023883 1
1601 227023883 1
1742 227023883 1
1602 227023883 1
141 227023883 1
108 227023883 1
3240 227023883 1
3029 227023883 1
115 227023883 1
2835 227023883 1
120 227023883 1
1265 303707744 1
513 303707744 1
2434 303707744 1
4 303707744 1
5 303707744 1
1295 303707744 1
495 303707744 1
297 303707744 1
295 303707744 1
7 303707744 1
9 303707744 1
135 303707744 1
14 303707744 1
16 303707744 1
17 303707744 1
724 303707744 1
18 303707744 1
1299 303707744 1
21 303707744 1
22 303707744 1
1271 303707744 1
24 303707744 1
23 303707744 1
25 303707744 1
26 303707744 1
30 303707744 1
28 303707744 1
182 303707744 1
32 303707744 1
680 303707744 1
1305 303707744 1
35 303707744 1
36 303707744 1
39 303707744 1
40 303707744 1
749 303707744 1
42 303707744 1
44 303707744 1
1660 303707744 1
2585 303707744 1
420 303707744 1
47 303707744 1
49 303707744 1
50 303707744 1
51 303707744 1
53 303707744 1
2371 303707744 1
56 303707744 1
57 303707744 1
58 303707744 1
644 303707744 1
59 303707744 1
61 303707744 1
63 303707744 1
361 303707744 1
581 303707744 1
68 303707744 1
1390 303707744 1
73 303707744 1
739 303707744 1
78 303707744 1
767 303707744 1
79 303707744 1
80 303707744 1
82 303707744 1
89 303707744 1
92 303707744 1
93 303707744 1
94 303707744 1
95 303707744 1
1708 303707744 1
96 303707744 1
97 303707744 1
99 303707744 1
771 303707744 1
104 303707744 1
106 303707744 1
109 303707744 1
111 303707744 1
112 303707744 1
113 303707744 1
115 303707744 1
118 303707744 1
116 303707744 1
120 303707744 1
122 303707744 1
0 28087982 1
513 28087982 1
1 28087982 1
4 28087982 1
694 28087982 1
495 28087982 1
297 28087982 1
7 28087982 1
11 28087982 1
12 28087982 1
516 28087982 1
164 28087982 1
14 28087982 1
3241 28087982 1
15 28087982 1
16 28087982 1
17 28087982 1
724 28087982 1
18 28087982 1
517 28087982 1
20 28087982 1
21 28087982 1
22 28087982 1
24 28087982 1
23 28087982 1
30 28087982 1
28 28087982 1
32 28087982 1
561 28087982 1
697 28087982 1
1753 28087982 1
35 28087982 1
36 28087982 1
503 28087982 1
39 28087982 1
40 28087982 1
2816 28087982 1
1153 28087982 1
418 28087982 1
42 28087982 1
2794 28087982 1
44 28087982 1
47 28087982 1
49 28087982 1
1057 28087982 1
50 28087982 1
51 28087982 1
53 28087982 1
54 28087982 1
56 28087982 1
736 28087982 1
58 28087982 1
59 28087982 1
61 28087982 1
63 28087982 1
649 28087982 1
581 28087982 1
529 28087982 1
3242 28087982 1
73 28087982 1
739 28087982 1
79 28087982 1
740 28087982 1
80 28087982 1
82 28087982 1
88 28087982 1
89 28087982 1
92 28087982 1
93 28087982 1
741 28087982 1
94 28087982 1
95 28087982 1
714 28087982 1
97 28087982 1
101 28087982 1
104 28087982 1
106 28087982 1
107 28087982 1
109 28087982 1
111 28087982 1
112 28087982 1
113 28087982 1
114 28087982 1
115 28087982 1
118 28087982 1
116 28087982 1
718 28087982 1
278 28087982 1
120 28087982 1
122 28087982 1
553 103065157 1
1618 103065157 1
1217 103065157 1
754 103065157 1
497 103065157 1
2985 103065157 1
2168 103065157 1
25 103065157 1
26 103065157 1
3243 103065157 1
124 103065157 1
3244 103065157 1
3245 103065157 1
2583 103065157 1
1081 103065157 1
3246 103065157 1
36 103065157 1
3247 103065157 1
761 103065157 1
2991 103065157 1
3248 103065157 1
3249 103065157 1
3250 103065157 1
3251 103065157 1
576 103065157 1
60 103065157 1
704 103065157 1
3252 103065157 1
3253 103065157 1
79 103065157 1
2446 103065157 1
1574 103065157 1
2647 103065157 1
3254 103065157 1
2996 103065157 1
2997 103065157 1
1836 103065157 1
1453 103065157 1
3255 103065157 1
3256 103065157 1
511 103065157 1
111 103065157 1
1229 103065157 1
3104 103065157 1
720 103065157 1
1101 103065157 1
297 103065157 1
3257 103065157 1
612 103065157 1
1458 103065157 1
1927 103065157 1
2189 103065157 1
628 103065157 1
2108 103065157 1
42 103065157 1
3258 103065157 1
3259 103065157 1
3260 103065157 1
1125 103065157 1
3261 103065157 1
53 103065157 1
2471 103065157 1
3262 103065157 1
3263 103065157 1
652 103065157 1
3264 103065157 1
2011 103065157 1
2901 103065157 1
1914 103065157 1
657 103065157 1
3009 103065157 1
2839 103065157 1
3265 103065157 1
3266 103065157 1
3267 103065157 1
3268 103065157 1
2914 103065157 1
433 103065157 1
397 103065157 1
669 103065157 1
2601 103065157 1
2211 103065157 1
126 103065157 1
937 103065157 1
543 103065157 1
3112 103065157 1
544 103065157 1
3269 103065157 1
2480 103065157 1
3270 103065157 1
2262 103065157 1
18 103065157 1
3271 103065157 1
179 103065157 1
3272 103065157 1
416 103065157 1
3015 103065157 1
3273 103065157 1
3274 103065157 1
3275 103065157 1
3276 103065157 1
3277 103065157 1
2371 103065157 1
3278 103065157 1
3279 103065157 1
2230 103065157 1
73 103065157 1
1162 103065157 1
2270 103065157 1
3016 103065157 1
3280 103065157 1
1163 103065157 1
3281 103065157 1
82 103065157 1
3282 103065157 1
3283 103065157 1
96 103065157 1
3284 103065157 1
3285 103065157 1
2684 103065157 1
606 103065157 1
608 103065157 1
2503 103065157 1
609 103065157 1
722 103065157 1
1179 103065157 1
2335 103065157 1
2512 103065157 1
630 103065157 1
2245 103065157 1
3286 103065157 1
1195 103065157 1
47 103065157 1
1026 103065157 1
2603 103065157 1
2251 103065157 1
3287 103065157 1
646 103065157 1
647 103065157 1
3288 103065157 1
2253 103065157 1
3289 103065157 1
3290 103065157 1
3291 103065157 1
1222 103065157 1
78 103065157 1
2877 103065157 1
1224 103065157 1
3292 103065157 1
2547 103065157 1
3293 103065157 1
3294 103065157 1
3295 103065157 1
658 103065157 1
660 103065157 1
94 103065157 1
2520 103065157 1
2523 103065157 1
2257 103065157 1
1228 103065157 1
3296 103065157 1
3297 103065157 1
3161 103065157 1
2360 103065157 1
120 103065157 1
51 158315486 1
2081 158315486 1
53 158315486 1
2533 158315486 1
4 158315486 1
575 158315486 1
59 158315486 1
297 158315486 1
646 158315486 1
61 158315486 1
7 158315486 1
9 158315486 1
63 158315486 1
648 158315486 1
978 158315486 1
1785 158315486 1
16 158315486 1
79 158315486 1
18 158315486 1
80 158315486 1
783 158315486 1
21 158315486 1
22 158315486 1
23 158315486 1
2661 158315486 1
82 158315486 1
24 158315486 1
88 158315486 1
28 158315486 1
89 158315486 1
92 158315486 1
31 158315486 1
124 158315486 1
680 158315486 1
94 158315486 1
97 158315486 1
99 158315486 1
2465 158315486 1
771 158315486 1
35 158315486 1
36 158315486 1
1746 158315486 1
40 158315486 1
2275 158315486 1
109 158315486 1
44 158315486 1
111 158315486 1
113 158315486 1
420 158315486 1
115 158315486 1
118 158315486 1
47 158315486 1
279 158315486 1
120 158315486 1
1011 616277319 1
1043 616277319 1
970 616277319 1
53 616277319 1
956 616277319 1
1013 616277319 1
957 616277319 1
4 616277319 1
890 616277319 1
873 616277319 1
297 616277319 1
7 616277319 1
705 616277319 1
964 616277319 1
135 616277319 1
1436 616277319 1
880 616277319 1
109 616277319 1
79 616277319 1
999 616277319 1
1008 616277319 1
21 616277319 1
910 616277319 1
82 616277319 1
1339 616277319 1
1050 616277319 1
886 616277319 1
120 616277319 1
869 616277319 1
491 61733092 1
1556 61733092 1
152 61733092 1
693 61733092 1
2165 61733092 1
492 61733092 1
155 61733092 1
158 61733092 1
1559 61733092 1
7 61733092 1
160 61733092 1
3298 61733092 1
135 61733092 1
134 61733092 1
165 61733092 1
169 61733092 1
170 61733092 1
140 61733092 1
2778 61733092 1
174 61733092 1
175 61733092 1
556 61733092 1
1449 61733092 1
177 61733092 1
1353 61733092 1
2036 61733092 1
178 61733092 1
28 61733092 1
3299 61733092 1
182 61733092 1
955 61733092 1
124 61733092 1
32 61733092 1
1760 61733092 1
1355 61733092 1
416 61733092 1
1562 61733092 1
1930 61733092 1
200 61733092 1
207 61733092 1
48 61733092 1
1057 61733092 1
50 61733092 1
1568 61733092 1
1569 61733092 1
3063 61733092 1
1947 61733092 1
1703 61733092 1
2371 61733092 1
2953 61733092 1
1361 61733092 1
61 61733092 1
62 61733092 1
706 61733092 1
64 61733092 1
2018 61733092 1
73 61733092 1
217 61733092 1
219 61733092 1
708 61733092 1
77 61733092 1
2732 61733092 1
79 61733092 1
864 61733092 1
428 61733092 1
225 61733092 1
226 61733092 1
146 61733092 1
229 61733092 1
82 61733092 1
88 61733092 1
711 61733092 1
93 61733092 1
92 61733092 1
241 61733092 1
96 61733092 1
2095 61733092 1
97 61733092 1
1577 61733092 1
508 61733092 1
1578 61733092 1
715 61733092 1
2423 61733092 1
2098 61733092 1
1639 61733092 1
256 61733092 1
259 61733092 1
258 61733092 1
263 61733092 1
106 61733092 1
1454 61733092 1
109 61733092 1
267 61733092 1
270 61733092 1
113 61733092 1
147 61733092 1
1172 61733092 1
122 61733092 1
281 61733092 1
409 61733092 1
283 61733092 1
1544 61733092 1
284 61733092 1
285 61733092 1
1 61733092 1
287 61733092 1
288 61733092 1
1231 61733092 1
4 61733092 1
289 61733092 1
1582 61733092 1
290 61733092 1
292 61733092 1
294 61733092 1
8 61733092 1
1232 61733092 1
10 61733092 1
11 61733092 1
1233 61733092 1
2382 61733092 1
301 61733092 1
2293 61733092 1
143 61733092 1
2507 61733092 1
2708 61733092 1
308 61733092 1
310 61733092 1
311 61733092 1
21 61733092 1
1240 61733092 1
679 61733092 1
314 61733092 1
27 61733092 1
324 61733092 1
130 61733092 1
330 61733092 1
35 61733092 1
337 61733092 1
524 61733092 1
341 61733092 1
39 61733092 1
40 61733092 1
343 61733092 1
1589 61733092 1
1387 61733092 1
2056 61733092 1
1313 61733092 1
349 61733092 1
49 61733092 1
641 61733092 1
1591 61733092 1
53 61733092 1
353 61733092 1
3300 61733092 1
1866 61733092 1
357 61733092 1
3301 61733092 1
361 61733092 1
72 61733092 1
136 61733092 1
366 61733092 1
3302 61733092 1
2983 61733092 1
80 61733092 1
375 61733092 1
85 61733092 1
83 61733092 1
376 61733092 1
89 61733092 1
1256 61733092 1
429 61733092 1
379 61733092 1
786 61733092 1
381 61733092 1
1392 61733092 1
133 61733092 1
1549 61733092 1
390 61733092 1
102 61733092 1
393 61733092 1
103 61733092 1
539 61733092 1
1742 61733092 1
105 61733092 1
141 61733092 1
2208 61733092 1
108 61733092 1
690 61733092 1
433 61733092 1
402 61733092 1
115 61733092 1
403 61733092 1
116 61733092 1
404 61733092 1
1263 61733092 1
120 61733092 1
407 61733092 1
1791 101262304 1
51 101262304 1
970 101262304 1
2156 101262304 1
780 101262304 1
53 101262304 1
1031 101262304 1
2740 101262304 1
4 101262304 1
764 101262304 1
890 101262304 1
575 101262304 1
973 101262304 1
1792 101262304 1
297 101262304 1
7 101262304 1
1793 101262304 1
3044 101262304 1
13 101262304 1
2771 101262304 1
1004 101262304 1
2751 101262304 1
1982 101262304 1
1055 101262304 1
79 101262304 1
1039 101262304 1
1512 101262304 1
1008 101262304 1
21 101262304 1
82 101262304 1
1963 101262304 1
27 101262304 1
1535 101262304 1
869 101262304 1
1043 101262304 1
92 101262304 1
957 101262304 1
956 101262304 1
769 101262304 1
416 101262304 1
873 101262304 1
776 101262304 1
964 101262304 1
1167 101262304 1
40 101262304 1
2762 101262304 1
106 101262304 1
435 101262304 1
999 101262304 1
1085 101262304 1
910 101262304 1
116 101262304 1
886 101262304 1
1050 101262304 1
2452 101262304 1
49 101262304 1
50 269788397 1
0 269788397 1
53 269788397 1
571 269788397 1
4 269788397 1
56 269788397 1
973 269788397 1
212 269788397 1
59 269788397 1
495 269788397 1
646 269788397 1
61 269788397 1
7 269788397 1
9 269788397 1
11 269788397 1
63 269788397 1
648 269788397 1
361 269788397 1
1974 269788397 1
73 269788397 1
2841 269788397 1
1463 269788397 1
16 269788397 1
17 269788397 1
78 269788397 1
79 269788397 1
18 269788397 1
80 269788397 1
783 269788397 1
517 269788397 1
20 269788397 1
21 269788397 1
22 269788397 1
3303 269788397 1
23 269788397 1
82 269788397 1
1452 269788397 1
24 269788397 1
88 269788397 1
25 269788397 1
28 269788397 1
30 269788397 1
89 269788397 1
93 269788397 1
182 269788397 1
32 269788397 1
680 269788397 1
94 269788397 1
1924 269788397 1
96 269788397 1
97 269788397 1
624 269788397 1
771 269788397 1
35 269788397 1
36 269788397 1
39 269788397 1
40 269788397 1
2275 269788397 1
667 269788397 1
42 269788397 1
109 269788397 1
44 269788397 1
111 269788397 1
112 269788397 1
420 269788397 1
114 269788397 1
3018 269788397 1
115 269788397 1
116 269788397 1
118 269788397 1
47 269788397 1
120 269788397 1
49 269788397 1
122 269788397 1
1057 269788397 1
1612 153810216 1
2164 153810216 1
1615 153810216 1
3033 153810216 1
2435 153810216 1
1887 153810216 1
5 153810216 1
155 153810216 1
157 153810216 1
3304 153810216 1
2082 153810216 1
7 153810216 1
2641 153810216 1
165 153810216 1
837 153810216 1
2086 153810216 1
2167 153810216 1
2873 153810216 1
174 153810216 1
555 153810216 1
1622 153810216 1
177 153810216 1
25 153810216 1
124 153810216 1
2703 153810216 1
565 153810216 1
193 153810216 1
1273 153810216 1
195 153810216 1
503 153810216 1
2643 153810216 1
199 153810216 1
2826 153810216 1
1083 153810216 1
2919 153810216 1
3145 153810216 1
1087 153810216 1
1628 153810216 1
3101 153810216 1
2977 153810216 1
60 153810216 1
580 153810216 1
3305 153810216 1
2646 153810216 1
3306 153810216 1
1950 153810216 1
427 153810216 1
2967 153810216 1
217 153810216 1
218 153810216 1
1634 153810216 1
2445 153810216 1
79 153810216 1
2446 153810216 1
3307 153810216 1
1834 153810216 1
146 153810216 1
1574 153810216 1
1452 153810216 1
88 153810216 1
2995 153810216 1
2173 153810216 1
2648 153810216 1
2174 153810216 1
93 153810216 1
241 153810216 1
2176 153810216 1
2798 153810216 1
2095 153810216 1
1445 153810216 1
1289 153810216 1
1453 153810216 1
1426 153810216 1
880 153810216 1
263 153810216 1
2649 153810216 1
270 153810216 1
269 153810216 1
2280 153810216 1
1455 153810216 1
2180 153810216 1
605 153810216 1
1580 153810216 1
147 153810216 1
1428 153810216 1
2181 153810216 1
2651 153810216 1
1100 153810216 1
1293 153810216 1
2457 153810216 1
297 153810216 1
296 153810216 1
1605 153810216 1
3044 153810216 1
2186 153810216 1
1458 153810216 1
143 153810216 1
2187 153810216 1
2460 153810216 1
2708 153810216 1
1299 153810216 1
21 153810216 1
1585 153810216 1
2928 153810216 1
316 153810216 1
2463 153810216 1
123 153810216 1
321 153810216 1
3087 153810216 1
3308 153810216 1
326 153810216 1
1305 153810216 1
627 153810216 1
1657 153810216 1
35 153810216 1
2107 153810216 1
2758 153810216 1
3004 153810216 1
1659 153810216 1
2591 153810216 1
1310 153810216 1
137 153810216 1
2653 153810216 1
730 153810216 1
1857 153810216 1
3212 153810216 1
639 153810216 1
2079 153810216 1
641 153810216 1
53 153810216 1
1864 153810216 1
352 153810216 1
353 153810216 1
3309 153810216 1
1329 153810216 1
[truncated: 542,549 more chars]
