# Supplementary material for: Dynamic guided metric representation learning for multi-view clustering
Source: PeerJ Comput Sci. 2022 Mar 8;8:e922. doi: 10.7717/peerj-cs.922 (PMC9044235; doi:10.7717/peerj-cs.922)
Supplement: Supplemental Information 2 [file peerj-cs-08-922-s002.zip › football/politicsuk/politicsuk-retweetedby.mtx]

419 419 7270
14190551 58836363 5
25097735 66774405 12
18099795 24157360 3
18099795 16708655 8
17723460 16708655 1
18099795 21736214 6
33300246 16708655 1
54351001 24157360 2
58922682 66774405 2
14104027 58836363 14
58836363 14561015 1
33300246 24157360 1
14190551 24157360 1
62613162 66774405 10
20995648 24157360 1
58836363 66774405 3
58836363 34244239 1
14190551 66078636 1
91786287 20622055 1
18020612 24157360 1
56999787 27850283 3
14190551 27212119 3
17723460 24157360 1
58836363 95646830 2
16708655 61781260 4
26584956 24157360 1
58836363 42374586 1
21736214 61781260 1
18099795 61781260 1
15580900 77808680 4
15010349 108600854 1
14104027 66774405 2
15010349 27850283 5
79167671 24157360 1
61781260 77808680 13
14104027 44548822 6
20148039 61781260 1
61781260 115643685 1
19177609 14561015 2
58836363 60738400 1
56999787 85302744 1
56999787 20622055 1
18099795 77981490 6
14190551 20589545 4
58821256 77808680 7
61781260 106397932 1
15010349 19018381 1
110459587 117777690 1
112398730 58836363 2
19397942 66078636 15
110459587 66078636 2
58836363 121127090 3
115643685 77808680 3
15010349 85302744 3
19973305 27850283 2
16884084 58836363 4
108587399 121127090 1
15580900 16708655 2
20148039 18020612 1
14104027 121127090 7
20992801 32369044 12
121127090 124170781 1
125270251 18096679 2
14190551 32369044 9
75896448 32369044 8
33300246 32369044 16
19977759 32369044 14
122994639 130092487 2
117783032 124312153 1
75896448 105838665 1
58836363 130092487 1
122994639 58836363 6
115643685 32369044 5
27850283 85302744 4
117777690 66078636 1
58836363 124170781 2
14146330 117777690 1
18020612 117777690 1
14104027 86192099 3
18099795 18020612 1
14933304 124312153 1
122994639 86192099 1
61781260 32369044 2
75896448 115643685 3
23452598 32369044 1
75896448 16708655 3
27850283 124312153 1
18632946 32369044 4
19758148 58836363 1
125270251 58836363 2
115643685 124270074 1
18096679 124170781 1
27850283 82406734 3
75896448 130085607 1
113585486 58836363 1
125270251 103879974 1
58836363 109585815 3
125270251 44548822 4
14933304 22388326 1
125270251 124170781 1
58836363 86192099 2
122994639 131926473 11
15010349 82406734 1
14104027 109585815 2
82093305 32369044 4
14933304 85302744 4
14197060 85302744 2
26584956 32369044 5
18632946 79167671 1
14190551 77981490 2
33300246 50303152 6
14190551 16708655 2
16708655 22388326 3
17723460 79167671 3
20992801 142003449 1
75896448 40238442 4
25091518 32369044 1
115643685 40238442 4
35305401 32369044 2
17723460 75896448 1
143779403 18451281 1
19973305 20622055 1
18099795 32369044 1
16708655 32369044 8
75896448 77981490 5
19397942 32369044 10
19177609 113585486 5
58836363 103879974 1
58836363 65357102 1
105800463 75896448 2
17723460 40238442 2
130085607 144929619 2
24211594 32369044 2
75896448 79167671 1
75896448 50303152 1
20992801 16708655 2
14567982 16708655 2
75896448 18020612 2
27212119 32369044 8
15580900 18020612 1
19977759 77808680 2
25091518 19295262 1
19977759 16708655 1
18099795 22388326 4
72883916 19018381 1
107722321 61781260 1
32522100 40238442 13
166694631 75896448 1
15580900 32369044 10
32965648 32369044 2
113585486 19177609 9
34374472 32965648 2
77981490 40238442 2
82093305 61781260 1
143212610 32369044 3
75896448 19295262 1
16708655 110391388 2
123346524 166598394 1
17723460 22388326 1
18096679 103879974 1
77188973 61781260 1
49682880 77981490 6
19758148 41901500 1
14104027 103879974 1
131970620 77981490 7
40238442 77981490 6
20356313 118984824 6
79167671 115643685 1
61781260 82093305 4
33300246 32965648 1
105800463 32369044 7
80021045 106115066 1
143779403 32369044 2
25097735 118984824 14
35305401 107722321 1
20856796 19177609 1
108587399 70796349 2
115643685 77981490 4
131970620 19295262 1
40238442 21713090 1
125270251 166598394 10
77981490 107722321 1
131970620 32369044 1
32369044 107722321 6
54351001 173089105 1
35781487 77981490 1
21713090 77981490 1
77981490 201226827 8
162472533 32369044 1
105800463 21713090 17
20995648 77981490 2
15010349 103879974 1
61733092 77981490 3
131970620 107722321 2
50714939 118984824 2
166598394 95646830 1
143779403 19295262 3
20992801 21713090 7
15580900 77981490 11
56999787 107722321 1
131970620 77808680 6
56999787 77981490 1
77808680 77981490 4
19295262 40238442 1
79167671 77981490 1
143779403 21713090 13
20356313 41901500 11
117777690 80802900 2
18099795 117777690 1
32369044 82093305 2
162472533 77981490 2
130154450 77981490 4
130154450 21713090 9
130154450 77808680 3
20992801 22388326 1
130154450 40238442 1
20992801 77981490 5
22499765 91786287 1
22499765 19018381 1
33300246 82093305 23
15157283 118984824 3
17723460 118984824 8
130154450 106150560 2
14567982 77981490 2
105880024 19177609 9
75896448 21713090 9
15580900 143739561 5
14567982 211525589 4
20995648 77808680 4
94701778 18020612 1
18020612 77808680 1
61781260 40238442 3
17723460 168592013 15
115643685 21713090 4
20226550 19177609 1
131970620 143739561 14
18632946 21713090 3
20992801 72341341 1
119074643 166598394 1
61781260 143739561 3
18099795 21713090 3
112398730 18096679 1
15580900 106150560 4
61781260 201226827 1
93880122 48988168 1
34374472 21713090 5
15580900 21713090 8
15580900 143779403 6
15580900 50303152 5
33300246 211525589 3
21746513 77981490 2
21746513 19295262 1
21746513 77808680 7
21746513 143779403 13
14190551 143739561 2
19295262 82093305 5
75896448 72341341 2
14104027 166598394 2
162472533 77808680 3
130154450 82093305 4
77234984 117777690 7
77234984 72341341 1
25091518 82093305 2
14190551 18096679 2
21713090 18020612 1
117777690 72341341 1
82093305 21713090 2
82093305 211525589 1
21746513 168592013 9
77188973 77981490 2
107254637 105880024 2
14933304 106115066 4
16708655 19295262 1
61781260 6364652 8
75896448 77808680 3
6364652 61781260 1
77808680 32369044 1
77808680 82093305 7
115643685 27212119 1
115643685 19295262 2
77981490 21713090 1
20995648 201226827 1
143779403 50303152 2
115643685 50303152 2
20992801 79167671 1
61733092 79167671 1
19977759 191807697 1
50303152 143779403 1
130154450 143779403 4
48988168 166598394 1
143779403 105838665 1
33300246 21713090 9
49682880 77808680 2
32522100 115643685 2
62613162 48988168 1
200700960 40238442 1
200700960 77808680 4
61781260 105838665 1
131970620 21713090 3
32522100 19295262 5
17723460 77981490 3
32522100 201226827 6
18020612 143779403 2
115643685 201226827 7
14190551 168592013 7
20995648 21713090 5
19177609 118984824 2
35305401 21713090 6
162472533 201226827 2
19397942 77808680 3
17723460 77808680 2
6364652 77808680 2
105800463 77808680 2
19397942 77981490 1
58836363 19177609 1
14104027 187632184 6
58922682 48988168 1
19758148 95646830 4
143779403 168592013 6
143779403 77808680 10
34374472 32369044 12
58836363 11564602 1
16884084 121127090 7
33300246 143779403 4
20995648 143779403 2
50303152 21713090 1
55253731 78702900 1
50303152 77808680 1
14190551 201226827 4
32522100 61781260 1
115643685 105880024 3
20992801 166694631 1
125270251 11564602 1
79167671 168592013 1
166598394 100260784 1
144929619 19177609 5
62613162 21713090 2
48988168 19177609 2
131970620 120720108 4
34374472 120720108 1
40238442 120720108 1
25091518 133236916 1
88974929 19177609 1
33300246 143739561 2
17723460 6364652 1
162472533 21713090 1
225857392 61781260 1
15157283 55253731 1
191111643 166694631 1
24211594 20589545 11
16708655 34654362 3
20992801 34654362 1
120720108 64396655 1
21746513 6364652 2
153810216 16708655 1
54351001 120720108 7
133236916 120720108 1
18099795 120720108 2
102107018 82093305 2
17723460 19177609 2
77234984 120720108 2
18099795 143739561 1
20995648 143739561 2
17723460 143739561 1
32522100 168592013 4
15580900 72341341 1
14104027 95646830 3
80021045 19177609 1
79167671 130154450 1
143212610 169864622 1
125270251 14561015 1
17723460 21713090 1
16708655 21713090 5
54351001 143779403 2
20992801 143739561 1
20995648 168592013 17
105800463 168592013 7
19177609 154943205 1
14146330 168592013 1
102084479 117777690 1
20856796 19295262 1
20856796 14567982 1
227023883 21713090 2
169864622 143739561 2
130154450 20589545 6
32522100 240202308 4
143212610 143779403 1
122994639 48988168 2
61781260 120720108 3
54351001 34654362 4
6364652 34654362 2
32522100 143739561 1
5715682 22388326 2
115643685 72341341 1
90432690 120720108 2
23749162 21736214 1
61781260 169864622 8
105800463 32965648 2
20992801 120720108 2
130154450 120720108 2
15580900 105838665 2
19758148 66774405 1
18099795 168592013 17
143779403 143739561 3
50303152 211525589 1
21713090 77808680 2
77808680 21713090 3
14933304 15010349 2
61733092 120720108 2
34374472 105880024 3
19177609 105880024 10
20992801 35781487 1
19977759 166694631 1
143212610 166694631 1
102107018 105880024 1
50303152 35781487 1
6058852 85302744 2
77188973 32369044 1
61781260 34654362 7
162472533 72341341 1
72341341 34654362 1
27212119 21713090 8
131970620 168592013 6
191111643 168592013 19
249709671 77981490 1
14561015 55253731 2
200700960 168592013 6
143779403 106150560 1
20995648 14567982 4
173089105 50303152 1
32522100 32369044 3
125270251 48988168 6
18099795 105880024 1
227023883 32369044 4
95646830 48988168 1
124170781 166598394 1
21713090 32369044 2
18632946 187632184 1
17723460 32369044 1
79167671 143739561 1
131970620 82093305 4
58836363 14104027 3
15157283 19177609 1
107254637 77981490 6
253490735 201226827 2
201226827 77808680 4
193313425 168592013 13
201226827 21713090 2
61781260 21713090 22
68198984 15010349 1
15580900 227023883 2
201226827 106150560 21
61781260 168592013 5
201226827 82093305 1
105838665 32369044 3
156992643 32369044 1
61733092 143779403 1
227023883 14104027 1
17723460 143779403 1
61781260 72341341 10
77808680 201226827 1
16884084 255998767 5
32369044 164226176 1
108587399 166598394 1
48988168 44548822 4
153810216 191807697 3
19758148 48988168 1
16708655 82093305 2
131970620 22639961 1
125270251 34244239 3
55253731 34244239 1
14146330 19177609 1
124170781 48988168 1
61781260 77981490 4
169864622 61781260 1
105800463 164226176 2
77981490 106150560 6
117777690 64396655 1
193313425 21713090 4
125270251 19825835 19
169864622 14567982 22
50714939 255998767 4
16708655 169864622 6
19825835 255998767 3
19177609 95646830 4
201226827 110391388 1
125270251 122994639 1
32369044 200700960 6
105880024 32369044 3
33300246 77808680 1
80943076 166598394 4
14190551 26584956 2
19977759 105838665 1
35305401 14567982 1
82093305 77808680 11
105800463 143779403 15
14104027 118984824 2
16708655 200700960 9
193313425 20589545 20
16708655 20589545 7
124270074 21713090 4
24727170 44548822 1
156992643 168592013 6
143739561 166694631 1
24727170 166598394 1
94701778 77981490 2
20992801 143779403 1
28543847 106115066 1
18099795 200700960 5
131517399 255998767 1
15580900 168592013 2
14190551 14284260 1
61781260 14567982 2
124270074 120720108 1
19758148 255998767 2
38281180 166598394 1
112398730 78702900 2
20992801 211525589 1
66444899 219298196 4
61781260 211525589 1
61733092 200700960 4
227023883 200700960 2
105800463 200700960 3
105800463 227023883 4
105800463 115643685 2
200700960 143779403 1
33300246 200700960 3
84563846 117777690 6
200700960 32369044 1
20992801 200700960 6
61781260 27212119 3
33300246 20589545 11
111013369 19177609 1
112398730 255998767 1
112398730 48988168 1
125270251 95646830 6
14758838 55253731 3
16708655 211525589 2
82093305 200700960 5
54351001 168592013 11
18632946 168592013 2
105800463 82093305 2
61781260 21736214 1
16708655 168592013 5
111411358 32369044 1
168592013 19397942 1
32965648 143779403 1
15580900 200700960 4
131970620 200700960 2
131970620 14567982 2
19295262 118429508 1
34940114 19177609 1
20992801 168592013 9
192935794 77808680 1
192935794 82093305 1
16708655 14567982 3
227023883 55253731 1
44548822 95646830 2
50714939 166598394 3
153810216 225857392 3
17723460 21736214 9
156992643 82093305 4
93880122 222762589 5
14104027 19177609 4
131926473 144929619 1
21746513 105838665 1
21746513 21713090 1
75896448 168592013 2
19177609 121127090 3
105800463 16708655 3
24211594 107722321 1
61781260 20589545 7
19177609 108587399 1
131517399 118984824 2
113585486 166598394 2
107722321 169864622 3
200700960 164226176 1
14190551 14567982 2
90646214 166598394 1
227023883 168592013 2
31373289 66444899 2
111411358 105880024 1
201226827 81367969 20
33300246 81367969 2
81367969 201226827 1
17723460 81367969 14
245745762 227023883 2
245745762 77981490 1
54351001 200700960 8
78702900 34940114 1
78702900 166598394 1
201226827 16708655 1
17723460 166598394 2
19825835 113585486 2
227023883 133236916 1
168592013 118984824 1
245745762 240202308 1
58836363 223552246 2
130154450 16708655 1
35305401 81367969 4
19977759 81367969 4
68659708 107722321 2
68659708 168592013 8
50714939 44548822 4
61781260 105880024 1
18099795 14567982 5
14933304 6058852 2
16708655 81367969 8
81367969 77981490 3
122994639 44548822 7
17723460 162472533 3
17723460 227023883 4
68659708 162472533 5
68659708 227023883 6
68659708 143779403 3
68659708 77808680 2
108587399 44548822 2
17723460 14567982 9
24727170 14284260 1
19397942 260824465 1
166598394 14284260 1
50303152 105880024 1
14104027 108587399 2
31373289 219298196 14
193313425 162472533 16
193313425 90432690 10
33300246 77981490 52
20356313 166598394 1
19758148 166598394 2
191111643 20589545 3
200700960 143739561 4
101712079 95646830 4
193313425 32522100 8
20992801 227023883 21
24211594 143779403 3
19825835 166598394 2
166598394 14567982 1
19397942 162472533 3
108587399 62613162 1
6058852 166694631 1
66774405 62613162 4
16970757 48988168 1
18632946 201226827 3
201226827 77981490 4
18632946 77981490 1
18632946 77808680 1
16970757 166598394 6
240202308 168592013 3
21746513 16708655 1
166598394 223552246 1
80943076 113585486 1
58922682 55253731 3
19177609 55253731 3
14190551 19177609 1
193313425 240202308 13
19397942 14567982 3
68659708 200700960 10
156992643 200700960 1
173089105 200700960 14
111411358 77808680 1
168592013 200700960 1
33300246 162472533 2
61733092 19977759 2
227023883 162472533 6
14190551 77808680 1
14104027 18627119 2
24211594 162472533 5
166598394 34940114 2
131517399 19825835 1
15672615 227023883 1
15672615 162472533 1
21736214 32369044 1
48988168 95646830 1
16708655 90432690 31
143779403 162472533 5
162472533 168592013 3
143779403 200700960 10
143779403 20589545 8
17723460 105880024 1
20995648 95646830 3
21736214 77981490 3
77981490 200700960 1
21736214 200700960 5
68659708 164226176 1
117777690 164226176 4
20992801 164226176 1
20992801 90432690 2
17723460 200700960 6
14190551 200700960 4
81367969 200700960 2
107254637 82093305 1
17723460 19295262 1
50714939 95646830 4
80802900 200700960 1
26584956 21736214 1
24211594 105880024 1
143779403 120720108 2
14104027 223552246 5
6364652 32369044 2
80943076 19177609 1
201226827 105880024 1
24734991 125312818 8
58821256 164226176 3
156992643 107722321 1
48988168 62613162 1
156992643 297967419 8
143739561 200700960 3
20148039 77808680 1
143739561 164226176 2
19825835 80943076 5
18020612 21713090 2
18020612 297967419 2
20856796 143739561 1
18632946 66078636 2
19397942 168592013 16
20995648 105880024 1
14104027 24734991 1
111411358 19977759 5
32522100 106150560 4
32522100 81367969 15
143212610 19977759 1
75896448 20589545 2
15672615 21713090 1
15580900 201226827 1
18632946 121762421 1
169864622 106150560 4
21713090 81367969 4
77240489 76650839 2
18020612 164226176 1
19758148 55253731 2
15048694 14395178 2
17723460 164226176 1
77981490 81367969 5
44548822 48988168 1
15157283 48988168 1
11564602 223552246 1
193313425 77981490 4
297967419 32369044 1
169864622 168592013 1
191111643 297967419 6
253490735 32369044 3
24734991 48988168 2
240202308 120720108 2
35305401 297967419 1
143212610 168592013 3
191807697 168592013 1
58821256 77981490 2
58821256 297967419 12
32522100 22639961 21
125270251 76650839 9
15672615 20589545 1
240202308 297967419 2
85809236 85302744 1
58922682 78702900 2
58922682 38281180 2
94701778 21713090 1
61781260 81367969 11
77808680 297967419 3
130154450 121762421 8
20992801 297967419 5
19825835 76650839 6
15580900 81367969 7
106150560 22639961 3
20992801 81367969 8
20992801 249709671 1
21746513 19977759 1
35305401 61781260 1
166598394 80943076 1
58821256 19977759 3
18632946 19018381 3
17723460 297967419 1
193313425 200700960 8
240202308 90432690 2
193313425 121762421 19
14284260 166598394 2
75896448 201226827 3
32522100 121762421 1
61781260 191807697 3
21746513 22388326 1
61781260 227023883 10
15010349 164226176 1
19977759 164226176 1
198912426 77981490 4
19977759 21713090 4
61781260 164226176 1
156992643 240202308 1
19825835 125270251 9
19825835 95646830 11
61781260 90432690 31
25091518 168592013 1
81367969 168592013 1
24727170 19177609 1
19397942 90432690 3
20148039 90432690 18
169864622 200700960 7
17723460 65357102 1
143779403 297967419 2
66078636 72341341 1
196054196 77981490 3
122994639 125270251 2
66078636 259215762 4
32439211 32369044 4
77808680 20589545 3
58821256 82093305 10
14567982 169864622 4
34374472 143739561 3
14937936 275228841 4
107254637 32369044 1
143739561 32369044 1
35305401 200700960 1
166694631 143779403 1
143779403 166694631 1
227023883 105838665 1
193313425 105838665 2
143779403 14567982 1
44548822 125270251 3
32522100 19977759 1
156992643 19295262 1
275228841 14937936 20
33300246 191807697 1
191807697 173089105 2
15580900 297967419 2
15580900 80802900 2
173089105 162472533 1
173089105 191807697 2
19977759 249709671 4
50303152 297967419 1
164226176 121762421 1
50303152 32369044 1
132170123 106115066 2
155892458 125270251 2
112398730 121127090 2
21736214 227023883 1
22639961 18020612 1
15048694 250311545 9
15580900 240202308 3
55059675 85302744 1
125270251 269788397 1
21408041 18632946 1
62613162 55253731 1
193313425 125270251 2
5715682 132170123 5
240202308 21713090 2
20600229 121762421 2
15048694 125270251 1
54351001 18632946 14
76650839 295807687 3
318951712 121762421 1
35305401 240202308 1
15580900 82093305 2
58922682 34940114 1
20356313 34940114 1
115643685 90432690 3
227023883 14146330 1
105880024 81367969 2
16970757 18096679 1
15580900 14567982 1
15580900 115643685 2
15580900 75896448 6
15580900 90432690 2
14190551 90432690 1
61781260 121762421 12
61781260 110391388 1
328634628 110391388 1
68198984 19177609 1
21736214 121762421 5
14190551 18632946 10
14190551 121762421 9
14190551 191807697 2
32439211 191807697 4
191111643 21713090 2
49682880 20856796 1
49682880 143739561 3
14190551 32522100 3
75896448 131926473 1
93860818 20856796 8
58821256 14146330 1
18632946 81367969 2
191111643 25091518 1
125270251 19177609 2
209029473 258834854 1
328634628 90432690 19
222477026 24734991 2
14567982 106150560 1
105800463 143739561 1
62613162 143779403 3
117777690 18632946 1
17723460 201226827 13
14190551 21713090 6
58821256 200700960 6
14190551 81367969 7
61781260 102084479 2
21746513 200700960 12
77981490 14567982 1
18096679 22388326 1
143779403 62613162 1
61781260 18632946 13
18099795 66078636 1
16970757 223552246 2
242943134 166598394 1
277496722 200700960 1
34940114 44548822 1
58821256 173089105 3
193313425 169864622 7
121762421 18632946 4
20995648 18632946 8
20856796 77808680 1
84563846 20856796 11
131970620 20856796 17
20995648 121762421 4
77808680 168592013 4
61781260 106150560 2
61781260 297967419 2
193313425 297967419 1
19397942 18632946 2
193313425 227023883 3
191111643 200700960 5
20992801 18632946 1
90432690 19977759 1
20995648 19977759 4
270926830 19977759 1
58922682 113585486 1
77808680 18632946 1
48988168 24734991 1
61781260 14146330 3
33300246 131926473 1
20992801 20589545 2
143212610 21713090 2
54351001 118429508 1
249709671 121762421 2
193313425 77808680 8
65357102 76650839 1
82093305 20856796 2
14190551 20856796 3
61781260 20856796 1
20995648 81367969 6
122994639 121127090 3
20995648 20856796 5
20600229 82093305 1
122994639 34940114 2
122994639 19177609 1
21746513 20856796 7
14758838 14567982 1
143212610 191807697 2
131517399 24734991 2
191807697 200700960 2
20995648 19018381 1
191807697 77808680 1
328634628 77808680 8
14190551 107722321 2
6364652 121762421 6
253490735 121762421 3
15157283 125270251 1
198912426 40238442 2
125270251 223552246 5
14190551 106150560 5
14190551 77188973 1
105800463 20856796 5
77808680 200700960 6
121762421 77808680 2
121762421 200700960 1
173089105 77808680 2
19825835 28087982 4
18020612 20589545 1
14146330 297967419 1
328634628 121762421 3
76650839 19018381 1
61781260 270926830 2
20995648 270926830 1
54351001 77808680 1
269788397 328576792 5
19295262 20856796 1
76650839 48988168 1
33300246 90432690 1
260824465 200700960 1
19825835 14561015 1
125270251 303707744 6
131970620 121762421 5
328634628 20856796 4
15580900 20856796 7
20995648 107722321 1
16708655 130154450 1
49682880 227023883 4
24211594 20856796 1
270926830 20856796 20
61733092 90432690 6
61733092 143739561 2
54351001 20589545 6
117777690 32369044 1
26584956 77808680 1
93880122 125312818 6
93880122 24734991 3
270926830 21713090 1
270926830 297967419 2
34374472 82093305 5
33300246 18632946 10
34374472 14146330 5
75896448 270926830 1
16708655 270926830 2
18096679 24734991 1
19977759 200700960 1
50714939 125312818 1
50714939 21713090 1
130154450 18632946 1
331178901 20589545 1
131970620 270926830 10
17723460 20856796 4
131970620 169864622 1
103879974 14284260 1
270926830 20589545 2
270926830 18632946 4
311986618 125312818 1
50303152 34654362 1
121127090 44548822 2
240202308 270926830 1
193313425 201226827 1
75896448 20856796 6
54351001 20856796 1
54351001 19977759 1
17723460 121762421 11
20856796 18632946 1
58821256 162472533 3
20995648 14146330 4
35781487 77224096 1
121127090 48988168 1
49682880 82093305 1
131926473 48988168 1
15048694 125312818 2
166598394 125270251 4
297967419 240202308 1
20995648 260824465 2
61781260 240202308 13
15580900 32522100 1
143739561 20856796 2
144929619 18096679 1
70796349 55253731 5
15672615 200700960 1
328634628 21713090 3
328634628 200700960 4
270926830 173089105 2
270926830 168592013 2
76650839 125270251 1
76650839 19825835 2
81367969 166694631 1
105800463 169864622 1
143212610 162472533 6
162472533 19977759 4
90432690 121762421 1
318951712 21713090 14
201226827 14933304 2
24734991 62613162 2
222477026 125312818 1
19825835 121127090 11
16884084 125270251 3
14758838 125270251 1
19758148 125270251 3
18096679 125270251 1
143739561 297967419 1
192935794 124270074 16
14104027 14146330 1
311986618 224655400 1
50714939 28087982 10
75896448 81367969 3
193313425 113585486 1
15672615 14933304 1
105880024 14146330 5
58821256 225857392 8
357805905 166694631 5
80021045 311986618 2
122994639 113585486 2
58821256 18632946 2
18020612 82093305 1
28543847 222477026 1
14190551 14146330 4
143212610 90432690 4
77808680 117777690 1
49682880 200700960 4
78702900 48988168 1
40238442 201226827 4
162472533 90432690 10
115643685 81367969 5
198912426 106150560 12
90432690 162472533 1
58821256 20589545 3
143779403 90432690 7
14104027 28087982 1
94701778 66078636 1
318951712 62613162 2
61733092 21713090 1
18020612 78702900 1
77808680 20856796 3
20995648 353688428 4
58821256 90432690 4
15580900 120720108 2
115643685 32522100 2
115643685 143779403 1
276868661 31373289 4
49682880 21713090 1
131970620 162472533 2
54351001 32369044 1
95646830 121127090 1
58821256 20856796 5
250311545 14284260 11
19825835 44548822 1
117777690 211525589 1
250091875 357472615 1
222477026 55253731 1
78702900 19825835 8
18099795 14146330 3
25091518 353688428 9
191111643 169864622 1
318951712 143779403 6
68659708 20589545 5
328634628 143739561 2
328634628 166694631 1
297967419 168592013 1
19295262 81367969 1
19295262 21713090 1
5715682 200700960 1
191111643 191807697 3
14104027 295807687 1
16708655 77981490 2
121762421 82093305 7
143739561 20589545 1
15580900 14146330 9
143739561 168592013 2
225857392 18632946 1
66078636 18632946 2
225857392 18020612 1
25091518 20856796 1
107722321 143739561 1
105800463 81367969 3
19177609 80943076 2
16708655 120720108 1
17723460 102084479 1
23749162 50303152 2
21713090 19977759 1
33300246 19977759 2
16708655 19977759 5
318951712 16708655 1
130154450 168592013 4
24211594 105800463 7
24734991 44548822 1
17723460 105800463 2
200700960 14146330 2
200700960 90432690 1
19825835 222477026 4
111013369 44548822 7
166694631 357805905 2
33300246 20856796 2
61733092 107722321 1
66078636 143739561 1
77188973 353688428 3
24211594 106150560 2
107722321 18632946 1
191111643 20856796 7
21746513 143739561 1
318951712 201226827 2
20992801 11564602 1
318951712 11564602 1
328634628 353688428 1
28087982 65357102 2
15580900 18632946 4
16970757 107722321 1
117777690 143739561 1
80802900 24734991 1
25091518 90432690 1
27212119 259215762 3
353688428 77188973 2
35305401 105800463 1
105800463 18632946 2
93860818 120720108 2
115643685 20856796 1
32522100 35305401 8
6364652 21713090 2
61781260 35305401 9
77188973 106150560 2
111013369 70796349 1
193313425 143779403 6
6364652 143779403 1
6364652 115643685 1
34940114 131517399 2
58821256 106150560 3
6364652 77981490 1
6364652 76650839 1
6364652 84563846 1
353688428 173089105 1
15580900 49682880 1
6364652 191807697 1
193313425 270926830 1
62613162 269788397 1
125270251 222477026 1
169864622 20589545 2
77808680 6364652 1
24211594 201226827 2
19825835 78702900 6
54351001 297967419 1
331178901 297967419 1
354911386 49682880 1
16884084 78702900 1
19825835 65357102 2
14104027 113585486 1
318951712 14104027 1
191111643 18632946 7
84563846 76650839 2
48988168 14395178 1
61733092 20856796 1
122994639 112398730 1
105800463 35305401 6
240202308 20856796 1
82093305 49682880 3
200700960 297967419 1
21746513 106150560 1
200700960 106150560 2
21746513 22159580 1
125312818 131517399 3
143779403 6364652 1
166598394 131517399 1
19758148 131517399 5
102084479 191807697 3
77808680 19397942 1
124270074 143739561 2
288723364 22159580 19
253490735 34654362 11
120720108 32369044 1
77981490 18632946 1
201226827 32369044 1
95646830 288723364 3
70796349 65357102 2
162472533 20856796 3
70796349 28087982 6
70796349 19825835 1
68659708 20856796 4
245745762 32369044 1
245745762 200700960 2
331178901 32369044 6
33300246 201226827 1
68659708 32369044 4
58821256 117777690 5
32522100 27212119 1
32522100 227023883 9
240202308 121762421 1
227023883 105800463 4
227023883 20856796 2
34654362 18632946 1
34654362 121762421 1
49682880 117777690 2
19758148 62613162 2
32369044 81367969 1
105800463 162472533 5
318951712 81367969 3
105800463 90432690 3
78702900 44548822 1
48988168 131517399 2
105800463 49682880 4
191111643 227023883 1
227023883 20589545 5
105800463 19977759 3
14104027 288723364 1
68659708 19977759 3
46609085 219298196 6
90432690 20856796 1
193313425 14146330 2
34654362 49682880 2
19018381 333330899 1
16708655 14146330 2
18099795 20856796 1
20995648 162472533 5
33300246 164226176 2
225857392 211525589 1
18099795 211525589 1
35781487 105800463 2
17723460 353688428 23
19977759 111411358 2
19977759 162472533 2
15580900 105800463 4
191807697 162472533 4
18632946 35781487 1
354911386 162472533 1
121127090 95646830 2
121127090 55253731 1
354911386 164226176 1
18632946 14567982 2
288723364 95646830 3
121127090 19825835 8
16708655 33300246 9
28087982 19825835 4
15580900 211525589 1
33300246 14146330 3
108587399 131517399 4
18632946 49682880 1
18099795 125270251 2
18099795 19825835 2
260824465 20589545 2
201226827 27212119 1
68198984 333330899 3
122994639 131517399 1
354911386 33300246 3
24734991 55253731 1
16884084 19177609 1
164226176 14146330 2
77808680 66078636 1
24211594 200700960 1
54351001 66078636 1
61733092 162472533 4
62613162 250311545 3
143779403 66078636 4
143779403 270926830 4
66078636 270926830 1
34374472 20856796 2
277496722 20856796 3
131926473 22159580 5
32439211 18632946 8
14190551 21746513 24
193313425 353688428 23
35781487 200700960 2
20995648 200700960 7
20992801 14567982 2
193313425 32965648 2
225857392 143779403 5
20992801 95646830 1
20992801 20856796 2
191111643 66078636 2
191111643 225857392 4
34374472 33300246 14
34374472 77188973 3
18632946 133236916 1
193313425 18632946 14
383238347 24734991 3
387054267 19977759 10
14190551 23749162 4
106397932 110391388 1
78702900 125270251 1
269788397 78702900 1
80802900 77808680 1
20995648 27212119 1
131517399 14284260 1
84563846 107722321 1
5715682 6058852 1
80802900 14146330 1
61781260 33300246 14
61781260 386476845 1
105800463 24211594 3
34374472 353688428 6
331178901 168592013 5
331178901 143739561 1
15453062 20856796 1
18099795 95646830 2
84563846 14146330 1
353688428 105880024 11
15453062 21746513 8
143779403 377319290 1
15453062 276868661 7
245745762 14146330 1
105800463 21746513 2
245745762 49682880 1
162472533 353688428 1
58821256 143739561 4
297967419 143739561 1
115643685 166694631 1
115643685 143739561 2
22159580 288723364 3
14284260 250311545 9
21746513 124270074 1
21746513 80943076 1
58821256 169864622 5
18099795 107722321 1
331178901 143779403 4
185183285 162472533 1
66444899 276868661 10
162472533 21746513 2
24211594 32965648 1
21746513 34654362 1
46609085 66444899 13
102084479 49682880 5
198912426 353688428 14
227023883 66078636 1
227023883 23749162 1
227023883 297967419 1
23749162 297967419 1
15157283 38281180 1
318951712 124270074 4
18099795 106150560 8
21713090 245745762 1
105880024 20589545 1
105880024 353688428 11
77981490 169864622 2
35781487 81367969 1
58821256 81367969 1
130154450 90432690 3
15157283 65357102 1
130154450 245745762 1
201226827 353688428 10
331178901 18632946 1
354911386 168592013 2
77808680 14567982 1
25097735 22159580 18
143739561 117777690 1
77981490 353688428 8
156992643 169864622 33
24211594 49682880 1
82093305 14146330 2
227023883 143739561 2
20148039 260824465 3
144929619 258834854 1
15010349 14933304 3
188332701 62613162 2
61781260 32965648 5
227023883 245745762 4
318951712 245745762 1
88974929 14561015 1
318951712 14146330 1
14561015 95646830 2
217148014 14104027 3
49682880 106150560 5
386476845 81367969 1
81367969 19977759 2
16708655 35305401 3
25091518 258834854 2
393436815 19977759 1
19397942 20856796 10
328634628 19977759 2
328634628 81367969 1
237700394 28087982 1
328634628 162472533 9
21713090 16708655 1
15580900 23749162 6
19977759 14146330 2
19977759 23749162 1
20992801 22159580 2
18099795 21746513 3
20992801 169864622 7
193313425 191807697 20
388250401 76650839 3
106150560 201226827 3
58821256 118429508 24
169864622 118429508 3
120720108 245745762 1
20995648 245745762 4
245745762 20856796 1
32522100 245745762 5
143739561 118429508 3
18632946 32965648 2
388954439 77981490 7
240202308 33300246 1
66078636 200700960 1
66078636 277496722 4
240202308 277496722 5
32522100 21713090 2
49682880 168592013 1
193313425 35305401 12
387054267 173089105 2
387054267 21713090 1
387054267 77808680 2
14190551 15672615 10
120720108 21713090 3
75896448 353688428 7
112398730 130085607 1
193313425 81367969 1
261782937 32965648 1
261782937 26584956 4
261782937 25091518 5
353688428 201226827 10
353688428 81367969 9
120720108 22639961 1
20992801 118429508 5
81367969 223552246 1
15580900 35305401 5
62613162 22159580 6
62613162 383238347 4
288723364 6058852 3
14104027 78702900 2
288723364 121762421 1
68659708 121762421 3
130154450 20856796 5
387054267 49682880 6
331178901 106150560 5
34374472 106150560 26
18632946 14284260 2
38886883 106115066 5
259215762 32369044 2
143779403 118429508 14
353688428 77981490 5
125270251 383238347 4
125270251 65357102 4
143779403 15672615 7
14104027 217148014 11
387054267 259215762 5
18096679 105800463 1
169864622 389434876 3
61781260 14395178 1
14190551 277496722 17
62613162 19825835 2
107254637 81367969 5
185183285 353688428 11
14190551 143779403 2
16708655 49682880 7
15580900 162472533 4
16708655 162472533 5
19758148 44548822 2
185183285 201226827 6
377319290 245745762 4
388299335 77981490 2
131970620 118429508 9
227023883 49682880 3
312758175 62613162 1
225857392 168592013 1
261782937 168592013 2
261782937 162472533 5
66078636 117777690 1
143739561 77808680 3
66078636 77808680 3
19397942 35305401 3
185183285 81367969 10
24211594 245745762 3
107254637 353688428 6
66078636 164226176 1
14284260 383238347 1
328634628 168592013 2
261782937 15672615 4
328634628 130154450 5
185183285 22639961 1
105880024 164226176 1
105838665 66078636 1
24734991 383238347 3
34374472 81367969 8
19397942 143739561 18
66078636 168592013 4
144791011 245745762 1
105838665 105880024 1
328634628 240202308 4
131970620 173089105 1
35305401 106150560 1
122994639 242943134 1
25091518 81367969 1
18632946 328634628 1
50303152 25091518 1
61781260 24211594 2
23749162 259215762 2
54351001 21746513 1
242943134 223552246 2
75896448 245745762 4
22388326 14146330 1
19977759 240202308 12
21713090 201226827 1
162472533 328634628 1
223552246 187632184 1
15010349 393947529 1
261782937 106150560 3
58821256 49682880 9
16708655 21746513 5
19177609 24734991 6
19177609 383238347 4
75896448 32522100 4
20995648 15672615 3
68659708 15672615 22
14146330 389434876 1
156992643 33300246 1
55253731 24734991 3
68659708 393436815 1
242943134 78562045 1
32522100 18632946 3
143779403 105800463 3
143779403 169864622 3
14190551 49682880 6
331178901 162472533 2
54351001 169864622 4
68659708 90432690 3
33300246 389434876 2
14561015 19087569 1
58821256 245745762 1
131970620 245745762 7
143779403 107722321 1
14190551 22159580 7
33300246 156992643 3
62613162 242943134 1
143779403 156992643 1
143779403 389434876 3
191111643 245745762 9
130154450 156992643 3
227023883 156992643 2
20995648 106150560 4
14190551 21736214 23
17723460 32522100 5
68659708 407741330 6
328634628 407741330 2
75896448 15672615 3
16970757 125270251 9
34374472 16708655 7
16708655 388299335 5
34374472 388299335 1
168592013 169864622 2
191111643 143779403 4
331178901 407741330 2
22159580 121127090 5
242943134 44548822 1
143779403 20856796 2
5715682 106115066 10
118429508 106150560 6
106150560 118429508 4
26584956 19977759 1
227023883 106150560 4
20995648 22159580 3
112398730 24734991 1
276868661 85302744 1
260824465 162472533 1
24734991 80943076 3
90432690 20148039 1
24734991 250311545 1
22159580 130085607 2
115643685 353688428 11
33300246 407741330 22
16708655 407741330 12
22639961 201226827 3
107722321 118429508 4
277496722 66078636 1
46609085 31373289 11
68659708 156992643 3
169864622 156992643 38
77981490 407741330 6
94701778 118429508 5
24211594 118429508 5
75896448 23749162 13
115643685 75896448 3
32965648 82093305 1
22159580 62613162 2
388299335 77808680 1
94701778 77808680 1
24734991 222477026 1
22159580 156992643 1
20356313 303707744 2
24734991 209029473 1
81367969 22388326 1
32439211 162472533 1
32369044 79974944 1
33300246 105800463 12
193313425 84563846 1
193313425 32439211 19
27212119 81367969 1
27212119 162472533 2
16708655 277496722 6
61781260 20148039 2
107254637 15672615 11
58821256 21746513 2
225857392 19977759 2
61781260 130154450 1
61781260 50303152 3
16708655 23749162 7
389434876 44548822 1
14190551 19977759 2
19977759 22639961 1
15580900 79974944 2
21408041 353688428 1
21408041 20589545 1
34374472 169864622 2
14758838 19825835 2
32522100 353688428 17
156992643 162472533 2
331178901 16708655 2
21408041 32369044 1
20356313 155892458 1
78562045 383238347 3
50714939 125270251 1
117783032 353688428 3
387054267 388299335 1
387054267 227023883 4
387054267 20856796 1
240202308 19977759 3
21746513 259215762 2
120720108 20856796 3
269788397 65357102 1
240202308 32522100 2
35781487 21746513 5
16970757 76650839 7
193313425 156992643 2
318951712 49682880 1
193313425 245745762 18
261782937 35305401 3
14104027 54515428 6
222477026 19825835 1
261782937 353688428 13
19177609 417975170 1
32522100 35781487 2
19977759 211525589 2
32522100 249709671 3
122994639 222477026 1
50303152 227023883 4
40238442 81367969 8
387054267 20589545 4
124270074 318951712 4
61781260 20600229 18
120720108 318951712 1
192935794 318951712 11
15048694 62613162 8
106150560 81367969 8
32522100 32965648 1
32522100 75896448 1
32522100 156992643 1
68659708 225857392 7
15672615 245745762 4
108587399 215206530 1
225857392 105880024 1
225857392 14146330 1
20356313 44548822 1
143779403 81367969 1
14104027 60738400 1
153810216 143779403 6
198912426 21713090 1
35781487 249709671 2
20992801 19977759 2
54351001 35305401 1
19397942 33300246 7
19397942 245745762 8
19977759 277496722 6
242943134 275228841 2
14190551 240202308 3
50303152 32522100 1
14104027 399365200 1
95646830 24727170 3
54351001 225857392 6
417975170 408663015 3
18020612 50303152 1
387054267 23749162 2
21713090 23749162 2
115643685 15672615 5
408454349 23749162 2
16708655 18632946 4
61781260 125270251 1
24211594 23749162 2
24211594 389434876 1
33300246 245745762 5
249709671 32522100 5
90432690 81367969 3
33300246 15672615 14
33300246 32439211 6
33300246 21746513 1
193313425 21746513 31
33300246 225857392 6
193313425 225857392 8
90432690 106150560 1
90432690 353688428 1
61781260 66078636 3
153810216 22388326 1
193313425 408454349 3
19825835 24734991 5
16708655 353688428 3
18096679 44548822 1
50303152 75896448 1
50303152 249709671 1
143779403 32439211 6
249709671 50303152 1
261782937 328634628 3
259215762 20589545 3
32369044 357472615 1
16708655 106150560 22
143779403 240202308 3
143779403 49682880 3
143779403 21736214 3
143779403 260824465 2
143779403 19977759 2
193313425 19977759 1
16708655 259215762 1
34374472 14567982 1
34374472 225857392 5
5715682 14933304 4
34374472 297967419 2
78702900 55253731 2
26796376 24727170 1
24727170 125270251 1
242943134 125270251 1
27212119 21746513 2
198912426 227023883 9
408454349 77981490 2
61781260 260824465 2
19619404 125270251 1
19619404 131517399 2
143212610 94701778 1
106150560 107722321 1
80968760 125270251 1
188332701 125270251 1
143212610 105800463 9
318951712 277496722 1
34374472 389434876 1
54351001 156992643 1
61781260 21746513 3
20589545 77981490 1
34374472 32439211 6
34374472 77808680 10
193313425 49682880 2
61781260 408454349 2
353688428 106150560 8
14190551 6364652 1
106150560 353688428 7
185183285 106150560 2
49682880 21746513 1
354911386 21713090 2
354911386 15672615 2
270926830 15672615 2
270926830 225857392 1
169864622 245745762 3
130154450 353688428 2
261782937 318951712 5
15580900 14933304 1
105800463 259215762 1
105800463 156992643 1
156992643 245745762 13
49682880 118429508 3
80802900 66444899 2
107254637 106150560 1
20148039 106150560 1
164226176 277496722 1
49682880 222477026 1
191807697 277496722 13
193313425 277496722 19
20995648 21746513 10
354911386 21746513 2
23749162 49682880 1
18627119 417975170 1
76650839 15157283 1
328634628 408454349 3
27212119 353688428 10
245745762 21713090 1
16708655 24211594 4
16708655 115643685 1
105800463 270926830 5
14190551 105800463 1
125270251 55253731 4
15580900 225857392 10
21408041 15672615 6
115643685 389434876 1
227023883 118429508 1
115643685 118429508 3
115643685 105800463 3
115643685 19977759 1
227023883 19977759 4
68659708 415449314 3
80943076 15157283 5
15157283 14146330 1
15157283 21713090 1
245745762 15672615 8
32369044 240202308 1
328634628 225857392 4
32369044 75896448 1
328576792 269788397 2
245745762 156992643 2
61733092 21746513 3
20589545 32522100 2
49682880 387054267 1
312758175 80943076 1
143739561 40238442 1
198912426 14567982 1
261782937 200700960 6
77808680 14146330 1
353688428 79974944 2
131970620 81367969 2
193313425 407741330 2
353688428 222477026 1
15580900 19295262 3
166598394 383238347 1
166598394 408663015 2
58821256 387054267 1
249709671 297967419 1
180013616 85302744 3
240202308 245745762 6
21746513 276868661 2
25091518 389434876 1
276868661 21746513 8
156992643 49682880 3
331178901 49682880 3
49682880 408454349 1
156992643 225857392 4
82093305 33300246 5
20995648 33300246 1
93860818 21746513 4
81367969 90432690 4
85302744 180013616 2
81367969 106150560 9
93860818 270926830 1
219330249 22388326 1
61733092 20589545 3
118429508 14146330 2
18632946 33300246 3
19825835 55253731 14
65357102 19825835 8
19825835 131926473 3
115643685 277496722 2
75896448 354911386 2
58821256 105800463 1
105800463 15672615 3
107254637 245745762 3
105800463 245745762 2
173065787 275228841 7
15048694 80943076 1
115643685 121762421 6
33300246 240202308 1
249709671 162472533 2
23749162 105800463 2
23749162 118429508 1
68659708 118429508 10
249709671 118429508 1
18099795 118429508 1
32522100 118429508 5
6058852 215206530 1
6058852 19018381 1
90432690 240202308 1
32522100 270926830 1
117777690 84563846 1
61733092 106150560 1
20995648 118429508 13
75896448 118429508 2
32965648 118429508 2
32522100 15672615 10
133236916 20856796 1
193313425 20856796 4
15048694 131517399 2
17723460 357472615 1
107722321 72341341 1
6364652 20589545 1
16970757 131517399 1
61781260 407741330 4
198912426 169864622 1
18020612 33300246 2
422184091 19825835 1
422184091 131517399 1
193313425 15672615 7
19177609 166598394 1
61781260 32439211 15
32369044 32439211 1
50303152 15672615 1
19977759 393436815 3
61781260 393436815 1
16708655 393436815 1
227023883 249709671 2
224655400 22159580 2
32369044 19397942 1
19397942 225857392 3
49682880 156992643 1
61781260 49682880 1
25091518 32965648 5
25091518 15672615 3
58922682 78562045 1
26584956 15672615 1
16970757 245745762 1
70796349 388250401 1
61781260 15672615 10
61781260 249709671 4
19977759 387054267 1
106150560 15672615 7
15048694 20856796 1
331021368 19825835 1
389434876 14104027 1
253490735 14146330 1
253490735 118429508 1
331178901 20148039 1
193313425 6364652 4
143212610 81367969 2
169864622 21713090 2
106150560 77981490 1
14104027 258834854 1
121762421 40238442 1
16708655 15672615 13
16970757 155892458 1
105800463 20589545 2
6364652 15672615 7
193313425 106150560 5
58922682 15157283 1
270926830 105800463 3
14190551 162472533 1
62613162 24727170 1
90432690 16708655 2
27212119 26584956 5
18627119 131517399 2
81367969 162472533 1
77188973 32522100 1
77188973 15672615 1
77188973 227023883 1
201226827 22639961 7
357472615 377319290 2
357472615 408454349 1
6058852 14933304 2
80943076 383238347 3
408454349 318951712 1
49682880 19977759 2
143779403 318951712 18
84563846 105800463 1
84563846 34654362 1
14190551 318951712 11
436576452 65357102 3
388954439 169864622 8
169864622 15672615 5
131517399 113585486 1
34374472 408454349 3
111411358 105800463 1
111411358 21713090 1
125270251 422184091 2
21736214 21746513 11
259215762 200700960 3
436576452 125270251 1
95646830 22159580 1
95646830 44548822 1
389434876 34654362 1
153810216 118429508 1
61781260 118429508 6
16708655 118429508 4
196054196 106150560 2
153810216 32369044 4
377319290 162472533 1
377319290 90432690 1
153810216 18020612 2
288723364 383238347 1
61781260 173089105 1
240202308 22639961 1
20992801 26584956 2
20992801 156992643 6
388954439 408454349 1
49682880 173089105 1
15580900 118429508 4
253490735 26584956 8
21736214 240202308 1
77188973 81367969 5
185183285 318951712 1
162472533 18020612 1
162472533 20589545 1
61781260 32522100 5
20992801 21746513 2
6364652 32439211 4
84563846 125312818 1
18099795 20589545 4
105800463 354911386 1
143212610 80943076 1
14190551 117777690 1
75896448 277499481 1
6364652 33300246 2
6364652 162472533 1
387054267 26584956 16
107254637 6364652 1
20992801 6364652 1
143212610 6364652 1
26584956 387054267 3
35781487 68659708 4
35781487 26584956 1
77224096 118429508 1
388299335 35305401 1
34654362 318951712 2
14104027 62613162 1
188332701 155892458 1
297967419 225857392 2
125312818 21736214 1
393436815 408454349 1
393436815 90432690 1
15580900 68659708 6
227023883 68659708 3
331178901 68659708 45
143779403 225857392 5
58821256 19295262 3
18096679 166598394 1
50714939 78702900 1
153810216 277496722 11
20600229 353688428 2
454866285 225857392 1
408454349 259215762 1
22159580 144929619 1
191111643 68659708 21
388299335 15672615 1
61733092 15672615 4
61781260 143779403 2
61781260 277496722 9
34374472 277496722 5
21746513 118429508 3
422184091 62613162 1
193313425 118429508 2
16970757 19825835 1
33300246 34654362 30
131970620 260824465 1
6364652 225857392 2
33300246 20600229 6
14190551 408454349 3
121762421 49682880 1
193313425 260824465 15
18020612 32439211 4
131970620 277496722 8
21746513 15453062 3
33300246 388299335 1
328634628 68659708 43
20995648 68659708 17
17723460 276868661 3
191807697 102084479 5
432396682 49682880 7
201226827 40238442 2
35305401 33300246 1
193313425 164226176 2
36664451 95646830 1
24211594 21746513 5
52412027 38281180 1
227023883 32439211 5
227023883 77808680 1
24211594 191807697 1
75896448 33300246 3
112398730 85302744 1
58821256 32369044 1
54351001 454866285 2
81367969 353688428 8
17723460 15672615 19
15048694 245745762 1
22639961 245745762 1
34374472 21746513 3
81367969 77188973 4
50714939 20856796 1
50714939 454866285 2
49682880 14104027 1
21736214 353688428 8
77981490 454866285 13
17723460 386476845 6
120720108 20589545 1
192935794 20589545 5
192935794 15672615 2
24727170 288723364 1
58922682 250311545 1
17723460 454866285 12
118429508 225857392 1
17723460 21746513 12
377319290 15672615 1
21746513 121762421 7
19397942 20589545 9
19397942 118429508 4
19397942 318951712 2
75896448 240202308 2
19397942 15672615 7
288723364 55253731 1
408454349 156992643 1
27212119 389434876 1
193313425 173089105 3
61733092 33300246 12
200700960 15672615 2
193313425 61733092 22
20600229 49682880 1
77234984 276868661 1
77234984 31373289 1
19397942 81367969 1
198912426 81367969 7
50714939 19177609 1
28543847 55059675 1
52412027 166598394 1
20856796 245745762 4
131926473 19825835 4
191111643 118429508 11
131926473 95646830 1
34654362 61733092 1
130154450 68659708 21
33300246 61733092 14
22639961 21746513 2
28543847 131517399 1
79974944 156992643 1
32965648 245745762 1
225857392 66078636 1
250311545 217148014 1
75896448 389434876 1
200700960 21746513 4
193313425 328634628 3
77240489 80802900 1
309587728 95646830 2
222762589 15157283 3
162472533 68659708 11
250311545 260824465 1
62613162 422184091 1
19177609 19825835 2
16708655 389434876 1
388954439 81367969 4
32522100 61733092 2
32522100 32439211 3
193313425 23749162 3
164226176 389434876 1
62613162 188332701 2
16708655 225857392 2
14190551 32439211 18
162472533 260824465 1
58821256 156992643 3
20995648 61733092 6
188332701 14284260 1
31373289 276868661 11
131970620 377319290 1
14190551 93860818 7
14104027 18632946 1
130154450 15672615 8
49682880 61733092 5
193313425 105800463 3
388299335 20148039 2
131970620 32439211 2
61781260 23749162 3
130154450 111013369 2
16970757 154943205 1
118429508 20589545 2
353688428 20589545 2
261782937 68659708 4
131926473 217148014 1
22159580 61733092 3
162472533 249709671 2
118429508 259215762 1
21736214 20148039 1
415449314 21736214 2
191111643 454866285 9
18020612 333330899 1
193313425 93860818 10
18099795 388954439 1
318951712 20992801 7
318951712 227023883 1
54351001 105800463 1
191111643 21746513 2
143779403 18632946 4
354911386 454866285 1
225857392 143739561 2
393436815 277496722 5
18099795 68659708 9
54351001 61733092 7
169864622 20992801 2
328634628 21746513 4
173065787 187632184 1
125270251 80943076 2
249709671 15672615 2
33300246 249709671 3
432396682 68659708 30
225857392 105800463 1
118429508 93860818 9
18099795 15672615 1
20992801 32439211 6
387054267 408454349 8
249709671 468356212 1
18099795 389434876 2
18099795 20992801 4
460401829 22159580 1
84563846 21746513 3
101712079 269788397 1
21746513 15672615 12
82093305 277496722 2
20600229 15672615 1
377319290 357472615 1
20356313 22159580 3
260824465 18632946 1
35305401 15672615 2
66078636 15672615 1
260824465 21746513 1
260824465 20148039 1
260824465 354911386 1
20995648 66078636 1
61733092 156992643 1
407741330 33300246 2
61733092 32439211 5
20856796 270926830 2
130154450 21746513 2
20856796 454866285 2
156992643 21746513 2
318951712 93860818 3
75896448 61733092 4
75896448 21746513 2
35781487 318951712 2
162472533 20992801 2
70796349 288723364 4
75896448 397229449 5
143739561 93860818 2
14104027 131517399 8
143779403 93860818 5
388250401 19177609 1
388250401 20424362 2
49682880 318951712 4
20424362 125270251 2
259215762 164226176 1
20356313 309587728 1
58922682 166598394 4
386476845 397229449 1
261782937 6364652 1
54351001 331178901 16
34374472 240202308 3
454866285 21746513 6
105838665 68659708 1
18099795 169864622 7
68659708 169864622 10
105838665 169864622 1
58821256 93860818 5
34374472 35305401 3
353688428 18632946 1
24211594 18632946 1
18632946 118429508 3
34374472 118429508 3
33300246 118429508 4
237700394 19177609 1
34374472 26584956 3
20600229 277496722 1
153810216 318951712 1
32522100 331178901 6
143779403 331178901 38
169864622 388954439 7
250311545 131517399 2
250311545 18627119 1
75896448 105800463 2
118429508 82093305 2
34374472 20589545 5
34374472 68659708 3
131970620 68659708 3
225857392 68659708 4
34374472 377319290 1
16708655 93860818 5
34374472 93860818 7
468356212 81367969 5
61733092 32369044 2
61733092 454866285 7
61733092 353688428 3
164226176 200700960 1
77808680 61733092 3
249709671 227023883 1
253490735 6364652 2
61733092 118429508 3
131970620 61733092 2
260824465 61733092 1
260824465 143739561 2
260824465 227023883 1
131970620 227023883 2
260824465 68659708 1
260824465 93860818 2
118429508 156992643 1
131970620 90432690 1
82093305 297967419 2
21746513 353688428 5
58922682 80943076 2
28087982 55253731 2
14758838 62613162 2
227023883 20992801 13
121762421 21746513 7
106397932 227023883 1
432396682 331178901 9
15672615 21736214 2
191111643 331178901 8
49682880 354911386 1
259215762 21746513 2
373442908 84563846 1
85302744 19018381 1
143779403 61733092 8
61781260 68659708 5
61781260 353688428 4
68659708 331178901 30
224655400 26584956 1
121762421 331178901 2
27212119 105838665 2
354911386 331178901 8
261782937 18632946 2
14190551 84563846 1
193313425 68659708 5
261782937 331178901 13
16708655 20148039 2
389434876 331178901 2
20148039 118429508 1
328634628 105800463 3
328634628 24211594 1
328634628 331178901 14
20600229 20148039 1
162472533 331178901 1
61781260 22639961 3
34374472 22639961 3
297967419 68659708 1
227023883 121762421 3
24211594 225857392 2
61781260 225857392 9
227023883 225857392 1
54351001 68659708 10
68659708 245745762 3
162472533 118429508 3
95194160 245745762 1
105800463 118429508 6
15048694 383238347 1
32522100 68659708 4
32522100 20992801 1
245745762 68659708 15
21746513 68659708 5
68659708 14146330 2
261782937 61733092 12
80802900 219330249 1
227023883 15672615 5
240202308 32369044 2
130154450 162472533 6
144929619 88974929 2
16708655 331178901 44
93860818 130154450 1
105800463 225857392 9
115643685 35781487 1
33300246 454866285 35
118429508 331178901 4
193313425 331178901 14
21408041 26584956 3
27212119 318951712 1
193313425 21736214 16
115643685 245745762 1
276868661 66444899 6
101712079 125270251 1
468356212 353688428 7
115643685 26584956 1
21746513 26584956 2
20600229 26584956 1
33300246 377319290 1
144929619 15157283 1
101712079 15157283 1
328634628 318951712 1
18632946 16708655 1
432396682 21746513 5
408454349 21746513 1
388954439 22639961 1
408454349 32439211 1
61781260 200700960 5
61781260 80943076 1
95646830 166598394 1
121762421 118429508 5
107254637 156992643 3
107254637 121762421 1
32369044 21746513 1
21746513 20992801 2
457060718 61733092 2
32522100 20589545 5
58922682 44548822 1
20995648 331178901 12
102084479 61733092 1
102084479 225857392 2
58922682 217148014 2
14104027 15157283 1
24211594 14567982 2
112398730 131517399 2
169864622 68659708 6
19397942 120720108 1
61781260 454866285 6
24211594 169864622 1
49682880 331178901 17
14933304 77234984 1
15157283 101712079 2
164226176 143779403 1
318951712 120720108 1
18099795 121762421 2
191111643 77808680 4
93860818 245745762 2
198912426 156992643 1
27212119 15672615 2
54351001 15672615 1
58922682 383238347 2
19295262 32522100 2
19825835 118984824 6
328634628 192935794 4
17298241 14146330 1
397229449 26584956 1
95646830 131517399 1
95646830 19825835 1
54351001 22388326 1
105880024 331178901 4
19397942 6364652 1
191111643 15672615 2
15048694 353688428 1
107254637 225857392 18
242943134 95646830 2
432396682 90432690 2
75896448 169864622 1
118429508 454866285 2
120720108 192935794 6
105838665 14146330 1
94701778 93860818 6
21746513 454866285 5
192935794 118429508 7
58821256 143779403 5
15048694 20424362 1
77981490 331178901 2
35305401 353688428 3
14104027 383238347 1
408454349 169864622 1
18632946 20992801 4
18632946 15672615 5
55059675 19018381 1
55059675 333330899 1
106115066 85302744 1
169864622 227023883 10
80021045 219330249 2
20148039 35305401 1
18632946 331178901 7
58821256 331178901 7
468356212 397229449 3
354911386 19977759 1
131970620 454866285 15
275228841 108587399 4
249709671 245745762 1
20589545 225857392 1
80943076 125312818 2
32965648 18632946 1
225857392 49682880 5
80943076 154943205 1
173089105 118429508 3
102107018 15672615 2
102107018 353688428 1
143779403 408454349 2
143779403 20148039 2
122994639 18632946 1
222762589 245745762 1
20992801 55253731 1
107254637 454866285 2
107254637 68659708 4
107254637 61733092 2
118984824 15157283 2
80943076 95646830 1
131517399 166598394 1
81857654 35305401 1
122994639 250311545 1
261782937 249709671 1
240202308 200700960 1
188332701 22159580 3
20995648 249709671 1
15580900 331178901 2
222477026 131517399 1
19758148 15157283 5
162472533 200700960 1
454866285 33300246 3
21736214 68659708 9
93860818 68659708 12
227023883 35781487 1
112398730 21746513 1
112398730 168592013 1
112398730 386476845 1
21746513 386476845 1
16884084 19825835 5
34374472 454866285 2
34374472 77981490 2
21746513 245745762 1
198912426 296312085 1
33300246 106150560 3
153810216 331178901 2
242943134 55253731 2
19177609 34244239 1
408454349 240202308 3
14146330 245745762 1
191111643 61733092 4
191807697 225857392 1
191807697 105800463 1
454866285 61733092 4
21736214 225857392 5
35305401 168592013 1
21736214 15672615 30
18632946 260824465 1
143212610 260824465 1
34374472 18632946 2
119074643 288723364 1
20589545 227023883 2
14567982 388954439 2
303707744 55253731 1
20995648 124270074 1
191807697 32439211 6
415449314 68659708 17
82093305 454866285 1
61733092 105880024 1
193313425 33300246 3
389434876 20992801 1
19825835 383238347 1
84563846 15672615 1
20995648 106115066 1
34374472 34654362 2
156992643 20992801 5
18632946 35305401 3
143779403 68659708 8
61781260 259215762 2
61781260 156992643 1
191111643 93860818 1
113585486 15157283 1
331178901 200700960 4
200700960 156992643 1
191111643 277496722 1
200700960 68659708 7
49682880 245745762 1
21746513 162472533 4
143779403 153810216 12
65357102 24734991 1
108587399 95646830 1
124270074 200700960 2
101712079 288723364 3
432396682 15672615 2
105880024 77188973 2
107254637 196054196 1
32522100 93860818 1
82093305 106150560 3
20992801 106150560 1
16708655 34374472 23
70796349 95646830 4
21736214 32522100 1
32522100 21746513 1
240202308 15672615 2
143779403 34374472 4
32439211 34374472 4
191807697 93860818 1
222762589 118984824 7
14190551 415449314 1
143779403 277496722 2
261782937 34374472 7
54351001 34374472 2
261782937 260824465 1
77240489 276868661 3
77240489 66444899 2
61733092 105800463 1
143779403 454866285 3
19977759 192935794 3
6364652 72341341 1
61781260 196054196 1
61781260 124270074 5
61781260 75896448 1
191111643 318951712 8
318951712 260824465 2
62613162 28087982 1
49682880 93860818 5
14190551 331178901 11
18632946 80943076 1
106150560 331178901 1
68659708 143739561 2
209029473 18627119 6
193313425 143739561 2
20356313 111013369 1
261782937 21736214 2
61733092 75896448 1
245745762 34374472 1
318951712 20856796 1
62613162 14567982 2
15580900 93860818 1
130154450 318951712 1
198912426 22388326 1
68659708 34374472 2
68659708 93860818 14
68659708 21746513 6
16970757 118984824 1
72341341 143779403 1
34374472 20992801 7
20995648 386476845 1
191807697 15672615 1
58821256 454866285 3
328634628 454866285 5
270926830 277496722 7
318951712 32522100 3
58922682 121127090 3
387054267 106150560 1
387054267 277496722 1
270926830 454866285 4
16708655 61733092 4
131926473 78702900 5
432396682 227023883 3
130154450 454866285 1
130154450 34374472 1
130154450 118429508 1
54351001 90432690 1
191807697 118429508 2
61733092 34654362 4
20995648 21736214 5
33300246 49682880 6
144929619 108587399 1
72883916 18632946 1
34374472 191807697 2
61781260 34374472 25
50714939 353688428 1
22159580 15157283 4
387054267 34374472 1
19758148 118984824 8
457060718 118984824 13
118984824 61733092 1
143779403 21746513 5
169864622 77981490 2
122994639 15157283 2
122994639 22159580 2
191807697 169864622 3
288723364 44548822 1
80802900 106115066 1
106115066 80802900 1
288723364 121127090 2
44548822 121127090 1
112398730 122994639 1
65357102 14395178 1
14190551 259215762 3
388954439 106150560 2
106150560 34374472 6
33300246 34374472 9
66774405 222762589 1
112398730 288723364 1
32522100 50303152 3
20992801 34374472 4
164226176 72341341 2
24211594 61733092 3
19397942 50303152 1
16884084 15048694 1
49682880 164226176 1
32522100 454866285 1
32522100 21736214 1
18632946 15048694 1
16884084 131517399 2
81367969 34374472 1
49682880 68659708 1
460401829 132170123 1
49682880 124270074 3
14190551 18020612 1
107254637 331178901 4
19589280 125270251 1
15453062 454866285 1
32369044 34374472 2
58821256 34374472 2
58821256 227023883 1
227023883 277496722 3
227023883 454866285 1
153810216 61733092 2
260824465 118429508 1
20148039 32369044 1
331021368 223552246 2
261782937 32369044 1
32522100 385936104 1
261782937 19397942 1
275228841 173065787 1
261782937 277496722 10
354911386 106150560 4
5715682 11564602 1
432396682 143779403 1
408454349 389434876 1
32369044 106150560 2
200700960 81367969 1
40238442 105800463 1
240202308 105800463 1
34374472 227023883 4
250311545 19825835 2
34374472 397229449 3
19758148 108587399 1
162472533 94701778 2
49682880 143779403 1
82093305 121762421 3
277496722 173089105 2
125312818 24734991 2
193313425 34374472 21
191111643 35305401 8
118429508 19977759 1
27212119 68659708 2
62613162 125312818 1
62613162 19177609 1
250311545 15048694 4
16884084 95646830 3
55253731 15048694 2
162472533 225857392 3
112398730 80943076 1
20356313 62613162 4
49682880 260824465 1
200700960 82093305 1
95646830 62613162 1
14190551 20992801 1
130154450 153810216 1
33300246 354911386 1
19177609 269788397 2
436576452 55253731 1
58836363 19825835 1
377319290 93860818 4
245745762 162472533 2
18632946 32439211 6
27212119 32522100 2
49682880 32439211 2
70796349 131517399 1
49682880 454866285 1
19977759 454866285 1
19397942 14146330 1
70796349 19177609 1
19977759 33300246 3
18632946 82093305 1
26584956 331178901 1
200700960 169864622 2
61733092 169864622 1
19825835 303707744 2
242943134 250311545 1
84563846 34374472 1
80943076 76650839 7
21736214 143212610 11
61781260 162472533 2
19177609 105800463 1
122994639 62613162 1
18632946 245745762 2
18632946 20600229 1
276868661 219298196 2
105800463 93860818 7
25091518 105800463 1
25091518 331178901 1
34654362 72341341 1
21746513 20589545 1
25091518 79974944 1
5715682 66774405 1
35781487 297967419 1
432396682 106150560 2
105800463 106150560 1
52412027 88974929 1
61781260 397229449 1
328634628 61733092 3
259215762 153810216 1
259215762 14567982 1
78702900 383238347 2
122994639 222762589 2
78562045 62613162 3
78562045 15048694 2
122994639 77981490 1
26584956 242943134 1
118429508 14395178 1
21746513 34374472 1
143779403 20600229 1
24211594 35305401 1
18020612 162472533 1
389434876 387054267 1
408454349 49682880 3
18632946 20589545 1
387054267 260824465 1
24734991 14561015 1
20992801 331178901 3
454866285 383238347 4
193313425 143212610 25
21746513 143212610 2
16884084 386776248 4
68659708 454866285 3
162472533 34374472 5
14197060 93860818 1
15157283 125312818 2
20589545 32439211 1
270926830 162472533 4
50303152 32439211 3
240202308 61733092 2
143779403 164226176 1
20992801 162472533 2
225857392 34374472 1
432396682 34374472 1
107254637 40238442 2
432396682 225857392 3
169864622 34374472 3
34374472 143212610 7
32965648 19177609 1
32965648 19018381 1
387054267 27212119 1
15580900 21746513 1
277496722 34374472 1
70796349 93860818 1
331178901 21746513 2
20992801 318951712 6
432396682 20856796 5
93860818 143739561 1
454866285 20589545 1
66078636 19397942 1
66078636 14146330 1
16884084 496278040 2
261782937 143212610 15
193313425 20992801 4
19397942 408454349 1
261782937 297967419 1
61733092 34374472 1
34374472 200700960 1
297967419 106150560 2
388299335 106150560 4
388299335 353688428 3
20356313 78562045 2
20992801 225857392 3
200700960 225857392 1
14933304 333330899 1
193313425 454866285 4
143779403 34654362 1
454866285 93860818 1
61781260 61733092 5
77808680 34374472 5
261782937 20992801 1
77981490 34374472 1
468356212 201226827 1
162472533 6364652 1
376161322 331178901 5
72883916 245745762 2
454866285 376161322 1
191111643 14146330 2
49682880 162472533 1
49682880 72341341 10
261782937 454866285 3
331178901 454866285 2
112398730 383238347 2
386476845 77981490 2
17723460 388954439 4
143739561 72341341 1
78702900 101262304 2
27212119 72341341 2
191111643 162472533 4
376161322 50303152 1
61781260 26584956 4
34374472 19977759 1
20995648 143212610 3
24727170 383238347 1
14104027 242943134 1
27212119 397229449 8
120720108 225857392 2
94701778 124270074 1
120720108 15672615 1
15580900 61733092 2
14933304 44548822 1
193313425 276868661 2
105800463 143212610 21
153810216 200700960 1
124270074 192935794 17
222477026 52412027 1
297967419 34374472 1
18099795 225857392 1
21746513 192935794 2
17723460 397229449 24
34374472 50303152 1
77188973 34374472 2
95194160 277496722 1
107254637 34374472 4
54351001 77981490 1
117783032 14933304 1
49682880 34654362 7
153810216 33300246 1
21713090 68659708 2
20992801 23749162 1
389434876 397229449 1
143212610 121762421 2
18099795 49682880 1
38281180 108587399 2
376161322 19295262 1
376161322 143779403 1
54351001 153810216 2
143779403 376161322 2
105838665 200700960 1
376161322 21746513 1
328634628 191807697 1
245745762 331178901 2
331178901 143212610 1
34374472 105838665 1
117777690 153810216 3
193313425 318951712 3
122994639 496278040 5
72883916 200700960 1
225857392 200700960 1
80943076 15453062 3
193313425 376161322 8
111013369 92498317 1
328634628 33300246 1
328634628 389434876 1
15580900 318951712 7
225857392 331178901 6
78562045 385936104 1
21736214 34654362 5
14190551 143212610 11
90432690 15672615 1
222762589 15048694 1
15580900 386476845 1
21736214 454866285 1
107254637 201226827 9
318951712 77981490 2
408454349 20589545 2
105838665 88974929 1
386476845 162472533 1
93880122 118984824 1
112398730 209029473 1
191111643 156992643 2
19977759 318951712 1
143739561 68659708 3
188332701 288723364 7
143739561 454866285 5
454866285 168592013 1
93860818 34374472 2
331178901 34374472 5
143212610 34374472 2
34654362 77981490 1
118711934 80812413 9
77981490 388954439 7
34654362 388954439 1
22159580 66444899 1
200700960 259215762 1
21746513 90432690 1
21746513 61733092 5
18020612 389434876 1
46609085 22159580 1
19825835 242943134 1
106397932 192935794 1
34374472 331178901 9
19825835 19177609 1
24727170 62613162 1
209029473 383238347 3
94701778 21746513 4
156992643 389434876 1
193313425 249709671 4
22159580 154943205 1
156992643 388954439 7
223552246 385936104 3
17723460 318951712 1
78702900 33300246 1
180013616 117783032 1
227023883 90432690 3
227023883 35305401 7
200700960 173065787 1
388954439 156992643 1
17723460 20992801 1
28543847 311986618 2
143779403 26584956 1
227023883 143212610 1
21746513 93860818 13
162472533 93860818 5
105800463 23749162 4
20995648 388954439 2
105800463 389434876 2
23749162 33300246 9
23749162 277496722 1
35781487 34374472 2
270926830 118429508 4
118429508 389434876 1
427031173 34374472 1
117777690 93860818 2
354911386 143212610 4
354911386 20992801 1
354911386 32439211 1
354911386 20589545 1
21713090 143212610 1
21713090 15672615 1
14104027 188332701 3
354911386 376161322 1
328634628 270926830 1
354911386 34374472 2
432396682 15048694 4
249709671 32439211 5
50714939 15157283 2
20992801 454866285 2
20600229 143212610 2
19177609 78702900 1
121762421 454866285 2
22639961 32522100 1
119074643 475884318 4
77981490 386476845 2
240202308 169864622 1
388954439 173089105 1
117777690 225857392 1
101712079 188332701 6
209029473 55253731 1
105800463 34374472 4
20356313 15048694 1
121127090 24727170 1
242943134 80943076 1
55253731 24727170 1
75896448 6364652 1
101712079 19825835 9
54351001 20992801 1
84563846 222762589 1
18099795 164226176 1
18632946 34374472 2
388954439 118429508 1
52412027 223552246 1
78702900 65357102 1
44548822 385936104 1
49682880 15672615 2
14567982 20992801 1
21746513 225857392 2
15672615 225857392 1
143739561 225857392 1
143779403 20992801 2
261782937 121762421 1
14104027 388250401 1
78702900 131926473 1
27850283 393947529 1
24211594 25091518 1
19018381 27850283 1
5715682 19018381 3
58922682 288723364 2
19758148 24727170 2
27850283 19018381 1
311986618 19018381 1
14933304 19018381 1
27850283 106115066 1
94701778 68659708 1
58922682 24727170 1
162472533 387054267 1
193313425 386476845 1
408454349 200700960 1
58922682 209029473 1
377319290 77981490 2
106115066 19018381 1
94701778 168592013 1
19758148 209029473 1
16884084 55253731 1
387054267 168592013 2
222477026 383238347 3
94701778 277496722 1
112398730 81857654 1
219330249 180013616 2
77981490 15672615 3
131970620 106150560 1
106150560 386476845 2
193313425 131970620 6
75896448 153810216 1
156992643 84563846 1
75896448 277496722 2
118429508 34374472 1
408454349 34374472 2
328634628 34374472 5
260824465 331178901 4
125270251 131517399 5
101712079 55253731 3
107254637 84563846 1
20589545 20600229 1
432396682 131970620 6
143212610 20856796 1
153810216 68659708 2
217148014 131517399 1
454866285 77808680 5
162472533 277496722 2
32522100 277496722 1
260824465 277496722 1
240202308 118429508 2
33300246 277496722 8
245745762 20992801 2
68659708 34654362 1
118984824 269788397 3
144929619 131517399 1
77808680 72341341 1
18099795 156992643 4
143739561 14146330 1
14146330 106150560 2
130154450 227023883 3
130154450 20600229 1
227023883 20600229 1
253490735 387054267 3
432396682 143739561 2
75896448 32439211 1
75896448 227023883 1
77981490 397229449 2
24211594 227023883 3
16708655 131970620 8
20424362 333330899 1
118984824 217148014 3
107254637 34654362 2
77808680 131970620 1
143212610 32439211 5
77808680 21746513 1
227023883 79974944 1
77808680 143779403 1
19758148 217148014 1
80943076 118984824 1
227023883 34374472 4
21736214 162472533 3
18632946 454866285 1
20995648 225857392 1
496278040 15157283 12
328634628 72341341 3
357805905 245745762 2
14567982 18632946 3
277496722 118429508 2
84563846 156992643 2
454866285 20856796 3
20148039 34374472 1
115643685 227023883 2
162472533 61733092 3
121762421 84563846 1
460401829 62613162 4
34940114 155892458 1
24211594 249709671 1
20856796 21746513 1
198912426 105880024 1
68659708 32439211 1
34374472 90432690 4
156992643 331178901 7
143212610 15672615 4
20992801 15672615 4
14190551 131970620 6
14190551 387054267 1
31373289 77240489 23
17723460 31373289 2
90432690 34374472 1
58821256 131970620 4
50303152 23749162 6
191807697 331178901 2
94701778 191807697 1
46609085 77240489 48
20992801 68659708 3
93880122 15157283 5
25091518 121762421 1
61733092 143212610 4
222477026 15157283 2
21746513 18632946 2
198912426 201226827 5
143779403 16708655 1
33300246 121762421 3
153810216 454866285 1
143212610 20992801 3
17723460 118429508 6
54515428 19177609 1
125312818 15157283 1
54515428 15157283 1
61733092 240202308 1
77240489 31373289 1
66444899 77240489 12
219298196 77240489 11
17723460 156992643 4
19177609 131517399 1
408454349 173089105 6
125270251 101712079 2
125270251 118984824 8
106150560 388954439 2
16708655 388954439 1
19758148 222477026 1
125270251 31373289 1
130154450 61733092 3
331021368 422184091 1
50303152 18632946 1
50303152 27212119 1
164226176 34374472 1
19397942 169864622 2
50303152 61781260 1
125270251 121127090 3
276868661 77240489 19
227023883 18632946 1
227023883 14567982 1
227023883 169864622 1
164226176 50303152 1
125270251 309587728 1
117783032 22499765 1
193313425 124270074 3
35305401 18632946 3
373442908 76650839 11
118984824 55253731 1
387054267 16708655 1
21736214 20589545 10
277496722 297967419 1
105800463 387054267 3
21666641 27850283 6
164226176 259215762 1
16708655 454866285 5
121762421 34374472 2
125270251 393947529 2
66774405 331178901 1
32439211 331178901 4
331178901 32439211 1
35305401 61733092 2
14190551 353688428 3
20995648 20992801 3
387054267 68659708 3
54351001 353688428 1
164226176 32369044 1
34374472 124270074 1
93880122 328576792 1
58922682 118984824 2
84563846 77240489 6
240202308 21746513 2
33300246 331178901 3
16708655 68659708 3
61781260 331178901 5
457060718 353688428 1
328634628 20589545 1
24211594 20600229 5
62613162 35305401 2
19977759 34374472 5
32439211 201226827 1
328634628 16708655 3
415449314 331178901 6
173089105 68659708 9
14104027 19619404 1
19977759 125270251 2
130154450 225857392 3
130154450 331178901 2
261782937 387054267 3
16708655 499781930 1
153810216 34654362 2
15484198 18632946 1
61733092 130154450 1
15484198 81367969 1
164226176 169864622 2
277496722 169864622 1
193313425 387054267 7
387054267 169864622 1
242943134 15157283 2
93880122 62613162 1
105800463 131970620 5
496278040 78702900 1
120720108 156992643 2
193313425 102084479 1
33300246 227023883 2
115643685 454866285 1
219298196 31373289 3
61781260 499781930 2
200700960 173089105 2
240202308 23749162 2
34244239 118984824 6
15010349 106115066 2
22499765 27850283 1
33300246 387054267 2
22499765 223552246 1
318951712 192935794 15
192935794 61733092 1
261782937 270926830 4
15580900 169864622 1
33300246 499781930 1
68659708 15048694 2
106115066 27850283 2
270926830 131970620 14
40238442 77188973 1
143779403 21408041 1
198912426 196054196 1
19758148 130092487 3
112398730 44548822 1
415449314 121762421 4
18627119 385936104 1
44548822 22159580 2
32522100 198912426 2
32522100 77981490 1
15580900 198912426 12
118984824 125270251 3
80943076 385936104 2
388250401 15157283 1
14567982 143212610 2
33300246 35305401 1
125270251 108587399 4
25097735 125312818 2
50303152 61733092 1
16884084 65357102 1
93860818 66078636 1
66078636 225857392 1
93860818 225857392 4
32439211 21713090 1
25097735 15157283 30
32439211 90432690 1
20992801 143212610 3
106150560 32369044 1
58821256 397229449 2
388250401 21746513 1
22159580 15048694 1
19977759 72341341 2
75896448 318951712 1
192935794 198912426 9
70796349 22159580 2
35781487 120720108 1
408454349 494828691 1
188332701 237700394 1
22159580 34374472 2
22159580 227023883 2
106150560 20589545 1
259215762 34374472 1
432396682 34654362 2
122994639 14933304 2
328634628 357805905 1
192935794 35305401 3
15580900 131926473 1
354911386 225857392 2
240202308 77188973 1
33300246 93860818 2
81367969 466501865 2
131970620 93860818 14
198912426 388954439 2
21408041 331178901 1
6364652 21746513 3
408454349 20600229 2
115643685 24211594 1
388250401 303707744 1
28543847 14933304 1
32439211 121762421 1
130154450 20992801 1
20148039 143212610 2
14190551 169864622 1
20600229 169864622 1
387054267 20992801 1
20992801 61733092 3
387054267 77188973 1
397229449 81367969 3
77220402 479644360 1
20424362 385936104 2
417975170 60738400 1
94701778 15672615 2
15672615 68659708 4
173089105 454866285 2
32965648 14933304 1
32965648 21736214 1
25091518 249709671 1
19397942 68659708 5
19397942 143212610 9
19397942 21736214 1
121762421 68659708 6
19397942 93860818 3
168592013 143739561 3
143739561 169864622 1
143739561 120720108 1
192935794 143739561 2
19397942 192935794 4
259215762 331178901 1
61733092 388954439 1
376161322 318951712 1
376161322 143212610 2
35305401 143739561 1
376161322 118429508 1
432396682 143212610 2
376161322 143739561 1
376161322 192935794 1
19397942 454866285 5
21736214 77808680 2
331178901 156992643 3
331178901 93860818 3
34244239 217148014 1
19397942 20600229 2
24211594 77188973 1
253490735 454866285 1
25091518 21736214 1
25091518 245745762 3
260824465 130154450 1
22159580 388954439 1
22159580 454866285 3
20600229 77981490 1
22159580 21736214 1
173089105 225857392 2
111411358 15672615 3
24211594 143212610 2
24211594 156992643 1
24211594 32439211 1
169864622 32439211 3
261782937 198912426 3
260824465 21736214 1
475884318 95646830 3
388299335 105800463 2
75896448 331178901 1
32522100 25091518 1
387054267 20600229 1
383238347 88974929 1
33300246 169864622 1
388954439 20589545 1
388954439 93860818 1
130154450 164226176 1
120720108 164226176 1
164226176 68659708 1
460401829 217148014 1
19589280 22639961 1
261782937 16708655 2
34374472 388954439 2
130154450 169864622 1
357805905 68659708 6
20995648 169864622 1
454866285 353688428 1
454866285 466501865 1
26584956 407741330 2
16884084 101712079 1
318951712 131970620 1
261782937 397229449 2
261782937 118429508 1
131970620 388954439 1
50714939 66078636 1
245745762 18632946 1
115643685 328634628 1
75896448 34374472 1
169864622 20600229 2
415449314 156992643 3
261782937 22388326 1
20148039 22388326 5
494828691 20148039 2
331021368 44548822 2
354911386 90432690 2
81367969 198912426 5
15580900 389434876 1
15580900 259215762 1
81367969 32522100 1
20995648 21408041 2
118984824 198912426 1
61781260 77188973 2
19977759 20589545 1
17723460 198912426 3
460401829 15157283 3
198912426 245745762 1
121127090 78702900 1
16708655 105800463 1
66078636 68659708 1
105880024 105800463 1
18020612 106150560 1
328634628 93860818 4
19397942 105800463 2
94701778 106150560 1
173089105 21746513 1
328634628 106150560 3
35781487 106150560 1
328634628 14933304 1
328634628 153810216 1
121127090 383238347 1
94701778 14567982 1
328634628 20424362 1
19397942 331178901 1
376161322 20148039 1
32965648 169864622 1
122994639 169864622 1
78702900 388250401 1
389443487 227023883 6
58922682 16884084 5
18099795 198912426 2
156992643 20856796 1
58922682 19825835 7
245745762 169864622 1
131970620 353688428 5
19397942 164226176 1
15580900 388954439 3
20600229 227023883 3
130154450 198912426 1
14395178 68659708 3
33300246 318951712 1
66078636 253490735 1
499781930 15672615 1
270926830 77808680 5
107722321 15672615 1
77234984 259215762 1
23749162 15672615 2
77234984 15672615 1
23749162 408454349 1
397229449 253490735 1
32522100 105800463 2
19397942 34374472 4
107254637 169864622 3
24211594 318951712 3
318951712 34374472 1
388954439 516688031 1
318951712 20589545 1
62613162 78702900 3
19397942 72341341 4
20995648 198912426 1
191111643 198912426 5
77188973 32439211 1
222477026 76650839 1
66774405 22159580 1
143739561 15672615 1
153810216 93860818 5
185183285 77188973 1
33300246 19397942 1
14190551 156992643 1
156992643 77808680 1
288723364 188332701 33
24211594 277496722 6
191807697 21746513 1
107254637 143212610 1
77981490 34654362 4
17723460 245745762 4
16708655 253490735 1
21746513 377319290 1
21746513 253490735 5
156992643 34374472 1
153810216 245849058 7
153810216 164226176 2
454866285 68659708 4
376161322 34374472 1
18099795 253490735 2
407741330 26584956 4
198912426 466501865 2
353688428 466501865 1
249709671 169864622 1
107254637 131970620 4
16708655 32439211 4
475884318 24727170 1
65357102 131517399 2
24727170 275228841 2
259215762 15672615 4
19977759 245849058 3
19977759 32439211 2
249709671 353688428 4
353688428 32522100 2
15453062 68659708 1
17723460 61733092 3
93860818 499781930 1
185183285 21713090 1
227023883 93860818 1
227023883 198912426 13
143739561 270926830 3
516688031 77981490 1
20995648 454866285 8
19018381 18632946 1
24211594 68659708 3
20992801 35305401 1
35305401 227023883 2
20992801 93860818 2
54351001 245745762 1
164226176 21746513 1
19018381 34374472 1
106115066 55253731 1
106115066 223552246 1
19018381 20589545 1
19825835 223552246 3
388954439 105800463 1
17723460 466501865 4
193313425 198912426 9
27212119 225857392 1
162472533 143212610 3
466501865 77188973 2
261782937 70796349 2
68659708 173089105 8
68659708 49682880 1
193313425 192935794 2
50714939 16884084 3
16708655 121762421 6
169864622 35305401 1
454866285 34654362 1
17723460 19977759 2
117777690 106150560 2
162472533 105880024 1
253490735 68659708 3
24734991 385936104 1
68659708 105838665 1
253490735 105838665 1
253490735 93860818 1
125270251 16708655 2
125270251 121762421 1
6364652 20992801 1
20589545 20992801 1
387054267 15672615 1
21408041 21736214 3
23749162 331178901 2
61733092 354911386 1
25091518 198912426 2
131970620 198912426 2
353688428 198912426 7
32369044 192935794 1
77981490 225857392 2
100260784 95646830 1
20148039 21736214 1
33300246 20992801 3
19177609 44548822 1
18099795 32439211 5
35781487 15672615 2
20995648 32369044 2
68659708 14395178 1
102084479 93860818 1
105800463 79974944 1
20995648 192935794 5
6364652 192935794 5
115643685 143212610 4
61781260 192935794 8
77981490 33300246 6
50303152 33300246 6
20992801 245745762 2
133236916 387054267 1
18099795 34374472 1
21736214 34374472 6
18099795 245745762 1
15580900 454866285 1
153810216 20148039 1
115643685 245849058 3
388250401 125270251 1
19758148 155892458 1
201226827 466501865 1
201226827 388954439 3
388250401 19825835 1
388250401 223552246 1
34374472 20148039 1
277496722 143739561 1
14190551 24211594 1
21746513 331178901 3
17723460 331178901 4
153810216 82093305 1
153810216 169864622 1
20589545 15672615 2
162472533 32439211 2
19977759 331178901 3
253490735 20148039 1
143739561 34374472 1
143739561 277496722 2
47916280 108587399 1
353688428 22639961 3
14190551 198912426 2
14104027 34940114 1
122994639 24727170 2
227023883 61733092 1
132170123 32439211 1
377319290 407741330 2
47916280 55253731 1
85302744 6058852 1
156992643 68659708 6
68659708 23749162 1
156992643 23749162 1
156992643 227023883 5
75896448 156992643 3
153810216 124270074 1
318951712 198912426 4
318951712 21746513 1
65357102 436576452 4
14104027 309587728 1
331021368 309587728 1
80802900 225857392 1
415449314 225857392 2
72341341 49682880 1
90432690 68659708 2
72341341 387054267 1
225857392 105838665 2
18632946 14146330 3
18632946 18020612 1
21736214 107722321 1
23452598 225857392 1
82093305 19977759 2
54351001 162472533 1
328634628 131970620 3
198912426 260824465 1
21736214 169864622 2
34374472 65357102 1
16970757 295807687 5
14190551 132170123 2
20995648 318951712 1
255998767 28087982 1
35305401 20589545 2
58922682 95646830 3
33300246 23749162 8
20226550 16884084 1
68659708 192935794 1
118429508 192935794 3
118429508 191807697 1
118429508 162472533 1
118429508 270926830 3
77981490 77808680 1
14146330 77981490 1
14146330 353688428 1
19295262 173089105 1
19295262 270926830 3
14146330 407741330 1
568174146 34374472 1
19295262 169864622 1
19295262 143739561 1
568174146 270926830 1
21736214 270926830 1
55253731 131926473 1
118429508 143739561 2
20600229 198912426 1
27212119 277496722 3
192935794 68659708 2
454866285 131970620 4
454866285 173089105 2
387054267 200700960 1
387054267 407741330 2
407741330 27212119 1
33300246 125270251 1
55253731 125270251 2
245849058 15672615 1
309587728 118984824 1
328634628 169864622 3
22499765 14933304 1
115643685 466501865 1
40238442 466501865 1
40238442 90432690 1
77981490 115643685 1
81367969 105800463 1
61781260 105800463 1
50303152 124270074 1
19977759 68659708 5
19977759 18020612 1
124270074 19977759 1
19397942 388299335 1
19397942 19977759 1
242943134 288723364 1
77188973 90432690 1
125270251 496278040 4
164226176 18632946 1
169864622 19977759 1
40238442 19977759 1
21408041 387054267 1
68659708 18020612 1
15048694 105800463 1
19397942 259215762 1
245745762 318951712 1
32439211 245745762 2
32439211 68659708 2
387054267 118429508 1
21713090 318951712 1
84563846 49682880 1
245745762 198912426 3
353688428 68659708 1
77188973 68659708 1
19977759 105800463 3
389434876 33300246 1
14567982 118429508 1
14567982 168592013 1
388250401 16884084 1
115643685 415449314 1
105800463 20600229 1
21736214 32439211 1
191807697 153810216 3
191807697 245745762 1
303707744 131517399 1
303707744 24734991 1
303707744 222477026 1
22388326 32439211 1
20424362 130092487 2
408454349 77188973 1
20424362 100260784 2
432396682 164226176 3
331178901 173089105 4
75896448 35305401 3
105800463 249709671 3
113585486 217148014 1
46609085 276868661 4
75896448 143212610 2
33300246 353688428 3
125270251 15157283 4
33300246 131970620 9
33300246 568174146 1
270926830 245745762 3
25091518 454866285 1
25091518 61733092 2
25091518 21713090 1
143779403 131970620 9
118429508 35305401 2
312758175 222477026 2
84563846 93860818 2
21736214 318951712 1
21736214 331178901 6
25091518 33300246 3
568174146 131970620 2
124270074 21746513 2
143739561 21713090 1
16970757 19589280 2
50714939 24727170 1
17723460 25091518 1
17723460 249709671 1
32522100 77808680 1
77808680 156992643 1
240202308 34374472 1
22159580 77808680 1
162472533 143739561 1
222762589 78702900 1
25091518 270926830 3
164226176 143739561 1
143212610 106150560 3
143739561 77981490 2
164226176 118429508 1
164226176 20148039 1
25091518 21746513 2
25091518 35305401 1
354911386 192935794 3
354911386 68659708 2
115643685 77188973 1
354911386 20148039 1
117777690 23749162 1
111013369 16884084 1
55253731 95646830 2
270926830 68659708 1
432396682 105800463 3
25091518 24211594 1
25091518 26584956 5
5715682 55059675 1
193313425 16708655 1
20856796 105800463 1
15048694 118984824 1
20856796 162472533 1
33300246 192935794 1
95194160 68659708 2
23749162 19977759 1
568174146 93860818 5
115643685 21746513 2
20424362 125312818 1
32369044 387054267 1
32369044 156992643 1
35781487 21713090 2
245745762 23749162 2
82093305 18632946 1
143212610 249709671 3
58821256 34654362 8
58821256 277496722 1
50714939 105800463 2
21736214 277496722 2
130154450 385936104 1
33300246 198912426 2
19177609 62613162 1
353688428 331178901 3
105880024 192935794 1
93860818 77981490 1
153810216 31373289 1
121762421 198912426 4
19977759 21736214 2
21736214 245745762 5
50714939 19825835 7
131970620 225857392 1
168592013 387054267 1
475884318 14933304 1
153810216 219298196 1
388299335 82093305 1
388299335 454866285 2
49682880 90432690 1
107722321 34374472 1
32522100 6364652 2
93880122 22159580 2
106150560 388299335 1
20995648 23749162 2
119074643 188332701 2
19825835 475884318 1
19825835 16884084 6
131970620 568174146 1
16708655 143739561 2
499781930 270926830 1
499781930 19977759 1
225857392 162472533 1
20995648 20589545 1
34244239 16884084 3
14104027 16884084 8
105800463 376161322 2
77808680 106150560 6
77808680 81367969 1
169864622 81367969 1
32439211 77808680 1
77808680 16708655 2
169864622 77188973 1
16708655 77188973 2
16708655 77808680 6
105800463 77188973 1
22159580 25097735 9
125270251 14758838 1
20356313 275228841 1
80968760 25097735 1
21736214 156992643 1
82093305 118429508 2
21736214 386476845 1
20995648 34654362 1
20148039 105800463 2
58821256 198912426 3
19758148 385936104 1
50714939 288723364 1
61733092 77188973 1
14104027 108600854 1
65357102 16884084 1
388954439 201226827 2
68659708 130154450 1
269788397 475884318 1
164226176 77981490 1
164226176 20992801 1
303707744 125270251 1
6364652 164226176 1
288723364 19825835 1
270926830 143739561 2
270926830 93860818 4
200700960 32439211 1
21746513 125270251 1
385936104 125270251 1
111013369 245849058 1
432396682 94701778 1
373442908 77240489 1
105838665 568174146 1
35781487 192935794 1
415449314 6364652 2
415449314 249709671 1
21408041 93860818 1
50303152 169864622 1
386776248 288723364 1
201226827 77188973 1
143212610 125270251 1
222762589 25097735 4
61781260 143212610 6
227023883 77188973 1
115643685 14933304 1
115643685 408454349 3
193313425 415449314 2
16708655 143212610 3
16708655 198912426 2
61781260 198912426 3
55253731 188332701 1
105800463 353688428 1
107254637 193313425 1
107254637 386476845 1
388299335 198912426 3
227023883 397229449 1
415449314 21746513 3
388299335 192935794 5
156992643 77981490 2
193313425 20148039 1
475884318 188332701 5
19977759 225857392 2
261782937 105800463 3
16708655 245745762 1
33300246 21736214 3
387054267 20148039 1
388250401 25097735 5
21736214 198912426 3
93860818 95194160 1
94701778 32439211 2
107254637 20589545 1
479644360 124312153 2
25091518 143212610 5
185183285 388954439 3
34244239 55253731 1
65357102 25097735 1
201226827 270926830 1
270926830 90432690 2
143739561 193313425 1
58922682 19177609 1
18099795 93860818 2
408454349 387054267 2
191807697 20992801 1
408454349 118429508 1
408454349 21736214 3
143212610 225857392 3
408454349 328634628 2
15580900 143212610 1
15580900 19977759 1
25097735 19825835 2
22159580 105800463 2
19825835 250311545 3
125270251 24727170 1
34940114 16884084 1
173089105 168592013 2
173089105 331178901 3
357472615 68659708 5
32369044 77808680 1
25097735 164226176 1
19397942 20992801 2
19825835 15453062 4
19825835 288723364 1
105838665 20600229 1
14395178 15048694 3
388299335 49682880 2
93860818 32369044 1
19977759 49682880 1
153810216 49682880 1
260824465 318951712 1
260824465 397229449 1
33300246 259215762 1
415449314 168592013 4
34654362 68659708 2
21736214 20992801 2
168592013 68659708 1
20992801 77808680 1
21736214 168592013 2
242943134 19825835 2
193313425 245849058 1
253490735 21713090 2
80943076 19825835 1
20992801 198912426 6
253490735 198912426 3
253490735 131926473 1
242943134 385936104 1
94701778 32369044 1
19758148 16884084 7
14758838 188332701 2
191111643 105800463 1
16708655 192935794 2
14758838 288723364 1
270926830 198912426 1
276868661 15453062 4
105838665 105800463 1
77981490 198912426 2
249709671 331178901 2
249709671 193313425 1
75896448 93860818 2
35781487 23749162 5
397229449 201226827 3
22388326 397229449 1
19397942 415449314 3
75896448 121762421 1
185183285 198912426 6
21408041 16708655 1
166598394 15157283 1
24211594 353688428 1
14567982 193313425 1
250091875 19825835 1
34374472 61733092 1
61733092 32522100 1
388250401 22159580 2
191111643 387054267 1
191111643 19977759 1
26584956 68659708 2
14146330 164226176 1
191111643 21736214 2
20356313 80943076 3
227023883 21746513 1
101712079 82093305 1
35305401 77188973 1
32369044 77188973 2
66774405 111013369 1
121762421 25091518 1
77981490 196054196 1
388250401 15048694 1
389443487 198912426 1
32522100 193313425 4
19825835 22159580 1
15048694 219298196 1
225857392 20589545 1
28087982 223552246 1
580749365 227023883 3
61733092 14567982 1
61733092 21736214 1
14395178 16884084 2
357805905 34654362 2
61733092 198912426 1
156992643 198912426 3
169864622 14146330 1
25097735 388954439 1
20148039 93860818 5
94701778 34374472 1
106150560 68659708 1
249709671 19977759 1
16708655 22639961 2
106150560 77188973 3
80021045 19018381 1
580749365 32369044 1
249709671 277496722 1
19018381 19825835 1
143779403 198912426 1
20356313 19825835 4
188332701 19825835 1
496278040 19825835 1
58922682 15453062 1
188332701 15453062 1
261782937 225857392 1
225857392 253490735 2
61781260 193313425 24
300872531 397229449 1
91786287 22499765 1
300872531 143212610 3
22639961 198912426 1
200700960 93860818 2
58922682 16970757 5
261782937 131970620 1
58922682 385936104 1
115643685 156992643 2
58821256 300872531 10
300872531 19977759 5
454866285 82093305 1
300872531 93860818 3
454866285 143212610 1
22639961 353688428 3
101712079 65357102 1
77224096 318951712 2
260824465 143212610 1
260824465 120720108 12
120720108 260824465 3
58821256 260824465 1
580749365 260824465 2
15157283 25097735 10
15157283 76650839 1
300872531 277496722 5
105800463 107722321 1
84563846 61733092 1
261782937 90432690 1
460401829 25097735 2
121762421 20589545 1
105880024 386476845 2
120720108 193313425 1
14190551 193313425 8
120720108 277496722 1
105880024 211525589 1
105800463 211525589 1
162472533 227023883 2
125270251 16970757 6
102084479 34374472 1
580749365 120720108 2
20995648 107254637 1
143212610 200700960 2
354911386 19295262 1
354911386 277496722 1
84563846 277496722 1
408454349 143212610 1
408454349 20148039 1
354911386 198912426 2
40238442 107722321 1
261782937 118984824 1
261782937 25097735 1
580749365 34374472 2
93860818 260824465 1
121762421 61733092 1
34244239 19825835 3
34244239 25097735 1
81367969 40238442 1
106150560 198912426 5
17723460 107722321 1
198912426 120720108 1
62613162 15048694 3
118984824 25097735 7
240202308 34654362 1
270926830 121762421 2
389434876 93860818 2
20589545 68659708 2
25091518 70796349 1
40238442 68659708 1
14190551 22388326 1
70796349 24734991 1
120720108 93860818 1
17723460 15453062 1
19397942 21746513 2
14284260 16970757 2
14284260 118984824 1
14284260 108587399 1
14284260 209029473 1
318951712 454866285 2
18020612 331178901 1
18099795 331178901 9
18099795 107254637 1
111013369 383238347 1
120720108 14146330 2
331178901 120720108 1
20424362 118984824 1
185183285 131970620 7
121762421 107254637 1
49682880 23749162 3
353688428 131970620 1
475884318 288723364 3
475884318 44548822 1
415449314 18632946 2
20600229 260824465 1
389434876 25091518 1
20600229 34654362 1
20856796 131970620 2
32369044 105838665 1
118984824 19825835 3
26796376 19825835 1
77981490 22639961 1
20995648 72341341 2
105800463 72341341 1
143779403 249709671 1
26796376 15157283 2
61781260 20992801 1
61781260 516688031 1
20995648 35305401 1
18099795 34654362 1
191111643 22388326 1
143779403 26796376 1
460401829 222762589 1
58922682 26796376 43
389434876 19018381 1
34244239 76650839 9
35781487 270926830 1
219976700 34374472 1
121762421 250091875 1
118984824 16970757 1
118984824 26796376 5
33300246 143212610 2
118984824 125312818 1
131970620 34374472 1
18020612 34374472 1
14104027 26796376 14
50714939 26796376 2
32965648 115643685 1
34374472 168592013 1
15048694 50714939 2
80943076 193313425 2
119074643 22159580 2
119074643 50714939 1
387054267 245745762 1
25091518 261782937 4
34374472 25091518 1
156992643 22639961 2
78702900 15157283 10
20992801 105838665 3
121762421 14567982 1
397229449 77188973 2
17723460 26584956 2
119074643 95646830 1
17723460 34654362 3
143212610 331178901 6
80021045 18627119 1
373442908 121762421 2
432396682 121762421 3
77981490 245745762 1
245745762 93860818 1
156992643 72341341 3
318951712 193313425 1
61733092 357805905 2
34244239 26796376 15
388250401 245745762 1
388250401 14567982 1
388250401 454866285 1
270926830 77981490 1
388250401 26796376 2
15157283 26796376 14
242943134 26796376 1
242943134 121762421 1
242943134 18627119 1
432396682 389434876 1
270926830 20600229 1
593650130 15048694 1
270926830 193313425 2
270926830 331178901 2
261782937 192935794 2
84563846 318951712 1
131970620 318951712 1
24211594 16708655 3
24211594 131970620 1
58836363 15048694 1
261782937 20856796 1
122994639 277499481 1
122994639 15048694 1
34940114 24734991 1
34374472 58821256 1
84563846 121762421 1
242943134 155892458 1
162472533 121762421 1
227023883 353688428 1
192935794 21746513 3
242943134 62613162 1
162472533 259215762 1
80943076 18627119 1
122994639 18627119 1
122994639 383238347 1
16708655 26584956 1
191111643 32439211 3
191111643 14567982 3
224655400 62613162 1
28543847 66774405 1
261782937 193313425 8
261782937 245745762 1
81367969 18632946 1
227023883 81367969 1
25091518 105880024 1
70796349 475884318 2
124270074 106150560 2
81367969 468356212 1
225857392 245745762 1
27212119 580749365 1
460401829 50714939 5
80943076 26796376 10
32439211 225857392 5
14190551 253490735 6
35305401 143779403 1
58821256 253490735 2
162472533 131970620 1
479644360 19018381 1
77808680 32439211 2
14190551 58821256 9
331178901 131970620 1
22639961 227023883 1
22639961 68659708 1
50303152 34374472 1
415449314 143739561 1
16708655 20600229 3
19619404 19825835 1
318951712 107254637 1
318951712 58821256 1
200700960 153810216 1
318951712 115643685 1
318951712 388954439 1
318951712 94701778 1
82093305 261782937 1
376161322 353688428 1
93860818 162472533 1
153810216 253490735 1
112398730 217148014 2
225857392 58821256 2
106150560 77808680 4
115643685 468356212 1
113585486 193313425 2
35305401 93860818 1
143779403 568174146 1
66774405 25097735 2
112398730 50714939 1
81857654 22159580 1
19018381 19177609 1
154943205 78702900 1
143779403 58821256 9
105880024 61733092 1
173089105 270926830 1
277496722 68659708 5
121762421 34654362 2
34940114 166598394 1
19825835 34244239 4
357472615 23749162 1
19977759 24211594 1
300872531 270926830 1
143739561 58821256 2
169864622 249709671 1
107722321 225857392 1
93860818 318951712 2
300872531 94701778 2
77808680 58821256 1
82093305 61733092 1
35781487 259215762 2
312758175 26796376 6
93860818 94701778 1
34940114 217148014 1
34940114 223552246 1
68198984 275228841 1
192935794 260824465 1
388299335 58821256 2
115643685 20589545 1
18632946 193313425 1
143779403 193313425 10
94701778 225857392 3
225857392 32439211 2
270926830 75896448 1
250311545 14933304 1
58821256 393436815 1
64396655 26584956 4
20992801 58821256 1
58821256 61733092 1
331178901 164226176 1
475884318 111013369 1
93880122 76650839 2
422184091 475884318 2
28087982 296312085 1
21736214 105800463 1
21736214 193313425 10
474991141 15157283 1
94701778 49682880 1
94701778 200700960 2
112398730 223552246 1
474991141 26796376 1
393436815 50303152 1
454866285 77981490 3
415449314 193313425 1
300872531 58821256 7
54351001 558445037 2
169864622 328634628 3
353688428 24211594 1
432396682 58821256 9
303707744 20356313 1
162472533 26796376 1
354911386 93860818 4
20356313 15157283 3
191111643 270926830 4
117777690 196054196 1
14190551 386476845 1
259215762 18020612 1
17723460 169864622 3
397229449 261782937 1
20148039 385936104 1
18020612 93860818 2
253490735 318951712 1
253490735 21746513 1
253490735 153810216 1
185183285 245745762 1
124270074 125270251 1
124270074 32439211 3
20424362 15048694 2
70796349 422184091 1
14104027 25097735 3
21713090 225857392 1
245745762 77808680 1
32522100 162472533 1
78702900 121127090 2
20589545 331178901 1
18632946 105800463 1
193313425 20600229 2
20148039 162472533 2
389434876 23749162 2
311986618 14197060 1
311986618 27850283 1
415449314 49682880 1
32522100 31373289 1
300872531 118429508 10
25097735 331178901 1
19295262 193313425 1
61781260 58821256 3
300872531 131970620 3
77981490 58821256 1
131926473 288723364 1
143212610 20589545 2
60738400 55253731 1
143212610 173089105 1
20356313 78702900 1
270926830 106150560 2
77808680 118429508 4
408454349 193313425 1
328634628 32439211 2
124270074 107254637 1
318951712 61733092 1
120720108 21746513 1
105800463 35781487 1
94701778 131970620 1
200700960 318951712 1
173065787 200700960 1
198912426 22639961 1
19397942 107254637 2
253490735 49682880 1
200700960 118429508 2
65357102 15157283 2
34654362 454866285 1
269788397 15157283 4
19619404 15048694 2
253490735 58821256 1
261782937 32439211 3
32439211 328634628 3
269788397 26796376 3
131970620 397229449 1
107254637 49682880 2
6364652 20600229 1
457060718 318951712 1
457060718 331178901 1
143212610 193313425 4
33300246 72341341 7
300872531 388299335 1
432396682 169864622 2
156992643 131970620 1
50714939 65357102 1
34654362 253490735 2
34374472 107254637 1
34374472 193313425 6
188332701 36664451 1
121127090 54515428 1
66774405 15157283 1
19825835 54515428 2
217148014 188332701 2
16970757 26796376 11
21746513 156992643 2
223552246 26796376 7
22159580 16884084 1
432396682 93860818 13
259215762 32439211 1
460401829 462856853 1
118429508 94701778 1
50303152 14567982 1
125270251 54515428 2
20148039 68659708 1
17723460 77188973 1
33300246 193313425 7
77981490 35305401 1
32439211 35305401 1
35305401 32439211 1
107254637 105838665 2
191111643 121762421 7
77808680 454866285 1
162472533 454866285 1
122994639 20356313 1
15157283 295807687 1
121762421 16708655 1
121762421 193313425 2
35781487 240202308 1
300872531 77808680 7
217148014 180013616 1
222477026 26796376 4
19295262 198912426 2
115643685 318951712 1
25097735 61733092 1
415449314 245745762 4
415449314 20589545 1
20589545 34374472 1
415449314 77188973 3
19177609 25097735 1
106150560 49682880 2
105800463 95646830 1
105800463 54515428 1
6058852 54515428 1
121762421 143739561 1
19825835 606306570 1
21736214 164226176 2
107254637 277496722 1
25097735 6058852 1
624746312 58821256 8
387054267 253490735 9
300872531 624746312 4
20589545 40238442 1
432396682 245745762 2
353688428 14146330 1
222477026 188332701 1
16884084 222477026 9
19825835 15157283 1
14190551 50714939 1
21746513 193313425 3
58821256 624746312 2
19825835 26796376 13
131517399 26796376 6
35305401 121762421 1
191111643 58821256 1
111411358 26584956 1
34374472 300872531 1
387054267 93860818 2
34374472 318951712 1
34374472 162472533 2
19758148 19825835 2
19825835 15048694 3
19758148 15048694 4
250311545 26796376 4
40238442 61733092 1
28087982 78702900 1
22639961 40238442 2
80021045 277496722 1
331178901 169864622 1
169864622 131970620 7
19758148 15453062 1
14933304 393947529 2
120720108 77981490 1
82093305 407741330 1
101262304 19018381 1
25097735 26796376 3
101262304 180013616 1
106150560 245745762 1
125270251 26796376 14
11564602 95646830 1
389443487 20600229 6
32965648 131926473 1
20600229 389443487 3
68659708 357472615 1
240202308 357472615 1
399365200 217148014 1
64396655 357472615 1
14567982 198912426 1
14567982 260824465 1
14567982 277496722 1
80943076 55253731 2
300872531 143779403 1
300872531 106150560 1
106150560 117777690 1
300872531 117777690 2
209029473 54515428 1
26584956 81367969 1
300872531 34654362 6
312758175 154943205 1
18632946 169864622 1
64396655 93860818 1
408454349 93860818 1
34374472 64396655 1
61781260 93860818 2
77220402 27850283 1
20589545 18632946 1
191111643 407741330 1
18632946 106150560 2
223552246 125270251 1
173089105 106150560 1
173089105 407741330 3
75896448 68659708 2
18632946 407741330 2
75896448 407741330 1
198912426 143212610 2
198912426 245849058 1
68659708 131970620 4
462856853 54515428 1
28087982 77808680 1
28087982 331178901 1
18632946 68659708 2
223552246 383238347 1
93860818 77808680 1
143212610 118429508 1
118429508 22639961 1
68659708 106150560 3
15672615 106150560 1
22639961 106150560 1
118429508 68659708 7
124270074 118429508 1
124270074 77808680 2
93860818 118429508 6
124270074 93860818 4
20600229 18632946 1
20600229 407741330 1
58821256 388954439 1
124270074 388954439 1
95646830 245745762 1
20600229 20589545 1
124270074 454866285 1
624746312 118429508 6
118429508 624746312 3
258834854 34244239 1
300872531 193313425 2
14567982 331178901 2
143212610 354911386 3
154943205 16884084 2
131970620 15672615 2
14190551 270926830 1
624746312 77808680 2
62613162 331178901 2
143779403 94701778 2
19758148 26796376 16
26796376 385936104 1
28543847 26796376 1
386476845 77188973 1
78702900 102958885 1
78702900 222477026 1
16708655 261782937 1
19758148 78702900 1
222477026 118984824 1
357472615 32369044 1
192935794 32439211 3
253490735 20992801 1
261782937 376161322 3
25097735 77234984 1
462856853 125270251 1
77234984 25097735 1
432396682 624746312 2
32369044 198912426 1
18020612 55253731 1
198912426 250091875 1
328634628 193313425 6
397229449 88974929 1
105838665 15672615 2
288723364 19177609 1
303707744 388250401 1
259215762 328634628 1
19619404 593650130 1
105800463 331178901 6
105800463 58821256 2
55059675 27850283 2
532351874 20856796 1
20356313 121127090 1
131926473 121127090 1
131926473 383238347 1
46609085 95646830 1
61781260 14933304 1
328634628 34654362 1
46609085 16884084 1
19295262 34654362 1
122994639 462856853 2
617016144 121127090 1
617016144 131926473 1
25097735 78702900 1
78702900 593650130 4
460401829 26796376 10
78702900 26796376 5
617016144 328634628 1
617016144 407741330 1
21746513 198912426 3
118984824 245745762 1
377319290 386476845 1
105800463 19397942 1
180013616 132170123 1
106115066 132170123 3
23749162 93860818 1
143739561 61733092 1
143739561 407741330 1
54351001 32439211 6
460401829 383238347 1
277496722 32369044 1
20995648 26796376 1
91786287 27850283 1
78702900 76650839 2
22159580 23749162 1
22159580 32522100 1
432396682 300872531 7
22159580 383238347 1
217148014 222477026 1
108587399 26796376 9
331021368 222477026 1
20226550 78702900 2
143212610 318951712 1
68659708 20992801 1
5715682 91786287 1
54351001 568174146 2
85302744 14197060 1
95646830 55253731 1
25091518 106150560 2
118429508 21746513 3
131926473 155892458 1
457060718 303707744 1
19397942 22639961 3
19397942 198912426 1
20995648 131970620 1
19397942 131970620 1
19397942 245849058 3
25097735 68659708 1
6364652 18632946 1
6364652 198912426 1
20356313 462856853 1
11564602 200700960 1
18632946 78702900 1
77234984 318951712 1
80943076 143212610 1
80802900 55059675 1
5715682 14197060 2
121127090 15157283 1
117777690 15672615 1
27850283 14197060 4
121127090 26796376 1
331178901 225857392 2
33300246 77188973 4
107722321 198912426 2
22159580 118984824 2
331021368 131926473 1
131926473 15157283 1
80802900 14933304 1
77981490 105880024 1
80943076 78562045 1
193313425 20424362 1
259215762 66078636 2
242943134 34374472 1
78702900 18632946 1
94701778 143739561 1
143212610 23749162 1
33300246 245849058 4
383238347 34940114 1
77224096 20992801 2
432396682 77808680 1
49682880 300872531 3
245745762 568174146 1
185183285 40238442 4
297967419 245849058 1
78702900 14146330 1
78702900 245745762 1
27850283 19177609 1
81857654 66078636 1
105800463 68659708 1
22159580 66774405 2
188332701 15157283 1
516688031 196054196 1
15157283 288723364 1
460401829 24727170 1
50714939 385936104 2
191111643 124270074 1
130154450 26584956 1
130154450 131970620 1
130154450 35305401 1
20356313 24727170 1
58922682 277496722 1
34940114 105800463 1
24734991 24727170 1
60738400 20356313 1
222762589 84563846 1
34940114 143212610 3
121127090 125270251 1
388250401 222762589 1
19977759 407741330 1
19977759 14933304 1
19977759 143212610 1
49682880 143212610 1
624746312 93860818 8
21736214 26584956 1
124270074 198912426 2
173089105 34374472 2
173089105 169864622 2
624746312 19977759 1
94701778 81367969 1
110767433 77981490 1
408454349 26584956 1
14146330 198912426 1
19758148 593650130 3
143779403 14146330 2
131970620 34654362 1
32369044 21736214 1
300872531 318951712 2
65357102 50714939 3
35781487 94701778 4
35781487 245745762 1
245745762 415449314 1
33300246 250091875 1
222477026 125270251 1
222477026 78702900 1
121127090 70796349 1
198912426 20992801 12
222477026 108587399 1
388299335 21746513 1
125270251 462856853 2
106115066 38886883 4
462856853 19825835 1
457060718 22159580 4
18099795 191807697 1
121127090 16884084 2
16884084 24727170 1
34343954 68659708 1
105800463 34940114 2
6364652 253490735 1
245745762 33300246 1
354911386 21736214 1
28543847 15048694 1
20226550 15157283 1
185183285 34374472 4
20226550 26796376 3
354911386 353688428 1
185183285 77981490 2
198912426 185183285 12
33300246 185183285 2
64396655 15672615 1
64396655 32522100 1
250091875 198912426 1
61781260 107254637 1
25097735 15048694 2
387054267 117777690 1
191111643 34654362 1
112398730 76650839 2
300872531 225857392 1
300872531 198912426 2
466501865 198912426 1
14197060 27850283 1
242943134 19758148 1
242943134 188332701 1
77234984 300872531 1
108587399 386776248 1
387054267 90432690 2
225857392 153810216 1
164226176 106150560 1
91786287 219330249 1
91786287 180013616 2
115643685 622426905 1
115643685 32439211 2
54515428 14758838 1
331021368 95646830 1
14933304 14197060 1
14933304 19825835 2
95646830 295807687 3
460401829 95646830 1
415449314 15672615 2
300872531 169864622 1
300872531 454866285 2
130154450 192935794 2
300872531 227023883 1
80021045 198912426 1
18632946 198912426 2
18632946 353688428 2
300872531 156992643 1
79974944 77188973 1
58821256 19589280 1
14190551 34654362 4
61781260 624746312 2
16708655 185183285 1
35305401 388954439 1
153810216 143212610 2
34374472 328634628 2
14197060 15010349 1
19619404 20424362 1
80943076 373442908 1
115643685 106150560 2
185183285 219976700 1
432396682 32369044 3
222477026 16884084 6
54351001 130154450 1
101712079 19758148 2
32965648 15672615 2
34374472 18020612 1
14190551 20995648 12
115643685 20995648 2
388299335 185183285 3
106115066 15010349 1
115643685 196054196 1
14933304 32369044 1
34374472 185183285 1
22282116 19825835 1
49682880 198912426 1
14104027 34654362 1
65357102 70796349 1
387054267 32439211 5
34940114 14104027 1
21746513 169864622 1
387054267 198912426 2
34374472 20995648 3
33300246 58821256 2
580749365 20995648 2
432396682 72341341 3
62613162 78562045 2
328634628 107254637 1
143739561 131970620 3
21746513 49682880 1
34374472 219976700 1
331178901 27850283 1
94701778 34654362 3
94701778 54351001 1
19977759 54351001 2
35305401 192935794 1
331178901 188332701 1
34374472 131970620 4
624746312 173089105 1
253490735 18632946 1
328634628 20600229 3
328634628 15672615 2
143779403 54351001 11
131517399 288723364 1
227023883 131970620 1
61733092 18632946 1
617016144 32439211 1
16708655 54351001 3
617016144 331178901 1
18096679 16970757 1
388299335 118429508 1
193313425 219976700 4
227023883 219976700 2
107254637 270926830 1
112398730 19825835 2
153810216 328634628 2
32439211 54351001 6
261782937 32522100 1
432396682 54515428 1
153810216 107254637 1
408454349 14567982 1
185183285 32522100 1
115643685 180013616 1
408663015 14567982 2
80021045 242943134 1
24734991 288723364 1
24734991 22159580 1
88974929 26796376 2
24734991 26796376 4
288723364 54515428 1
408663015 193313425 1
85302744 27850283 1
408663015 261782937 1
408663015 61733092 2
16708655 107254637 1
408454349 261782937 1
242943134 35305401 1
242943134 261782937 1
580749365 261782937 1
408663015 219976700 1
32522100 318951712 1
32522100 261782937 1
34940114 288723364 1
318951712 300872531 2
54515428 288723364 1
242943134 180013616 1
54515428 26796376 5
32522100 245849058 2
227023883 245849058 1
61781260 54351001 7
19619404 26796376 4
432396682 200700960 4
16970757 54515428 1
20356313 76650839 1
14190551 118429508 2
198912426 35305401 1
112398730 22159580 1
54515428 18096679 1
54515428 19825835 2
26796376 21746513 1
16970757 496278040 1
26796376 185183285 1
21746513 185183285 1
107254637 185183285 4
408663015 250091875 1
131970620 408454349 1
115643685 249709671 4
261782937 11564602 1
20148039 20992801 1
20992801 20148039 2
118429508 131970620 3
318951712 84563846 1
18099795 219976700 1
115643685 35305401 1
112398730 108587399 2
112398730 54515428 1
328634628 18632946 1
432396682 219976700 1
198912426 300872531 2
198912426 219976700 1
198912426 331178901 1
14190551 219976700 4
240202308 24211594 1
88974929 105838665 1
354911386 219976700 1
219976700 131970620 1
131970620 185183285 2
32522100 34374472 1
122994639 180013616 1
300872531 14146330 1
115643685 185183285 4
17723460 14146330 2
422184091 496278040 1
111013369 385936104 1
169864622 22639961 1
105838665 32439211 2
18099795 250091875 1
105838665 93860818 1
85302744 106115066 2
357805905 331178901 1
20356313 131120978 1
76650839 415449314 1
18096679 60738400 1
32522100 62613162 1
21746513 20995648 5
261782937 21746513 4
261782937 61781260 3
18020612 15672615 1
68659708 20995648 5
331178901 20995648 1
21713090 124270074 1
22159580 26796376 4
70796349 222477026 1
250091875 219976700 1
24211594 15672615 2
393436815 68659708 5
21746513 26796376 1
15010349 14197060 4
14146330 25091518 1
166598394 18627119 1
14104027 78562045 2
19397942 200700960 1
21736214 18632946 1
75896448 25091518 1
143779403 192935794 5
18099795 20995648 3
188332701 16884084 1
118984824 15672615 2
28543847 14567982 1
28543847 397229449 1
240202308 93860818 1
22159580 18627119 1
6364652 624746312 1
18020612 185183285 1
14567982 415449314 2
6364652 415449314 1
125270251 198912426 1
17723460 54351001 5
16708655 76650839 2
16708655 24734991 1
462856853 26796376 1
11564602 462856853 1
198912426 23749162 1
17723460 18632946 1
17723460 15157283 1
15580900 219976700 2
105880024 34374472 1
460401829 22388326 1
144929619 19758148 1
22388326 61733092 1
460401829 80943076 1
105880024 105838665 2
38281180 15048694 1
38281180 105800463 1
153810216 54351001 6
33300246 107254637 1
125270251 288723364 2
259215762 169864622 1
50303152 427031173 1
112398730 19758148 1
61781260 19397942 1
70796349 16884084 1
125270251 78702900 1
61733092 331178901 4
105880024 21713090 2
357805905 61733092 2
62613162 50714939 2
393436815 118429508 1
21746513 415449314 1
16708655 193313425 5
33300246 300872531 1
130085607 22159580 1
35781487 219976700 1
80943076 108587399 3
21713090 61733092 1
21746513 28087982 1
33300246 14567982 1
201226827 15672615 2
422184091 18627119 1
261782937 169864622 1
460401829 180013616 2
32522100 121127090 1
117777690 300872531 1
107254637 35305401 1
353688428 192935794 2
219976700 23749162 1
105880024 259215762 1
19397942 201226827 3
219976700 15672615 1
25097735 479644360 1
20992801 622426905 2
105880024 22639961 1
35781487 250091875 2
50303152 219976700 1
19177609 125270251 2
28087982 269788397 1
19177609 50714939 2
107254637 198912426 4
49682880 20992801 1
111013369 25097735 11
21666641 479644360 1
393436815 300872531 1
144929619 496278040 1
198912426 397229449 2
17723460 261782937 1
198912426 15672615 1
198912426 277496722 1
19825835 50714939 8
19977759 93860818 2
357472615 93860818 4
19758148 18099795 1
219976700 193313425 2
93880122 460401829 1
19825835 101712079 2
261782937 219976700 1
261782937 259215762 1
19825835 19758148 2
15580900 107254637 1
15580900 353688428 1
15010349 479644360 1
407741330 21746513 1
125312818 19825835 1
61733092 318951712 2
606306570 125270251 1
606306570 16884084 1
143212610 407741330 1
32369044 15672615 2
125270251 16884084 2
606306570 55253731 1
27212119 193313425 5
32369044 54351001 1
66774405 118984824 1
32369044 68659708 2
19295262 18632946 1
19295262 77188973 1
131970620 20600229 1
14395178 125270251 1
34374472 387054267 2
58821256 107254637 1
28087982 118984824 2
32522100 185183285 10
275228841 19825835 1
34654362 58821256 2
180013616 6058852 1
180013616 14933304 1
191807697 219976700 1
20992801 33300246 3
32522100 33300246 2
38281180 288723364 1
106397932 397229449 1
15672615 54351001 1
457060718 55253731 1
373442908 385936104 1
20995648 54351001 1
33300246 54351001 1
19977759 77188973 2
118984824 16884084 1
34654362 15672615 2
34374472 15672615 2
19295262 93860818 1
80943076 19758148 1
118429508 58821256 1
118429508 90432690 1
32369044 407741330 1
35781487 20856796 1
386476845 353688428 2
54351001 93860818 1
300872531 20856796 1
20995648 193313425 2
50714939 20356313 1
422184091 188332701 1
16970757 188332701 2
17723460 479644360 1
201226827 185183285 4
93860818 240202308 1
606306570 65357102 1
14104027 50714939 2
331021368 22159580 1
331021368 125270251 1
432396682 318951712 1
91786287 333330899 1
432396682 198912426 1
50714939 269788397 1
432396682 61733092 1
41901500 20356313 1
27850283 312758175 1
80943076 50714939 2
608932775 121762421 1
19825835 25097735 1
95194160 15672615 1
162472533 54351001 2
242943134 22159580 1
28087982 277496722 1
14104027 222477026 1
115643685 219976700 1
388299335 622426905 5
389434876 34374472 2
261782937 54351001 3
261782937 20589545 3
173065787 15048694 1
61733092 261782937 1
14190551 261782937 2
173065787 108587399 1
22159580 84563846 1
166598394 16884084 3
20995648 93860818 2
387054267 34654362 5
16884084 50714939 2
54351001 131970620 2
34374472 622426905 2
122994639 295807687 1
154943205 22159580 3
154943205 25097735 1
357805905 21736214 1
193313425 54351001 4
34654362 131970620 1
357805905 15672615 1
125270251 606306570 1
357805905 143212610 1
303707744 15048694 1
217148014 50714939 1
415449314 20856796 1
331021368 154943205 1
23749162 219976700 2
192935794 169864622 1
192935794 32369044 3
192935794 77188973 1
21736214 261782937 1
192935794 353688428 1
192935794 22639961 1
23749162 389434876 1
193313425 50714939 1
357805905 105800463 1
77981490 162472533 1
242943134 25097735 2
18099795 624746312 2
105838665 106150560 1
124270074 143212610 1
22159580 20995648 1
22159580 32439211 1
22159580 153810216 1
242943134 34940114 1
242943134 38281180 1
118429508 387054267 1
121762421 130154450 2
118429508 168592013 1
66774405 125270251 1
19058678 353688428 1
22159580 95646830 1
143779403 20995648 4
19295262 20992801 1
19295262 776022362 1
558445037 108587399 1
94701778 61733092 1
94701778 90432690 1
19397942 24727170 1
397229449 106150560 2
21736214 20995648 1
21666641 180013616 2
131517399 217148014 1
118429508 20856796 1
108587399 385936104 1
34940114 50714939 1
143739561 249709671 1
143779403 354911386 1
32522100 200700960 1
20589545 20995648 1
457060718 121762421 1
20600229 21736214 1
397229449 77981490 1
193313425 24211594 2
93860818 389434876 1
95646830 41901500 1
24211594 245849058 1
169864622 93860818 2
169864622 164226176 1
93860818 164226176 1
40238442 454866285 1
300872531 173089105 3
457060718 162472533 1
118429508 200700960 1
20992801 389434876 1
115643685 532351874 5
457060718 192935794 1
16970757 19758148 1
389434876 32369044 1
143779403 24211594 2
121762421 608932775 3
331178901 105800463 1
34374472 105800463 2
93860818 331178901 2
68659708 77981490 1
14190551 209029473 1
28543847 84563846 1
288723364 554602188 4
18099795 143212610 1
76650839 296288685 1
407741330 143212610 1
407741330 389434876 1
407741330 93860818 1
20992801 245849058 1
21713090 20992801 1
21736214 54351001 4
115643685 79974944 1
105800463 105838665 1
393436815 219976700 1
162472533 245849058 1
88974929 18627119 1
20589545 18627119 1
20589545 14104027 1
70796349 121127090 1
288723364 217148014 1
60738400 222477026 1
20356313 95646830 1
407741330 77981490 1
50303152 454866285 1
130154450 193313425 2
200700960 331178901 1
122994639 554602188 5
624746312 300872531 1
50714939 460401829 1
20856796 20600229 1
388299335 20856796 1
388299335 93860818 2
20856796 58821256 1
328634628 277496722 1
15133808 19177609 1
15453062 15048694 1
115643685 22639961 3
81367969 22639961 1
14758838 275228841 1
131926473 28087982 1
131517399 15157283 1
624746312 94701778 2
227023883 776022362 1
101712079 155892458 1
143212610 245849058 5
143212610 34654362 1
105838665 245849058 1
407741330 173089105 1
407741330 32369044 1
143212610 61733092 3
58922682 242943134 1
288723364 15157283 1
288723364 460401829 1
108587399 77808680 1
108587399 250091875 1
14104027 18099795 1
20995648 245849058 1
22499765 595553662 1
50303152 94701778 1
407741330 454866285 1
389434876 77981490 1
32439211 93860818 2
32439211 622426905 2
331178901 389434876 1
331178901 34654362 1
50714939 242943134 1
19058678 131517399 1
245745762 124270074 1
81857654 118984824 1
34374472 20600229 1
253490735 77981490 1
19619404 222477026 1
253490735 169864622 2
16884084 217148014 1
14146330 143739561 1
93860818 624746312 3
117777690 143212610 2
113585486 131970620 1
21736214 124270074 1
77981490 14146330 1
24734991 223552246 1
242943134 14284260 1
14933304 24727170 1
624746312 21746513 1
24211594 20995648 2
61733092 20995648 1
19977759 300872531 1
95646830 19758148 1
250311545 19758148 1
242943134 815306454 2
227023883 250091875 2
124170781 188332701 1
75896448 35781487 1
815306454 77808680 2
62613162 80943076 1
242943134 386776248 2
40238442 185183285 3
16884084 303707744 1
242943134 312758175 1
261782937 77188973 1
16884084 275228841 2
383238347 50714939 1
193313425 32369044 4
242943134 19397942 1
242943134 475884318 1
143779403 19397942 1
19397942 105880024 1
815306454 162472533 2
815306454 14146330 1
242943134 14146330 1
815306454 131970620 3
815306454 624746312 4
27850283 155892458 1
624746312 82093305 4
77981490 185183285 10
242943134 224655400 2
19758148 101712079 1
454866285 121762421 1
333330899 180013616 1
14190551 192935794 1
19977759 185183285 1
389434876 270926830 1
26796376 22159580 1
389434876 454866285 1
130085607 188332701 1
14104027 19758148 1
24211594 93860818 3
201226827 55253731 1
201226827 131926473 1
389434876 219976700 1
77981490 32369044 1
387054267 33300246 1
328634628 27212119 1
48988168 26796376 2
169864622 84563846 1
193313425 261782937 1
242943134 76650839 1
20600229 21713090 1
242943134 118984824 2
68659708 120720108 1
201226827 107254637 1
810372954 16970757 1
201226827 198912426 1
328634628 14567982 1
15580900 622426905 4
14146330 331178901 1
164226176 14567982 2
14621024 61733092 8
23749162 34654362 1
15048694 68659708 1
191111643 20995648 2
166598394 154943205 2
168592013 568174146 1
154943205 26796376 7
143779403 124270074 2
61781260 219976700 2
32439211 249709671 2
20600229 21746513 2
28543847 180013616 1
318951712 185183285 2
331178901 90432690 1
250091875 118429508 1
250091875 21746513 1
93860818 121762421 1
219298196 66444899 1
62613162 275228841 1
810372954 50714939 1
14621024 105800463 1
15010349 6058852 1
14567982 354911386 1
143212610 20600229 1
14933304 22499765 1
15010349 22499765 1
18632946 54351001 3
18632946 130154450 1
14190551 407741330 1
20992801 20995648 1
34374472 61781260 1
162472533 191807697 1
191807697 193313425 4
34374472 153810216 1
40238442 143212610 1
27212119 191111643 1
6364652 58821256 1
288723364 62613162 2
14621024 219976700 1
23749162 21713090 1
23749162 32439211 1
15010349 311986618 3
32369044 131970620 1
77981490 131970620 2
32369044 168592013 1
49682880 32369044 3
185183285 105880024 1
14190551 389434876 1
192935794 397229449 1
261782937 77981490 1
118429508 198912426 1
432396682 162472533 2
84563846 80802900 1
33300246 219976700 1
191807697 185183285 3
93860818 34654362 1
35781487 20600229 1
261782937 227023883 3
454866285 35305401 1
15010349 837683683 1
95194160 198912426 1
192935794 23749162 1
191111643 23749162 1
95194160 397229449 1
185183285 33300246 1
804596460 118984824 4
173089105 58821256 2
377319290 173089105 2
115643685 33300246 2
198912426 389443487 1
118984824 191111643 1
93860818 328634628 2
200700960 35305401 1
14190551 300872531 1
19087569 24734991 1
245745762 173089105 1
496278040 26796376 3
21736214 58821256 1
17723460 25097735 1
20356313 26796376 13
422184091 242943134 1
143739561 34654362 2
259215762 33300246 2
191111643 353688428 1
84563846 200700960 1
24211594 14621024 1
162472533 14621024 1
14567982 77808680 1
64396655 331178901 2
23749162 245745762 1
68659708 191111643 1
259215762 389434876 1
19973305 38886883 1
353688428 388954439 2
353688428 17723460 1
353688428 397229449 1
318951712 397229449 1
353688428 26796376 1
143779403 191111643 7
14621024 227023883 6
61781260 131970620 4
93860818 20589545 2
33300246 608932775 1
168592013 35305401 1
27212119 77188973 1
353688428 27212119 3
198912426 121762421 1
353688428 121762421 1
622426905 21746513 1
21713090 192935794 1
107254637 162472533 1
34374472 192935794 1
77188973 27212119 1
21736214 20856796 3
494828691 162472533 1
460401829 118984824 1
70796349 153810216 1
70796349 14146330 1
810372954 550076077 1
275228841 125270251 2
328634628 388954439 1
20856796 35305401 1
77188973 19977759 1
143779403 191807697 2
54351001 58821256 2
82093305 58821256 1
17723460 185183285 3
14146330 34374472 1
75896448 357805905 1
75896448 198912426 1
21736214 357805905 1
242943134 61733092 1
143212610 198912426 2
61733092 35305401 2
18099795 105838665 1
143212610 93860818 1
219298196 191111643 1
125270251 275228841 3
16970757 275228841 1
61733092 185183285 3
105838665 94701778 1
153810216 387054267 2
253490735 66078636 1
95194160 93860818 1
118429508 19295262 2
261782937 19177609 1
40238442 19295262 1
117777690 127619354 1
188332701 215206530 1
85302744 38886883 1
454866285 331178901 1
19825835 188332701 2
58922682 50714939 2
49682880 407741330 1
18099795 532351874 1
21746513 84563846 1
19397942 407741330 2
19397942 219976700 1
830775721 16970757 1
830775721 188332701 1
240202308 26796376 1
19058678 385936104 4
164226176 193313425 1
20856796 191111643 1
19058678 593650130 1
499781930 18632946 1
118429508 107254637 1
21408041 118429508 1
133236916 26584956 1
133236916 93860818 1
54515428 19758148 2
532241033 15157283 2
250091875 245745762 1
532241033 223552246 1
227023883 331178901 2
80943076 20356313 1
804596460 26796376 1
532241033 26796376 3
532241033 118984824 1
21736214 397229449 1
14561015 38281180 1
532241033 66774405 1
115643685 93860818 1
14395178 93860818 1
52412027 26796376 4
28543847 21666641 1
532241033 125312818 1
143212610 21746513 1
300872531 102084479 1
328634628 259215762 2
192935794 21713090 2
460401829 331178901 1
143779403 33300246 1
19973305 180013616 1
18099795 227023883 1
105880024 169864622 1
169864622 250091875 2
19977759 219976700 2
68659708 77188973 1
328634628 77188973 1
810372954 26796376 8
14561015 155892458 1
14561015 188332701 2
103065157 275228841 3
122994639 810372954 1
103065157 125270251 1
331178901 20992801 2
103065157 131517399 2
103065157 288723364 1
19977759 191111643 2
54351001 191111643 3
103065157 102958885 2
58836363 36664451 1
65357102 125270251 1
81857654 125270251 1
103065157 15157283 4
153810216 58821256 7
61781260 245745762 2
261782937 185183285 2
49682880 58821256 2
460401829 153810216 1
19087569 24727170 1
103065157 79974944 1
804596460 25097735 1
133236916 185183285 2
385936104 26796376 7
25091518 245849058 1
107254637 72341341 3
25091518 277496722 1
277496722 225857392 1
15010349 21666641 2
311986618 22499765 1
11564602 130092487 1
568174146 54351001 1
21666641 38886883 1
130092487 26796376 1
95646830 26796376 4
84563846 415449314 1
270926830 14621024 3
49682880 185183285 2
180013616 333330899 1
14146330 94701778 1
58821256 118711934 1
253490735 331178901 1
253490735 77808680 1
93860818 173089105 1
17723460 240202308 1
15580900 173089105 1
432396682 77981490 1
101712079 14933304 1
93880122 26796376 7
225857392 357805905 1
90646214 26796376 3
103065157 16970757 3
32522100 815306454 5
105800463 14621024 3
81367969 185183285 2
103065157 122994639 1
93860818 131970620 1
130154450 328634628 2
77808680 193313425 1
19397942 193313425 2
77808680 318951712 1
20356313 17723460 1
831250927 26796376 7
77808680 105800463 1
28087982 26796376 4
20356313 245745762 1
58922682 245745762 1
270926830 249709671 1
22159580 22388326 1
198912426 93860818 1
328634628 20995648 2
169864622 270926830 2
103065157 185183285 1
164226176 331178901 2
191111643 357805905 1
25091518 68659708 1
164226176 185183285 1
125270251 408663015 1
131970620 331178901 1
810372954 124170781 1
457060718 217148014 1
457060718 188332701 1
19758148 188332701 3
19758148 50714939 2
19058678 125270251 2
19058678 288723364 2
191111643 49682880 2
288723364 475884318 1
191807697 68659708 1
19058678 108587399 1
871469846 124170781 1
815306454 193313425 3
103065157 19619404 1
830775721 275228841 6
15580900 20992801 1
131970620 156992643 1
24727170 830775721 1
15157283 80943076 1
871469846 80943076 2
496278040 28087982 1
131970620 21746513 1
28087982 188332701 1
76650839 275228841 1
79974944 19977759 1
35781487 32439211 1
728039018 19825835 1
19177609 66774405 1
124270074 14621024 4
192935794 377319290 2
387054267 14621024 2
130154450 191111643 1
331178901 191111643 1
164226176 245745762 1
80943076 871469846 4
105800463 32439211 2
80943076 131517399 2
124270074 193313425 1
568174146 94701778 1
18632946 34654362 2
55253731 383238347 1
19058678 76650839 5
32965648 93860818 1
46609085 76650839 1
173089105 143739561 1
804596460 593650130 1
387054267 105800463 1
388299335 156992643 1
54515428 188332701 1
80812413 118711934 1
166598394 385936104 1
815306454 460401829 1
328634628 201226827 1
68659708 328634628 2
41901500 22159580 2
18099795 94701778 1
28543847 20424362 1
250311545 118984824 2
77188973 198912426 4
14567982 35305401 2
33300246 105838665 2
376161322 193313425 1
376161322 191807697 1
40238442 22639961 3
40238442 353688428 1
111411358 353688428 4
376161322 240202308 2
109585815 106115066 1
48988168 25097735 4
169864622 105838665 1
143212610 20995648 1
219976700 118429508 1
118429508 121762421 1
481120639 245745762 1
58922682 223552246 2
66774405 26796376 3
225857392 54351001 2
201226827 397229449 1
14190551 19758148 1
408454349 58821256 1
460401829 275228841 1
19058678 21736214 2
415449314 107254637 1
19058678 68659708 1
19058678 20995648 1
19397942 253490735 1
20992801 131970620 1
81367969 386476845 1
16884084 154943205 1
20992801 54351001 1
169864622 17723460 1
25097735 76650839 1
77220402 333330899 1
19058678 275228841 13
19058678 223552246 5
19058678 26796376 62
35781487 33300246 1
77188973 201226827 1
25091518 17723460 1
368312542 38886883 1
32439211 245849058 1
111411358 20589545 3
19058678 21746513 1
68659708 153810216 1
249709671 21746513 1
19058678 397229449 1
728039018 26796376 2
198912426 131970620 2
125270251 810372954 1
19058678 810372954 1
131517399 593650130 1
422184091 66774405 1
373442908 810372954 1
22159580 188332701 2
77188973 22639961 2
331178901 105880024 1
19058678 19758148 1
432396682 105838665 1
432396682 118429508 1
131517399 80943076 1
115643685 276868661 1
25097735 180013616 1
20356313 19758148 1
457060718 460401829 1
261782937 14621024 12
105838665 353688428 1
153810216 20995648 1
15580900 153810216 3
19177609 26796376 12
261782937 20995648 4
169864622 18099795 1
14190551 72341341 1
156992643 14567982 1
49682880 121762421 1
156992643 211525589 1
18099795 180013616 2
568174146 14621024 1
397229449 17723460 1
261782937 191807697 1
499781930 111411358 2
20356313 222477026 1
255998767 50714939 1
153810216 72341341 3
169864622 408454349 1
103065157 154943205 1
103065157 223552246 5
62613162 245745762 1
373442908 295807687 1
75896448 191111643 1
191111643 17723460 2
14621024 331178901 5
17723460 131926473 1
18099795 191111643 1
103065157 28087982 2
130154450 143212610 1
162472533 193313425 3
108600854 38886883 1
121762421 162472533 1
240202308 225857392 1
21746513 14621024 2
415449314 14621024 1
22159580 131926473 5
457060718 50714939 1
624746312 6364652 1
193313425 622426905 1
19977759 153810216 1
11564602 383238347 1
103065157 108587399 3
11564602 26796376 1
32369044 93860818 1
22159580 28087982 1
388299335 6364652 1
388299335 225857392 2
101712079 125312818 1
101712079 479644360 1
408454349 227023883 1
245849058 14621024 1
156992643 191111643 2
107254637 58821256 2
32439211 106150560 1
259215762 225857392 2
34374472 19825835 1
21736214 131970620 3
21736214 24211594 2
18099795 14621024 1
169864622 21736214 1
50714939 101712079 1
408454349 14621024 1
34654362 105838665 1
312758175 15157283 1
111411358 118984824 2
14621024 34374472 3
111411358 200700960 1
32522100 77188973 1
389443487 14621024 1
162472533 33300246 1
153810216 162472533 1
77808680 93860818 1
118429508 245745762 3
20148039 49682880 1
55059675 132170123 2
32439211 353688428 2
106115066 180013616 1
18632946 185183285 2
143739561 105800463 1
488386309 14621024 1
19058678 121127090 8
77981490 77188973 1
16884084 26796376 3
219976700 124270074 1
259215762 389443487 1
65357102 188332701 1
222477026 209029473 1
14621024 54351001 3
14621024 20148039 2
15048694 26796376 5
728039018 15157283 1
60738400 16884084 1
66444899 31373289 1
125270251 19758148 1
32369044 153810216 1
106150560 185183285 1
81367969 331178901 1
105838665 277496722 1
49682880 61781260 1
14621024 21713090 1
383238347 830775721 1
830775721 50714939 2
32439211 33300246 1
77234984 277496722 1
48988168 15157283 1
58821256 68659708 1
103065157 124170781 2
130154450 270926830 1
118429508 18632946 1
15157283 131926473 1
118429508 77808680 2
288723364 50714939 1
18099795 55059675 1
28087982 25097735 1
275228841 55253731 1
121127090 191111643 1
19397942 328634628 1
328634628 61781260 1
815306454 454866285 2
66774405 156992643 1
815306454 121762421 1
121762421 328634628 1
156992643 54351001 1
48988168 19825835 2
35305401 21736214 1
728039018 20424362 1
19177609 76650839 1
14567982 20995648 1
387054267 225857392 1
622426905 6364652 2
259215762 14146330 2
631874663 180013616 2
454866285 32439211 1
21666641 15157283 1
245849058 249709671 1
245849058 6364652 1
26584956 25091518 1
180013616 27850283 1
383238347 55253731 2
103065157 34940114 1
354911386 77808680 1
25091518 185183285 2
117777690 162472533 1
82093305 192935794 1
15580900 17723460 2
82093305 387054267 1
153810216 14621024 1
622426905 156992643 1
389443487 20992801 1
389443487 173089105 1
494828691 77234984 1
15157283 460401829 1
19977759 15672615 1
277499481 6364652 1
227023883 185183285 1
249709671 185183285 1
331178901 14621024 1
432396682 191111643 1
432396682 54351001 1
34654362 331178901 2
225857392 193313425 1
192935794 245745762 1
34374472 198912426 2
115643685 21736214 1
249709671 105800463 1
153810216 191111643 2
14190551 54351001 4
153810216 815306454 1
903985238 122994639 2
80802900 276868661 1
16708655 354911386 3
18099795 18632946 1
40238442 815306454 1
240202308 393436815 1
82093305 198912426 1
532241033 102958885 1
68659708 14621024 1
19058678 80943076 33
17723460 131970620 1
192935794 20148039 1
457060718 25097735 1
65357102 250311545 1
28087982 16970757 1
295807687 16970757 2
105838665 34654362 2
130154450 20995648 3
386476845 454866285 1
33300246 386476845 3
415449314 388299335 1
61781260 14621024 1
88974929 18632946 2
28543847 93860818 1
17723460 62613162 1
19758148 70796349 1
79974944 90432690 1
19058678 166598394 4
19058678 38281180 8
191807697 20600229 1
19058678 209029473 1
19058678 19177609 4
19058678 871469846 10
19058678 831250927 9
28543847 173065787 2
19058678 123346524 2
209029473 34940114 1
19058678 34940114 1
19058678 15157283 1
19058678 86192099 11
154943205 78562045 1
19058678 386776248 3
19058678 18627119 1
19058678 417975170 5
454866285 143739561 2
25097735 193313425 1
82093305 191111643 1
20992801 191111643 1
193313425 191111643 1
19058678 154943205 2
19058678 303707744 2
105800463 558445037 1
19058678 95646830 2
162472533 815306454 1
24211594 18099795 1
457060718 20995648 1
457060718 143739561 1
19058678 19087569 16
815306454 21736214 2
122994639 26796376 3
81367969 388954439 1
32439211 143212610 1
25097735 460401829 1
62613162 460401829 2
468356212 386476845 1
15157283 20356313 1
24211594 26796376 1
354911386 61733092 1
354911386 415449314 1
35305401 245745762 2
48988168 188332701 1
48988168 54515428 1
19758148 78562045 2
19058678 124170781 1
354911386 193313425 1
19758148 728039018 2
193313425 82093305 1
6364652 193313425 4
728039018 222477026 1
245849058 32369044 2
15580900 191111643 3
25097735 191111643 1
389434876 245849058 1
85110055 188332701 1
168592013 331178901 1
6364652 61733092 1
245849058 19977759 2
227023883 328634628 1
117783032 219330249 1
191807697 328634628 1
191807697 16708655 1
68659708 33300246 1
14621024 240202308 1
22499765 132170123 1
5715682 180013616 2
153810216 14146330 1
162472533 32522100 2
14621024 19977759 1
5715682 27850283 3
300872531 21746513 1
105800463 245849058 2
18099795 357472615 1
32369044 35305401 1
14190551 14621024 1
49682880 14621024 1
66774405 408663015 1
111411358 269788397 1
33300246 14621024 1
15580900 32439211 1
14104027 80943076 2
103065157 143212610 1
93860818 26796376 1
6058852 180013616 1
261782937 26796376 2
245849058 240202308 1
32369044 331178901 1
397229449 162472533 1
130154450 815306454 1
277496722 815306454 4
105800463 191111643 1
245849058 219976700 1
14190551 499781930 1
16970757 78702900 1
26796376 16970757 1
14284260 26796376 2
810372954 14284260 1
26796376 14284260 1
21736214 815306454 4
41901500 26796376 2
130154450 21736214 1
166598394 19758148 1
259215762 219976700 1
75896448 245849058 1
143779403 18099795 1
75896448 20600229 1
580749365 14621024 1
21713090 34374472 1
61733092 25097735 1
130092487 15157283 1
19058678 17723460 1
17723460 80943076 1
624746312 815306454 2
118429508 815306454 2
34374472 259215762 1
815306454 118429508 2
192935794 14621024 2
14621024 387054267 1
192935794 387054267 1
21746513 624746312 1
122994639 903985238 11
240202308 131970620 1
19058678 25097735 4
131970620 192935794 1
132170123 72883916 1
58922682 154943205 1
61781260 387054267 1
173089105 77981490 1
173089105 66078636 1
245849058 143212610 1
5715682 333330899 2
91786287 191111643 1
102958885 55253731 1
91786287 153810216 1
108587399 118984824 1
91786287 21736214 1
75896448 14621024 2
143739561 331178901 1
19619404 15157283 1
15157283 131517399 1
300872531 121762421 1
617016144 66774405 1
20226550 383238347 1
617016144 34654362 2
66774405 34654362 1
23749162 20995648 4
144929619 188332701 3
20424362 131517399 1
94701778 388299335 1
32369044 120720108 1
568174146 20148039 1
103065157 19758148 2
250091875 34654362 1
143739561 624746312 1
354911386 118429508 1
34244239 810372954 1
20600229 68659708 1
34654362 14621024 1
34654362 261782937 1
236953412 387054267 1
34374472 21736214 1
144929619 19825835 1
225857392 61733092 1
144929619 26796376 1
19018381 180013616 1
22639961 185183285 1
815306454 22639961 1
19397942 106150560 1
143739561 106150560 3
19825835 131517399 1
38281180 26796376 1
125270251 154943205 1
23749162 32369044 1
24211594 331178901 1
24211594 191111643 1
193313425 14621024 1
245849058 250091875 1
18632946 191111643 2
191111643 54351001 1
130154450 23749162 1
19397942 397229449 1
225857392 185183285 1
19058678 16970757 1
102958885 385936104 1
54351001 14621024 3
124270074 68659708 2
21746513 249709671 1
408454349 79974944 1
387054267 32369044 1
102084479 58821256 2
153810216 193313425 1
193313425 20995648 3
121127090 22159580 1
193313425 61781260 1
94701778 82093305 1
14933304 94701778 2
209029473 118984824 1
34374472 75896448 1
388250401 131517399 1
20992801 328634628 1
32965648 25091518 1
385936104 223552246 1
300872531 17723460 1
21746513 622426905 2
103065157 222477026 1
19058678 496278040 1
21408041 68659708 1
76650839 19758148 1
34940114 102958885 1
62613162 76650839 1
70796349 353688428 1
193313425 19758148 1
19058678 253490735 1
193313425 26796376 1
162472533 15672615 1
168592013 156992643 1
16708655 387054267 1
125270251 188332701 1
198912426 386476845 1
17723460 191111643 1
24211594 357805905 1
32439211 143779403 1
353688428 40238442 1
20600229 328634628 1
245849058 68659708 1
399365200 188332701 1
15157283 22159580 1
14104027 38281180 1
68198984 180013616 2
386476845 106150560 2
103065157 55253731 1
111013369 810372954 1
432396682 14146330 1
499781930 77808680 1
198912426 776022362 2
15672615 23749162 1
81857654 70796349 1
188332701 399365200 1
75896448 624746312 1
162472533 106150560 1
54515428 131517399 1
169864622 76650839 1
93860818 106150560 1
68659708 261782937 1
168592013 106150560 1
20992801 776022362 1
118429508 191111643 1
227023883 388954439 1
624746312 454866285 3
624746312 277496722 1
49682880 624746312 1
102958885 166598394 1
200700960 454866285 1
240202308 106150560 1
125270251 70796349 1
131970620 191111643 2
77981490 94701778 1
77981490 82093305 2
932446861 19825835 1
25097735 54515428 1
54515428 22159580 1
16970757 296288685 2
113585486 121127090 1
499781930 18020612 1
270926830 927480949 2
198912426 225857392 1
108587399 131970620 1
108587399 191111643 1
68659708 277496722 3
58821256 105838665 1
14933304 117783032 1
156992643 14621024 1
222477026 80943076 1
14933304 20622055 1
28543847 78562045 1
17723460 68659708 3
261782937 407741330 1
82093305 68659708 1
102084479 72341341 1
19977759 261782937 1
830775721 16884084 1
68198984 50714939 1
77240489 84563846 1
185183285 225857392 1
927480949 454866285 2
261782937 240202308 1
927480949 270926830 1
261782937 532351874 3
14567982 54351001 1
499781930 107254637 1
173089105 624746312 2
61781260 532351874 1
499781930 259215762 1
245849058 107722321 1
75896448 54351001 1
130154450 32439211 2
532241033 496278040 1
948015937 143212610 2
11564602 108587399 1
948015937 191807697 1
948015937 354911386 1
122994639 14284260 1
408454349 14104027 1
328634628 156992643 1
20148039 26584956 1
948015937 34374472 2
20589545 14621024 1
14621024 20995648 4
622426905 34374472 3
240202308 948015937 3
454866285 14621024 1
124170781 222762589 1
34654362 17723460 1
932446861 728039018 1
34374472 14621024 1
240202308 124270074 1
19977759 20995648 1
103065157 14395178 1
253490735 245849058 2
117783032 27850283 1
112398730 275228841 1
90432690 14621024 1
90432690 61733092 1
61733092 14621024 2
28087982 22159580 1
90432690 357805905 1
201226827 143212610 2
112398730 16884084 1
103065157 50714939 3
15157283 14104027 1
103065157 14104027 1
275228841 14104027 1
859731314 14104027 1
14104027 275228841 1
154943205 275228841 1
622426905 388299335 1
118711934 127619354 2
331178901 118429508 2
130154450 453169903 1
120720108 20992801 1
253490735 72341341 1
32439211 105800463 1
106397932 120720108 1
15157283 19825835 1
115643685 193313425 1
23749162 61733092 1
193313425 14567982 1
32439211 192935794 1
162472533 34654362 1
622426905 131970620 1
32439211 131970620 1
40238442 15672615 1
68659708 118984824 1
153810216 34374472 1
609096352 143779403 1
376161322 68659708 1
388250401 81367969 1
388250401 415449314 1
23749162 227023883 3
19295262 106150560 1
169864622 192935794 1
260824465 245745762 1
331178901 105838665 1
19397942 61733092 1
499781930 454866285 1
61733092 193313425 3
118984824 14395178 1
219976700 196054196 1
14621024 131970620 1
408454349 106150560 1
19977759 106150560 1
383238347 11564602 1
111013369 19758148 1
106150560 105838665 1
77808680 105838665 2
14395178 275228841 1
28087982 19758148 1
131120978 118984824 1
61733092 227023883 1
14395178 554602188 2
19058678 14395178 1
153810216 297967419 1
14190551 245745762 2
261782937 124270074 1
14621024 27212119 1
388299335 121762421 1
72341341 77188973 1
32965648 77188973 1
49682880 54351001 1
871469846 118984824 1
32522100 22388326 1
113585486 108587399 1
113585486 277496722 1
622426905 14621024 1
32439211 14621024 1
14621024 622426905 1
14621024 948015937 1
118984824 250311545 1
376161322 32439211 2
193313425 948015937 3
21736214 61733092 1
948015937 622426905 1
21736214 622426905 1
14284260 19825835 1
14621024 20589545 1
948015937 131970620 1
227023883 14621024 1
354911386 14621024 1
19977759 14621024 1
32439211 81367969 1
240202308 193313425 4
245745762 193313425 1
62613162 25097735 1
20356313 223552246 1
357805905 72341341 2
622426905 32369044 3
24211594 125312818 1
62613162 166598394 1
164226176 201226827 1
164226176 253490735 1
253490735 259215762 2
245849058 23749162 1
20148039 948015937 1
927480949 131970620 3
21746513 21736214 1
58836363 16884084 3
81367969 14933304 1
58821256 72341341 1
236953412 72341341 1
24211594 72341341 2
14190551 153810216 4
34374472 23749162 1
32369044 259215762 1
948015937 227023883 2
117783032 180013616 1
61781260 388299335 1
61781260 245849058 1
22159580 33300246 1
61781260 948015937 3
22159580 68659708 1
61781260 253490735 2
144929619 16884084 1
77981490 156992643 1
22159580 72341341 2
61781260 622426905 1
14621024 245745762 1
82406734 106115066 1
19397942 948015937 3
55059675 180013616 1
115643685 253490735 2
245745762 948015937 1
19177609 102958885 1
108587399 593650130 1
107722321 22159580 2
18632946 131970620 1
19977759 95646830 1
95646830 460401829 1
15580900 185183285 4
15580900 131970620 2
15580900 62613162 2
64396655 253490735 1
460401829 108587399 1
27212119 388954439 1
122994639 903616850 3
34374472 948015937 1
27850283 21666641 2
77808680 624746312 1
624746312 131970620 2
22159580 554602188 2
15580900 580749365 1
105880024 388954439 1
105880024 27212119 1
353688428 277496722 1
105880024 277496722 1
383238347 78562045 1
19058678 277496722 1
19058678 454866285 1
617016144 66078636 1
108587399 34654362 1
617016144 169864622 1
201226827 259215762 1
100520303 118984824 1
33300246 191111643 1
108587399 277496722 1
108587399 14567982 1
40238442 93860818 1
622426905 81367969 3
131970620 622426905 2
173089105 32369044 1
624746312 200700960 2
415449314 815306454 2
353688428 200700960 1
111013369 118984824 2
222762589 22159580 1
80802900 188332701 2
62613162 154943205 1
107254637 20995648 1
830775721 217148014 1
830775721 118984824 1
253490735 64396655 1
22159580 80802900 1
14621024 193313425 1
23749162 225857392 1
127619354 80812413 1
156992643 454866285 2
76650839 385936104 1
76650839 26796376 1
107722321 227023883 1
932446861 122994639 1
107722321 20992801 1
19058678 20356313 1
103065157 80943076 1
261782937 17723460 2
125270251 475884318 1
373442908 871469846 1
125270251 871469846 1
810372954 187632184 1
14284260 496278040 1
125270251 224655400 2
125270251 728039018 1
14284260 28087982 1
125270251 28087982 1
331178901 62613162 1
14395178 118984824 1
143212610 261782937 2
32965648 34374472 1
499781930 33300246 1
108587399 20356313 1
108587399 269788397 1
333330899 353688428 1
106150560 219976700 1
21736214 948015937 1
331021368 19758148 1
227023883 33300246 1
61781260 927480949 2
19058678 118984824 1
125270251 312758175 1
408454349 948015937 1
124270074 776022362 1
80802900 72341341 2
143212610 192935794 1
33300246 68659708 2
132170123 180013616 2
580749365 23749162 1
19397942 23749162 4
124270074 82093305 1
131970620 49682880 1
14567982 68659708 1
468356212 245745762 1
118984824 193313425 1
169864622 225857392 1
249709671 143212610 1
35781487 93860818 2
100260784 154943205 2
27212119 948015937 2
20995648 18099795 1
21746513 54351001 2
357472615 15672615 1
417975170 24734991 1
19058678 383238347 1
14567982 191111643 1
118984824 19758148 3
24734991 19758148 1
115643685 259215762 2
115643685 34654362 1
225857392 110767433 1
27212119 121762421 4
27212119 61733092 2
328634628 948015937 2
106115066 95646830 1
106115066 19825835 1
115643685 82093305 1
107254637 466501865 1
357805905 34374472 1
121762421 20995648 4
21408041 815306454 1
270926830 82093305 2
188332701 80802900 1
111411358 61733092 3
622426905 20589545 1
408454349 20992801 1
831250927 15048694 1
948015937 61733092 1
331178901 61733092 1
14567982 17723460 1
19058678 222477026 1
496278040 102958885 1
18020612 193313425 1
21666641 14197060 1
14190551 948015937 1
568174146 168592013 1
253490735 143212610 2
34244239 19758148 1
624746312 106150560 1
624746312 77981490 1
32439211 61733092 1
427031173 125312818 1
125270251 328576792 1
19058678 19825835 2
62613162 185183285 1
622426905 93860818 1
622426905 185183285 1
168592013 54351001 1
427031173 15484198 1
250311545 78562045 1
193313425 17723460 1
593650130 223552246 1
156992643 17723460 3
31373289 17723460 1
77188973 17723460 1
871469846 26796376 1
300872531 185183285 2
77188973 185183285 2
77234984 624746312 1
62613162 312758175 1
169864622 82093305 1
62613162 26796376 1
131970620 15580900 1
143212610 131970620 1
105800463 776022362 1
35305401 20995648 1
219298196 185183285 1
19758148 20356313 1
253490735 532351874 1
387054267 240202308 1
353688428 185183285 4
115643685 94701778 1
253490735 20589545 1
105800463 111411358 1
948015937 81367969 1
23749162 81367969 1
948015937 61781260 1
927480949 61781260 1
948015937 193313425 1
948015937 245745762 2
532241033 25097735 1
20148039 193313425 1
270926830 72341341 1
22159580 93860818 1
300872531 245745762 1
124270074 105800463 1
111411358 297967419 1
20995648 185183285 1
153810216 23749162 1
312758175 16884084 1
295807687 388299335 2
532241033 28087982 1
927480949 776022362 1
158315486 124170781 1
91786287 80021045 1
830775721 76650839 1
19397942 34654362 1
19397942 185183285 1
143212610 54351001 2
35781487 14621024 1
253490735 33300246 1
90432690 143212610 1
115643685 240202308 1
143212610 80812413 1
143212610 622426905 1
81367969 68659708 1
49682880 64396655 1
54351001 261782937 1
245745762 77188973 1
927480949 815306454 1
219976700 191807697 1
143212610 14621024 1
122994639 108587399 1
107254637 66078636 1
143212610 532351874 2
110391388 40238442 1
357805905 162472533 1
532241033 16970757 1
270926830 776022362 1
153810216 15580900 1
34940114 242943134 1
312758175 118984824 1
312758175 19825835 1
20992801 948015937 1
61781260 17723460 1
14190551 397229449 1
532241033 100260784 1
815306454 225857392 1
815306454 105800463 1
617016144 80802900 1
815306454 353688428 1
259215762 353688428 1
108587399 312758175 1
261782937 80943076 1
16884084 19758148 1
103065157 101712079 1
65357102 20356313 1
19825835 20356313 2
103065157 81367969 1
103065157 130085607 1
103065157 58836363 1
25097735 19058678 2
84563846 225857392 2
81367969 20992801 1
103065157 932446861 1
14190551 624746312 1
61781260 415449314 1
144791011 225857392 1
276868661 46609085 3
61781260 20995648 1
153810216 32439211 2
153810216 46609085 1
143212610 815306454 1
225857392 144791011 1
118984824 457060718 2
253490735 311986618 1
21736214 219976700 1
18020612 105838665 1
22159580 19177609 1
118429508 185183285 1
22159580 593650130 1
22159580 50714939 1
143779403 453169903 1
95194160 49682880 1
105800463 54351001 2
14190551 164226176 1
15580900 20995648 2
143779403 72341341 2
107254637 14621024 1
17723460 20995648 2
80802900 111411358 1
368312542 296288685 1
468356212 131970620 1
903616850 903985238 2
927480949 200700960 1
903985238 903616850 1
18627119 72883916 1
34244239 62613162 1
103065157 19058678 3
103065157 19589280 1
103065157 903985238 1
19397942 432396682 2
393436815 432396682 1
948015937 432396682 1
948015937 93860818 1
432396682 46609085 1
58836363 26584956 1
20995648 432396682 2
222477026 58836363 1
58836363 50714939 1
19018381 34244239 1
24211594 432396682 1
22159580 432396682 1
432396682 22159580 1
143779403 432396682 1
24211594 253490735 1
84563846 432396682 3
624746312 432396682 1
624746312 46609085 1
118429508 432396682 2
432396682 106115066 1
253490735 24211594 1
72883916 132170123 1
253490735 20600229 1
20995648 17723460 1
103065157 76650839 1
103065157 554602188 1
19397942 296312085 1
21408041 253490735 1
180013616 80021045 2
300872531 196054196 1
830775721 34940114 1
245745762 58821256 1
103065157 728039018 1
14933304 479644360 1
479644360 393947529 1
393947529 28543847 1
296312085 432396682 1
112398730 14190551 1
225857392 568174146 1
5715682 311986618 1
143779403 61781260 1
143779403 245745762 1
143779403 253490735 1
143779403 27212119 1
180013616 19018381 2
24211594 19018381 2
300872531 815306454 2
103065157 187632184 1
143212610 948015937 1
120720108 593650130 1
103065157 593650130 1
125270251 593650130 1
457060718 593650130 1
20424362 593650130 1
14561015 28543847 2
21408041 21746513 1
153810216 20600229 1
255998767 19758148 1
58922682 593650130 1
18020612 200700960 1
18020612 815306454 1
25097735 20995648 1
14621024 17723460 1
5715682 124312153 1
25091518 118429508 1
454866285 118429508 1
58821256 815306454 1
143739561 20600229 1
180013616 5715682 5
18020612 118429508 1
25097735 397229449 1
77220402 5715682 1
19018381 5715682 1
95646830 130092487 1
48988168 118984824 1
77220402 106115066 1
80968760 19758148 1
15453062 16884084 2
19758148 58922682 1
166598394 58922682 1
353688428 468356212 1
34244239 460401829 1
131517399 16884084 1
19977759 50303152 1
222419520 154943205 1
125270251 50714939 1
222419520 19825835 1
20600229 532351874 1
34374472 27212119 1
354911386 124270074 1
27212119 106150560 2
728039018 125270251 1
18020612 14146330 1
79974944 68659708 1
393947529 125270251 1
20589545 106150560 1
21746513 17723460 1
33300246 18020612 1
38281180 131517399 1
14933304 5715682 2
261782937 14190551 1
5715682 85302744 1
328634628 111411358 1
328634628 105838665 1
377319290 253490735 1
77188973 40238442 1
192935794 120720108 1
191111643 131970620 1
328634628 32369044 3
49682880 432396682 2
101712079 223552246 1
328634628 15580900 2
124270074 40238442 1
68659708 40238442 1
328634628 245745762 1
33300246 58922682 1
328634628 432396682 2
35781487 432396682 1
328634628 173089105 1
354911386 82093305 1
28543847 61733092 1
261782937 871469846 1
101712079 26796376 1
95646830 113585486 1
58922682 125270251 1
222762589 95646830 1
261782937 66078636 2
21666641 5715682 5
131970620 33300246 1
27212119 33300246 1
131970620 261782937 1
27212119 261782937 1
131970620 124270074 1
131970620 432396682 1
27212119 131970620 4
222762589 26796376 1
75896448 532351874 1
275228841 383238347 1
328634628 58821256 1
328634628 143212610 1
112398730 188332701 1
227023883 18099795 1
103065157 26796376 1
156992643 353688428 1
269788397 118984824 1
50303152 90432690 1
166598394 261782937 1
776022362 19295262 1
19825835 19058678 1
318951712 54351001 2
94701778 15048694 1
377319290 776022362 1
19825835 593650130 2
44548822 728039018 1
259215762 72341341 1
318951712 219976700 1
259215762 68659708 1
44548822 26796376 1
27850283 5715682 2
617016144 5715682 4
23749162 18020612 1
34343954 454866285 1
118984824 180013616 1
103065157 111013369 2
830775721 111013369 1
103065157 830775721 2
19058678 19018381 1
103065157 25097735 1
275228841 26796376 3
389434876 14146330 1
14567982 156992643 1
460401829 105800463 1
173089105 277496722 3
61733092 61781260 1
219976700 432396682 2
15010349 5715682 3
219976700 21746513 1
19087569 19825835 1
15157283 78702900 1
61733092 14190551 1
300872531 432396682 2
61781260 432396682 2
14190551 68659708 1
105800463 15580900 1
20992801 50714939 1
105800463 432396682 1
27850283 180013616 1
14190551 432396682 3
19177609 275228841 1
19177609 19758148 1
331178901 54351001 2
19177609 188332701 1
19177609 222477026 1
15048694 81367969 1
111013369 830775721 1
415449314 118429508 1
415449314 61733092 1
14197060 5715682 2
408454349 432396682 2
20992801 192935794 1
58922682 728039018 1
143779403 143212610 1
415449314 532351874 1
153810216 19977759 1
125312818 118984824 1
219976700 331178901 1
40238442 331178901 1
101712079 16884084 1
105800463 21736214 1
111013369 242943134 1
242943134 111013369 1
61781260 357805905 1
169864622 318951712 1
54351001 105838665 1
22499765 19825835 1
815306454 58821256 1
6364652 68659708 1
27212119 20992801 2
219976700 6364652 1
115643685 198912426 1
58821256 432396682 1
34940114 188332701 1
118984824 111411358 1
32439211 111411358 1
300872531 82093305 2
105800463 153810216 1
80021045 5715682 1
460401829 15048694 1
75896448 432396682 1
91786287 5715682 1
105838665 387054267 1
105838665 77808680 1
77808680 121762421 1
24211594 124270074 1
124270074 245745762 2
124270074 61733092 2
61733092 153810216 1
20995648 15580900 2
143739561 245745762 1
77808680 432396682 1
14104027 5715682 1
219976700 357472615 1
399365200 125270251 1
72341341 153810216 1
193313425 432396682 4
253490735 432396682 1
27212119 331178901 2
27212119 40238442 1
27212119 20589545 1
27212119 253490735 3
27212119 432396682 3
27212119 192935794 4
107254637 120720108 2
275228841 222477026 1
49682880 15484198 2
815306454 32522100 1
158315486 22159580 1
111411358 20600229 1
107254637 20600229 1
25091518 20600229 1
105838665 156992643 1
105838665 17723460 1
331178901 77981490 1
105838665 331178901 1
105838665 54351001 1
105838665 168592013 1
32522100 14190551 1
408454349 211525589 1
77224096 192935794 1
32439211 168592013 1
5715682 80021045 1
16708655 432396682 1
156992643 622426905 1
201226827 169864622 1
156992643 14146330 1
622426905 432396682 1
20992801 432396682 1
28543847 80021045 1
223552246 55253731 1
275228841 188332701 2
48988168 20356313 1
14104027 457060718 1
28543847 16884084 1
68198984 5715682 1
143779403 815306454 1
111411358 121762421 2
111411358 14190551 1
143779403 624746312 1
407741330 68659708 1
14190551 17723460 1
240202308 143779403 1
111411358 14146330 1
111411358 180013616 1
6058852 5715682 1
27212119 245745762 1
27212119 32439211 1
15048694 275228841 1
111411358 245745762 1
27212119 14190551 1
173065787 125270251 1
173065787 188332701 1
173065787 223552246 1
77240489 46609085 3
61781260 377319290 1
475884318 125270251 1
475884318 131517399 1
48988168 475884318 1
111411358 185183285 1
25091518 72341341 1
111411358 131970620 1
25091518 200700960 1
815306454 277496722 3
61781260 14190551 1
169864622 245849058 2
815306454 188332701 1
111411358 22388326 1
84563846 180013616 1
20856796 277496722 1
18096679 276868661 1
28543847 5715682 1
14395178 432396682 1
48988168 65357102 1
728039018 125312818 1
164226176 432396682 1
32369044 19977759 1
14190551 61733092 1
245849058 169864622 1
387054267 331178901 3
111411358 250091875 1
17723460 15580900 2
300872531 14190551 1
31373289 46609085 1
78702900 46609085 1
353688428 54351001 1
193313425 815306454 1
50303152 261782937 1
830775721 19087569 1
21408041 261782937 1
19758148 22159580 1
318951712 249709671 1
54351001 397229449 1
22159580 11564602 1
377319290 49682880 1
377319290 454866285 1
21713090 35305401 2
14395178 593650130 1
408454349 105838665 1
408454349 353688428 1
408454349 253490735 1
77981490 15580900 1
408454349 131970620 2
815306454 432396682 3
103065157 19087569 1
33300246 196054196 1
191807697 143212610 1
249709671 245849058 1
33300246 120720108 2
20992801 196054196 1
80802900 624746312 1
105838665 624746312 1
331178901 58821256 1
624746312 331178901 2
331178901 624746312 1
156992643 16970757 1
22159580 5715682 1
188332701 593650130 1
185183285 776022362 1
77981490 68659708 1
460401829 131926473 1
373442908 593650130 1
460401829 593650130 1
373442908 131926473 1
111013369 275228841 1
550076077 77240489 1
222762589 19058678 1
143779403 14621024 1
277496722 19977759 1
18020612 68659708 1
27212119 20600229 1
168592013 105838665 1
27212119 300872531 1
18020612 225857392 1
164226176 20600229 1
815306454 40238442 1
164226176 124270074 1
118429508 20600229 1
164226176 168592013 1
27850283 66774405 1
198912426 118429508 1
27850283 118984824 1
164226176 15672615 1
376161322 131970620 1
408454349 68659708 1
117777690 46609085 1
871469846 242943134 1
408454349 815306454 1
16708655 153810216 1
815306454 532351874 1
255998767 188332701 1
169864622 107254637 1
200700960 15580900 1
383238347 19825835 1
383238347 95646830 1
68659708 432396682 1
27212119 198912426 1
14561015 26796376 1
198912426 77188973 1
475884318 14567982 1
49682880 277496722 1
105800463 61733092 1
49682880 192935794 1
119074643 460401829 2
50714939 188332701 1
169864622 353688428 1
408454349 54351001 1
408454349 34654362 1
169864622 124270074 1
815306454 198912426 1
21666641 219330249 1
72341341 432396682 1
16884084 131926473 1
14104027 20356313 1
454866285 185183285 2
14190551 34244239 1
318951712 156992643 1
108587399 27850283 1
191807697 49682880 1
408454349 192935794 1
130092487 475884318 1
131970620 815306454 1
516688031 40238442 1
105838665 249709671 1
105838665 58821256 1
318951712 393436815 1
318951712 118429508 1
318951712 18632946 1
318951712 20148039 1
173089105 34654362 1
270926830 815306454 1
103065157 15048694 1
14190551 15580900 1
16970757 50714939 1
111013369 728039018 1
22159580 871469846 1
19758148 871469846 1
22159580 19758148 1
169864622 143212610 1
49682880 240202308 1
14284260 188332701 1
103065157 14190551 1
318951712 624746312 1
318951712 20356313 1
91786287 198912426 2
62613162 357805905 1
318951712 432396682 1
21736214 14190551 1
50714939 154943205 1
169864622 624746312 1
14197060 19018381 1
111013369 91786287 1
21746513 32439211 1
21746513 72341341 1
21746513 354911386 1
21736214 185183285 1
19058678 130092487 1
84563846 19758148 2
166598394 26796376 1
166598394 15048694 1
460401829 164226176 1
460401829 17723460 1
460401829 15672615 1
14621024 432396682 1
14104027 55253731 1
162472533 20995648 1
14621024 143212610 1
