# Supplementary material for: Dynamic guided metric representation learning for multi-view clustering
Source: PeerJ Comput Sci. 2022 Mar 8;8:e922. doi: 10.7717/peerj-cs.922 (PMC9044235; doi:10.7717/peerj-cs.922)
Supplement: Supplemental Information 3 [file peerj-cs-08-922-s003.zip]

Archive with 17 entries (14 files):
- wikipedia/
- wikipedia/2view/
- wikipedia/1view/
- wikipedia/.DS_Store
- __MACOSX/wikipedia/._.DS_Store
- wikipedia/2view/wiki2view_test.csv
- __MACOSX/wikipedia/2view/._wiki2view_test.csv
- wikipedia/2view/wiki2view_train.csv
- __MACOSX/wikipedia/2view/._wiki2view_train.csv
- wikipedia/1view/text view_test.csv
- __MACOSX/wikipedia/1view/._text view_test.csv
- wikipedia/1view/image view_train.csv
- __MACOSX/wikipedia/1view/._image view_train.csv
- wikipedia/1view/text view_train.csv
- __MACOSX/wikipedia/1view/._text view_train.csv
- wikipedia/1view/image view_test.csv
- __MACOSX/wikipedia/1view/._image view_test.csv
