# Supplementary material for: Dynamic guided metric representation learning for multi-view clustering
Source: PeerJ Comput Sci. 2022 Mar 8;8:e922. doi: 10.7717/peerj-cs.922 (PMC9044235; doi:10.7717/peerj-cs.922)
Supplement: Supplemental Information 3 [file peerj-cs-08-922-s003.zip › wikipedia/2view/wiki2view_test.csv]

0	1.0	1.0	0.25 0.0016891892300918698 0.048986487090587616 0.005067567341029644 0.0 0.0 0.013513513840734959 0.0033783784601837397 0.0 0.0 0.0 0.0 0.015202702954411507 0.025337837636470795 0.006756756920367479 0.0 0.07939188927412033 0.0 0.010135134682059288 0.0 0.0 0.0219594594091177 0.0 0.0 0.013513513840734959 0.0 0.0 0.0 0.0 0.0 0.0 0.0 0.0 0.0 0.0 0.0 0.0 0.0 0.0 0.025337837636470795 0.0 0.0 0.0 0.0 0.…	0.054705003734129926 0.06609410007468257 0.0843913368185213 0.04443614637789395 0.04854368932038833 0.19548170276325616 0.05097087378640775 0.050784167289021645 0.05302464525765495 0.35156833457804343
1	1.0	1.0	0.0 0.0 0.012896825559437275 0.0 0.0019841270986944437 0.0019841270986944437 0.02876984141767025 0.0 0.0625 0.0029761905316263437 0.01785714365541935 0.0059523810632526875 0.0 0.0069444444961845875 0.01686508022248745 0.02281746082007885 0.0069444444961845875 0.0009920635493472219 0.013888888992369175 0.003968254197388887 0.013888888992369175 0.013888888992369175 0.02876984141767025 0.0 0.0257936…	0.10692970822281166 0.18551061007957562 0.057692307692307696 0.15003315649867374 0.0576923076923077 0.06614721485411144 0.2196618037135278 0.05006631299734748 0.05586870026525197 0.05039787798408488
2	1.0	1.0	0.3833833932876587 0.026026025414466858 0.021021021530032158 0.01701701618731022 0.0 0.0 0.0 0.011011010967195034 0.0010010009864345193 0.0 0.009009009227156639 0.0 0.022022021934390068 0.030030030757188797 0.0200200192630291 0.0 0.11811811476945877 0.0 0.014014014042913914 0.0020020019728690386 0.008008007891476154 0.018018018454313278 0.0 0.0020020019728690386 0.004004003945738077 0.0 0.0 0.0 0…	0.04794871794871795 0.04965811965811966 0.05598290598290598 0.07692307692307694 0.12581196581196585 0.32777777777777783 0.1533333333333333 0.0647008547008547 0.06495726495726495 0.032905982905982914
3	1.0	1.0	0.015970515087246895 0.08968058973550797 0.0 0.004914004821330309 0.0012285012053325772 0.06388206034898758 0.0 0.006142505910247564 0.0024570024106651545 0.0024570024106651545 0.018427519127726555 0.012285011820495129 0.008599508553743362 0.03316953405737877 0.009828009642660618 0.014742014929652214 0.04299754276871681 0.0036855037324130535 0.0 0.04176904261112213 0.012285011820495129 0.03071253…	0.07307692307692312 0.15984615384615386 0.2192307692307693 0.09123076923076928 0.13815384615384618 0.06430769230769232 0.03846153846153848 0.06446153846153847 0.049076923076923094 0.1021538461538462
4	1.0	1.0	0.013513513840734959 0.012612612918019295 0.0045045046135783195 0.0 0.02432432398200035 0.02432432398200035 0.007207207381725311 0.0 0.022522522136569023 0.015315315686166286 0.0045045046135783195 0.007207207381725311 0.012612612918019295 0.007207207381725311 0.0054054055362939835 0.013513513840734959 0.0045045046135783195 0.0018018018454313278 0.0027027027681469917 0.0018018018454313278 0.015315…	0.05809294871794871 0.07371794871794872 0.1105769230769231 0.1820913461538462 0.12119391025641021 0.06069711538461538 0.0454727564102564 0.2532051282051282 0.03826121794871794 0.05669070512820513
5	1.0	1.0	0.0022522523067891598 0.0030030030757188797 0.0015015015378594398 0.007507507689297199 0.009759759530425072 0.0052552553825080395 0.011261261068284512 0.007507507689297199 0.021021021530032158 0.012762762606143951 0.014264264144003391 0.0015015015378594398 0.0045045046135783195 0.0 0.009009009227156639 0.012012012302875519 0.012012012302875519 0.0045045046135783195 0.0030030030757188797 0.0030030…	0.06894435351882158 0.16796235679214402 0.07487725040916529 0.05094108019639934 0.04214402618657938 0.04173486088379706 0.033756137479541724 0.37213584288052376 0.10904255319148935 0.038461538461538464
6	1.0	1.0	0.0 0.004273504484444857 0.005341880489140749 0.01175213698297739 0.0032051282469183207 0.01175213698297739 0.03418803587555885 0.008547008968889713 0.03311965987086296 0.05128205195069313 0.009615384973585606 0.0010683761211112142 0.0010683761211112142 0.009615384973585606 0.029914529994130135 0.014957264997065067 0.0010683761211112142 0.004273504484444857 0.007478632498532534 0.0021367522422224…	0.09113988321909113 0.2934755013962935 0.044808326986544814 0.0731150038080731 0.043031226199543034 0.02754506219852754 0.13125158669713127 0.13087077938563094 0.033257171871033255 0.13150545823813148
7	1.0	1.0	0.054054055362939835 0.04267425462603569 0.00711237546056509 0.001422475092113018 0.002844950184226036 0.05120910331606865 0.0 0.005689900368452072 0.005689900368452072 0.025604551658034325 0.012802275829017162 0.011379800736904144 0.01849217712879181 0.04836415499448776 0.008534850552678108 0.015647226944565773 0.02418207749724388 0.01849217712879181 0.005689900368452072 0.001422475092113018 0.0…	0.04567307692307692 0.17142427884615385 0.2109375 0.1756310096153846 0.13822115384615388 0.062349759615384616 0.028245192307692308 0.047025240384615384 0.043569711538461536 0.07692307692307693
8	1.0	1.0	0.21521522104740143 0.1211211234331131 0.0010010009864345193 0.023023022338747978 0.0 0.0 0.0020020019728690386 0.03303303197026253 0.0020020019728690386 0.0 0.009009009227156639 0.0 0.022022021934390068 0.03403403237462044 0.0 0.0 0.06806806474924088 0.0 0.0010010009864345193 0.0030030030757188797 0.0020020019728690386 0.0030030030757188797 0.0 0.0 0.008008007891476154 0.0 0.0030030030757188797 …	0.06971153846153846 0.05055361305361304 0.07211538461538464 0.026150932400932393 0.048368298368298375 0.04647435897435896 0.03139568764568763 0.05557983682983683 0.08296911421911422 0.5166812354312357
9	1.0	1.0	0.09697933495044708 0.014308426529169083 0.0 0.01748807542026043 0.0031796502880752087 0.01748807542026043 0.0 0.0 0.006359300576150417 0.0 0.007949125953018665 0.011128775775432587 0.019077900797128677 0.012718601152300835 0.012718601152300835 0.01589825190603733 0.01589825190603733 0.006359300576150417 0.009538950398564339 0.0 0.0031796502880752087 0.0 0.0031796502880752087 0.0 0.04610492661595…	0.09452104499274314 0.04263425253991292 0.04517416545718433 0.39586357039187237 0.19648040638606676 0.07039187227866471 0.03138606676342525 0.034470246734397705 0.04408563134978229 0.04499274310595067
10	1.0	1.0	0.010536398738622665 0.012452106922864914 0.038314174860715866 0.013409961946308613 0.0 0.0019157087663188577 0.031609196215867996 0.02107279747724533 0.008620689623057842 0.006704980973154306 0.0028735632076859474 0.0 0.01819923333823681 0.0019157087663188577 0.008620689623057842 0.0 0.012452106922864914 0.004789271857589483 0.04214559495449066 0.0 0.019157087430357933 0.0019157087663188577 0.0 …	0.03545031480974543 0.030112236517930473 0.04831645223104298 0.03189159594853545 0.04352586914864493 0.030249110320284708 0.028469750889679728 0.6638379414180124 0.05392827812756639 0.03421845058855736
11	1.0	1.0	0.04451510310173035 0.10174880921840668 0.01589825190603733 0.0031796502880752087 0.004769475199282169 0.0031796502880752087 0.0 0.0 0.0015898251440376043 0.0 0.014308426529169083 0.006359300576150417 0.0 0.0 0.004769475199282169 0.011128775775432587 0.020667726173996925 0.007949125953018665 0.0015898251440376043 0.0 0.011128775775432587 0.006359300576150417 0.004769475199282169 0.0 0.04292527958…	0.054754273504273504 0.09348290598290597 0.060897435897435896 0.3203792735042735 0.28926282051282054 0.038194444444444434 0.035256410256410256 0.032318376068376065 0.043669871794871806 0.03178418803418803
12	1.0	1.0	0.2154654711484909 0.025525525212287903 0.0007507507689297199 0.024024024605751038 0.0030030030757188797 0.0 0.0007507507689297199 0.022522522136569023 0.029279278591275215 0.0037537538446485996 0.0030030030757188797 0.0 0.020270269364118576 0.007507507689297199 0.011261261068284512 0.0 0.1501501500606537 0.0 0.006006006151437759 0.0 0.018018018454313278 0.023273272439837456 0.0 0.000750750768929…	0.12037422037422035 0.12266112266112267 0.08648648648648649 0.12432432432432436 0.08295218295218296 0.06528066528066526 0.15654885654885653 0.09646569646569647 0.0663201663201663 0.07858627858627859
13	1.0	1.0	0.005005004815757275 0.01601601578295231 0.0 0.015015015378594398 0.0 0.006006006151437759 0.0 0.0010010009864345193 0.012012012302875519 0.013013012707233429 0.0030030030757188797 0.0 0.01601601578295231 0.0 0.005005004815757275 0.009009009227156639 0.007007007021456957 0.03203203156590462 0.005005004815757275 0.0020020019728690386 0.006006006151437759 0.004004003945738077 0.0020020019728690386 …	0.04936854190585533 0.06831228473019518 0.08151549942594719 0.0721393034825871 0.06257175660160735 0.04439341752774588 0.06084959816303101 0.05051664753157292 0.04879448909299654 0.46153846153846145
14	1.0	1.0	0.0023501762188971043 0.08930669724941254 0.0 0.007050528656691313 0.0 0.0 0.0 0.0 0.005875440780073404 0.0035252643283456564 0.007050528656691313 0.0047003524377942085 0.009400704875588417 0.0035252643283456564 0.005875440780073404 0.030552292242646217 0.039952997118234634 0.0423031710088253 0.0 0.0011750881094485521 0.016451233997941017 0.0035252643283456564 0.0023501762188971043 0.030552292242…	0.03722747840394901 0.06663924310983141 0.0841217605923488 0.04751131221719456 0.05409296585767173 0.3198272315919375 0.1643356643356644 0.05450431921020156 0.054298642533936646 0.11744138214726453
15	1.0	1.0	0.0833333358168602 0.0 0.015046296641230583 0.0011574074160307646 0.004629629664123058 0.016203703358769417 0.002314814832061529 0.002314814832061529 0.0034722222480922937 0.012731481343507767 0.016203703358769417 0.0 0.005787036847323179 0.015046296641230583 0.002314814832061529 0.0 0.0 0.0 0.046296294778585434 0.0 0.018518518656492233 0.009259259328246117 0.0173611119389534 0.005787036847323179…	0.1027472527472528 0.13388278388278382 0.05073260073260075 0.44688644688644685 0.04816849816849818 0.09917582417582417 0.040842490842490836 0.020421245421245418 0.024908424908424914 0.03223443223443223
16	1.0	1.0	0.009459459222853184 0.03378378227353096 0.0 0.0 0.0013513513840734959 0.010810811072587967 0.014864864759147167 0.0013513513840734959 0.006756756920367479 0.022972973063588142 0.01621621660888195 0.013513513840734959 0.008108108304440975 0.009459459222853184 0.0027027027681469917 0.014864864759147167 0.01756756752729416 0.012162161991000175 0.0054054055362939835 0.009459459222853184 0.0162162166…	0.057877218934911254 0.04622781065088758 0.08191568047337275 0.040310650887573976 0.17603550295857986 0.10428994082840237 0.0874630177514793 0.28402366863905326 0.06231508875739645 0.05954142011834321
17	1.0	1.0	0.07060185074806213 0.0069444444961845875 0.04282407462596893 0.0173611119389534 0.011574073694646358 0.0 0.008101851679384708 0.02083333395421505 0.019675925374031067 0.009259259328246117 0.047453705221414566 0.0 0.004629629664123058 0.015046296641230583 0.016203703358769417 0.0 0.0069444444961845875 0.0 0.030092593282461166 0.009259259328246117 0.0069444444961845875 0.0 0.0 0.001157407416030764…	0.25084663763909043 0.1219158200290276 0.03676826318335751 0.053701015965166896 0.06821480406386064 0.04934687953555877 0.1920657958393808 0.07063376874697627 0.08514755684567005 0.07135945815191097
18	1.0	1.0	0.036346692591905594 0.01397949643433094 0.013047530315816402 0.0009319664677605033 0.0009319664677605033 0.011183597147464752 0.004659832455217838 0.003727865871042013 0.03448275849223137 0.02050326205790043 0.02050326205790043 0.002795899286866188 0.0018639329355210066 0.01677539572119713 0.010251631028950214 0.005591798573732376 0.03075489215552807 0.0018639329355210066 0.036346692591905594 0.…	0.040839536807278726 0.01447477253928866 0.03349875930521089 0.030190239867659206 0.6758684863523575 0.04518196856906532 0.038358147229114965 0.029156327543424305 0.05200578990901569 0.04042597187758478
19	1.0	1.0	0.0 0.014157013967633247 0.0 0.0 0.005148005206137896 0.02187902107834816 0.0 0.0 0.0 0.0 0.001287001301534474 0.024453025311231613 0.009009009227156639 0.0 0.0 0.03861003741621971 0.0 0.02187902107834816 0.001287001301534474 0.005148005206137896 0.005148005206137896 0.012870012782514095 0.0154440151527524 0.0 0.006435006391257048 0.020592020824551582 0.0077220075763762 0.028314027935266495 0.012…	0.043846153846153854 0.06711538461538462 0.13134615384615395 0.039615384615384636 0.2080769230769231 0.22038461538461535 0.08134615384615387 0.06384615384615386 0.0551923076923077 0.08923076923076922
20	1.0	1.0	0.0047003524377942085 0.014101057313382626 0.0011750881094485521 0.009400704875588417 0.0035252643283456564 0.0011750881094485521 0.025851938873529434 0.029377203434705734 0.007050528656691313 0.007050528656691313 0.007050528656691313 0.0 0.019976498559117317 0.0 0.02467685006558895 0.0 0.011750881560146809 0.0011750881094485521 0.005875440780073404 0.011750881560146809 0.005875440780073404 0.019…	0.09901628769553297 0.05732946298984033 0.04184808901790034 0.08498629253346233 0.45468472826963385 0.027818093855829704 0.09248508305112078 0.057974520238671175 0.05216900499919367 0.031688437348814706
21	1.0	1.0	0.0 0.11411411315202713 0.0 0.009009009227156639 0.0 0.0 0.0015015015378594398 0.0 0.027027027681469917 0.0045045046135783195 0.0 0.021021021530032158 0.022522522136569023 0.03153153136372566 0.0015015015378594398 0.0030030030757188797 0.022522522136569023 0.006006006151437759 0.0 0.0 0.0045045046135783195 0.0 0.0 0.0030030030757188797 0.0 0.016516515985131264 0.0030030030757188797 0.0 0.0 0.0 0.…	0.06506536941319552 0.04393432654302218 0.052295530556400134 0.06491334752204317 0.5462146549103072 0.045454545454545456 0.029796290665855877 0.04591061112800242 0.057312252964426866 0.04910307084220126
22	1.0	1.0	0.010416666977107525 0.0034722222480922937 0.008101851679384708 0.0 0.004629629664123058 0.0011574074160307646 0.011574073694646358 0.0 0.010416666977107525 0.0034722222480922937 0.012731481343507767 0.0 0.004629629664123058 0.0011574074160307646 0.009259259328246117 0.0 0.005787036847323179 0.005787036847323179 0.011574073694646358 0.004629629664123058 0.02083333395421505 0.010416666977107525 0.…	0.10864772170504657 0.2267270945614895 0.04777070063694269 0.049240568348848615 0.020088192062714356 0.057937285644292014 0.05744732974032338 0.29532092111709946 0.08684468397844196 0.049975502204801577
23	1.0	1.0	0.2161458283662796 0.0251736119389534 0.0598958320915699 0.0217013880610466 0.0 0.0 0.0 0.0243055559694767 0.0 0.0034722222480922937 0.0 0.0 0.0017361111240461469 0.0147569440305233 0.0251736119389534 0.0 0.0598958320915699 0.0 0.03125 0.0 0.01996527798473835 0.01822916604578495 0.0 0.0 0.0147569440305233 0.0034722222480922937 0.013888888992369175 0.0 0.0 0.0 0.0 0.0 0.006076388992369175 0.0 0.05…	0.19524886877828063 0.18348416289592764 0.07488687782805428 0.17579185520361987 0.04841628959276018 0.04751131221719458 0.13031674208144797 0.0484162895927602 0.05316742081447964 0.04276018099547511
24	1.0	1.0	0.010810811072587967 0.016988417133688927 0.040154438465833664 0.00154440151527524 0.00231660227291286 0.00308880303055048 0.0077220075763762 0.0077220075763762 0.0 0.0 0.0054054055362939835 0.0 0.0308880303055048 0.016988417133688927 0.0 0.0 0.00231660227291286 0.0 0.01312741357833147 0.00231660227291286 0.010810811072587967 0.01621621660888195 0.0 0.0 0.0038610037881881 0.0154440151527524 0.0 0…	0.054020413243714205 0.10430669653970624 0.02663679362708489 0.04169778441623103 0.03908389345282551 0.032113517550410746 0.0643515060990789 0.49738610903659447 0.09808314662683593 0.04232013940751803
25	1.0	1.0	0.05574324354529381 0.02364864945411682 0.0 0.005067567341029644 0.0 0.013513513840734959 0.013513513840734959 0.0016891892300918698 0.0033783784601837397 0.020270269364118576 0.006756756920367479 0.0016891892300918698 0.015202702954411507 0.0 0.0016891892300918698 0.037162162363529205 0.042229730635881424 0.018581081181764603 0.0 0.01182432472705841 0.0 0.0219594594091177 0.0 0.04222973063588142…	0.1355140186915888 0.06829618979151687 0.04565061107117181 0.04007907979870595 0.039899352983465114 0.42559309849029464 0.053378864126527675 0.054277498202731825 0.08141624730409777 0.055895039539899334
26	1.0	1.0	0.0019841270986944437 0.0 0.0009920635493472219 0.0009920635493472219 0.0 0.0009920635493472219 0.014880952425301075 0.02182539738714695 0.0069444444961845875 0.0386904776096344 0.0019841270986944437 0.0 0.0009920635493472219 0.012896825559437275 0.0 0.0 0.0 0.0 0.0009920635493472219 0.0 0.004960317630320787 0.0 0.0 0.0059523810632526875 0.0 0.0029761905316263437 0.0 0.0 0.0 0.0 0.0 0.00396825419…	0.04952960708356394 0.14651355838406194 0.16145545102379633 0.052988378527946876 0.03929164360819037 0.04122855561704482 0.06433314886552297 0.08024349750968457 0.03527946873270614 0.3291366906474821
27	1.0	1.0	0.03423423320055008 0.018918918445706367 0.020720720291137695 0.0009009009227156639 0.06306306272745132 0.045045044273138046 0.0009009009227156639 0.0 0.020720720291137695 0.0054054055362939835 0.010810811072587967 0.0018018018454313278 0.0045045046135783195 0.014414414763450623 0.0054054055362939835 0.02432432398200035 0.006306306459009647 0.009009009227156639 0.01621621660888195 0.0009009009227…	0.05150796340223654 0.05455777702473738 0.04405286343612333 0.2097594035920027 0.060657404269739076 0.24144357844798375 0.1421552016265673 0.058963063368349715 0.03947814300237208 0.09742460182988817
28	1.0	1.0	0.024904213845729828 0.030651340261101723 0.02107279747724533 0.010536398738622665 0.005747126415371895 0.014367816038429737 0.024904213845729828 0.005747126415371895 0.03256705030798912 0.02298850566148758 0.012452106922864914 0.0 0.009578543715178967 0.013409961946308613 0.012452106922864914 0.0 0.020114943385124207 0.0038314175326377153 0.01628352515399456 0.004789271857589483 0.01149425283074…	0.06975975314084201 0.17941370949966937 0.03802071853647785 0.03647784879876572 0.03262067445448535 0.042318712805818844 0.04981265153184922 0.37767247079568 0.04408199250606127 0.1298214679303505
29	1.0	1.0	0.02222222276031971 0.007777777966111898 0.006666666828095913 0.019999999552965164 0.002222222276031971 0.0 0.015555555932223797 0.0033333334140479565 0.007777777966111898 0.013333333656191826 0.002222222276031971 0.0 0.0 0.0 0.023333333432674408 0.0 0.04333333298563957 0.0 0.02222222276031971 0.019999999552965164 0.02666666731238365 0.0 0.011111111380159855 0.035555556416511536 0.017777778208255…	0.08217636022514077 0.03621013133208256 0.03452157598499063 0.05553470919324578 0.05422138836772986 0.06472795497185745 0.06341463414634148 0.09849906191369612 0.47786116322701694 0.03283302063789871
30	1.0	1.0	0.009009009227156639 0.0 0.0 0.018018018454313278 0.0 0.018018018454313278 0.0 0.0022522523067891598 0.0 0.0 0.0 0.02477477490901947 0.011261261068284512 0.0 0.0 0.038288287818431854 0.006756756920367479 0.036036036908626556 0.0 0.011261261068284512 0.006756756920367479 0.0 0.013513513840734959 0.0 0.006756756920367479 0.018018018454313278 0.009009009227156639 0.03378378227353096 0.00900900922715…	0.03643724696356275 0.08681961313540262 0.14035087719298248 0.07669815564552408 0.05150697255960414 0.06297795771479982 0.034188034188034185 0.04363472784525417 0.04048582995951418 0.42690058479532156
31	1.0	1.0	0.027027027681469917 0.03999999910593033 0.0 0.02918918989598751 0.0 0.0 0.0021621622145175934 0.047567568719387054 0.0 0.01945945993065834 0.0 0.0 0.018378378823399544 0.0010810811072587967 0.0 0.0 0.037837836891412735 0.0 0.00324324332177639 0.02918918989598751 0.00324324332177639 0.0 0.00324324332177639 0.0 0.0 0.01621621660888195 0.00648648664355278 0.0 0.00324324332177639 0.04540540650486946…	0.028100470957613814 0.043799058084772385 0.05698587127158556 0.076138147566719 0.035164835164835165 0.03783359497645213 0.11208791208791208 0.030769230769230767 0.5270015698587126 0.052119309262166395
32	1.0	1.0	0.005630630534142256 0.005630630534142256 0.0022522523067891598 0.0 0.0011261261533945799 0.04729729890823364 0.0 0.0 0.006756756920367479 0.0011261261533945799 0.014639639295637608 0.0022522523067891598 0.014639639295637608 0.029279278591275215 0.005630630534142256 0.03490991145372391 0.0011261261533945799 0.03378378227353096 0.006756756920367479 0.022522522136569023 0.006756756920367479 0.01914…	0.1873686422866751 0.23444724674232864 0.0385666246321984 0.09216057166876841 0.025115594787725952 0.10298444724674233 0.13692728036990334 0.06116015132408574 0.060634720470786045 0.060634720470786045
33	1.0	1.0	0.15615615248680115 0.030030030757188797 0.014014014042913914 0.007007007021456957 0.005005004815757275 0.0 0.0 0.0010010009864345193 0.0010010009864345193 0.008008007891476154 0.01001000963151455 0.0 0.01601601578295231 0.022022021934390068 0.012012012302875519 0.0 0.030030030757188797 0.007007007021456957 0.01001000963151455 0.01601601578295231 0.01001000963151455 0.01001000963151455 0.00800800…	0.06926638176638177 0.0819088319088319 0.039529914529914535 0.03846153846153845 0.03294159544159544 0.046296296296296294 0.05359686609686608 0.4871794871794871 0.1193019943019943 0.03151709401709402
34	1.0	1.0	0.0035252643283456564 0.011750881560146809 0.0035252643283456564 0.0 0.0 0.012925969436764717 0.0011750881094485521 0.0 0.010575792752206326 0.02115158550441265 0.0 0.0 0.009400704875588417 0.0035252643283456564 0.0023501762188971043 0.012925969436764717 0.0023501762188971043 0.018801409751176834 0.0011750881094485521 0.0 0.008225616998970509 0.0011750881094485521 0.0 0.0 0.011750881560146809 0.0…	0.04173951048951048 0.04326923076923076 0.09724650349650349 0.047639860139860137 0.05419580419580418 0.4737762237762238 0.07583041958041957 0.043050699300699304 0.05528846153846152 0.0679632867132867
35	1.0	1.0	0.19077901542186737 0.046104926615953445 0.01748807542026043 0.022257551550865173 0.009538950398564339 0.0031796502880752087 0.0 0.0015898251440376043 0.0 0.0 0.007949125953018665 0.006359300576150417 0.012718601152300835 0.0015898251440376043 0.0031796502880752087 0.004769475199282169 0.02384737692773342 0.0015898251440376043 0.006359300576150417 0.0 0.019077900797128677 0.011128775775432587 0.0…	0.10229132569558098 0.03567921440261867 0.04157119476268412 0.3777414075286416 0.14909983633387894 0.05924713584288054 0.09476268412438625 0.026186579378068744 0.07610474631751228 0.03731587561374797
36	1.0	1.0	0.023166023194789886 0.005148005206137896 0.0476190485060215 0.0 0.0 0.002574002603068948 0.0 0.0 0.010296010412275791 0.002574002603068948 0.001287001301534474 0.0 0.006435006391257048 0.005148005206137896 0.005148005206137896 0.0 0.011583011597394943 0.010296010412275791 0.06949806958436966 0.001287001301534474 0.005148005206137896 0.005148005206137896 0.0 0.0 0.0308880303055048 0.0025740026030…	0.06995645863570389 0.06110304789550072 0.05631349782293178 0.11451378809869375 0.37837445573294626 0.09898403483309143 0.07895500725689408 0.04034833091436864 0.07155297532656021 0.02989840348330914
37	1.0	1.0	0.014957264997065067 0.006410256493836641 0.029914529994130135 0.0010683761211112142 0.01175213698297739 0.016025641933083534 0.0 0.0 0.0021367522422224283 0.0021367522422224283 0.01923076994717121 0.010683760978281498 0.0 0.007478632498532534 0.0 0.013888888992369175 0.01923076994717121 0.0 0.016025641933083534 0.006410256493836641 0.007478632498532534 0.0 0.0 0.0 0.016025641933083534 0.02991452…	0.3251107531212244 0.12988320579943619 0.039166331051147786 0.043193717277486915 0.0306081353201772 0.08397100281917037 0.14538864277084168 0.050443012484897284 0.03322593636729762 0.11900926298832058
38	1.0	1.0	0.15815815329551697 0.11911912262439728 0.0 0.022022021934390068 0.0 0.0 0.005005004815757275 0.028028028085827827 0.0010010009864345193 0.043043043464422226 0.0030030030757188797 0.0 0.025025025010108948 0.027027027681469917 0.011011010967195034 0.0 0.091091088950634 0.004004003945738077 0.009009009227156639 0.004004003945738077 0.008008007891476154 0.015015015378594398 0.0 0.0 0.009009009227156…	0.03722084367245656 0.040736145574855234 0.11186931348221664 0.04549214226633579 0.07547559966914802 0.043631100082712974 0.04549214226633579 0.09284532671629443 0.06679073614557485 0.4404466501240694
39	1.0	1.0	0.19919919967651367 0.15615615248680115 0.01701701618731022 0.022022021934390068 0.0 0.0010010009864345193 0.0020020019728690386 0.025025025010108948 0.0030030030757188797 0.013013012707233429 0.0020020019728690386 0.0010010009864345193 0.015015015378594398 0.021021021530032158 0.006006006151437759 0.004004003945738077 0.042042043060064316 0.0020020019728690386 0.0030030030757188797 0.0 0.0040040…	0.28071928071928076 0.1535131535131535 0.060273060273060265 0.18431568431568424 0.07209457209457207 0.06360306360306361 0.052947052947052944 0.045621045621045624 0.05178155178155179 0.03513153513153513
40	1.0	1.0	0.004629629664123058 0.015740741044282913 0.01666666753590107 0.0 0.0 0.006481481250375509 0.007407407276332378 0.007407407276332378 0.0 0.02500000037252903 0.003703703638166189 0.0 0.0 0.02777777798473835 0.0009259259095415473 0.0 0.0027777778450399637 0.0018518518190830946 0.01944444514811039 0.0 0.007407407276332378 0.0009259259095415473 0.0 0.0018518518190830946 0.0018518518190830946 0.0 0.00…	0.05008183306055647 0.10392798690671029 0.039279869067103096 0.03404255319148937 0.05302782324058919 0.17512274959083468 0.030769230769230774 0.42274959083469726 0.05630114566284778 0.034697217675941076
41	1.0	1.0	0.0009009009227156639 0.0054054055362939835 0.006306306459009647 0.0054054055362939835 0.0 0.0 0.014414414763450623 0.022522522136569023 0.0 0.015315315686166286 0.0018018018454313278 0.0 0.02432432398200035 0.036036036908626556 0.0036036036908626556 0.0 0.0009009009227156639 0.0036036036908626556 0.0036036036908626556 0.0 0.0054054055362939835 0.0009009009227156639 0.0 0.0054054055362939835 0.00…	0.09914529914529915 0.2258547008547009 0.07927350427350428 0.16837606837606833 0.04529914529914531 0.05021367521367522 0.08717948717948718 0.12094017094017094 0.03803418803418804 0.08568376068376068
42	1.0	1.0	0.007007007021456957 0.01601601578295231 0.006006006151437759 0.0 0.0 0.01901901885867119 0.008008007891476154 0.0 0.013013012707233429 0.014014014042913914 0.0030030030757188797 0.028028028085827827 0.015015015378594398 0.005005004815757275 0.0020020019728690386 0.031031031161546707 0.014014014042913914 0.004004003945738077 0.009009009227156639 0.004004003945738077 0.0 0.0010010009864345193 0.01…	0.0758109360518999 0.6611677479147358 0.020759962928637625 0.07099165894346618 0.022335495829471735 0.036144578313253024 0.04504170528266916 0.02530120481927711 0.027062094531974043 0.015384615384615385
43	1.0	1.0	0.06836248189210892 0.06677265465259552 0.012718601152300835 0.028616853058338165 0.0 0.0 0.0015898251440376043 0.01589825190603733 0.022257551550865173 0.009538950398564339 0.007949125953018665 0.0 0.01589825190603733 0.020667726173996925 0.014308426529169083 0.0 0.028616853058338165 0.014308426529169083 0.009538950398564339 0.0 0.011128775775432587 0.006359300576150417 0.0 0.0 0.014308426529169…	0.04749768303985172 0.2203429101019463 0.040546802594995365 0.2069045412418906 0.1689063948100093 0.06209453197405006 0.04494902687673773 0.11515291936978687 0.036376274328081555 0.057228915662650606
44	1.0	1.0	0.028028028085827827 0.08908908814191818 0.0 0.009009009227156639 0.0 0.023023022338747978 0.0 0.0010010009864345193 0.01701701618731022 0.004004003945738077 0.006006006151437759 0.005005004815757275 0.0030030030757188797 0.0 0.0 0.005005004815757275 0.012012012302875519 0.028028028085827827 0.0 0.01001000963151455 0.01601601578295231 0.0 0.007007007021456957 0.042042043060064316 0.00400400394573…	0.03748162665360117 0.12028417442430185 0.08402743753062225 0.05977462028417442 0.04042136207741303 0.04287114159725625 0.058794708476237134 0.048015678588927 0.05144536991670749 0.45688388045075945
45	1.0	1.0	0.0936213955283165 0.02674897201359272 0.01337448600679636 0.002057613106444478 0.0 0.0 0.010288066230714321 0.0 0.022633744403719902 0.02469135820865631 0.015432098880410194 0.0 0.001028806553222239 0.0 0.0 0.0 0.06481481343507767 0.0 0.03497942537069321 0.0 0.004115226212888956 0.003086419776082039 0.0 0.0 0.041152264922857285 0.0 0.002057613106444478 0.0 0.0 0.0 0.0 0.0 0.003086419776082039 0.…	0.2089898053753475 0.05267222737102255 0.027957985789311093 0.3646895273401297 0.08186592523941921 0.07089898053753477 0.0695088044485635 0.03861600247142417 0.03599011430336731 0.048810627123880145
46	1.0	1.0	0.0010010009864345193 0.01701701618731022 0.0 0.0 0.0 0.018018018454313278 0.0030030030757188797 0.0 0.036036036908626556 0.01001000963151455 0.0030030030757188797 0.0 0.0010010009864345193 0.012012012302875519 0.0 0.031031031161546707 0.0010010009864345193 0.011011010967195034 0.0030030030757188797 0.0 0.005005004815757275 0.021021021530032158 0.022022021934390068 0.0 0.01001000963151455 0.02702…	0.05199828104856038 0.045337344220025784 0.09325311559948431 0.07627847013321876 0.03738719381177483 0.15169746454662653 0.05328749462827676 0.061667382896433184 0.057799742157284076 0.3712935109583153
47	1.0	1.0	0.0855555534362793 0.007777777966111898 0.04444444552063942 0.0055555556900799274 0.0011111111380159855 0.0 0.017777778208255768 0.015555555932223797 0.009999999776482582 0.023333333432674408 0.006666666828095913 0.0 0.031111111864447594 0.011111111380159855 0.008888889104127884 0.0 0.05666666850447655 0.0 0.03222222253680229 0.0011111111380159855 0.014444444328546524 0.013333333656191826 0.00111…	0.09105180533751962 0.025431711145996856 0.02590266875981162 0.060753532182103616 0.061224489795918366 0.03767660910518053 0.05023547880690737 0.035164835164835165 0.5861852433281006 0.026373626373626374
48	1.0	1.0	0.08699323982000351 0.03800675645470619 0.025337837636470795 0.021114865317940712 0.0016891892300918698 0.01182432472705841 0.00844594556838274 0.00844594556838274 0.013513513840734959 0.03547297418117523 0.01689189113676548 0.0 0.007601351477205753 0.00422297278419137 0.02364864945411682 0.01097972970455885 0.017736487090587616 0.00422297278419137 0.006756756920367479 0.006756756920367479 0.0076…	0.05287137105318924 0.1239669421487603 0.06632761178215724 0.3517694426785336 0.1147488874761602 0.036448400084763716 0.1416613689340962 0.03464717101080738 0.037825810553083275 0.039732994278448834
49	1.0	1.0	0.25 0.18209876120090485 0.0 0.02469135820865631 0.0 0.0 0.0 0.022633744403719902 0.0 0.0 0.0 0.0 0.0 0.0 0.02777777798473835 0.0 0.17489711940288544 0.0 0.001028806553222239 0.008230452425777912 0.02880658395588398 0.02469135820865631 0.0 0.0 0.003086419776082039 0.008230452425777912 0.03086419776082039 0.0 0.0 0.0 0.0 0.0 0.006172839552164078 0.008230452425777912 0.0 0.0 0.0 0.0 0.0318930037319…	0.029677934522225176 0.05602874634016501 0.08677136012776149 0.025685387277082774 0.030875698695767898 0.5641469257386211 0.03739685919616715 0.03593292520628161 0.04218791589033804 0.0912962470055896
50	1.0	1.0	0.0357142873108387 0.0466269850730896 0.0 0.0019841270986944437 0.010912698693573475 0.02480158768594265 0.0 0.0 0.0 0.0009920635493472219 0.0069444444961845875 0.0 0.0 0.0 0.013888888992369175 0.01884920708835125 0.0029761905316263437 0.013888888992369175 0.0 0.0396825410425663 0.008928571827709675 0.0 0.0 0.0 0.004960317630320787 0.0545634925365448 0.007936508394777775 0.0 0.0317460335791111 0.…	0.07655677655677652 0.43241758241758255 0.052564102564102565 0.04908424908424908 0.04230769230769231 0.043406593406593405 0.11923076923076925 0.0915750915750916 0.03827838827838828 0.05457875457875458
51	1.0	1.0	0.012820512987673283 0.0021367522422224283 0.049145299941301346 0.013888888992369175 0.0 0.0 0.01175213698297739 0.020299145951867104 0.017094017937779427 0.012820512987673283 0.005341880489140749 0.0 0.016025641933083534 0.0032051282469183207 0.03739316388964653 0.0 0.0032051282469183207 0.0 0.0416666679084301 0.0 0.014957264997065067 0.017094017937779427 0.0 0.006410256493836641 0.0032051282469…	0.18322295805739514 0.15868568517575143 0.032178638138903044 0.06826286296484971 0.03803701816946851 0.04304635761589403 0.05578196637799287 0.29707930039055863 0.06495160468670401 0.058753608422482596
52	1.0	1.0	0.0 0.0 0.0 0.002057613106444478 0.0 0.0 0.015432098880410194 0.001028806553222239 0.019547324627637863 0.0 0.008230452425777912 0.0 0.008230452425777912 0.004115226212888956 0.0 0.003086419776082039 0.001028806553222239 0.003086419776082039 0.006172839552164078 0.002057613106444478 0.015432098880410194 0.001028806553222239 0.02777777798473835 0.001028806553222239 0.004115226212888956 0.006172839…	0.09483667017913594 0.05830698981383911 0.04355461889708464 0.4845451352300667 0.06708816297857392 0.07990867579908677 0.053038285914998234 0.05391640323147173 0.0368809272918862 0.027924130663856697
53	1.0	1.0	0.03381642326712608 0.006038647145032883 0.0036231884732842445 0.002415458904579282 0.02415458858013153 0.00845410581678152 0.010869565419852734 0.0 0.030193237587809563 0.013285024091601372 0.015700483694672585 0.007246376946568489 0.0036231884732842445 0.001207729452289641 0.012077294290065765 0.007246376946568489 0.10386473685503006 0.0036231884732842445 0.014492753893136978 0.0 0.020531401038…	0.2702362996480644 0.14529914529914525 0.04725992961287078 0.06301323948382774 0.02471928942517178 0.04214848332495391 0.161303837774426 0.1722808781632311 0.05036031506619742 0.023378582202111607
54	1.0	1.0	0.008547008968889713 0.009615384973585606 0.03418803587555885 0.0 0.04273504391312599 0.02777777798473835 0.0021367522422224283 0.0 0.043803419917821884 0.007478632498532534 0.017094017937779427 0.0021367522422224283 0.0 0.0 0.0010683761211112142 0.016025641933083534 0.007478632498532534 0.005341880489140749 0.013888888992369175 0.010683760978281498 0.01923076994717121 0.016025641933083534 0.0299…	0.05099255583126551 0.08213399503722085 0.15508684863523572 0.03138957816377171 0.030769230769230785 0.0369727047146402 0.03709677419354839 0.042059553349875926 0.053846153846153835 0.4796526054590569
55	1.0	1.0	0.009259259328246117 0.0 0.004115226212888956 0.02366255223751068 0.0 0.010288066230714321 0.05349794402718544 0.007201645988970995 0.042181070894002914 0.02469135820865631 0.001028806553222239 0.0 0.003086419776082039 0.003086419776082039 0.02880658395588398 0.0 0.03497942537069321 0.001028806553222239 0.006172839552164078 0.011316872201859951 0.02469135820865631 0.018518518656492233 0.006172839…	0.48551853005294304 0.09140454687013394 0.038461538461538464 0.10323886639676115 0.04920585487387108 0.02413578324509499 0.08221737776393648 0.05418872625350357 0.03799439426969791 0.03363438181251946
56	1.0	1.0	0.011891892179846764 0.004324324429035187 0.0054054055362939835 0.0054054055362939835 0.0 0.02918918989598751 0.00324324332177639 0.0054054055362939835 0.0021621622145175934 0.00324324332177639 0.011891892179846764 0.0054054055362939835 0.004324324429035187 0.0 0.00324324332177639 0.023783784359693527 0.014054054394364357 0.008648648858070374 0.017297297716140747 0.004324324429035187 0.0075675677…	0.06804733727810656 0.02429149797570851 0.03363438181251947 0.05761445032700094 0.035347243849268135 0.08579881656804736 0.09825599501712864 0.030520087200249145 0.5242914979757084 0.04219869199626287
57	1.0	1.0	0.024444444105029106 0.03777777776122093 0.01666666753590107 0.0 0.008888889104127884 0.025555554777383804 0.0011111111380159855 0.0 0.04555555433034897 0.013333333656191826 0.03333333507180214 0.006666666828095913 0.012222222052514553 0.019999999552965164 0.0033333334140479565 0.021111110225319862 0.0033333334140479565 0.01666666753590107 0.004444444552063942 0.0 0.0055555556900799274 0.00333333…	0.03532608695652174 0.1463210702341137 0.08528428093645488 0.12938963210702342 0.03469899665551839 0.23327759197324419 0.12980769230769232 0.05497491638795988 0.05915551839464882 0.09176421404682275
58	1.0	1.0	0.01440329197794199 0.02572016417980194 0.039094649255275726 0.007201645988970995 0.0 0.03189300373196602 0.002057613106444478 0.008230452425777912 0.01337448600679636 0.01440329197794199 0.005144033115357161 0.001028806553222239 0.0 0.002057613106444478 0.012345679104328156 0.018518518656492233 0.007201645988970995 0.008230452425777912 0.004115226212888956 0.002057613106444478 0.0144032919779419…	0.05903614457831326 0.03873957367933271 0.061167747914735865 0.17729379054680264 0.045875810936051906 0.3695088044485635 0.12622798887859127 0.039017608897126986 0.026042632066728452 0.05708989805375349
59	1.0	1.0	0.021021021530032158 0.027027027681469917 0.013013012707233429 0.0010010009864345193 0.0 0.018018018454313278 0.0030030030757188797 0.0020020019728690386 0.009009009227156639 0.01901901885867119 0.035035036504268646 0.01901901885867119 0.018018018454313278 0.024024024605751038 0.008008007891476154 0.027027027681469917 0.01001000963151455 0.042042043060064316 0.0020020019728690386 0.0 0.0 0.001001…	0.02625888168056843 0.04803830707445164 0.17809700339820825 0.11708371949335807 0.31835032437442085 0.0861909175162187 0.06842755637936361 0.04170528266913809 0.054062403459993816 0.06178560395427865
60	1.0	1.0	0.022200772538781166 0.0 0.010617760941386223 0.005791505798697472 0.00193050189409405 0.0038610037881881 0.0077220075763762 0.008687258698046207 0.0357142873108387 0.0453667938709259 0.005791505798697472 0.005791505798697472 0.012548262253403664 0.004826254677027464 0.005791505798697472 0.012548262253403664 0.009652509354054928 0.0 0.008687258698046207 0.000965250947047025 0.005791505798697472 0…	0.04271143221419465 0.05652358691032725 0.18848278793030174 0.05312367190820229 0.056523586910327245 0.04016149596260093 0.03314917127071824 0.04334891627709307 0.05397365065873353 0.43200169995750104
61	1.0	1.0	0.054954953491687775 0.13603603839874268 0.009009009227156639 0.03513513505458832 0.0 0.018918918445706367 0.0 0.02522522583603859 0.0018018018454313278 0.0 0.0 0.0 0.022522522136569023 0.030630631372332573 0.01171171199530363 0.0 0.05765765905380249 0.015315315686166286 0.018018018454313278 0.0 0.015315315686166286 0.0036036036908626556 0.0 0.0045045046135783195 0.027027027681469917 0.0162162166…	0.03438496986884083 0.03775257001063452 0.11113080467919181 0.10333215171924849 0.051045728465083304 0.09411556185749737 0.07001063452676355 0.04041120170152427 0.042006380716058125 0.41580999645515787
62	1.0	1.0	0.04954954981803894 0.027027027681469917 0.0878378376364708 0.006756756920367479 0.0 0.0 0.0045045046135783195 0.009009009227156639 0.0022522523067891598 0.0 0.0 0.0 0.012387387454509735 0.03153153136372566 0.028153153136372566 0.0 0.028153153136372566 0.0045045046135783195 0.04054053872823715 0.0011261261533945799 0.0022522523067891598 0.013513513840734959 0.0 0.0 0.014639639295637608 0.00225225…	0.10330948121645799 0.23553965414430542 0.05500894454382828 0.043530113297555156 0.0366726296958855 0.12209302325581398 0.05977936791890282 0.1645796064400715 0.09466308884913538 0.08482409063804412
63	1.0	1.0	0.06609195470809937 0.0019157087663188577 0.017241379246115685 0.015325670130550861 0.0 0.0009578543831594288 0.024904213845729828 0.0019157087663188577 0.019157087430357933 0.03448275849223137 0.03639846667647362 0.0 0.0038314175326377153 0.0038314175326377153 0.020114943385124207 0.0 0.014367816038429737 0.0028735632076859474 0.030651340261101723 0.0038314175326377153 0.006704980973154306 0.006…	0.06205559146735617 0.031674208144796386 0.04007756948933418 0.054460245636716226 0.44246929541047203 0.04056237879767291 0.15950226244343882 0.09696186166774404 0.044602456367162265 0.027634130575307055
64	1.0	1.0	0.049049049615859985 0.011011010967195034 0.047047048807144165 0.005005004815757275 0.0 0.0 0.0200200192630291 0.009009009227156639 0.012012012302875519 0.025025025010108948 0.03403403237462044 0.0030030030757188797 0.021021021530032158 0.024024024605751038 0.01701701618731022 0.0 0.009009009227156639 0.0 0.042042043060064316 0.0 0.006006006151437759 0.01001000963151455 0.0020020019728690386 0.0 …	0.10265344411685874 0.19666309300455642 0.033905119270972936 0.045765210399356764 0.049316537121415184 0.0398686679174484 0.07960332350576252 0.37684266952559636 0.04375502546234253 0.031626909675690165
65	1.0	1.0	0.2777777910232544 0.054597701877355576 0.0019157087663188577 0.02298850566148758 0.0 0.0 0.0 0.017241379246115685 0.007662835065275431 0.006704980973154306 0.005747126415371895 0.0 0.0 0.01149425283074379 0.014367816038429737 0.0 0.12164750695228577 0.0 0.02298850566148758 0.0 0.026819923892617226 0.023946359753608704 0.0 0.0 0.02107279747724533 0.007662835065275431 0.019157087430357933 0.0 0.0 …	0.06518039482641255 0.03761061946902654 0.053778080326752874 0.07283866575901976 0.5338665759019743 0.08253914227365557 0.03148400272294078 0.03795098706603132 0.05054458815520763 0.034206943498978896
66	1.0	1.0	0.0 0.0 0.009009009227156639 0.019144143909215927 0.005630630534142256 0.021396396681666374 0.019144143909215927 0.0033783784601837397 0.009009009227156639 0.005630630534142256 0.007882882840931416 0.007882882840931416 0.005630630534142256 0.03490991145372391 0.010135134682059288 0.009009009227156639 0.0011261261533945799 0.027027027681469917 0.005630630534142256 0.02590090036392212 0.01238738745…	0.033703409992069784 0.044210943695479774 0.11934972244250595 0.0612609040444092 0.0703806502775575 0.1286677240285488 0.06780333068992862 0.04282315622521808 0.0428231562252181 0.3889770023790643
67	1.0	1.0	0.006076388992369175 0.0225694440305233 0.0026041667442768812 0.0034722222480922937 0.01996527798473835 0.0243055559694767 0.0078125 0.0008680555620230734 0.0225694440305233 0.0078125 0.01215277798473835 0.01909722201526165 0.0 0.0 0.0034722222480922937 0.0234375 0.01215277798473835 0.0399305559694767 0.00434027798473835 0.0008680555620230734 0.010416666977107525 0.0008680555620230734 0.024305555…	0.06736327256558469 0.3668297020898177 0.08292574477545576 0.1271676300578035 0.03557136505113384 0.04690973766118277 0.1184971098265896 0.04891062694530902 0.034459759893285896 0.07136505113383726
68	1.0	1.0	0.003086419776082039 0.007201645988970995 0.021604938432574272 0.010288066230714321 0.007201645988970995 0.021604938432574272 0.002057613106444478 0.005144033115357161 0.005144033115357161 0.03086419776082039 0.011316872201859951 0.002057613106444478 0.008230452425777912 0.005144033115357161 0.009259259328246117 0.015432098880410194 0.001028806553222239 0.022633744403719902 0.010288066230714321 0…	0.15174990885891357 0.1904848705796573 0.024972657674079475 0.05258840685380969 0.025337222019686474 0.050492161866569435 0.32081662413415973 0.11383521691578563 0.031534815895005466 0.0381881152023332
69	1.0	1.0	0.018427519127726555 0.024570023640990257 0.04545454680919647 0.015970515087246895 0.0 0.0 0.0 0.015970515087246895 0.019656019285321236 0.015970515087246895 0.0 0.0 0.019656019285321236 0.011056510731577873 0.008599508553743362 0.0 0.017199017107486725 0.009828009642660618 0.03931203857064247 0.0 0.018427519127726555 0.009828009642660618 0.0 0.0 0.0024570024106651545 0.007371007464826107 0.00122…	0.5974466709760825 0.0601163542340013 0.026664511958629615 0.07449903038138327 0.04347123464770524 0.030058177117000647 0.03668390433096316 0.06060116354234001 0.026179702650290897 0.04427925016160312
70	1.0	1.0	0.0069444444961845875 0.0 0.0446428582072258 0.010912698693573475 0.0059523810632526875 0.014880952425301075 0.03075396828353405 0.01587301678955555 0.0436507947742939 0.011904762126505375 0.008928571827709675 0.0 0.0 0.0 0.0456349216401577 0.0 0.011904762126505375 0.0 0.007936508394777775 0.003968254197388887 0.032738097012043 0.02083333395421505 0.0 0.0059523810632526875 0.0436507947742939 0.0 …	0.03660049627791564 0.03357630272952853 0.1011166253101737 0.04295905707196028 0.04001240694789081 0.04133064516129033 0.03062965260545906 0.04846464019851116 0.05435794044665011 0.5709522332506202
71	1.0	1.0	0.06756756454706192 0.0 0.0038610037881881 0.0 0.011583011597394943 0.00193050189409405 0.04247104376554489 0.005791505798697472 0.04440154507756233 0.017374517396092415 0.0077220075763762 0.00193050189409405 0.0038610037881881 0.0077220075763762 0.0 0.013513513840734959 0.00193050189409405 0.0 0.009652509354054928 0.0038610037881881 0.0077220075763762 0.0 0.0 0.0154440151527524 0.001930501894094…	0.08895104895104894 0.21930069930069931 0.07048951048951052 0.03622377622377625 0.050629370629370646 0.0788811188811189 0.0462937062937063 0.28209790209790203 0.06965034965034964 0.05748251748251749
72	1.0	1.0	0.0010010009864345193 0.10910911113023758 0.0020020019728690386 0.009009009227156639 0.0030030030757188797 0.011011010967195034 0.0020020019728690386 0.0030030030757188797 0.006006006151437759 0.006006006151437759 0.011011010967195034 0.007007007021456957 0.01601601578295231 0.030030030757188797 0.0030030030757188797 0.031031031161546707 0.0030030030757188797 0.021021021530032158 0.00600600615143…	0.37703675634710115 0.06006062902614628 0.030882910193255012 0.21087533156498678 0.05418719211822661 0.08582796513830997 0.030882910193255012 0.044334975369458136 0.033724895793861294 0.07218643425539975
73	1.0	1.0	0.022522522136569023 0.018018018454313278 0.0 0.0033783784601837397 0.0 0.0033783784601837397 0.0022522523067891598 0.005630630534142256 0.05743243172764778 0.012387387454509735 0.0 0.018018018454313278 0.007882882840931416 0.0 0.0 0.009009009227156639 0.010135134682059288 0.007882882840931416 0.0 0.0 0.007882882840931416 0.0 0.019144143909215927 0.0 0.0011261261533945799 0.0 0.003378378460183739…	0.15440356744704564 0.20022296544035678 0.036454849498327765 0.036343366778149394 0.021404682274247498 0.10891861761426978 0.058528428093645495 0.27904124860646606 0.041694537346711254 0.06298773690078038
74	1.0	1.0	0.005630630534142256 0.03490991145372391 0.05292792618274689 0.019144143909215927 0.0045045046135783195 0.010135134682059288 0.005630630534142256 0.01689189113676548 0.007882882840931416 0.01689189113676548 0.010135134682059288 0.0 0.011261261068284512 0.010135134682059288 0.01576576568186283 0.01689189113676548 0.029279278591275215 0.0045045046135783195 0.019144143909215927 0.007882882840931416 …	0.037592351151673205 0.07192524989135157 0.07692307692307691 0.0343328987396784 0.04954367666232073 0.05584528465884398 0.03368100825727944 0.05562798783137768 0.0523685354193829 0.5321599304650152
75	1.0	1.0	0.010101010091602802 0.018518518656492233 0.016835017129778862 0.005892255809158087 0.01430976390838623 0.008417508564889431 0.01262626238167286 0.006734006572514772 0.024410774931311607 0.008417508564889431 0.024410774931311607 0.0025252525229007006 0.010101010091602802 0.0042087542824447155 0.015993265435099602 0.001683501643128693 0.013468013145029545 0.0008417508215643466 0.01262626238167286 …	0.04155219780219781 0.09203296703296703 0.02403846153846154 0.03159340659340659 0.0470467032967033 0.033997252747252744 0.03605769230769229 0.11778846153846154 0.5297046703296704 0.04618818681318682
76	1.0	1.0	0.03256705030798912 0.08620689809322357 0.03256705030798912 0.02298850566148758 0.005747126415371895 0.01149425283074379 0.008620689623057842 0.022030651569366455 0.0258620698004961 0.005747126415371895 0.006704980973154306 0.0 0.017241379246115685 0.009578543715178967 0.019157087430357933 0.0 0.030651340261101723 0.0 0.007662835065275431 0.017241379246115685 0.01149425283074379 0.017241379246115…	0.22251568174314962 0.3106635853416969 0.0604159788709145 0.08319577418289864 0.041762958071970946 0.06685374711125783 0.05199735886431166 0.09128425222845823 0.03169362826015188 0.039617035325189835
77	1.0	1.0	0.03513513505458832 0.02342342399060726 0.030630631372332573 0.009909910149872303 0.010810811072587967 0.008108108304440975 0.009909910149872303 0.0009009009227156639 0.014414414763450623 0.0045045046135783195 0.0045045046135783195 0.0027027027681469917 0.009909910149872303 0.007207207381725311 0.01711711660027504 0.0 0.018918918445706367 0.009909910149872303 0.018018018454313278 0.01801801845431…	0.042754120879120866 0.14285714285714288 0.07709478021978024 0.03279532967032968 0.0521978021978022 0.038633241758241746 0.06473214285714289 0.04292582417582415 0.033138736263736264 0.472870879120879
78	1.0	1.0	0.0020790020935237408 0.008316008374094963 0.031185030937194824 0.012474012561142445 0.0 0.012474012561142445 0.027027027681469917 0.009355509653687477 0.03846153989434242 0.03222453221678734 0.0010395010467618704 0.006237006280571222 0.005197505000978708 0.013513513840734959 0.015592515468597412 0.0041580041870474815 0.01143451128154993 0.0 0.046777546405792236 0.0010395010467618704 0.0041580041…	0.13385023464599066 0.04805141807794328 0.040297898388084064 0.39593960416241575 0.08222811671087529 0.05233625790654969 0.10518261579269536 0.04856151805753928 0.05335645786574168 0.040195878392164874
79	1.0	1.0	0.006237006280571222 0.07796257734298706 0.0 0.0 0.0 0.0010395010467618704 0.0 0.0 0.0 0.0 0.0 0.0 0.013513513840734959 0.0010395010467618704 0.0 0.03222453221678734 0.0020790020935237408 0.02806652896106243 0.0 0.0 0.005197505000978708 0.008316008374094963 0.003118503140285611 0.010395010001957417 0.0 0.048856548964977264 0.0041580041870474815 0.0 0.006237006280571222 0.014553014189004898 0.0041…	0.02119309262166406 0.038984824699110424 0.17974882260596545 0.04788069073783359 0.07352171637885925 0.28597592883307177 0.12100994243851385 0.05167451596023024 0.03414442700156987 0.14586603872318155
80	1.0	1.0	0.021671826019883156 0.009287925437092781 0.0 0.018575850874185562 0.0 0.0 0.030959751456975937 0.018575850874185562 0.05882352963089943 0.07430340349674225 0.0 0.0 0.0030959751456975937 0.012383900582790375 0.02476780116558075 0.0 0.02476780116558075 0.0 0.015479875728487968 0.0 0.04334365203976631 0.0 0.0 0.0 0.006191950291395187 0.0 0.021671826019883156 0.0 0.0 0.0 0.0 0.0 0.0 0.00309597514569…	0.04447115384615383 0.057451923076923074 0.19399038461538465 0.051923076923076926 0.05913461538461538 0.05216346153846155 0.052163461538461534 0.041105769230769224 0.03557692307692307 0.4120192307692308
81	1.0	1.0	0.0 0.011261261068284512 0.0 0.0022522523067891598 0.007882882840931416 0.021396396681666374 0.0 0.0 0.0045045046135783195 0.0045045046135783195 0.0033783784601837397 0.0011261261533945799 0.0022522523067891598 0.0045045046135783195 0.0 0.0 0.0045045046135783195 0.013513513840734959 0.0 0.007882882840931416 0.019144143909215927 0.0 0.014639639295637608 0.013513513840734959 0.009009009227156639 0.…	0.04287515762925601 0.0728247162673392 0.17496847414880204 0.036097099621689784 0.09993694829760404 0.3854035308953342 0.0632093316519546 0.026008827238335443 0.04051071878940731 0.05816519546027743
82	1.0	1.0	0.05844155699014664 0.008658008649945259 0.019480518996715546 0.02380952425301075 0.0043290043249726295 0.008658008649945259 0.0 0.006493506487458944 0.0043290043249726295 0.012987012974917889 0.0 0.0 0.0021645021624863148 0.006493506487458944 0.008658008649945259 0.0 0.0043290043249726295 0.01515151560306549 0.010822511278092861 0.03246753290295601 0.019480518996715546 0.017316017299890518 0.021…	0.0834726867335563 0.06020066889632107 0.07706243032329987 0.054208472686733566 0.04041248606465997 0.042084726867335547 0.052118171683389086 0.4374303232998887 0.10535117056856186 0.04765886287625419
83	1.0	1.0	0.0011574074160307646 0.0416666679084301 0.013888888992369175 0.0011574074160307646 0.002314814832061529 0.0011574074160307646 0.013888888992369175 0.0 0.021990740671753883 0.021990740671753883 0.032407406717538834 0.005787036847323179 0.015046296641230583 0.0 0.004629629664123058 0.013888888992369175 0.0011574074160307646 0.0011574074160307646 0.023148147389292717 0.0 0.011574073694646358 0.0162…	0.050630160799652324 0.13233376792698828 0.06725336810082572 0.0405258583224685 0.019556714471968713 0.17340286831812254 0.04823989569752281 0.37538026944806613 0.04900043459365492 0.04367666232073015
84	1.0	1.0	0.06418918818235397 0.01576576568186283 0.007882882840931416 0.028153153136372566 0.0 0.010135134682059288 0.0033783784601837397 0.020270269364118576 0.0439189188182354 0.01576576568186283 0.0011261261533945799 0.0 0.022522522136569023 0.02477477490901947 0.018018018454313278 0.0 0.07545045018196106 0.0033783784601837397 0.0045045046135783195 0.007882882840931416 0.012387387454509735 0.0067567569…	0.055513452065176216 0.02917771883289125 0.12391057218643428 0.043198181129215626 0.04575596816976129 0.03988253126184161 0.020462296324365286 0.026619931792345588 0.0645130731337628 0.5509662751042061
85	1.0	1.0	0.05041152238845825 0.06893004477024078 0.010288066230714321 0.010288066230714321 0.004115226212888956 0.019547324627637863 0.0 0.001028806553222239 0.001028806553222239 0.005144033115357161 0.016460904851555824 0.006172839552164078 0.016460904851555824 0.0 0.006172839552164078 0.011316872201859951 0.017489712685346603 0.005144033115357161 0.012345679104328156 0.02674897201359272 0.01337448600679…	0.06793478260869565 0.07002508361204014 0.03929765886287625 0.4425167224080268 0.04598662207357858 0.05392976588628763 0.1406772575250836 0.06270903010033445 0.04096989966555186 0.035953177257525074
86	1.0	1.0	0.039829302579164505 0.02418207749724388 0.025604551658034325 0.012802275829017162 0.005689900368452072 0.0 0.00711237546056509 0.01849217712879181 0.005689900368452072 0.02844950184226036 0.012802275829017162 0.0 0.005689900368452072 0.035561878234148026 0.002844950184226036 0.0 0.011379800736904144 0.005689900368452072 0.039829302579164505 0.002844950184226036 0.01422475092113018 0.015647226944…	0.061855670103092786 0.06463124504361617 0.08115252445149351 0.23301612476870212 0.054454136928363754 0.03053132434575734 0.352365847211208 0.024054982817869424 0.031060005286809425 0.0668781390430875
87	1.0	1.0	0.13195548951625824 0.02543720230460167 0.046104926615953445 0.022257551550865173 0.0 0.011128775775432587 0.0 0.012718601152300835 0.011128775775432587 0.03179650381207466 0.0 0.0 0.009538950398564339 0.0 0.009538950398564339 0.0 0.019077900797128677 0.0 0.03497615084052086 0.0 0.0 0.0 0.0 0.007949125953018665 0.04928457736968994 0.01589825190603733 0.007949125953018665 0.0 0.0 0.0 0.0 0.0238473…	0.04253154253154253 0.06715506715506714 0.04782254782254783 0.2924297924297924 0.28490028490028485 0.046601546601546584 0.04884004884004884 0.051078551078551054 0.07529507529507529 0.04334554334554334
88	1.0	1.0	0.06730769574642181 0.16132478415966034 0.009615384973585606 0.0 0.0 0.0 0.0 0.009615384973585606 0.0 0.0 0.01175213698297739 0.0 0.0010683761211112142 0.0 0.013888888992369175 0.0 0.0032051282469183207 0.0 0.0032051282469183207 0.009615384973585606 0.024572649970650673 0.0021367522422224283 0.0010683761211112142 0.0 0.0 0.01816239394247532 0.021367521956562996 0.0 0.004273504484444857 0.0 0.0 0.…	0.06177156177156176 0.09813519813519814 0.04475524475524476 0.3167832167832168 0.058741258741258746 0.038927738927738945 0.21608391608391606 0.04801864801864802 0.04545454545454548 0.07132867132867128
89	1.0	1.0	0.10493826866149902 0.12448559701442719 0.0 0.003086419776082039 0.007201645988970995 0.004115226212888956 0.006172839552164078 0.0 0.042181070894002914 0.018518518656492233 0.004115226212888956 0.007201645988970995 0.011316872201859951 0.0 0.02572016417980194 0.007201645988970995 0.040123455226421356 0.0 0.02777777798473835 0.0 0.02366255223751068 0.02469135820865631 0.010288066230714321 0.00102…	0.07937285644292014 0.2464478196962273 0.07153356197942184 0.2704556589906909 0.03674669279764821 0.05389514943655071 0.07520823125918667 0.04458598726114649 0.04556589906908378 0.07618814306712395
90	1.0	1.0	0.0 0.5037878751754761 0.0 0.018939394503831863 0.0 0.0 0.0 0.005050505045801401 0.0 0.0 0.0 0.0 0.0 0.0 0.01262626238167286 0.0 0.0 0.0025252525229007006 0.0 0.0 0.04040404036641121 0.0012626262614503503 0.0 0.0 0.0 0.011363636702299118 0.04040404036641121 0.0 0.0037878789007663727 0.0 0.0 0.0025252525229007006 0.0 0.034090910106897354 0.0 0.0025252525229007006 0.0 0.0 0.04040404036641121 0.0 0.…	0.24728506787330318 0.12398190045248869 0.051583710407239844 0.07036199095022624 0.0420814479638009 0.05000000000000001 0.115158371040724 0.1595022624434389 0.05497737556561087 0.08506787330316744
91	1.0	1.0	0.019999999552965164 0.014444444328546524 0.09000000357627869 0.007777777966111898 0.0 0.0055555556900799274 0.0011111111380159855 0.0 0.0011111111380159855 0.007777777966111898 0.002222222276031971 0.0011111111380159855 0.0 0.0011111111380159855 0.01666666753590107 0.011111111380159855 0.021111110225319862 0.0055555556900799274 0.035555556416511536 0.0 0.011111111380159855 0.0 0.0 0.0 0.03444444…	0.34750074827895827 0.08126309488177191 0.04908709967075727 0.06659682729721642 0.036815324753067924 0.07542651900628553 0.04848847650404072 0.15668961388805738 0.04489673750374141 0.09323555821610299
92	1.0	1.0	0.006006006151437759 0.0 0.060060061514377594 0.009009009227156639 0.0 0.0030030030757188797 0.013513513840734959 0.006006006151437759 0.045045044273138046 0.015015015378594398 0.015015015378594398 0.007507507689297199 0.0030030030757188797 0.051051050424575806 0.022522522136569023 0.0 0.0030030030757188797 0.0 0.009009009227156639 0.0 0.016516515985131264 0.028528528288006783 0.00900900922715663…	0.40905550146056496 0.14868549172346637 0.05413826679649465 0.048685491723466416 0.02804284323271666 0.07828627069133397 0.031645569620253174 0.12181110029211298 0.02375851996105161 0.05589094449853945
93	1.0	1.0	0.0 0.06518282741308212 0.0 0.0 0.0 0.0 0.0 0.0 0.0 0.009538950398564339 0.0 0.0 0.020667726173996925 0.02384737692773342 0.0 0.04928457736968994 0.0015898251440376043 0.06836248189210892 0.0 0.0015898251440376043 0.006359300576150417 0.0015898251440376043 0.0 0.0 0.0 0.04451510310173035 0.004769475199282169 0.0 0.0 0.0 0.0 0.0 0.009538950398564339 0.027027027681469917 0.0 0.0 0.0 0.0 0.001589825…	0.04744036451353525 0.08737603859555079 0.039131600107209875 0.5435540069686413 0.05883141248994907 0.0381935138032699 0.0525328330206379 0.04073974805682122 0.049048512463146614 0.04315196998123828
94	1.0	1.0	0.0 0.0 0.009259259328246117 0.0 0.001028806553222239 0.004115226212888956 0.011316872201859951 0.0 0.0 0.0 0.01337448600679636 0.0 0.02983539178967476 0.002057613106444478 0.007201645988970995 0.007201645988970995 0.0 0.0 0.0 0.0 0.003086419776082039 0.0 0.01337448600679636 0.005144033115357161 0.002057613106444478 0.002057613106444478 0.001028806553222239 0.0 0.03086419776082039 0.0 0.013374486…	0.06116570654015589 0.045069467976956976 0.1026770586241952 0.026770586241951874 0.040325313453066766 0.42477126397831244 0.11792612673669939 0.0708234496780752 0.06641816333446293 0.04405286343612335
95	1.0	1.0	0.007007007021456957 0.014014014042913914 0.014014014042913914 0.007007007021456957 0.009009009227156639 0.004004003945738077 0.01901901885867119 0.005005004815757275 0.0400400385260582 0.0030030030757188797 0.026026025414466858 0.0 0.009009009227156639 0.023023022338747978 0.021021021530032158 0.0010010009864345193 0.01701701618731022 0.007007007021456957 0.01901901885867119 0.003003003075718879…	0.1351533082302313 0.07719203873050028 0.03657880580957505 0.05836471221086606 0.03657880580957504 0.04088219472834857 0.07638515330823023 0.442845615922539 0.05338891877353417 0.04263044647660034
96	1.0	1.0	0.056511055678129196 0.007371007464826107 0.009828009642660618 0.054054055362939835 0.0 0.0 0.004914004821330309 0.07125306874513626 0.009828009642660618 0.051597051322460175 0.0 0.0 0.022113021463155746 0.004914004821330309 0.007371007464826107 0.0 0.04668304696679115 0.019656019285321236 0.017199017107486725 0.0 0.007371007464826107 0.0024570024106651545 0.0 0.04176904261112213 0.0 0.0073710074…	0.0808124459809853 0.08178478824546238 0.04386343993085565 0.2800345721694037 0.23433448573898016 0.07908383751080378 0.06147363872082974 0.03273552290406224 0.05693604148660326 0.04894122731201384
97	1.0	1.0	0.03780864179134369 0.06867283582687378 0.0069444444961845875 0.016203703358769417 0.0069444444961845875 0.007716049440205097 0.014660493470728397 0.0 0.032407406717538834 0.009259259328246117 0.022376542910933495 0.0 0.0038580247201025486 0.004629629664123058 0.007716049440205097 0.01697530783712864 0.02469135820865631 0.003086419776082039 0.007716049440205097 0.0 0.021604938432574272 0.01388888…	0.02766272189349113 0.02825443786982249 0.026183431952662727 0.06908284023668639 0.036982248520710075 0.034023668639053255 0.042159763313609454 0.05443786982248522 0.6568047337278109 0.02440828402366865
98	1.0	1.0	0.0176263228058815 0.008225616998970509 0.009400704875588417 0.04465334862470627 0.0 0.0 0.011750881560146809 0.022326674312353134 0.0047003524377942085 0.06462984532117844 0.0 0.0 0.012925969436764717 0.005875440780073404 0.008225616998970509 0.0 0.0035252643283456564 0.014101057313382626 0.0047003524377942085 0.0 0.0 0.005875440780073404 0.0 0.02115158550441265 0.0023501762188971043 0.019976498…	0.26241987179487186 0.11498397435897435 0.08874198717948717 0.07612179487179488 0.05028044871794873 0.07852564102564102 0.1031650641025641 0.038461538461538464 0.04246794871794871 0.14483173076923075
99	1.0	1.0	0.014014014042913914 0.008008007891476154 0.0020020019728690386 0.0010010009864345193 0.006006006151437759 0.03403403237462044 0.0 0.015015015378594398 0.0010010009864345193 0.0020020019728690386 0.014014014042913914 0.011011010967195034 0.0 0.011011010967195034 0.0010010009864345193 0.018018018454313278 0.0020020019728690386 0.045045044273138046 0.007007007021456957 0.005005004815757275 0.015015…	0.08720159151193635 0.08736737400530505 0.03680371352785145 0.2455238726790451 0.09316976127320956 0.03796419098143237 0.2630968169761273 0.053713527851458893 0.06117374005305042 0.03398541114058355
100	1.0	1.0	0.027027027681469917 0.0010010009864345193 0.014014014042913914 0.01601601578295231 0.0 0.0 0.021021021530032158 0.006006006151437759 0.022022021934390068 0.0200200192630291 0.0010010009864345193 0.0 0.018018018454313278 0.026026025414466858 0.006006006151437759 0.0 0.004004003945738077 0.0 0.01001000963151455 0.0010010009864345193 0.011011010967195034 0.012012012302875519 0.004004003945738077 0.…	0.04027386226339107 0.08115183246073297 0.06947241240434955 0.06222311719693918 0.08034635521546515 0.05598066854611356 0.03906564639548933 0.4226741844542892 0.08819975835682643 0.06061216270640353
101	1.0	1.0	0.12612612545490265 0.005630630534142256 0.045045044273138046 0.007882882840931416 0.006756756920367479 0.0022522523067891598 0.007882882840931416 0.006756756920367479 0.005630630534142256 0.02590090036392212 0.014639639295637608 0.0 0.014639639295637608 0.0 0.014639639295637608 0.0033783784601837397 0.06756756454706192 0.0 0.02364864945411682 0.0 0.022522522136569023 0.006756756920367479 0.00788…	0.09514170040485828 0.07225163500467144 0.06244160697601994 0.12644036125817507 0.15213329180940527 0.18966054188726256 0.08159451884148239 0.04142011834319527 0.0903145437558393 0.08860168171909064
102	1.0	1.0	0.006756756920367479 0.0033783784601837397 0.0011261261533945799 0.0033783784601837397 0.0 0.0033783784601837397 0.0022522523067891598 0.009009009227156639 0.0 0.007882882840931416 0.0 0.0 0.018018018454313278 0.038288287818431854 0.0033783784601837397 0.0 0.0045045046135783195 0.0011261261533945799 0.005630630534142256 0.0022522523067891598 0.009009009227156639 0.01689189113676548 0.006756756920…	0.030944055944055946 0.05874125874125873 0.4115384615384616 0.04248251748251749 0.03881118881118881 0.11503496503496503 0.06328671328671329 0.032517482517482516 0.05087412587412588 0.15576923076923077
103	1.0	1.0	0.0400400385260582 0.031031031161546707 0.051051050424575806 0.006006006151437759 0.0 0.0 0.007007007021456957 0.008008007891476154 0.0 0.060060061514377594 0.0010010009864345193 0.004004003945738077 0.01901901885867119 0.026026025414466858 0.007007007021456957 0.0 0.030030030757188797 0.007007007021456957 0.018018018454313278 0.0020020019728690386 0.006006006151437759 0.008008007891476154 0.0010…	0.10243525318902202 0.5604947816003095 0.03846153846153846 0.04851178971781987 0.03169694626981059 0.05527638190954773 0.05025125628140703 0.04020100502512564 0.03807499033629687 0.034596057209122524
104	1.0	1.0	0.03742203861474991 0.009355509653687477 0.05717255547642708 0.036382537335157394 0.0 0.0010395010467618704 0.0020790020935237408 0.029106028378009796 0.0041580041870474815 0.010395010001957417 0.007276507094502449 0.0 0.008316008374094963 0.018711019307374954 0.04054053872823715 0.0 0.005197505000978708 0.0 0.01767151802778244 0.007276507094502449 0.016632016748189926 0.007276507094502449 0.0 0.…	0.036877828054298636 0.04751131221719459 0.23506787330316745 0.0330316742081448 0.11809954751131224 0.09954751131221726 0.06221719457013575 0.10022624434389142 0.11877828054298643 0.14864253393665153
105	1.0	1.0	0.01901901885867119 0.01701701618731022 0.0010010009864345193 0.044044043868780136 0.0030030030757188797 0.03303303197026253 0.0010010009864345193 0.0030030030757188797 0.0010010009864345193 0.0010010009864345193 0.0030030030757188797 0.004004003945738077 0.0 0.004004003945738077 0.0 0.056056056171655655 0.01001000963151455 0.011011010967195034 0.0020020019728690386 0.0 0.0020020019728690386 0.00…	0.030364372469635616 0.0945344129554656 0.12368421052631581 0.03279352226720648 0.044939271255060705 0.06497975708502025 0.03562753036437246 0.04635627530364372 0.038866396761133605 0.48785425101214575
106	1.0	1.0	0.0010683761211112142 0.012820512987673283 0.0 0.0 0.021367521956562996 0.021367521956562996 0.0 0.0 0.0 0.0 0.008547008968889713 0.0 0.013888888992369175 0.007478632498532534 0.0021367522422224283 0.0021367522422224283 0.004273504484444857 0.049145299941301346 0.0 0.0010683761211112142 0.01175213698297739 0.0 0.010683760978281498 0.0 0.022435897961258888 0.04059829190373421 0.02350427396595478 0…	0.029565672422815287 0.07469911041339614 0.11211407639979068 0.046834118262689683 0.03414442700156986 0.04761904761904761 0.030612244897959197 0.031004709576138153 0.03741496598639457 0.5559916274201987
107	1.0	1.0	0.013513513840734959 0.029729729518294334 0.008108108304440975 0.004054054152220488 0.0013513513840734959 0.008108108304440975 0.004054054152220488 0.009459459222853184 0.0027027027681469917 0.06756756454706192 0.0013513513840734959 0.0027027027681469917 0.01756756752729416 0.0027027027681469917 0.004054054152220488 0.0054054055362939835 0.0013513513840734959 0.028378378599882126 0.00675675692036…	0.04798172124904801 0.04969535415079972 0.06530845392231535 0.08682406702208685 0.4426884996191927 0.0938690022848439 0.04855293221629857 0.051980198019802 0.07254379284082259 0.04055597867479058
108	1.0	1.0	0.0451388880610466 0.015046296641230583 0.015046296641230583 0.005787036847323179 0.0 0.010416666977107525 0.023148147389292717 0.004629629664123058 0.009259259328246117 0.002314814832061529 0.008101851679384708 0.0 0.002314814832061529 0.009259259328246117 0.0 0.0 0.05671296268701553 0.0011574074160307646 0.016203703358769417 0.004629629664123058 0.018518518656492233 0.018518518656492233 0.0 0.0…	0.10047536732929989 0.062445980985306807 0.05488331892826275 0.4237251512532411 0.09701815038893691 0.048617113223854785 0.06352636127917027 0.0486171132238548 0.060069144338807265 0.040622299049265335
109	1.0	1.0	0.09878844022750854 0.015843430534005165 0.037278659641742706 0.018639329820871353 0.0 0.0 0.011183597147464752 0.02143522910773754 0.002795899286866188 0.023299161344766617 0.0 0.0 0.025163093581795692 0.01770736277103424 0.0 0.0 0.011183597147464752 0.0009319664677605033 0.036346692591905594 0.0 0.0 0.006523765157908201 0.0 0.0 0.002795899286866188 0.007455731742084026 0.0 0.0 0.0 0.0 0.0 0.010…	0.0422581710135358 0.026081214922416638 0.03350940904588973 0.053648068669527905 0.6619346318917132 0.0536480686695279 0.02839220864971938 0.03383955100693299 0.03714097061736547 0.029547705513370753
110	1.0	1.0	0.07258064299821854 0.06003584340214729 0.0 0.0026881720405071974 0.0008960573468357325 0.0 0.03405017778277397 0.0 0.008960573934018612 0.01075268816202879 0.02777777798473835 0.0 0.022401433438062668 0.0008960573468357325 0.0 0.0 0.06630824506282806 0.001792114693671465 0.008960573934018612 0.004480286967009306 0.00358422938734293 0.0 0.0 0.0 0.00358422938734293 0.023297490552067757 0.000896057…	0.14693281402142155 0.053651411879259994 0.040895813047711775 0.05569620253164557 0.0572541382667965 0.18198636806231747 0.2367088607594937 0.06650438169425513 0.08393378773125607 0.07643622200584224
111	1.0	1.0	0.006006006151437759 0.0 0.004004003945738077 0.023023022338747978 0.0030030030757188797 0.007007007021456957 0.031031031161546707 0.022022021934390068 0.06606606394052505 0.0030030030757188797 0.0020020019728690386 0.0020020019728690386 0.024024024605751038 0.024024024605751038 0.026026025414466858 0.0010010009864345193 0.005005004815757275 0.0 0.014014014042913914 0.008008007891476154 0.0100100…	0.16764630718119095 0.24137490416560187 0.04408382315359059 0.25773064145157165 0.031050345003833375 0.05954510605673398 0.08433427038078202 0.046639407104523384 0.03654485049833888 0.031050345003833375
112	1.0	1.0	0.0016339869471266866 0.02124183066189289 0.029411764815449715 0.005718954373151064 0.0049019609577953815 0.0024509804788976908 0.01797385700047016 0.007352941203862429 0.008169935084879398 0.0049019609577953815 0.013071895577013493 0.0 0.0 0.0 0.013888888992369175 0.0 0.010620915330946445 0.005718954373151064 0.008169935084879398 0.030228758230805397 0.011437908746302128 0.00898692850023508 0.00…	0.0689655172413793 0.27652519893899197 0.06259946949602122 0.04522546419098143 0.039787798408488055 0.03514588859416446 0.12745358090185674 0.07055702917771882 0.24549071618037135 0.028249336870026523
113	1.0	1.0	0.0026455025654286146 0.029100529849529266 0.0013227512827143073 0.018518518656492233 0.014550264924764633 0.026455026119947433 0.0 0.0 0.0 0.0 0.034391533583402634 0.0 0.022486772388219833 0.0013227512827143073 0.007936508394777775 0.021164020523428917 0.017195766791701317 0.021164020523428917 0.010582010261714458 0.013227513059973717 0.005291005130857229 0.007936508394777775 0.01984127052128315…	0.083710407239819 0.06815610859728506 0.04425904977375566 0.48161764705882343 0.07593325791855203 0.05825791855203621 0.051753393665158395 0.03930995475113121 0.057268099547511324 0.039734162895927586
114	1.0	1.0	0.016203703358769417 0.010416666977107525 0.030092593282461166 0.002314814832061529 0.0 0.021990740671753883 0.013888888992369175 0.0011574074160307646 0.0173611119389534 0.0069444444961845875 0.002314814832061529 0.0 0.032407406717538834 0.005787036847323179 0.02083333395421505 0.009259259328246117 0.009259259328246117 0.0034722222480922937 0.008101851679384708 0.0034722222480922937 0.0185185186…	0.06076923076923077 0.030769230769230778 0.44788461538461544 0.04942307692307693 0.08134615384615386 0.1405769230769231 0.032115384615384636 0.04480769230769229 0.05461538461538463 0.0576923076923077
115	1.0	1.0	0.005005004815757275 0.01701701618731022 0.0 0.0 0.011011010967195034 0.007007007021456957 0.0 0.006006006151437759 0.0 0.012012012302875519 0.022022021934390068 0.0 0.0010010009864345193 0.012012012302875519 0.0 0.013013012707233429 0.008008007891476154 0.0 0.011011010967195034 0.036036036908626556 0.011011010967195034 0.004004003945738077 0.01701701618731022 0.0 0.008008007891476154 0.016016015…	0.027333073018352198 0.02967590784849667 0.08082780163998438 0.035337758688012484 0.04139008199921905 0.25654041390082 0.05505661850839516 0.028504490433424436 0.06462319406481841 0.38071065989847724
116	1.0	1.0	0.035555556416511536 0.028888888657093048 0.046666666865348816 0.004444444552063942 0.014444444328546524 0.002222222276031971 0.0 0.0 0.0033333334140479565 0.0 0.01666666753590107 0.004444444552063942 0.0 0.0 0.0 0.015555555932223797 0.007777777966111898 0.006666666828095913 0.03444444388151169 0.023333333432674408 0.007777777966111898 0.0 0.035555556416511536 0.0 0.03333333507180214 0.0044444445…	0.4714875030332442 0.06770201407425382 0.03421499636010678 0.18066003397233674 0.060786216937636514 0.02705653967483621 0.056175685513224945 0.035064304780393116 0.02280999757340451 0.04404270808056297
117	1.0	1.0	0.047047048807144165 0.07607607543468475 0.007007007021456957 0.006006006151437759 0.011011010967195034 0.0020020019728690386 0.0 0.0 0.0 0.0 0.008008007891476154 0.0020020019728690386 0.0010010009864345193 0.0 0.0 0.011011010967195034 0.012012012302875519 0.01901901885867119 0.0010010009864345193 0.028028028085827827 0.011011010967195034 0.01001000963151455 0.015015015378594398 0.0 0.02502502501…	0.056984821198868 0.03370208386930794 0.0340879855930023 0.30692050424491896 0.3488551582197067 0.06959094417288397 0.03537432467198352 0.033830717777206046 0.05762799073835861 0.023025469513763816
118	1.0	1.0	0.0031796502880752087 0.02384737692773342 0.0 0.01589825190603733 0.0 0.011128775775432587 0.0015898251440376043 0.0 0.01589825190603733 0.0 0.0 0.030206676572561264 0.0015898251440376043 0.0 0.0 0.04928457736968994 0.0 0.04292527958750725 0.0 0.007949125953018665 0.014308426529169083 0.014308426529169083 0.012718601152300835 0.0 0.0 0.03497615084052086 0.01589825190603733 0.04928457736968994 0.0…	0.03127246585190511 0.034867002156721776 0.05194104960460099 0.09112149532710277 0.565959741193386 0.09741193386053199 0.034687275341480944 0.03181164629762759 0.032710280373831765 0.02821710999281092
119	1.0	1.0	0.0 0.0 0.025132274255156517 0.0 0.0 0.007936508394777775 0.0 0.0 0.0317460335791111 0.021164020523428917 0.0026455025654286146 0.0026455025654286146 0.003968254197388887 0.013227513059973717 0.0013227512827143073 0.021164020523428917 0.0 0.0 0.01587301678955555 0.0 0.0013227512827143073 0.005291005130857229 0.026455026119947433 0.0 0.011904762126505375 0.0 0.0 0.010582010261714458 0.009259259328…	0.04034280936454851 0.3168896321070234 0.11454849498327763 0.07775919732441473 0.047240802675585294 0.0802675585284281 0.06291806020066891 0.16785117056856189 0.04431438127090301 0.04786789297658865
120	1.0	1.0	0.01901901885867119 0.011011010967195034 0.03903903812170029 0.004004003945738077 0.0 0.004004003945738077 0.008008007891476154 0.0 0.004004003945738077 0.01601601578295231 0.0010010009864345193 0.012012012302875519 0.025025025010108948 0.007007007021456957 0.015015015378594398 0.014014014042913914 0.009009009227156639 0.022022021934390068 0.012012012302875519 0.0010010009864345193 0.002002001972…	0.044453034402783136 0.06880556629300347 0.04696559721685351 0.1250483185156552 0.4509083880943179 0.060108233475067656 0.08465403942790874 0.0411673753382296 0.03594897564746811 0.041940471588712794
121	1.0	1.0	0.036036036908626556 0.0 0.03803803771734238 0.0020020019728690386 0.0010010009864345193 0.01901901885867119 0.009009009227156639 0.0 0.01701701618731022 0.008008007891476154 0.01701701618731022 0.004004003945738077 0.021021021530032158 0.012012012302875519 0.007007007021456957 0.0200200192630291 0.005005004815757275 0.0 0.048048049211502075 0.0 0.007007007021456957 0.0030030030757188797 0.0 0.0 …	0.027538926330467117 0.04159888449918661 0.07715547292586568 0.0388101324657216 0.0799442249593307 0.381361840576342 0.21368812456425748 0.03904252846851034 0.04183128050197536 0.05902858470834302
122	1.0	1.0	0.021396396681666374 0.0 0.10135135054588318 0.0033783784601837397 0.0 0.0045045046135783195 0.020270269364118576 0.014639639295637608 0.0022522523067891598 0.010135134682059288 0.0022522523067891598 0.0 0.009009009227156639 0.029279278591275215 0.007882882840931416 0.0 0.013513513840734959 0.0 0.01689189113676548 0.0 0.006756756920367479 0.0011261261533945799 0.0 0.0045045046135783195 0.02027026…	0.11912865895166781 0.09104833219877466 0.08083730428863173 0.08219877467665075 0.05718175629680054 0.21834581347855686 0.1267869298842751 0.08543226684819606 0.04543907420013614 0.09360108917631041
123	1.0	1.0	0.007797271013259888 0.001949317753314972 0.003898635506629944 0.013645224273204803 0.0 0.017543859779834747 0.005847953259944916 0.003898635506629944 0.015594542026519775 0.011695906519889832 0.05263157933950424 0.0 0.0 0.01949317753314972 0.01949317753314972 0.0 0.007797271013259888 0.001949317753314972 0.00974658876657486 0.001949317753314972 0.013645224273204803 0.005847953259944916 0.0 0.0 0…	0.21991622239147 0.04855293221629857 0.05121858339680125 0.22581873571972588 0.16546077684691549 0.05978674790555981 0.05864432597105867 0.060167555217060194 0.07197258187357201 0.038461538461538484
124	1.0	1.0	0.13278496265411377 0.02820211462676525 0.005875440780073404 0.0 0.0035252643283456564 0.010575792752206326 0.0011750881094485521 0.0 0.022326674312353134 0.019976498559117317 0.009400704875588417 0.018801409751176834 0.014101057313382626 0.0 0.016451233997941017 0.025851938873529434 0.035252645611763 0.0023501762188971043 0.019976498559117317 0.0 0.0035252643283456564 0.0023501762188971043 0.004…	0.05045871559633027 0.12402964008468595 0.06439661256175022 0.09280169371912494 0.058927311220889206 0.38126323218066344 0.0732180663373324 0.035991531404375436 0.050105857445306996 0.06880733944954129
125	1.0	1.0	0.0030030030757188797 0.01001000963151455 0.004004003945738077 0.006006006151437759 0.024024024605751038 0.014014014042913914 0.0 0.0 0.007007007021456957 0.01001000963151455 0.027027027681469917 0.005005004815757275 0.005005004815757275 0.007007007021456957 0.0 0.008008007891476154 0.012012012302875519 0.030030030757188797 0.005005004815757275 0.004004003945738077 0.007007007021456957 0.00900900…	0.03365384615384615 0.024818087318087326 0.029625779625779617 0.22933991683991686 0.02728690228690228 0.025077962577962576 0.05054573804573804 0.032354469854469846 0.5192307692307694 0.028066528066528065
126	1.0	1.0	0.010333863086998463 0.01669316366314888 0.03974562883377075 0.0023847375996410847 0.005564387887716293 0.0 0.007949125953018665 0.004769475199282169 0.005564387887716293 0.009538950398564339 0.013513513840734959 0.0 0.0031796502880752087 0.0 0.008744037710130215 0.0 0.015103338286280632 0.0015898251440376043 0.008744037710130215 0.006359300576150417 0.007154213264584541 0.0023847375996410847 0.0…	0.08836416747809153 0.22565725413826687 0.06523855890944498 0.06669912366114897 0.07059396299902629 0.03943524829600779 0.041626095423563776 0.07083739045764362 0.05452775073028239 0.2770204479065238
127	1.0	1.0	0.010296010412275791 0.005148005206137896 0.014157013967633247 0.0038610037881881 0.03474903479218483 0.011583011597394943 0.001287001301534474 0.0038610037881881 0.02574002556502819 0.024453025311231613 0.03989703953266144 0.011583011597394943 0.010296010412275791 0.0308880303055048 0.0038610037881881 0.012870012782514095 0.005148005206137896 0.0 0.005148005206137896 0.002574002603068948 0.02574…	0.2743876235496346 0.04297378599054576 0.04039535883111302 0.16974645466265578 0.12462397937258275 0.05951869359690588 0.1183927804039536 0.04834550923936398 0.052213149978513104 0.0694026643747314
128	1.0	1.0	0.009652509354054928 0.03281853348016739 0.0 0.0 0.0 0.0077220075763762 0.0 0.0 0.0 0.0 0.0038610037881881 0.0 0.0154440151527524 0.0077220075763762 0.00193050189409405 0.005791505798697472 0.025096524506807327 0.06370656192302704 0.0 0.0 0.0077220075763762 0.0038610037881881 0.0 0.0 0.005791505798697472 0.0038610037881881 0.0038610037881881 0.0 0.005791505798697472 0.0 0.0 0.054054055362939835 0…	0.042493796526054575 0.03101736972704713 0.04311414392059551 0.395471464019851 0.2651985111662531 0.04637096774193549 0.04916253101736972 0.035825062034739445 0.05691687344913151 0.03442928039702232
129	1.0	1.0	0.01701701618731022 0.0010010009864345193 0.007007007021456957 0.0 0.006006006151437759 0.018018018454313278 0.0010010009864345193 0.007007007021456957 0.006006006151437759 0.0010010009864345193 0.005005004815757275 0.0 0.008008007891476154 0.006006006151437759 0.0 0.031031031161546707 0.0020020019728690386 0.006006006151437759 0.0020020019728690386 0.006006006151437759 0.0010010009864345193 0.0 …	0.08379120879120877 0.16181318681318674 0.04409340659340659 0.06579670329670328 0.03777472527472526 0.22609890109890105 0.09601648351648355 0.19505494505494506 0.05576923076923078 0.033791208791208796
130	1.0	1.0	0.025925925001502037 0.04814814776182175 0.007407407276332378 0.018518518656492233 0.0 0.0 0.009259259328246117 0.018518518656492233 0.01666666753590107 0.04814814776182175 0.0 0.0 0.029629629105329514 0.003703703638166189 0.01666666753590107 0.0 0.035185184329748154 0.0 0.014814814552664757 0.0018518518190830946 0.003703703638166189 0.012962962500751019 0.0 0.0018518518190830946 0.01296296250075…	0.04605887939221272 0.042497625830959146 0.0560303893637227 0.08048433048433044 0.04510921177587842 0.03798670465337133 0.06125356125356123 0.1315289648622982 0.4620132953466286 0.03703703703703703
131	1.0	1.0	0.0069444444961845875 0.0 0.0069444444961845875 0.0 0.1076388880610466 0.008101851679384708 0.054398149251937866 0.002314814832061529 0.032407406717538834 0.026620371267199516 0.011574073694646358 0.0 0.011574073694646358 0.002314814832061529 0.0011574074160307646 0.0 0.0 0.0 0.018518518656492233 0.004629629664123058 0.0034722222480922937 0.0 0.0 0.004629629664123058 0.004629629664123058 0.008101…	0.07766510017313874 0.042295325253524634 0.047860499628988376 0.03870887954489241 0.03240168191936681 0.04019292604501608 0.06195894138016325 0.5472421469206036 0.06517437546376453 0.046500123670541675
132	1.0	1.0	0.0295138880610466 0.010416666977107525 0.015625 0.0069444444961845875 0.0052083334885537624 0.0 0.0347222238779068 0.0 0.02604166604578495 0.0 0.02777777798473835 0.0052083334885537624 0.0 0.0034722222480922937 0.0 0.0034722222480922937 0.0225694440305233 0.0 0.0034722222480922937 0.0 0.0052083334885537624 0.0052083334885537624 0.01215277798473835 0.010416666977107525 0.0086805559694767 0.010416…	0.24013083690503031 0.15937288517933673 0.051206857658470536 0.11380554928942019 0.05887660726370402 0.026956914053688236 0.05233476201218134 0.07669749605233472 0.19478908188585597 0.025829009699977427
133	1.0	1.0	0.0 0.06506506353616714 0.0 0.01701701618731022 0.0 0.024024024605751038 0.0010010009864345193 0.0010010009864345193 0.0020020019728690386 0.005005004815757275 0.0030030030757188797 0.0020020019728690386 0.01701701618731022 0.021021021530032158 0.0 0.023023022338747978 0.0 0.07707707583904266 0.0 0.0010010009864345193 0.007007007021456957 0.0 0.008008007891476154 0.011011010967195034 0.0 0.037037…	0.028192681105302455 0.03286034353995518 0.13797610156833454 0.055825242718446584 0.02800597460791635 0.0646004480955937 0.04107542942494398 0.037154592979835685 0.04947722180731888 0.5248319641523527
134	1.0	1.0	0.036538463085889816 0.048076923936605453 0.013461538590490818 0.001923076924867928 0.02500000037252903 0.023076923564076424 0.0 0.0 0.0 0.0 0.023076923564076424 0.0 0.0 0.0 0.0 0.0 0.009615384973585606 0.0 0.02500000037252903 0.0 0.013461538590490818 0.001923076924867928 0.0 0.0 0.05961538478732109 0.0 0.0 0.0 0.0 0.0 0.0 0.0 0.0 0.0 0.011538461782038212 0.0 0.0 0.009615384973585606 0.0 0.0 0.0 …	0.3563751317175975 0.04889357218124342 0.046575342465753414 0.0768177028451001 0.08651211801896733 0.04562697576396208 0.07197049525816647 0.0837723919915701 0.07997892518440462 0.10347734457323496
135	1.0	1.0	0.03303303197026253 0.0010010009864345193 0.060060061514377594 0.0020020019728690386 0.0020020019728690386 0.004004003945738077 0.0010010009864345193 0.0 0.0030030030757188797 0.004004003945738077 0.0010010009864345193 0.0020020019728690386 0.0 0.0 0.005005004815757275 0.031031031161546707 0.004004003945738077 0.0 0.058058056980371475 0.0 0.007007007021456957 0.014014014042913914 0.04004003852605…	0.1797337278106509 0.15281065088757392 0.04245562130177516 0.0502958579881657 0.03934911242603548 0.2177514792899409 0.1460059171597633 0.07869822485207097 0.03210059171597634 0.06079881656804732
136	1.0	1.0	0.03485838696360588 0.0119825704023242 0.030501089990139008 0.010893246158957481 0.0010893245926126838 0.0010893245926126838 0.025054465979337692 0.02069716714322567 0.013071895577013493 0.003267973894253373 0.030501089990139008 0.0 0.004357298370450735 0.0 0.014161219820380211 0.0 0.003267973894253373 0.0021786491852253675 0.03159041330218315 0.00871459674090147 0.029411764815449715 0.0 0.016339…	0.16555622854835453 0.16525338178881477 0.03957197657985059 0.0460327074500303 0.03391883706844337 0.03543307086614173 0.04562891177064405 0.3694730466384009 0.030183727034120738 0.06894811225519885
137	1.0	1.0	0.009259259328246117 0.022633744403719902 0.018518518656492233 0.001028806553222239 0.012345679104328156 0.019547324627637863 0.011316872201859951 0.002057613106444478 0.012345679104328156 0.002057613106444478 0.02572016417980194 0.012345679104328156 0.0 0.011316872201859951 0.03600823134183884 0.012345679104328156 0.011316872201859951 0.004115226212888956 0.019547324627637863 0.00102880655322223…	0.03921568627450979 0.07933634992458524 0.0707390648567119 0.03378582202111616 0.03559577677224735 0.051583710407239844 0.044947209653092006 0.503469079939668 0.09110105580693816 0.05022624434389141
138	1.0	1.0	0.20772947371006012 0.32367148995399475 0.009661835618317127 0.0 0.0 0.0 0.0 0.0 0.0 0.0 0.0 0.0 0.03502415493130684 0.0 0.032608695328235626 0.0 0.04830917716026306 0.0 0.001207729452289641 0.0 0.015700483694672585 0.018115941435098648 0.0 0.0 0.0 0.002415458904579282 0.028985507786273956 0.0 0.0 0.0 0.0 0.0 0.0 0.0 0.0 0.0 0.0 0.0 0.03381642326712608 0.02415458858013153 0.0 0.0 0.0 0.0 0.0 0.0 …	0.036444828579660034 0.3184961106309421 0.06871218668971478 0.05243445692883894 0.03946989340247767 0.04955344281186977 0.03903774128493229 0.18928262748487468 0.03903774128493228 0.1675309709017574
139	1.0	1.0	0.058058056980371475 0.11511511355638504 0.027027027681469917 0.026026025414466858 0.0 0.0 0.029029028490185738 0.027027027681469917 0.005005004815757275 0.014014014042913914 0.009009009227156639 0.0 0.022022021934390068 0.03303303197026253 0.0 0.0 0.044044043868780136 0.0030030030757188797 0.013013012707233429 0.0 0.005005004815757275 0.01001000963151455 0.0 0.0 0.007007007021456957 0.0210210215…	0.10009267840593142 0.10688909484090209 0.058232931726907626 0.082483781278962 0.0820203892493049 0.13268458449181342 0.16187828236021004 0.11816496756255793 0.07846771702193388 0.07908557306147669
140	1.0	1.0	0.0466269850730896 0.0019841270986944437 0.01587301678955555 0.007936508394777775 0.0059523810632526875 0.009920635260641575 0.008928571827709675 0.0009920635493472219 0.007936508394777775 0.0009920635493472219 0.0446428582072258 0.0059523810632526875 0.0 0.0 0.0 0.01587301678955555 0.01785714365541935 0.0 0.0357142873108387 0.012896825559437275 0.0069444444961845875 0.004960317630320787 0.019841…	0.04020979020979021 0.030548398969451603 0.06413323518586676 0.27337136547662866 0.4200404858299595 0.06542142068457857 0.02548767022451233 0.0298122929701877 0.029076186970923807 0.021899153478100848
141	1.0	1.0	0.017489712685346603 0.017489712685346603 0.001028806553222239 0.005144033115357161 0.019547324627637863 0.022633744403719902 0.02572016417980194 0.002057613106444478 0.006172839552164078 0.02366255223751068 0.05658436194062233 0.003086419776082039 0.0 0.011316872201859951 0.001028806553222239 0.015432098880410194 0.004115226212888956 0.001028806553222239 0.0 0.0 0.001028806553222239 0.0102880662…	0.06404375441072689 0.32498235709244877 0.07462949894142555 0.07057163020465772 0.04763585038814396 0.14872971065631613 0.05434015525758646 0.07939308398023998 0.05063514467184193 0.08503881439661255
142	1.0	1.0	0.11538461595773697 0.1247401237487793 0.03222453221678734 0.02494802512228489 0.0 0.0 0.0020790020935237408 0.03534303605556488 0.0010395010467618704 0.008316008374094963 0.0010395010467618704 0.0 0.018711019307374954 0.0 0.0 0.0 0.043659042567014694 0.0 0.03742203861474991 0.02286902256309986 0.01767151802778244 0.0 0.0 0.031185030937194824 0.0041580041870474815 0.005197505000978708 0.006237006…	0.07449160035366931 0.07051282051282053 0.07095490716180369 0.1496463306808134 0.33797524314765703 0.045092838196286476 0.06476569407603888 0.07382847038019452 0.05083996463306807 0.06189213085764811
143	1.0	1.0	0.04922780022025108 0.04633204638957977 0.03861003741621971 0.004826254677027464 0.0 0.0 0.00193050189409405 0.0 0.0 0.00193050189409405 0.0 0.0 0.016409266740083694 0.0 0.0 0.0 0.014478764496743679 0.000965250947047025 0.026061775162816048 0.0 0.006756756920367479 0.016409266740083694 0.0 0.0 0.0077220075763762 0.005791505798697472 0.000965250947047025 0.0 0.0 0.0 0.0 0.0 0.006756756920367479 0.…	0.055640012161751295 0.26132563089084826 0.10170264518090599 0.058680449984797815 0.031316509577379144 0.0580723624201885 0.04925509273335359 0.058832471875950136 0.03131650957737913 0.293858315597446
144	1.0	1.0	0.11316872388124466 0.019547324627637863 0.01440329197794199 0.019547324627637863 0.0 0.0 0.003086419776082039 0.017489712685346603 0.04732510447502136 0.04938271641731262 0.0 0.0 0.003086419776082039 0.019547324627637863 0.012345679104328156 0.0 0.09259258955717087 0.0 0.011316872201859951 0.005144033115357161 0.012345679104328156 0.002057613106444478 0.0 0.0 0.003086419776082039 0.0154320988804…	0.10994983277591976 0.3630852842809365 0.10702341137123744 0.06939799331103678 0.03281772575250839 0.05873745819397995 0.06500836120401338 0.08800167224080266 0.045568561872909724 0.06040969899665554
145	1.0	1.0	0.0 0.0 0.0 0.0 0.028935184702277184 0.010416666977107525 0.008101851679384708 0.0 0.009259259328246117 0.005787036847323179 0.03703703731298447 0.008101851679384708 0.0 0.002314814832061529 0.004629629664123058 0.0173611119389534 0.002314814832061529 0.005787036847323179 0.0 0.0034722222480922937 0.005787036847323179 0.0 0.023148147389292717 0.030092593282461166 0.0034722222480922937 0.002314814…	0.07683106367316893 0.041497975708502034 0.021991166728008833 0.02999631947000368 0.02962826647037174 0.027327935222672066 0.06772175193227824 0.09440559440559444 0.5628450496871549 0.04775487670224514
146	1.0	1.0	0.0033333334140479565 0.004444444552063942 0.0 0.0055555556900799274 0.12666666507720947 0.0055555556900799274 0.029999999329447746 0.002222222276031971 0.017777778208255768 0.002222222276031971 0.01666666753590107 0.0 0.002222222276031971 0.011111111380159855 0.013333333656191826 0.0 0.0011111111380159855 0.0011111111380159855 0.0 0.009999999776482582 0.002222222276031971 0.0011111111380159855 0…	0.13888057467824003 0.03726429212810535 0.0432505237952709 0.3272972164022747 0.3095630050882968 0.04212810535767735 0.021849745585154158 0.0139928165219994 0.03314875785692907 0.03262496258605208
147	1.0	1.0	0.054054055362939835 0.01601601578295231 0.03903903812170029 0.004004003945738077 0.0030030030757188797 0.0 0.0 0.0 0.01001000963151455 0.018018018454313278 0.012012012302875519 0.0 0.0020020019728690386 0.024024024605751038 0.0 0.0 0.009009009227156639 0.036036036908626556 0.030030030757188797 0.0 0.015015015378594398 0.008008007891476154 0.0 0.0 0.005005004815757275 0.013013012707233429 0.00600…	0.3237034458753915 0.03341454925165333 0.05777932474765056 0.22624434389140277 0.05673512008353639 0.05934563174382179 0.11138183083884441 0.043334493560737916 0.060911938739993045 0.027149321266968333
148	1.0	1.0	0.11756756901741028 0.006756756920367479 0.0 0.0054054055362939835 0.0013513513840734959 0.07567567378282547 0.0 0.0 0.022972973063588142 0.006756756920367479 0.014864864759147167 0.021621622145175934 0.014864864759147167 0.0 0.0 0.029729729518294334 0.0054054055362939835 0.027027027681469917 0.0 0.008108108304440975 0.008108108304440975 0.004054054152220488 0.014864864759147167 0.0 0.03513513505…	0.04300423985463356 0.032404603270745 0.04149000605693519 0.1612154249949526 0.5819705229154047 0.029073288915808602 0.022006864526549565 0.031798909751665654 0.02998182919442762 0.027054310518877446
149	1.0	1.0	0.04954954981803894 0.0033783784601837397 0.13063062727451324 0.010135134682059288 0.0 0.0 0.020270269364118576 0.02590090036392212 0.013513513840734959 0.027027027681469917 0.0 0.0 0.014639639295637608 0.02477477490901947 0.010135134682059288 0.0 0.014639639295637608 0.0 0.06869369000196457 0.0 0.0 0.009009009227156639 0.0 0.014639639295637608 0.007882882840931416 0.0011261261533945799 0.0 0.0 0…	0.09311248362343251 0.06906232453677706 0.028542017593112475 0.045854388920082347 0.02872917836421485 0.037619314991577744 0.10134755755193711 0.3003930376193151 0.26885644768856454 0.026483249110986335
150	1.0	1.0	0.025025025010108948 0.004004003945738077 0.009009009227156639 0.004004003945738077 0.0020020019728690386 0.01701701618731022 0.0 0.0 0.0 0.008008007891476154 0.03303303197026253 0.0 0.009009009227156639 0.03303303197026253 0.009009009227156639 0.031031031161546707 0.01001000963151455 0.0020020019728690386 0.013013012707233429 0.024024024605751038 0.01601601578295231 0.023023022338747978 0.009009…	0.05941446613088404 0.0643895905089935 0.06438959050899348 0.16331802525832373 0.4050899349406813 0.06180635285112895 0.033103712208189834 0.03827018752391888 0.06113662456946039 0.04908151549942596
151	1.0	1.0	0.12012012302875519 0.018018018454313278 0.06406406313180923 0.013013012707233429 0.004004003945738077 0.0 0.013013012707233429 0.022022021934390068 0.011011010967195034 0.012012012302875519 0.0030030030757188797 0.0 0.022022021934390068 0.024024024605751038 0.012012012302875519 0.0 0.025025025010108948 0.0 0.058058056980371475 0.006006006151437759 0.014014014042913914 0.024024024605751038 0.0 0.…	0.11653272101033293 0.05625717566016074 0.03884424033677765 0.07060849598163028 0.048220436280137766 0.06142365097588979 0.2106773823191734 0.10811327975507079 0.2481821660926139 0.04114045158821277
152	1.0	1.0	0.005005004815757275 0.014014014042913914 0.0 0.007007007021456957 0.0 0.013013012707233429 0.0 0.005005004815757275 0.01901901885867119 0.004004003945738077 0.0030030030757188797 0.0 0.025025025010108948 0.004004003945738077 0.0 0.030030030757188797 0.012012012302875519 0.006006006151437759 0.0 0.008008007891476154 0.0 0.0020020019728690386 0.007007007021456957 0.009009009227156639 0.02502502501…	0.11639297032555461 0.07879573609910685 0.03414001728608469 0.03226735811005473 0.028089887640449434 0.23278594065110925 0.22846441947565538 0.049697493517718225 0.03874963987323536 0.16061653702103146
153	1.0	1.0	0.0670270249247551 0.021621622145175934 0.034594595432281494 0.007567567750811577 0.0054054055362939835 0.00972972996532917 0.0021621622145175934 0.008648648858070374 0.0 0.007567567750811577 0.0054054055362939835 0.0 0.0054054055362939835 0.0 0.0054054055362939835 0.007567567750811577 0.0054054055362939835 0.011891892179846764 0.01945945993065834 0.015135135501623154 0.00648648664355278 0.006486…	0.08850931677018634 0.06127568084089823 0.0382226469182991 0.08862876254180597 0.44553272814142386 0.07274247491638794 0.10403726708074536 0.036789297658862866 0.03129479216435738 0.03296703296703297
154	1.0	1.0	0.0917280912399292 0.058968059718608856 0.054054055362939835 0.02538902498781681 0.0 0.0 0.0 0.008190007880330086 0.0008190008229576051 0.0 0.01146601140499115 0.0 0.005733005702495575 0.026208026334643364 0.014742014929652214 0.0 0.049140047281980515 0.0024570024106651545 0.022113021463155746 0.007371007464826107 0.0229320228099823 0.018018018454313278 0.0008190008229576051 0.0 0.018018018454313…	0.14293507910529188 0.262684124386252 0.05701036552100381 0.18494271685761052 0.04582651391162029 0.08265139116202948 0.06328423349699944 0.06492089470812878 0.049918166939443544 0.045826513911620285
155	1.0	1.0	0.047047048807144165 0.028028028085827827 0.011011010967195034 0.021021021530032158 0.0010010009864345193 0.0010010009864345193 0.015015015378594398 0.03803803771734238 0.01601601578295231 0.03903903812170029 0.01001000963151455 0.0 0.01601601578295231 0.023023022338747978 0.006006006151437759 0.0 0.029029028490185738 0.0010010009864345193 0.01601601578295231 0.012012012302875519 0.00500500481575…	0.08014399393709738 0.03448275862068966 0.0964380447139068 0.06517620310723757 0.052860932171277 0.0733232284956423 0.03959833270178097 0.06403940886699509 0.0663129973474801 0.4276241000378933
156	1.0	1.0	0.01942567527294159 0.30912160873413086 0.0 0.0 0.00844594556838274 0.00844594556838274 0.0 0.0 0.0 0.002533783670514822 0.005912162363529205 0.0 0.0008445946150459349 0.0 0.0 0.0 0.0033783784601837397 0.006756756920367479 0.0 0.03293918818235397 0.024493243545293808 0.010135134682059288 0.0008445946150459349 0.002533783670514822 0.0 0.0219594594091177 0.0033783784601837397 0.0 0.0025337836705148…	0.09053778080326749 0.08679373723621511 0.043737236215112336 0.3141592920353981 0.04663036078965281 0.05582028590878149 0.2452348536419333 0.03556841388699795 0.041524846834581346 0.0399931926480599
157	1.0	1.0	0.0 0.004444444552063942 0.023333333432674408 0.0033333334140479565 0.002222222276031971 0.0055555556900799274 0.02222222276031971 0.015555555932223797 0.018888888880610466 0.0011111111380159855 0.0011111111380159855 0.006666666828095913 0.017777778208255768 0.025555554777383804 0.015555555932223797 0.002222222276031971 0.006666666828095913 0.006666666828095913 0.011111111380159855 0.002222222276…	0.11107921928817452 0.25774971297359356 0.03817451205510907 0.040040183696900114 0.04061423650975889 0.03487370838117107 0.054678530424799074 0.34141791044776115 0.04204936854190585 0.039322617680826635
158	1.0	1.0	0.006172839552164078 0.010288066230714321 0.04938271641731262 0.008230452425777912 0.003086419776082039 0.002057613106444478 0.01337448600679636 0.01440329197794199 0.01440329197794199 0.012345679104328156 0.012345679104328156 0.0 0.001028806553222239 0.009259259328246117 0.019547324627637863 0.0 0.016460904851555824 0.0 0.015432098880410194 0.012345679104328156 0.012345679104328156 0.01543209888…	0.03702372393961178 0.06164629762760603 0.05499640546369516 0.08411214953271025 0.05895039539899352 0.05553558590941768 0.23687994248741912 0.05805176132278934 0.035406182602444276 0.3173975557153128
159	1.0	1.0	0.038288287818431854 0.061936937272548676 0.0045045046135783195 0.005630630534142256 0.0 0.0011261261533945799 0.0 0.012387387454509735 0.0022522523067891598 0.0045045046135783195 0.0011261261533945799 0.0 0.01689189113676548 0.038288287818431854 0.012387387454509735 0.0 0.05067567527294159 0.0416666679084301 0.0011261261533945799 0.0 0.009009009227156639 0.03490991145372391 0.0 0.003378378460183…	0.030864197530864206 0.03418803418803419 0.06932573599240269 0.0316951566951567 0.04510921177587843 0.1931386514719848 0.03205128205128205 0.023148148148148143 0.04890788224121557 0.49157169990503324
160	1.0	1.0	0.003086419776082039 0.01337448600679636 0.021604938432574272 0.003086419776082039 0.0 0.005144033115357161 0.016460904851555824 0.006172839552164078 0.007201645988970995 0.02469135820865631 0.012345679104328156 0.0 0.002057613106444478 0.003086419776082039 0.01337448600679636 0.0 0.004115226212888956 0.0 0.015432098880410194 0.009259259328246117 0.019547324627637863 0.003086419776082039 0.003086…	0.048687423687423695 0.05051892551892553 0.12393162393162394 0.07310744810744808 0.35195360195360187 0.12103174603174605 0.0460927960927961 0.06776556776556776 0.0682234432234432 0.048687423687423695
161	1.0	1.0	0.25102880597114563 0.019547324627637863 0.02572016417980194 0.007201645988970995 0.0 0.0 0.002057613106444478 0.001028806553222239 0.021604938432574272 0.007201645988970995 0.003086419776082039 0.002057613106444478 0.001028806553222239 0.006172839552164078 0.02777777798473835 0.0 0.02880658395588398 0.0 0.038065843284130096 0.0 0.021604938432574272 0.022633744403719902 0.002057613106444478 0.001…	0.21631701631701628 0.10839160839160839 0.05920745920745921 0.1216783216783217 0.05337995337995337 0.25664335664335663 0.04568764568764569 0.03403263403263403 0.03613053613053613 0.06853146853146853
162	1.0	1.0	0.0011261261533945799 0.03265765681862831 0.0 0.007882882840931416 0.0 0.0 0.0 0.0 0.0 0.0033783784601837397 0.0 0.0 0.012387387454509735 0.022522522136569023 0.005630630534142256 0.028153153136372566 0.011261261068284512 0.07319819927215576 0.0 0.005630630534142256 0.005630630534142256 0.021396396681666374 0.0 0.027027027681469917 0.0022522523067891598 0.045045044273138046 0.021396396681666374 0…	0.07711254262978404 0.045471769609700646 0.06025009473285335 0.04187192118226601 0.054945054945054965 0.34293292913982576 0.11140583554376661 0.07900719969685488 0.08772262220538082 0.09928003031451307
163	1.0	1.0	0.09667360037565231 0.021829521283507347 0.05093555152416229 0.03014552965760231 0.0 0.0020790020935237408 0.010395010001957417 0.02806652896106243 0.0020790020935237408 0.034303534775972366 0.005197505000978708 0.0 0.02494802512228489 0.03534303605556488 0.016632016748189926 0.0 0.031185030937194824 0.006237006280571222 0.04989605024456978 0.0 0.02286902256309986 0.015592515468597412 0.0 0.0 0.0…	0.017678509830976196 0.024749913763366667 0.02725077612969989 0.03242497412901 0.7574163504656778 0.06105553639185926 0.019489479130734733 0.022076578130389785 0.01845463953087271 0.0194032424974129
164	1.0	1.0	0.0324324332177639 0.00324324332177639 0.02594594657421112 0.0054054055362939835 0.0010810811072587967 0.0 0.031351350247859955 0.0054054055362939835 0.02594594657421112 0.011891892179846764 0.004324324429035187 0.0 0.00324324332177639 0.007567567750811577 0.0010810811072587967 0.0 0.00972972996532917 0.0021621622145175934 0.024864865466952324 0.00648648664355278 0.007567567750811577 0.0021621622…	0.37119856887298747 0.04785330948121646 0.035778175313059025 0.12924865831842583 0.10986881335718546 0.05456171735241504 0.1061419200954085 0.06827668455575431 0.028175313059033993 0.04889683959451401
165	1.0	1.0	0.0069444444961845875 0.0 0.013888888992369175 0.010416666977107525 0.013888888992369175 0.0 0.0381944440305233 0.0034722222480922937 0.0451388880610466 0.0243055559694767 0.0069444444961845875 0.0 0.010416666977107525 0.03125 0.02083333395421505 0.0 0.0243055559694767 0.0 0.010416666977107525 0.0 0.02083333395421505 0.0034722222480922937 0.02083333395421505 0.0 0.0069444444961845875 0.0 0.003472…	0.05658171615618424 0.0877951835398644 0.036123451017068035 0.03764320785597381 0.04138414776712648 0.04956745382277297 0.052490063128361006 0.4775543605330839 0.0585690904839841 0.10229132569558101
166	1.0	1.0	0.05189189314842224 0.01945945993065834 0.017297297716140747 0.00648648664355278 0.008648648858070374 0.024864865466952324 0.0054054055362939835 0.007567567750811577 0.008648648858070374 0.0021621622145175934 0.01297297328710556 0.0 0.007567567750811577 0.0 0.0054054055362939835 0.0 0.021621622145175934 0.008648648858070374 0.01297297328710556 0.03891891986131668 0.010810811072587967 0.0194594599…	0.14184081814139618 0.043574922187638934 0.06291685193419297 0.11405068919519788 0.14806580702534458 0.07558915073365936 0.20609159626500667 0.06024899955535793 0.06825255669186306 0.07936860827034235
167	1.0	1.0	0.0 0.0 0.013513513840734959 0.009009009227156639 0.005630630534142256 0.005630630534142256 0.020270269364118576 0.005630630534142256 0.010135134682059288 0.0033783784601837397 0.0045045046135783195 0.0022522523067891598 0.01689189113676548 0.0 0.06306306272745132 0.01576576568186283 0.0 0.007882882840931416 0.009009009227156639 0.0 0.0 0.007882882840931416 0.010135134682059288 0.0045045046135783…	0.09134615384615384 0.07259615384615384 0.04278846153846153 0.05336538461538461 0.1225961538461539 0.06153846153846154 0.0639423076923077 0.33389423076923064 0.09663461538461537 0.06129807692307694
168	1.0	1.0	0.03014552965760231 0.036382537335157394 0.015592515468597412 0.0 0.003118503140285611 0.025987526401877403 0.0 0.0 0.005197505000978708 0.0010395010467618704 0.0041580041870474815 0.010395010001957417 0.006237006280571222 0.0041580041870474815 0.006237006280571222 0.03222453221678734 0.023908523842692375 0.016632016748189926 0.016632016748189926 0.0 0.012474012561142445 0.006237006280571222 0.01…	0.12141372141372143 0.04220374220374222 0.04553014553014553 0.06715176715176716 0.04573804573804574 0.2706860706860707 0.23679833679833678 0.043659043659043655 0.08440748440748438 0.04241164241164241
169	1.0	1.0	0.011111111380159855 0.0031746032182127237 0.03650793805718422 0.007936508394777775 0.0023809524718672037 0.003968254197388887 0.010317460633814335 0.0031746032182127237 0.010317460633814335 0.0023809524718672037 0.0055555556900799274 0.003968254197388887 0.02063492126762867 0.010317460633814335 0.009523809887468815 0.0055555556900799274 0.0071428571827709675 0.011111111380159855 0.02380952425301…	0.10319219685213922 0.0752604743959211 0.04333850587452893 0.05109731766792284 0.03136776767900689 0.041565063178896015 0.03801817778763024 0.5124140988694302 0.05442252272223453 0.049323874972289954
170	1.0	1.0	0.13742689788341522 0.030701754614710808 0.05994151905179024 0.02777777798473835 0.0 0.002923976629972458 0.0 0.011695906519889832 0.005847953259944916 0.0 0.0 0.0 0.0 0.020467836409807205 0.04532163590192795 0.0 0.02631578966975212 0.005847953259944916 0.036549706012010574 0.007309941574931145 0.04385964944958687 0.017543859779834747 0.0 0.0 0.011695906519889832 0.011695906519889832 0.0380116961…	0.05134567665585035 0.0244321435388433 0.032544378698224845 0.029681236877266648 0.04208818476808551 0.030444741362855514 0.033975949608703954 0.046573773620920016 0.6821912578736401 0.026722656995609845
171	1.0	1.0	0.0533333346247673 0.0 0.002222222276031971 0.008888889104127884 0.029999999329447746 0.017777778208255768 0.014444444328546524 0.0 0.04888888821005821 0.013333333656191826 0.021111110225319862 0.0011111111380159855 0.0011111111380159855 0.007777777966111898 0.007777777966111898 0.013333333656191826 0.017777778208255768 0.0 0.03777777776122093 0.0033333334140479565 0.013333333656191826 0.01222222…	0.20379273504273512 0.1968482905982906 0.062767094017094 0.06143162393162393 0.04033119658119658 0.17361111111111113 0.12540064102564102 0.06410256410256408 0.05194978632478631 0.019764957264957268
172	1.0	1.0	0.03864734247326851 0.06159420311450958 0.02415458858013153 0.004830917809158564 0.009661835618317127 0.001207729452289641 0.0 0.009661835618317127 0.021739130839705467 0.001207729452289641 0.018115941435098648 0.0 0.04106280207633972 0.015700483694672585 0.02053140103816986 0.0 0.02777777798473835 0.001207729452289641 0.025362318381667137 0.004830917809158564 0.039855074137449265 0.0084541058167…	0.15198237885462557 0.04388342934598442 0.04269739071501186 0.04201965435445612 0.031853608946119966 0.0708234496780752 0.07607590647238227 0.0777702473737716 0.4225686208065062 0.040325313453066766
173	1.0	1.0	0.0045045046135783195 0.009009009227156639 0.018018018454313278 0.0 0.0 0.0 0.020270269364118576 0.0 0.0 0.0 0.0 0.0 0.021396396681666374 0.0011261261533945799 0.009009009227156639 0.0 0.0022522523067891598 0.0022522523067891598 0.006756756920367479 0.0 0.013513513840734959 0.0 0.0 0.0 0.0022522523067891598 0.011261261068284512 0.006756756920367479 0.0 0.0 0.0 0.0 0.0 0.0022522523067891598 0.0168…	0.14027149321266963 0.5297598329272537 0.03028193525931083 0.043334493560737916 0.029933867037939436 0.048381482770623055 0.04403063000348069 0.05795335885833624 0.0400278454577097 0.036025060911938744
174	1.0	1.0	0.023023022338747978 0.0020020019728690386 0.009009009227156639 0.0 0.008008007891476154 0.03803803771734238 0.0 0.0 0.009009009227156639 0.023023022338747978 0.015015015378594398 0.0 0.009009009227156639 0.042042043060064316 0.0020020019728690386 0.031031031161546707 0.004004003945738077 0.0 0.0010010009864345193 0.0010010009864345193 0.009009009227156639 0.015015015378594398 0.01201201230287551…	0.05932896890343699 0.05585106382978722 0.054009819967266774 0.06771685761047459 0.05891980360065466 0.39893617021276584 0.10597381342062193 0.07815057283142389 0.06035188216039279 0.06076104746317512
175	1.0	1.0	0.06781046092510223 0.016339870169758797 0.036764707416296005 0.0024509804788976908 0.011437908746302128 0.010620915330946445 0.0008169934735633433 0.003267973894253373 0.0 0.0 0.02450980432331562 0.0008169934735633433 0.0 0.0 0.01797385700047016 0.011437908746302128 0.013071895577013493 0.004084967542439699 0.030228758230805397 0.0008169934735633433 0.0008169934735633433 0.0024509804788976908 0.…	0.03943771964076532 0.07360406091370558 0.1835220616946505 0.06462319406481844 0.37661069894572424 0.07868020304568532 0.0324092151503319 0.04588051542366263 0.04197579070675517 0.06325654041390083
176	1.0	1.0	0.013047530315816402 0.002795899286866188 0.007455731742084026 0.011183597147464752 0.0 0.002795899286866188 0.08480894565582275 0.01770736277103424 0.02143522910773754 0.036346692591905594 0.004659832455217838 0.0018639329355210066 0.01397949643433094 0.002795899286866188 0.007455731742084026 0.0 0.015843430534005165 0.007455731742084026 0.015843430534005165 0.0018639329355210066 0.0046598324552…	0.11948825233344064 0.09422272288381071 0.06364660444158353 0.24058577405857748 0.06960090119085935 0.022368844544576768 0.09985516575474734 0.22803347280334732 0.024380431284196966 0.03781783070485999
177	1.0	1.0	0.04299754276871681 0.027027027681469917 0.025798525661230087 0.006142505910247564 0.0 0.014742014929652214 0.0 0.0 0.0 0.0024570024106651545 0.008599508553743362 0.008599508553743362 0.013513513840734959 0.0036855037324130535 0.006142505910247564 0.025798525661230087 0.0036855037324130535 0.047911547124385834 0.014742014929652214 0.0024570024106651545 0.012285011820495129 0.006142505910247564 0.…	0.18938371569950513 0.15811965811965814 0.0733243364822312 0.042285200179937026 0.03958614484930274 0.048133153396311294 0.08614484930274406 0.08771929824561403 0.19973009446693663 0.07557354925775976
178	1.0	1.0	0.06359300762414932 0.13354530930519104 0.01589825190603733 0.020667726173996925 0.006359300576150417 0.004769475199282169 0.0 0.0031796502880752087 0.0 0.0 0.009538950398564339 0.006359300576150417 0.01748807542026043 0.0 0.0031796502880752087 0.006359300576150417 0.04769475385546684 0.0 0.01748807542026043 0.004769475199282169 0.014308426529169083 0.011128775775432587 0.006359300576150417 0.0 0…	0.05512229705778093 0.07107408720311942 0.07692307692307694 0.34898971995746186 0.16554413328606873 0.06965615030131159 0.04820985466146756 0.03633463310882665 0.08649415101028003 0.041651896490606174
179	1.0	1.0	0.0 0.0 0.0 0.0011261261533945799 0.0 0.0011261261533945799 0.0 0.0 0.0 0.0 0.0 0.019144143909215927 0.014639639295637608 0.014639639295637608 0.0 0.03490991145372391 0.0 0.07207207381725311 0.0 0.0 0.0011261261533945799 0.0033783784601837397 0.007882882840931416 0.0022522523067891598 0.0 0.0011261261533945799 0.0011261261533945799 0.037162162363529205 0.007882882840931416 0.006756756920367479 0.…	0.11088379705400982 0.08960720130932898 0.1774413529732679 0.08742498636115657 0.2501363884342608 0.10229132569558101 0.05087288597926895 0.04800872885979268 0.03423349699945445 0.04909983633387887
180	1.0	1.0	0.0 0.00193050189409405 0.0 0.0 0.269305020570755 0.02992277964949608 0.0 0.0 0.000965250947047025 0.0 0.016409266740083694 0.005791505798697472 0.0 0.0 0.0 0.026061775162816048 0.000965250947047025 0.004826254677027464 0.002895752899348736 0.0038610037881881 0.0 0.002895752899348736 0.024131273850798607 0.0 0.021235521882772446 0.000965250947047025 0.0038610037881881 0.04729729890823364 0.023166…	0.04127984084880638 0.09167771883289125 0.0669761273209549 0.029343501326259944 0.05719496021220159 0.04293766578249339 0.02619363395225464 0.03365384615384615 0.060179045092838196 0.5505636604774535
181	1.0	1.0	0.009009009227156639 0.005148005206137896 0.0 0.009009009227156639 0.0 0.02574002556502819 0.001287001301534474 0.0 0.019305018708109856 0.01673101633787155 0.002574002603068948 0.0 0.006435006391257048 0.0 0.012870012782514095 0.03989703953266144 0.0077220075763762 0.001287001301534474 0.010296010412275791 0.0154440151527524 0.006435006391257048 0.009009009227156639 0.009009009227156639 0.060489…	0.06444906444906441 0.054054054054054064 0.04937629937629938 0.08766458766458768 0.0984060984060984 0.3376645876645877 0.09511434511434515 0.07640332640332642 0.091995841995842 0.044871794871794865
182	1.0	1.0	0.026620371267199516 0.0034722222480922937 0.0034722222480922937 0.005787036847323179 0.0034722222480922937 0.016203703358769417 0.002314814832061529 0.0 0.02083333395421505 0.03125 0.0 0.018518518656492233 0.009259259328246117 0.0034722222480922937 0.0069444444961845875 0.023148147389292717 0.013888888992369175 0.03703703731298447 0.016203703358769417 0.009259259328246117 0.002314814832061529 0.…	0.1100936100936101 0.10378510378510376 0.07203907203907203 0.06145706145706146 0.03968253968253969 0.13247863247863245 0.11233211233211235 0.04904354904354903 0.06898656898656899 0.2501017501017502
183	1.0	1.0	0.007882882840931416 0.006756756920367479 0.037162162363529205 0.0011261261533945799 0.0 0.013513513840734959 0.0 0.0022522523067891598 0.0 0.02477477490901947 0.0045045046135783195 0.010135134682059288 0.012387387454509735 0.009009009227156639 0.018018018454313278 0.018018018454313278 0.0 0.018018018454313278 0.013513513840734959 0.02590090036392212 0.0011261261533945799 0.007882882840931416 0.0…	0.02919132149901381 0.040039447731755426 0.0629191321499014 0.03392504930966468 0.06745562130177517 0.47199211045364897 0.12958579881656804 0.02859960552268245 0.08560157790927025 0.05069033530571994
184	1.0	1.0	0.01601601578295231 0.008008007891476154 0.028028028085827827 0.008008007891476154 0.005005004815757275 0.0020020019728690386 0.041041042655706406 0.0400400385260582 0.035035036504268646 0.014014014042913914 0.004004003945738077 0.0 0.018018018454313278 0.022022021934390068 0.0020020019728690386 0.0 0.0200200192630291 0.0 0.012012012302875519 0.004004003945738077 0.009009009227156639 0.0040040039…	0.02857702094343316 0.09179878645527502 0.04834605597964377 0.03885300450185946 0.05871990604815032 0.05206498336269328 0.03464474456840867 0.5475631238990017 0.05549031121550206 0.0439420630260325
185	1.0	1.0	0.006451612804085016 0.01075268816202879 0.012903225608170033 0.023655913770198822 0.0 0.0 0.012903225608170033 0.015053763054311275 0.017204301431775093 0.004301075357943773 0.008602150715887547 0.0021505376789718866 0.0 0.05161290243268013 0.01075268816202879 0.0 0.017204301431775093 0.004301075357943773 0.012903225608170033 0.0 0.023655913770198822 0.034408602863550186 0.0 0.0 0.00860215071588…	0.06983805668016195 0.33663967611336043 0.0574898785425101 0.05971659919028338 0.033198380566801605 0.03441295546558703 0.047570850202429134 0.229757085020243 0.05121457489878541 0.08016194331983807
186	1.0	1.0	0.014478764496743679 0.009652509354054928 0.002895752899348736 0.0077220075763762 0.000965250947047025 0.0 0.07722007483243942 0.009652509354054928 0.017374517396092415 0.008687258698046207 0.000965250947047025 0.0 0.010617760941386223 0.0 0.022200772538781166 0.0 0.025096524506807327 0.0 0.002895752899348736 0.000965250947047025 0.002895752899348736 0.00193050189409405 0.0 0.008687258698046207 0…	0.04187704187704188 0.044995544995545 0.059697059697059705 0.10677160677160677 0.4766854766854767 0.04573804573804573 0.06296406296406297 0.033561033561033585 0.05390555390555392 0.07380457380457385
187	1.0	1.0	0.0033333334140479565 0.0055555556900799274 0.029999999329447746 0.006666666828095913 0.03222222253680229 0.012222222052514553 0.004444444552063942 0.0011111111380159855 0.0033333334140479565 0.002222222276031971 0.03333333507180214 0.0033333334140479565 0.011111111380159855 0.0033333334140479565 0.0055555556900799274 0.008888889104127884 0.002222222276031971 0.004444444552063942 0.02777777798473…	0.1164835164835165 0.08498168498168497 0.04304029304029305 0.05146520146520149 0.07087912087912088 0.04249084249084251 0.09358974358974363 0.0716117216117216 0.39139194139194156 0.03406593406593407
188	1.0	1.0	0.02222222276031971 0.014444444328546524 0.06555555760860443 0.008888889104127884 0.007777777966111898 0.006666666828095913 0.008888889104127884 0.002222222276031971 0.01666666753590107 0.0533333346247673 0.015555555932223797 0.0 0.008888889104127884 0.008888889104127884 0.02222222276031971 0.0 0.006666666828095913 0.0 0.019999999552965164 0.02222222276031971 0.002222222276031971 0.00222222227603…	0.07462949894142555 0.07357092448835569 0.0998588567395907 0.11167960479887086 0.05187014820042343 0.06280875088214537 0.07215949188426252 0.29745942131263226 0.07021877205363442 0.08574453069865913
189	1.0	1.0	0.10210210084915161 0.0020020019728690386 0.014014014042913914 0.0 0.0010010009864345193 0.013013012707233429 0.0010010009864345193 0.004004003945738077 0.0 0.026026025414466858 0.005005004815757275 0.0 0.011011010967195034 0.03403403237462044 0.0010010009864345193 0.031031031161546707 0.01901901885867119 0.0 0.009009009227156639 0.007007007021456957 0.0 0.018018018454313278 0.01701701618731022 0…	0.05050718512256975 0.047971259509721045 0.30283178360101426 0.060650887573964495 0.043744716821639905 0.25570583262890945 0.052831783601014384 0.04099746407438716 0.06530008453085376 0.07945900253592558
190	1.0	1.0	0.008648648858070374 0.054054055362939835 0.01297297328710556 0.0054054055362939835 0.0021621622145175934 0.024864865466952324 0.0021621622145175934 0.0021621622145175934 0.004324324429035187 0.01297297328710556 0.010810811072587967 0.0054054055362939835 0.007567567750811577 0.02594594657421112 0.0 0.03351351246237755 0.01621621660888195 0.030270271003246307 0.02270270325243473 0.0064864866435527…	0.0503457216940363 0.04883318928262749 0.059853068280034574 0.07130509939498705 0.11127917026793432 0.3480985306828004 0.12381158167675027 0.05661192739844426 0.06417458945548835 0.06568712186689718
191	1.0	1.0	0.01601601578295231 0.01601601578295231 0.0 0.0 0.0 0.029029028490185738 0.0 0.0 0.0020020019728690386 0.006006006151437759 0.0 0.005005004815757275 0.022022021934390068 0.013013012707233429 0.004004003945738077 0.031031031161546707 0.013013012707233429 0.014014014042913914 0.0 0.0010010009864345193 0.0020020019728690386 0.005005004815757275 0.007007007021456957 0.01701701618731022 0.021021021530…	0.021479982006297797 0.036099865047233476 0.03981106612685559 0.02339181286549707 0.05735492577597839 0.5066351776878093 0.09772829509671614 0.06207827260458839 0.07962213225371119 0.07579847053531263
192	1.0	1.0	0.08708708733320236 0.03153153136372566 0.006006006151437759 0.0 0.0 0.0 0.0030030030757188797 0.0 0.0 0.042042043060064316 0.0 0.0 0.018018018454313278 0.03753753751516342 0.015015015378594398 0.0 0.06156156212091446 0.0030030030757188797 0.006006006151437759 0.0 0.015015015378594398 0.007507507689297199 0.0 0.0 0.028528528288006783 0.0 0.0030030030757188797 0.0 0.0 0.0 0.0 0.04654654487967491 0…	0.07877664504170528 0.034599938214396046 0.09561322211924621 0.36716095149830086 0.18443002780352177 0.06734630831016372 0.0364535063330244 0.035372258263824514 0.054525795489650926 0.0457213469261662
193	1.0	1.0	0.30702704191207886 0.0648648664355278 0.00972972996532917 0.011891892179846764 0.0 0.0 0.0010810811072587967 0.010810811072587967 0.0 0.00324324332177639 0.0 0.0 0.023783784359693527 0.034594595432281494 0.014054054394364357 0.0 0.0832432433962822 0.0 0.0021621622145175934 0.0 0.0 0.00324324332177639 0.0 0.0 0.020540541037917137 0.0 0.0021621622145175934 0.0 0.0 0.0 0.0 0.01945945993065834 0.006…	0.07930214115781123 0.45466560930478467 0.06886069257203278 0.09436954797779543 0.03000264340470526 0.03899021940259055 0.08366375892149087 0.04533439069521545 0.03515728257996299 0.06965371398361088
194	1.0	1.0	0.04324324429035187 0.015135135501623154 0.00324324332177639 0.014054054394364357 0.00648648664355278 0.00972972996532917 0.007567567750811577 0.021621622145175934 0.01297297328710556 0.030270271003246307 0.004324324429035187 0.0 0.021621622145175934 0.01297297328710556 0.0010810811072587967 0.0 0.018378378823399544 0.0054054055362939835 0.015135135501623154 0.014054054394364357 0.019459459930658…	0.07773892773892775 0.1254079254079254 0.04498834498834499 0.061072261072261075 0.04912587412587413 0.05839160839160838 0.05384615384615384 0.4475524475524475 0.05751748251748252 0.024358974358974363
195	1.0	1.0	0.02143522910773754 0.004659832455217838 0.02050326205790043 0.019571295008063316 0.0009319664677605033 0.002795899286866188 0.02795899286866188 0.002795899286866188 0.012115564197301865 0.01770736277103424 0.0009319664677605033 0.003727865871042013 0.011183597147464752 0.0018639329355210066 0.004659832455217838 0.011183597147464752 0.015843430534005165 0.010251631028950214 0.028890959918498993 0…	0.050068274920345934 0.06269913518434228 0.0228720983158853 0.061106053709603994 0.06474738279472007 0.03482020937642239 0.04426490669094217 0.5245789713245333 0.1003641329085116 0.034478834774692775
196	1.0	1.0	0.0021621622145175934 0.031351350247859955 0.0 0.0010810811072587967 0.0 0.03675675764679909 0.010810811072587967 0.0 0.018378378823399544 0.00324324332177639 0.014054054394364357 0.0054054055362939835 0.0 0.0 0.0 0.03351351246237755 0.024864865466952324 0.027027027681469917 0.0 0.00324324332177639 0.008648648858070374 0.0 0.021621622145175934 0.0010810811072587967 0.008648648858070374 0.03027027…	0.0395656974604343 0.027051895472948114 0.29057784320942204 0.0771071034228929 0.045638571954361426 0.03882959146117041 0.027419948472580058 0.034412955465587036 0.043246227456753765 0.37615016562384973
197	1.0	1.0	0.031031031161546707 0.012012012302875519 0.031031031161546707 0.006006006151437759 0.0010010009864345193 0.011011010967195034 0.011011010967195034 0.007007007021456957 0.007007007021456957 0.008008007891476154 0.021021021530032158 0.007007007021456957 0.01601601578295231 0.01901901885867119 0.022022021934390068 0.009009009227156639 0.0200200192630291 0.0 0.03303303197026253 0.011011010967195034 …	0.02579737335834897 0.032207629768605396 0.04596622889305816 0.04580988117573482 0.646810506566604 0.042057535959974975 0.03361475922451532 0.03486554096310193 0.03846153846153846 0.05440900562851784
198	1.0	1.0	0.021367521956562996 0.005341880489140749 0.020299145951867104 0.0032051282469183207 0.005341880489140749 0.026709401980042458 0.01175213698297739 0.0 0.014957264997065067 0.004273504484444857 0.03311965987086296 0.004273504484444857 0.004273504484444857 0.0 0.007478632498532534 0.013888888992369175 0.020299145951867104 0.0 0.024572649970650673 0.0 0.02777777798473835 0.007478632498532534 0.00427…	0.4638538718806279 0.09004373552868536 0.028170825829688696 0.11204013377926422 0.039619243632621544 0.039104708001029054 0.08386930794957552 0.05479804476459993 0.05029585798816565 0.0382042706457422
199	1.0	1.0	0.08378378301858902 0.0810810774564743 0.04054053872823715 0.014864864759147167 0.0 0.0013513513840734959 0.0013513513840734959 0.0054054055362939835 0.0 0.014864864759147167 0.0013513513840734959 0.0 0.013513513840734959 0.0 0.01756756752729416 0.0 0.054054055362939835 0.0013513513840734959 0.008108108304440975 0.018918918445706367 0.013513513840734959 0.03513513505458832 0.0 0.0 0.0027027027681…	0.02506265664160401 0.027568922305764413 0.17977636398689031 0.09176788124156543 0.034123770965876224 0.10535955272797379 0.02747252747252746 0.020628494312704842 0.043859649122807 0.44438018122228645
200	1.0	1.0	0.0 0.009259259328246117 0.004629629664123058 0.011574073694646358 0.0 0.0 0.03356481343507767 0.0 0.0011574074160307646 0.0 0.0 0.0 0.011574073694646358 0.004629629664123058 0.021990740671753883 0.0 0.0 0.013888888992369175 0.0 0.0 0.010416666977107525 0.004629629664123058 0.03703703731298447 0.0034722222480922937 0.0 0.0069444444961845875 0.011574073694646358 0.0 0.03125 0.0 0.02777777798473835…	0.10637560637560638 0.16632016632016636 0.11278586278586275 0.06583506583506585 0.12352737352737352 0.18953568953568956 0.06427581427581427 0.0672210672210672 0.056479556479556485 0.04764379764379764
201	1.0	1.0	0.048076923936605453 0.005341880489140749 0.030982905998826027 0.0010683761211112142 0.0 0.0032051282469183207 0.009615384973585606 0.010683760978281498 0.0 0.01923076994717121 0.01923076994717121 0.0 0.0 0.012820512987673283 0.01816239394247532 0.0 0.01816239394247532 0.0 0.01816239394247532 0.009615384973585606 0.009615384973585606 0.0021367522422224283 0.0 0.0 0.006410256493836641 0.0128205129…	0.09498440748440751 0.3792879417879418 0.07211538461538464 0.05015592515592516 0.04807692307692308 0.09992203742203741 0.07679313929313927 0.09342515592515593 0.05067567567567567 0.03456340956340957
202	1.0	1.0	0.051051050424575806 0.01601601578295231 0.052052050828933716 0.005005004815757275 0.0 0.0020020019728690386 0.004004003945738077 0.014014014042913914 0.0030030030757188797 0.009009009227156639 0.005005004815757275 0.0 0.011011010967195034 0.01001000963151455 0.0010010009864345193 0.0 0.031031031161546707 0.007007007021456957 0.029029028490185738 0.0030030030757188797 0.01001000963151455 0.001001…	0.03673292999135695 0.0790838375108038 0.12640449438202242 0.03781331028522038 0.03111495246326705 0.0648228176318064 0.039109766637856515 0.03154710458081244 0.04235090751944685 0.5110198789974073
203	1.0	1.0	0.1611611545085907 0.03703703731298447 0.03403403237462044 0.025025025010108948 0.0 0.0010010009864345193 0.009009009227156639 0.01701701618731022 0.004004003945738077 0.01601601578295231 0.0020020019728690386 0.0 0.01601601578295231 0.026026025414466858 0.011011010967195034 0.0 0.048048049211502075 0.0 0.030030030757188797 0.0 0.013013012707233429 0.0 0.0 0.0 0.015015015378594398 0.0040040039457…	0.07789269553975436 0.06851971557853907 0.04282482223658694 0.29751131221719446 0.2493535875888817 0.09389140271493215 0.051874595992243075 0.04411764705882353 0.04137039431157078 0.03264382676147383
204	1.0	1.0	0.004659832455217838 0.03355079144239426 0.0 0.0 0.14352282881736755 0.04473438858985901 0.0 0.0 0.0 0.0 0.012115564197301865 0.013047530315816402 0.0 0.018639329820871353 0.0 0.013047530315816402 0.007455731742084026 0.01397949643433094 0.013047530315816402 0.003727865871042013 0.0018639329355210066 0.004659832455217838 0.023299161344766617 0.0 0.012115564197301865 0.007455731742084026 0.0055917…	0.03598629093678601 0.1060548362528561 0.10548362528560554 0.10472201066260478 0.03351104341203353 0.10814927646610821 0.02627570449352629 0.038080731150038086 0.035986290936786 0.4057501904036558
205	1.0	1.0	0.04976851865649223 0.004629629664123058 0.06018518656492233 0.009259259328246117 0.0 0.0 0.009259259328246117 0.0 0.008101851679384708 0.0069444444961845875 0.008101851679384708 0.0 0.0 0.0 0.0243055559694767 0.0 0.009259259328246117 0.002314814832061529 0.0381944440305233 0.0 0.004629629664123058 0.010416666977107525 0.0 0.0 0.0034722222480922937 0.0 0.0011574074160307646 0.0 0.0 0.0 0.0 0.0 0.…	0.19893162393162397 0.08205128205128205 0.043376068376068375 0.3285256410256411 0.05811965811965813 0.07008547008547007 0.10331196581196583 0.026709401709401708 0.050747863247863255 0.03814102564102563
206	1.0	1.0	0.07239057123661041 0.013468013145029545 0.013468013145029545 0.01430976390838623 0.0 0.0008417508215643466 0.05218855291604996 0.017676766961812973 0.02861952781677246 0.016835017129778862 0.0042087542824447155 0.0 0.022727273404598236 0.001683501643128693 0.005892255809158087 0.0 0.03703703731298447 0.0 0.010101010091602802 0.001683501643128693 0.006734006572514772 0.010942760854959488 0.0 0.0 …	0.057257222415593466 0.1665506439262096 0.14584058475461192 0.026453184824225554 0.02610511660285416 0.0370692655760529 0.04785938043856597 0.33867037939436123 0.06752523494604941 0.08666898712147579
207	1.0	1.0	0.005630630534142256 0.0833333358168602 0.0011261261533945799 0.005630630534142256 0.0 0.0022522523067891598 0.0011261261533945799 0.0045045046135783195 0.0 0.01576576568186283 0.007882882840931416 0.0022522523067891598 0.01576576568186283 0.010135134682059288 0.0033783784601837397 0.029279278591275215 0.03153153136372566 0.036036036908626556 0.006756756920367479 0.01576576568186283 0.00450450461…	0.020862900936701664 0.03959693443088275 0.195004257734885 0.04016463241555493 0.05151859210899801 0.5265398807834232 0.024411013340902635 0.01972750496735736 0.03391995458416122 0.04825432869713312
208	1.0	1.0	0.013888888992369175 0.0381944440305233 0.012731481343507767 0.008101851679384708 0.009259259328246117 0.008101851679384708 0.03703703731298447 0.02083333395421505 0.018518518656492233 0.021990740671753883 0.002314814832061529 0.0 0.0034722222480922937 0.0034722222480922937 0.0011574074160307646 0.0 0.026620371267199516 0.009259259328246117 0.028935184702277184 0.023148147389292717 0.009259259328…	0.08594976452119309 0.05062794348508634 0.09536891679748824 0.14540816326530612 0.06593406593406591 0.130298273155416 0.03983516483516482 0.07339089481946627 0.2700156985871272 0.04317111459968604
209	1.0	1.0	0.01785714365541935 0.003968254197388887 0.0029761905316263437 0.0019841270986944437 0.0009920635493472219 0.004960317630320787 0.02976190485060215 0.003968254197388887 0.052579365670681 0.0029761905316263437 0.01587301678955555 0.0059523810632526875 0.0 0.003968254197388887 0.02579365111887455 0.0019841270986944437 0.0069444444961845875 0.0029761905316263437 0.02083333395421505 0.006944444496184…	0.11801125703564731 0.076172607879925 0.05384615384615388 0.0652908067542214 0.06998123827392122 0.09624765478424019 0.1682926829268293 0.07091932457786118 0.2386491557223266 0.042589118198874315
210	1.0	1.0	0.03303303197026253 0.0200200192630291 0.006006006151437759 0.029029028490185738 0.0030030030757188797 0.0 0.006006006151437759 0.027027027681469917 0.004004003945738077 0.022022021934390068 0.009009009227156639 0.0 0.01901901885867119 0.004004003945738077 0.011011010967195034 0.0 0.060060061514377594 0.0 0.0020020019728690386 0.029029028490185738 0.007007007021456957 0.0 0.0 0.031031031161546707…	0.0640198511166253 0.04181141439205957 0.04640198511166254 0.08287841191066997 0.05409429280397022 0.5145161290322581 0.07866004962779158 0.02456575682382134 0.037468982630272964 0.055583126550868486
211	1.0	1.0	0.011574073694646358 0.026234567165374756 0.0007716049440205097 0.0038580247201025486 0.010802469216287136 0.015432098880410194 0.0007716049440205097 0.0 0.0 0.0 0.01697530783712864 0.004629629664123058 0.002314814832061529 0.0038580247201025486 0.0007716049440205097 0.010030863806605339 0.0038580247201025486 0.010030863806605339 0.005401234608143568 0.019290123134851456 0.010802469216287136 0.00…	0.034238758274366586 0.02316822643232138 0.06128737731111619 0.06345583200182607 0.04633645286464277 0.5427984478429584 0.1081944761469984 0.02876055695046794 0.04861903674960056 0.04314083542570189
212	1.0	1.0	0.004629629664123058 0.0011574074160307646 0.0 0.0 0.0069444444961845875 0.019675925374031067 0.005787036847323179 0.0 0.0381944440305233 0.004629629664123058 0.010416666977107525 0.018518518656492233 0.0 0.0 0.002314814832061529 0.021990740671753883 0.011574073694646358 0.0381944440305233 0.0 0.009259259328246117 0.009259259328246117 0.0069444444961845875 0.021990740671753883 0.00462962966412305…	0.024070021881838075 0.01691634404982326 0.09611176569601078 0.07574482410368623 0.6420636256522472 0.022470964484093595 0.025248274701228753 0.026426527520619428 0.03938730853391686 0.03156034337653594
213	1.0	1.0	0.02651515230536461 0.04545454680919647 0.018939394503831863 0.01515151560306549 0.0 0.0 0.022727273404598236 0.024621212854981422 0.011363636702299118 0.07386363297700882 0.0 0.0 0.0 0.03787878900766373 0.02083333395421505 0.0 0.009469697251915932 0.007575757801532745 0.04734848439693451 0.0 0.03219696879386902 0.017045455053448677 0.0 0.0 0.024621212854981422 0.0 0.009469697251915932 0.0 0.0 0.…	0.21242060691601983 0.07727593507410026 0.17360621030345802 0.07692307692307694 0.13814396612561747 0.05151729004940014 0.06474947071277347 0.0880381086803105 0.06757233592095974 0.04975299929428371
214	1.0	1.0	0.0026041667442768812 0.0 0.0 0.0 0.0 0.02083333395421505 0.0 0.0 0.0 0.1102430522441864 0.0017361111240461469 0.0026041667442768812 0.0017361111240461469 0.0026041667442768812 0.0026041667442768812 0.0555555559694767 0.0 0.006076388992369175 0.0026041667442768812 0.01128472201526165 0.0008680555620230734 0.006076388992369175 0.0026041667442768812 0.0399305559694767 0.0026041667442768812 0.003472…	0.0769230769230769 0.0970893970893971 0.11226611226611226 0.09875259875259876 0.09896049896049895 0.10665280665280664 0.17463617463617467 0.07130977130977131 0.10644490644490644 0.056964656964656975
215	1.0	1.0	0.0729166641831398 0.030092593282461166 0.0069444444961845875 0.0243055559694767 0.0 0.0069444444961845875 0.06481481343507767 0.023148147389292717 0.0347222238779068 0.013888888992369175 0.016203703358769417 0.0 0.0034722222480922937 0.013888888992369175 0.005787036847323179 0.0 0.046296294778585434 0.0 0.0069444444961845875 0.009259259328246117 0.02083333395421505 0.018518518656492233 0.0 0.006…	0.06243756243756241 0.03196803196803196 0.11155511155511157 0.07659007659007662 0.0949050949050949 0.04878454878454879 0.0684315684315684 0.04112554112554113 0.07109557109557109 0.3931068931068931
216	1.0	1.0	0.004004003945738077 0.008008007891476154 0.018018018454313278 0.0030030030757188797 0.0 0.0010010009864345193 0.008008007891476154 0.01001000963151455 0.0010010009864345193 0.043043043464422226 0.0 0.0 0.01601601578295231 0.03303303197026253 0.007007007021456957 0.0020020019728690386 0.0010010009864345193 0.0010010009864345193 0.01901901885867119 0.0010010009864345193 0.0020020019728690386 0.015…	0.06616563513115238 0.14913056292366636 0.037872089596227516 0.07662835249042149 0.05393457117595048 0.03610374300029473 0.12068965517241378 0.34910109048040083 0.0658709106984969 0.044503389330975536
217	1.0	1.0	0.03703703731298447 0.042042043060064316 0.01901901885867119 0.01001000963151455 0.007007007021456957 0.006006006151437759 0.004004003945738077 0.015015015378594398 0.013013012707233429 0.01901901885867119 0.0030030030757188797 0.014014014042913914 0.018018018454313278 0.004004003945738077 0.007007007021456957 0.01601601578295231 0.023023022338747978 0.005005004815757275 0.0020020019728690386 0.0…	0.09328358208955222 0.06472445464982776 0.02683696900114811 0.05467853042479909 0.03171641791044776 0.45536739380022967 0.07534443168771529 0.09170493685419055 0.0645809414466131 0.041762342135476464
218	1.0	1.0	0.008687258698046207 0.1332046389579773 0.0 0.010617760941386223 0.0 0.018339768052101135 0.005791505798697472 0.0 0.0 0.008687258698046207 0.0 0.0 0.025096524506807327 0.000965250947047025 0.005791505798697472 0.004826254677027464 0.0077220075763762 0.0 0.0 0.0 0.000965250947047025 0.000965250947047025 0.004826254677027464 0.0 0.050193049013614655 0.058880310505628586 0.018339768052101135 0.0 0.…	0.05680199430199429 0.04095441595441595 0.06000712250712248 0.0706908831908832 0.41577635327635326 0.054843304843304845 0.11787749287749284 0.04380341880341879 0.05235042735042735 0.08689458689458687
219	1.0	1.0	0.0038610037881881 0.009009009227156639 0.0 0.009009009227156639 0.0 0.0038610037881881 0.0 0.011583011597394943 0.0 0.005148005206137896 0.005148005206137896 0.0 0.012870012782514095 0.006435006391257048 0.001287001301534474 0.03989703953266144 0.0 0.02960103005170822 0.002574002603068948 0.0 0.010296010412275791 0.0 0.0038610037881881 0.0 0.002574002603068948 0.0077220075763762 0.01673101633787…	0.04979991107158737 0.04001778568252558 0.06825255669186304 0.0644730991551801 0.04401956425077812 0.05113383726100489 0.06514006224988883 0.05624722098710537 0.4802134281903067 0.0807025344597599
220	1.0	1.0	0.06444906443357468 0.012474012561142445 0.05301455408334732 0.003118503140285611 0.01767151802778244 0.025987526401877403 0.0020790020935237408 0.0010395010467618704 0.0041580041870474815 0.0 0.041580040007829666 0.009355509653687477 0.012474012561142445 0.0 0.010395010001957417 0.02806652896106243 0.05509355664253235 0.006237006280571222 0.015592515468597412 0.003118503140285611 0.0197505205869…	0.10560248999555358 0.055135615829257446 0.04657625611382836 0.19052912405513564 0.14050689195197866 0.09904401956425077 0.25044464206313916 0.033014673188083585 0.052245442418852824 0.026900844819919965
221	1.0	1.0	0.10668563097715378 0.015647226944565773 0.03698435425758362 0.025604551658034325 0.0 0.005689900368452072 0.00711237546056509 0.01849217712879181 0.009957325644791126 0.009957325644791126 0.017069701105356216 0.001422475092113018 0.021337127313017845 0.0 0.009957325644791126 0.0 0.03271692618727684 0.0 0.029871977865695953 0.0 0.015647226944565773 0.0 0.0 0.0 0.04551920294761658 0.00142247509211…	0.11298865069356873 0.03581336696090795 0.05208070617906684 0.04060529634300125 0.042370744010088265 0.029003783102143757 0.027490542244640613 0.026481715006305178 0.6116015132408574 0.021563682219419924
222	1.0	1.0	0.04473438858985901 0.007455731742084026 0.005591798573732376 0.013047530315816402 0.0 0.0 0.07548928260803223 0.01677539572119713 0.027027027681469917 0.027027027681469917 0.0 0.0 0.01397949643433094 0.006523765157908201 0.003727865871042013 0.0 0.01397949643433094 0.0 0.02423112839460373 0.0009319664677605033 0.002795899286866188 0.006523765157908201 0.0 0.005591798573732376 0.01770736277103424…	0.04368256178210931 0.04176818656456665 0.2166724678036896 0.03915767490428123 0.04350852767142361 0.07292029237730593 0.03915767490428123 0.04733727810650889 0.04646710755308041 0.4093282283327534
223	1.0	1.0	0.0020020019728690386 0.011011010967195034 0.0200200192630291 0.0010010009864345193 0.005005004815757275 0.014014014042913914 0.007007007021456957 0.0020020019728690386 0.013013012707233429 0.091091088950634 0.013013012707233429 0.0010010009864345193 0.01701701618731022 0.025025025010108948 0.018018018454313278 0.01001000963151455 0.009009009227156639 0.0 0.0030030030757188797 0.01401401404291391…	0.05335454019664546 0.041642567958357427 0.15442452284557542 0.03513591671486409 0.035714285714285705 0.38866396761133615 0.06636784268363213 0.025592828224407175 0.0412087912087912 0.15789473684210528
224	1.0	1.0	0.005747126415371895 0.009578543715178967 0.019157087430357933 0.006704980973154306 0.0019157087663188577 0.0 0.015325670130550861 0.0019157087663188577 0.04118774086236954 0.012452106922864914 0.0 0.0 0.0019157087663188577 0.006704980973154306 0.0009578543831594288 0.0 0.028735632076859474 0.0 0.013409961946308613 0.0 0.04214559495449066 0.0028735632076859474 0.0 0.0 0.024904213845729828 0.04118…	0.18461538461538457 0.41694711538461543 0.05408653846153845 0.05264423076923078 0.03461538461538462 0.04615384615384614 0.06466346153846153 0.06274038461538461 0.04975961538461538 0.03377403846153847
225	1.0	1.0	0.0 0.006756756920367479 0.005630630534142256 0.006756756920367479 0.01576576568186283 0.0022522523067891598 0.0394144132733345 0.020270269364118576 0.022522522136569023 0.018018018454313278 0.005630630534142256 0.005630630534142256 0.0 0.007882882840931416 0.006756756920367479 0.01689189113676548 0.005630630534142256 0.0 0.013513513840734959 0.010135134682059288 0.012387387454509735 0.0180180184…	0.08261538461538466 0.10723076923076927 0.044461538461538476 0.04184615384615386 0.04400000000000001 0.05492307692307695 0.049538461538461566 0.4701538461538461 0.04923076923076925 0.056000000000000036
226	1.0	1.0	0.1397683471441269 0.01312741357833147 0.0 0.0154440151527524 0.0 0.0 0.0 0.0 0.0 0.0 0.00077220075763762 0.00231660227291286 0.0038610037881881 0.0 0.0 0.019305018708109856 0.2671814560890198 0.00231660227291286 0.0 0.0038610037881881 0.00077220075763762 0.00154440151527524 0.017760617658495903 0.025482624769210815 0.0 0.00077220075763762 0.00231660227291286 0.0 0.019305018708109856 0.0262548271…	0.06253825749846972 0.11079371556825138 0.05468271781269129 0.045296878188124876 0.0595796776168129 0.03142215874311365 0.05192817792287289 0.47276066108957365 0.08233013670679454 0.02866761885329524
227	1.0	1.0	0.0 0.012012012302875519 0.0 0.0 0.009009009227156639 0.022522522136569023 0.0 0.0 0.0 0.0 0.009009009227156639 0.0015015015378594398 0.0045045046135783195 0.0015015015378594398 0.0 0.04654654487967491 0.0 0.03303303197026253 0.0 0.028528528288006783 0.013513513840734959 0.0 0.019519519060850143 0.03303303197026253 0.0015015015378594398 0.012012012302875519 0.0045045046135783195 0.0 0.01351351384…	0.034651669085631345 0.04408563134978231 0.047169811320754734 0.034288824383164 0.056603773584905676 0.061320754716981146 0.030841799709724248 0.03846153846153847 0.04735123367198841 0.6052249637155297
228	1.0	1.0	0.09861110895872116 0.0055555556900799274 0.03611111268401146 0.0 0.0027777778450399637 0.0 0.0763888880610466 0.0055555556900799274 0.015277777798473835 0.012500000186264515 0.0 0.008333333767950535 0.012500000186264515 0.0027777778450399637 0.02222222276031971 0.0013888889225199819 0.004166666883975267 0.0 0.02916666679084301 0.0 0.004166666883975267 0.02222222276031971 0.0055555556900799274 0.…	0.47687020882897174 0.05841924398625431 0.04150145387258789 0.12899814961670633 0.04982817869415808 0.03634681469733016 0.032117367168913565 0.04044409199048374 0.07269362939466027 0.06278086174993391
229	1.0	1.0	0.0593869723379612 0.045019157230854034 0.006704980973154306 0.01149425283074379 0.0 0.0 0.02107279747724533 0.0019157087663188577 0.024904213845729828 0.022030651569366455 0.010536398738622665 0.0019157087663188577 0.0 0.013409961946308613 0.024904213845729828 0.007662835065275431 0.020114943385124207 0.008620689623057842 0.014367816038429737 0.006704980973154306 0.0019157087663188577 0.01149425…	0.2457428068115091 0.23125856331963207 0.046095126247798004 0.08524173027989822 0.0362106087296927 0.045312194167156 0.054511646114699545 0.1408299080054805 0.054022313564298305 0.06077510275983559
230	1.0	1.0	0.057057056576013565 0.025525525212287903 0.027027027681469917 0.03153153136372566 0.0 0.03153153136372566 0.0015015015378594398 0.0 0.007507507689297199 0.013513513840734959 0.0015015015378594398 0.0030030030757188797 0.007507507689297199 0.0 0.019519519060850143 0.03153153136372566 0.016516515985131264 0.010510510765016079 0.016516515985131264 0.0 0.007507507689297199 0.0045045046135783195 0.0 …	0.129388560157791 0.05700197238658779 0.21617357001972393 0.09802761341222886 0.21360946745562137 0.05798816568047337 0.047731755424063126 0.05069033530571993 0.06883629191321494 0.06055226824457594
231	1.0	1.0	0.010101010091602802 0.008838383480906487 0.02777777798473835 0.01515151560306549 0.020202020183205605 0.0037878789007663727 0.011363636702299118 0.0 0.013888888992369175 0.007575757801532745 0.04040404036641121 0.00631313119083643 0.0 0.016414141282439232 0.017676766961812973 0.021464645862579346 0.04040404036641121 0.0 0.023989899083971977 0.0 0.017676766961812973 0.00631313119083643 0.01641414…	0.042999135695764905 0.06439066551426098 0.04451166810717373 0.08081244598098529 0.0414866032843561 0.15427830596369915 0.4098962834917891 0.04991356957649093 0.060285220397579956 0.05142610198789973
232	1.0	1.0	0.10910911113023758 0.01601601578295231 0.0 0.025025025010108948 0.0 0.0030030030757188797 0.0020020019728690386 0.026026025414466858 0.0 0.03203203156590462 0.0010010009864345193 0.0 0.021021021530032158 0.014014014042913914 0.0030030030757188797 0.0 0.01701701618731022 0.0020020019728690386 0.0 0.014014014042913914 0.005005004815757275 0.0 0.0 0.0 0.0030030030757188797 0.01701701618731022 0.013…	0.030614870079753012 0.028170825829688696 0.02971443272446616 0.035631592487779765 0.0340879855930023 0.02572678157962438 0.02315410342166194 0.039619243632621544 0.7285824543349626 0.0246977103164394
233	1.0	1.0	0.03594771400094032 0.04248366132378578 0.006535947788506746 0.0 0.0 0.0 0.08169934898614883 0.03267974033951759 0.019607843831181526 0.022875817492604256 0.013071895577013493 0.0 0.029411764815449715 0.003267973894253373 0.0 0.0 0.013071895577013493 0.0 0.03594771400094032 0.013071895577013493 0.003267973894253373 0.0 0.0 0.0 0.016339870169758797 0.026143791154026985 0.0 0.0 0.0 0.0 0.0 0.0 0.00…	0.07484407484407486 0.1768884268884269 0.05578655578655578 0.06774081774081774 0.043659043659043655 0.05492030492030493 0.09857934857934857 0.3106375606375608 0.07033957033957033 0.04660429660429661
234	1.0	1.0	0.04459459334611893 0.05675675719976425 0.0 0.028378378599882126 0.0 0.0 0.006756756920367479 0.031081080436706543 0.0013513513840734959 0.0013513513840734959 0.0 0.0 0.022972973063588142 0.0 0.01621621660888195 0.0 0.022972973063588142 0.04729729890823364 0.0 0.0 0.006756756920367479 0.004054054152220488 0.0 0.014864864759147167 0.0013513513840734959 0.01756756752729416 0.008108108304440975 0.0 …	0.09790209790209792 0.16538461538461544 0.07062937062937061 0.2531468531468532 0.06468531468531469 0.11486013986013985 0.08986013986013983 0.03146853146853147 0.034790209790209796 0.07727272727272726
235	1.0	1.0	0.010416666977107525 0.0 0.06018518656492233 0.0034722222480922937 0.0011574074160307646 0.002314814832061529 0.023148147389292717 0.0011574074160307646 0.018518518656492233 0.002314814832061529 0.008101851679384708 0.009259259328246117 0.011574073694646358 0.0069444444961845875 0.0034722222480922937 0.0 0.013888888992369175 0.0 0.03125 0.0011574074160307646 0.005787036847323179 0.008101851679384…	0.21511403169694623 0.09798994974874373 0.042520293776575194 0.06841901816776191 0.16138384228836491 0.06648627754155391 0.19965210668728256 0.05083107846926944 0.061074603788171616 0.0365287978353305
236	1.0	1.0	0.030552292242646217 0.0 0.1586368978023529 0.005875440780073404 0.008225616998970509 0.012925969436764717 0.0011750881094485521 0.007050528656691313 0.0035252643283456564 0.0 0.015276146121323109 0.0 0.0 0.0 0.022326674312353134 0.0 0.0023501762188971043 0.0 0.06580493599176407 0.005875440780073404 0.0 0.0011750881094485521 0.0 0.0 0.039952997118234634 0.0 0.0 0.0 0.0 0.0 0.0 0.00235017621889710…	0.02293447293447293 0.05555555555555557 0.10797720797720799 0.1725071225071225 0.04358974358974359 0.30356125356125346 0.057692307692307696 0.0378917378917379 0.03361823361823362 0.16467236467236457
237	1.0	1.0	0.01576576568186283 0.078828826546669 0.0022522523067891598 0.0030030030757188797 0.0 0.009759759530425072 0.008258257992565632 0.0 0.028528528288006783 0.022522522136569023 0.009009009227156639 0.0 0.0037537538446485996 0.0007507507689297199 0.0022522523067891598 0.0 0.02477477490901947 0.0052552553825080395 0.0 0.027027027681469917 0.023273272439837456 0.0 0.023273272439837456 0.020270269364118…	0.3377180440377466 0.17200457535030028 0.04103517300543323 0.14383757506434083 0.045038604518158436 0.04746925936517015 0.0849299399485273 0.02730912210466113 0.05933657420646267 0.041321132399199316
238	1.0	1.0	0.019675925374031067 0.1284722238779068 0.019675925374031067 0.0 0.0 0.0034722222480922937 0.0 0.0011574074160307646 0.0 0.0 0.0 0.0 0.0 0.0 0.010416666977107525 0.0 0.0 0.019675925374031067 0.0069444444961845875 0.002314814832061529 0.03587963059544563 0.0 0.0069444444961845875 0.0 0.0011574074160307646 0.015046296641230583 0.019675925374031067 0.0 0.004629629664123058 0.0 0.004629629664123058 0…	0.11349306431273645 0.20105611601513237 0.053515132408575035 0.03420554854981085 0.02206809583858765 0.03775220680958387 0.0569829760403531 0.3314155107187896 0.05351513240857501 0.09599621689785624
239	1.0	1.0	0.04422604292631149 0.1314496248960495 0.0 0.0024570024106651545 0.0 0.0 0.0 0.0012285012053325772 0.0 0.03316953405737877 0.0 0.0 0.012285011820495129 0.022113021463155746 0.006142505910247564 0.0 0.03808353841304779 0.0024570024106651545 0.0 0.0024570024106651545 0.008599508553743362 0.0 0.0 0.0024570024106651545 0.0036855037324130535 0.03439803421497345 0.006142505910247564 0.0 0.0 0.007371007…	0.10422783323546682 0.06826189078097476 0.09718144450968878 0.054169113329418664 0.3647974163241339 0.0412507339988256 0.04917792131532591 0.06503229594832648 0.10143863769817972 0.05446271285965943
240	1.0	1.0	0.0 0.055405404418706894 0.0 0.0 0.3094594478607178 0.0054054055362939835 0.0054054055362939835 0.0013513513840734959 0.0 0.0 0.0054054055362939835 0.0 0.0 0.0013513513840734959 0.0 0.0 0.0 0.0 0.0 0.014864864759147167 0.0 0.0 0.0 0.0 0.0 0.021621622145175934 0.0 0.0 0.0 0.0 0.0 0.0 0.0 0.021621622145175934 0.0 0.0 0.01621621660888195 0.029729729518294334 0.0 0.0 0.0 0.027027027681469917 0.0 0.0 …	0.16875981161695444 0.08241758241758242 0.032967032967032954 0.05315093070195111 0.040031397174254316 0.03734021080959855 0.1216640502354788 0.391006952231442 0.046422964790311716 0.026239067055393587
241	1.0	1.0	0.005263158120214939 0.04210526496171951 0.03684210404753685 0.007017544005066156 0.001754386001266539 0.02631578966975212 0.0 0.005263158120214939 0.012280701659619808 0.010526316240429878 0.010526316240429878 0.017543859779834747 0.0 0.017543859779834747 0.005263158120214939 0.028070176020264626 0.010526316240429878 0.05614035204052925 0.001754386001266539 0.003508772002533078 0.012280701659619…	0.09208309938236946 0.10429533969679958 0.07243121841661986 0.06667602470522177 0.08239752947782147 0.07186973610331276 0.03439079169006177 0.34081976417742854 0.05376193149915777 0.08127456485120718
242	1.0	1.0	0.011363636702299118 0.005050505045801401 0.017676766961812973 0.005050505045801401 0.0 0.0025252525229007006 0.023989899083971977 0.0012626262614503503 0.035353533923625946 0.021464645862579346 0.0 0.0 0.0 0.010101010091602802 0.020202020183205605 0.0 0.00631313119083643 0.010101010091602802 0.036616161465644836 0.007575757801532745 0.0037878789007663727 0.016414141282439232 0.0 0.00883838348090…	0.03993453355155484 0.05433715220949264 0.07430441898527003 0.05662847790507365 0.06873977086743045 0.03633387888707037 0.02389525368248772 0.07479541734860884 0.5085106382978721 0.06252045826513909
243	1.0	1.0	0.027027027681469917 0.012925969436764717 0.016451233997941017 0.008225616998970509 0.0035252643283456564 0.04112808406352997 0.0 0.0023501762188971043 0.019976498559117317 0.012925969436764717 0.02467685006558895 0.0035252643283456564 0.007050528656691313 0.010575792752206326 0.007050528656691313 0.030552292242646217 0.030552292242646217 0.008225616998970509 0.0035252643283456564 0.0423031710088…	0.037895927601809945 0.04001696832579186 0.09728506787330317 0.10661764705882353 0.054015837104072414 0.4048359728506786 0.10789027149321265 0.05938914027149323 0.04567307692307692 0.04638009049773757
244	1.0	1.0	0.0011111111380159855 0.002222222276031971 0.002222222276031971 0.009999999776482582 0.004444444552063942 0.0 0.009999999776482582 0.0055555556900799274 0.02666666731238365 0.006666666828095913 0.025555554777383804 0.0 0.007777777966111898 0.0055555556900799274 0.011111111380159855 0.008888889104127884 0.0033333334140479565 0.006666666828095913 0.0055555556900799274 0.007777777966111898 0.0111111…	0.18232248520710054 0.07599852071005918 0.12999260355029588 0.09005177514792898 0.10225591715976332 0.09485946745562132 0.07045118343195265 0.09929733727810651 0.05417899408284024 0.10059171597633136
245	1.0	1.0	0.007575757801532745 0.03030303120613098 0.032828282564878464 0.0037878789007663727 0.0 0.0 0.0 0.00631313119083643 0.0 0.0 0.0 0.0 0.016414141282439232 0.011363636702299118 0.01262626238167286 0.0 0.005050505045801401 0.005050505045801401 0.021464645862579346 0.0 0.005050505045801401 0.0025252525229007006 0.0 0.0 0.0012626262614503503 0.005050505045801401 0.010101010091602802 0.0 0.0 0.0 0.0 0.0…	0.348953728264073 0.1246684350132626 0.05172413793103447 0.09504862953138814 0.04715590922487475 0.03713527851458886 0.049071618037135285 0.13660477453580902 0.07279693486590039 0.036840554081933395
246	1.0	1.0	0.0020790020935237408 0.0 0.010395010001957417 0.0010395010467618704 0.003118503140285611 0.0 0.0 0.0 0.0 0.006237006280571222 0.0 0.0 0.0041580041870474815 0.0 0.0 0.0 0.0 0.010395010001957417 0.01143451128154993 0.01767151802778244 0.021829521283507347 0.009355509653687477 0.012474012561142445 0.0020790020935237408 0.0 0.0 0.003118503140285611 0.0 0.012474012561142445 0.02286902256309986 0.0124…	0.08244478293983247 0.43469154607768484 0.06949733434881952 0.07216298552932221 0.029893373952779904 0.03731911652703734 0.05597867479055601 0.11005331302361011 0.06302361005331304 0.04493526275704496
247	1.0	1.0	0.037837836891412735 0.047567568719387054 0.011891892179846764 0.01297297328710556 0.0010810811072587967 0.015135135501623154 0.0021621622145175934 0.014054054394364357 0.0 0.0 0.01297297328710556 0.0 0.008648648858070374 0.0 0.0054054055362939835 0.00324324332177639 0.008648648858070374 0.00324324332177639 0.0054054055362939835 0.010810811072587967 0.02270270325243473 0.020540541037917137 0.0 0.…	0.05502780352177943 0.05271084337349398 0.06232622798887858 0.0938368860055607 0.025602409638554216 0.04703429101019462 0.13635310472659876 0.02815106580166822 0.461306765523633 0.037650602409638564
248	1.0	1.0	0.010185184888541698 0.009259259328246117 0.037962961941957474 0.01666666753590107 0.0 0.0 0.01666666753590107 0.008333333767950535 0.03055555559694767 0.021296296268701553 0.006481481250375509 0.0018518518190830946 0.014814814552664757 0.006481481250375509 0.023148147389292717 0.0 0.0027777778450399637 0.011111111380159855 0.037962961941957474 0.0009259259095415473 0.0055555556900799274 0.011111…	0.29189560439560447 0.1917582417582418 0.0423076923076923 0.1407967032967032 0.04656593406593408 0.04780219780219781 0.09120879120879123 0.06510989010989007 0.03859890109890111 0.04395604395604397
249	1.0	1.0	0.035256411880254745 0.004273504484444857 0.05662393197417259 0.005341880489140749 0.0 0.0 0.035256411880254745 0.01175213698297739 0.016025641933083534 0.022435897961258888 0.006410256493836641 0.0 0.0 0.0032051282469183207 0.0021367522422224283 0.0 0.035256411880254745 0.0 0.04594017192721367 0.0 0.02350427396595478 0.004273504484444857 0.0 0.0032051282469183207 0.0032051282469183207 0.0 0.0010…	0.46170568561872916 0.061538461538461535 0.04264214046822744 0.12140468227424747 0.07876254180602005 0.02792642140468227 0.06471571906354515 0.06153846153846154 0.03210702341137124 0.04765886287625417
250	1.0	1.0	0.08648648858070374 0.00077220075763762 0.00077220075763762 0.0 0.014671814627945423 0.027027027681469917 0.00231660227291286 0.0 0.03938223794102669 0.006949807051569223 0.03474903479218483 0.013899614103138447 0.0 0.0 0.0 0.023938223719596863 0.056370656937360764 0.0 0.0 0.02857142873108387 0.00231660227291286 0.0154440151527524 0.02471042424440384 0.025482624769210815 0.017760617658495903 0.0 …	0.031324345757335434 0.030531324345757338 0.10904044409199053 0.038065027755749395 0.039518900343642596 0.12080359503039917 0.033174729051017725 0.03502511234469996 0.04189796457837695 0.520618556701031
251	1.0	1.0	0.003367003286257386 0.001683501643128693 0.021885521709918976 0.016835017129778862 0.013468013145029545 0.005050505045801401 0.011784511618316174 0.018518518656492233 0.006734006572514772 0.011784511618316174 0.02525252476334572 0.0 0.006734006572514772 0.03703703731298447 0.021885521709918976 0.005050505045801401 0.01515151560306549 0.0 0.013468013145029545 0.0 0.001683501643128693 0.0185185186…	0.21047008547008547 0.08066239316239315 0.0343215811965812 0.10056089743589745 0.125 0.06904380341880342 0.23490918803418795 0.05862713675213676 0.03311965811965813 0.053285256410256415
252	1.0	1.0	0.031031031161546707 0.014014014042913914 0.0010010009864345193 0.01701701618731022 0.0 0.0 0.008008007891476154 0.0030030030757188797 0.0020020019728690386 0.025025025010108948 0.0020020019728690386 0.0 0.015015015378594398 0.023023022338747978 0.0030030030757188797 0.005005004815757275 0.011011010967195034 0.012012012302875519 0.0030030030757188797 0.0 0.0010010009864345193 0.003003003075718879…	0.065884787857882 0.1003794411866161 0.04898240772680235 0.048120041393583994 0.04156605726112454 0.08916867885477754 0.09468782338737494 0.06381510865815798 0.38720248361503956 0.06019317005864088
253	1.0	1.0	0.04022988677024841 0.010536398738622665 0.008620689623057842 0.015325670130550861 0.007662835065275431 0.02777777798473835 0.0019157087663188577 0.0 0.04597701132297516 0.0028735632076859474 0.022030651569366455 0.004789271857589483 0.0 0.0 0.0 0.02298850566148758 0.015325670130550861 0.006704980973154306 0.015325670130550861 0.012452106922864914 0.007662835065275431 0.006704980973154306 0.03065…	0.047054009819967255 0.11722585924713583 0.04623567921440261 0.10801963993453353 0.056055646481178376 0.0478723404255319 0.042348608837970536 0.056464811783960726 0.03662029459901799 0.4421031096563012
254	1.0	1.0	0.011891892179846764 0.00972972996532917 0.00972972996532917 0.01297297328710556 0.008648648858070374 0.011891892179846764 0.02594594657421112 0.017297297716140747 0.017297297716140747 0.008648648858070374 0.010810811072587967 0.0010810811072587967 0.01621621660888195 0.0010810811072587967 0.010810811072587967 0.0 0.01621621660888195 0.0 0.02270270325243473 0.01297297328710556 0.00972972996532917…	0.14588074647246246 0.08974358974358974 0.03178576847215901 0.1974662418449401 0.036185707783340924 0.014944621453497195 0.08314368077681686 0.33826429980276146 0.041344257320588676 0.021241086329843725
255	1.0	1.0	0.03444444388151169 0.021111110225319862 0.0533333346247673 0.0055555556900799274 0.006666666828095913 0.0033333334140479565 0.0 0.009999999776482582 0.0055555556900799274 0.0 0.014444444328546524 0.0 0.009999999776482582 0.0 0.0011111111380159855 0.0 0.02222222276031971 0.014444444328546524 0.023333333432674408 0.004444444552063942 0.004444444552063942 0.0011111111380159855 0.006666666828095913 …	0.16118736035748482 0.40360676667730633 0.05075007979572298 0.043728056176188954 0.04085541015001595 0.05665496329396745 0.029205234599425478 0.12384296201723588 0.04548356208107245 0.04468560485157995
256	1.0	1.0	0.004769475199282169 0.018282989040017128 0.0 0.0 0.0 0.0023847375996410847 0.007949125953018665 0.01192368846386671 0.011128775775432587 0.0023847375996410847 0.0 0.0 0.011128775775432587 0.0031796502880752087 0.007154213264584541 0.0 0.0031796502880752087 0.009538950398564339 0.0 0.0015898251440376043 0.014308426529169083 0.0 0.01192368846386671 0.004769475199282169 0.007949125953018665 0.03100…	0.0406890406890407 0.056281556281556296 0.06563706563706567 0.04054054054054056 0.5899910899910898 0.03549153549153552 0.033412533412533425 0.027175527175527174 0.036085536085536093 0.07469557469557474
257	1.0	1.0	0.05347593501210213 0.0 0.09625668078660965 0.005347593687474728 0.0 0.0 0.0 0.02139037474989891 0.03208556026220322 0.0 0.0 0.0 0.0 0.04278074949979782 0.010695187374949455 0.0 0.005347593687474728 0.0 0.010695187374949455 0.0 0.0 0.03743315488100052 0.0 0.0 0.0 0.0 0.005347593687474728 0.0 0.0 0.0 0.0 0.0 0.0 0.0 0.010695187374949455 0.0 0.0 0.0 0.04278074949979782 0.048128340393304825 0.0 0.0 …	0.10721710721710723 0.3029403029403029 0.0550935550935551 0.06994356994356998 0.04766854766854767 0.04425304425304426 0.05539055539055539 0.22096822096822097 0.05449955449955449 0.04202554202554203
258	1.0	1.0	0.017391303554177284 0.005217391531914473 0.006956521887332201 0.019130434840917587 0.005217391531914473 0.0017391304718330503 0.008695651777088642 0.01565217413008213 0.006956521887332201 0.006956521887332201 0.010434783063828945 0.0 0.0017391304718330503 0.024347826838493347 0.008695651777088642 0.0 0.006956521887332201 0.010434783063828945 0.024347826838493347 0.008695651777088642 0.0139130437…	0.12187131437557333 0.3035644083344254 0.049534792294587876 0.1393657449875508 0.04213078233521164 0.06571877866596777 0.06657056742235617 0.12573712488533617 0.039771982702136034 0.04573450399685494
259	1.0	1.0	0.004789271857589483 0.0019157087663188577 0.02107279747724533 0.0009578543831594288 0.0 0.0019157087663188577 0.030651340261101723 0.0009578543831594288 0.02107279747724533 0.01149425283074379 0.02107279747724533 0.0028735632076859474 0.0 0.0038314175326377153 0.019157087430357933 0.0 0.0009578543831594288 0.0 0.02777777798473835 0.0 0.013409961946308613 0.0 0.0 0.004789271857589483 0.0076628350…	0.11009292720702117 0.04543107898812596 0.035622096024780586 0.09460505937016005 0.3462829117191533 0.04130098089829633 0.18637067630356224 0.055498193082085694 0.04969024264326278 0.03510583376355187
260	1.0	1.0	0.05509355664253235 0.014553014189004898 0.05301455408334732 0.0020790020935237408 0.0 0.0 0.0041580041870474815 0.0041580041870474815 0.0 0.0 0.0 0.0 0.019750520586967468 0.009355509653687477 0.0 0.0 0.012474012561142445 0.0020790020935237408 0.016632016748189926 0.0 0.020790020003914833 0.0 0.0 0.0 0.0020790020935237408 0.0041580041870474815 0.0 0.0 0.0 0.0 0.0 0.0 0.0 0.01767151802778244 0.045…	0.1271712158808932 0.05314309346567408 0.038254755996691474 0.31451612903225806 0.06017369727047143 0.04280397022332505 0.2007857733664185 0.04528535980148881 0.07754342431761783 0.04032258064516127
261	1.0	1.0	0.017241379246115685 0.015325670130550861 0.020114943385124207 0.006704980973154306 0.005747126415371895 0.02107279747724533 0.024904213845729828 0.005747126415371895 0.013409961946308613 0.0028735632076859474 0.01628352515399456 0.0 0.004789271857589483 0.0019157087663188577 0.004789271857589483 0.0 0.02298850566148758 0.007662835065275431 0.013409961946308613 0.010536398738622665 0.026819923892…	0.0775434243176179 0.21718362282878406 0.05874689826302729 0.0666253101736973 0.0564516129032258 0.02276674937965261 0.05527295285359802 0.06383374689826302 0.2745037220843672 0.10707196029776672
262	1.0	1.0	0.008960573934018612 0.0555555559694767 0.011648745276033878 0.016129031777381897 0.005376344081014395 0.016129031777381897 0.006272401660680771 0.008960573934018612 0.06451612710952759 0.012544803321361542 0.0008960573468357325 0.0 0.0 0.006272401660680771 0.0026881720405071974 0.0 0.022401433438062668 0.01433691754937172 0.018817204982042313 0.0 0.006272401660680771 0.024193547666072845 0.01433…	0.09808407206176725 0.031312553617386336 0.07234772662281955 0.05619102087503575 0.04818415784958536 0.03989133543036889 0.04932799542464971 0.039462396339719756 0.10037174721189589 0.46482699456677157
263	1.0	1.0	0.13063062727451324 0.20945945382118225 0.0 0.04842342436313629 0.0 0.0 0.0 0.027027027681469917 0.0011261261533945799 0.0 0.0 0.0 0.02477477490901947 0.038288287818431854 0.0033783784601837397 0.0 0.13288287818431854 0.0 0.0 0.02364864945411682 0.019144143909215927 0.03490991145372391 0.012387387454509735 0.03490991145372391 0.0033783784601837397 0.011261261068284512 0.021396396681666374 0.0 0.0…	0.06896551724137931 0.51496779082986 0.059681697612732114 0.07711254262978401 0.03258810155361879 0.0742705570291777 0.04717696097006442 0.039029935581659694 0.05286093217127701 0.03334596438044713
264	1.0	1.0	0.3641975224018097 0.057098764926195145 0.0 0.018518518656492233 0.0 0.004629629664123058 0.003086419776082039 0.023148147389292717 0.003086419776082039 0.0 0.009259259328246117 0.0 0.054012347012758255 0.006172839552164078 0.03086419776082039 0.0 0.09413580596446991 0.0 0.0 0.015432098880410194 0.013888888992369175 0.021604938432574272 0.0 0.0 0.010802469216287136 0.0015432098880410194 0.0293209…	0.10775588048315322 0.20629370629370627 0.052924348378893815 0.3272409408773045 0.03655435473617292 0.0944055944055944 0.060712015257469804 0.05387794024157662 0.03226319135410045 0.027972027972027986
265	1.0	1.0	0.02140309102833271 0.010701545514166355 0.09393578767776489 0.004756242502480745 0.01189060602337122 0.007134363986551762 0.0 0.0 0.01189060602337122 0.0023781212512403727 0.015457788482308388 0.010701545514166355 0.0 0.007134363986551762 0.013079667463898659 0.01189060602337122 0.020214030519127846 0.0023781212512403727 0.05588585138320923 0.0023781212512403727 0.00594530301168561 0.00237812125…	0.29758800521512385 0.3746197305519339 0.03053020425901782 0.04248152976966535 0.024989135158626684 0.020643198609300303 0.0656236418948283 0.07040417209908732 0.027053455019556714 0.04606692742285963
266	1.0	1.0	0.19923371076583862 0.13984674215316772 0.0028735632076859474 0.008620689623057842 0.0 0.0 0.0038314175326377153 0.0038314175326377153 0.0 0.013409961946308613 0.0009578543831594288 0.0 0.0 0.0 0.007662835065275431 0.0 0.045019157230854034 0.0009578543831594288 0.017241379246115685 0.0038314175326377153 0.031609196215867996 0.01149425283074379 0.0 0.0 0.004789271857589483 0.01819923333823681 0.01…	0.1408711770157553 0.16404077849860982 0.07136237256719184 0.10611677479147359 0.0484244670991659 0.22150139017608897 0.06464318813716405 0.04680259499536609 0.051204819277108446 0.08503243744207599
267	1.0	1.0	0.09567901492118835 0.13271604478359222 0.08641975373029709 0.002057613106444478 0.0 0.0 0.005144033115357161 0.002057613106444478 0.008230452425777912 0.004115226212888956 0.0 0.0 0.005144033115357161 0.022633744403719902 0.02469135820865631 0.0 0.05864197388291359 0.0 0.03600823134183884 0.0 0.012345679104328156 0.006172839552164078 0.0 0.0 0.004115226212888956 0.005144033115357161 0.0051440331…	0.0435568704799474 0.03270874424720578 0.08251150558842867 0.022846811308349774 0.043885601577909265 0.5698553583168965 0.07297830374753447 0.03829717291255751 0.04569362261669955 0.047666009204470734
268	1.0	1.0	0.11835748702287674 0.09661835432052612 0.025362318381667137 0.018115941435098648 0.0 0.0 0.001207729452289641 0.021739130839705467 0.001207729452289641 0.002415458904579282 0.002415458904579282 0.0 0.025362318381667137 0.004830917809158564 0.02053140103816986 0.0 0.0640096589922905 0.0 0.02415458858013153 0.0 0.002415458904579282 0.0 0.0 0.0 0.026570048183202744 0.001207729452289641 0.0096618356…	0.274179037336932 0.05060728744939272 0.0661268556005398 0.12415654520917684 0.046783625730994136 0.06140350877192983 0.23549257759784073 0.048582995951417005 0.040260908681961305 0.05240665766981555
269	1.0	1.0	0.01097972970455885 0.0008445946150459349 0.015202702954411507 0.005067567341029644 0.00844594556838274 0.01182432472705841 0.01182432472705841 0.0016891892300918698 0.02364864945411682 0.02871621586382389 0.0008445946150459349 0.006756756920367479 0.0033783784601837397 0.00422297278419137 0.013513513840734959 0.0033783784601837397 0.005912162363529205 0.0008445946150459349 0.01689189113676548 0.…	0.10405219780219782 0.05116758241758242 0.027644230769230775 0.03846153846153845 0.029189560439560443 0.09460851648351644 0.09495192307692304 0.11349587912087913 0.35903159340659346 0.08739697802197804
270	1.0	1.0	0.009009009227156639 0.0020020019728690386 0.01001000963151455 0.007007007021456957 0.005005004815757275 0.0020020019728690386 0.013013012707233429 0.0 0.006006006151437759 0.03303303197026253 0.023023022338747978 0.004004003945738077 0.005005004815757275 0.014014014042913914 0.009009009227156639 0.0 0.006006006151437759 0.0 0.027027027681469917 0.021021021530032158 0.0010010009864345193 0.022022…	0.4032792604221174 0.08642944357230073 0.04910169195883482 0.03846153846153847 0.02372230943659515 0.02206523635095064 0.2992325135182278 0.03863596720739578 0.01875109017966161 0.020320948892377462
271	1.0	1.0	0.01669316366314888 0.07154212892055511 0.009538950398564339 0.01669316366314888 0.0023847375996410847 0.007949125953018665 0.0007949125720188022 0.0023847375996410847 0.0 0.013513513840734959 0.0007949125720188022 0.009538950398564339 0.018282989040017128 0.01669316366314888 0.0007949125720188022 0.006359300576150417 0.007154213264584541 0.029411764815449715 0.006359300576150417 0.00635930057615…	0.04954367666232073 0.033681008257279425 0.07475010864841375 0.09756627553237719 0.42829204693611467 0.13928726640591044 0.03911342894393743 0.03194263363754889 0.06345067362016518 0.0423728813559322
272	1.0	1.0	0.004273504484444857 0.0 0.01175213698297739 0.01175213698297739 0.0021367522422224283 0.012820512987673283 0.004273504484444857 0.0032051282469183207 0.025641025975346565 0.007478632498532534 0.01816239394247532 0.006410256493836641 0.0 0.007478632498532534 0.021367521956562996 0.004273504484444857 0.01816239394247532 0.010683760978281498 0.0032051282469183207 0.009615384973585606 0.011752136982…	0.04067338412386337 0.05517326124354877 0.08626198083067091 0.11943966576554438 0.49803391496682237 0.050995330548046204 0.028385352666502824 0.02199557630867535 0.047186040796264435 0.05185549275006145
273	1.0	1.0	0.0 0.005067567341029644 0.0 0.0 0.0 0.01182432472705841 0.0 0.0 0.0033783784601837397 0.0 0.0033783784601837397 0.05067567527294159 0.0 0.0 0.0 0.05236486345529556 0.005067567341029644 0.03547297418117523 0.0 0.0033783784601837397 0.005067567341029644 0.0 0.020270269364118576 0.0 0.0016891892300918698 0.013513513840734959 0.006756756920367479 0.05236486345529556 0.020270269364118576 0.0439189188…	0.11061538461538468 0.1495384615384616 0.04876923076923079 0.1224615384615385 0.07507692307692312 0.04738461538461541 0.09430769230769233 0.24184615384615382 0.046769230769230785 0.06323076923076926
274	1.0	1.0	0.013888888992369175 0.003703703638166189 0.032407406717538834 0.011111111380159855 0.0009259259095415473 0.003703703638166189 0.03888889029622078 0.010185184888541698 0.02222222276031971 0.012962962500751019 0.0009259259095415473 0.0 0.02500000037252903 0.003703703638166189 0.011111111380159855 0.0 0.01666666753590107 0.0 0.023148147389292717 0.004629629664123058 0.013888888992369175 0.011111111…	0.4083120670798395 0.05413780532263945 0.035545023696682464 0.14928909952606637 0.05468465184104994 0.04648195406489245 0.12194677360554139 0.033175355450236976 0.04393000364564347 0.05249726576740795
275	1.0	1.0	0.0018639329355210066 0.0 0.06244175136089325 0.002795899286866188 0.008387697860598564 0.01397949643433094 0.025163093581795692 0.0 0.02050326205790043 0.0018639329355210066 0.007455731742084026 0.01770736277103424 0.0 0.008387697860598564 0.003727865871042013 0.02143522910773754 0.013047530315816402 0.0 0.013047530315816402 0.0 0.014911463484168053 0.003727865871042013 0.025163093581795692 0.01…	0.08173076923076923 0.21850961538461539 0.07620192307692306 0.04591346153846155 0.07163461538461541 0.0730769230769231 0.059375000000000004 0.20216346153846151 0.08557692307692308 0.08581730769230768
276	1.0	1.0	0.2847222089767456 0.0694444477558136 0.0008680555620230734 0.0017361111240461469 0.0086805559694767 0.0034722222480922937 0.01128472201526165 0.0026041667442768812 0.0052083334885537624 0.0295138880610466 0.0034722222480922937 0.0 0.0164930559694767 0.0078125 0.010416666977107525 0.0078125 0.0234375 0.0008680555620230734 0.0034722222480922937 0.0017361111240461469 0.0026041667442768812 0.0190972…	0.05334249084249086 0.2548076923076924 0.06845238095238095 0.18017399267399264 0.04075091575091575 0.1474358974358974 0.07554945054945052 0.04006410256410256 0.04761904761904763 0.09180402930402932
277	1.0	1.0	0.007882882840931416 0.01689189113676548 0.005630630534142256 0.007882882840931416 0.0 0.010135134682059288 0.022522522136569023 0.0022522523067891598 0.045045044273138046 0.0045045046135783195 0.007882882840931416 0.009009009227156639 0.006756756920367479 0.010135134682059288 0.006756756920367479 0.03490991145372391 0.0011261261533945799 0.005630630534142256 0.0 0.0022522523067891598 0.001126126…	0.07544378698224849 0.07438715131022822 0.11348267117497889 0.06931530008453085 0.05198647506339815 0.08030431107354187 0.05431107354184279 0.034023668639053255 0.04332206255283179 0.4034234995773459
278	1.0	1.0	0.04732510447502136 0.003086419776082039 0.008230452425777912 0.011316872201859951 0.0 0.011316872201859951 0.007201645988970995 0.0 0.02674897201359272 0.0 0.007201645988970995 0.0 0.001028806553222239 0.012345679104328156 0.01440329197794199 0.005144033115357161 0.01440329197794199 0.003086419776082039 0.02777777798473835 0.001028806553222239 0.009259259328246117 0.008230452425777912 0.02057613…	0.17094017094017097 0.05652680652680653 0.05303030303030302 0.042152292152292145 0.3049728049728049 0.037490287490287495 0.10275835275835278 0.07808857808857808 0.09265734265734266 0.06138306138306139
279	1.0	1.0	0.09444444626569748 0.02500000037252903 0.008333333767950535 0.021296296268701553 0.0 0.0 0.01666666753590107 0.0 0.026851851493120193 0.0009259259095415473 0.006481481250375509 0.0 0.0018518518190830946 0.0018518518190830946 0.025925925001502037 0.0 0.01666666753590107 0.0 0.023148147389292717 0.0009259259095415473 0.012037036940455437 0.024074073880910873 0.0 0.004629629664123058 0.011111111380…	0.22539288668320928 0.10401157981803137 0.0519023986765922 0.08478081058726215 0.04425144747725391 0.03970223325062034 0.06968569065343257 0.27460711331679066 0.0423904052936311 0.06327543424317615
280	1.0	1.0	0.013513513840734959 0.007154213264584541 0.006359300576150417 0.007949125953018665 0.04133545234799385 0.01589825190603733 0.003974562976509333 0.0 0.0015898251440376043 0.006359300576150417 0.046899840235710144 0.0 0.0015898251440376043 0.020667726173996925 0.005564387887716293 0.010333863086998463 0.011128775775432587 0.01589825190603733 0.005564387887716293 0.027821939438581467 0.005564387887…	0.38222349789513965 0.14590508993494067 0.04305396096440873 0.16838882510524303 0.07443551473402221 0.04688097971680061 0.0408534251817834 0.018943742824339836 0.04802908534251819 0.031285878300803684
281	1.0	1.0	0.057057056576013565 0.045045044273138046 0.0 0.0200200192630291 0.0 0.009009009227156639 0.01901901885867119 0.007007007021456957 0.006006006151437759 0.028028028085827827 0.011011010967195034 0.0 0.014014014042913914 0.006006006151437759 0.011011010967195034 0.0 0.03203203156590462 0.009009009227156639 0.0 0.0 0.006006006151437759 0.0 0.01001000963151455 0.0020020019728690386 0.0240240246057510…	0.05843603909902251 0.06226094347641306 0.12452188695282612 0.0720356991075223 0.11580960475988099 0.08903527411814705 0.0673608159796005 0.06778580535486614 0.06034849128771779 0.28240543986400335
282	1.0	1.0	0.004004003945738077 0.059059057384729385 0.0 0.0010010009864345193 0.0 0.0200200192630291 0.008008007891476154 0.0020020019728690386 0.004004003945738077 0.030030030757188797 0.0010010009864345193 0.007007007021456957 0.01601601578295231 0.045045044273138046 0.013013012707233429 0.031031031161546707 0.013013012707233429 0.0010010009864345193 0.0 0.004004003945738077 0.0030030030757188797 0.00700…	0.020780167699598975 0.04857819905213271 0.28818811520233323 0.03463361283266496 0.0449325555960627 0.264947138169887 0.0991615020051039 0.018866204885162226 0.041195771053590964 0.13871673350346334
283	1.0	1.0	0.0020020019728690386 0.0030030030757188797 0.006006006151437759 0.006006006151437759 0.009009009227156639 0.006006006151437759 0.014014014042913914 0.008008007891476154 0.01601601578295231 0.029029028490185738 0.008008007891476154 0.0 0.006006006151437759 0.014014014042913914 0.0020020019728690386 0.012012012302875519 0.0020020019728690386 0.0 0.008008007891476154 0.007007007021456957 0.00300300…	0.06428836863619476 0.18691936083240426 0.06577480490523971 0.037160906726124106 0.03270159791898923 0.07209215904868076 0.036231884057971016 0.3710516536603492 0.03641768859160162 0.0973615756224452
284	1.0	1.0	0.006481481250375509 0.0 0.020370369777083397 0.011111111380159855 0.01944444514811039 0.015740741044282913 0.017592592164874077 0.0 0.06203703582286835 0.0 0.013888888992369175 0.0 0.0018518518190830946 0.0 0.008333333767950535 0.023148147389292717 0.010185184888541698 0.0 0.020370369777083397 0.012037036940455437 0.015740741044282913 0.014814814552664757 0.026851851493120193 0.00092592590954154…	0.14986737400530512 0.37356321839080464 0.06513409961685826 0.0698496905393457 0.04745063365753022 0.06071323312702624 0.03698791629826112 0.10580607132331268 0.04538756262894194 0.045240200412614215
285	1.0	1.0	0.0555555559694767 0.02083333395421505 0.0451388880610466 0.0069444444961845875 0.005787036847323179 0.002314814832061529 0.032407406717538834 0.013888888992369175 0.025462962687015533 0.0243055559694767 0.008101851679384708 0.0034722222480922937 0.0011574074160307646 0.009259259328246117 0.019675925374031067 0.0 0.005787036847323179 0.0 0.03356481343507767 0.0034722222480922937 0.011574073694646…	0.024150268336314853 0.025044722719141328 0.08908765652951697 0.027728085867620763 0.05688729874776387 0.17316636851520575 0.029874776386404307 0.034883720930232565 0.029695885509839013 0.5094812164579606
286	1.0	1.0	0.003086419776082039 0.01440329197794199 0.004115226212888956 0.0 0.04732510447502136 0.021604938432574272 0.005144033115357161 0.0 0.019547324627637863 0.0 0.05349794402718544 0.001028806553222239 0.0 0.0 0.004115226212888956 0.020576132461428642 0.007201645988970995 0.01337448600679636 0.01337448600679636 0.006172839552164078 0.002057613106444478 0.005144033115357161 0.03395061567425728 0.01646…	0.1210826210826211 0.05514855514855516 0.0868945868945869 0.12759462759462759 0.14163614163614163 0.06023606023606022 0.24745624745624747 0.05026455026455027 0.06817256817256818 0.04151404151404151
287	1.0	1.0	0.0 0.0 0.0 0.0 0.0 0.0 0.0 0.0038610037881881 0.0 0.0 0.0 0.0 0.011583011597394943 0.0038610037881881 0.0 0.05984555929899216 0.0 0.0 0.0 0.0 0.00193050189409405 0.0 0.005791505798697472 0.00193050189409405 0.0 0.0 0.005791505798697472 0.0 0.0038610037881881 0.0 0.005791505798697472 0.0 0.0 0.0 0.0 0.0 0.0 0.0 0.0 0.0 0.0 0.0 0.0 0.0 0.005791505798697472 0.028957528993487358 0.0 0.00386100378818…	0.10539940828402367 0.10780325443786984 0.2512019230769231 0.08995931952662725 0.1316568047337278 0.06018860946745562 0.07498150887573965 0.0636094674556213 0.05168269230769232 0.06351701183431951
288	1.0	1.0	0.0038314175326377153 0.0009578543831594288 0.0009578543831594288 0.0 0.009578543715178967 0.030651340261101723 0.0038314175326377153 0.0 0.03639846667647362 0.015325670130550861 0.02298850566148758 0.009578543715178967 0.005747126415371895 0.01819923333823681 0.012452106922864914 0.013409961946308613 0.004789271857589483 0.0028735632076859474 0.022030651569366455 0.0019157087663188577 0.00670498…	0.13843101343101336 0.053571428571428575 0.030525030525030524 0.07387057387057386 0.3704212454212453 0.05311355311355312 0.04960317460317461 0.10088522588522592 0.08501221001221 0.04456654456654457
289	1.0	1.0	0.0 0.06906907260417938 0.0 0.0020020019728690386 0.0 0.018018018454313278 0.0 0.0 0.0 0.0 0.0 0.0030030030757188797 0.014014014042913914 0.0010010009864345193 0.0 0.031031031161546707 0.0 0.051051050424575806 0.0 0.01601601578295231 0.012012012302875519 0.0030030030757188797 0.014014014042913914 0.0 0.0 0.007007007021456957 0.012012012302875519 0.059059057384729385 0.009009009227156639 0.0490490…	0.01997041420118343 0.1380670611439842 0.19378698224852067 0.1152613412228797 0.033530571992110465 0.21301775147928995 0.052391518737672595 0.0488165680473373 0.029462524654832362 0.15569526627218933
290	1.0	1.0	0.008928571827709675 0.02182539738714695 0.008928571827709675 0.0059523810632526875 0.010912698693573475 0.0059523810632526875 0.01587301678955555 0.0029761905316263437 0.02579365111887455 0.0009920635493472219 0.0029761905316263437 0.0069444444961845875 0.0 0.0 0.011904762126505375 0.004960317630320787 0.01984127052128315 0.0069444444961845875 0.0009920635493472219 0.012896825559437275 0.0049603…	0.1302161890397185 0.19431875314228256 0.03066867772750126 0.07290095525389641 0.02174459527400703 0.03594771241830065 0.07755153343388635 0.3578431372549019 0.035067873303167414 0.04374057315233786
291	1.0	1.0	0.0 0.0018018018454313278 0.0 0.0036036036908626556 0.0 0.0 0.0 0.0 0.0 0.0 0.0 0.009009009227156639 0.012612612918019295 0.0054054055362939835 0.007207207381725311 0.03423423320055008 0.0036036036908626556 0.028828829526901245 0.0 0.0036036036908626556 0.01621621660888195 0.019819820299744606 0.0054054055362939835 0.0036036036908626556 0.0 0.01621621660888195 0.010810811072587967 0.0 0.003603603…	0.1623752816221435 0.07901512713228194 0.03202446089475379 0.034760218860637265 0.02944962986803991 0.037335049887351146 0.14934019954940458 0.1363051174766656 0.30543933054393313 0.0339555841647892
292	1.0	1.0	0.014864864759147167 0.037837836891412735 0.010810811072587967 0.008108108304440975 0.0054054055362939835 0.029729729518294334 0.0 0.0 0.0 0.0 0.07972972840070724 0.01621621660888195 0.010810811072587967 0.0 0.009459459222853184 0.03378378227353096 0.03513513505458832 0.0013513513840734959 0.0027027027681469917 0.014864864759147167 0.0054054055362939835 0.004054054152220488 0.0027027027681469917 …	0.15303215303215306 0.04477004477004477 0.06837606837606841 0.14652014652014653 0.14529914529914528 0.13675213675213677 0.05372405372405374 0.043345543345543344 0.1414326414326414 0.06674806674806676
293	1.0	1.0	0.008838383480906487 0.01262626238167286 0.0025252525229007006 0.010101010091602802 0.007575757801532745 0.005050505045801401 0.011363636702299118 0.0 0.021464645862579346 0.0037878789007663727 0.02651515230536461 0.0012626262614503503 0.0012626262614503503 0.0 0.005050505045801401 0.0 0.00631313119083643 0.020202020183205605 0.01262626238167286 0.018939394503831863 0.01262626238167286 0.00378787…	0.1405204849498328 0.13728051839464886 0.022993311036789296 0.04959239130434781 0.022627508361204012 0.04969690635451504 0.03072742474916388 0.4529682274247491 0.05157817725752509 0.04201505016722407
294	1.0	1.0	0.018018018454313278 0.015015015378594398 0.0 0.009009009227156639 0.0 0.036036036908626556 0.0 0.0015015015378594398 0.012012012302875519 0.013513513840734959 0.0030030030757188797 0.0045045046135783195 0.007507507689297199 0.0030030030757188797 0.0 0.022522522136569023 0.012012012302875519 0.030030030757188797 0.0 0.0030030030757188797 0.007507507689297199 0.0015015015378594398 0.01051051076501…	0.04791208791208791 0.05274725274725274 0.13120879120879123 0.03912087912087912 0.05208791208791211 0.10923076923076919 0.031208791208791213 0.03274725274725274 0.04329670329670329 0.46043956043956036
295	1.0	1.0	0.004659832455217838 0.02423112839460373 0.005591798573732376 0.0 0.0 0.04193849116563797 0.0 0.0 0.012115564197301865 0.009319664910435677 0.007455731742084026 0.015843430534005165 0.010251631028950214 0.011183597147464752 0.0 0.028890959918498993 0.0 0.03448275849223137 0.0018639329355210066 0.008387697860598564 0.0018639329355210066 0.0 0.019571295008063316 0.0 0.003727865871042013 0.001863932…	0.050199800199800186 0.08791208791208792 0.09915084915084914 0.11563436563436563 0.3084415584415584 0.09140859140859142 0.046953046953046945 0.07292707292707291 0.06543456543456544 0.06193806193806192
296	1.0	1.0	0.0 0.024853801354765892 0.0 0.005847953259944916 0.002923976629972458 0.01461988314986229 0.002923976629972458 0.0 0.0 0.004385964944958687 0.01461988314986229 0.001461988314986229 0.004385964944958687 0.001461988314986229 0.008771929889917374 0.017543859779834747 0.002923976629972458 0.036549706012010574 0.0 0.005847953259944916 0.004385964944958687 0.007309941574931145 0.004385964944958687 0.0…	0.23200494284831638 0.10194624652455975 0.0829471733086191 0.17485325919060857 0.0454124189063948 0.1274328081556997 0.05993203583565029 0.04016064257028111 0.037071362372567196 0.09823911028730306
297	1.0	1.0	0.007575757801532745 0.03030303120613098 0.008838383480906487 0.020202020183205605 0.010101010091602802 0.005050505045801401 0.0 0.021464645862579346 0.0012626262614503503 0.010101010091602802 0.007575757801532745 0.0 0.02651515230536461 0.008838383480906487 0.016414141282439232 0.0 0.008838383480906487 0.016414141282439232 0.005050505045801401 0.0037878789007663727 0.005050505045801401 0.0101010…	0.07277369932971592 0.08713692946058092 0.09926587934886691 0.09016916693265241 0.05888924353654645 0.06287902968400894 0.11873603574848389 0.03447175231407598 0.3306734759016915 0.045004787743376955
298	1.0	1.0	0.05787036940455437 0.028935184702277184 0.0833333358168602 0.0 0.004629629664123058 0.0 0.0 0.0 0.0 0.0034722222480922937 0.0011574074160307646 0.0 0.0034722222480922937 0.0 0.0173611119389534 0.004629629664123058 0.015046296641230583 0.0 0.0451388880610466 0.0 0.0069444444961845875 0.009259259328246117 0.0 0.0 0.025462962687015533 0.002314814832061529 0.0 0.002314814832061529 0.0 0.0 0.0 0.0081…	0.10384615384615385 0.25721153846153844 0.0953525641025641 0.05464743589743591 0.07003205128205128 0.03621794871794873 0.06955128205128205 0.07980769230769227 0.032051282051282055 0.20128205128205132
299	1.0	1.0	0.012452106922864914 0.005747126415371895 0.014367816038429737 0.0038314175326377153 0.04214559495449066 0.017241379246115685 0.0038314175326377153 0.005747126415371895 0.005747126415371895 0.007662835065275431 0.03448275849223137 0.0 0.0028735632076859474 0.007662835065275431 0.0019157087663188577 0.0019157087663188577 0.015325670130550861 0.015325670130550861 0.009578543715178967 0.007662835065…	0.024555249310949642 0.031946880481082435 0.05850663993986471 0.03896266599849663 0.0318215985968429 0.03269857178651968 0.05387121022300177 0.035078927587070916 0.6545978451515911 0.037960410924580315
300	1.0	1.0	0.007276507094502449 0.031185030937194824 0.003118503140285611 0.005197505000978708 0.0 0.009355509653687477 0.0 0.0 0.007276507094502449 0.0 0.0041580041870474815 0.031185030937194824 0.010395010001957417 0.0 0.007276507094502449 0.03222453221678734 0.01143451128154993 0.06444906443357468 0.0010395010467618704 0.003118503140285611 0.005197505000978708 0.007276507094502449 0.005197505000978708 0.…	0.15649165649165653 0.07132682132682132 0.037342287342287325 0.057081807081807066 0.03388278388278388 0.3664021164021165 0.13695563695563695 0.03652828652828653 0.058201058201058205 0.045787545787545784
301	1.0	1.0	0.024024024605751038 0.10010010004043579 0.0 0.0010010009864345193 0.015015015378594398 0.028028028085827827 0.0 0.0 0.0 0.0020020019728690386 0.007007007021456957 0.0 0.012012012302875519 0.0 0.0 0.013013012707233429 0.011011010967195034 0.01901901885867119 0.0010010009864345193 0.0200200192630291 0.023023022338747978 0.006006006151437759 0.0 0.0 0.013013012707233429 0.026026025414466858 0.0 0.0…	0.04297883324728962 0.039752194114610215 0.043366029943211155 0.1773360867320599 0.5242643262777491 0.04426948890036138 0.024909654104284973 0.03407330924109445 0.03704181724315952 0.03200826019617965
302	1.0	1.0	0.007201645988970995 0.0 0.019547324627637863 0.006172839552164078 0.002057613106444478 0.005144033115357161 0.015432098880410194 0.001028806553222239 0.016460904851555824 0.0 0.011316872201859951 0.0 0.0 0.004115226212888956 0.02880658395588398 0.0 0.001028806553222239 0.0 0.015432098880410194 0.01440329197794199 0.019547324627637863 0.002057613106444478 0.002057613106444478 0.021604938432574272…	0.3322759714512291 0.16693100713719272 0.04540047581284696 0.0541237113402062 0.04321966693100713 0.042228390166534506 0.11260904044409202 0.06007137192704204 0.06145915939730373 0.08168120539254559
303	1.0	1.0	0.0775558203458786 0.03760281950235367 0.010575792752206326 0.02115158550441265 0.0 0.0011750881094485521 0.0023501762188971043 0.02820211462676525 0.008225616998970509 0.015276146121323109 0.0011750881094485521 0.0 0.019976498559117317 0.011750881560146809 0.009400704875588417 0.010575792752206326 0.043478261679410934 0.0023501762188971043 0.008225616998970509 0.012925969436764717 0.017626322805…	0.027823240589198026 0.036211129296235677 0.059738134206219304 0.07446808510638298 0.538052373158756 0.0838788870703764 0.04050736497545008 0.03805237315875612 0.05748772504091651 0.043780687397708656
304	1.0	1.0	0.06606606394052505 0.025025025010108948 0.03803803771734238 0.009009009227156639 0.0 0.0 0.018018018454313278 0.005005004815757275 0.015015015378594398 0.03803803771734238 0.0 0.0 0.018018018454313278 0.018018018454313278 0.007007007021456957 0.0 0.015015015378594398 0.0 0.06406406313180923 0.0 0.0030030030757188797 0.01601601578295231 0.0 0.0 0.023023022338747978 0.004004003945738077 0.00200200…	0.06045601105481347 0.2535697835099032 0.045716259788116075 0.43217411331183797 0.023491478581298932 0.03604329801934591 0.05492860432980193 0.020842929525564255 0.04940119760479042 0.023376324274527866
305	1.0	1.0	0.0451388880610466 0.0355902761220932 0.0034722222480922937 0.010416666977107525 0.01215277798473835 0.01996527798473835 0.009548611007630825 0.0 0.0017361111240461469 0.0 0.01215277798473835 0.0017361111240461469 0.0078125 0.0 0.0069444444961845875 0.01128472201526165 0.0321180559694767 0.013020833022892475 0.01909722201526165 0.0251736119389534 0.013020833022892475 0.00434027798473835 0.0173611…	0.04118104118104117 0.03982128982128982 0.05730380730380731 0.3111888111888111 0.1824009324009324 0.04797979797979798 0.14743589743589738 0.04448329448329448 0.04662004662004663 0.0815850815850816
306	1.0	1.0	0.0416666679084301 0.0 0.0394144132733345 0.0 0.0022522523067891598 0.012387387454509735 0.0033783784601837397 0.0 0.01689189113676548 0.0 0.006756756920367479 0.02590090036392212 0.013513513840734959 0.038288287818431854 0.014639639295637608 0.03490991145372391 0.012387387454509735 0.0022522523067891598 0.012387387454509735 0.0011261261533945799 0.0022522523067891598 0.037162162363529205 0.00788…	0.4777450372208438 0.06738523573200994 0.016671836228287835 0.2051799007444168 0.017369727047146392 0.07118486352357316 0.04419975186104219 0.02985421836228288 0.04047766749379652 0.029931761786600494
307	1.0	1.0	0.002057613106444478 0.004115226212888956 0.05658436194062233 0.0 0.007201645988970995 0.007201645988970995 0.040123455226421356 0.004115226212888956 0.01440329197794199 0.001028806553222239 0.011316872201859951 0.0 0.002057613106444478 0.001028806553222239 0.03703703731298447 0.0 0.003086419776082039 0.006172839552164078 0.012345679104328156 0.004115226212888956 0.003086419776082039 0.0123456791…	0.1301208370173888 0.46153846153846156 0.044061302681992334 0.06041850869437077 0.04582964927792515 0.04465075154730326 0.07191276156793396 0.06557618626584144 0.031388152077807256 0.044503389330975536
308	1.0	1.0	0.0 0.006435006391257048 0.0 0.002574002603068948 0.0 0.0038610037881881 0.0077220075763762 0.0 0.0 0.0077220075763762 0.0 0.0038610037881881 0.010296010412275791 0.006435006391257048 0.005148005206137896 0.009009009227156639 0.0 0.048906050622463226 0.0 0.010296010412275791 0.011583011597394943 0.006435006391257048 0.0038610037881881 0.0154440151527524 0.0 0.011583011597394943 0.0064350063912570…	0.06539637732298285 0.03869677722888732 0.033403904963537984 0.03058103975535167 0.06292637026581979 0.06469066102093626 0.04387203011056222 0.11773700305810397 0.5152905198776759 0.027405316396142083
309	1.0	1.0	0.013013012707233429 0.054054055362939835 0.015015015378594398 0.0 0.0 0.018018018454313278 0.0020020019728690386 0.0 0.0 0.01901901885867119 0.0010010009864345193 0.01701701618731022 0.01901901885867119 0.007007007021456957 0.0030030030757188797 0.024024024605751038 0.023023022338747978 0.029029028490185738 0.009009009227156639 0.0 0.01701701618731022 0.011011010967195034 0.0 0.00100100098643451…	0.04163879598662206 0.05317725752508361 0.05033444816053512 0.03394648829431439 0.04364548494983277 0.32257525083612043 0.13712374581939804 0.14782608695652177 0.08528428093645485 0.08444816053511704
310	1.0	1.0	0.027027027681469917 0.05945945903658867 0.0021621622145175934 0.020540541037917137 0.00972972996532917 0.028108108788728714 0.0 0.004324324429035187 0.0 0.0021621622145175934 0.004324324429035187 0.0 0.008648648858070374 0.0 0.0010810811072587967 0.0 0.03675675764679909 0.028108108788728714 0.011891892179846764 0.04540540650486946 0.021621622145175934 0.004324324429035187 0.018378378823399544 0.…	0.04712041884816755 0.03926701570680628 0.05980668546113572 0.028795811518324606 0.029601288763592422 0.5990737011679421 0.05940394683850181 0.028795811518324596 0.05759162303664919 0.05054369714055577
311	1.0	1.0	0.02418207749724388 0.002844950184226036 0.019914651289582253 0.0 0.001422475092113018 0.0 0.02275960147380829 0.005689900368452072 0.004267425276339054 0.001422475092113018 0.002844950184226036 0.009957325644791126 0.02275960147380829 0.04267425462603569 0.01422475092113018 0.001422475092113018 0.0 0.0 0.039829302579164505 0.004267425276339054 0.015647226944565773 0.04694167897105217 0.009957325…	0.057748049052396874 0.3092530657748049 0.08651059085841696 0.05317725752508361 0.020512820512820516 0.030992196209587517 0.06153846153846154 0.23913043478260862 0.04849498327759198 0.09264214046822741
312	1.0	1.0	0.02777777798473835 0.07526881992816925 0.005376344081014395 0.016129031777381897 0.00716845877468586 0.006272401660680771 0.0 0.005376344081014395 0.00358422938734293 0.008064515888690948 0.011648745276033878 0.0 0.0 0.0 0.0098566310480237 0.001792114693671465 0.02060931921005249 0.01433691754937172 0.006272401660680771 0.016129031777381897 0.02150537632405758 0.008064515888690948 0.013440860435…	0.0928220715454758 0.21837736731353752 0.043020808978255776 0.23918634556932422 0.029927519289221407 0.06967500584521863 0.15443067570727148 0.0769230769230769 0.042903904606032266 0.03273322422258591
313	1.0	1.0	0.007154213264584541 0.12718601524829865 0.0 0.007949125953018665 0.011128775775432587 0.028616853058338165 0.0015898251440376043 0.004769475199282169 0.015103338286280632 0.0031796502880752087 0.02464228868484497 0.0007949125720188022 0.01589825190603733 0.007154213264584541 0.010333863086998463 0.021462639793753624 0.018282989040017128 0.009538950398564339 0.0 0.01589825190603733 0.002384737599…	0.07170795306388526 0.043459365493263805 0.056062581486310305 0.09039548022598869 0.4650152107779227 0.08670143415906131 0.04780530204259019 0.043024771838331165 0.045197740112994364 0.05063016079965232
314	1.0	1.0	0.032407406717538834 0.005787036847323179 0.06481481343507767 0.008101851679384708 0.0 0.0 0.0381944440305233 0.0011574074160307646 0.002314814832061529 0.004629629664123058 0.008101851679384708 0.0 0.010416666977107525 0.012731481343507767 0.02083333395421505 0.0 0.026620371267199516 0.0 0.023148147389292717 0.0 0.015046296641230583 0.011574073694646358 0.0011574074160307646 0.0 0.00578703684732…	0.05139402082633523 0.08431306684581794 0.05374538125629829 0.02670473631172321 0.03611017803157541 0.03392677191803828 0.06113537117903929 0.5238495129324826 0.08095398051729928 0.04786698018139067
315	1.0	1.0	0.004960317630320787 0.0 0.004960317630320787 0.0009920635493472219 0.0009920635493472219 0.008928571827709675 0.0396825410425663 0.0069444444961845875 0.0486111119389534 0.013888888992369175 0.003968254197388887 0.0059523810632526875 0.0 0.008928571827709675 0.02281746082007885 0.008928571827709675 0.0019841270986944437 0.009920635260641575 0.012896825559437275 0.0 0.014880952425301075 0.0069444…	0.14508050089445437 0.1771019677996422 0.0372093023255814 0.08372093023255814 0.05241502683363148 0.037030411449016094 0.22737030411449016 0.13398926654740612 0.05241502683363148 0.05366726296958854
316	1.0	1.0	0.14414414763450623 0.018018018454313278 0.024024024605751038 0.008008007891476154 0.0 0.0 0.014014014042913914 0.0200200192630291 0.0010010009864345193 0.0030030030757188797 0.0020020019728690386 0.0 0.0200200192630291 0.006006006151437759 0.004004003945738077 0.0 0.12612612545490265 0.01601601578295231 0.014014014042913914 0.009009009227156639 0.0010010009864345193 0.007007007021456957 0.0 0.00…	0.04487179487179487 0.06388888888888886 0.04465811965811967 0.03547008547008547 0.03888888888888887 0.1121794871794872 0.12649572649572652 0.14230769230769227 0.3239316239316239 0.06730769230769228
317	1.0	1.0	0.041041042655706406 0.008008007891476154 0.029029028490185738 0.005005004815757275 0.0 0.004004003945738077 0.013013012707233429 0.01001000963151455 0.0020020019728690386 0.005005004815757275 0.01701701618731022 0.0 0.004004003945738077 0.0 0.004004003945738077 0.0 0.030030030757188797 0.025025025010108948 0.025025025010108948 0.004004003945738077 0.030030030757188797 0.0 0.006006006151437759 0.…	0.0213428190306803 0.025122276567363273 0.03890618052467763 0.03746109381947532 0.033903957314361924 0.04201867496665183 0.04479768786127169 0.038572698977323266 0.67741218319253 0.040462427745664734
318	1.0	1.0	0.027027027681469917 0.020790020003914833 0.07068607211112976 0.0 0.008316008374094963 0.02494802512228489 0.0 0.0 0.0010395010467618704 0.0 0.012474012561142445 0.009355509653687477 0.0 0.0 0.0 0.03222453221678734 0.013513513840734959 0.034303534775972366 0.019750520586967468 0.003118503140285611 0.007276507094502449 0.0010395010467618704 0.023908523842692375 0.0 0.023908523842692375 0.010395010…	0.0582365747460087 0.2670537010159652 0.14314223512336716 0.13715529753265607 0.03791727140783745 0.11447750362844705 0.038642960812772145 0.060595065312046455 0.04517416545718435 0.09760522496371554
319	1.0	1.0	0.014014014042913914 0.0010010009864345193 0.012012012302875519 0.004004003945738077 0.008008007891476154 0.006006006151437759 0.007007007021456957 0.004004003945738077 0.01701701618731022 0.0200200192630291 0.0 0.006006006151437759 0.015015015378594398 0.009009009227156639 0.0020020019728690386 0.027027027681469917 0.0030030030757188797 0.006006006151437759 0.01001000963151455 0.0120120123028755…	0.03403675970047651 0.04203539823008848 0.06552076242341733 0.050204220558202846 0.06722260040844114 0.37729748127978213 0.15571817562968004 0.035568413886997954 0.0772634445200817 0.09513274336283187
320	1.0	1.0	0.0458284355700016 0.011750881560146809 0.039952997118234634 0.008225616998970509 0.0011750881094485521 0.005875440780073404 0.0035252643283456564 0.02820211462676525 0.008225616998970509 0.0047003524377942085 0.0047003524377942085 0.0 0.02115158550441265 0.015276146121323109 0.0023501762188971043 0.02115158550441265 0.005875440780073404 0.007050528656691313 0.02115158550441265 0.0 0.008225616998…	0.09372885179336787 0.06429054816151589 0.06406496729077372 0.047259192420482724 0.04782314459733812 0.4124746221520414 0.10139860139860134 0.0543649898488608 0.06361380554928939 0.05098127678772838
321	1.0	1.0	0.0 0.0015898251440376043 0.0 0.009538950398564339 0.006359300576150417 0.011128775775432587 0.012718601152300835 0.014308426529169083 0.0 0.014308426529169083 0.004769475199282169 0.0 0.0 0.0015898251440376043 0.011128775775432587 0.0 0.007949125953018665 0.006359300576150417 0.0015898251440376043 0.009538950398564339 0.0 0.0031796502880752087 0.0 0.038155801594257355 0.027027027681469917 0.0015…	0.046081277213352694 0.038642960812772145 0.052249637155297526 0.07565312046444121 0.04462989840348333 0.08145863570391872 0.10994194484760524 0.05224963715529755 0.03973149492017418 0.45936139332365744
322	1.0	1.0	0.022022021934390068 0.01601601578295231 0.0020020019728690386 0.0010010009864345193 0.01001000963151455 0.015015015378594398 0.0 0.0 0.009009009227156639 0.004004003945738077 0.0030030030757188797 0.005005004815757275 0.004004003945738077 0.008008007891476154 0.009009009227156639 0.01601601578295231 0.0020020019728690386 0.008008007891476154 0.0 0.01601601578295231 0.0020020019728690386 0.006006…	0.0466321243523316 0.04722997210043843 0.13152650458349943 0.06895177361498607 0.0416500597847748 0.4005579912315662 0.08349940215225188 0.04722997210043841 0.05241131925069747 0.08031088082901558
323	1.0	1.0	0.007662835065275431 0.0 0.007662835065275431 0.0 0.0 0.0019157087663188577 0.0 0.0 0.0 0.0 0.026819923892617226 0.0 0.0 0.0 0.03256705030798912 0.024904213845729828 0.0 0.0 0.009578543715178967 0.009578543715178967 0.0019157087663188577 0.0019157087663188577 0.049808427691459656 0.0 0.0 0.015325670130550861 0.0 0.0 0.13984674215316772 0.04022988677024841 0.06896551698446274 0.0 0.0 0.04022988677…	0.17399267399267399 0.2678571428571429 0.04761904761904763 0.05196886446886449 0.06021062271062272 0.07715201465201463 0.04326923076923079 0.14743589743589738 0.0673076923076923 0.0631868131868132
324	1.0	1.0	0.08190008252859116 0.0352170355618 0.031122030690312386 0.006552006583660841 0.0 0.0 0.0032760032918304205 0.006552006583660841 0.0024570024106651545 0.004095003940165043 0.0 0.0 0.0 0.004095003940165043 0.0 0.0 0.03849303722381592 0.0 0.031122030690312386 0.0 0.008190007880330086 0.0 0.0 0.0 0.004095003940165043 0.022113021463155746 0.0 0.0 0.0 0.0 0.0 0.0 0.013104013167321682 0.013104013167321…	0.09685569904548007 0.38700168444693994 0.04421673217293655 0.23624368332397527 0.018809657495788876 0.03719820325659742 0.043374508702975864 0.05979786636720944 0.02372262773722628 0.0527793374508703
325	1.0	1.0	0.0 0.0 0.002314814832061529 0.009259259328246117 0.030092593282461166 0.016203703358769417 0.025462962687015533 0.0 0.09953703731298447 0.004629629664123058 0.013888888992369175 0.0069444444961845875 0.004629629664123058 0.02777777798473835 0.011574073694646358 0.009259259328246117 0.0069444444961845875 0.0 0.018518518656492233 0.0 0.0069444444961845875 0.0069444444961845875 0.016203703358769417…	0.11920827710301392 0.17611336032388664 0.07130004498425555 0.11088618983355827 0.049707602339181284 0.03801169590643276 0.08929374718848403 0.1702654071075124 0.11426000899685108 0.06095366621682408
326	1.0	1.0	0.058888889849185944 0.07444444298744202 0.0 0.009999999776482582 0.023333333432674408 0.009999999776482582 0.004444444552063942 0.013333333656191826 0.013333333656191826 0.0055555556900799274 0.012222222052514553 0.0 0.0 0.0 0.0 0.0 0.011111111380159855 0.01666666753590107 0.008888889104127884 0.04555555433034897 0.03888889029622078 0.0055555556900799274 0.024444444105029106 0.001111111138015985…	0.0751493651979089 0.1143577296489918 0.027072442120985803 0.058532486930545184 0.03687453323375653 0.034727408513816276 0.0720687079910381 0.49458551157580294 0.028846153846153837 0.057785660941000745
327	1.0	1.0	0.03014552965760231 0.003118503140285611 0.008316008374094963 0.0 0.0041580041870474815 0.0010395010467618704 0.015592515468597412 0.003118503140285611 0.01767151802778244 0.013513513840734959 0.005197505000978708 0.01143451128154993 0.025987526401877403 0.0010395010467618704 0.006237006280571222 0.014553014189004898 0.0010395010467618704 0.0020790020935237408 0.01143451128154993 0.00103950104676…	0.10626330191547581 0.20492550927333536 0.044390392216479176 0.1033748859835816 0.042870173304955905 0.028276071754332617 0.04864700516874429 0.33140772271207053 0.04134995439343265 0.04849498327759197
328	1.0	1.0	0.029377203434705734 0.0 0.06580493599176407 0.008225616998970509 0.0023501762188971043 0.0 0.0011750881094485521 0.0 0.009400704875588417 0.007050528656691313 0.014101057313382626 0.005875440780073404 0.0023501762188971043 0.0023501762188971043 0.0047003524377942085 0.005875440780073404 0.0176263228058815 0.0 0.03760281950235367 0.0011750881094485521 0.010575792752206326 0.019976498559117317 0.0…	0.11174472215481682 0.07570977917981071 0.02123271050715845 0.06600339723368115 0.033001698616840575 0.032759039068187334 0.06369813152147537 0.5228099975734046 0.04513467604950253 0.027905848095122546
329	1.0	1.0	0.018018018454313278 0.009009009227156639 0.03490991145372391 0.0033783784601837397 0.011261261068284512 0.027027027681469917 0.0011261261533945799 0.0022522523067891598 0.0022522523067891598 0.006756756920367479 0.012387387454509735 0.0033783784601837397 0.010135134682059288 0.0022522523067891598 0.005630630534142256 0.029279278591275215 0.0022522523067891598 0.007882882840931416 0.0157657656818…	0.06838565022421525 0.07424974129010002 0.08727147292169711 0.1250431183166609 0.04251466022766471 0.19023801310796834 0.18135563987581924 0.10641600551914454 0.04527423249396345 0.0792514660227665
330	1.0	1.0	0.0027027027681469917 0.09054054319858551 0.0027027027681469917 0.0 0.0 0.0 0.0 0.014864864759147167 0.0054054055362939835 0.004054054152220488 0.0 0.0 0.018918918445706367 0.014864864759147167 0.004054054152220488 0.0 0.004054054152220488 0.029729729518294334 0.020270269364118576 0.0 0.0 0.010810811072587967 0.0 0.0 0.012162161991000175 0.008108108304440975 0.0054054055362939835 0.0 0.0 0.0 0.0 …	0.02409781576448243 0.028490028490028494 0.08095916429249762 0.04582146248812914 0.03869895536562204 0.2541547958214625 0.29000474833808176 0.04748338081671414 0.1136039886039886 0.07668566001899332
331	1.0	1.0	0.01689189113676548 0.0439189188182354 0.03209459409117699 0.00844594556838274 0.006756756920367479 0.02871621586382389 0.0033783784601837397 0.0 0.00844594556838274 0.0016891892300918698 0.010135134682059288 0.0 0.006756756920367479 0.018581081181764603 0.010135134682059288 0.020270269364118576 0.027027027681469917 0.005067567341029644 0.015202702954411507 0.00844594556838274 0.01351351384073495…	0.04776958201615736 0.24165788549350192 0.09711977520196696 0.05216016859852475 0.038637161924833165 0.08587987355110643 0.073410607657183 0.22655426765015801 0.04214963119072708 0.0946610467158412
332	1.0	1.0	0.017094017937779427 0.03418803587555885 0.014957264997065067 0.0 0.0 0.0 0.0683760717511177 0.006410256493836641 0.05128205195069313 0.02350427396595478 0.0 0.0 0.03846153989434242 0.010683760978281498 0.017094017937779427 0.0 0.017094017937779427 0.004273504484444857 0.03418803587555885 0.006410256493836641 0.014957264997065067 0.0021367522422224283 0.0 0.010683760978281498 0.017094017937779427…	0.08981602201941183 0.15029697233087064 0.06395769955091991 0.26075619295958274 0.042083152252643766 0.020425901781833986 0.040562074460379544 0.2661161813704187 0.036361002462697384 0.02962480081124149
333	1.0	1.0	0.08703703433275223 0.025925925001502037 0.02777777798473835 0.014814814552664757 0.0 0.0 0.011111111380159855 0.014814814552664757 0.0055555556900799274 0.01666666753590107 0.009259259328246117 0.0 0.05000000074505806 0.0 0.04259259253740311 0.0 0.03333333507180214 0.0 0.040740739554166794 0.0055555556900799274 0.05000000074505806 0.018518518656492233 0.0 0.0 0.003703703638166189 0.0018518518190…	0.037122081898201285 0.04372368924607731 0.06362418675851512 0.03406046689628779 0.03329506314580942 0.030711825487944884 0.04611557596632222 0.11882893226176808 0.568312284730195 0.024205893608878683
334	1.0	1.0	0.03587963059544563 0.015046296641230583 0.0 0.0 0.011574073694646358 0.02083333395421505 0.005787036847323179 0.0 0.015046296641230583 0.025462962687015533 0.011574073694646358 0.004629629664123058 0.002314814832061529 0.0 0.0034722222480922937 0.021990740671753883 0.004629629664123058 0.004629629664123058 0.02777777798473835 0.0 0.008101851679384708 0.015046296641230583 0.025462962687015533 0.0…	0.039092055485498135 0.1467002942412778 0.07103825136612023 0.04602774274905424 0.03720050441361919 0.20386717108028576 0.1269440941572089 0.2473728457335014 0.03530895334174024 0.046448087431694006
335	1.0	1.0	0.10000000149011612 0.009009009227156639 0.030630631372332573 0.014414414763450623 0.0 0.0 0.012612612918019295 0.0027027027681469917 0.006306306459009647 0.04324324429035187 0.009009009227156639 0.0 0.009009009227156639 0.0045045046135783195 0.007207207381725311 0.0 0.03153153136372566 0.0 0.04324324429035187 0.0027027027681469917 0.01171171199530363 0.018018018454313278 0.0 0.0 0.00720720738172…	0.07979520479520483 0.5006243756243756 0.04882617382617382 0.05531968031968033 0.038086913086913095 0.026723276723276713 0.08241758241758243 0.059565434565434575 0.02997002997002996 0.07867132867132869
336	1.0	1.0	0.0033783784601837397 0.0045045046135783195 0.0 0.0022522523067891598 0.005630630534142256 0.005630630534142256 0.05292792618274689 0.0033783784601837397 0.022522522136569023 0.019144143909215927 0.0022522523067891598 0.0022522523067891598 0.010135134682059288 0.0011261261533945799 0.01576576568186283 0.0 0.005630630534142256 0.005630630534142256 0.010135134682059288 0.007882882840931416 0.002252…	0.0664335664335664 0.05958041958041957 0.04167832167832168 0.040839160839160865 0.04293706293706294 0.029650349650349662 0.04405594405594407 0.559160839160839 0.06083916083916084 0.05482517482517483
337	1.0	1.0	0.2153972089290619 0.007371007464826107 0.004914004821330309 0.03030303120613098 0.0016380016459152102 0.0 0.04176904261112213 0.040131039917469025 0.0 0.0 0.0024570024106651545 0.0 0.02538902498781681 0.022113021463155746 0.022113021463155746 0.0 0.07371007651090622 0.0 0.009009009227156639 0.0 0.024570023640990257 0.019656019285321236 0.0 0.0008190008229576051 0.015561015345156193 0.0 0.0188370…	0.05279274865262128 0.06945124938755512 0.09676629103380698 0.033072023517883395 0.03784909358157767 0.1169769720725135 0.042136207741303285 0.4251592356687898 0.08782459578637923 0.037971582557569813
338	1.0	1.0	0.05017921328544617 0.0026881720405071974 0.045698925852775574 0.0197132620960474 0.0 0.0 0.006272401660680771 0.016129031777381897 0.017921147868037224 0.006272401660680771 0.012544803321361542 0.0 0.006272401660680771 0.00358422938734293 0.01433691754937172 0.0 0.02150537632405758 0.0 0.0716845914721489 0.008960573934018612 0.02688172087073326 0.0197132620960474 0.0 0.0026881720405071974 0.0224…	0.203125 0.2744391025641025 0.03231837606837606 0.07264957264957264 0.04473824786324787 0.06810897435897435 0.048210470085470074 0.11658653846153846 0.08133012820512821 0.05849358974358975
339	1.0	1.0	0.21895425021648407 0.05882352963089943 0.026143791154026985 0.01797385700047016 0.0 0.0 0.0 0.016339870169758797 0.0016339869471266866 0.0 0.0 0.0 0.0 0.0 0.04411764815449715 0.0 0.019607843831181526 0.0 0.02450980432331562 0.008169935084879398 0.04901960864663124 0.014705882407724857 0.0 0.0 0.02124183066189289 0.0049019609577953815 0.013071895577013493 0.0 0.003267973894253373 0.00980392191559…	0.14767655552638492 0.30637962719873985 0.05802047781569967 0.11695983197689681 0.03347335258598057 0.0859805723286952 0.08099238645313728 0.040430559201890245 0.06904699396166974 0.061039642950905734
340	1.0	1.0	0.010317460633814335 0.03492063656449318 0.0071428571827709675 0.0071428571827709675 0.02936507947742939 0.009523809887468815 0.0055555556900799274 0.010317460633814335 0.01984127052128315 0.003968254197388887 0.02301587350666523 0.0015873016091063619 0.0031746032182127237 0.0 0.0 0.0 0.01904761977493763 0.02142857201397419 0.0063492064364254475 0.02222222276031971 0.015079365111887455 0.00555555…	0.031069209342189843 0.024319691450610668 0.05453181915577458 0.07188772230554961 0.06363831154917504 0.049282194128990785 0.07874437540175701 0.046389543604028284 0.5350332119134348 0.04510392114848939
341	1.0	1.0	0.078828826546669 0.019144143909215927 0.0033783784601837397 0.027027027681469917 0.0 0.0 0.009009009227156639 0.0 0.020270269364118576 0.021396396681666374 0.007882882840931416 0.0 0.009009009227156639 0.01689189113676548 0.021396396681666374 0.0 0.02477477490901947 0.005630630534142256 0.012387387454509735 0.0033783784601837397 0.02590090036392212 0.03153153136372566 0.0 0.0011261261533945799 0…	0.07201309328968904 0.018003273322422263 0.027823240589198033 0.09253955264593562 0.026663938897981448 0.05094108019639934 0.036074740861974895 0.04323513366066559 0.5480087288597926 0.08469721767594109
342	1.0	1.0	0.07995495200157166 0.029279278591275215 0.005630630534142256 0.0 0.006756756920367479 0.029279278591275215 0.0 0.0 0.005630630534142256 0.03378378227353096 0.006756756920367479 0.0033783784601837397 0.006756756920367479 0.019144143909215927 0.0 0.03490991145372391 0.0 0.036036036908626556 0.0011261261533945799 0.0 0.0011261261533945799 0.021396396681666374 0.011261261068284512 0.0 0.002252252306…	0.050444530344027835 0.03459605720912253 0.05682257441051411 0.07576343254735211 0.3683803633552378 0.08446076536528799 0.19462698105914183 0.0461925009663703 0.03904136064940086 0.04967143409354465
343	1.0	1.0	0.16203702986240387 0.06365741044282913 0.002314814832061529 0.016203703358769417 0.0 0.0034722222480922937 0.0 0.012731481343507767 0.0 0.0 0.0069444444961845875 0.0 0.04050925746560097 0.0243055559694767 0.02083333395421505 0.0 0.0486111119389534 0.0011574074160307646 0.012731481343507767 0.010416666977107525 0.011574073694646358 0.016203703358769417 0.0 0.0 0.05092592537403107 0.00578703684732…	0.03899082568807339 0.07110091743119265 0.11609033168666194 0.06316160903316867 0.05786873676781934 0.04957657021877208 0.03440366972477066 0.04199011997177135 0.04763585038814396 0.47918136908962594
344	1.0	1.0	0.012548262253403664 0.009652509354054928 0.00193050189409405 0.00193050189409405 0.005791505798697472 0.010617760941386223 0.03185328096151352 0.0038610037881881 0.022200772538781166 0.03764478862285614 0.010617760941386223 0.004826254677027464 0.000965250947047025 0.012548262253403664 0.0 0.02992277964949608 0.017374517396092415 0.0 0.006756756920367479 0.0 0.008687258698046207 0.00193050189409…	0.05581103678929769 0.05602006688963211 0.04117892976588629 0.05016722408026756 0.03825250836120402 0.044523411371237456 0.06312709030100336 0.5346989966555182 0.07483277591973243 0.04138795986622074
345	1.0	1.0	0.0258620698004961 0.01149425283074379 0.0019157087663188577 0.0038314175326377153 0.0019157087663188577 0.005747126415371895 0.014367816038429737 0.010536398738622665 0.024904213845729828 0.0296934861689806 0.022030651569366455 0.0019157087663188577 0.0019157087663188577 0.013409961946308613 0.015325670130550861 0.0028735632076859474 0.02777777798473835 0.0 0.006704980973154306 0.006704980973154…	0.40801886792452835 0.07982583454281568 0.06331640058055153 0.0518867924528302 0.057148040638606686 0.09651669085631351 0.09960087082728596 0.046444121915820036 0.04517416545718434 0.05206821480406387
346	1.0	1.0	0.016414141282439232 0.01515151560306549 0.0 0.0 0.02525252476334572 0.018939394503831863 0.016414141282439232 0.0 0.03787878900766373 0.017676766961812973 0.018939394503831863 0.01515151560306549 0.02904040366411209 0.01262626238167286 0.02525252476334572 0.017676766961812973 0.08207070827484131 0.011363636702299118 0.005050505045801401 0.016414141282439232 0.02525252476334572 0.0101010100916028…	0.11321956189505859 0.07106469689251142 0.05196128374936323 0.02852776362710138 0.06889964340295468 0.040117167600611306 0.045211411105450836 0.07526744778400404 0.46968925114620474 0.03604177279673968
347	1.0	1.0	0.3199999928474426 0.15285713970661163 0.004285714123398066 0.018571428954601288 0.0 0.0 0.0071428571827709675 0.04285714402794838 0.0 0.0 0.0 0.0 0.02142857201397419 0.05285714194178581 0.0 0.0 0.058571428060531616 0.0071428571827709675 0.0 0.0 0.0 0.012857142835855484 0.0 0.0 0.0071428571827709675 0.0014285714132711291 0.0 0.0 0.0 0.0 0.0 0.0 0.0028571428265422583 0.0071428571827709675 0.0 0.00…	0.0808881839809675 0.07434575733544803 0.08961141950832671 0.06225218080888185 0.036677240285487696 0.08088818398096748 0.04163362410785091 0.03588421887390961 0.06046788263283109 0.43735130848532927
348	1.0	1.0	0.10728910565376282 0.01392301358282566 0.01638001576066017 0.004095003940165043 0.0032760032918304205 0.0 0.024570023640990257 0.004914004821330309 0.013104013167321682 0.0458640456199646 0.015561015345156193 0.0 0.01146601140499115 0.02047502063214779 0.017199017107486725 0.0 0.0352170355618 0.0 0.014742014929652214 0.004914004821330309 0.006552006583660841 0.0024570024106651545 0.0 0.000819000…	0.2359615384615384 0.09817307692307692 0.026442307692307696 0.04769230769230771 0.05500000000000001 0.027115384615384618 0.05798076923076923 0.3501923076923077 0.058365384615384625 0.04307692307692309
349	1.0	1.0	0.032608695328235626 0.009661835618317127 0.04468598961830139 0.014492753893136978 0.0036231884732842445 0.013285024091601372 0.004830917809158564 0.001207729452289641 0.007246376946568489 0.010869565419852734 0.006038647145032883 0.001207729452289641 0.0 0.0 0.009661835618317127 0.00845410581678152 0.02777777798473835 0.01690821163356304 0.05797101557254791 0.0 0.04468598961830139 0.001207729452…	0.1150418209241739 0.106951871657754 0.04223227752639517 0.06417112299465239 0.04243795420266009 0.026875085698615117 0.04895104895104896 0.44741532976827103 0.07795146030440149 0.027972027972027975
350	1.0	1.0	0.05974395573139191 0.07112375646829605 0.008534850552678108 0.0 0.0 0.002844950184226036 0.009957325644791126 0.017069701105356216 0.009957325644791126 0.009957325644791126 0.011379800736904144 0.001422475092113018 0.02418207749724388 0.008534850552678108 0.001422475092113018 0.0 0.054054055362939835 0.004267425276339054 0.0 0.008534850552678108 0.0 0.021337127313017845 0.001422475092113018 0.00…	0.11692307692307691 0.040512820512820506 0.08427350427350426 0.036752136752136746 0.03333333333333332 0.04085470085470086 0.06478632478632475 0.4594871794871795 0.06393162393162391 0.05914529914529912
351	1.0	1.0	0.014157013967633247 0.009009009227156639 0.011583011597394943 0.001287001301534474 0.020592020824551582 0.0077220075763762 0.0 0.0 0.01673101633787155 0.0 0.002574002603068948 0.009009009227156639 0.002574002603068948 0.0 0.001287001301534474 0.019305018708109856 0.01673101633787155 0.0 0.018018018454313278 0.010296010412275791 0.006435006391257048 0.005148005206137896 0.009009009227156639 0.0 0…	0.04042136207741303 0.06075453209211171 0.10509554140127389 0.04630083292503674 0.0492405683488486 0.10044096031357179 0.04017638412542872 0.03821656050955414 0.04115629593336598 0.4781969622733954
352	1.0	1.0	0.0 0.161122664809227 0.0 0.0 0.0 0.016632016748189926 0.0 0.0 0.0 0.0 0.0 0.0010395010467618704 0.018711019307374954 0.02494802512228489 0.0 0.03222453221678734 0.0 0.02494802512228489 0.0 0.0 0.0 0.0 0.0010395010467618704 0.0 0.0 0.003118503140285611 0.005197505000978708 0.0 0.0 0.0041580041870474815 0.0020790020935237408 0.0 0.0 0.010395010001957417 0.0 0.0010395010467618704 0.0 0.0 0.0 0.0 0.…	0.04847053531264056 0.06713900134952769 0.05623031938821414 0.04509671614934773 0.019905533063427797 0.3671839856050383 0.2395411605937921 0.046221322537112 0.0569050832208727 0.05330634278002699
353	1.0	1.0	0.0026455025654286146 0.007936508394777775 0.0 0.0 0.018518518656492233 0.029100529849529266 0.0 0.0 0.0 0.0026455025654286146 0.007936508394777775 0.02380952425301075 0.013227513059973717 0.0 0.0 0.0317460335791111 0.0 0.005291005130857229 0.021164020523428917 0.0317460335791111 0.018518518656492233 0.0 0.042328041046857834 0.01587301678955555 0.013227513059973717 0.010582010261714458 0.00264550…	0.2406112406112406 0.1987826987826988 0.10968660968660969 0.07277907277907278 0.051541051541051534 0.03910903910903911 0.09039109039109042 0.0799015799015799 0.040015540015540016 0.0771820771820772
354	1.0	1.0	0.022200772538781166 0.016409266740083694 0.04054053872823715 0.004826254677027464 0.0038610037881881 0.002895752899348736 0.012548262253403664 0.021235521882772446 0.000965250947047025 0.04633204638957977 0.009652509354054928 0.0 0.009652509354054928 0.00193050189409405 0.012548262253403664 0.0 0.017374517396092415 0.004826254677027464 0.0154440151527524 0.0038610037881881 0.006756756920367479 0…	0.05341346153846154 0.13793269230769234 0.058701923076923075 0.03802884615384615 0.05442307692307692 0.040288461538461544 0.10158653846153844 0.43918269230769236 0.037163461538461534 0.03927884615384614
355	1.0	1.0	0.022435897961258888 0.006410256493836641 0.11858974397182465 0.0010683761211112142 0.0010683761211112142 0.0032051282469183207 0.01816239394247532 0.0021367522422224283 0.014957264997065067 0.010683760978281498 0.007478632498532534 0.0 0.0032051282469183207 0.009615384973585606 0.007478632498532534 0.0 0.014957264997065067 0.0 0.007478632498532534 0.0 0.008547008968889713 0.0021367522422224283 0…	0.4171195652173913 0.10179765886287626 0.0355351170568562 0.1446488294314381 0.0912416387959866 0.017244983277591976 0.10388795986622074 0.027173913043478264 0.02550167224080268 0.03584866220735787
356	1.0	1.0	0.0 0.0047003524377942085 0.0 0.0011750881094485521 0.0023501762188971043 0.0317273810505867 0.0 0.0 0.019976498559117317 0.005875440780073404 0.0023501762188971043 0.022326674312353134 0.018801409751176834 0.0 0.0 0.029377203434705734 0.005875440780073404 0.015276146121323109 0.0 0.0023501762188971043 0.0035252643283456564 0.0035252643283456564 0.005875440780073404 0.005875440780073404 0.0047003…	0.04807692307692308 0.06751672240802677 0.2909698996655519 0.04243311036789299 0.04891304347826089 0.2690217391304347 0.06145484949832776 0.033862876254180614 0.05183946488294315 0.08591137123745818
357	1.0	1.0	0.0 0.0 0.0 0.0 0.0 0.0 0.0 0.0 0.0 0.0 0.0 0.0 0.015647226944565773 0.0 0.0 0.0 0.0 0.0412517786026001 0.0 0.0 0.008534850552678108 0.0 0.0 0.0 0.0 0.0 0.011379800736904144 0.0 0.0 0.0 0.0 0.001422475092113018 0.0 0.0 0.0 0.004267425276339054 0.0 0.0 0.008534850552678108 0.0 0.0 0.0 0.0 0.0 0.004267425276339054 0.0 0.0 0.004267425276339054 0.0 0.17069701850414276 0.0 0.008534850552678108 0.0 0.0…	0.08285849952516616 0.07241215574548907 0.04772079772079772 0.22269705603038936 0.20061728395061734 0.07027540360873694 0.12939221272554607 0.07929724596391265 0.04439696106362772 0.05033238366571699
358	1.0	1.0	0.14639639854431152 0.0416666679084301 0.03378378227353096 0.029279278591275215 0.0011261261533945799 0.0011261261533945799 0.0 0.0 0.02364864945411682 0.0 0.0045045046135783195 0.0045045046135783195 0.018018018454313278 0.0 0.020270269364118576 0.0045045046135783195 0.030405405908823013 0.0 0.011261261068284512 0.0 0.01689189113676548 0.037162162363529205 0.0 0.0 0.05180180072784424 0.0045045046…	0.034914115011202375 0.07449589245705747 0.06852128454070197 0.06460044809559372 0.07281553398058253 0.05507841672890215 0.06273338312173263 0.06534727408513814 0.03435399551904404 0.46713965646004474
359	1.0	1.0	0.09667360037565231 0.016632016748189926 0.009355509653687477 0.007276507094502449 0.005197505000978708 0.036382537335157394 0.0 0.0 0.0010395010467618704 0.0 0.03222453221678734 0.005197505000978708 0.003118503140285611 0.020790020003914833 0.003118503140285611 0.023908523842692375 0.029106028378009796 0.007276507094502449 0.01143451128154993 0.021829521283507347 0.0041580041870474815 0.01663201…	0.04802197802197802 0.17109890109890108 0.038901098901098906 0.029450549450549448 0.027142857142857142 0.0621978021978022 0.04538461538461537 0.3891208791208791 0.05714285714285715 0.13153846153846155
360	1.0	1.0	0.01461988314986229 0.03216374292969704 0.008771929889917374 0.001461988314986229 0.004385964944958687 0.002923976629972458 0.01461988314986229 0.0 0.01608187146484852 0.011695906519889832 0.01608187146484852 0.01315789483487606 0.001461988314986229 0.02631578966975212 0.02631578966975212 0.01461988314986229 0.010233918204903603 0.005847953259944916 0.04093567281961441 0.005847953259944916 0.0453…	0.06513409961685825 0.06041850869437078 0.09048040082522839 0.037430002947244315 0.049661066902446205 0.05732390215148835 0.04185086943707632 0.10005894488653108 0.4605069260241675 0.03713527851458887
361	1.0	1.0	0.0 0.0020020019728690386 0.005005004815757275 0.0 0.011011010967195034 0.022022021934390068 0.0 0.004004003945738077 0.004004003945738077 0.028028028085827827 0.01601601578295231 0.01901901885867119 0.0 0.0010010009864345193 0.0020020019728690386 0.031031031161546707 0.009009009227156639 0.009009009227156639 0.0010010009864345193 0.005005004815757275 0.004004003945738077 0.0030030030757188797 0.…	0.08410655492367555 0.05926369350493865 0.061209218796767474 0.056420233463035034 0.06061059563005089 0.14531577372044294 0.034121520502843464 0.10954803950912903 0.05148159233762348 0.3379227776114935
362	1.0	1.0	0.02222222276031971 0.06111111119389534 0.0 0.0 0.011111111380159855 0.0 0.014444444328546524 0.0011111111380159855 0.0055555556900799274 0.011111111380159855 0.06444444507360458 0.0 0.008888889104127884 0.0011111111380159855 0.018888888880610466 0.0 0.018888888880610466 0.004444444552063942 0.004444444552063942 0.02777777798473835 0.0055555556900799274 0.014444444328546524 0.0 0.0 0.018888888880…	0.05001462415911085 0.03217315004387247 0.042848786194793806 0.03656039777712782 0.04621234279028956 0.04167885346592571 0.07970166715413864 0.06697864872769815 0.5620064346300088 0.04182509505703422
363	1.0	1.0	0.0 0.027027027681469917 0.0 0.0 0.021021021530032158 0.035035036504268646 0.004004003945738077 0.0 0.012012012302875519 0.0010010009864345193 0.030030030757188797 0.0030030030757188797 0.007007007021456957 0.0 0.0010010009864345193 0.031031031161546707 0.0030030030757188797 0.025025025010108948 0.0 0.0010010009864345193 0.0010010009864345193 0.005005004815757275 0.015015015378594398 0.0060060061…	0.09514170040485832 0.2615384615384615 0.056275303643724676 0.24635627530364373 0.05890688259109311 0.10526315789473682 0.05546558704453439 0.03643724696356276 0.05202429149797568 0.032591093117408904
364	1.0	1.0	0.1463187336921692 0.0 0.07735321670770645 0.014911463484168053 0.0018639329355210066 0.005591798573732376 0.0 0.006523765157908201 0.003727865871042013 0.0009319664677605033 0.006523765157908201 0.0 0.009319664910435677 0.019571295008063316 0.007455731742084026 0.0 0.022367194294929504 0.0 0.025163093581795692 0.0018639329355210066 0.009319664910435677 0.03075489215552807 0.0 0.0 0.0149114634841…	0.2880814837336577 0.03891760413499544 0.04195804195804197 0.2655822438431134 0.05031924597141986 0.05609607783520828 0.09212526603830949 0.07236242018850716 0.04849498327759197 0.04606263301915476
365	1.0	1.0	0.03303303197026253 0.012012012302875519 0.027027027681469917 0.01001000963151455 0.0 0.004004003945738077 0.007007007021456957 0.004004003945738077 0.005005004815757275 0.0400400385260582 0.013013012707233429 0.0 0.009009009227156639 0.0 0.004004003945738077 0.0030030030757188797 0.025025025010108948 0.0020020019728690386 0.0200200192630291 0.008008007891476154 0.007007007021456957 0.00500500481…	0.09365228267667289 0.02970606629143214 0.05722326454033771 0.07145090681676045 0.391963727329581 0.06410256410256407 0.08630393996247654 0.0698874296435272 0.10240775484677925 0.03330206378986865
366	1.0	1.0	0.021621622145175934 0.03675675764679909 0.004324324429035187 0.03567567467689514 0.0 0.0021621622145175934 0.0021621622145175934 0.06378378719091415 0.01621621660888195 0.027027027681469917 0.0 0.0 0.00972972996532917 0.007567567750811577 0.004324324429035187 0.0 0.023783784359693527 0.017297297716140747 0.0 0.00324324332177639 0.0 0.0 0.0 0.007567567750811577 0.0010810811072587967 0.01945945993…	0.09208309938236946 0.1490735541830432 0.12633352049410446 0.04576080853453114 0.06597417181358786 0.05895564289724876 0.04323413812464908 0.054463784390791685 0.04463784390791689 0.3194834362717574
367	1.0	1.0	0.014880952425301075 0.009920635260641575 0.02380952425301075 0.0069444444961845875 0.0 0.0019841270986944437 0.0059523810632526875 0.003968254197388887 0.0069444444961845875 0.01686508022248745 0.0059523810632526875 0.0 0.003968254197388887 0.0 0.02083333395421505 0.0 0.02281746082007885 0.003968254197388887 0.03075396828353405 0.0 0.01785714365541935 0.0 0.0 0.0069444444961845875 0.014880952425…	0.10102800425381067 0.05281814959234314 0.02977667493796526 0.2424672102091457 0.09464728819567528 0.07018787663948954 0.2383906416164481 0.04200638071605814 0.09252038284296352 0.036157390996100665
368	1.0	1.0	0.021604938432574272 0.0 0.0 0.010802469216287136 0.0007716049440205097 0.002314814832061529 0.043209876865148544 0.0069444444961845875 0.01774691417813301 0.028549382463097572 0.002314814832061529 0.00848765391856432 0.0007716049440205097 0.006172839552164078 0.022376542910933495 0.012345679104328156 0.012345679104328156 0.0 0.002314814832061529 0.002314814832061529 0.01774691417813301 0.0092592…	0.11092769891053154 0.08715747771541761 0.22152525586001984 0.10382964674810168 0.2233410366457577 0.06503796632552 0.03615054473423572 0.04671508748761966 0.04159788709144933 0.06371739848134698
369	1.0	1.0	0.058880310505628586 0.017374517396092415 0.005791505798697472 0.0077220075763762 0.0 0.012548262253403664 0.00193050189409405 0.0038610037881881 0.02992277964949608 0.005791505798697472 0.0077220075763762 0.0154440151527524 0.012548262253403664 0.0038610037881881 0.002895752899348736 0.024131273850798607 0.024131273850798607 0.005791505798697472 0.0077220075763762 0.0 0.012548262253403664 0.0183…	0.04625779625779625 0.0793139293139293 0.19313929313929318 0.07806652806652804 0.04158004158004159 0.2700623700623701 0.0744282744282744 0.06340956340956339 0.03326403326403327 0.12047817047817047
370	1.0	1.0	0.12212212383747101 0.057057056576013565 0.009009009227156639 0.018018018454313278 0.004004003945738077 0.004004003945738077 0.009009009227156639 0.03303303197026253 0.0 0.015015015378594398 0.03403403237462044 0.0 0.021021021530032158 0.03203203156590462 0.014014014042913914 0.0 0.006006006151437759 0.0 0.008008007891476154 0.013013012707233429 0.008008007891476154 0.008008007891476154 0.0010010…	0.028945281522601115 0.04533439069521545 0.0678033306899286 0.03251387787470262 0.0815490351572826 0.10692572032778222 0.15648955855141417 0.1656093047845625 0.2694951097012953 0.04533439069521546
371	1.0	1.0	0.008718395605683327 0.020924149081110954 0.003487358335405588 0.0 0.010462074540555477 0.027027027681469917 0.0 0.005231037270277739 0.013949433341622353 0.015693113207817078 0.01918047107756138 0.004359197802841663 0.0 0.0 0.0 0.006974716670811176 0.006102877203375101 0.020924149081110954 0.004359197802841663 0.020924149081110954 0.01133391447365284 0.0 0.023539667949080467 0.008718395605683327…	0.04779131759329781 0.06949733434881951 0.1424219345011425 0.05674028941355677 0.1395658796648896 0.05331302361005334 0.03769992383853772 0.11595582635186602 0.04512566641279514 0.2918888042650419
372	1.0	1.0	0.12837837636470795 0.025096524506807327 0.07528957724571228 0.016409266740083694 0.0 0.0 0.010617760941386223 0.026061775162816048 0.0077220075763762 0.002895752899348736 0.000965250947047025 0.0 0.018339768052101135 0.03281853348016739 0.0038610037881881 0.0 0.017374517396092415 0.0 0.027992278337478638 0.00193050189409405 0.010617760941386223 0.002895752899348736 0.0 0.0 0.0 0.0019305018940940…	0.034188034188034185 0.04905239687848383 0.12709030100334456 0.0369751021924935 0.05871423262727611 0.06168710516536605 0.04533630620587141 0.037904124860646586 0.04180602006688961 0.5072463768115942
373	1.0	1.0	0.01901901885867119 0.0030030030757188797 0.022022021934390068 0.009009009227156639 0.004004003945738077 0.0 0.01701701618731022 0.006006006151437759 0.014014014042913914 0.015015015378594398 0.004004003945738077 0.0 0.015015015378594398 0.030030030757188797 0.009009009227156639 0.0 0.03403403237462044 0.011011010967195034 0.006006006151437759 0.0030030030757188797 0.009009009227156639 0.03003003…	0.09558488848429676 0.10764679107874373 0.05234410559854349 0.07555757851615837 0.08101957214383249 0.06736458807464721 0.0696404187528448 0.08170232134729175 0.10013654984069187 0.2690031861629495
374	1.0	1.0	0.0 0.0009259259095415473 0.0009259259095415473 0.0 0.024074073880910873 0.009259259328246117 0.006481481250375509 0.0 0.017592592164874077 0.0018518518190830946 0.01944444514811039 0.0009259259095415473 0.0055555556900799274 0.0009259259095415473 0.011111111380159855 0.0018518518190830946 0.0009259259095415473 0.007407407276332378 0.008333333767950535 0.03333333507180214 0.0027777778450399637 0.…	0.18819545234639573 0.20924044508950174 0.05974842767295597 0.042815674891146585 0.10328979196903726 0.13086598935655544 0.05321722302854378 0.05926463473633284 0.039912917271407826 0.1134494436381229
375	1.0	1.0	0.014101057313382626 0.007050528656691313 0.005875440780073404 0.014101057313382626 0.0011750881094485521 0.030552292242646217 0.0011750881094485521 0.011750881560146809 0.011750881560146809 0.016451233997941017 0.035252645611763 0.012925969436764717 0.009400704875588417 0.0 0.010575792752206326 0.029377203434705734 0.0035252643283456564 0.005875440780073404 0.015276146121323109 0.005875440780073…	0.04769984917043742 0.029977375565610868 0.2537707390648567 0.11274509803921572 0.0529788838612368 0.16628959276018096 0.12198340874811464 0.06353695324283559 0.05467571644042234 0.09634238310708902
376	1.0	1.0	0.03474903479218483 0.050193049013614655 0.002574002603068948 0.01673101633787155 0.0077220075763762 0.0 0.002574002603068948 0.03861003741621971 0.002574002603068948 0.014157013967633247 0.024453025311231613 0.0 0.02574002556502819 0.001287001301534474 0.009009009227156639 0.0 0.009009009227156639 0.001287001301534474 0.001287001301534474 0.03861003741621971 0.0038610037881881 0.0141570139676332…	0.03394819466248039 0.03492935635792778 0.04022762951334381 0.031200941915227633 0.06927001569858712 0.032770800627943505 0.03551805337519623 0.046507064364207214 0.6465855572998431 0.02904238618524333
377	1.0	1.0	0.013013012707233429 0.026026025414466858 0.0020020019728690386 0.023023022338747978 0.0 0.0030030030757188797 0.0 0.01901901885867119 0.0020020019728690386 0.023023022338747978 0.0 0.0 0.027027027681469917 0.043043043464422226 0.023023022338747978 0.0 0.009009009227156639 0.0 0.022022021934390068 0.0 0.023023022338747978 0.005005004815757275 0.005005004815757275 0.0 0.013013012707233429 0.029029…	0.1415187376725838 0.42485207100591726 0.06755424063116372 0.05384615384615386 0.03126232741617358 0.038658777120315575 0.03096646942800789 0.11775147928994086 0.030571992110453645 0.06301775147928997
378	1.0	1.0	0.001176470541395247 0.0117647061124444 0.004705882165580988 0.012941176071763039 0.001176470541395247 0.0117647061124444 0.0 0.004705882165580988 0.0058823530562222 0.0 0.021176470443606377 0.0058823530562222 0.0 0.001176470541395247 0.0 0.004705882165580988 0.002352941082790494 0.05529411882162094 0.004705882165580988 0.002352941082790494 0.016470588743686676 0.0058823530562222 0.00588235305622…	0.04280656581911812 0.0708078532346315 0.13147730930157706 0.024782748632121012 0.0844866430640489 0.03524299967814612 0.034760218860637265 0.039588027035725774 0.04232378500160927 0.49372384937238495
379	1.0	1.0	0.0147569440305233 0.0980902761220932 0.0442708320915699 0.0034722222480922937 0.0 0.0 0.01128472201526165 0.0034722222480922937 0.0086805559694767 0.0 0.009548611007630825 0.0008680555620230734 0.0026041667442768812 0.0 0.0 0.0069444444961845875 0.0251736119389534 0.00434027798473835 0.0147569440305233 0.0 0.02604166604578495 0.013888888992369175 0.00434027798473835 0.0 0.0 0.010416666977107525 …	0.08859303090072322 0.08579881656804736 0.12524654832347137 0.16978961209730442 0.1962524654832348 0.07133464825772515 0.02859960552268245 0.04503616042077582 0.03977646285338592 0.1495726495726495
380	1.0	1.0	0.010536398738622665 0.007662835065275431 0.010536398738622665 0.0009578543831594288 0.019157087430357933 0.022030651569366455 0.015325670130550861 0.0 0.043103449046611786 0.01628352515399456 0.022030651569366455 0.01149425283074379 0.0 0.012452106922864914 0.0009578543831594288 0.012452106922864914 0.007662835065275431 0.0009578543831594288 0.019157087430357933 0.0038314175326377153 0.002873563…	0.05695076132094126 0.04943642475776151 0.04399841803440774 0.09185287719992087 0.5147320545778131 0.047953332015028674 0.08809570891833099 0.029760727704172426 0.04053786830136444 0.03668182717025906
381	1.0	1.0	0.05092592537403107 0.026234567165374756 0.022376542910933495 0.01697530783712864 0.0038580247201025486 0.016203703358769417 0.012345679104328156 0.00848765391856432 0.020061727613210678 0.013117283582687378 0.011574073694646358 0.0038580247201025486 0.0007716049440205097 0.002314814832061529 0.010802469216287136 0.007716049440205097 0.029320986941456795 0.011574073694646358 0.005401234608143568 …	0.04933110367892976 0.07002508361204013 0.06020066889632109 0.19795150501672243 0.07441471571906356 0.11057692307692307 0.30142140468227424 0.03887959866220737 0.044523411371237484 0.05267558528428093
382	1.0	1.0	0.010810811072587967 0.027027027681469917 0.0 0.0010810811072587967 0.010810811072587967 0.0324324332177639 0.0 0.0 0.018378378823399544 0.00648648664355278 0.007567567750811577 0.007567567750811577 0.010810811072587967 0.008648648858070374 0.0 0.03351351246237755 0.028108108788728714 0.02594594657421112 0.0010810811072587967 0.0021621622145175934 0.0 0.0 0.014054054394364357 0.08756756782531738 …	0.06587561374795416 0.02973267866884889 0.051145662847790506 0.17648663393344252 0.4566284779050737 0.040780141843971614 0.06219312602291328 0.033824331696672136 0.03750681942171304 0.045826513911620285
383	1.0	1.0	0.02361111156642437 0.013888888992369175 0.008333333767950535 0.008333333767950535 0.015277777798473835 0.0027777778450399637 0.008333333767950535 0.0 0.0055555556900799274 0.02083333395421505 0.01805555634200573 0.004166666883975267 0.012500000186264515 0.009722222574055195 0.01666666753590107 0.0055555556900799274 0.02638888917863369 0.013888888992369175 0.0069444444961845875 0.0041666668839752…	0.058384061981184295 0.021121564287031904 0.0602287400848552 0.04777716288507654 0.025364323925475003 0.02158273381294963 0.019276886183361 0.03228186681424091 0.6541228555617047 0.05985980446412102
384	1.0	1.0	0.05452674999833107 0.016460904851555824 0.020576132461428642 0.005144033115357161 0.012345679104328156 0.011316872201859951 0.001028806553222239 0.0 0.03703703731298447 0.0 0.020576132461428642 0.006172839552164078 0.0 0.0 0.001028806553222239 0.006172839552164078 0.038065843284130096 0.002057613106444478 0.03292180970311165 0.021604938432574272 0.002057613106444478 0.01440329197794199 0.0205761…	0.3389310220296136 0.16612495485734918 0.04622607439508848 0.07367280606717225 0.050920910075839654 0.05742145178764897 0.07981220657276993 0.09660527266161067 0.0577825929938606 0.03250270855904657
385	1.0	1.0	0.0038314175326377153 0.01628352515399456 0.0 0.01149425283074379 0.023946359753608704 0.005747126415371895 0.0019157087663188577 0.005747126415371895 0.0 0.0 0.008620689623057842 0.0028735632076859474 0.014367816038429737 0.006704980973154306 0.0 0.010536398738622665 0.0009578543831594288 0.05076628178358078 0.0038314175326377153 0.033524904400110245 0.022030651569366455 0.009578543715178967 0.0…	0.04153846153846155 0.05008547008547009 0.15606837606837606 0.036410256410256414 0.03829059829059829 0.045811965811965796 0.04205128205128204 0.057264957264957256 0.05350427350427348 0.4789743589743589
386	1.0	1.0	0.04422604292631149 0.06019655987620354 0.0 0.0036855037324130535 0.0 0.0 0.0 0.0 0.0 0.0012285012053325772 0.0 0.0 0.011056510731577873 0.004914004821330309 0.0 0.0 0.014742014929652214 0.022113021463155746 0.0 0.0 0.020884521305561066 0.0 0.0 0.0 0.013513513840734959 0.022113021463155746 0.0012285012053325772 0.0 0.0 0.0 0.0 0.03808353841304779 0.0 0.03071253001689911 0.0 0.056511055678129196 0…	0.04761097932904099 0.190443917316164 0.06726533378515756 0.0560826838359878 0.04913588614029142 0.06726533378515759 0.03236191121653676 0.3676719756014909 0.04473059979667909 0.07743137919349376
387	1.0	1.0	0.044802866876125336 0.0 0.030465949326753616 0.017025088891386986 0.01075268816202879 0.01344086043536663 0.02150537632405758 0.0008960573468357325 0.025089606642723083 0.017025088891386986 0.016129031777381897 0.0 0.0 0.001792114693671465 0.005376344081014395 0.01344086043536663 0.018817204982042313 0.005376344081014395 0.03673835098743439 0.0 0.02688172087073326 0.017921147868037224 0.02419354…	0.09583510412239696 0.27071823204419887 0.05631109222269444 0.06396090097747556 0.05163620909477263 0.05949851253718657 0.056523586910327245 0.08584785380365491 0.07309817254568635 0.18657033574160645
388	1.0	1.0	0.10710711032152176 0.029029028490185738 0.004004003945738077 0.0010010009864345193 0.0 0.0020020019728690386 0.043043043464422226 0.007007007021456957 0.009009009227156639 0.023023022338747978 0.021021021530032158 0.0 0.004004003945738077 0.014014014042913914 0.0 0.0 0.045045044273138046 0.0 0.01701701618731022 0.006006006151437759 0.0 0.021021021530032158 0.0 0.015015015378594398 0.010010009631…	0.07142857142857145 0.17399267399267396 0.09131344845630561 0.11616954474097331 0.04186289900575616 0.04264782836211408 0.10936682365253793 0.2203035060177917 0.05808477237048667 0.07482993197278912
389	1.0	1.0	0.004629629664123058 0.004629629664123058 0.05000000074505806 0.0 0.006481481250375509 0.026851851493120193 0.0 0.0 0.0018518518190830946 0.004629629664123058 0.032407406717538834 0.015740741044282913 0.0 0.011111111380159855 0.012037036940455437 0.023148147389292717 0.0009259259095415473 0.02500000037252903 0.03333333507180214 0.0 0.018518518656492233 0.01666666753590107 0.010185184888541698 0.0…	0.035897435897435895 0.04941724941724941 0.065034965034965 0.045920745920745916 0.04592074592074592 0.0785547785547786 0.07342657342657345 0.044988344988345 0.05897435897435897 0.5018648018648022
390	1.0	1.0	0.035252645611763 0.09283196181058884 0.0011750881094485521 0.014101057313382626 0.0 0.0023501762188971043 0.0023501762188971043 0.011750881560146809 0.010575792752206326 0.0 0.0035252643283456564 0.0035252643283456564 0.010575792752206326 0.0 0.005875440780073404 0.015276146121323109 0.0035252643283456564 0.0387779101729393 0.010575792752206326 0.0 0.008225616998970509 0.0035252643283456564 0.0 …	0.037904124860646586 0.04821627647714604 0.03386287625418061 0.051003344481605366 0.0370680044593088 0.10172798216276477 0.47003901895206257 0.028428093645484948 0.1555183946488294 0.036231884057971016
391	1.0	1.0	0.04879879951477051 0.009759759530425072 0.021021021530032158 0.0 0.0 0.007507507689297199 0.0052552553825080395 0.006006006151437759 0.009009009227156639 0.013513513840734959 0.0037537538446485996 0.0 0.0030030030757188797 0.0045045046135783195 0.0007507507689297199 0.0 0.028528528288006783 0.006756756920367479 0.018018018454313278 0.0045045046135783195 0.006756756920367479 0.0007507507689297199…	0.18943206326383893 0.2974478792235801 0.05589503953989934 0.06937455068296187 0.04025880661394679 0.1649892163910856 0.04043853342918761 0.062365204888569364 0.041876347951114286 0.037922358015815935
392	1.0	1.0	0.0030030030757188797 0.01601601578295231 0.014014014042913914 0.014014014042913914 0.008008007891476154 0.0 0.007007007021456957 0.014014014042913914 0.03303303197026253 0.005005004815757275 0.007007007021456957 0.004004003945738077 0.024024024605751038 0.012012012302875519 0.006006006151437759 0.005005004815757275 0.0030030030757188797 0.0010010009864345193 0.026026025414466858 0.01001000963151…	0.0526836507543903 0.07704674746475389 0.04637645312886471 0.036853821419737816 0.03623546871135296 0.03660648033638388 0.0656690576304724 0.5643086816720256 0.056393767004699474 0.027825871877318824
393	1.0	1.0	0.014639639295637608 0.009009009227156639 0.009009009227156639 0.0 0.009009009227156639 0.028153153136372566 0.0 0.0011261261533945799 0.0033783784601837397 0.022522522136569023 0.0 0.0 0.01576576568186283 0.01576576568186283 0.0045045046135783195 0.03490991145372391 0.02364864945411682 0.01576576568186283 0.0022522523067891598 0.022522522136569023 0.012387387454509735 0.027027027681469917 0.0180…	0.09535730541647705 0.09558488848429678 0.06781975421028676 0.050751024123805194 0.0482476103777879 0.05211652253072373 0.05006827492034593 0.050068274920345934 0.050068274920345934 0.43991807009558487
394	1.0	1.0	0.015325670130550861 0.0019157087663188577 0.07183907926082611 0.012452106922864914 0.0009578543831594288 0.0 0.009578543715178967 0.007662835065275431 0.006704980973154306 0.005747126415371895 0.004789271857589483 0.0 0.012452106922864914 0.013409961946308613 0.006704980973154306 0.0 0.009578543715178967 0.0 0.03639846667647362 0.0 0.01149425283074379 0.009578543715178967 0.0038314175326377153 0…	0.1859407484407485 0.34953222453222454 0.046907484407484414 0.06152546777546779 0.023713617463617463 0.036512474012474004 0.05964137214137214 0.1171387733887734 0.04060550935550936 0.07848232848232846
395	1.0	1.0	0.002895752899348736 0.10328185558319092 0.00193050189409405 0.0 0.0 0.011583011597394943 0.0 0.0 0.0 0.023166023194789886 0.000965250947047025 0.004826254677027464 0.0154440151527524 0.0077220075763762 0.006756756920367479 0.017374517396092415 0.0077220075763762 0.0154440151527524 0.005791505798697472 0.0 0.00193050189409405 0.0038610037881881 0.00193050189409405 0.0308880303055048 0.00868725869…	0.052477183833116045 0.053129074315515015 0.04432855280312908 0.1087027379400261 0.0327574967405476 0.07920469361147328 0.4672425032594524 0.0585071707953064 0.04106910039113429 0.06258148631029987
396	1.0	1.0	0.10510510206222534 0.059059057384729385 0.011011010967195034 0.005005004815757275 0.008008007891476154 0.023023022338747978 0.0 0.01001000963151455 0.021021021530032158 0.01901901885867119 0.015015015378594398 0.0020020019728690386 0.018018018454313278 0.01701701618731022 0.006006006151437759 0.023023022338747978 0.023023022338747978 0.0020020019728690386 0.01001000963151455 0.0400400385260582 0…	0.02621852621852622 0.04793254793254794 0.05301455301455301 0.09147609147609148 0.039501039501039496 0.2803187803187802 0.24428274428274427 0.0627165627165627 0.06190806190806193 0.09263109263109262
397	1.0	1.0	0.0020020019728690386 0.11611611396074295 0.022022021934390068 0.014014014042913914 0.0 0.0 0.0020020019728690386 0.0020020019728690386 0.0 0.0 0.006006006151437759 0.0 0.0010010009864345193 0.01001000963151455 0.044044043868780136 0.0 0.009009009227156639 0.0 0.01001000963151455 0.0 0.01701701618731022 0.01001000963151455 0.0 0.0 0.0020020019728690386 0.012012012302875519 0.004004003945738077 0.…	0.2806267806267806 0.09579772079772078 0.027184235517568846 0.06493352326685663 0.06398385565052234 0.061728395061728406 0.19017094017094013 0.07585470085470084 0.10410731244064575 0.035612535612535606
398	1.0	1.0	0.05444444343447685 0.012222222052514553 0.021111110225319862 0.0011111111380159855 0.0 0.0033333334140479565 0.035555556416511536 0.0033333334140479565 0.018888888880610466 0.041111111640930176 0.0033333334140479565 0.0 0.014444444328546524 0.006666666828095913 0.007777777966111898 0.0 0.021111110225319862 0.009999999776482582 0.02777777798473835 0.009999999776482582 0.0 0.006666666828095913 0.0…	0.0478937728937729 0.4544871794871794 0.052747252747252754 0.041941391941391945 0.06941391941391942 0.04056776556776556 0.09853479853479856 0.11391941391941394 0.053937728937728954 0.026556776556776556
399	1.0	1.0	0.0012285012053325772 0.008599508553743362 0.0036855037324130535 0.0036855037324130535 0.0024570024106651545 0.0 0.006142505910247564 0.018427519127726555 0.0 0.012285011820495129 0.006142505910247564 0.0012285012053325772 0.018427519127726555 0.023341523483395576 0.0 0.0 0.0024570024106651545 0.020884521305561066 0.007371007464826107 0.0012285012053325772 0.0024570024106651545 0.0159705150872468…	0.03335225659948907 0.040022707919386884 0.03817768946920239 0.05066704513198979 0.05506670451319898 0.5833096792506387 0.06826568265682659 0.045983536758444514 0.05208629009367016 0.033068407607153
400	1.0	1.0	0.007201645988970995 0.005144033115357161 0.005144033115357161 0.007201645988970995 0.007201645988970995 0.0 0.038065843284130096 0.009259259328246117 0.045267488807439804 0.02674897201359272 0.006172839552164078 0.003086419776082039 0.0 0.001028806553222239 0.02366255223751068 0.003086419776082039 0.006172839552164078 0.004115226212888956 0.012345679104328156 0.0 0.008230452425777912 0.021604938…	0.17805167805167813 0.22512622512622515 0.0484110484110484 0.24443124443124445 0.03623403623403625 0.03267003267003267 0.06133056133056133 0.07350757350757356 0.0297000297000297 0.07053757053757057
401	1.0	1.0	0.03407755494117737 0.005875440780073404 0.025851938873529434 0.007050528656691313 0.0011750881094485521 0.0023501762188971043 0.010575792752206326 0.025851938873529434 0.005875440780073404 0.030552292242646217 0.0 0.0 0.014101057313382626 0.012925969436764717 0.0035252643283456564 0.0 0.012925969436764717 0.005875440780073404 0.0458284355700016 0.005875440780073404 0.012925969436764717 0.0094007…	0.04068760821172397 0.05552807321296067 0.03264902300272076 0.04464506554538709 0.10301756121691813 0.08929013109077416 0.030670294335889196 0.08570368538214194 0.3438041058619837 0.1740044521395003
402	1.0	1.0	0.019305018708109856 0.002574002603068948 0.014157013967633247 0.0 0.005148005206137896 0.02960103005170822 0.0 0.002574002603068948 0.0038610037881881 0.02960103005170822 0.0077220075763762 0.0077220075763762 0.010296010412275791 0.005148005206137896 0.005148005206137896 0.03989703953266144 0.005148005206137896 0.005148005206137896 0.012870012782514095 0.0 0.009009009227156639 0.0051480052061378…	0.31848412598820425 0.08683649140419124 0.028234408332287617 0.07378592044171163 0.09028736353369307 0.21709122851047816 0.06148826703475971 0.03701844648011044 0.057158991090475585 0.029614757184088344
403	1.0	1.0	0.03490991145372391 0.014639639295637608 0.04054053872823715 0.0011261261533945799 0.014639639295637608 0.011261261068284512 0.0 0.0 0.0 0.0011261261533945799 0.013513513840734959 0.0011261261533945799 0.014639639295637608 0.0011261261533945799 0.012387387454509735 0.02364864945411682 0.011261261068284512 0.0033783784601837397 0.012387387454509735 0.007882882840931416 0.009009009227156639 0.0 0.0…	0.09996611318197221 0.08268383598780076 0.05167739749237546 0.07743137919349374 0.09589969501863774 0.11182649949169773 0.28447983734327353 0.10454083361572344 0.03795323619112166 0.05354117248390376
404	1.0	1.0	0.03203203156590462 0.024024024605751038 0.035035036504268646 0.022022021934390068 0.007007007021456957 0.0010010009864345193 0.006006006151437759 0.030030030757188797 0.011011010967195034 0.005005004815757275 0.004004003945738077 0.0 0.01701701618731022 0.03203203156590462 0.013013012707233429 0.0 0.041041042655706406 0.0030030030757188797 0.023023022338747978 0.029029028490185738 0.007007007021…	0.03159985554351751 0.0276273022751896 0.062296858071505944 0.0552546045503792 0.029794149512459376 0.046406644998194295 0.04749006861682919 0.07421451787648968 0.5976886962802455 0.0276273022751896
405	1.0	1.0	0.03104575164616108 0.006535947788506746 0.0 0.0 0.008169935084879398 0.026960784569382668 0.007352941203862429 0.0 0.04248366132378578 0.018790850415825844 0.006535947788506746 0.007352941203862429 0.0 0.0 0.02042483724653721 0.018790850415825844 0.005718954373151064 0.005718954373151064 0.016339870169758797 0.026143791154026985 0.011437908746302128 0.013888888992369175 0.0008169934735633433 0.0…	0.05242801890846583 0.02266867211001289 0.02696605070906747 0.045767082079931236 0.053180060163300395 0.1440696175333047 0.05801461108723678 0.04866781263429309 0.5232058444348949 0.025032230339492905
406	1.0	1.0	0.15515515208244324 0.38138139247894287 0.0 0.03303303197026253 0.0 0.0 0.0020020019728690386 0.03303303197026253 0.0 0.0 0.0 0.0 0.025025025010108948 0.03403403237462044 0.013013012707233429 0.0 0.06606606394052505 0.0 0.0 0.0 0.01901901885867119 0.007007007021456957 0.0 0.0 0.0 0.009009009227156639 0.013013012707233429 0.0 0.0 0.0 0.0 0.0 0.01001000963151455 0.007007007021456957 0.0 0.0 0.0 0.0…	0.03957314361938639 0.04713205869275234 0.08781680746998663 0.041129390840373495 0.03712761227212094 0.03379279679857714 0.04046242774566475 0.0609159626500667 0.04290795909293019 0.5691418408181416
407	1.0	1.0	0.0 0.0055555556900799274 0.017777778208255768 0.0011111111380159855 0.019999999552965164 0.009999999776482582 0.03444444388151169 0.008888889104127884 0.023333333432674408 0.07888888567686081 0.002222222276031971 0.002222222276031971 0.0033333334140479565 0.0055555556900799274 0.009999999776482582 0.0033333334140479565 0.0011111111380159855 0.0 0.014444444328546524 0.0 0.0 0.0011111111380159855 …	0.06131778058007567 0.05863808322824715 0.06620428751576292 0.06604665825977302 0.0496532156368222 0.0915825977301387 0.08653846153846159 0.029319041614123582 0.048392181588902905 0.4423076923076924
408	1.0	1.0	0.01515151560306549 0.03787878900766373 0.0 0.007575757801532745 0.005050505045801401 0.0037878789007663727 0.0 0.0 0.0012626262614503503 0.0025252525229007006 0.01262626238167286 0.0 0.0037878789007663727 0.0 0.005050505045801401 0.0025252525229007006 0.010101010091602802 0.017676766961812973 0.0 0.017676766961812973 0.00631313119083643 0.0037878789007663727 0.020202020183205605 0.0 0.0088383834…	0.0841628959276018 0.06621417797888386 0.04675716440422322 0.27677224736048267 0.12352941176470589 0.0725490196078431 0.21221719457013583 0.03227752639517344 0.033936651583710405 0.05158371040723983
409	1.0	1.0	0.004629629664123058 0.0034722222480922937 0.013888888992369175 0.009259259328246117 0.0069444444961845875 0.004629629664123058 0.032407406717538834 0.016203703358769417 0.03356481343507767 0.0243055559694767 0.023148147389292717 0.0011574074160307646 0.0243055559694767 0.0034722222480922937 0.002314814832061529 0.002314814832061529 0.013888888992369175 0.0011574074160307646 0.015046296641230583 …	0.35862785862785873 0.0708939708939709 0.053846153846153835 0.06767151767151768 0.05020790020790022 0.04303534303534304 0.1576923076923077 0.06320166320166322 0.04646569646569646 0.08835758835758836
410	1.0	1.0	0.03974562883377075 0.0031796502880752087 0.01748807542026043 0.0 0.0031796502880752087 0.012718601152300835 0.005564387887716293 0.0023847375996410847 0.012718601152300835 0.007949125953018665 0.02623211406171322 0.0031796502880752087 0.0007949125720188022 0.0 0.0 0.011128775775432587 0.012718601152300835 0.0023847375996410847 0.02623211406171322 0.012718601152300835 0.004769475199282169 0.00635…	0.17077890662796325 0.07232704402515723 0.040154813739719394 0.2977745524915336 0.09361393323657476 0.04837929366231253 0.13933236574746008 0.061925495887760036 0.041606192549588764 0.034107402031930315
411	1.0	1.0	0.010810811072587967 0.009459459222853184 0.020270269364118576 0.01756756752729416 0.009459459222853184 0.013513513840734959 0.010810811072587967 0.014864864759147167 0.027027027681469917 0.006756756920367479 0.022972973063588142 0.0 0.01621621660888195 0.0013513513840734959 0.018918918445706367 0.0027027027681469917 0.0027027027681469917 0.0054054055362939835 0.022972973063588142 0.0054054055362…	0.09315684315684317 0.145979020979021 0.033966033966033954 0.07355144855144857 0.024725274725274717 0.03421578421578421 0.03484015984015983 0.46815684315684314 0.03833666333666335 0.05307192807192808
412	1.0	1.0	0.008225616998970509 0.0493537001311779 0.0011750881094485521 0.0176263228058815 0.0 0.0011750881094485521 0.0047003524377942085 0.016451233997941017 0.0011750881094485521 0.015276146121323109 0.0047003524377942085 0.0 0.02467685006558895 0.0 0.008225616998970509 0.016451233997941017 0.010575792752206326 0.023501763120293617 0.007050528656691313 0.0035252643283456564 0.014101057313382626 0.018801…	0.04617874035349763 0.04045307443365695 0.09360219068956933 0.0267612646253423 0.03584764749813291 0.3831217326362957 0.12658700522778193 0.03746577047547921 0.06323126711476225 0.14675130694548175
413	1.0	1.0	0.05740740895271301 0.009259259328246117 0.008333333767950535 0.012037036940455437 0.0 0.0018518518190830946 0.014814814552664757 0.0 0.06388889253139496 0.0 0.023148147389292717 0.0018518518190830946 0.0009259259095415473 0.003703703638166189 0.02222222276031971 0.011111111380159855 0.007407407276332378 0.003703703638166189 0.02500000037252903 0.0009259259095415473 0.007407407276332378 0.0138888…	0.15598290598290593 0.3555555555555553 0.036324786324786314 0.11965811965811968 0.05576923076923078 0.042521367521367516 0.06944444444444443 0.07692307692307691 0.045726495726495744 0.0420940170940171
414	1.0	1.0	0.07575757801532745 0.24242424964904785 0.0 0.0037878789007663727 0.0037878789007663727 0.0025252525229007006 0.0 0.0 0.0 0.0 0.0 0.0 0.00631313119083643 0.0 0.0025252525229007006 0.0 0.02904040366411209 0.007575757801532745 0.0 0.013888888992369175 0.017676766961812973 0.0012626262614503503 0.0 0.0 0.0025252525229007006 0.016414141282439232 0.03156565502285957 0.0 0.0 0.0 0.0 0.0 0.0012626262614…	0.043878656554712896 0.05417118093174432 0.06536655832430477 0.3889490790899242 0.1971830985915493 0.06319971108703502 0.0451426507764536 0.03503069700252799 0.04658721560130011 0.06049115204044781
415	1.0	1.0	0.0 0.010912698693573475 0.0 0.0 0.013888888992369175 0.0406746044754982 0.012896825559437275 0.0029761905316263437 0.02976190485060215 0.0069444444961845875 0.0317460335791111 0.004960317630320787 0.007936508394777775 0.012896825559437275 0.0 0.012896825559437275 0.0009920635493472219 0.013888888992369175 0.003968254197388887 0.013888888992369175 0.0069444444961845875 0.0069444444961845875 0.025…	0.07218426272867536 0.03923297333039455 0.04727793696275069 0.03041657482918229 0.02799206524134891 0.03361251928587172 0.08033943134229671 0.06149437954595548 0.5715230328410841 0.035926823892439945
416	1.0	1.0	0.05928509309887886 0.027898866683244705 0.02964254654943943 0.014821273274719715 0.000871839583851397 0.0 0.005231037270277739 0.010462074540555477 0.014821273274719715 0.04359197989106178 0.007846556603908539 0.000871839583851397 0.01830863207578659 0.02266782894730568 0.01307759340852499 0.0 0.020052310079336166 0.001743679167702794 0.016564952209591866 0.0 0.0 0.004359197802841663 0.007846556…	0.22608695652173913 0.10992196209587518 0.04214046822742474 0.0536231884057971 0.050836120401337795 0.059197324414715716 0.05250836120401339 0.2656633221850614 0.057302118171683396 0.08272017837235227
417	1.0	1.0	0.10370370000600815 0.09444444626569748 0.029629629105329514 0.0009259259095415473 0.0 0.008333333767950535 0.0055555556900799274 0.0 0.0009259259095415473 0.0 0.003703703638166189 0.01666666753590107 0.0 0.018518518656492233 0.0 0.023148147389292717 0.031481482088565826 0.007407407276332378 0.026851851493120193 0.0009259259095415473 0.012037036940455437 0.013888888992369175 0.0027777778450399637…	0.04687042995027786 0.04518865165252997 0.12861947937993565 0.09725065808715999 0.07911670078970459 0.3611436092424686 0.05374378473237789 0.035244223457151225 0.030345130155016088 0.12247733255337818
418	1.0	1.0	0.012474012561142445 0.023908523842692375 0.009355509653687477 0.007276507094502449 0.0 0.0 0.0 0.027027027681469917 0.009355509653687477 0.03014552965760231 0.0 0.0 0.016632016748189926 0.01143451128154993 0.0020790020935237408 0.0 0.015592515468597412 0.014553014189004898 0.005197505000978708 0.0 0.0 0.0010395010467618704 0.0 0.013513513840734959 0.009355509653687477 0.048856548964977264 0.0020…	0.07231690465223399 0.42227084292952566 0.06563795485951172 0.05642561031782588 0.04295255642561033 0.0365039152464302 0.03592814371257485 0.11469368954398894 0.049516351911561486 0.10375403040073695
419	1.0	1.0	0.009459459222853184 0.009459459222853184 0.022972973063588142 0.01756756752729416 0.0013513513840734959 0.0 0.0027027027681469917 0.004054054152220488 0.031081080436706543 0.020270269364118576 0.0027027027681469917 0.0027027027681469917 0.009459459222853184 0.0027027027681469917 0.01756756752729416 0.0 0.0013513513840734959 0.004054054152220488 0.02567567490041256 0.006756756920367479 0.02567567…	0.046016483516483506 0.06490384615384617 0.02833104395604396 0.02953296703296704 0.02918956043956044 0.06507554945054946 0.04601648351648351 0.5568337912087912 0.05099587912087911 0.0831043956043956
420	1.0	1.0	0.01001000963151455 0.0010010009864345193 0.012012012302875519 0.005005004815757275 0.006006006151437759 0.0020020019728690386 0.0010010009864345193 0.0 0.013013012707233429 0.0 0.007007007021456957 0.0 0.004004003945738077 0.0 0.009009009227156639 0.005005004815757275 0.0020020019728690386 0.03803803771734238 0.018018018454313278 0.0 0.014014014042913914 0.005005004815757275 0.018018018454313278…	0.1513689700130378 0.09921773142112127 0.05136897001303782 0.23376792698826596 0.15006518904823987 0.05893089960886571 0.03285528031290742 0.07966101694915254 0.07966101694915258 0.06310299869621902
421	1.0	1.0	0.006102877203375101 0.006974716670811176 0.005231037270277739 0.006102877203375101 0.0026155186351388693 0.0 0.03661726415157318 0.01830863207578659 0.032258063554763794 0.02964254654943943 0.020052310079336166 0.000871839583851397 0.003487358335405588 0.0026155186351388693 0.010462074540555477 0.004359197802841663 0.005231037270277739 0.012205754406750202 0.001743679167702794 0.0043591978028416…	0.14055516349094335 0.07539402493530936 0.058221594918842635 0.05716302046577278 0.061750176429075494 0.02552340625735122 0.08256880733944955 0.4016701952481769 0.05681016231474946 0.04034344860032934
422	1.0	1.0	0.0098566310480237 0.01344086043536663 0.012544803321361542 0.0 0.022401433438062668 0.004480286967009306 0.008960573934018612 0.0008960573468357325 0.008064515888690948 0.001792114693671465 0.016129031777381897 0.001792114693671465 0.004480286967009306 0.005376344081014395 0.00358422938734293 0.0026881720405071974 0.00716845877468586 0.0026881720405071974 0.025089606642723083 0.02329749055206775…	0.13051702395964696 0.066046658259773 0.04334804539722573 0.12279319041614124 0.02774274905422447 0.04981084489281211 0.09174022698612863 0.3264501891551071 0.09709962168978563 0.0444514501891551
423	1.0	1.0	0.0054054055362939835 0.017297297716140747 0.00324324332177639 0.00972972996532917 0.0 0.0021621622145175934 0.044324323534965515 0.028108108788728714 0.004324324429035187 0.05297297239303589 0.0010810811072587967 0.0 0.004324324429035187 0.008648648858070374 0.0 0.0 0.018378378823399544 0.014054054394364357 0.0010810811072587967 0.028108108788728714 0.0 0.008648648858070374 0.0 0.037837836891412…	0.0368916797488226 0.04827315541601256 0.09497645211930927 0.02963108320251177 0.06809262166405022 0.058084772370486634 0.036891679748822605 0.028257456828885395 0.04042386185243329 0.5584772370486657
424	1.0	1.0	0.00324324332177639 0.1783783733844757 0.0 0.05513513460755348 0.0 0.0 0.0 0.04540540650486946 0.00648648664355278 0.0010810811072587967 0.0 0.0 0.02594594657421112 0.03891891986131668 0.0054054055362939835 0.0 0.03891891986131668 0.02918918989598751 0.0 0.0 0.007567567750811577 0.010810811072587967 0.0 0.00972972996532917 0.01621621660888195 0.024864865466952324 0.02270270325243473 0.0 0.0 0.0 0…	0.09399529042386183 0.08104395604395603 0.07653061224489795 0.10910518053375197 0.03826530612244899 0.07967032967032968 0.04415227629513345 0.03708791208791209 0.054356357927786494 0.38579277864992156
425	1.0	1.0	0.017592592164874077 0.04537037014961243 0.0027777778450399637 0.0027777778450399637 0.012962962500751019 0.020370369777083397 0.004629629664123058 0.0 0.012962962500751019 0.014814814552664757 0.02222222276031971 0.0055555556900799274 0.0 0.006481481250375509 0.003703703638166189 0.018518518656492233 0.025925925001502037 0.018518518656492233 0.004629629664123058 0.0 0.013888888992369175 0.001851…	0.049298276780955774 0.028157754485699064 0.040771007283709346 0.04387990762124711 0.6957718955409488 0.026381240007106052 0.016166281755196302 0.043346953277669215 0.03704032687866407 0.019186356368804405
426	1.0	1.0	0.011056510731577873 0.013513513840734959 0.014742014929652214 0.012285011820495129 0.0 0.0 0.0 0.007371007464826107 0.0012285012053325772 0.009828009642660618 0.0036855037324130535 0.0 0.017199017107486725 0.0024570024106651545 0.006142505910247564 0.024570023640990257 0.0024570024106651545 0.009828009642660618 0.013513513840734959 0.009828009642660618 0.007371007464826107 0.023341523483395576 0…	0.03880494505494504 0.0360576923076923 0.031593406593406585 0.06627747252747253 0.05597527472527472 0.22012362637362634 0.41380494505494503 0.03983516483516482 0.0631868131868132 0.03434065934065936
427	1.0	1.0	0.0 0.0 0.029822926968336105 0.0018639329355210066 0.002795899286866188 0.04193849116563797 0.0 0.0 0.0018639329355210066 0.0 0.003727865871042013 0.003727865871042013 0.006523765157908201 0.0 0.010251631028950214 0.028890959918498993 0.0 0.026095060631632805 0.029822926968336105 0.002795899286866188 0.004659832455217838 0.0 0.008387697860598564 0.019571295008063316 0.009319664910435677 0.0121155…	0.08762788935202727 0.09615384615384617 0.039314134141720344 0.10221674876847293 0.03798787419477074 0.15782493368700268 0.14115195149677912 0.27898825312618414 0.026619931792345584 0.03211443728685108
428	1.0	1.0	0.0 0.010575792752206326 0.0035252643283456564 0.0 0.035252645611763 0.0387779101729393 0.0 0.0 0.008225616998970509 0.005875440780073404 0.015276146121323109 0.0176263228058815 0.0 0.0 0.0 0.027027027681469917 0.009400704875588417 0.02467685006558895 0.0011750881094485521 0.029377203434705734 0.008225616998970509 0.0011750881094485521 0.023501763120293617 0.0035252643283456564 0.0117508815601468…	0.02970467032967033 0.027300824175824176 0.08035714285714286 0.02644230769230769 0.0413804945054945 0.07005494505494504 0.02970467032967033 0.02506868131868132 0.05494505494505494 0.6150412087912088
429	1.0	1.0	0.025985663756728172 0.03673835098743439 0.07706093043088913 0.00716845877468586 0.0008960573468357325 0.0 0.006272401660680771 0.011648745276033878 0.022401433438062668 0.022401433438062668 0.00358422938734293 0.0 0.011648745276033878 0.004480286967009306 0.005376344081014395 0.0 0.03315412253141403 0.0008960573468357325 0.018817204982042313 0.015232974663376808 0.008064515888690948 0.0232974905…	0.04350852767142361 0.04263835711799512 0.026453184824225554 0.02062304211625478 0.0769230769230769 0.04481378350156632 0.030281935259310826 0.6160807518273579 0.06700313261399232 0.03167420814479638
430	1.0	1.0	0.004115226212888956 0.008230452425777912 0.003086419776082039 0.001028806553222239 0.09979423880577087 0.003086419776082039 0.0 0.015432098880410194 0.01440329197794199 0.008230452425777912 0.01337448600679636 0.007201645988970995 0.0 0.008230452425777912 0.005144033115357161 0.01337448600679636 0.004115226212888956 0.007201645988970995 0.01440329197794199 0.005144033115357161 0.0061728395521640…	0.09974236290025763 0.10765550239234452 0.04011777695988221 0.12845049687154952 0.052631578947368404 0.3152373941847626 0.09311740890688261 0.055760029444239974 0.06220095693779907 0.04508649245491349
431	1.0	1.0	0.0052083334885537624 0.0008680555620230734 0.0026041667442768812 0.0026041667442768812 0.009548611007630825 0.01822916604578495 0.0512152761220932 0.0086805559694767 0.0303819440305233 0.01822916604578495 0.009548611007630825 0.00434027798473835 0.01128472201526165 0.0078125 0.009548611007630825 0.0 0.0078125 0.009548611007630825 0.006076388992369175 0.00434027798473835 0.006076388992369175 0.00…	0.13144850376353953 0.02386634844868736 0.042500458968239396 0.06342941068478061 0.09289517165412153 0.08371580686616485 0.22214062786855143 0.14255553515696712 0.13071415458050306 0.06673398200844502
432	1.0	1.0	0.06418918818235397 0.0011261261533945799 0.0394144132733345 0.021396396681666374 0.0 0.009009009227156639 0.0011261261533945799 0.0 0.020270269364118576 0.02364864945411682 0.021396396681666374 0.0022522523067891598 0.01689189113676548 0.0011261261533945799 0.02590090036392212 0.012387387454509735 0.014639639295637608 0.0 0.038288287818431854 0.0 0.011261261068284512 0.022522522136569023 0.0 0.0…	0.1625779625779626 0.0688149688149688 0.044074844074844084 0.11891891891891895 0.09022869022869026 0.10124740124740123 0.0449064449064449 0.2794178794178794 0.04677754677754678 0.04303534303534305
433	1.0	1.0	0.010135134682059288 0.0045045046135783195 0.012387387454509735 0.0 0.018018018454313278 0.055180180817842484 0.0 0.0 0.0011261261533945799 0.0033783784601837397 0.02364864945411682 0.010135134682059288 0.0 0.0011261261533945799 0.0 0.029279278591275215 0.0033783784601837397 0.011261261068284512 0.038288287818431854 0.02364864945411682 0.01689189113676548 0.0 0.022522522136569023 0.0 0.0292792785…	0.043574922187638955 0.033792796798577156 0.09604268563806138 0.030680302356602938 0.04068474877723432 0.05291240551356158 0.03512672298799467 0.04535349044019565 0.04246331702979102 0.5793686082703423
434	1.0	1.0	0.045045044273138046 0.0036036036908626556 0.0 0.0 0.0 0.010810811072587967 0.0 0.0 0.0 0.0 0.0 0.0 0.0018018018454313278 0.0 0.0 0.05585585534572601 0.05945945903658867 0.0 0.0 0.007207207381725311 0.007207207381725311 0.0 0.019819820299744606 0.030630631372332573 0.0 0.0 0.009009009227156639 0.010810811072587967 0.019819820299744606 0.07207207381725311 0.019819820299744606 0.0 0.0 0.0 0.0 0.0 0…	0.03282493368700265 0.052221485411140585 0.09167771883289128 0.040948275862068964 0.037798408488063664 0.46220159151193635 0.07261273209549074 0.07625994694960214 0.07576259946949605 0.057692307692307696
435	1.0	1.0	0.01984127052128315 0.013888888992369175 0.004960317630320787 0.02182539738714695 0.008928571827709675 0.0059523810632526875 0.02182539738714695 0.0059523810632526875 0.0357142873108387 0.013888888992369175 0.003968254197388887 0.0 0.008928571827709675 0.004960317630320787 0.02182539738714695 0.0 0.013888888992369175 0.008928571827709675 0.010912698693573475 0.0029761905316263437 0.02678571455180…	0.2763157894736842 0.14752024291497975 0.051239878542510116 0.06325910931174086 0.03213562753036436 0.032262145748987864 0.0604757085020243 0.06756072874493928 0.05680668016194332 0.21242408906882587
436	1.0	1.0	0.0028735632076859474 0.007662835065275431 0.04885057359933853 0.0 0.0 0.0009578543831594288 0.028735632076859474 0.0 0.013409961946308613 0.01149425283074379 0.0028735632076859474 0.0009578543831594288 0.008620689623057842 0.0009578543831594288 0.0 0.0 0.007662835065275431 0.0 0.024904213845729828 0.0 0.006704980973154306 0.0 0.0 0.0 0.005747126415371895 0.005747126415371895 0.000957854383159428…	0.3596374889478338 0.05426613616268788 0.03171971706454464 0.08543324491600354 0.0686339522546419 0.06222369584438549 0.11273209549071615 0.11814765694076039 0.032051282051282055 0.07515473032714415
437	1.0	1.0	0.03194103017449379 0.015970515087246895 0.13022112846374512 0.0036855037324130535 0.0012285012053325772 0.0012285012053325772 0.0 0.0 0.0 0.0 0.007371007464826107 0.0 0.009828009642660618 0.0 0.0 0.018427519127726555 0.028255527839064598 0.027027027681469917 0.024570023640990257 0.0036855037324130535 0.012285011820495129 0.0 0.0 0.0024570024106651545 0.006142505910247564 0.008599508553743362 0.0…	0.07410390656463955 0.04228755537656062 0.04993958920660491 0.21022956101490126 0.050342327829238816 0.12887635924285135 0.3129279097865485 0.03544099879178413 0.0473217881594845 0.04853000402738623
438	1.0	1.0	0.06432748585939407 0.07163742929697037 0.004385964944958687 0.002923976629972458 0.02777777798473835 0.008771929889917374 0.0 0.0 0.010233918204903603 0.004385964944958687 0.011695906519889832 0.001461988314986229 0.001461988314986229 0.001461988314986229 0.001461988314986229 0.0 0.05847953259944916 0.0 0.020467836409807205 0.01315789483487606 0.01608187146484852 0.002923976629972458 0.033625729…	0.0439735423811857 0.03895149436550711 0.06161195492405686 0.2670259676629103 0.35864772170504655 0.04250367466927977 0.04360607545320921 0.033929446349828515 0.06798138167564921 0.04176874081332679
439	1.0	1.0	0.0 0.007882882840931416 0.0 0.006756756920367479 0.0033783784601837397 0.012387387454509735 0.0 0.0 0.0011261261533945799 0.005630630534142256 0.006756756920367479 0.013513513840734959 0.012387387454509735 0.027027027681469917 0.0 0.03490991145372391 0.0 0.0439189188182354 0.007882882840931416 0.020270269364118576 0.009009009227156639 0.020270269364118576 0.0011261261533945799 0.0 0.003378378460…	0.10404339250493101 0.07708744247205784 0.15253122945430633 0.04717291255752795 0.07922419460880999 0.1845825115055885 0.10486522024983566 0.11522024983563445 0.0450361604207758 0.09023668639053253
440	1.0	1.0	0.053088802844285965 0.004826254677027464 0.06274130940437317 0.0154440151527524 0.000965250947047025 0.0 0.019305018708109856 0.000965250947047025 0.021235521882772446 0.0357142873108387 0.011583011597394943 0.002895752899348736 0.00193050189409405 0.0 0.020270269364118576 0.00193050189409405 0.06274130940437317 0.0 0.050193049013614655 0.008687258698046207 0.022200772538781166 0.027992278337478…	0.07374204742625798 0.04410063620589936 0.021978021978021976 0.052342394447657606 0.03889531521110469 0.031376518218623486 0.08024869866975128 0.037015615962984375 0.5816946211683054 0.03860613071139386
441	1.0	1.0	0.06606606394052505 0.08708708733320236 0.0 0.009009009227156639 0.0 0.01001000963151455 0.005005004815757275 0.012012012302875519 0.006006006151437759 0.009009009227156639 0.0010010009864345193 0.0 0.026026025414466858 0.03203203156590462 0.0 0.0 0.1311311274766922 0.0 0.0010010009864345193 0.005005004815757275 0.0030030030757188797 0.0030030030757188797 0.0 0.004004003945738077 0.00800800789147…	0.0357296908698778 0.03644859813084112 0.03889288281811645 0.05097052480230051 0.05751258087706686 0.04119338605319914 0.10366642703091301 0.11588785046728975 0.4838964773544213 0.03580158159597412
442	1.0	1.0	0.0 0.00193050189409405 0.0 0.0 0.0 0.0154440151527524 0.0 0.0 0.0 0.0 0.009652509354054928 0.0077220075763762 0.0 0.005791505798697472 0.0 0.05984555929899216 0.005791505798697472 0.08880309015512466 0.0 0.027027027681469917 0.0 0.0077220075763762 0.021235521882772446 0.019305018708109856 0.00193050189409405 0.00193050189409405 0.0077220075763762 0.019305018708109856 0.019305018708109856 0.02702…	0.029213955443463648 0.05401429171920977 0.17360235393022283 0.03383774695250107 0.06473308112652376 0.07902480033627578 0.03614964270701978 0.033207229928541415 0.053593947036570014 0.442622950819672
443	1.0	1.0	0.011011010967195034 0.0030030030757188797 0.01001000963151455 0.004004003945738077 0.0 0.0030030030757188797 0.03203203156590462 0.0030030030757188797 0.023023022338747978 0.012012012302875519 0.0 0.0010010009864345193 0.0010010009864345193 0.029029028490185738 0.01001000963151455 0.007007007021456957 0.008008007891476154 0.0020020019728690386 0.008008007891476154 0.006006006151437759 0.00400400…	0.27232142857142855 0.20140796703296698 0.03863324175824175 0.10834478021978021 0.05236950549450549 0.03846153846153845 0.055975274725274735 0.14234203296703302 0.042239010989010985 0.04790521978021978
444	1.0	1.0	0.023946359753608704 0.022030651569366455 0.033524904400110245 0.0 0.0009578543831594288 0.0009578543831594288 0.020114943385124207 0.009578543715178967 0.007662835065275431 0.031609196215867996 0.0009578543831594288 0.0038314175326377153 0.0 0.004789271857589483 0.0 0.005747126415371895 0.015325670130550861 0.0 0.04022988677024841 0.0028735632076859474 0.0019157087663188577 0.01628352515399456 0…	0.07762602932315726 0.12412130949989957 0.05362522594898574 0.11669009841333602 0.085358505724041 0.047499497891142814 0.041775456919060046 0.3429403494677646 0.058947579835308295 0.051415946977304686
445	1.0	1.0	0.07407407462596893 0.0710710734128952 0.009009009227156639 0.015015015378594398 0.0010010009864345193 0.012012012302875519 0.005005004815757275 0.022022021934390068 0.026026025414466858 0.018018018454313278 0.0 0.004004003945738077 0.022022021934390068 0.005005004815757275 0.01701701618731022 0.007007007021456957 0.0200200192630291 0.004004003945738077 0.01701701618731022 0.0 0.00200200197286903…	0.05345245305875228 0.0586008479709267 0.11190187764990915 0.0634463961235615 0.0817686250757117 0.322380375529982 0.10857056329497271 0.07328891580860086 0.06253785584494247 0.06405208964264085
446	1.0	1.0	0.015432098880410194 0.02469135820865631 0.04732510447502136 0.004115226212888956 0.010288066230714321 0.007201645988970995 0.01337448600679636 0.0 0.004115226212888956 0.006172839552164078 0.040123455226421356 0.003086419776082039 0.0 0.003086419776082039 0.011316872201859951 0.022633744403719902 0.01337448600679636 0.004115226212888956 0.03086419776082039 0.011316872201859951 0.0195473246276378…	0.21940009675858732 0.11852926947266568 0.03410740203193032 0.3652636671504596 0.03156748911465892 0.03809869375907111 0.09288824383164007 0.03894533139816159 0.02576197387518142 0.03543783260764392
447	1.0	1.0	0.03703703731298447 0.0416666679084301 0.026620371267199516 0.0 0.002314814832061529 0.0 0.0173611119389534 0.0 0.0011574074160307646 0.06481481343507767 0.002314814832061529 0.0 0.0 0.018518518656492233 0.002314814832061529 0.0 0.028935184702277184 0.010416666977107525 0.005787036847323179 0.013888888992369175 0.030092593282461166 0.010416666977107525 0.0 0.004629629664123058 0.00462962966412305…	0.055210918114143887 0.17390405293631098 0.06989247311827952 0.053556658395368044 0.07133995037220837 0.05665839536807276 0.054177005789908986 0.29321753515301907 0.06244830438378823 0.10959470636889986
448	1.0	1.0	0.09771309792995453 0.02806652896106243 0.07796257734298706 0.007276507094502449 0.0 0.0 0.010395010001957417 0.02494802512228489 0.0020790020935237408 0.006237006280571222 0.0 0.0 0.02286902256309986 0.0 0.0 0.0 0.025987526401877403 0.0 0.016632016748189926 0.0020790020935237408 0.009355509653687477 0.013513513840734959 0.0 0.0041580041870474815 0.005197505000978708 0.003118503140285611 0.0 0.0 …	0.28199873896595207 0.18458385876418665 0.03373266078184112 0.19672131147540978 0.06257881462799494 0.05721941992433795 0.06368221941992433 0.041929382093316536 0.037042875157629246 0.04051071878940731
449	1.0	1.0	0.10555555671453476 0.007407407276332378 0.0018518518190830946 0.0027777778450399637 0.0 0.0009259259095415473 0.031481482088565826 0.01666666753590107 0.015740741044282913 0.012037036940455437 0.0018518518190830946 0.0 0.0027777778450399637 0.028703704476356506 0.004629629664123058 0.0 0.026851851493120193 0.0 0.0027777778450399637 0.0 0.020370369777083397 0.02222222276031971 0.0 0.0 0.003703703…	0.03967977723633831 0.12043160459450052 0.07396449704142011 0.05899756352245041 0.03445875391576749 0.048207448659937355 0.07553080403759135 0.03846153846153845 0.06300034806822134 0.44726766446223476
450	1.0	1.0	0.12375533580780029 0.0 0.01849217712879181 0.02275960147380829 0.005689900368452072 0.002844950184226036 0.0 0.0 0.009957325644791126 0.0 0.019914651289582253 0.00711237546056509 0.001422475092113018 0.0 0.004267425276339054 0.025604551658034325 0.02418207749724388 0.0 0.027027027681469917 0.002844950184226036 0.025604551658034325 0.03698435425758362 0.021337127313017845 0.0 0.06401138007640839 …	0.1738849385908209 0.1147382029734971 0.030542986425339366 0.3532643826761474 0.09502262443438915 0.04185520361990951 0.08581124757595346 0.02747252747252748 0.03619909502262443 0.041208791208791215
451	1.0	1.0	0.049049049615859985 0.026026025414466858 0.005005004815757275 0.031031031161546707 0.0 0.005005004815757275 0.01001000963151455 0.0030030030757188797 0.0010010009864345193 0.01601601578295231 0.004004003945738077 0.0 0.007007007021456957 0.0030030030757188797 0.007007007021456957 0.031031031161546707 0.042042043060064316 0.0020020019728690386 0.015015015378594398 0.0 0.01901901885867119 0.010010…	0.0692559074912016 0.07830568124685772 0.044243338360985415 0.03808446455505277 0.03971845148315737 0.05530417295123179 0.03619909502262442 0.553670186023127 0.0564353946706888 0.028783308195072903
452	1.0	1.0	0.014204545877873898 0.039772726595401764 0.008522727526724339 0.0028409091755747795 0.0028409091755747795 0.0028409091755747795 0.02556818164885044 0.019886363297700882 0.028409091755747795 0.02556818164885044 0.005681818351149559 0.0 0.011363636702299118 0.0 0.03693181648850441 0.0 0.0 0.0 0.011363636702299118 0.008522727526724339 0.014204545877873898 0.014204545877873898 0.0 0.0085227275267243…	0.12048192771084339 0.06564720420142107 0.03768921841210997 0.05854185974667903 0.07553290083410567 0.04139635464936669 0.13747296879826998 0.3552672227371022 0.05220883534136547 0.0557615075687365
453	1.0	1.0	0.0037878789007663727 0.10353535413742065 0.005050505045801401 0.0012626262614503503 0.0 0.0025252525229007006 0.007575757801532745 0.0 0.007575757801532745 0.008838383480906487 0.03156565502285957 0.0 0.0012626262614503503 0.005050505045801401 0.021464645862579346 0.021464645862579346 0.011363636702299118 0.013888888992369175 0.021464645862579346 0.0 0.018939394503831863 0.0025252525229007006 0.…	0.03376261747302472 0.03010790114862513 0.08388444135050471 0.040898016011138176 0.5508179603202228 0.06021580229725026 0.079707622694048 0.042812391228680816 0.0466411416637661 0.031152105812739302
454	1.0	1.0	0.04901960864663124 0.033496733754873276 0.01552287582308054 0.007352941203862429 0.011437908746302128 0.023692810907959938 0.0016339869471266866 0.0 0.01225490216165781 0.03594771400094032 0.013888888992369175 0.0024509804788976908 0.0 0.0008169934735633433 0.00898692850023508 0.019607843831181526 0.028594771400094032 0.014705882407724857 0.011437908746302128 0.0024509804788976908 0.013888888992…	0.08613082677920583 0.11097256857855362 0.05236907730673317 0.08363706119317092 0.025225398043353157 0.36687128333013624 0.14694034145405718 0.034912718204488775 0.052081335123729144 0.04085938998657203
455	1.0	1.0	0.024864865466952324 0.007567567750811577 0.02918918989598751 0.007567567750811577 0.0 0.0 0.027027027681469917 0.004324324429035187 0.00324324332177639 0.03999999910593033 0.0054054055362939835 0.0 0.01945945993065834 0.017297297716140747 0.00324324332177639 0.0021621622145175934 0.00972972996532917 0.0 0.02918918989598751 0.00324324332177639 0.007567567750811577 0.02918918989598751 0.0 0.0 0.01…	0.04839531329597556 0.184666327050433 0.11207335710646973 0.07794192562404481 0.09628120224146713 0.044829342842587876 0.053744268976057066 0.0412633723892002 0.052215995924605206 0.28858889454915937
456	1.0	1.0	0.0 0.38374486565589905 0.0 0.003086419776082039 0.0 0.004115226212888956 0.0 0.0 0.0 0.004115226212888956 0.0 0.0 0.020576132461428642 0.008230452425777912 0.020576132461428642 0.0 0.0 0.015432098880410194 0.001028806553222239 0.02674897201359272 0.0 0.010288066230714321 0.008230452425777912 0.0 0.0 0.004115226212888956 0.02983539178967476 0.0 0.012345679104328156 0.001028806553222239 0.00720164…	0.16280165912518849 0.19343891402714933 0.04506033182503772 0.06532805429864252 0.08078808446455504 0.06862745098039215 0.06410256410256411 0.15733408748114636 0.07409502262443438 0.0884238310708899
457	1.0	1.0	0.002222222276031971 0.008888889104127884 0.002222222276031971 0.013333333656191826 0.0 0.008888889104127884 0.024444444105029106 0.02222222276031971 0.011111111380159855 0.024444444105029106 0.002222222276031971 0.006666666828095913 0.0 0.057777777314186096 0.0 0.03333333507180214 0.03999999910593033 0.006666666828095913 0.006666666828095913 0.0 0.017777778208255768 0.019999999552965164 0.008888…	0.14482641252552758 0.1870319945541185 0.12355343771272978 0.05547991831177671 0.11555479918311777 0.056671204901293376 0.0439074200136147 0.1284887678692988 0.06705241660993871 0.07743362831858404
458	1.0	1.0	0.007478632498532534 0.013888888992369175 0.05235042795538902 0.0 0.004273504484444857 0.0010683761211112142 0.006410256493836641 0.0 0.004273504484444857 0.02777777798473835 0.028846153989434242 0.0 0.0 0.0032051282469183207 0.012820512987673283 0.0 0.004273504484444857 0.0 0.01175213698297739 0.01175213698297739 0.012820512987673283 0.0 0.0021367522422224283 0.0 0.0021367522422224283 0.00747863…	0.06233914784100658 0.05447526451243923 0.07520732056048042 0.04017729482413497 0.04246496997426366 0.4714040606233914 0.0812124678295682 0.07863883328567343 0.05633400057191878 0.03774663997712325
459	1.0	1.0	0.023076923564076424 0.005769230891019106 0.001923076924867928 0.001923076924867928 0.0 0.04423077031970024 0.0 0.0 0.001923076924867928 0.023076923564076424 0.017307693138718605 0.02500000037252903 0.001923076924867928 0.023076923564076424 0.003846153849735856 0.028846153989434242 0.023076923564076424 0.011538461782038212 0.005769230891019106 0.0 0.013461538590490818 0.009615384973585606 0.0 0.0…	0.17412860576923073 0.13762019230769232 0.07692307692307694 0.061598557692307696 0.20042067307692307 0.08143028846153848 0.06430288461538464 0.0850360576923077 0.0848858173076923 0.03365384615384615
460	1.0	1.0	0.11473429948091507 0.0833333358168602 0.00845410581678152 0.025362318381667137 0.007246376946568489 0.0036231884732842445 0.009661835618317127 0.010869565419852734 0.0 0.0 0.04227053001523018 0.0 0.0 0.0 0.00845410581678152 0.0 0.06159420311450958 0.015700483694672585 0.007246376946568489 0.002415458904579282 0.03502415493130684 0.0 0.025362318381667137 0.022946860641241074 0.03864734247326851 0…	0.1425425719318849 0.08206106870229009 0.04345273047563125 0.2709923664122138 0.11817381092190253 0.05020551967116852 0.12595419847328243 0.055783910745742814 0.0546095126247798 0.05622431004110394
461	1.0	1.0	0.1066666692495346 0.006666666828095913 0.04333333298563957 0.01666666753590107 0.004444444552063942 0.03888889029622078 0.0 0.0 0.0 0.0 0.007777777966111898 0.002222222276031971 0.0 0.023333333432674408 0.02666666731238365 0.012222222052514553 0.023333333432674408 0.0011111111380159855 0.004444444552063942 0.04555555433034897 0.029999999329447746 0.002222222276031971 0.0 0.0 0.06888888776302338 …	0.187491146054682 0.2266610001416631 0.02925343533078341 0.054469471596543424 0.020541153137838216 0.04278226377673892 0.06311092222694432 0.3106672333191672 0.03159087689474432 0.03343249752089532
462	1.0	1.0	0.05684995278716087 0.0 0.011183597147464752 0.025163093581795692 0.003727865871042013 0.008387697860598564 0.005591798573732376 0.006523765157908201 0.01397949643433094 0.008387697860598564 0.05684995278716087 0.0018639329355210066 0.004659832455217838 0.007455731742084026 0.02143522910773754 0.004659832455217838 0.014911463484168053 0.0018639329355210066 0.015843430534005165 0.00465983245521783…	0.03463552154651632 0.04752315747080145 0.11900926298832057 0.1860652436568667 0.03926701570680628 0.19714055577929926 0.16854611357229154 0.04309303262182844 0.03926701570680628 0.12545308095046315
463	1.0	1.0	0.05111110955476761 0.012222222052514553 0.057777777314186096 0.0 0.0033333334140479565 0.0055555556900799274 0.021111110225319862 0.014444444328546524 0.009999999776482582 0.01666666753590107 0.0055555556900799274 0.0 0.009999999776482582 0.008888889104127884 0.023333333432674408 0.0 0.028888888657093048 0.0 0.029999999329447746 0.0033333334140479565 0.011111111380159855 0.0055555556900799274 0.…	0.050532544378698224 0.23609467455621302 0.1434319526627219 0.029230769230769234 0.03609467455621303 0.0907692307692308 0.028165680473372774 0.12568047337278104 0.05739644970414203 0.20260355029585803
464	1.0	1.0	0.16816817224025726 0.024024024605751038 0.03703703731298447 0.029029028490185738 0.0 0.0 0.025025025010108948 0.03303303197026253 0.0020020019728690386 0.03803803771734238 0.004004003945738077 0.0 0.01901901885867119 0.009009009227156639 0.0 0.0 0.044044043868780136 0.0 0.0200200192630291 0.0 0.0010010009864345193 0.0 0.0 0.0020020019728690386 0.006006006151437759 0.0020020019728690386 0.0 0.0 0…	0.08653846153846155 0.5285674470457082 0.04891304347826087 0.14325529542920853 0.022296544035674472 0.04459308807134894 0.041109253065774794 0.021878483835005576 0.027034559643255292 0.03581382385730213
465	1.0	1.0	0.0013513513840734959 0.006756756920367479 0.004054054152220488 0.029729729518294334 0.004054054152220488 0.004054054152220488 0.01621621660888195 0.010810811072587967 0.01621621660888195 0.028378378599882126 0.0027027027681469917 0.0 0.02432432398200035 0.022972973063588142 0.008108108304440975 0.0 0.01756756752729416 0.021621622145175934 0.018918918445706367 0.0 0.0027027027681469917 0.01756756…	0.07093613933236578 0.4943759071117562 0.03900580551523948 0.07420174165457186 0.026669085631349787 0.05515239477503628 0.05351959361393323 0.09288824383164007 0.03846153846153848 0.05478955007256895
466	1.0	1.0	0.019914651289582253 0.019914651289582253 0.0 0.02275960147380829 0.002844950184226036 0.00711237546056509 0.0 0.0 0.004267425276339054 0.019914651289582253 0.004267425276339054 0.0 0.015647226944565773 0.019914651289582253 0.0 0.027027027681469917 0.002844950184226036 0.03271692618727684 0.0 0.0 0.004267425276339054 0.017069701105356216 0.004267425276339054 0.0 0.005689900368452072 0.02702702768…	0.08358570563294977 0.05284675953967291 0.07207752877044218 0.05436099333737128 0.4020290732889158 0.08464566929133863 0.14097516656571776 0.03755299818291945 0.045124167171411274 0.026801938219261048
467	1.0	1.0	0.01666666753590107 0.013333333656191826 0.02666666731238365 0.006666666828095913 0.0 0.0 0.011111111380159855 0.0055555556900799274 0.01666666753590107 0.006666666828095913 0.0 0.0 0.002222222276031971 0.0 0.0 0.0 0.02222222276031971 0.0 0.014444444328546524 0.0 0.0 0.0055555556900799274 0.0 0.002222222276031971 0.0011111111380159855 0.007777777966111898 0.0 0.0 0.0 0.0 0.0 0.0 0.009999999776482…	0.15008944543828268 0.20286225402504468 0.06511627906976745 0.09660107334525939 0.0368515205724508 0.14472271914132379 0.12093023255813952 0.06851520572450803 0.05098389982110912 0.06332737030411452
468	1.0	1.0	0.006142505910247564 0.008599508553743362 0.0024570024106651545 0.011056510731577873 0.0 0.011056510731577873 0.0 0.0012285012053325772 0.0 0.017199017107486725 0.008599508553743362 0.0 0.020884521305561066 0.020884521305561066 0.004914004821330309 0.012285011820495129 0.009828009642660618 0.07248157262802124 0.0024570024106651545 0.0036855037324130535 0.009828009642660618 0.017199017107486725 0.…	0.03076923076923079 0.05834896810506569 0.09305816135084431 0.04803001876172609 0.11763602251407136 0.4243902439024391 0.11500938086303947 0.03283302063789871 0.04409005628517825 0.03583489681050659
469	1.0	1.0	0.010101010091602802 0.0416666679084301 0.00631313119083643 0.0012626262614503503 0.035353533923625946 0.034090910106897354 0.010101010091602802 0.0 0.0 0.0012626262614503503 0.05429292842745781 0.01262626238167286 0.0 0.0025252525229007006 0.0 0.021464645862579346 0.0037878789007663727 0.007575757801532745 0.01262626238167286 0.032828282564878464 0.0025252525229007006 0.0 0.04040404036641121 0.0…	0.20640229335881516 0.37207357859531776 0.03762541806020067 0.04383659818442427 0.024725274725274717 0.031175346392737693 0.060917343526039176 0.12195413282369803 0.06187290969899664 0.03941710463449593
470	1.0	1.0	0.027027027681469917 0.018711019307374954 0.007276507094502449 0.01143451128154993 0.0 0.0 0.003118503140285611 0.029106028378009796 0.005197505000978708 0.03014552965760231 0.0 0.0 0.010395010001957417 0.043659042567014694 0.0 0.0 0.010395010001957417 0.041580040007829666 0.020790020003914833 0.007276507094502449 0.0041580041870474815 0.015592515468597412 0.0 0.015592515468597412 0.0031185031402…	0.05149136577708006 0.04897959183673469 0.029827315541601247 0.05384615384615385 0.029356357927786497 0.03437990580847724 0.05541601255886971 0.5803767660910519 0.07394034536891678 0.04238618524332811
471	1.0	1.0	0.005005004815757275 0.005005004815757275 0.008008007891476154 0.0010010009864345193 0.0010010009864345193 0.018018018454313278 0.0 0.0 0.004004003945738077 0.006006006151437759 0.0 0.0 0.012012012302875519 0.024024024605751038 0.0 0.031031031161546707 0.015015015378594398 0.027027027681469917 0.005005004815757275 0.01001000963151455 0.007007007021456957 0.01001000963151455 0.013013012707233429 0…	0.06134122287968442 0.07948717948717951 0.09033530571992114 0.28244575936883626 0.03984220907297831 0.07120315581854043 0.2220907297830375 0.04733727810650889 0.0581854043392505 0.047731755424063126
472	1.0	1.0	0.0 0.000965250947047025 0.000965250947047025 0.002895752899348736 0.013513513840734959 0.0154440151527524 0.006756756920367479 0.004826254677027464 0.004826254677027464 0.002895752899348736 0.02992277964949608 0.002895752899348736 0.0 0.0154440151527524 0.013513513840734959 0.010617760941386223 0.00193050189409405 0.0038610037881881 0.0038610037881881 0.0077220075763762 0.008687258698046207 0.02…	0.18694452957401156 0.06619675145571556 0.1218204106650321 0.0878026356114005 0.11569108182653992 0.0502604964756359 0.20196138522831739 0.06251915415262027 0.05746245786086421 0.049341097149862075
473	1.0	1.0	0.0 0.02477477490901947 0.0 0.0 0.006756756920367479 0.0 0.0 0.0 0.0 0.0 0.0 0.0045045046135783195 0.0 0.0 0.0 0.06981982290744781 0.0 0.05630630627274513 0.0 0.013513513840734959 0.0045045046135783195 0.0 0.020270269364118576 0.022522522136569023 0.006756756920367479 0.006756756920367479 0.0 0.0855855867266655 0.018018018454313278 0.05180180072784424 0.018018018454313278 0.0 0.01576576568186283 …	0.05266805266805266 0.10568260568260568 0.09736659736659738 0.02945252945252946 0.037768537768537766 0.0641025641025641 0.036382536382536385 0.03153153153153154 0.037075537075537075 0.5079695079695081
474	1.0	1.0	0.11431623995304108 0.01175213698297739 0.035256411880254745 0.021367521956562996 0.0010683761211112142 0.0 0.008547008968889713 0.017094017937779427 0.025641025975346565 0.0021367522422224283 0.0032051282469183207 0.0 0.03846153989434242 0.0 0.03311965987086296 0.0 0.028846153989434242 0.0 0.021367521956562996 0.0010683761211112142 0.016025641933083534 0.004273504484444857 0.0 0.0 0.025641025975…	0.47252747252747257 0.06135531135531135 0.028571428571428577 0.10842490842490846 0.04523809523809525 0.03644688644688644 0.06190476190476191 0.10402930402930408 0.03186813186813187 0.04963369963369964
475	1.0	1.0	0.05999999865889549 0.011111111380159855 0.06555555760860443 0.002222222276031971 0.009999999776482582 0.015555555932223797 0.0 0.0 0.011111111380159855 0.017777778208255768 0.007777777966111898 0.008888889104127884 0.024444444105029106 0.004444444552063942 0.014444444328546524 0.012222222052514553 0.031111111864447594 0.0055555556900799274 0.03444444388151169 0.0 0.008888889104127884 0.001111111…	0.04644412191582003 0.07982583454281568 0.06705370101596518 0.07677793904208997 0.030624092888243835 0.08664731494920173 0.07808417997097242 0.045283018867924525 0.03730043541364296 0.4519593613933235
476	1.0	1.0	0.12455934286117554 0.035252645611763 0.022326674312353134 0.04465334862470627 0.0 0.0 0.005875440780073404 0.0387779101729393 0.015276146121323109 0.014101057313382626 0.0 0.0 0.025851938873529434 0.02467685006558895 0.025851938873529434 0.0 0.08225616812705994 0.0023501762188971043 0.014101057313382626 0.0 0.016451233997941017 0.009400704875588417 0.0 0.011750881560146809 0.008225616998970509 0…	0.055004135649296945 0.03030840127614321 0.028299657331915397 0.046673756351175696 0.03456221198156681 0.036630036630036625 0.02634999409192958 0.0305447240931112 0.6865768639962189 0.0250502185986057
477	1.0	1.0	0.0 0.0 0.012820512987673283 0.0021367522422224283 0.0010683761211112142 0.0010683761211112142 0.014957264997065067 0.016025641933083534 0.009615384973585606 0.0 0.012820512987673283 0.0032051282469183207 0.01175213698297739 0.0 0.03311965987086296 0.010683760978281498 0.0032051282469183207 0.004273504484444857 0.030982905998826027 0.0032051282469183207 0.010683760978281498 0.0 0.0160256419330835…	0.08493589743589743 0.07234432234432232 0.04670329670329671 0.055173992673992686 0.09913003663003664 0.0434981684981685 0.14835164835164832 0.3138736263736264 0.09546703296703297 0.04052197802197802
478	1.0	1.0	0.01767151802778244 0.11642411351203918 0.0 0.0010395010467618704 0.0 0.0 0.0 0.012474012561142445 0.0 0.01143451128154993 0.0 0.0 0.019750520586967468 0.03534303605556488 0.0010395010467618704 0.0 0.0883575901389122 0.003118503140285611 0.0 0.0 0.0 0.0 0.0010395010467618704 0.014553014189004898 0.0 0.031185030937194824 0.007276507094502449 0.0 0.0020790020935237408 0.0 0.0010395010467618704 0.0 …	0.14471968709256847 0.1214146023468057 0.03895045632333767 0.1302151238591916 0.25668187744458915 0.06307040417209911 0.0946870925684485 0.062418513689700125 0.05052151238591916 0.03732073011734028
479	1.0	1.0	0.041111111640930176 0.008888889104127884 0.04888888821005821 0.0 0.03777777776122093 0.006666666828095913 0.0 0.0 0.002222222276031971 0.0 0.04888888821005821 0.0033333334140479565 0.0011111111380159855 0.0 0.0 0.009999999776482582 0.018888888880610466 0.0 0.036666665226221085 0.0055555556900799274 0.014444444328546524 0.0 0.035555556416511536 0.002222222276031971 0.015555555932223797 0.00111111…	0.06482630272952852 0.22146401985111666 0.061414392059553354 0.06560173697270472 0.03520471464019849 0.06544665012406949 0.05970843672456575 0.28644540942928043 0.06947890818858561 0.07040942928039698
480	1.0	1.0	0.04059829190373421 0.025641025975346565 0.012820512987673283 0.007478632498532534 0.0 0.0 0.0010683761211112142 0.006410256493836641 0.0 0.005341880489140749 0.004273504484444857 0.0 0.01175213698297739 0.0010683761211112142 0.0 0.0 0.005341880489140749 0.004273504484444857 0.030982905998826027 0.0 0.01175213698297739 0.0 0.0 0.0021367522422224283 0.0 0.01175213698297739 0.0 0.0 0.0 0.0 0.0 0.0 …	0.03913630229419703 0.0386302294197031 0.04689608636977058 0.048414304993252374 0.06612685560053982 0.04200404858299595 0.04554655870445345 0.09716599190283401 0.5116396761133605 0.06443994601889336
481	1.0	1.0	0.0018382353009656072 0.0009191176504828036 0.005514706019312143 0.0027573530096560717 0.0027573530096560717 0.0009191176504828036 0.053308822214603424 0.007352941203862429 0.011029412038624287 0.029411764815449715 0.0027573530096560717 0.0 0.0018382353009656072 0.008272059261798859 0.0036764706019312143 0.006433823611587286 0.005514706019312143 0.0 0.012867647223174572 0.0 0.01194852963089943 0.…	0.06682206682206683 0.23368298368298365 0.08255633255633255 0.035547785547785545 0.036324786324786314 0.04914529914529915 0.07672882672882675 0.31779331779331776 0.057109557109557126 0.044289044289044295
482	1.0	1.0	0.08127572387456894 0.05967078357934952 0.05349794402718544 0.0 0.0 0.0 0.0 0.0 0.009259259328246117 0.002057613106444478 0.0 0.0 0.0 0.0 0.0 0.0 0.06172839552164078 0.012345679104328156 0.02469135820865631 0.0 0.009259259328246117 0.0 0.0 0.0 0.005144033115357161 0.002057613106444478 0.005144033115357161 0.0 0.0 0.0 0.0 0.0 0.019547324627637863 0.015432098880410194 0.06275720149278641 0.0 0.0 0.…	0.1698301698301698 0.4004329004329005 0.0333000333000333 0.046620046620046623 0.026973026973026972 0.03163503163503164 0.07142857142857145 0.09657009657009656 0.049617049617049616 0.0735930735930736
483	1.0	1.0	0.009909910149872303 0.012612612918019295 0.0045045046135783195 0.008108108304440975 0.0036036036908626556 0.012612612918019295 0.012612612918019295 0.0027027027681469917 0.02342342399060726 0.05675675719976425 0.012612612918019295 0.0009009009227156639 0.019819820299744606 0.01171171199530363 0.009909910149872303 0.0054054055362939835 0.013513513840734959 0.006306306459009647 0.00990991014987230…	0.07013574660633483 0.05147058823529413 0.033559577677224735 0.3855580693815988 0.23039215686274514 0.04392911010558069 0.03186274509803921 0.02903469079939669 0.07503770739064854 0.04901960784313727
484	1.0	1.0	0.22007721662521362 0.006756756920367479 0.04054053872823715 0.027027027681469917 0.000965250947047025 0.014478764496743679 0.0 0.0 0.00193050189409405 0.005791505798697472 0.016409266740083694 0.0 0.010617760941386223 0.0 0.010617760941386223 0.02992277964949608 0.0453667938709259 0.004826254677027464 0.018339768052101135 0.0 0.010617760941386223 0.006756756920367479 0.009652509354054928 0.00193…	0.14965620971207563 0.11022776106574989 0.08884830253545337 0.10732703051138805 0.09260850880962614 0.05393210141813493 0.05822948001718952 0.12311989686291366 0.03706489041684573 0.1789858186506231
485	1.0	1.0	0.07010582089424133 0.009259259328246117 0.034391533583402634 0.0 0.005291005130857229 0.0 0.0357142873108387 0.003968254197388887 0.017195766791701317 0.01587301678955555 0.007936508394777775 0.0026455025654286146 0.018518518656492233 0.013227513059973717 0.02777777798473835 0.0 0.006613756529986858 0.0013227512827143073 0.05820105969905853 0.0013227512827143073 0.021164020523428917 0.0092592593…	0.4951022760011524 0.08398156150965139 0.026073177758571004 0.10746182656295018 0.06972054163065397 0.027225583405358675 0.0365888792855085 0.0695764909248055 0.02852203975799481 0.05574762316335348
486	1.0	1.0	0.062062062323093414 0.06306306272745132 0.0010010009864345193 0.045045044273138046 0.0 0.0 0.004004003945738077 0.061061061918735504 0.0010010009864345193 0.0030030030757188797 0.0 0.0 0.01901901885867119 0.008008007891476154 0.0 0.0 0.045045044273138046 0.041041042655706406 0.0010010009864345193 0.004004003945738077 0.007007007021456957 0.007007007021456957 0.0 0.008008007891476154 0.0130130127…	0.05402504472271914 0.05921288014311269 0.06082289803220036 0.05080500894454383 0.04669051878354203 0.06940966010733453 0.17817531305903397 0.06779964221824687 0.35617173524150275 0.05688729874776387
487	1.0	1.0	0.019360268488526344 0.06818182021379471 0.06060606241226196 0.016835017129778862 0.0 0.0 0.0 0.01262626238167286 0.0025252525229007006 0.0042087542824447155 0.013468013145029545 0.001683501643128693 0.007575757801532745 0.0008417508215643466 0.010942760854959488 0.0 0.047979798167943954 0.005892255809158087 0.036195285618305206 0.01262626238167286 0.021885521709918976 0.003367003286257386 0.0058…	0.09413417632595716 0.0779768177028451 0.03775904460835969 0.09044608359676855 0.03336845802599227 0.03459782226905513 0.07639620653319282 0.06234632946961714 0.4495960660344221 0.043378995433789945
488	1.0	1.0	0.011583011597394943 0.0 0.09266409277915955 0.011583011597394943 0.0 0.0038610037881881 0.00193050189409405 0.028957528993487358 0.00193050189409405 0.028957528993487358 0.0038610037881881 0.0 0.00193050189409405 0.005791505798697472 0.0 0.0 0.011583011597394943 0.0 0.04633204638957977 0.054054055362939835 0.005791505798697472 0.03667953610420227 0.0 0.00193050189409405 0.0 0.025096524506807327 …	0.03971571906354516 0.11768394648829433 0.07127926421404682 0.04285117056856188 0.04640468227424748 0.1245819397993311 0.08779264214046824 0.05309364548494985 0.06688963210702342 0.3497073578595318
489	1.0	1.0	0.0810810774564743 0.035252645611763 0.0011750881094485521 0.019976498559117317 0.0 0.0035252643283456564 0.012925969436764717 0.015276146121323109 0.016451233997941017 0.03760281950235367 0.0035252643283456564 0.008225616998970509 0.014101057313382626 0.0 0.0023501762188971043 0.010575792752206326 0.05875440686941147 0.039952997118234634 0.009400704875588417 0.0035252643283456564 0.0070505286566…	0.04659437478820738 0.04269739071501186 0.03337851575737038 0.03541172483903762 0.029650965774313788 0.5908166723144697 0.07065401558793628 0.026601152151812937 0.06641816333446288 0.05777702473737716
490	1.0	1.0	0.053053051233291626 0.007007007021456957 0.01701701618731022 0.0 0.006006006151437759 0.046046044677495956 0.0010010009864345193 0.005005004815757275 0.024024024605751038 0.01701701618731022 0.007007007021456957 0.01001000963151455 0.0200200192630291 0.0200200192630291 0.008008007891476154 0.022022021934390068 0.007007007021456957 0.013013012707233429 0.01701701618731022 0.01601601578295231 0.00…	0.13757396449704146 0.5059171597633136 0.04306377383300462 0.07971729125575275 0.03369493754109138 0.04618671926364236 0.050131492439184765 0.03073635765943458 0.04552925706771861 0.02744904667981591
491	1.0	1.0	0.04732510447502136 0.020576132461428642 0.02777777798473835 0.0 0.043209876865148544 0.03292180970311165 0.0 0.0 0.03395061567425728 0.02880658395588398 0.01337448600679636 0.006172839552164078 0.002057613106444478 0.004115226212888956 0.001028806553222239 0.017489712685346603 0.05349794402718544 0.0 0.01337448600679636 0.002057613106444478 0.002057613106444478 0.006172839552164078 0.02366255223…	0.10351255886970175 0.5645604395604394 0.0390502354788069 0.06495290423861852 0.022370486656200946 0.04012951334379907 0.021389324960753537 0.06760204081632651 0.03120094191522763 0.04523155416012559
492	1.0	1.0	0.049049049615859985 0.061061061918735504 0.028028028085827827 0.011011010967195034 0.0 0.01001000963151455 0.0010010009864345193 0.014014014042913914 0.021021021530032158 0.01701701618731022 0.013013012707233429 0.0 0.025025025010108948 0.008008007891476154 0.0200200192630291 0.0 0.03403403237462044 0.0 0.021021021530032158 0.014014014042913914 0.013013012707233429 0.0 0.0 0.024024024605751038 0…	0.06595552884615384 0.05634014423076923 0.06715745192307693 0.059495192307692304 0.07241586538461539 0.09119591346153846 0.08668870192307693 0.04326923076923077 0.03215144230769232 0.42533052884615385
493	1.0	1.0	0.0 0.011583011597394943 0.0 0.001287001301534474 0.0 0.009009009227156639 0.0 0.048906050622463226 0.0 0.0 0.0 0.0 0.011583011597394943 0.0038610037881881 0.0 0.03989703953266144 0.001287001301534474 0.0669240653514862 0.0 0.0 0.002574002603068948 0.0 0.0154440151527524 0.0 0.0 0.005148005206137896 0.002574002603068948 0.036036036908626556 0.010296010412275791 0.01673101633787155 0.0141570139676…	0.08878683505549176 0.10907003444316878 0.23096058170685033 0.053578262533486395 0.17049368541905854 0.07079984691924991 0.08649062380405664 0.0677382319173364 0.08304630692690392 0.039035591274397236
494	1.0	1.0	0.06365741044282913 0.02777777798473835 0.0590277761220932 0.010416666977107525 0.0 0.0 0.005787036847323179 0.015046296641230583 0.002314814832061529 0.002314814832061529 0.0 0.0 0.002314814832061529 0.0 0.012731481343507767 0.0 0.0034722222480922937 0.0 0.016203703358769417 0.0 0.025462962687015533 0.005787036847323179 0.0 0.0 0.0 0.018518518656492233 0.0011574074160307646 0.0 0.0 0.0 0.0 0.0 0…	0.08170940170940175 0.3305982905982907 0.04393162393162393 0.04239316239316238 0.04495726495726496 0.03555555555555556 0.08085470085470084 0.1933333333333333 0.08957264957264953 0.0570940170940171
495	1.0	1.0	0.008888889104127884 0.004444444552063942 0.0033333334140479565 0.0 0.018888888880610466 0.05666666850447655 0.0033333334140479565 0.0 0.019999999552965164 0.006666666828095913 0.017777778208255768 0.0 0.0 0.0011111111380159855 0.006666666828095913 0.0011111111380159855 0.02222222276031971 0.0055555556900799274 0.009999999776482582 0.018888888880610466 0.006666666828095913 0.002222222276031971 0.…	0.0602810650887574 0.16808431952662722 0.08228550295857989 0.10595414201183433 0.04937130177514794 0.05306952662721895 0.04659763313609469 0.2814349112426036 0.07562869822485206 0.077292899408284
496	1.0	1.0	0.08012820780277252 0.05021367594599724 0.04059829190373421 0.012820512987673283 0.0 0.0 0.029914529994130135 0.020299145951867104 0.03311965987086296 0.026709401980042458 0.0032051282469183207 0.0 0.025641025975346565 0.012820512987673283 0.028846153989434242 0.0 0.017094017937779427 0.0 0.03739316388964653 0.0 0.0 0.0032051282469183207 0.0 0.0 0.007478632498532534 0.009615384973585606 0.0 0.0 0…	0.02742643262777491 0.03284718637067631 0.18127258647392874 0.029749612803304085 0.016197728446050587 0.018779039752194106 0.05717604543107898 0.023296334537945277 0.07105059370160043 0.5422044398554465
497	1.0	1.0	0.0555555559694767 0.0059523810632526875 0.01587301678955555 0.0009920635493472219 0.0029761905316263437 0.0069444444961845875 0.0456349216401577 0.0029761905316263437 0.02579365111887455 0.0466269850730896 0.003968254197388887 0.009920635260641575 0.0059523810632526875 0.0059523810632526875 0.0069444444961845875 0.01884920708835125 0.003968254197388887 0.0 0.01686508022248745 0.0 0.0089285718277…	0.10665804783451846 0.05268261150614094 0.3009049773755654 0.06561085972850676 0.20345830639948298 0.058985132514544285 0.05575307045895282 0.03862314156431802 0.07239819004524883 0.044925662572721396
498	1.0	1.0	0.07175926119089127 0.018518518656492233 0.012345679104328156 0.0007716049440205097 0.0007716049440205097 0.03086419776082039 0.01774691417813301 0.0007716049440205097 0.03395061567425728 0.03703703731298447 0.004629629664123058 0.010030863806605339 0.014660493470728397 0.012345679104328156 0.012345679104328156 0.014660493470728397 0.046296294778585434 0.0038580247201025486 0.021604938432574272 0…	0.0893824485373781 0.030335861321776816 0.033766702780787285 0.09281328999638862 0.039544962080173336 0.12387143373058868 0.4763452509931383 0.034850126399422185 0.04767063921993499 0.03141928494041169
499	1.0	1.0	0.0015015015378594398 0.0 0.009009009227156639 0.0030030030757188797 0.0030030030757188797 0.0 0.021021021530032158 0.0 0.009009009227156639 0.0045045046135783195 0.0 0.0 0.006006006151437759 0.0015015015378594398 0.013513513840734959 0.0045045046135783195 0.0045045046135783195 0.0 0.0045045046135783195 0.0 0.0015015015378594398 0.0015015015378594398 0.0045045046135783195 0.0015015015378594398 0.…	0.10618729096989964 0.034949832775919745 0.03779264214046822 0.060200668896321065 0.047993311036789284 0.034782608695652174 0.08913043478260865 0.4787625418060201 0.05384615384615385 0.056354515050167205
500	1.0	1.0	0.0009578543831594288 0.02107279747724533 0.014367816038429737 0.0 0.019157087430357933 0.013409961946308613 0.0009578543831594288 0.0009578543831594288 0.005747126415371895 0.005747126415371895 0.0258620698004961 0.0038314175326377153 0.0019157087663188577 0.010536398738622665 0.014367816038429737 0.009578543715178967 0.0019157087663188577 0.008620689623057842 0.01819923333823681 0.0258620698004…	0.09026397956287256 0.1669032074936134 0.03817768946920238 0.16037468066988364 0.037893840476866295 0.054357082032358776 0.30144762986091395 0.051518592108998014 0.03391995458416122 0.0651433437411297
501	1.0	1.0	0.0030030030757188797 0.011011010967195034 0.027027027681469917 0.008008007891476154 0.009009009227156639 0.0020020019728690386 0.024024024605751038 0.005005004815757275 0.01001000963151455 0.0010010009864345193 0.030030030757188797 0.0 0.007007007021456957 0.030030030757188797 0.01601601578295231 0.0 0.005005004815757275 0.006006006151437759 0.036036036908626556 0.013013012707233429 0.0180180184…	0.07046979865771816 0.06917914300464635 0.04155911202891068 0.06905007743933919 0.03781621063500258 0.0354930304594734 0.05110996386164172 0.47986577181208034 0.09499225606608154 0.05046463603510583
502	1.0	1.0	0.0010395010467618704 0.03846153989434242 0.0 0.007276507094502449 0.012474012561142445 0.010395010001957417 0.0 0.0 0.023908523842692375 0.0 0.007276507094502449 0.0 0.0041580041870474815 0.0 0.0 0.03222453221678734 0.007276507094502449 0.03742203861474991 0.0 0.051975052803754807 0.003118503140285611 0.0 0.02286902256309986 0.012474012561142445 0.0010395010467618704 0.013513513840734959 0.0 0.0…	0.030258203335126417 0.04478214093598709 0.033082302313071556 0.06280258203335126 0.6082571274878968 0.04101667563206025 0.03200645508337816 0.03146853146853148 0.04787520172135557 0.06845077998924148
503	1.0	1.0	0.002895752899348736 0.0 0.04343629255890846 0.0 0.00193050189409405 0.0038610037881881 0.00193050189409405 0.0 0.00193050189409405 0.00193050189409405 0.0 0.004826254677027464 0.0077220075763762 0.022200772538781166 0.0 0.009652509354054928 0.0 0.0 0.026061775162816048 0.0 0.005791505798697472 0.005791505798697472 0.004826254677027464 0.0038610037881881 0.000965250947047025 0.0 0.004826254677027…	0.049529607083563916 0.06198118428334257 0.09121933222652648 0.1259915144807232 0.026102195166943364 0.30769230769230754 0.17524441984873637 0.05451023796347536 0.02997601918465229 0.07775318206972882
504	1.0	1.0	0.005875440780073404 0.050528790801763535 0.0 0.0023501762188971043 0.0 0.005875440780073404 0.0 0.0 0.0 0.0047003524377942085 0.0 0.0023501762188971043 0.02467685006558895 0.007050528656691313 0.0011750881094485521 0.010575792752206326 0.0 0.03760281950235367 0.0 0.0 0.0 0.0 0.0023501762188971043 0.0011750881094485521 0.0 0.0387779101729393 0.0035252643283456564 0.0047003524377942085 0.0 0.0 0.0…	0.03806089743589744 0.027844551282051273 0.04527243589743591 0.06530448717948714 0.6564503205128206 0.0314503205128205 0.03225160256410256 0.027844551282051284 0.03685897435897436 0.03866185897435898
505	1.0	1.0	0.018018018454313278 0.011011010967195034 0.01701701618731022 0.007007007021456957 0.0030030030757188797 0.01701701618731022 0.0030030030757188797 0.0010010009864345193 0.007007007021456957 0.018018018454313278 0.011011010967195034 0.012012012302875519 0.011011010967195034 0.005005004815757275 0.0020020019728690386 0.031031031161546707 0.006006006151437759 0.0030030030757188797 0.0070070070214569…	0.039056304520222046 0.21153846153846165 0.17168913560666138 0.053925455987311674 0.06245043616177637 0.228588421887391 0.034099920697858825 0.034694686756542435 0.04916732751784299 0.11478984932593182
506	1.0	1.0	0.014814814552664757 0.0018518518190830946 0.011111111380159855 0.006481481250375509 0.0009259259095415473 0.0 0.03611111268401146 0.0 0.029629629105329514 0.03981481492519379 0.004629629664123058 0.0 0.0018518518190830946 0.0009259259095415473 0.013888888992369175 0.0 0.040740739554166794 0.0 0.01666666753590107 0.0009259259095415473 0.012037036940455437 0.0 0.009259259328246117 0.00555555569007…	0.069131299734748 0.036140583554376646 0.07509946949602125 0.1269893899204244 0.43335543766578244 0.06929708222811672 0.026359416445623344 0.0450928381962865 0.05686339522546418 0.0616710875331565
507	1.0	1.0	0.019157087430357933 0.004789271857589483 0.013409961946308613 0.0038314175326377153 0.0019157087663188577 0.0009578543831594288 0.010536398738622665 0.0 0.03735632076859474 0.0296934861689806 0.0028735632076859474 0.0038314175326377153 0.005747126415371895 0.008620689623057842 0.0038314175326377153 0.012452106922864914 0.0019157087663188577 0.0028735632076859474 0.009578543715178967 0.0 0.022030…	0.05371577574967405 0.25084745762711863 0.036114732724902204 0.042372881355932215 0.03129074315514994 0.04980443285528031 0.047196870925684475 0.3661016949152543 0.060625814863103006 0.06192959582790091
508	1.0	1.0	0.046104926615953445 0.021462639793753624 0.030206676572561264 0.0023847375996410847 0.01669316366314888 0.03974562883377075 0.0007949125720188022 0.0 0.01192368846386671 0.0023847375996410847 0.010333863086998463 0.015103338286280632 0.008744037710130215 0.027027027681469917 0.0031796502880752087 0.02464228868484497 0.02623211406171322 0.019077900797128677 0.019872814416885376 0.0047694751992821…	0.08031290743155149 0.02333767926988267 0.04185136897001304 0.08578878748370275 0.600651890482399 0.06466753585397655 0.023859191655801824 0.01877444589308997 0.03807040417209907 0.022685788787483705
509	1.0	1.0	0.0200200192630291 0.052052050828933716 0.014014014042913914 0.01601601578295231 0.004004003945738077 0.0010010009864345193 0.01601601578295231 0.0200200192630291 0.024024024605751038 0.024024024605751038 0.021021021530032158 0.0 0.0200200192630291 0.028028028085827827 0.005005004815757275 0.0 0.01601601578295231 0.0 0.025025025010108948 0.007007007021456957 0.018018018454313278 0.0 0.0 0.0110110…	0.14399460188933877 0.06153846153846153 0.06045883940620781 0.05775978407557354 0.04601889338731445 0.046558704453441284 0.05357624831309039 0.4157894736842106 0.060593792172739525 0.05371120107962212
510	1.0	1.0	0.06150978431105614 0.002795899286866188 0.04193849116563797 0.015843430534005165 0.0 0.0 0.005591798573732376 0.01770736277103424 0.007455731742084026 0.03821062296628952 0.0 0.0 0.003727865871042013 0.026095060631632805 0.003727865871042013 0.0 0.02050326205790043 0.0 0.012115564197301865 0.0018639329355210066 0.005591798573732376 0.010251631028950214 0.0 0.0 0.004659832455217838 0.005591798573…	0.12322628827483198 0.06796116504854367 0.06926811053024641 0.04107542942494397 0.05339805825242717 0.058252427184466 0.06385362210604927 0.41616878267363694 0.05358476474981328 0.053211351755041054
511	1.0	1.0	0.06226053461432457 0.0 0.0258620698004961 0.009578543715178967 0.0 0.0 0.026819923892617226 0.0028735632076859474 0.014367816038429737 0.008620689623057842 0.0 0.0 0.0009578543831594288 0.0 0.007662835065275431 0.0 0.023946359753608704 0.0 0.010536398738622665 0.0 0.008620689623057842 0.010536398738622665 0.01628352515399456 0.005747126415371895 0.0009578543831594288 0.0019157087663188577 0.0172…	0.2679540376635813 0.20475582508777534 0.04133418448771146 0.05282476859240347 0.05218640280880946 0.05649537184806896 0.07740185126077238 0.15033514203638682 0.048037025215448455 0.04867539099904245
512	1.0	1.0	0.09090909361839294 0.005892255809158087 0.05303030461072922 0.005892255809158087 0.006734006572514772 0.008417508564889431 0.0 0.010942760854959488 0.0 0.001683501643128693 0.016835017129778862 0.001683501643128693 0.0 0.005050505045801401 0.010942760854959488 0.006734006572514772 0.02777777798473835 0.005892255809158087 0.032828282564878464 0.022727273404598236 0.005050505045801401 0.0126262623…	0.1235042735042735 0.21794871794871803 0.041880341880341884 0.1555555555555555 0.05683760683760685 0.04188034188034188 0.21880341880341886 0.04786324786324787 0.03952991452991453 0.05619658119658121
513	1.0	1.0	0.002057613106444478 0.003086419776082039 0.001028806553222239 0.001028806553222239 0.007201645988970995 0.007201645988970995 0.015432098880410194 0.0 0.03086419776082039 0.003086419776082039 0.016460904851555824 0.010288066230714321 0.0 0.009259259328246117 0.009259259328246117 0.006172839552164078 0.006172839552164078 0.003086419776082039 0.002057613106444478 0.008230452425777912 0.005144033115…	0.30658550083010516 0.04593248478140563 0.04828444936358605 0.06364139457664639 0.04994465965688987 0.06613171001660212 0.05658550083010515 0.26162147205312675 0.06516325401217486 0.036109573879358065
514	1.0	1.0	0.16047297418117523 0.018581081181764603 0.010135134682059288 0.027871621772646904 0.0 0.0 0.0 0.01942567527294159 0.01182432472705841 0.0 0.0 0.0 0.02618243172764778 0.002533783670514822 0.0219594594091177 0.0 0.0498310811817646 0.0 0.015202702954411507 0.0 0.0219594594091177 0.01097972970455885 0.0 0.005912162363529205 0.017736487090587616 0.002533783670514822 0.010135134682059288 0.0 0.0 0.0 0…	0.06284153005464482 0.15720891130727194 0.06305170239596472 0.05107187894073141 0.05653635981504835 0.047288776796973526 0.058427910886927295 0.046448087431694 0.04749894913829341 0.40962589323245047
515	1.0	1.0	0.013513513840734959 0.07528957724571228 0.0077220075763762 0.006756756920367479 0.000965250947047025 0.005791505798697472 0.0 0.000965250947047025 0.002895752899348736 0.000965250947047025 0.006756756920367479 0.013513513840734959 0.0077220075763762 0.002895752899348736 0.009652509354054928 0.027027027681469917 0.008687258698046207 0.016409266740083694 0.018339768052101135 0.027992278337478638 0…	0.027138749101365912 0.0647016534867002 0.15258806613946796 0.05140186915887849 0.07854061826024439 0.3691588785046728 0.08015815959741192 0.0873472322070453 0.050862688713155996 0.03810208483105678
516	1.0	1.0	0.0020020019728690386 0.0020020019728690386 0.0400400385260582 0.004004003945738077 0.0 0.0030030030757188797 0.024024024605751038 0.005005004815757275 0.004004003945738077 0.028028028085827827 0.008008007891476154 0.0 0.006006006151437759 0.018018018454313278 0.0020020019728690386 0.024024024605751038 0.007007007021456957 0.0020020019728690386 0.012012012302875519 0.0 0.0010010009864345193 0.0 0…	0.16517857142857137 0.10851648351648352 0.06747939560439559 0.09186126373626372 0.04275412087912089 0.31765109890109894 0.04704670329670329 0.04979395604395604 0.0638736263736264 0.045844780219780217
517	1.0	1.0	0.03403403237462044 0.09609609842300415 0.007007007021456957 0.009009009227156639 0.011011010967195034 0.050050050020217896 0.0 0.0 0.004004003945738077 0.0 0.0200200192630291 0.0 0.013013012707233429 0.0 0.007007007021456957 0.031031031161546707 0.021021021530032158 0.0020020019728690386 0.004004003945738077 0.008008007891476154 0.01901901885867119 0.018018018454313278 0.011011010967195034 0.018…	0.08779264214046822 0.045986622073578606 0.08528428093645485 0.056856187290969924 0.045150501672240814 0.09406354515050169 0.13837792642140467 0.07629598662207358 0.3233695652173913 0.04682274247491639
518	1.0	1.0	0.010288066230714321 0.011316872201859951 0.012345679104328156 0.002057613106444478 0.010288066230714321 0.008230452425777912 0.010288066230714321 0.017489712685346603 0.008230452425777912 0.004115226212888956 0.019547324627637863 0.0 0.002057613106444478 0.001028806553222239 0.01337448600679636 0.0 0.011316872201859951 0.004115226212888956 0.020576132461428642 0.03086419776082039 0.0226337444037…	0.08241758241758242 0.05868131868131868 0.08153846153846153 0.045494505494505504 0.40813186813186814 0.05362637362637364 0.08043956043956044 0.0487912087912088 0.08879120879120878 0.05208791208791209
519	1.0	1.0	0.0027027027681469917 0.045945946127176285 0.009459459222853184 0.0054054055362939835 0.0 0.0 0.07702703028917313 0.009459459222853184 0.0027027027681469917 0.004054054152220488 0.0054054055362939835 0.0 0.0054054055362939835 0.0027027027681469917 0.013513513840734959 0.0 0.009459459222853184 0.012162161991000175 0.0054054055362939835 0.0 0.004054054152220488 0.027027027681469917 0.0 0.0297297295…	0.1416289592760181 0.05180995475113123 0.05927601809954752 0.12918552036199096 0.07918552036199095 0.04728506787330317 0.04434389140271495 0.11289592760180998 0.12850678733031667 0.20588235294117652
520	1.0	1.0	0.03203203156590462 0.043043043464422226 0.035035036504268646 0.015015015378594398 0.0 0.0030030030757188797 0.007007007021456957 0.0 0.03703703731298447 0.060060061514377594 0.0010010009864345193 0.0 0.015015015378594398 0.0 0.0 0.0 0.014014014042913914 0.013013012707233429 0.014014014042913914 0.0 0.004004003945738077 0.0010010009864345193 0.006006006151437759 0.0 0.008008007891476154 0.0230230…	0.045197740112994364 0.06258148631029989 0.13298565840938717 0.047588005215123866 0.035419382877010006 0.0458496305953933 0.037592351151673184 0.03541938287700999 0.060408518035636675 0.4969578444154716
521	1.0	1.0	0.07999999821186066 0.03333333507180214 0.046666666865348816 0.007777777966111898 0.0 0.0 0.0 0.008888889104127884 0.007777777966111898 0.0 0.0011111111380159855 0.0 0.0 0.0033333334140479565 0.008888889104127884 0.0 0.03333333507180214 0.004444444552063942 0.014444444328546524 0.0033333334140479565 0.031111111864447594 0.0 0.0 0.0 0.011111111380159855 0.025555554777383804 0.025555554777383804 0.…	0.0561740890688259 0.1686487854251012 0.033780364372469646 0.3636133603238866 0.06983805668016194 0.058198380566801614 0.1285425101214575 0.04010627530364374 0.0445344129554656 0.03656376518218623
522	1.0	1.0	0.01440329197794199 0.017489712685346603 0.022633744403719902 0.003086419776082039 0.003086419776082039 0.010288066230714321 0.006172839552164078 0.003086419776082039 0.012345679104328156 0.016460904851555824 0.01440329197794199 0.002057613106444478 0.0 0.001028806553222239 0.016460904851555824 0.016460904851555824 0.012345679104328156 0.001028806553222239 0.02880658395588398 0.0 0.02160493843257…	0.06948401392845836 0.04099398543842988 0.04099398543842988 0.045109211775878455 0.034029756251978474 0.2733459955682178 0.06790123456790123 0.09354226020892688 0.27572016460905346 0.05887939221272555
523	1.0	1.0	0.01984127052128315 0.03075396828353405 0.0565476194024086 0.0019841270986944437 0.0 0.0 0.004960317630320787 0.02876984141767025 0.007936508394777775 0.014880952425301075 0.0009920635493472219 0.0 0.0 0.0 0.01884920708835125 0.0 0.012896825559437275 0.003968254197388887 0.01587301678955555 0.008928571827709675 0.014880952425301075 0.0029761905316263437 0.0009920635493472219 0.004960317630320787 …	0.05923401493021745 0.13323596234988638 0.06523855890944498 0.065238558909445 0.03911067835118469 0.024018175916910096 0.08390133073677376 0.4318403115871469 0.0705939629990263 0.027588445309964297
524	1.0	1.0	0.0 0.0020020019728690386 0.0 0.0 0.0 0.0 0.0 0.0 0.0 0.0 0.004004003945738077 0.0010010009864345193 0.018018018454313278 0.007007007021456957 0.0030030030757188797 0.01701701618731022 0.0 0.021021021530032158 0.0 0.023023022338747978 0.005005004815757275 0.0020020019728690386 0.0 0.0 0.0 0.005005004815757275 0.0 0.0 0.0 0.01601601578295231 0.0 0.0030030030757188797 0.021021021530032158 0.0060060…	0.02618976354384915 0.030978748877581567 0.038162226878180196 0.032325651002693814 0.03846153846153845 0.3011074528584255 0.05282849446273573 0.030978748877581567 0.4148458545345707 0.03412152050284346
525	1.0	1.0	0.0038314175326377153 0.0019157087663188577 0.017241379246115685 0.0009578543831594288 0.004789271857589483 0.0038314175326377153 0.028735632076859474 0.007662835065275431 0.014367816038429737 0.03256705030798912 0.030651340261101723 0.0019157087663188577 0.004789271857589483 0.01149425283074379 0.0038314175326377153 0.0019157087663188577 0.0019157087663188577 0.0038314175326377153 0.022988505661…	0.09130869130869128 0.047452547452547456 0.026473526473526483 0.05854145854145854 0.33796203796203805 0.02697302697302698 0.22777222777222775 0.08631368631368629 0.04175824175824176 0.05544455544455545
526	1.0	1.0	0.03305784985423088 0.012396694160997868 0.01790633611381054 0.00826446246355772 0.001377410488203168 0.0 0.020661156624555588 0.00826446246355772 0.01652892492711544 0.05509641766548157 0.0 0.0 0.038567494601011276 0.013774104416370392 0.009641873650252819 0.0 0.027548208832740784 0.0 0.028925620019435883 0.001377410488203168 0.005509641952812672 0.009641873650252819 0.0 0.005509641952812672 0.0…	0.10267780999488316 0.19853317414293026 0.08502473136619478 0.08357496162374209 0.057564386832679504 0.04929217124339074 0.1389220535561999 0.16689408152822785 0.052106430155210645 0.06541019955654101
527	1.0	1.0	0.01601601578295231 0.009009009227156639 0.023023022338747978 0.0010010009864345193 0.004004003945738077 0.023023022338747978 0.0 0.0 0.0010010009864345193 0.01701701618731022 0.0020020019728690386 0.0030030030757188797 0.011011010967195034 0.015015015378594398 0.014014014042913914 0.031031031161546707 0.0030030030757188797 0.0020020019728690386 0.042042043060064316 0.03403403237462044 0.01201201…	0.04556589906908378 0.10264576188143071 0.06001959823615874 0.05634492895639392 0.04850563449289564 0.13228809407153358 0.07324840764331209 0.05903968642822145 0.33757961783439494 0.08476237138657522
528	1.0	1.0	0.05041152238845825 0.022633744403719902 0.011316872201859951 0.01440329197794199 0.0 0.0 0.046296294778585434 0.018518518656492233 0.02880658395588398 0.020576132461428642 0.004115226212888956 0.0 0.0 0.003086419776082039 0.018518518656492233 0.0 0.03189300373196602 0.003086419776082039 0.021604938432574272 0.002057613106444478 0.019547324627637863 0.005144033115357161 0.0 0.0 0.0102880662307143…	0.031023222060957922 0.04462989840348332 0.050253991291727154 0.039550072568940504 0.042089985486211914 0.41328011611030474 0.0415457184325109 0.03846153846153847 0.031204644412191583 0.2679608127721335
529	1.0	1.0	0.0020020019728690386 0.009009009227156639 0.006006006151437759 0.008008007891476154 0.0200200192630291 0.0020020019728690386 0.022022021934390068 0.004004003945738077 0.028028028085827827 0.0030030030757188797 0.056056056171655655 0.004004003945738077 0.0 0.023023022338747978 0.006006006151437759 0.007007007021456957 0.01001000963151455 0.0 0.007007007021456957 0.0030030030757188797 0.0030030030…	0.05672705672705675 0.1392931392931393 0.06014256014256015 0.042025542025542026 0.048708048708048714 0.03148203148203148 0.05301455301455302 0.41357291357291354 0.09593109593109593 0.0591030591030591
530	1.0	1.0	0.027027027681469917 0.004004003945738077 0.049049049615859985 0.0010010009864345193 0.0010010009864345193 0.006006006151437759 0.0030030030757188797 0.0 0.01001000963151455 0.0010010009864345193 0.0010010009864345193 0.0 0.0020020019728690386 0.0020020019728690386 0.0 0.0 0.035035036504268646 0.0200200192630291 0.048048049211502075 0.005005004815757275 0.014014014042913914 0.004004003945738077 0…	0.3375168690958165 0.22982456140350876 0.039001349527665326 0.07597840755735494 0.032118758434547895 0.03562753036437246 0.12199730094466932 0.060998650472334666 0.036032388663967616 0.030904183535762478
531	1.0	1.0	0.028028028085827827 0.048048049211502075 0.012012012302875519 0.01701701618731022 0.0 0.0 0.015015015378594398 0.01701701618731022 0.0030030030757188797 0.004004003945738077 0.0 0.0 0.018018018454313278 0.01601601578295231 0.018018018454313278 0.0 0.014014014042913914 0.0 0.01701701618731022 0.005005004815757275 0.0200200192630291 0.007007007021456957 0.0 0.014014014042913914 0.00400400394573807…	0.12020737882806845 0.24620207378828063 0.05268869061972511 0.34084880636604775 0.027369182541596336 0.1142994936098384 0.027610320713768986 0.021581866409452612 0.026163491680733064 0.023028695442488537
532	1.0	1.0	0.0664682537317276 0.02281746082007885 0.0029761905316263437 0.02579365111887455 0.0 0.0 0.011904762126505375 0.02777777798473835 0.013888888992369175 0.0386904776096344 0.0009920635493472219 0.0 0.0009920635493472219 0.0 0.013888888992369175 0.0 0.0535714291036129 0.0 0.0059523810632526875 0.0009920635493472219 0.02976190485060215 0.0069444444961845875 0.013888888992369175 0.01785714365541935 0.…	0.12181720718306083 0.05735727686947197 0.06995443580809436 0.2585097829000268 0.2475207719110158 0.04998659876708658 0.07477887965692842 0.02948271240954168 0.025060305548110434 0.0655320289466631
533	1.0	1.0	0.11217948794364929 0.04273504391312599 0.010683760978281498 0.007478632498532534 0.0021367522422224283 0.020299145951867104 0.0 0.0 0.0 0.0010683761211112142 0.022435897961258888 0.0 0.02777777798473835 0.0 0.021367521956562996 0.0 0.07371795177459717 0.005341880489140749 0.009615384973585606 0.02777777798473835 0.022435897961258888 0.02350427396595478 0.006410256493836641 0.0 0.0213675219565629…	0.11093452002542911 0.19596312778130967 0.05991735537190083 0.162269548633185 0.038938334392879845 0.05626191989828356 0.11522568340750158 0.1020343293070566 0.10807374443738078 0.050381436745073116
534	1.0	1.0	0.0200200192630291 0.2032032012939453 0.0 0.007007007021456957 0.0 0.0 0.0030030030757188797 0.0 0.006006006151437759 0.0010010009864345193 0.009009009227156639 0.0 0.009009009227156639 0.0 0.0 0.0 0.022022021934390068 0.013013012707233429 0.009009009227156639 0.0 0.021021021530032158 0.0010010009864345193 0.0 0.0010010009864345193 0.008008007891476154 0.026026025414466858 0.015015015378594398 0.…	0.0345519864750634 0.04363905325443788 0.073541842772612 0.17149196956889268 0.48341081994928137 0.04089180050718512 0.04300507185122569 0.02483093829247676 0.05399408284023669 0.030642434488588336
535	1.0	1.0	0.01589825190603733 0.02384737692773342 0.0 0.009538950398564339 0.0 0.04928457736968994 0.0031796502880752087 0.054054055362939835 0.0 0.04451510310173035 0.0 0.0 0.01589825190603733 0.030206676572561264 0.006359300576150417 0.0 0.0 0.04769475385546684 0.0 0.006359300576150417 0.004769475199282169 0.01589825190603733 0.004769475199282169 0.0 0.006359300576150417 0.014308426529169083 0.0111287757…	0.07252085264133457 0.047265987025023166 0.06626506024096383 0.03707136237256719 0.04657089898053755 0.14805375347544023 0.3688600556070435 0.03591288229842446 0.051899907321594066 0.12557924003707135
536	1.0	1.0	0.16416417062282562 0.0810810774564743 0.0030030030757188797 0.013013012707233429 0.0 0.0 0.0020020019728690386 0.008008007891476154 0.005005004815757275 0.013013012707233429 0.0 0.0 0.01701701618731022 0.012012012302875519 0.008008007891476154 0.01601601578295231 0.060060061514377594 0.0010010009864345193 0.0030030030757188797 0.0 0.015015015378594398 0.0020020019728690386 0.0 0.0 0.003003003075…	0.08484848484848485 0.09650349650349649 0.05617715617715617 0.06386946386946385 0.053613053613053616 0.3668997668997669 0.04801864801864803 0.07762237762237764 0.06293706293706293 0.08951048951048951
537	1.0	1.0	0.004629629664123058 0.010185184888541698 0.003703703638166189 0.0 0.003703703638166189 0.003703703638166189 0.015740741044282913 0.0 0.023148147389292717 0.012037036940455437 0.013888888992369175 0.004629629664123058 0.0027777778450399637 0.009259259328246117 0.006481481250375509 0.006481481250375509 0.0027777778450399637 0.0027777778450399637 0.01944444514811039 0.0 0.021296296268701553 0.01111…	0.07665505226480834 0.11002412221924418 0.11551862771374966 0.23880997051728756 0.11819887429643527 0.04194585901902976 0.12623961404449205 0.04690431519699812 0.06995443580809434 0.05574912891986063
538	1.0	1.0	0.0 0.0 0.0 0.02477477490901947 0.0022522523067891598 0.006756756920367479 0.0 0.011261261068284512 0.05743243172764778 0.0033783784601837397 0.0 0.0033783784601837397 0.0022522523067891598 0.0022522523067891598 0.0 0.03490991145372391 0.0 0.006756756920367479 0.0 0.0 0.0033783784601837397 0.014639639295637608 0.020270269364118576 0.0439189188182354 0.0045045046135783195 0.009009009227156639 0.00…	0.083710407239819 0.04092965857671739 0.061085972850678745 0.07219251336898398 0.5020567667626491 0.043603455368161244 0.03866721513780337 0.0411353352529823 0.07589469354175236 0.04072398190045248
539	1.0	1.0	0.008101851679384708 0.03356481343507767 0.005787036847323179 0.008101851679384708 0.011574073694646358 0.012731481343507767 0.0 0.0 0.008101851679384708 0.0347222238779068 0.0 0.0 0.005787036847323179 0.011574073694646358 0.0 0.021990740671753883 0.023148147389292717 0.004629629664123058 0.0034722222480922937 0.0011574074160307646 0.012731481343507767 0.0011574074160307646 0.0173611119389534 0.0…	0.1332769794308256 0.049450549450549455 0.052127359819667526 0.3923640462102002 0.10566356720202877 0.06931530008453084 0.09777402085094394 0.03212172442941674 0.03592561284868977 0.03198083967314736
540	1.0	1.0	0.023166023194789886 0.027027027681469917 0.013513513840734959 0.004826254677027464 0.00193050189409405 0.0 0.017374517396092415 0.004826254677027464 0.019305018708109856 0.028957528993487358 0.009652509354054928 0.0 0.011583011597394943 0.0 0.027992278337478638 0.0 0.06756756454706192 0.00193050189409405 0.019305018708109856 0.009652509354054928 0.0077220075763762 0.000965250947047025 0.00096525…	0.11866515837104073 0.07737556561085969 0.04886877828054299 0.02669683257918552 0.03178733031674207 0.046832579185520376 0.052828054298642554 0.5010180995475115 0.0572398190045249 0.03868778280542985
541	1.0	1.0	0.021235521882772446 0.002895752899348736 0.024131273850798607 0.0 0.004826254677027464 0.00193050189409405 0.004826254677027464 0.000965250947047025 0.020270269364118576 0.005791505798697472 0.00193050189409405 0.009652509354054928 0.011583011597394943 0.005791505798697472 0.0 0.018339768052101135 0.014478764496743679 0.00193050189409405 0.027027027681469917 0.0 0.010617760941386223 0.0164092667…	0.026747020585048756 0.02478331527627303 0.0369041170097508 0.038326110509209095 0.7148564463705307 0.03500812567713977 0.020855904658721565 0.028169014084507046 0.0352112676056338 0.03913867822318526
542	1.0	1.0	0.025025025010108948 0.03703703731298447 0.006006006151437759 0.01001000963151455 0.004004003945738077 0.01901901885867119 0.006006006151437759 0.009009009227156639 0.015015015378594398 0.08408408612012863 0.007007007021456957 0.006006006151437759 0.01701701618731022 0.007007007021456957 0.006006006151437759 0.018018018454313278 0.005005004815757275 0.024024024605751038 0.007007007021456957 0.0 0…	0.05369490060501296 0.060285220397579956 0.04969749351771823 0.16616248919619706 0.4656439066551426 0.035868625756266204 0.06093344857389801 0.03975799481417459 0.0476447709593777 0.020311149524632668
543	1.0	1.0	0.04551920294761658 0.0 0.03271692618727684 0.002844950184226036 0.0 0.0 0.0 0.0 0.0 0.004267425276339054 0.017069701105356216 0.0 0.004267425276339054 0.011379800736904144 0.001422475092113018 0.0 0.001422475092113018 0.011379800736904144 0.02418207749724388 0.017069701105356216 0.009957325644791126 0.017069701105356216 0.0 0.0 0.01849217712879181 0.002844950184226036 0.0 0.0 0.0 0.0 0.0 0.00284…	0.17085427135678388 0.17684576729802867 0.03691534596057208 0.07035175879396982 0.10417471975260921 0.045419404715887124 0.08562040974101276 0.12388867413993039 0.11867027444916893 0.06725937379203711
544	1.0	1.0	0.005050505045801401 0.0 0.017676766961812973 0.01515151560306549 0.0 0.0 0.0 0.022727273404598236 0.0 0.0 0.0 0.0 0.020202020183205605 0.010101010091602802 0.01515151560306549 0.0 0.0025252525229007006 0.01262626238167286 0.01262626238167286 0.0 0.11363636702299118 0.04040404036641121 0.0 0.0 0.0 0.005050505045801401 0.04292929172515869 0.0 0.0 0.0 0.0 0.0 0.0 0.010101010091602802 0.032828282564…	0.029875323453305107 0.039520112914608316 0.26770171724300157 0.02752293577981652 0.04434250764525993 0.04328393319219008 0.0394024935309339 0.031169136673723837 0.03211009174311926 0.4450717478240414
545	1.0	1.0	0.006451612804085016 0.0012903226306661963 0.0554838702082634 0.003870967775583267 0.01032258104532957 0.0 0.028387097641825676 0.0 0.025806451216340065 0.025806451216340065 0.02451612986624241 0.0 0.0025806452613323927 0.005161290522664785 0.003870967775583267 0.005161290522664785 0.01032258104532957 0.0 0.02064516209065914 0.0 0.003870967775583267 0.0012903226306661963 0.01806451566517353 0.0 0…	0.16644272757809878 0.07473967080953982 0.08498488411152172 0.165938864628821 0.22757809875713803 0.09640577762848504 0.05609674168626133 0.03745381256298286 0.0522337924084649 0.0381256298286866
546	1.0	1.0	0.030514385551214218 0.006102877203375101 0.10287707298994064 0.025283347815275192 0.0 0.0 0.0026155186351388693 0.020924149081110954 0.00959023553878069 0.0026155186351388693 0.0 0.0 0.012205754406750202 0.005231037270277739 0.004359197802841663 0.0 0.013949433341622353 0.008718395605683327 0.032258063554763794 0.0026155186351388693 0.0 0.004359197802841663 0.02179598994553089 0.0 0.006102877203…	0.10616537021031401 0.054883318928262745 0.0361567271679631 0.4759435321233073 0.08729472774416594 0.04422356669547681 0.06367041198501872 0.03889369057908383 0.04854508787093056 0.04422356669547681
547	1.0	1.0	0.008928571827709675 0.0029761905316263437 0.0009920635493472219 0.0 0.01785714365541935 0.010912698693573475 0.0059523810632526875 0.0 0.01785714365541935 0.0357142873108387 0.02777777798473835 0.0029761905316263437 0.02083333395421505 0.0009920635493472219 0.01884920708835125 0.01884920708835125 0.0 0.012896825559437275 0.0 0.004960317630320787 0.01884920708835125 0.0 0.01785714365541935 0.0029…	0.15134274010013654 0.06812319830071306 0.024806554392353207 0.12600515854953726 0.19883174025185862 0.05257168866636323 0.2351691700804127 0.06433014717038386 0.042861477772720376 0.035958124715521164
548	1.0	1.0	0.05747126415371895 0.06034482643008232 0.0 0.014367816038429737 0.0009578543831594288 0.013409961946308613 0.0009578543831594288 0.0 0.010536398738622665 0.007662835065275431 0.0038314175326377153 0.0 0.0 0.015325670130550861 0.010536398738622665 0.0 0.10249042510986328 0.007662835065275431 0.005747126415371895 0.012452106922864914 0.01149425283074379 0.02107279747724533 0.014367816038429737 0.0…	0.18128517823639775 0.341111632270169 0.05382270168855536 0.08946998123827393 0.0350609756097561 0.024272983114446537 0.049484052532833014 0.13637429643527205 0.047959662288930595 0.04115853658536586
549	1.0	1.0	0.056056056171655655 0.035035036504268646 0.014014014042913914 0.014014014042913914 0.0010010009864345193 0.0030030030757188797 0.0010010009864345193 0.014014014042913914 0.008008007891476154 0.03403403237462044 0.0 0.0020020019728690386 0.014014014042913914 0.018018018454313278 0.006006006151437759 0.006006006151437759 0.0400400385260582 0.011011010967195034 0.015015015378594398 0.00800800789147…	0.01807132576363346 0.027906604829681752 0.1402526787142172 0.060530945146329763 0.36542459619382706 0.09835279066048298 0.0857988165680473 0.05893171277786662 0.03126499280345434 0.11346553654245962
550	1.0	1.0	0.010395010001957417 0.03742203861474991 0.0 0.0020790020935237408 0.0 0.0 0.0 0.0 0.0 0.0041580041870474815 0.0 0.0 0.020790020003914833 0.010395010001957417 0.012474012561142445 0.0 0.008316008374094963 0.014553014189004898 0.0 0.0041580041870474815 0.0 0.006237006280571222 0.0 0.0 0.010395010001957417 0.016632016748189926 0.014553014189004898 0.0 0.0 0.0 0.0 0.0020790020935237408 0.00207900209…	0.052503052503052504 0.10073260073260075 0.04741554741554742 0.04151404151404152 0.03581603581603581 0.1275946275946276 0.43833943833943845 0.051282051282051294 0.047008547008547015 0.0577940577940578
551	1.0	1.0	0.1956242024898529 0.12226512283086777 0.0 0.03861003741621971 0.0 0.0 0.0038610037881881 0.04247104376554489 0.0038610037881881 0.010296010412275791 0.0 0.0 0.02574002556502819 0.0 0.009009009227156639 0.0 0.16859716176986694 0.0 0.0 0.0 0.006435006391257048 0.014157013967633247 0.0 0.0334620326757431 0.005148005206137896 0.001287001301534474 0.0 0.0 0.0 0.0 0.0 0.0 0.009009009227156639 0.005148…	0.07904022582921665 0.08168666196189132 0.0564573041637262 0.11556104446012702 0.04410726887791108 0.05557515878616797 0.10515172900494002 0.03510938602681722 0.05610444601270291 0.3712067748764997
552	1.0	1.0	0.02666666731238365 0.0 0.0033333334140479565 0.006666666828095913 0.0055555556900799274 0.0011111111380159855 0.03999999910593033 0.012222222052514553 0.09777777642011642 0.04444444552063942 0.0055555556900799274 0.0 0.002222222276031971 0.0033333334140479565 0.019999999552965164 0.0011111111380159855 0.013333333656191826 0.0 0.018888888880610466 0.0011111111380159855 0.002222222276031971 0.0 0.…	0.04732277526395175 0.05920060331825038 0.07352941176470586 0.10331825037707396 0.04260935143288085 0.14498491704374056 0.05806938159879337 0.03808446455505278 0.04317496229260936 0.3897058823529412
553	1.0	1.0	0.3074324429035187 0.0022522523067891598 0.037162162363529205 0.011261261068284512 0.0 0.0 0.012387387454509735 0.027027027681469917 0.0011261261533945799 0.02590090036392212 0.0011261261533945799 0.0 0.011261261068284512 0.028153153136372566 0.009009009227156639 0.0 0.06756756454706192 0.0 0.006756756920367479 0.0 0.0 0.014639639295637608 0.0 0.0 0.01689189113676548 0.0 0.0 0.0 0.0 0.0 0.0 0.0 0…	0.06257535567880394 0.16686761514347723 0.054858934169279006 0.07185917530745115 0.02146129732336629 0.16168314444176513 0.1380516035688449 0.2070171208102243 0.029659995177236557 0.0859657583795515
554	1.0	1.0	0.006756756920367479 0.013513513840734959 0.018018018454313278 0.0011261261533945799 0.0022522523067891598 0.03378378227353096 0.0 0.0011261261533945799 0.0022522523067891598 0.0 0.014639639295637608 0.028153153136372566 0.014639639295637608 0.0 0.0 0.03490991145372391 0.009009009227156639 0.014639639295637608 0.006756756920367479 0.005630630534142256 0.0022522523067891598 0.0033783784601837397 0…	0.05368161250514191 0.05553270259152612 0.07342657342657344 0.14603044014808722 0.056972439325380514 0.03846153846153848 0.4399424105306458 0.031879884821061286 0.06581653640477171 0.03825586178527356
555	1.0	1.0	0.0 0.0027027027681469917 0.0 0.012162161991000175 0.0 0.0 0.0 0.018918918445706367 0.012162161991000175 0.0013513513840734959 0.0 0.0027027027681469917 0.010810811072587967 0.0013513513840734959 0.006756756920367479 0.04189189150929451 0.0 0.07567567378282547 0.0 0.009459459222853184 0.0027027027681469917 0.029729729518294334 0.0 0.0054054055362939835 0.0 0.014864864759147167 0.00810810830444097…	0.04442970822281167 0.04995579133510168 0.4005305039787798 0.07714412024756855 0.04840848806366046 0.12599469496021218 0.06366047745358092 0.05128205128205127 0.05371352785145889 0.08488063660477452
556	1.0	1.0	0.0 0.0 0.03333333507180214 0.0 0.0 0.0 0.0 0.01666666753590107 0.0 0.0 0.0 0.0 0.01666666753590107 0.0 0.0 0.0 0.0 0.0 0.01666666753590107 0.0 0.0 0.05833333358168602 0.0 0.0 0.0 0.0 0.0 0.0 0.0 0.0 0.0 0.0 0.0 0.0 0.02500000037252903 0.0 0.0 0.0 0.03333333507180214 0.07500000298023224 0.0 0.0 0.0 0.0 0.0 0.0 0.008333333767950535 0.0 0.0 0.0 0.0 0.0 0.0 0.0 0.008333333767950535 0.0 0.0 0.0 0.0 0…	0.07468694096601075 0.06484794275491954 0.061568276684555764 0.06097197376267143 0.04442456768038162 0.056201550387596916 0.15146094215861655 0.3813357185450208 0.06768038163386997 0.03682170542635658
557	1.0	1.0	0.005005004815757275 0.026026025414466858 0.0030030030757188797 0.012012012302875519 0.0 0.005005004815757275 0.004004003945738077 0.0 0.0 0.027027027681469917 0.0030030030757188797 0.01001000963151455 0.01601601578295231 0.011011010967195034 0.0020020019728690386 0.029029028490185738 0.0 0.01701701618731022 0.006006006151437759 0.0020020019728690386 0.007007007021456957 0.0030030030757188797 0.0…	0.023275617371558328 0.054640931024694854 0.10062446778313937 0.0381776894692024 0.08472892421231905 0.09281862049389725 0.08047118932727788 0.0940959409594096 0.04768663071246097 0.3834799886460403
558	1.0	1.0	0.1450924575328827 0.0 0.0810810774564743 0.029871977865695953 0.0 0.009957325644791126 0.00711237546056509 0.03271692618727684 0.0 0.0 0.009957325644791126 0.0 0.015647226944565773 0.04978662729263306 0.012802275829017162 0.0 0.03698435425758362 0.0 0.01422475092113018 0.027027027681469917 0.00711237546056509 0.027027027681469917 0.0 0.009957325644791126 0.002844950184226036 0.0 0.00142247509211…	0.04246001523229247 0.08872810357958877 0.03693830921553695 0.028750952018278767 0.037128712871287155 0.2804645849200305 0.07330540746382332 0.29988575780654975 0.071972581873572 0.040365575019040374
559	1.0	1.0	0.0 0.0 0.0 0.0 0.0 0.0033783784601837397 0.0 0.0 0.006756756920367479 0.0 0.0 0.0016891892300918698 0.01182432472705841 0.0033783784601837397 0.0 0.0439189188182354 0.0 0.0 0.0 0.0033783784601837397 0.0016891892300918698 0.0016891892300918698 0.0033783784601837397 0.0 0.0 0.0 0.01182432472705841 0.020270269364118576 0.00844594556838274 0.010135134682059288 0.005067567341029644 0.0084459455683827…	0.08469945355191257 0.15048339638503574 0.17801597309794032 0.06242118537200507 0.049600672551492225 0.13198823034888613 0.0716687683900799 0.08701134930643126 0.0882723833543506 0.09583858764186634
560	1.0	1.0	0.0037537538446485996 0.0037537538446485996 0.0022522523067891598 0.0 0.0 0.0 0.0 0.0 0.0 0.0007507507689297199 0.0 0.0 0.009009009227156639 0.0 0.0007507507689297199 0.0 0.0022522523067891598 0.0015015015378594398 0.0007507507689297199 0.0015015015378594398 0.0007507507689297199 0.017267268151044846 0.0 0.0 0.0 0.006006006151437759 0.0030030030757188797 0.0 0.0 0.0 0.0 0.0 0.0030030030757188797 …	0.04071075123706702 0.09671614934772835 0.07107512370670263 0.05757984705353126 0.03520017993702204 0.045321637426900575 0.04520917678812415 0.5131578947368423 0.050719748088169134 0.044309491677912725
561	1.0	1.0	0.01515151560306549 0.032828282564878464 0.0 0.010101010091602802 0.0 0.0 0.0 0.010101010091602802 0.0 0.0 0.0025252525229007006 0.0 0.0 0.0 0.007575757801532745 0.0 0.0 0.0 0.0 0.005050505045801401 0.07575757801532745 0.0 0.01515151560306549 0.0 0.0 0.0025252525229007006 0.020202020183205605 0.0 0.020202020183205605 0.0 0.010101010091602802 0.0 0.0 0.04292929172515869 0.0 0.0 0.0 0.0 0.007575757…	0.10610746037881719 0.300734441437959 0.0632006184770004 0.11577116350985696 0.046579049091611896 0.09509083880943178 0.06223424816389644 0.11635098569771937 0.059141863161963674 0.03478933127174332
562	1.0	1.0	0.0376984141767025 0.01587301678955555 0.01686508022248745 0.01686508022248745 0.0029761905316263437 0.0 0.008928571827709675 0.010912698693573475 0.02876984141767025 0.02380952425301075 0.012896825559437275 0.0 0.0 0.004960317630320787 0.01884920708835125 0.0 0.02480158768594265 0.0009920635493472219 0.0416666679084301 0.003968254197388887 0.02876984141767025 0.014880952425301075 0.0079365083947…	0.07144280589876445 0.028597050617776006 0.028397768035073732 0.16978876046233565 0.5057791948983658 0.03766440813072938 0.04344360302909525 0.03905938620964527 0.05181347150259065 0.02401355121562375
563	1.0	1.0	0.0 0.0008445946150459349 0.012668918818235397 0.002533783670514822 0.0 0.0 0.018581081181764603 0.0 0.030405405908823013 0.01097972970455885 0.0008445946150459349 0.0 0.0008445946150459349 0.017736487090587616 0.02364864945411682 0.0 0.002533783670514822 0.0 0.00422297278419137 0.005912162363529205 0.012668918818235397 0.017736487090587616 0.0 0.01182432472705841 0.0 0.0008445946150459349 0.0008…	0.055820285908781485 0.05105513955071476 0.2899931926480598 0.033185840707964605 0.08798502382573181 0.05854322668481961 0.05428863172226003 0.04424778761061947 0.041184479237576586 0.28369639210347175
564	1.0	1.0	0.0 0.0 0.0 0.005875440780073404 0.015276146121323109 0.010575792752206326 0.010575792752206326 0.0 0.0 0.0 0.008225616998970509 0.0 0.0 0.0 0.1974148005247116 0.036427732557058334 0.0023501762188971043 0.0023501762188971043 0.0 0.025851938873529434 0.0023501762188971043 0.0 0.02467685006558895 0.0176263228058815 0.0 0.0 0.0 0.07285546511411667 0.022326674312353134 0.039952997118234634 0.02585193…	0.03846153846153846 0.05482362940926476 0.0558861028474288 0.048661283467913305 0.05184870378240543 0.271780705482363 0.05057373565660858 0.04504887377815554 0.043561410964725884 0.33935401614959637
565	1.0	1.0	0.18918919563293457 0.029729729518294334 0.0 0.027027027681469917 0.0 0.0 0.010810811072587967 0.062162160873413086 0.0 0.0027027027681469917 0.0 0.0 0.02432432398200035 0.05675675719976425 0.0 0.0 0.0324324332177639 0.0 0.0 0.0 0.0054054055362939835 0.07567567378282547 0.0 0.0 0.0027027027681469917 0.008108108304440975 0.0 0.0 0.0 0.0 0.0 0.0 0.0054054055362939835 0.0054054055362939835 0.0 0.054…	0.06741573033707866 0.12445980985306826 0.06006914433880725 0.07022471910112359 0.04969749351771824 0.054883318928262745 0.08729472774416595 0.13331892826274847 0.26836646499567846 0.08426966292134833
566	1.0	1.0	0.03861003741621971 0.001287001301534474 0.002574002603068948 0.0 0.0038610037881881 0.045045044273138046 0.001287001301534474 0.0 0.012870012782514095 0.002574002603068948 0.011583011597394943 0.018018018454313278 0.002574002603068948 0.0 0.001287001301534474 0.03989703953266144 0.0038610037881881 0.041184041649103165 0.006435006391257048 0.001287001301534474 0.009009009227156639 0.0077220075763…	0.03045377335598156 0.04100946372239747 0.02754185877214269 0.0361562727493327 0.7404756127153606 0.029725794710021833 0.020868721184178596 0.022446008250424657 0.03130308177626791 0.020019412763892262
567	1.0	1.0	0.003968254197388887 0.0357142873108387 0.0009920635493472219 0.0 0.0009920635493472219 0.008928571827709675 0.0 0.0 0.0 0.0019841270986944437 0.0 0.0 0.0009920635493472219 0.0 0.01984127052128315 0.0009920635493472219 0.0019841270986944437 0.02083333395421505 0.0059523810632526875 0.0059523810632526875 0.01984127052128315 0.0 0.014880952425301075 0.0 0.004960317630320787 0.013888888992369175 0.0…	0.0968551601948915 0.22523254097150452 0.06415177912298833 0.07419164328953196 0.055293075446626316 0.03159604311235789 0.05344751218071756 0.2965451055662187 0.03646833013435701 0.06621880998080615
568	1.0	1.0	0.05148005113005638 0.009009009227156639 0.012870012782514095 0.011583011597394943 0.0 0.0 0.002574002603068948 0.01673101633787155 0.0 0.019305018708109856 0.002574002603068948 0.0 0.001287001301534474 0.009009009227156639 0.0 0.0 0.01673101633787155 0.0617760606110096 0.02574002556502819 0.005148005206137896 0.006435006391257048 0.0334620326757431 0.0 0.006435006391257048 0.009009009227156639 0…	0.05489171023151603 0.3091859596713965 0.059185959671396546 0.07804331590739354 0.06310679611650485 0.05657206870799102 0.05246452576549662 0.23525018670649742 0.05470500373412993 0.03659447348767737
569	1.0	1.0	0.16486486792564392 0.05810810625553131 0.013513513840734959 0.010810811072587967 0.022972973063588142 0.02567567490041256 0.006756756920367479 0.021621622145175934 0.010810811072587967 0.012162161991000175 0.027027027681469917 0.004054054152220488 0.006756756920367479 0.04189189150929451 0.008108108304440975 0.014864864759147167 0.02432432398200035 0.0027027027681469917 0.008108108304440975 0.0 …	0.06544378698224851 0.021301775147928994 0.033609467455621295 0.08887573964497042 0.5686390532544379 0.07644970414201185 0.0332544378698225 0.024378698224852065 0.06662721893491126 0.021420118343195262
570	1.0	1.0	0.006006006151437759 0.025025025010108948 0.004004003945738077 0.004004003945738077 0.009009009227156639 0.007007007021456957 0.007007007021456957 0.011011010967195034 0.0 0.024024024605751038 0.0 0.0010010009864345193 0.006006006151437759 0.013013012707233429 0.01001000963151455 0.0 0.0020020019728690386 0.006006006151437759 0.007007007021456957 0.008008007891476154 0.006006006151437759 0.011011…	0.050076161462300095 0.04036557501904038 0.02932216298552934 0.035034272658035055 0.06054836252856058 0.0300837776085301 0.147943640517898 0.18621477532368627 0.38309215536938324 0.037319116527037344
571	1.0	1.0	0.0868055522441864 0.046296294778585434 0.012731481343507767 0.010416666977107525 0.004629629664123058 0.008101851679384708 0.02083333395421505 0.021990740671753883 0.011574073694646358 0.03125 0.015046296641230583 0.0 0.008101851679384708 0.02083333395421505 0.018518518656492233 0.0 0.03125 0.0 0.03703703731298447 0.015046296641230583 0.023148147389292717 0.009259259328246117 0.01388888899236917…	0.06230769230769232 0.014545454545454552 0.015174825174825178 0.05454545454545455 0.017342657342657355 0.02636363636363637 0.03629370629370629 0.049440559440559445 0.7083216783216781 0.015664335664335664
572	1.0	1.0	0.0916568711400032 0.05522914230823517 0.027027027681469917 0.0047003524377942085 0.0 0.0035252643283456564 0.0 0.0 0.009400704875588417 0.009400704875588417 0.005875440780073404 0.015276146121323109 0.015276146121323109 0.022326674312353134 0.009400704875588417 0.016451233997941017 0.027027027681469917 0.0011750881094485521 0.011750881560146809 0.0 0.009400704875588417 0.0 0.0035252643283456564 …	0.11774421897121282 0.04554034922133081 0.04082114204813591 0.27843322321849934 0.059697970740915526 0.07881075979235487 0.15125058990089665 0.09226050023596034 0.05757432751297782 0.07786691835771589
573	1.0	1.0	0.011261261068284512 0.0022522523067891598 0.0 0.0 0.0 0.09684684872627258 0.0 0.0 0.01576576568186283 0.04954954981803894 0.011261261068284512 0.045045044273138046 0.0045045046135783195 0.0 0.0 0.06756756454706192 0.011261261068284512 0.0 0.0 0.0 0.011261261068284512 0.0 0.013513513840734959 0.0 0.018018018454313278 0.006756756920367479 0.009009009227156639 0.027027027681469917 0.011261261068284…	0.056185194116228604 0.03375934410417169 0.08897998553170966 0.05582348685796961 0.5991077887629611 0.04063178201109235 0.023631540872920184 0.02073788280684832 0.0583554376657825 0.022787557270315895
574	1.0	1.0	0.006172839552164078 0.005144033115357161 0.018518518656492233 0.008230452425777912 0.003086419776082039 0.002057613106444478 0.021604938432574272 0.009259259328246117 0.01337448600679636 0.003086419776082039 0.01337448600679636 0.0 0.007201645988970995 0.0 0.002057613106444478 0.0 0.010288066230714321 0.018518518656492233 0.017489712685346603 0.015432098880410194 0.019547324627637863 0.008230452…	0.12549563838223635 0.07018239492466297 0.03409992069785885 0.06423473433782713 0.040444091990483724 0.07573354480570975 0.06106264869151467 0.06344171292624903 0.40503568596352124 0.06026962727993656
575	1.0	1.0	0.021296296268701553 0.026851851493120193 0.023148147389292717 0.008333333767950535 0.0 0.0027777778450399637 0.009259259328246117 0.0055555556900799274 0.04259259253740311 0.009259259328246117 0.015740741044282913 0.0009259259095415473 0.01666666753590107 0.015740741044282913 0.009259259328246117 0.004629629664123058 0.012962962500751019 0.029629629105329514 0.013888888992369175 0.01574074104428…	0.04464285714285716 0.0322802197802198 0.06507554945054944 0.04138049450549451 0.052712912087912095 0.06026785714285712 0.04962225274725275 0.12328296703296703 0.4967376373626375 0.033997252747252744
576	1.0	1.0	0.02777777798473835 0.024853801354765892 0.01315789483487606 0.001461988314986229 0.0 0.001461988314986229 0.03947368264198303 0.03801169618964195 0.017543859779834747 0.023391813039779663 0.023391813039779663 0.0 0.030701754614710808 0.019005848094820976 0.021929824724793434 0.0 0.0 0.002923976629972458 0.004385964944958687 0.002923976629972458 0.010233918204903603 0.017543859779834747 0.0 0.008…	0.026153846153846156 0.01490384615384616 0.023557692307692314 0.04269230769230769 0.03480769230769231 0.030384615384615392 0.022115384615384624 0.04798076923076922 0.7324038461538459 0.025000000000000005
577	1.0	1.0	0.0 0.001028806553222239 0.0 0.002057613106444478 0.002057613106444478 0.005144033115357161 0.015432098880410194 0.002057613106444478 0.020576132461428642 0.001028806553222239 0.008230452425777912 0.003086419776082039 0.005144033115357161 0.004115226212888956 0.011316872201859951 0.008230452425777912 0.001028806553222239 0.012345679104328156 0.005144033115357161 0.003086419776082039 0.01954732462…	0.22323076923076923 0.050769230769230796 0.03661538461538463 0.3887692307692308 0.07630769230769231 0.034307692307692324 0.06569230769230769 0.04384615384615387 0.052923076923076955 0.02753846153846155
578	1.0	1.0	0.017199017107486725 0.10073710232973099 0.009009009227156639 0.012285011820495129 0.018837017938494682 0.0 0.0 0.004095003940165043 0.01146601140499115 0.0024570024106651545 0.03194103017449379 0.004914004821330309 0.0016380016459152102 0.0016380016459152102 0.0 0.006552006583660841 0.007371007464826107 0.018018018454313278 0.004095003940165043 0.008190007880330086 0.02538902498781681 0.01392301…	0.029304029304029304 0.11935286935286935 0.031746031746031744 0.07122507122507123 0.03937728937728936 0.06603581603581601 0.19688644688644688 0.2727920227920228 0.1467236467236467 0.026556776556776567
579	1.0	1.0	0.04976851865649223 0.015046296641230583 0.008101851679384708 0.004629629664123058 0.004629629664123058 0.008101851679384708 0.0 0.004629629664123058 0.013888888992369175 0.0011574074160307646 0.0034722222480922937 0.002314814832061529 0.0011574074160307646 0.0 0.0173611119389534 0.002314814832061529 0.018518518656492233 0.009259259328246117 0.011574073694646358 0.032407406717538834 0.00810185167…	0.0841995841995842 0.05883575883575883 0.2378378378378378 0.12681912681912683 0.19438669438669434 0.09085239085239086 0.044906444906444895 0.04407484407484407 0.08024948024948027 0.03783783783783785
580	1.0	1.0	0.05144032835960388 0.002057613106444478 0.016460904851555824 0.012345679104328156 0.001028806553222239 0.008230452425777912 0.009259259328246117 0.0 0.01337448600679636 0.018518518656492233 0.009259259328246117 0.001028806553222239 0.011316872201859951 0.0 0.01337448600679636 0.009259259328246117 0.01337448600679636 0.0 0.015432098880410194 0.004115226212888956 0.008230452425777912 0.01234567910…	0.14546703296703292 0.03708791208791208 0.06277472527472529 0.035302197802197795 0.07211538461538461 0.0326923076923077 0.032967032967032975 0.09024725274725279 0.4570054945054944 0.03434065934065934
581	1.0	1.0	0.04398148134350777 0.018518518656492233 0.1076388880610466 0.023148147389292717 0.0 0.0 0.019675925374031067 0.02083333395421505 0.009259259328246117 0.008101851679384708 0.0011574074160307646 0.0 0.019675925374031067 0.0011574074160307646 0.025462962687015533 0.0 0.0243055559694767 0.0 0.08217592537403107 0.0011574074160307646 0.002314814832061529 0.009259259328246117 0.0 0.0 0.0011574074160307…	0.060764679107874385 0.0919435593991807 0.0700955848884843 0.0669094219390077 0.046882111970869375 0.2043695949021393 0.26832043695949015 0.07646791078743741 0.03641329085116068 0.07783340919435593
582	1.0	1.0	0.15996168553829193 0.006704980973154306 0.023946359753608704 0.01628352515399456 0.0 0.0 0.007662835065275431 0.02298850566148758 0.0517241396009922 0.017241379246115685 0.004789271857589483 0.0 0.014367816038429737 0.008620689623057842 0.03448275849223137 0.0 0.03927202895283699 0.0 0.010536398738622665 0.0 0.0 0.017241379246115685 0.0 0.0028735632076859474 0.01819923333823681 0.0 0.01245210692…	0.1288178733031674 0.3662330316742081 0.06108597285067873 0.07593325791855202 0.032381221719457016 0.06292420814479636 0.08851809954751132 0.06363122171945702 0.0381787330316742 0.08229638009049772
583	1.0	1.0	0.01001000963151455 0.0010010009864345193 0.024024024605751038 0.013013012707233429 0.0 0.0020020019728690386 0.004004003945738077 0.007007007021456957 0.048048049211502075 0.013013012707233429 0.009009009227156639 0.009009009227156639 0.0010010009864345193 0.008008007891476154 0.0 0.014014014042913914 0.004004003945738077 0.0030030030757188797 0.028028028085827827 0.0 0.0 0.0 0.0 0.0 0.005005004…	0.039722572509457765 0.0636822194199243 0.055012610340479176 0.042875157629256005 0.043348045397225726 0.04902269861286256 0.030580075662042874 0.5302648171500629 0.08433165195460275 0.06116015132408575
584	1.0	1.0	0.09188034385442734 0.03739316388964653 0.02777777798473835 0.0021367522422224283 0.010683760978281498 0.05021367594599724 0.0032051282469183207 0.0 0.0010683761211112142 0.044871795922517776 0.04059829190373421 0.008547008968889713 0.0 0.01923076994717121 0.008547008968889713 0.014957264997065067 0.025641025975346565 0.013888888992369175 0.022435897961258888 0.006410256493836641 0.00961538497358…	0.0767162944582299 0.0519023986765922 0.062034739454094254 0.1546732837055417 0.07030603804797352 0.11435070306038041 0.14578163771712152 0.08147229114971047 0.19561621174524393 0.04714640198511165
585	1.0	1.0	0.0890302062034607 0.015103338286280632 0.0858505591750145 0.005564387887716293 0.012718601152300835 0.005564387887716293 0.0 0.005564387887716293 0.004769475199282169 0.0007949125720188022 0.007949125953018665 0.0031796502880752087 0.02464228868484497 0.0015898251440376043 0.011128775775432587 0.01589825190603733 0.021462639793753624 0.01748807542026043 0.01589825190603733 0.005564387887716293 0…	0.1879535558780842 0.0711175616835994 0.07740686985970004 0.14199322689888733 0.1115142718916304 0.09361393323657476 0.07474600870827283 0.0933720367682632 0.040154813739719394 0.10812772133526852
586	1.0	1.0	0.0055555556900799274 0.004444444552063942 0.002222222276031971 0.0033333334140479565 0.0 0.009999999776482582 0.021111110225319862 0.002222222276031971 0.03222222253680229 0.013333333656191826 0.006666666828095913 0.0 0.015555555932223797 0.0033333334140479565 0.03444444388151169 0.0 0.004444444552063942 0.008888889104127884 0.002222222276031971 0.002222222276031971 0.017777778208255768 0.019999…	0.4090780542986424 0.10576923076923075 0.04496606334841629 0.10746606334841628 0.03690610859728506 0.050622171945701365 0.08427601809954746 0.07579185520361988 0.0439762443438914 0.041148190045248875
587	1.0	1.0	0.0030030030757188797 0.0400400385260582 0.007007007021456957 0.0 0.015015015378594398 0.018018018454313278 0.0 0.0010010009864345193 0.006006006151437759 0.0020020019728690386 0.023023022338747978 0.0010010009864345193 0.006006006151437759 0.03303303197026253 0.007007007021456957 0.031031031161546707 0.026026025414466858 0.0 0.011011010967195034 0.0 0.005005004815757275 0.018018018454313278 0.00…	0.0475454194047159 0.04194047158871279 0.07750289911093931 0.08620023192887517 0.04851178971781988 0.053150367220718975 0.04252029377657519 0.04194047158871279 0.04367993815229997 0.5170081175106299
588	1.0	1.0	0.2034139335155487 0.027027027681469917 0.044096726924180984 0.035561878234148026 0.0 0.0 0.005689900368452072 0.031294453889131546 0.005689900368452072 0.0 0.002844950184226036 0.002844950184226036 0.008534850552678108 0.0 0.012802275829017162 0.0 0.07396870851516724 0.0 0.015647226944565773 0.0 0.02275960147380829 0.03698435425758362 0.001422475092113018 0.0 0.001422475092113018 0.0042674252763…	0.07075023741690407 0.05128205128205127 0.057454890788224126 0.047127255460588796 0.03383190883190883 0.10458214624881289 0.18162393162393162 0.05294396961063627 0.34081196581196593 0.05959164292497627
589	1.0	1.0	0.0009578543831594288 0.0028735632076859474 0.019157087430357933 0.01149425283074379 0.01819923333823681 0.019157087430357933 0.020114943385124207 0.006704980973154306 0.026819923892617226 0.008620689623057842 0.008620689623057842 0.009578543715178967 0.0009578543831594288 0.0009578543831594288 0.013409961946308613 0.010536398738622665 0.0 0.0038314175326377153 0.004789271857589483 0.009578543715…	0.04971857410881803 0.050773921200750485 0.03963414634146342 0.11831613508442779 0.2865853658536585 0.03658536585365855 0.2671200750469044 0.050656660412757966 0.0725844277673546 0.028025328330206396
590	1.0	1.0	0.13636364042758942 0.12205386906862259 0.018518518656492233 0.005892255809158087 0.0 0.001683501643128693 0.0 0.001683501643128693 0.0 0.0 0.0 0.0 0.0 0.0 0.001683501643128693 0.0 0.06649831682443619 0.0008417508215643466 0.008417508564889431 0.0 0.013468013145029545 0.006734006572514772 0.005050505045801401 0.0 0.01515151560306549 0.005892255809158087 0.006734006572514772 0.0 0.0033670032862573…	0.13776223776223773 0.22634032634032633 0.05058275058275059 0.048251748251748265 0.03438228438228437 0.03368298368298368 0.06130536130536131 0.05617715617715617 0.02715617715617715 0.3243589743589744
591	1.0	1.0	0.05314009636640549 0.07367149740457535 0.03743961453437805 0.00845410581678152 0.019323671236634254 0.018115941435098648 0.0 0.001207729452289641 0.001207729452289641 0.0 0.043478261679410934 0.006038647145032883 0.004830917809158564 0.0 0.002415458904579282 0.00845410581678152 0.012077294290065765 0.015700483694672585 0.028985507786273956 0.002415458904579282 0.009661835618317127 0.0 0.01811594…	0.272410660205936 0.08994548758328287 0.040732889158086 0.06829194427619625 0.0685947910357359 0.07056329497274381 0.09918231374924286 0.09191399152029074 0.07858873410054514 0.1197758933979406
592	1.0	1.0	0.0 0.0030030030757188797 0.006006006151437759 0.015015015378594398 0.011011010967195034 0.005005004815757275 0.015015015378594398 0.004004003945738077 0.028028028085827827 0.011011010967195034 0.004004003945738077 0.0020020019728690386 0.009009009227156639 0.009009009227156639 0.011011010967195034 0.0 0.0030030030757188797 0.0030030030757188797 0.018018018454313278 0.0 0.01901901885867119 0.0070…	0.1127518315018315 0.08596611721611722 0.031021062271062272 0.11172161172161171 0.0457875457875458 0.027815934065934075 0.09764194139194138 0.39594780219780223 0.030563186813186812 0.06078296703296704
593	1.0	1.0	0.010416666977107525 0.0 0.032407406717538834 0.0 0.0034722222480922937 0.0 0.021990740671753883 0.0069444444961845875 0.009259259328246117 0.02083333395421505 0.0243055559694767 0.0 0.0011574074160307646 0.008101851679384708 0.0 0.0 0.002314814832061529 0.0 0.03587963059544563 0.0 0.012731481343507767 0.0 0.02777777798473835 0.0173611119389534 0.005787036847323179 0.0069444444961845875 0.0034722…	0.0621143562320033 0.08576717400246814 0.0483340189222542 0.032496914849856035 0.031674208144796386 0.04442616207322089 0.04154668860551211 0.5337309749074453 0.06705059646236117 0.05285890580008227
594	1.0	1.0	0.0 0.091091088950634 0.0 0.0 0.0 0.022022021934390068 0.0 0.0 0.0 0.005005004815757275 0.0 0.004004003945738077 0.015015015378594398 0.031031031161546707 0.0020020019728690386 0.031031031161546707 0.023023022338747978 0.044044043868780136 0.0 0.0030030030757188797 0.01001000963151455 0.0 0.008008007891476154 0.0 0.0 0.008008007891476154 0.011011010967195034 0.050050050020217896 0.005005004815757…	0.06113360323886637 0.047773279352226715 0.10080971659919027 0.032388663967611336 0.06052631578947368 0.2512145748987854 0.12793522267206475 0.09514170040485828 0.17226720647773283 0.050809716599190285
595	1.0	1.0	0.07307307422161102 0.16916917264461517 0.028028028085827827 0.031031031161546707 0.0 0.0 0.0020020019728690386 0.031031031161546707 0.0010010009864345193 0.008008007891476154 0.01001000963151455 0.0 0.023023022338747978 0.03303303197026253 0.0 0.0 0.060060061514377594 0.0 0.014014014042913914 0.0020020019728690386 0.006006006151437759 0.0030030030757188797 0.0 0.0 0.0030030030757188797 0.0190190…	0.13380849919311458 0.20306616460462618 0.06885422270037654 0.04437869822485207 0.05648197955890265 0.04397525551371705 0.07342657342657345 0.09077461000537923 0.0407477138246369 0.24448628294782143
596	1.0	1.0	0.04324324429035187 0.022972973063588142 0.0 0.02567567490041256 0.0027027027681469917 0.012162161991000175 0.0 0.0 0.0013513513840734959 0.0027027027681469917 0.0 0.01756756752729416 0.012162161991000175 0.0 0.0 0.04189189150929451 0.014864864759147167 0.0648648664355278 0.0 0.0013513513840734959 0.0 0.01621621660888195 0.010810811072587967 0.009459459222853184 0.0 0.0027027027681469917 0.002702…	0.037964190981432354 0.025364721485411138 0.038461538461538464 0.037798408488063664 0.6753978779840849 0.04791114058355436 0.03398541114058355 0.03398541114058355 0.02851458885941644 0.040616710875331585
597	1.0	1.0	0.06521739065647125 0.014492753893136978 0.009661835618317127 0.0 0.004830917809158564 0.014492753893136978 0.006038647145032883 0.002415458904579282 0.0036231884732842445 0.007246376946568489 0.007246376946568489 0.0 0.001207729452289641 0.0 0.001207729452289641 0.0 0.015700483694672585 0.002415458904579282 0.013285024091601372 0.02415458858013153 0.02053140103816986 0.007246376946568489 0.01207…	0.16065350578624915 0.1892443839346494 0.040503744043567054 0.07402995234853643 0.0343771272974813 0.046289993192648045 0.03863172226004085 0.324710687542546 0.05922396187882914 0.03233492171545269
598	1.0	1.0	0.007949125953018665 0.0015898251440376043 0.0 0.0023847375996410847 0.022257551550865173 0.006359300576150417 0.015103338286280632 0.005564387887716293 0.0 0.011128775775432587 0.009538950398564339 0.004769475199282169 0.010333863086998463 0.007154213264584541 0.03338632732629776 0.003974562976509333 0.007949125953018665 0.03418124094605446 0.0023847375996410847 0.01748807542026043 0.01510333828…	0.05982905982905984 0.15157585470085472 0.05996260683760683 0.045138888888888874 0.030315170940170943 0.0714476495726496 0.2056623931623932 0.2374465811965812 0.05074786324786324 0.08787393162393163
599	1.0	1.0	0.022633744403719902 0.016460904851555824 0.002057613106444478 0.001028806553222239 0.006172839552164078 0.009259259328246117 0.02469135820865631 0.003086419776082039 0.02777777798473835 0.020576132461428642 0.010288066230714321 0.0 0.0 0.005144033115357161 0.001028806553222239 0.0 0.019547324627637863 0.018518518656492233 0.016460904851555824 0.005144033115357161 0.011316872201859951 0.002057613…	0.13242240215924433 0.0975033738191633 0.04554655870445343 0.056848852901484476 0.06005398110661268 0.039473684210526314 0.06545209176788123 0.4326923076923076 0.03761808367071526 0.032388663967611336
600	1.0	1.0	0.03407755494117737 0.0634547621011734 0.015276146121323109 0.0 0.0 0.0 0.0 0.0 0.0011750881094485521 0.0011750881094485521 0.0035252643283456564 0.0 0.0035252643283456564 0.0 0.0 0.0 0.012925969436764717 0.0011750881094485521 0.010575792752206326 0.007050528656691313 0.018801409751176834 0.012925969436764717 0.0 0.0 0.010575792752206326 0.02467685006558895 0.0 0.0 0.0 0.0 0.0 0.00235017621889710…	0.07453677709152161 0.1329309376754632 0.044778214486243674 0.04884896125772038 0.0300393037619315 0.035794497473329585 0.08660864682762495 0.3625772038180798 0.11412128017967435 0.06976417742841101
601	1.0	1.0	0.10810811072587967 0.0041580041870474815 0.05301455408334732 0.016632016748189926 0.0 0.0 0.0020790020935237408 0.020790020003914833 0.0 0.01767151802778244 0.0 0.0 0.0041580041870474815 0.020790020003914833 0.0041580041870474815 0.0 0.009355509653687477 0.0 0.008316008374094963 0.0 0.0 0.02286902256309986 0.0 0.003118503140285611 0.006237006280571222 0.0010395010467618704 0.0 0.0 0.0 0.0 0.0 0.…	0.08486622073578598 0.054556856187290975 0.04138795986622073 0.36224916387959866 0.06772575250836123 0.049331103678929775 0.19586120401337792 0.052884615384615384 0.048494983277591976 0.04264214046822742
602	1.0	1.0	0.0 0.0029761905316263437 0.02380952425301075 0.0019841270986944437 0.008928571827709675 0.02579365111887455 0.004960317630320787 0.0 0.003968254197388887 0.0029761905316263437 0.0337301604449749 0.004960317630320787 0.0 0.0 0.02182539738714695 0.01686508022248745 0.0009920635493472219 0.003968254197388887 0.007936508394777775 0.011904762126505375 0.0019841270986944437 0.0069444444961845875 0.008…	0.04137739516800887 0.21980005554012777 0.06873090808108862 0.04040544293251873 0.04498750347125799 0.053318522632602075 0.04109969452929742 0.3710080533185226 0.06581505137461816 0.053457372951957786
603	1.0	1.0	0.06428571790456772 0.0055555556900799274 0.08809524029493332 0.02539682574570179 0.003968254197388887 0.003968254197388887 0.0 0.0 0.003968254197388887 0.0063492064364254475 0.007936508394777775 0.0 0.0063492064364254475 0.0015873016091063619 0.01825396902859211 0.0 0.011904762126505375 0.0 0.05873015895485878 0.003968254197388887 0.0055555556900799274 0.01666666753590107 0.0055555556900799274 0…	0.1577909270216962 0.10805860805860809 0.026063679909833756 0.23147365455057767 0.10397295012679632 0.08537616229923925 0.09227951535643843 0.02704987320371936 0.05579036348267119 0.11214426599041986
604	1.0	1.0	0.0321180559694767 0.1458333283662796 0.0017361111240461469 0.0034722222480922937 0.0034722222480922937 0.0017361111240461469 0.00434027798473835 0.0069444444961845875 0.0008680555620230734 0.0008680555620230734 0.010416666977107525 0.0 0.0243055559694767 0.0 0.0147569440305233 0.0 0.0234375 0.0147569440305233 0.009548611007630825 0.0234375 0.0234375 0.006076388992369175 0.0078125 0.0 0.010416666…	0.095643294758339 0.08815520762423418 0.054969366916269566 0.38036078965282505 0.05343771272974813 0.0673927842069435 0.1417631041524847 0.03029271613342411 0.046289993192648045 0.041695030633083725
605	1.0	1.0	0.025337837636470795 0.013513513840734959 0.059121619910001755 0.01182432472705841 0.0 0.0 0.0 0.02871621586382389 0.0 0.0 0.005067567341029644 0.0 0.01689189113676548 0.0033783784601837397 0.005067567341029644 0.0 0.02871621586382389 0.0 0.01182432472705841 0.0 0.02364864945411682 0.0219594594091177 0.0 0.0 0.01182432472705841 0.0016891892300918698 0.010135134682059288 0.0 0.0 0.0 0.0 0.0 0.0135…	0.08624708624708627 0.12284382284382281 0.03473193473193473 0.06433566433566432 0.03543123543123543 0.055477855477855484 0.04125874125874129 0.47296037296037297 0.04755244755244756 0.03916083916083917
606	1.0	1.0	0.0 0.01689189113676548 0.0 0.0 0.015202702954411507 0.020270269364118576 0.0 0.0 0.0 0.0 0.03547297418117523 0.0016891892300918698 0.0033783784601837397 0.0016891892300918698 0.0 0.037162162363529205 0.0 0.0219594594091177 0.0 0.0 0.00844594556838274 0.0016891892300918698 0.01182432472705841 0.0 0.020270269364118576 0.00844594556838274 0.010135134682059288 0.0 0.010135134682059288 0.0 0.01182432…	0.22509795834192625 0.06949886574551457 0.022169519488554352 0.23087234481336355 0.16951948855434112 0.023716230150546518 0.16890080428954424 0.031552897504640146 0.03650237162301507 0.022169519488554352
607	1.0	1.0	0.08641975373029709 0.02469135820865631 0.012345679104328156 0.007201645988970995 0.020576132461428642 0.011316872201859951 0.0 0.004115226212888956 0.042181070894002914 0.001028806553222239 0.02572016417980194 0.015432098880410194 0.004115226212888956 0.007201645988970995 0.042181070894002914 0.007201645988970995 0.010288066230714321 0.0 0.02572016417980194 0.008230452425777912 0.011316872201859…	0.13298565840938725 0.03520208604954367 0.07322903085614953 0.12125162972620601 0.04411125597566276 0.19035202086049544 0.18578878748370273 0.12559756627553237 0.04715341156019122 0.04432855280312908
608	1.0	1.0	0.0 0.00716845877468586 0.0 0.0 0.025089606642723083 0.02867383509874344 0.012544803321361542 0.0008960573468357325 0.02150537632405758 0.0026881720405071974 0.0098566310480237 0.006272401660680771 0.0 0.0008960573468357325 0.008064515888690948 0.022401433438062668 0.001792114693671465 0.011648745276033878 0.0008960573468357325 0.03315412253141403 0.0026881720405071974 0.001792114693671465 0.0358…	0.08157985512245602 0.04260089686098656 0.03363228699551568 0.24094515350120732 0.2623318385650223 0.0798551224560193 0.15384615384615388 0.037254225595032775 0.03656433252845808 0.031390134529147976
609	1.0	1.0	0.030030030757188797 0.0200200192630291 0.06506506353616714 0.024024024605751038 0.0030030030757188797 0.014014014042913914 0.0010010009864345193 0.021021021530032158 0.0030030030757188797 0.0030030030757188797 0.008008007891476154 0.0 0.025025025010108948 0.03303303197026253 0.014014014042913914 0.0 0.031031031161546707 0.007007007021456957 0.01901901885867119 0.008008007891476154 0.023023022338…	0.030290952570745315 0.033080908728577114 0.15623754483858113 0.032881626145874865 0.07712235950577921 0.19529693104822632 0.040055799123156634 0.028298126743722594 0.042845755280988426 0.3638899960143483
610	1.0	1.0	0.005005004815757275 0.049049049615859985 0.0 0.014014014042913914 0.0 0.01601601578295231 0.0 0.01901901885867119 0.015015015378594398 0.0 0.022022021934390068 0.0 0.0010010009864345193 0.0 0.0 0.0 0.005005004815757275 0.01901901885867119 0.008008007891476154 0.01601601578295231 0.012012012302875519 0.013013012707233429 0.013013012707233429 0.01901901885867119 0.01001000963151455 0.0730730742216…	0.05980148883374689 0.02295285359801489 0.12096774193548385 0.04739454094292804 0.04205955334987592 0.0792803970223325 0.021712158808933006 0.026054590570719603 0.062282878411910686 0.5174937965260547
611	1.0	1.0	0.006481481250375509 0.012962962500751019 0.012037036940455437 0.0 0.02222222276031971 0.024074073880910873 0.0 0.0 0.023148147389292717 0.006481481250375509 0.01944444514811039 0.014814814552664757 0.003703703638166189 0.004629629664123058 0.004629629664123058 0.023148147389292717 0.004629629664123058 0.010185184888541698 0.018518518656492233 0.0 0.006481481250375509 0.004629629664123058 0.02222…	0.043485793485793484 0.031358281358281365 0.04279279279279281 0.05665280665280665 0.03239778239778239 0.041926541926541945 0.07986832986832988 0.06791406791406794 0.568087318087318 0.03551628551628551
612	1.0	1.0	0.005005004815757275 0.01601601578295231 0.0010010009864345193 0.01701701618731022 0.1311311274766922 0.0020020019728690386 0.013013012707233429 0.004004003945738077 0.006006006151437759 0.013013012707233429 0.0020020019728690386 0.0 0.0 0.007007007021456957 0.0 0.0 0.011011010967195034 0.0010010009864345193 0.0 0.006006006151437759 0.0 0.005005004815757275 0.0 0.01901901885867119 0.0010010009864…	0.039407313997477926 0.05989911727616645 0.4243379571248423 0.0403530895334174 0.05091424968474149 0.036727616645649434 0.06872635561160152 0.06352459016393443 0.04618537200504415 0.16992433795712486
613	1.0	1.0	0.048048049211502075 0.061061061918735504 0.004004003945738077 0.030030030757188797 0.01601601578295231 0.0 0.0 0.006006006151437759 0.0010010009864345193 0.0 0.028028028085827827 0.0 0.015015015378594398 0.025025025010108948 0.015015015378594398 0.013013012707233429 0.051051050424575806 0.01901901885867119 0.008008007891476154 0.0010010009864345193 0.021021021530032158 0.021021021530032158 0.008…	0.1359570661896243 0.10393559928443648 0.0817531305903399 0.09713774597495527 0.03881932021466905 0.0635062611806798 0.11270125223613595 0.20017889087656535 0.08264758497316635 0.08336314847942752
614	1.0	1.0	0.003267973894253373 0.0016339869471266866 0.011437908746302128 0.003267973894253373 0.0049019609577953815 0.0024509804788976908 0.006535947788506746 0.004084967542439699 0.026143791154026985 0.01797385700047016 0.00898692850023508 0.007352941203862429 0.0008169934735633433 0.007352941203862429 0.005718954373151064 0.011437908746302128 0.005718954373151064 0.0 0.02042483724653721 0.00326797389425…	0.26573426573426573 0.031293706293706286 0.03793706293706294 0.06835664335664333 0.08181818181818185 0.17080419580419587 0.10681818181818184 0.14755244755244756 0.06363636363636363 0.02604895104895104
615	1.0	1.0	0.017676766961812973 0.016835017129778862 0.007575757801532745 0.005892255809158087 0.0008417508215643466 0.0008417508215643466 0.03030303120613098 0.008417508564889431 0.04545454680919647 0.02609427645802498 0.0008417508215643466 0.0 0.01430976390838623 0.020202020183205605 0.010101010091602802 0.0 0.013468013145029545 0.010101010091602802 0.033670034259557724 0.0042087542824447155 0.01262626238…	0.12375000000000001 0.39826923076923076 0.032403846153846165 0.0694230769230769 0.043942307692307704 0.03384615384615385 0.05259615384615384 0.13057692307692312 0.0439423076923077 0.07124999999999998
616	1.0	1.0	0.027027027681469917 0.012387387454509735 0.009009009227156639 0.0045045046135783195 0.0033783784601837397 0.018018018454313278 0.011261261068284512 0.006756756920367479 0.012387387454509735 0.013513513840734959 0.03153153136372566 0.01689189113676548 0.0 0.014639639295637608 0.011261261068284512 0.018018018454313278 0.011261261068284512 0.0 0.028153153136372566 0.0033783784601837397 0.0 0.005630…	0.05831533477321814 0.06421332447250375 0.04743312842664894 0.08049509885363014 0.493603588635986 0.0603090214321316 0.0787506230270809 0.05291576673866091 0.031400564877886686 0.032563548762252884
617	1.0	1.0	0.0036231884732842445 0.0 0.022946860641241074 0.0036231884732842445 0.0036231884732842445 0.0 0.039855074137449265 0.004830917809158564 0.02777777798473835 0.0036231884732842445 0.0036231884732842445 0.0 0.013285024091601372 0.015700483694672585 0.021739130839705467 0.0 0.0 0.0 0.02777777798473835 0.0 0.0 0.015700483694672585 0.0 0.006038647145032883 0.012077294290065765 0.0 0.0 0.0 0.0 0.0 0.0 …	0.3773850170717012 0.19120305282185177 0.03665394657561759 0.11478208475597514 0.031934123317935346 0.08756778469572206 0.04016870857601927 0.032737497489455716 0.051817634063064874 0.03575015063265717
618	1.0	1.0	0.07004830986261368 0.07125604152679443 0.0 0.006038647145032883 0.0555555559694767 0.0036231884732842445 0.032608695328235626 0.0036231884732842445 0.0036231884732842445 0.021739130839705467 0.004830917809158564 0.0 0.013285024091601372 0.014492753893136978 0.021739130839705467 0.014492753893136978 0.015700483694672585 0.0 0.001207729452289641 0.0 0.00845410581678152 0.021739130839705467 0.0 0.0…	0.04427350427350429 0.03675213675213674 0.3335042735042736 0.038461538461538464 0.06393162393162395 0.24854700854700856 0.0282051282051282 0.03555555555555554 0.049230769230769224 0.12153846153846153
619	1.0	1.0	0.024024024605751038 0.08308308571577072 0.0 0.0200200192630291 0.0030030030757188797 0.012012012302875519 0.0010010009864345193 0.0 0.026026025414466858 0.0 0.0010010009864345193 0.0 0.01701701618731022 0.031031031161546707 0.0010010009864345193 0.027027027681469917 0.015015015378594398 0.030030030757188797 0.0 0.0 0.005005004815757275 0.0200200192630291 0.007007007021456957 0.001001000986434519…	0.17692307692307693 0.16538461538461535 0.13601398601398604 0.09650349650349649 0.057167832167832174 0.16118881118881123 0.03933566433566434 0.04265734265734265 0.06783216783216783 0.056993006993006995
620	1.0	1.0	0.14069952070713043 0.015103338286280632 0.05007949098944664 0.0 0.015103338286280632 0.028616853058338165 0.0 0.0 0.005564387887716293 0.0 0.02543720230460167 0.007949125953018665 0.0031796502880752087 0.028616853058338165 0.007949125953018665 0.022257551550865173 0.04054053872823715 0.0023847375996410847 0.01748807542026043 0.0 0.012718601152300835 0.015103338286280632 0.006359300576150417 0.0 …	0.024789985175424148 0.014495140833470596 0.021907428759677154 0.022236863778619668 0.8056333388239172 0.03401416570581452 0.013095042002964914 0.016307033437654418 0.02067204743864273 0.02684895404381486
621	1.0	1.0	0.004826254677027464 0.0 0.008687258698046207 0.000965250947047025 0.027992278337478638 0.03764478862285614 0.0 0.0 0.052123550325632095 0.002895752899348736 0.005791505798697472 0.016409266740083694 0.0 0.00193050189409405 0.0038610037881881 0.020270269364118576 0.002895752899348736 0.0038610037881881 0.006756756920367479 0.0077220075763762 0.009652509354054928 0.000965250947047025 0.02316602319…	0.04812834224598928 0.05285890580008227 0.1020156314273961 0.035582064993829696 0.04442616207322091 0.08000822706705057 0.029823118058412177 0.03990127519539284 0.04545454545454543 0.521801727684081
622	1.0	1.0	0.0033333334140479565 0.06777777522802353 0.0 0.0 0.004444444552063942 0.004444444552063942 0.021111110225319862 0.0 0.0033333334140479565 0.0 0.009999999776482582 0.0 0.021111110225319862 0.0 0.013333333656191826 0.011111111380159855 0.02777777798473835 0.035555556416511536 0.0033333334140479565 0.0 0.021111110225319862 0.007777777966111898 0.004444444552063942 0.0 0.008888889104127884 0.0055555…	0.05603667855323484 0.03642384105960264 0.19778400407539481 0.052470708099847184 0.05348955680081507 0.06839021905247067 0.07577687213448803 0.03260315843097301 0.034895568008150794 0.3921293937850229
623	1.0	1.0	0.010942760854959488 0.01262626238167286 0.01515151560306549 0.0042087542824447155 0.031986530870199203 0.003367003286257386 0.031986530870199203 0.0042087542824447155 0.034511785954236984 0.0042087542824447155 0.015993265435099602 0.0 0.0042087542824447155 0.0008417508215643466 0.022727273404598236 0.0 0.010101010091602802 0.0 0.013468013145029545 0.001683501643128693 0.005050505045801401 0.0033…	0.11682918020946188 0.04062838569880823 0.04911520404478152 0.14120621162874689 0.07132538822679668 0.20097508125677138 0.09552184904297581 0.031058143734200072 0.052907186710003606 0.20043336944745396
624	1.0	1.0	0.03903903812170029 0.0 0.1911911964416504 0.0020020019728690386 0.004004003945738077 0.0 0.005005004815757275 0.0020020019728690386 0.015015015378594398 0.004004003945738077 0.01701701618731022 0.004004003945738077 0.01701701618731022 0.036036036908626556 0.018018018454313278 0.01001000963151455 0.005005004815757275 0.0 0.0200200192630291 0.0 0.009009009227156639 0.027027027681469917 0.0 0.0 0.0…	0.029542920847268672 0.21505016722408024 0.06432552954292085 0.19855072463768114 0.026755852842809368 0.09241917502787068 0.17257525083612044 0.030880713489409142 0.030434782608695657 0.13946488294314385
625	1.0	1.0	0.010101010091602802 0.005050505045801401 0.0 0.020202020183205605 0.01515151560306549 0.018939394503831863 0.0025252525229007006 0.0 0.005050505045801401 0.0 0.021464645862579346 0.0 0.0 0.0 0.008838383480906487 0.016414141282439232 0.00631313119083643 0.020202020183205605 0.00631313119083643 0.011363636702299118 0.0012626262614503503 0.0 0.04040404036641121 0.007575757801532745 0.01893939450383…	0.12717948717948716 0.17794871794871797 0.03264957264957265 0.05025641025641025 0.03350427350427349 0.08786324786324787 0.03829059829059828 0.31538461538461543 0.08666666666666666 0.050256410256410255
626	1.0	1.0	0.0 0.0 0.0 0.0 0.0011261261533945799 0.006756756920367479 0.0 0.0045045046135783195 0.0 0.0011261261533945799 0.005630630534142256 0.0 0.011261261068284512 0.0045045046135783195 0.0045045046135783195 0.03490991145372391 0.0011261261533945799 0.018018018454313278 0.0 0.0 0.0022522523067891598 0.0011261261533945799 0.0022522523067891598 0.055180180817842484 0.0011261261533945799 0.0011261261533945…	0.0367965367965368 0.0457875457875458 0.30286380286380293 0.04495504495504497 0.0536130536130536 0.29936729936729933 0.0387945387945388 0.033300033300033303 0.05427905427905429 0.09024309024309025
627	1.0	1.0	0.04545454680919647 0.06363636255264282 0.08282828330993652 0.001010101055726409 0.0 0.011111111380159855 0.010101010091602802 0.002020202111452818 0.00909090880304575 0.001010101055726409 0.00909090880304575 0.002020202111452818 0.010101010091602802 0.02222222276031971 0.011111111380159855 0.01515151560306549 0.03030303120613098 0.005050505045801401 0.03737373650074005 0.0 0.0030303029343485832 …	0.021676300578034678 0.019564250778123612 0.07481102712316585 0.05524677634504226 0.601044908848377 0.03657180969319696 0.06547354379724325 0.03657180969319697 0.0426856380613606 0.046353935082258775
628	1.0	1.0	0.03351351246237755 0.027027027681469917 0.018378378823399544 0.00648648664355278 0.0 0.0 0.0021621622145175934 0.015135135501623154 0.01945945993065834 0.017297297716140747 0.010810811072587967 0.0 0.01297297328710556 0.007567567750811577 0.011891892179846764 0.0 0.0021621622145175934 0.017297297716140747 0.01297297328710556 0.01621621660888195 0.01945945993065834 0.017297297716140747 0.0 0.0140…	0.09590886820186183 0.041156295933366 0.10497305242528172 0.054997550220480175 0.384860362567369 0.03686918177364036 0.12457128858402745 0.04666829985301323 0.061489465948064675 0.04850563449289565
629	1.0	1.0	0.018518518656492233 0.0038580247201025486 0.04089506343007088 0.016203703358769417 0.0038580247201025486 0.003086419776082039 0.026234567165374756 0.002314814832061529 0.04398148134350777 0.046296294778585434 0.010802469216287136 0.0 0.0 0.010802469216287136 0.011574073694646358 0.004629629664123058 0.015432098880410194 0.012345679104328156 0.022376542910933495 0.003086419776082039 0.01080246921…	0.27085020242914976 0.036943319838056675 0.061538461538461535 0.0582995951417004 0.12034412955465588 0.2642712550607287 0.08269230769230769 0.021356275303643722 0.04807692307692309 0.03562753036437247
630	1.0	1.0	0.0 0.010810811072587967 0.0 0.0 0.0 0.0 0.0 0.0 0.0 0.004324324429035187 0.0 0.0 0.010810811072587967 0.0 0.0 0.030270271003246307 0.0 0.014054054394364357 0.0 0.0 0.0021621622145175934 0.0021621622145175934 0.007567567750811577 0.0021621622145175934 0.0 0.01945945993065834 0.0010810811072587967 0.0 0.00972972996532917 0.060540542006492615 0.008648648858070374 0.0054054055362939835 0.0 0.0075675…	0.02141157811260904 0.017116045466560925 0.19415807560137466 0.02749140893470791 0.020882897171556968 0.4907480835315887 0.028020089875759983 0.014803066349458103 0.027755749405233947 0.15761300555114982
631	1.0	1.0	0.023023022338747978 0.0020020019728690386 0.0030030030757188797 0.01601601578295231 0.0 0.0 0.011011010967195034 0.015015015378594398 0.01001000963151455 0.006006006151437759 0.004004003945738077 0.0 0.004004003945738077 0.0020020019728690386 0.023023022338747978 0.0 0.0030030030757188797 0.0 0.007007007021456957 0.0020020019728690386 0.004004003945738077 0.004004003945738077 0.0 0.0060060061514…	0.1465384615384615 0.24820512820512824 0.023589743589743587 0.04756410256410256 0.02474358974358975 0.04615384615384616 0.31782051282051277 0.0591025641025641 0.04102564102564103 0.04525641025641026
632	1.0	1.0	0.02777777798473835 0.05833333358168602 0.0 0.0018518518190830946 0.028703704476356506 0.03333333507180214 0.0 0.0 0.017592592164874077 0.003703703638166189 0.01666666753590107 0.01666666753590107 0.0 0.0 0.0 0.01666666753590107 0.018518518656492233 0.011111111380159855 0.007407407276332378 0.03703703731298447 0.0 0.0 0.03055555559694767 0.011111111380159855 0.009259259328246117 0.014814814552664…	0.04900744416873449 0.5003722084367246 0.049875930521091814 0.11302729528535979 0.02258064516129032 0.03225806451612903 0.11091811414392061 0.04317617866004962 0.02965260545905707 0.04913151364764268
633	1.0	1.0	0.02467685006558895 0.016451233997941017 0.019976498559117317 0.0047003524377942085 0.0011750881094485521 0.0 0.0176263228058815 0.023501763120293617 0.0176263228058815 0.010575792752206326 0.0011750881094485521 0.0 0.016451233997941017 0.009400704875588417 0.011750881560146809 0.0 0.009400704875588417 0.005875440780073404 0.018801409751176834 0.0 0.0 0.0 0.0 0.0047003524377942085 0.0058754407800…	0.09077809798270894 0.07193526934160939 0.051318998004876965 0.029816005320328094 0.038018177787630225 0.055198403901573934 0.06727998226557304 0.49312790955442243 0.06306805586344487 0.039459099977831966
634	1.0	1.0	0.0763888880610466 0.002314814832061529 0.09259258955717087 0.013888888992369175 0.002314814832061529 0.0 0.018518518656492233 0.013888888992369175 0.002314814832061529 0.0 0.016203703358769417 0.0 0.009259259328246117 0.025462962687015533 0.011574073694646358 0.0 0.02083333395421505 0.0 0.0416666679084301 0.0069444444961845875 0.004629629664123058 0.018518518656492233 0.0 0.009259259328246117 0.…	0.14011914011914015 0.09880859880859884 0.027324527324527316 0.03651903651903653 0.02693602693602694 0.043900543900543904 0.06721056721056722 0.38629888629888637 0.14413364413364418 0.028749028749028745
635	1.0	1.0	0.026960784569382668 0.0 0.0882352963089943 0.007352941203862429 0.02450980432331562 0.014705882407724857 0.018790850415825844 0.0 0.0008169934735633433 0.0008169934735633433 0.03267974033951759 0.02042483724653721 0.0 0.0 0.050653595477342606 0.023692810907959938 0.0024509804788976908 0.006535947788506746 0.00898692850023508 0.008169935084879398 0.0024509804788976908 0.00898692850023508 0.026960…	0.16301222142343635 0.15654205607476632 0.04061826024442846 0.07350826743350106 0.039000718907260964 0.11951833213515456 0.08249460819554279 0.21225736879942492 0.06793673616103521 0.04511143062544931
636	1.0	1.0	0.07888888567686081 0.15111111104488373 0.02222222276031971 0.017777778208255768 0.0 0.002222222276031971 0.0 0.0 0.0 0.0 0.006666666828095913 0.0 0.0 0.012222222052514553 0.024444444105029106 0.0 0.03999999910593033 0.002222222276031971 0.0 0.015555555932223797 0.019999999552965164 0.0055555556900799274 0.0011111111380159855 0.0 0.014444444328546524 0.007777777966111898 0.03333333507180214 0.0 0…	0.1281342966425839 0.17998300042498935 0.062473438164045894 0.07543561410964726 0.04696132596685083 0.12218444538886526 0.08159796005099872 0.05354866128346791 0.12388440288992775 0.12579685507862307
637	1.0	1.0	0.0803571417927742 0.0496031753718853 0.0 0.01785714365541935 0.007936508394777775 0.02876984141767025 0.0 0.0 0.0059523810632526875 0.0 0.01686508022248745 0.0 0.0 0.0 0.0 0.0 0.011904762126505375 0.008928571827709675 0.003968254197388887 0.0386904776096344 0.009920635260641575 0.0 0.03075396828353405 0.0 0.01984127052128315 0.02380952425301075 0.02777777798473835 0.0 0.0416666679084301 0.0 0.03…	0.24018429487179488 0.26041666666666663 0.0482772435897436 0.09154647435897437 0.03966346153846152 0.06991185897435902 0.07572115384615385 0.07071314102564101 0.06850961538461539 0.035056089743589744
638	1.0	1.0	0.07088122516870499 0.008620689623057842 0.07088122516870499 0.01628352515399456 0.009578543715178967 0.008620689623057842 0.0019157087663188577 0.0 0.01628352515399456 0.014367816038429737 0.024904213845729828 0.0 0.008620689623057842 0.006704980973154306 0.004789271857589483 0.0 0.008620689623057842 0.012452106922864914 0.02777777798473835 0.0028735632076859474 0.0028735632076859474 0.017241379…	0.18518518518518517 0.2180782180782181 0.04390054390054389 0.06980056980056983 0.02952602952602952 0.14180264180264185 0.0683760683760684 0.1058016058016058 0.07770007770007771 0.059829059829059825
639	1.0	1.0	0.018518518656492233 0.015432098880410194 0.05041152238845825 0.0 0.001028806553222239 0.02674897201359272 0.006172839552164078 0.0 0.02983539178967476 0.003086419776082039 0.002057613106444478 0.004115226212888956 0.0 0.009259259328246117 0.012345679104328156 0.017489712685346603 0.007201645988970995 0.001028806553222239 0.020576132461428642 0.0 0.016460904851555824 0.009259259328246117 0.0 0.0 …	0.11340048840048843 0.10073260073260076 0.041819291819291816 0.11965811965811966 0.03846153846153845 0.29594017094017083 0.10363247863247865 0.0612026862026862 0.05891330891330891 0.06623931623931623
640	1.0	1.0	0.0434027761220932 0.0034722222480922937 0.006076388992369175 0.0 0.0017361111240461469 0.0 0.01822916604578495 0.01128472201526165 0.0173611119389534 0.0217013880610466 0.006076388992369175 0.0 0.0069444444961845875 0.0008680555620230734 0.00434027798473835 0.0008680555620230734 0.00434027798473835 0.0052083334885537624 0.013020833022892475 0.0008680555620230734 0.013020833022892475 0.0008680555…	0.296937321937322 0.11310541310541312 0.029487179487179487 0.046438746438746424 0.029344729344729346 0.023860398860398865 0.13347578347578348 0.2678774928774928 0.028133903133903133 0.031339031339031334
641	1.0	1.0	0.0 0.0 0.0 0.0 0.0 0.0 0.0 0.0 0.0 0.0024570024106651545 0.0 0.0 0.012285011820495129 0.017199017107486725 0.004914004821330309 0.0 0.0 0.0 0.0 0.009828009642660618 0.0 0.004914004821330309 0.0 0.0 0.0 0.0024570024106651545 0.012285011820495129 0.0 0.0 0.0024570024106651545 0.0024570024106651545 0.0 0.0 0.007371007464826107 0.0 0.0 0.0 0.007371007464826107 0.012285011820495129 0.0 0.0 0.00737100…	0.5255845476109794 0.03710606574042697 0.03456455438834293 0.10843781768891901 0.04778041341917994 0.054049474754320564 0.06540155879362931 0.05235513385293121 0.03354794984750931 0.04117248390376145
642	1.0	1.0	0.13571429252624512 0.2936508059501648 0.004761904943734407 0.010317460633814335 0.003968254197388887 0.011904762126505375 0.0 0.011904762126505375 0.0071428571827709675 0.007936508394777775 0.02063492126762867 0.0023809524718672037 0.0023809524718672037 0.01666666753590107 0.010317460633814335 0.0055555556900799274 0.02301587350666523 0.0 0.004761904943734407 0.0063492064364254475 0.014285714365…	0.03266331658291456 0.056436026285272514 0.16157711635098565 0.041940471588712794 0.049478160030923854 0.09470429068419017 0.03034402783146502 0.07093158098183225 0.047352145342095094 0.4145728643216079
643	1.0	1.0	0.21090534329414368 0.09259258955717087 0.01337448600679636 0.017489712685346603 0.0 0.0 0.0 0.03395061567425728 0.0 0.0 0.0 0.0 0.0 0.02469135820865631 0.010288066230714321 0.0 0.05864197388291359 0.002057613106444478 0.007201645988970995 0.0 0.017489712685346603 0.007201645988970995 0.0 0.0 0.015432098880410194 0.005144033115357161 0.001028806553222239 0.0 0.0 0.0 0.0 0.0 0.02572016417980194 0.…	0.047455032529659394 0.3275928052047456 0.07539226942212017 0.08132414848832759 0.028511289705319545 0.20034443168771524 0.0443934175277459 0.0637198622273249 0.04649827784156142 0.08476846536548031
644	1.0	1.0	0.0520833320915699 0.0451388880610466 0.0 0.010416666977107525 0.010416666977107525 0.019675925374031067 0.004629629664123058 0.013888888992369175 0.028935184702277184 0.05324074253439903 0.0 0.004629629664123058 0.011574073694646358 0.010416666977107525 0.0034722222480922937 0.016203703358769417 0.02777777798473835 0.0011574074160307646 0.0034722222480922937 0.0 0.03587963059544563 0.01967592537…	0.06302948153168421 0.06590986106404607 0.05099966113181972 0.43730938664859365 0.12385631989156222 0.05032192477126399 0.07404269739071499 0.027956624872924427 0.0650626906133514 0.04151135208403932
[truncated: 48 more rows]
