# Supplementary material for: Dynamic guided metric representation learning for multi-view clustering
Source: PeerJ Comput Sci. 2022 Mar 8;8:e922. doi: 10.7717/peerj-cs.922 (PMC9044235; doi:10.7717/peerj-cs.922)
Supplement: Supplemental Information 3 [file peerj-cs-08-922-s003.zip › wikipedia/2view/wiki2view_train.csv]

0	1.0	1.0	0.03732303902506828 0.0038610037881881 0.05276705324649811 0.0 0.002574002603068948 0.0 0.03732303902506828 0.0 0.009009009227156639 0.002574002603068948 0.001287001301534474 0.0 0.012870012782514095 0.001287001301534474 0.02187902107834816 0.0 0.009009009227156639 0.0 0.05276705324649811 0.0 0.0 0.0038610037881881 0.0 0.0 0.023166023194789886 0.0038610037881881 0.0 0.0 0.0 0.0 0.0 0.0 0.00386100…	0.07257183745716099 0.07790080216924627 0.03253869619252075 0.08548939856136782 0.05406168794486492 0.0699544307611192 0.0544288780928708 0.4135220125786159 0.09470681278951522 0.04482544345271717
1	1.0	1.0	0.020370369777083397 0.029629629105329514 0.05000000074505806 0.011111111380159855 0.0 0.0 0.03333333507180214 0.01666666753590107 0.0055555556900799274 0.024074073880910873 0.0 0.0 0.0 0.003703703638166189 0.02222222276031971 0.0 0.012962962500751019 0.007407407276332378 0.035185184329748154 0.0 0.018518518656492233 0.011111111380159855 0.0 0.011111111380159855 0.007407407276332378 0.00185185181…	0.04286164513079095 0.03552762895262091 0.033032618972581064 0.050517386280071505 0.031358335959659686 0.05732613719928571 0.03814082361592596 0.04038633259796189 0.6461747557516542 0.024674335539447492
2	1.0	1.0	0.0 0.0034722222480922937 0.025462962687015533 0.008101851679384708 0.002314814832061529 0.0 0.04398148134350777 0.010416666977107525 0.0069444444961845875 0.028935184702277184 0.0069444444961845875 0.002314814832061529 0.002314814832061529 0.0011574074160307646 0.005787036847323179 0.0 0.026620371267199516 0.015046296641230583 0.013888888992369175 0.005787036847323179 0.019675925374031067 0.0034…	0.03037375727777676 0.08880641273363828 0.026490150689037262 0.03212743841390698 0.0328607959799251 0.20685784979561644 0.4275091988546864 0.04869494238360336 0.06436966322945153 0.04190979064235755
3	1.0	1.0	0.01392301358282566 0.026208026334643364 0.026208026334643364 0.012285011820495129 0.0 0.0 0.012285011820495129 0.040131039917469025 0.0 0.008190007880330086 0.008190007880330086 0.0 0.028665028512477875 0.012285011820495129 0.0 0.0 0.017199017107486725 0.0024570024106651545 0.004095003940165043 0.01146601140499115 0.004914004821330309 0.006552006583660841 0.0 0.006552006583660841 0.0049140048213…	0.020279441117764495 0.022914171656686688 0.02341163826193764 0.032169507139567066 0.03130354675264853 0.02917856594503299 0.02234300629510211 0.023135267925687097 0.7766252111162303 0.01863964378934442
4	1.0	1.0	0.02042483724653721 0.018790850415825844 0.046568628400564194 0.008169935084879398 0.0 0.0 0.023692810907959938 0.00898692850023508 0.029411764815449715 0.009803921915590763 0.007352941203862429 0.0 0.009803921915590763 0.0008169934735633433 0.0008169934735633433 0.0 0.010620915330946445 0.0008169934735633433 0.028594771400094032 0.0008169934735633433 0.01715686358511448 0.005718954373151064 0.0 …	0.13568139311927344 0.04241909881025372 0.029735803982586174 0.5008094048124231 0.12178792022254721 0.038269916859195216 0.036745406824147175 0.028266302041586262 0.03087525735929733 0.03540949596869272
5	1.0	1.0	0.04299754276871681 0.020884521305561066 0.0 0.022113021463155746 0.0012285012053325772 0.0012285012053325772 0.0 0.0 0.028255527839064598 0.007371007464826107 0.007371007464826107 0.007371007464826107 0.0 0.015970515087246895 0.015970515087246895 0.014742014929652214 0.029484029859304428 0.0012285012053325772 0.0 0.009828009642660618 0.0036855037324130535 0.029484029859304428 0.0 0.0 0.029484029…	0.04646209972399725 0.0391943385955363 0.09874031840625053 0.08628675663028047 0.07868473579157484 0.13578584457878456 0.03349282296650718 0.058810608448175594 0.040550477991385725 0.381991996867512
6	1.0	1.0	0.037278659641742706 0.03168686106801033 0.023299161344766617 0.01397949643433094 0.002795899286866188 0.012115564197301865 0.002795899286866188 0.0 0.006523765157908201 0.004659832455217838 0.006523765157908201 0.002795899286866188 0.01770736277103424 0.008387697860598564 0.007455731742084026 0.012115564197301865 0.013047530315816402 0.02050326205790043 0.015843430534005165 0.007455731742084026 …	0.2858411617132713 0.07288175941694582 0.036880367704956986 0.05132853558937176 0.04209013166327893 0.3168616894651065 0.06689373546485007 0.04740976762072185 0.03219249574245999 0.04762035561903718
7	1.0	1.0	0.05303030461072922 0.02904040366411209 0.0416666679084301 0.0025252525229007006 0.022727273404598236 0.0037878789007663727 0.008838383480906487 0.0 0.005050505045801401 0.007575757801532745 0.00631313119083643 0.0 0.00631313119083643 0.0 0.011363636702299118 0.0 0.005050505045801401 0.0012626262614503503 0.047979798167943954 0.005050505045801401 0.0012626262614503503 0.0 0.03156565502285957 0.0 …	0.11685245696596368 0.05680023764481486 0.048951704945201 0.07793811854098584 0.4958281869681002 0.025082993282364793 0.05200043776676409 0.04868070647217308 0.048837051745073815 0.02902810566855845
8	1.0	1.0	0.01689189113676548 0.03153153136372566 0.0022522523067891598 0.045045044273138046 0.0 0.01576576568186283 0.03153153136372566 0.038288287818431854 0.006756756920367479 0.010135134682059288 0.009009009227156639 0.0 0.014639639295637608 0.013513513840734959 0.01689189113676548 0.0 0.020270269364118576 0.010135134682059288 0.0 0.006756756920367479 0.006756756920367479 0.0011261261533945799 0.0 0.01…	0.03025333947489631 0.04448948257331482 0.11516658989712893 0.048671886995240145 0.5096391831721169 0.04057730692461229 0.031844004299094085 0.0308613542146476 0.040638722554890164 0.10785812989405816
9	1.0	1.0	0.011891892179846764 0.0 0.03891891986131668 0.0 0.004324324429035187 0.01297297328710556 0.0 0.0 0.02270270325243473 0.007567567750811577 0.00648648664355278 0.014054054394364357 0.021621622145175934 0.00324324332177639 0.0 0.015135135501623154 0.0 0.015135135501623154 0.03891891986131668 0.0 0.008648648858070374 0.0021621622145175934 0.00648648664355278 0.01621621660888195 0.00324324332177639 0…	0.0403755227188209 0.03060039616584317 0.053474799450528514 0.030972275980358663 0.04294832388455023 0.5199259276124567 0.08705023413249544 0.04619658022358322 0.0442461085433695 0.10420983128799444
10	1.0	1.0	0.026026025414466858 0.012012012302875519 0.060060061514377594 0.005005004815757275 0.005005004815757275 0.03203203156590462 0.0 0.0 0.018018018454313278 0.0 0.008008007891476154 0.006006006151437759 0.006006006151437759 0.0200200192630291 0.014014014042913914 0.026026025414466858 0.013013012707233429 0.009009009227156639 0.030030030757188797 0.007007007021456957 0.009009009227156639 0.0130130127…	0.08703106607298221 0.13655594793319398 0.0328744220959789 0.10119078083149975 0.28440554787860134 0.026639029633041524 0.1636470648446697 0.06176535817254401 0.07235102444683314 0.033539758090656284
11	1.0	1.0	0.0 0.02310924418270588 0.05042016878724098 0.0 0.0 0.0 0.02310924418270588 0.03361344709992409 0.008403361774981022 0.016806723549962044 0.0 0.0 0.0 0.006302521098405123 0.0357142873108387 0.0 0.004201680887490511 0.004201680887490511 0.014705882407724857 0.006302521098405123 0.008403361774981022 0.0021008404437452555 0.0 0.0021008404437452555 0.0357142873108387 0.014705882407724857 0.0 0.0 0.0 …	0.0489571316083429 0.319141533446868 0.05434085956527309 0.07039132743686943 0.04521232763830141 0.032631983738944055 0.05703272354373815 0.2428628980570967 0.05106301159149587 0.07836620337307025
12	1.0	1.0	0.12889812886714935 0.06029105931520462 0.018711019307374954 0.005197505000978708 0.0 0.03534303605556488 0.0 0.0020790020935237408 0.025987526401877403 0.02494802512228489 0.01767151802778244 0.0010395010467618704 0.01143451128154993 0.029106028378009796 0.007276507094502449 0.02494802512228489 0.0020790020935237408 0.0020790020935237408 0.025987526401877403 0.0010395010467618704 0.0 0.008316008…	0.028356242979627713 0.029794661688768077 0.41348881184998476 0.030473466023418605 0.043968742676590074 0.26156593695200675 0.03762515454920108 0.027863301736607695 0.04510008323434094 0.0817635983094539
13	1.0	1.0	0.0 0.0 0.0 0.0 0.0 0.019976498559117317 0.0 0.0 0.0 0.0023501762188971043 0.0 0.0 0.014101057313382626 0.0 0.0 0.036427732557058334 0.0 0.0 0.0 0.0 0.0023501762188971043 0.0 0.010575792752206326 0.0 0.0 0.0 0.005875440780073404 0.047003526240587234 0.007050528656691313 0.04112808406352997 0.009400704875588417 0.0 0.0 0.0011750881094485521 0.0 0.0 0.0 0.0011750881094485521 0.0011750881094485521 0…	0.07018662295181495 0.035700462193483766 0.28202909769813983 0.11865242898233987 0.2017258259147107 0.0786184285421552 0.043244309859368654 0.05255648399019449 0.07492998793287951 0.042356351934913425
14	1.0	1.0	0.022413793951272964 0.01206896547228098 0.0 0.01034482754766941 0.01206896547228098 0.01206896547228098 0.013793103396892548 0.04137931019067764 0.037931036204099655 0.031034482643008232 0.003448275849223137 0.0 0.003448275849223137 0.02068965509533882 0.0 0.0 0.01206896547228098 0.003448275849223137 0.01034482754766941 0.0 0.015517241321504116 0.02413793094456196 0.02413793094456196 0.001724137…	0.11115457527156744 0.09268899387155315 0.029669304606866526 0.0909437406593847 0.07062257394758191 0.08506604880690874 0.15786517417426407 0.20196792344958345 0.09680137213011154 0.06322029308217704
15	1.0	1.0	0.022030651569366455 0.0 0.03735632076859474 0.0009578543831594288 0.031609196215867996 0.019157087430357933 0.004789271857589483 0.0009578543831594288 0.01628352515399456 0.020114943385124207 0.026819923892617226 0.006704980973154306 0.0019157087663188577 0.0 0.0009578543831594288 0.01149425283074379 0.0019157087663188577 0.006704980973154306 0.022030651569366455 0.014367816038429737 0.005747126…	0.024993837027141093 0.023594245771405533 0.052739143227489516 0.3483232737711836 0.35341269651931173 0.061526349691056414 0.022942163481801493 0.037287973853090815 0.046099036985789606 0.02908127967173242
16	1.0	1.0	0.02557544782757759 0.005115089472383261 0.043478261679410934 0.0 0.0 0.0 0.0 0.02557544782757759 0.0 0.06905370950698853 0.0 0.0 0.010230178944766521 0.010230178944766521 0.007672634441405535 0.0 0.007672634441405535 0.007672634441405535 0.01534526888281107 0.0 0.005115089472383261 0.0 0.0 0.0 0.007672634441405535 0.0 0.0025575447361916304 0.0 0.0 0.0 0.0 0.0 0.0 0.007672634441405535 0.025575447…	0.04647116024361544 0.06451839909923739 0.026210399713393784 0.15613004759711355 0.36089359742054367 0.06119171912585085 0.13537668253237123 0.07124852858385798 0.045984953170581974 0.031974512513434736
17	1.0	1.0	0.0200200192630291 0.006006006151437759 0.0 0.0 0.0 0.0 0.0010010009864345193 0.007007007021456957 0.0 0.0010010009864345193 0.0 0.0 0.014014014042913914 0.012012012302875519 0.006006006151437759 0.030030030757188797 0.021021021530032158 0.004004003945738077 0.0 0.0 0.0030030030757188797 0.009009009227156639 0.005005004815757275 0.015015015378594398 0.0010010009864345193 0.0010010009864345193 0.0…	0.029330896440051837 0.03103832495651285 0.24184562601704193 0.03322671925225872 0.04561158806884232 0.25253909850980777 0.044665688702915464 0.038821954484605174 0.05276194598754301 0.2301581575804215
18	1.0	1.0	0.0021621622145175934 0.00648648664355278 0.021621622145175934 0.010810811072587967 0.0021621622145175934 0.007567567750811577 0.0324324332177639 0.00324324332177639 0.03891891986131668 0.02270270325243473 0.008648648858070374 0.0021621622145175934 0.00648648664355278 0.04648648574948311 0.00324324332177639 0.020540541037917137 0.01621621660888195 0.0054054055362939835 0.00648648664355278 0.00324…	0.20461156209520917 0.05089128901550253 0.026579635186901023 0.4444183227079332 0.0778673599682852 0.03479415303342499 0.05921644009901673 0.03212512619103587 0.040394960656055086 0.029101151046636596
19	1.0	1.0	0.045045044273138046 0.001287001301534474 0.075933076441288 0.0154440151527524 0.0 0.012870012782514095 0.0 0.0 0.010296010412275791 0.001287001301534474 0.0038610037881881 0.005148005206137896 0.012870012782514095 0.0 0.001287001301534474 0.010296010412275791 0.010296010412275791 0.006435006391257048 0.045045044273138046 0.0 0.010296010412275791 0.005148005206137896 0.005148005206137896 0.0 0.05…	0.07852950814788322 0.07359907051568519 0.03632287663479013 0.2866207882741977 0.1680594035808978 0.0641776149194147 0.12044567581255401 0.051330175469955636 0.059329102988053786 0.06158578365656759
20	1.0	1.0	0.06846846640110016 0.028828829526901245 0.012612612918019295 0.030630631372332573 0.018018018454313278 0.009009009227156639 0.0036036036908626556 0.0054054055362939835 0.0 0.0 0.019819820299744606 0.0036036036908626556 0.0018018018454313278 0.0 0.0018018018454313278 0.028828829526901245 0.054054055362939835 0.0 0.0018018018454313278 0.018018018454313278 0.018018018454313278 0.036036036908626556 …	0.029500565655692437 0.05547028686309736 0.031093048559920025 0.042845716509220165 0.029125863795874143 0.057884231536926664 0.08040957795600195 0.051240479330148775 0.5935133343421466 0.028916895450975536
21	1.0	1.0	0.022727273404598236 0.0025252525229007006 0.023989899083971977 0.007575757801532745 0.0 0.0025252525229007006 0.03030303120613098 0.005050505045801401 0.03156565502285957 0.02651515230536461 0.008838383480906487 0.0037878789007663727 0.0 0.0 0.0 0.01262626238167286 0.0012626262614503503 0.0 0.046717170625925064 0.0 0.0 0.013888888992369175 0.0025252525229007006 0.021464645862579346 0.01010101009…	0.21800493501186616 0.1832398195734519 0.025248715168089114 0.03872569820987969 0.04156254420293288 0.09170635107737317 0.11612994483474012 0.1862574064469489 0.04617536580382564 0.052949219670894686
22	1.0	1.0	0.02864583395421505 0.0 0.0052083334885537624 0.015625 0.0052083334885537624 0.0173611119389534 0.0321180559694767 0.0 0.0642361119389534 0.0026041667442768812 0.01822916604578495 0.0 0.0017361111240461469 0.0 0.0173611119389534 0.0225694440305233 0.00434027798473835 0.0069444444961845875 0.010416666977107525 0.0 0.0147569440305233 0.0147569440305233 0.0225694440305233 0.0017361111240461469 0.011…	0.16256927139509825 0.3170181376377685 0.04238727513916255 0.1143179479550215 0.0448543905976866 0.0415442407111242 0.05004897038221696 0.1209630428583828 0.042536045920581106 0.06376067740295821
23	1.0	1.0	0.059139784425497055 0.02777777798473835 0.00716845877468586 0.0197132620960474 0.01075268816202879 0.031362008303403854 0.01344086043536663 0.004480286967009306 0.02777777798473835 0.00716845877468586 0.00358422938734293 0.006272401660680771 0.02867383509874344 0.0 0.0026881720405071974 0.008064515888690948 0.01344086043536663 0.024193547666072845 0.017921147868037224 0.01433691754937172 0.00627…	0.050680508671042984 0.04314317540556268 0.037641431018981805 0.27859861014514875 0.2893476503084483 0.06226074762655998 0.1262291281459742 0.021984359892113715 0.04674503683850409 0.04336935194766278
24	1.0	1.0	0.21810699999332428 0.02880658395588398 0.004115226212888956 0.006172839552164078 0.019547324627637863 0.01440329197794199 0.003086419776082039 0.002057613106444478 0.020576132461428642 0.003086419776082039 0.03600823134183884 0.009259259328246117 0.0 0.008230452425777912 0.011316872201859951 0.01337448600679636 0.09156378358602524 0.0 0.009259259328246117 0.002057613106444478 0.01028806623071432…	0.04478421797182349 0.03130631940003518 0.4373582931224929 0.032769412631048773 0.029164971028816367 0.06675968451446626 0.03350580392612852 0.03212991492742687 0.038282657985001 0.2539387244927621
25	1.0	1.0	0.01587301678955555 0.007936508394777775 0.0595238097012043 0.010582010261714458 0.0 0.0 0.01587301678955555 0.022486772388219833 0.022486772388219833 0.003968254197388887 0.0 0.0 0.005291005130857229 0.018518518656492233 0.01587301678955555 0.0 0.022486772388219833 0.0 0.03703703731298447 0.0 0.01587301678955555 0.007936508394777775 0.0 0.0 0.013227513059973717 0.017195766791701317 0.01058201026…	0.5015912758865133 0.03067919576464212 0.014957490560440864 0.1550098794853618 0.020533240823139627 0.018009321407562656 0.18608123802772394 0.01689316580943905 0.029703816548263713 0.02654137568691347
26	1.0	1.0	0.0 0.020066889002919197 0.08026755601167679 0.01337792631238699 0.0 0.0016722407890483737 0.03511705622076988 0.010033444501459599 0.011705685406923294 0.015050167217850685 0.0033444815780967474 0.005016722250729799 0.0016722407890483737 0.02842809446156025 0.016722407191991806 0.0016722407890483737 0.0 0.0 0.02675585262477398 0.0016722407890483737 0.008361203595995903 0.021739130839705467 0.008…	0.2992467786490061 0.06084678779975866 0.018770481958718718 0.3090094881869497 0.10401546477246068 0.036282735388821215 0.07987463468478517 0.033766278331589 0.03672311537383684 0.0214642348540741
27	1.0	1.0	0.011904762126505375 0.006613756529986858 0.0026455025654286146 0.005291005130857229 0.0026455025654286146 0.0 0.009259259328246117 0.0013227512827143073 0.030423279851675034 0.0 0.022486772388219833 0.01587301678955555 0.010582010261714458 0.0 0.010582010261714458 0.014550264924764633 0.02777777798473835 0.005291005130857229 0.003968254197388887 0.005291005130857229 0.013227513059973717 0.002645…	0.04359406187624749 0.23214196606786425 0.04583333333333334 0.043619011976047894 0.02965319361277444 0.05173403193612772 0.032447604790419145 0.3028505489021958 0.0488522954091816 0.16927395209580834
28	1.0	1.0	0.007201645988970995 0.011316872201859951 0.02777777798473835 0.0 0.004115226212888956 0.005144033115357161 0.004115226212888956 0.0 0.015432098880410194 0.017489712685346603 0.008230452425777912 0.01337448600679636 0.002057613106444478 0.008230452425777912 0.012345679104328156 0.018518518656492233 0.003086419776082039 0.0 0.05144032835960388 0.001028806553222239 0.01337448600679636 0.00205761310…	0.057778248812110404 0.051428117216893644 0.059836080052284815 0.08317877519297691 0.05485489198593962 0.3167382050059174 0.1214032112765619 0.11352516206524994 0.09082719516718765 0.050430113224877636
29	1.0	1.0	0.11081080883741379 0.008108108304440975 0.0013513513840734959 0.031081080436706543 0.013513513840734959 0.020270269364118576 0.0 0.0 0.022972973063588142 0.0027027027681469917 0.04324324429035187 0.006756756920367479 0.008108108304440975 0.006756756920367479 0.0027027027681469917 0.037837836891412735 0.031081080436706543 0.006756756920367479 0.009459459222853184 0.0 0.0054054055362939835 0.00675…	0.028678702075402927 0.055569159079610415 0.07406005832201772 0.07945447395172484 0.5007976611832105 0.046746655388108536 0.05414449910587742 0.027498905534655484 0.045455557286913195 0.08759432807247952
30	1.0	1.0	0.0515873022377491 0.0019841270986944437 0.01984127052128315 0.008928571827709675 0.0 0.0009920635493472219 0.0376984141767025 0.008928571827709675 0.012896825559437275 0.0019841270986944437 0.01984127052128315 0.007936508394777775 0.0069444444961845875 0.0 0.003968254197388887 0.003968254197388887 0.052579365670681 0.0 0.007936508394777775 0.01686508022248745 0.009920635260641575 0.0218253973871…	0.12160294795025345 0.11664296824411374 0.02597480624036205 0.08580164086542634 0.04610845199233648 0.0301670905680279 0.05734350696600114 0.42816707721680386 0.04312445343426864 0.04506705652240676
31	1.0	1.0	0.018018018454313278 0.0020020019728690386 0.008008007891476154 0.023023022338747978 0.0010010009864345193 0.0030030030757188797 0.030030030757188797 0.011011010967195034 0.004004003945738077 0.004004003945738077 0.011011010967195034 0.0 0.012012012302875519 0.006006006151437759 0.01701701618731022 0.0 0.007007007021456957 0.009009009227156639 0.022022021934390068 0.0030030030757188797 0.0 0.0030…	0.02338006913003257 0.12061243366924672 0.030201791538873434 0.03703568472810475 0.02437198773185329 0.02956891095857061 0.06145027019132465 0.5440703957937789 0.08476948541940521 0.04453897083881016
32	1.0	1.0	0.02500000037252903 0.013888888992369175 0.0013888889225199819 0.0 0.009722222574055195 0.012500000186264515 0.02500000037252903 0.0 0.0347222238779068 0.02638888917863369 0.03888889029622078 0.008333333767950535 0.0 0.0069444444961845875 0.012500000186264515 0.02083333395421505 0.02361111156642437 0.0 0.0347222238779068 0.0 0.013888888992369175 0.0 0.03194444626569748 0.0 0.01805555634200573 0.0…	0.33518010707556867 0.1308038129348776 0.035890835152125565 0.18696252355102877 0.029977428320928312 0.030863506631596694 0.09907288227283759 0.052241311768985534 0.04963903967765406 0.049368552614397425
33	1.0	1.0	0.05717255547642708 0.015592515468597412 0.018711019307374954 0.003118503140285611 0.0 0.0 0.0 0.0 0.0 0.0 0.0 0.0 0.0010395010467618704 0.0 0.0 0.05509355664253235 0.04469854384660721 0.0 0.005197505000978708 0.0 0.005197505000978708 0.0 0.02286902256309986 0.0 0.03326403349637985 0.0 0.0020790020935237408 0.0 0.02286902256309986 0.03534303605556488 0.021829521283507347 0.009355509653687477 0.02…	0.039927066282659594 0.08353535144244367 0.2841099807305806 0.04963084212198447 0.029594789659435527 0.048263334921851864 0.03764788761577199 0.044961979155875124 0.03354536601537416 0.34878340205402364
34	1.0	1.0	0.025025025010108948 0.0030030030757188797 0.012012012302875519 0.026026025414466858 0.005005004815757275 0.023023022338747978 0.0020020019728690386 0.0010010009864345193 0.013013012707233429 0.005005004815757275 0.01901901885867119 0.0030030030757188797 0.006006006151437759 0.006006006151437759 0.006006006151437759 0.01901901885867119 0.03203203156590462 0.008008007891476154 0.029029028490185738…	0.014045158091460425 0.02179716999122776 0.025534917426293973 0.031453017531815355 0.8274438384377749 0.01250683346682434 0.012983586966195037 0.015958528802268127 0.020830949565836476 0.017445999720304643
35	1.0	1.0	0.04282407462596893 0.018518518656492233 0.0416666679084301 0.008101851679384708 0.002314814832061529 0.012731481343507767 0.011574073694646358 0.0 0.0011574074160307646 0.02777777798473835 0.008101851679384708 0.0 0.0 0.018518518656492233 0.012731481343507767 0.0 0.026620371267199516 0.0011574074160307646 0.039351850748062134 0.02777777798473835 0.021990740671753883 0.0 0.0 0.0 0.045138888061046…	0.04434286189525709 0.06379799923961602 0.05890599752875198 0.03864592244083263 0.028000546525995606 0.08082050185343603 0.09178666476570674 0.47614592244083254 0.03490934797072523 0.08264423533884624
36	1.0	1.0	0.0357142873108387 0.014880952425301075 0.01884920708835125 0.011904762126505375 0.0019841270986944437 0.0019841270986944437 0.0 0.010912698693573475 0.01884920708835125 0.02678571455180645 0.0009920635493472219 0.0 0.004960317630320787 0.0059523810632526875 0.0019841270986944437 0.0 0.003968254197388887 0.011904762126505375 0.02579365111887455 0.003968254197388887 0.013888888992369175 0.00198412…	0.03735286843416129 0.11496378969809061 0.027041902233926583 0.31175345643790947 0.04254666931407687 0.017243000909176368 0.2904592211737084 0.05734429918522469 0.07935960539653676 0.021935187217188592
37	1.0	1.0	0.03303303197026253 0.01901901885867119 0.026026025414466858 0.005005004815757275 0.0010010009864345193 0.012012012302875519 0.0030030030757188797 0.0010010009864345193 0.013013012707233429 0.013013012707233429 0.01901901885867119 0.0010010009864345193 0.013013012707233429 0.006006006151437759 0.022022021934390068 0.007007007021456957 0.005005004815757275 0.0010010009864345193 0.01101101096719503…	0.17608653660421084 0.060009014229605424 0.040847337582898866 0.3962011460949072 0.07277058785654507 0.03724164574077675 0.05940377309896353 0.046139978108299694 0.058334943017191596 0.05296503766660246
38	1.0	1.0	0.15572716295719147 0.02960103005170822 0.12226512283086777 0.002574002603068948 0.0 0.0 0.005148005206137896 0.0 0.002574002603068948 0.006435006391257048 0.0 0.0 0.012870012782514095 0.027027027681469917 0.005148005206137896 0.0 0.02960103005170822 0.0 0.0038610037881881 0.0 0.0038610037881881 0.006435006391257048 0.0 0.0 0.0154440151527524 0.0 0.002574002603068948 0.0 0.0 0.0 0.0 0.03989703953…	0.08724144631091807 0.061416989030787926 0.03462102343984598 0.28491689187995667 0.26073516683447284 0.051958030840972884 0.08404430077897294 0.04745376503629911 0.04498966668433046 0.042622719163443006
39	1.0	1.0	0.0381944440305233 0.0011574074160307646 0.06018518656492233 0.0 0.002314814832061529 0.004629629664123058 0.02777777798473835 0.0034722222480922937 0.0034722222480922937 0.019675925374031067 0.011574073694646358 0.0 0.010416666977107525 0.0011574074160307646 0.0 0.0 0.025462962687015533 0.0 0.05324074253439903 0.0 0.005787036847323179 0.0011574074160307646 0.0011574074160307646 0.0 0.01504629664…	0.06072982240646893 0.06339116638517828 0.04205947080198563 0.05874405036081665 0.05115922002149531 0.05609294232048707 0.03987921592712003 0.4531142842520089 0.12467372946414912 0.05015609806028952
40	1.0	1.0	0.055019304156303406 0.10521235316991806 0.0038610037881881 0.000965250947047025 0.0 0.0 0.005791505798697472 0.013513513840734959 0.0 0.004826254677027464 0.0 0.0 0.018339768052101135 0.020270269364118576 0.0 0.0 0.03474903479218483 0.0038610037881881 0.0 0.00193050189409405 0.011583011597394943 0.009652509354054928 0.000965250947047025 0.012548262253403664 0.0 0.03764478862285614 0.004826254677…	0.04215940878100433 0.1342404796142481 0.034175376844876613 0.06176893524778401 0.05983016046759538 0.04221664198484757 0.041086286208944146 0.4788702165561344 0.06023794704497828 0.04541454724958689
41	1.0	1.0	0.0009578543831594288 0.007662835065275431 0.006704980973154306 0.0 0.030651340261101723 0.03639846667647362 0.0 0.0 0.0 0.0 0.03256705030798912 0.004789271857589483 0.005747126415371895 0.0 0.006704980973154306 0.010536398738622665 0.0038314175326377153 0.0028735632076859474 0.02107279747724533 0.04118774086236954 0.0019157087663188577 0.010536398738622665 0.02777777798473835 0.0 0.0354406125843…	0.07679596297020214 0.08687076884806047 0.0219087048455019 0.11055633540041572 0.03397951870739236 0.028832542629873777 0.5549020653055885 0.02614355858016905 0.028027031989433588 0.0319835107233604
42	1.0	1.0	0.008387697860598564 0.011183597147464752 0.018639329820871353 0.0 0.012115564197301865 0.006523765157908201 0.028890959918498993 0.0 0.01397949643433094 0.006523765157908201 0.01677539572119713 0.02423112839460373 0.006523765157908201 0.0009319664677605033 0.004659832455217838 0.02795899286866188 0.008387697860598564 0.0 0.022367194294929504 0.011183597147464752 0.012115564197301865 0.0121155641…	0.27129611744253446 0.08451913377546003 0.06306741355997701 0.07554782907303698 0.05276543686819916 0.051091365655785245 0.17807395960766617 0.09585130813641535 0.07339085270319602 0.05439658317773068
43	1.0	1.0	0.07456140220165253 0.0 0.010233918204903603 0.0 0.01608187146484852 0.010233918204903603 0.0 0.0 0.0 0.010233918204903603 0.036549706012010574 0.0 0.0 0.002923976629972458 0.001461988314986229 0.0 0.011695906519889832 0.011695906519889832 0.011695906519889832 0.04239765927195549 0.02631578966975212 0.004385964944958687 0.046783626079559326 0.0 0.011695906519889832 0.008771929889917374 0.01169590…	0.10021781531993083 0.3533085919415909 0.0350477751720892 0.05670787702162208 0.03729423282712144 0.02577354796111193 0.22915385958121798 0.04091436898066979 0.0553190197551664 0.0662629114394784
44	1.0	1.0	0.06406406313180923 0.182182177901268 0.0010010009864345193 0.0010010009864345193 0.0030030030757188797 0.0 0.0 0.0 0.0 0.0030030030757188797 0.011011010967195034 0.0 0.004004003945738077 0.0 0.0 0.0 0.021021021530032158 0.009009009227156639 0.0010010009864345193 0.008008007891476154 0.0200200192630291 0.004004003945738077 0.0 0.0 0.014014014042913914 0.01701701618731022 0.005005004815757275 0.0 …	0.03182207014542331 0.030016158159870642 0.03843741089250069 0.3670848778633207 0.3209010550327914 0.07852865697177103 0.02952190856382464 0.029616956563064255 0.03968253968253976 0.03438836612489306
45	1.0	1.0	0.002844950184226036 0.02275960147380829 0.0 0.0 0.0 0.0 0.0 0.005689900368452072 0.00711237546056509 0.005689900368452072 0.0 0.0 0.02418207749724388 0.005689900368452072 0.0 0.0 0.00711237546056509 0.019914651289582253 0.004267425276339054 0.0 0.005689900368452072 0.005689900368452072 0.0 0.008534850552678108 0.01422475092113018 0.011379800736904144 0.011379800736904144 0.0 0.0 0.0 0.0 0.038406…	0.02517093472629206 0.025145453773304523 0.2674141079543041 0.053845500488384906 0.13993290015713256 0.06295069435596884 0.16488724678302977 0.02341274897014483 0.048600670998428706 0.1886397417930096
46	1.0	1.0	0.027027027681469917 0.015015015378594398 0.08808808773756027 0.012012012302875519 0.008008007891476154 0.004004003945738077 0.0200200192630291 0.008008007891476154 0.013013012707233429 0.012012012302875519 0.022022021934390068 0.0 0.01601601578295231 0.023023022338747978 0.015015015378594398 0.0 0.0030030030757188797 0.0 0.050050050020217896 0.007007007021456957 0.0 0.009009009227156639 0.0 0.00…	0.03222929141716561 0.09692490019960082 0.061077844311377257 0.042964071856287436 0.03391966067864268 0.034424900199600796 0.08043288423153692 0.0556511976047904 0.03561002994011974 0.5267652195608791
47	1.0	1.0	0.01297297328710556 0.030270271003246307 0.027027027681469917 0.0021621622145175934 0.015135135501623154 0.010810811072587967 0.0021621622145175934 0.004324324429035187 0.0021621622145175934 0.007567567750811577 0.0 0.0 0.024864865466952324 0.03567567467689514 0.0010810811072587967 0.0 0.01621621660888195 0.0010810811072587967 0.047567568719387054 0.00324324332177639 0.014054054394364357 0.023783…	0.033938856294145635 0.0305382500991285 0.023454773953776063 0.09297902511475412 0.5811407488054148 0.0985638151306821 0.03627761312392053 0.025672560602700473 0.04878458571073363 0.02864977116474131
48	1.0	1.0	0.005630630534142256 0.0011261261533945799 0.07207207381725311 0.012387387454509735 0.0 0.0 0.006756756920367479 0.010135134682059288 0.006756756920367479 0.0033783784601837397 0.0 0.0 0.013513513840734959 0.027027027681469917 0.005630630534142256 0.0 0.007882882840931416 0.0 0.06756756454706192 0.0022522523067891598 0.012387387454509735 0.020270269364118576 0.0033783784601837397 0.00337837846018…	0.0796051575010899 0.19150205336453588 0.03638699612269711 0.048190974373092915 0.031092986440911307 0.04102714112005869 0.05665680133984907 0.40965769610204855 0.0563929612040287 0.04948723243168834
49	1.0	1.0	0.01901901885867119 0.007007007021456957 0.018018018454313278 0.0020020019728690386 0.0 0.025025025010108948 0.0 0.0010010009864345193 0.0030030030757188797 0.004004003945738077 0.008008007891476154 0.0020020019728690386 0.009009009227156639 0.0 0.0030030030757188797 0.018018018454313278 0.004004003945738077 0.004004003945738077 0.01001000963151455 0.011011010967195034 0.004004003945738077 0.0010…	0.3156665392619019 0.06923387268017116 0.054985773134581535 0.064477428122478 0.038242663608952045 0.22025098738692794 0.09809105193867568 0.04057841763281919 0.045164989170594645 0.05330827706289512
50	1.0	1.0	0.039501041173934937 0.0 0.0 0.008316008374094963 0.0 0.016632016748189926 0.009355509653687477 0.009355509653687477 0.0 0.021829521283507347 0.0041580041870474815 0.010395010001957417 0.006237006280571222 0.015592515468597412 0.0 0.03222453221678734 0.0 0.0 0.0041580041870474815 0.0010395010467618704 0.006237006280571222 0.034303534775972366 0.021829521283507347 0.025987526401877403 0.0062370062…	0.03375687649092045 0.03674602015481213 0.271457085828343 0.03727179786767898 0.03554841536439288 0.33610827126235315 0.044846891582688064 0.03802151793973008 0.027301494571831713 0.13894162893724704
51	1.0	1.0	0.0 0.0023501762188971043 0.0 0.0 0.0 0.0047003524377942085 0.0 0.0 0.0 0.0 0.0 0.0 0.014101057313382626 0.0 0.0 0.036427732557058334 0.0 0.0317273810505867 0.0 0.010575792752206326 0.0011750881094485521 0.0 0.007050528656691313 0.0 0.0 0.0035252643283456564 0.007050528656691313 0.0 0.007050528656691313 0.014101057313382626 0.009400704875588417 0.0 0.0011750881094485521 0.0011750881094485521 0.0 …	0.03797139448912817 0.03783557146062923 0.10186727137441101 0.07242320093540737 0.08343077159290868 0.38514096068218545 0.16549150220269532 0.03108575747912445 0.04000873991661647 0.0447448298668932
52	1.0	1.0	0.06388889253139496 0.010185184888541698 0.006481481250375509 0.0027777778450399637 0.02222222276031971 0.011111111380159855 0.0 0.0 0.02222222276031971 0.0018518518190830946 0.049074072390794754 0.006481481250375509 0.0 0.0 0.0009259259095415473 0.012037036940455437 0.032407406717538834 0.004629629664123058 0.014814814552664757 0.017592592164874077 0.008333333767950535 0.0018518518190830946 0.02…	0.08303161119621227 0.054391217564870274 0.053712342756347786 0.4109629578053196 0.12845819987931112 0.12106020517105326 0.03954880935802808 0.029168407371303866 0.03996657847096504 0.03969967042658864
53	1.0	1.0	0.026026025414466858 0.0020020019728690386 0.031031031161546707 0.01601601578295231 0.005005004815757275 0.0010010009864345193 0.01701701618731022 0.018018018454313278 0.009009009227156639 0.015015015378594398 0.0030030030757188797 0.0 0.01901901885867119 0.014014014042913914 0.006006006151437759 0.0 0.013013012707233429 0.0 0.022022021934390068 0.006006006151437759 0.008008007891476154 0.0220220…	0.05047452265280766 0.2628987308402064 0.04055097352464892 0.0661977930930591 0.09391594170150268 0.030655669792490643 0.05641547094490262 0.22492750348359897 0.09518698452152283 0.07877640944526049
54	1.0	1.0	0.015432098880410194 0.0 0.009259259328246117 0.005144033115357161 0.012345679104328156 0.003086419776082039 0.03292180970311165 0.001028806553222239 0.0658436194062233 0.016460904851555824 0.012345679104328156 0.008230452425777912 0.0 0.0 0.016460904851555824 0.015432098880410194 0.004115226212888956 0.0 0.017489712685346603 0.005144033115357161 0.003086419776082039 0.008230452425777912 0.039094…	0.030097212981444618 0.05916869963776173 0.07356583130036198 0.046046795298292455 0.04418015820211447 0.03904228579877287 0.04892991794189425 0.5548440156723582 0.05602683521845216 0.04809824794854767
55	1.0	1.0	0.013013012707233429 0.049049049615859985 0.0 0.03403403237462044 0.0010010009864345193 0.0 0.007007007021456957 0.012012012302875519 0.0020020019728690386 0.028028028085827827 0.0 0.0 0.013013012707233429 0.024024024605751038 0.0020020019728690386 0.0 0.0200200192630291 0.055055055767297745 0.0 0.005005004815757275 0.01601601578295231 0.01601601578295231 0.006006006151437759 0.03203203156590462 …	0.048881403858948735 0.03161385562208911 0.26213198602794385 0.05693820691949429 0.03706129407850959 0.14372297072521628 0.09559006986027953 0.04652154025282768 0.0432676314038589 0.23427104125083179
56	1.0	1.0	0.08353808522224426 0.17199017107486725 0.0012285012053325772 0.03685503825545311 0.0 0.0 0.0036855037324130535 0.029484029859304428 0.0 0.0024570024106651545 0.0 0.0 0.020884521305561066 0.03071253001689911 0.017199017107486725 0.0 0.07616707682609558 0.0 0.0012285012053325772 0.0012285012053325772 0.020884521305561066 0.011056510731577873 0.0 0.0 0.011056510731577873 0.03562653437256813 0.01597…	0.16534776106950125 0.06615707491768866 0.04308424950741615 0.4353543716425668 0.034150348820044835 0.04238468400818945 0.08443563034702305 0.04690297860869904 0.05041364216903818 0.03176925890983304
57	1.0	1.0	0.027992278337478638 0.0038610037881881 0.009652509354054928 0.008687258698046207 0.03764478862285614 0.018339768052101135 0.0 0.000965250947047025 0.0 0.000965250947047025 0.028957528993487358 0.00193050189409405 0.0 0.0 0.00193050189409405 0.017374517396092415 0.011583011597394943 0.0077220075763762 0.017374517396092415 0.03957528993487358 0.020270269364118576 0.027027027681469917 0.02123552188…	0.10969365616592913 0.121577497179554 0.03257072810899936 0.06818970754143878 0.0377722815239087 0.030010630912088887 0.03632951488327692 0.29340774971795536 0.09085633081662758 0.17959190315022153
58	1.0	1.0	0.01805555634200573 0.0 0.10000000149011612 0.011111111380159855 0.0 0.0 0.008333333767950535 0.013888888992369175 0.015277777798473835 0.0055555556900799274 0.0013888889225199819 0.0 0.0013888889225199819 0.0 0.01805555634200573 0.0 0.0027777778450399637 0.0 0.05138888955116272 0.0 0.01805555634200573 0.01805555634200573 0.0 0.0 0.013888888992369175 0.0 0.004166666883975267 0.0 0.0 0.0 0.0 0.0 0…	0.22774915285707664 0.28028593974840943 0.04486840272942488 0.11966764146126373 0.03680081697070987 0.03026505129276322 0.08363737640997079 0.06821705426356589 0.0414798310356034 0.06702873323121186
59	1.0	1.0	0.01601601578295231 0.013013012707233429 0.014014014042913914 0.0020020019728690386 0.0020020019728690386 0.0 0.018018018454313278 0.0 0.029029028490185738 0.018018018454313278 0.015015015378594398 0.0 0.007007007021456957 0.0020020019728690386 0.013013012707233429 0.0 0.01901901885867119 0.0 0.026026025414466858 0.01001000963151455 0.005005004815757275 0.0 0.0 0.007007007021456957 0.014014014042…	0.07020517787953523 0.041226370787835864 0.032383761887988735 0.10322736879182803 0.4054758130797226 0.025845368087354572 0.19326053774803315 0.028905424445227167 0.05435452624163417 0.04511565105083923
60	1.0	1.0	0.03253968432545662 0.02698412723839283 0.011111111380159855 0.014285714365541935 0.02142857201397419 0.01666666753590107 0.0 0.0023809524718672037 0.01904761977493763 0.0 0.0015873016091063619 0.0071428571827709675 0.008730159141123295 0.0 0.0 0.012698412872850895 0.03333333507180214 0.0055555556900799274 0.011111111380159855 0.01587301678955555 0.02460317499935627 0.010317460633814335 0.0261904…	0.0223692741904726 0.05486479270757863 0.22879082599132963 0.020970797258985215 0.04969042806107535 0.038388191769327576 0.040161714786986526 0.023621546715486285 0.01973759487394638 0.5014048336448117
61	1.0	1.0	0.016025641933083534 0.0032051282469183207 0.012820512987673283 0.0 0.01175213698297739 0.0032051282469183207 0.0010683761211112142 0.010683760978281498 0.01816239394247532 0.0032051282469183207 0.022435897961258888 0.0 0.0 0.0010683761211112142 0.007478632498532534 0.0 0.009615384973585606 0.025641025975346565 0.025641025975346565 0.0010683761211112142 0.014957264997065067 0.0 0.0 0.0 0.00534188…	0.14881843455945265 0.1020191759338465 0.05523773880809804 0.21145209580838312 0.05970202452238376 0.17948032506415743 0.08282542058739666 0.05333083832335326 0.03252423723980613 0.07460970915312233
62	1.0	1.0	0.018018018454313278 0.0 0.08190008252859116 0.004095003940165043 0.010647010989487171 0.031122030690312386 0.007371007464826107 0.004095003940165043 0.03439803421497345 0.007371007464826107 0.009009009227156639 0.008190007880330086 0.005733005702495575 0.0 0.005733005702495575 0.01638001576066017 0.0 0.007371007464826107 0.024570023640990257 0.0008190008229576051 0.0024570024106651545 0.00327600…	0.032732407525374534 0.05099375716651763 0.2583980974221774 0.048997749182485686 0.04135346328619321 0.05902025735762473 0.038624877903766675 0.0749564700386458 0.044389943517220545 0.3505329765999916
63	1.0	1.0	0.0034722222480922937 0.054398149251937866 0.004629629664123058 0.0 0.0 0.0011574074160307646 0.0 0.008101851679384708 0.0 0.0 0.004629629664123058 0.004629629664123058 0.0034722222480922937 0.0 0.0 0.008101851679384708 0.0011574074160307646 0.009259259328246117 0.0 0.0034722222480922937 0.032407406717538834 0.010416666977107525 0.0 0.0 0.0 0.0173611119389534 0.028935184702277184 0.0 0.0405092574…	0.2822482524989863 0.19060683414048404 0.034504695787707616 0.08221803405141924 0.02770952119665063 0.07375686873265444 0.1621378756431362 0.03173732216841237 0.02543518540608039 0.08964541037447024
64	1.0	1.0	0.028846153989434242 0.009615384973585606 0.0021367522422224283 0.0021367522422224283 0.03739316388964653 0.009615384973585606 0.0 0.0 0.0010683761211112142 0.0 0.030982905998826027 0.0 0.008547008968889713 0.0 0.0032051282469183207 0.009615384973585606 0.007478632498532534 0.006410256493836641 0.006410256493836641 0.008547008968889713 0.009615384973585606 0.013888888992369175 0.02777777798473835…	0.07473378116862725 0.08422748411805835 0.06904971782323666 0.05900888578173644 0.049657031115434416 0.05902914982218347 0.10481574921223555 0.04830947242570729 0.3634963575387299 0.08767237099405233
65	1.0	1.0	0.023148147389292717 0.011111111380159855 0.023148147389292717 0.0018518518190830946 0.035185184329748154 0.006481481250375509 0.0 0.0 0.003703703638166189 0.0055555556900799274 0.017592592164874077 0.0027777778450399637 0.0 0.0018518518190830946 0.0 0.006481481250375509 0.0027777778450399637 0.011111111380159855 0.021296296268701553 0.017592592164874077 0.013888888992369175 0.004629629664123058 …	0.05029095248656118 0.03265426818321022 0.059151538193454214 0.07104309898721073 0.5000158413332065 0.05847564130997249 0.06376664660097774 0.06925830877926675 0.045897622743930055 0.04944608138220897
66	1.0	1.0	0.04150579124689102 0.0077220075763762 0.052123550325632095 0.0038610037881881 0.0 0.0 0.03667953610420227 0.014478764496743679 0.00193050189409405 0.0 0.000965250947047025 0.0 0.005791505798697472 0.000965250947047025 0.00193050189409405 0.0 0.02992277964949608 0.002895752899348736 0.0357142873108387 0.0 0.013513513840734959 0.002895752899348736 0.0 0.0 0.0077220075763762 0.000965250947047025 0.…	0.036679022906567826 0.05240946678072444 0.0487311092101513 0.03285809333713525 0.03378956372968343 0.02685105978519144 0.03283908373728725 0.6659443018724452 0.041612014067103936 0.028286284573709634
67	1.0	1.0	0.02380952425301075 0.0013227512827143073 0.009259259328246117 0.0 0.07275132089853287 0.011904762126505375 0.02380952425301075 0.0 0.01587301678955555 0.014550264924764633 0.009259259328246117 0.0 0.005291005130857229 0.0 0.022486772388219833 0.0 0.011904762126505375 0.0 0.007936508394777775 0.0026455025654286146 0.0 0.0 0.0 0.0 0.021164020523428917 0.0 0.0 0.0 0.0 0.0 0.0 0.0 0.0013227512827143…	0.02982368596141055 0.04881071190951456 0.254507651363939 0.03675981370592153 0.047039254823686136 0.060828343313373334 0.029881902860944814 0.03564537591483698 0.057069194943446595 0.399634065202927
68	1.0	1.0	0.07051282376050949 0.05982905998826027 0.03632478788495064 0.017094017937779427 0.008547008968889713 0.0 0.0 0.006410256493836641 0.0 0.0 0.03418803587555885 0.0 0.0 0.0 0.012820512987673283 0.0 0.007478632498532534 0.0032051282469183207 0.025641025975346565 0.005341880489140749 0.03739316388964653 0.006410256493836641 0.0021367522422224283 0.0 0.013888888992369175 0.017094017937779427 0.0181623…	0.03397166063911778 0.0638524930337343 0.04314802737758795 0.0685559573921464 0.4808337121137264 0.06851643248157156 0.05976825227432927 0.03017726922392831 0.08347002364907152 0.0677061718147864
69	1.0	1.0	0.042328041046857834 0.0026455025654286146 0.021164020523428917 0.0 0.0026455025654286146 0.0 0.0026455025654286146 0.0013227512827143073 0.006613756529986858 0.005291005130857229 0.018518518656492233 0.0 0.0026455025654286146 0.034391533583402634 0.0013227512827143073 0.0 0.003968254197388887 0.003968254197388887 0.034391533583402634 0.003968254197388887 0.014550264924764633 0.007936508394777775…	0.0913622490468798 0.28181731774546104 0.057366747985510336 0.05969014352247868 0.0612109115103126 0.043204596098807606 0.04932991160536061 0.1674428919937903 0.061717834172923834 0.1268573963184745
70	1.0	1.0	0.006756756920367479 0.014264264144003391 0.0015015015378594398 0.010510510765016079 0.0015015015378594398 0.0007507507689297199 0.012012012302875519 0.0037537538446485996 0.038288287818431854 0.0052552553825080395 0.014264264144003391 0.0 0.019519519060850143 0.0045045046135783195 0.008258257992565632 0.0 0.01576576568186283 0.024024024605751038 0.010510510765016079 0.009009009227156639 0.018018…	0.02764952023663522 0.03255537118534018 0.21495563090686085 0.043978308443354305 0.03562754010052194 0.046184738955823305 0.04058148762715536 0.02934492460861415 0.03414857032922113 0.49497390760647414
71	1.0	1.0	0.014660493470728397 0.010802469216287136 0.0038580247201025486 0.007716049440205097 0.0069444444961845875 0.013117283582687378 0.032407406717538834 0.003086419776082039 0.011574073694646358 0.027006173506379128 0.0007716049440205097 0.0 0.00848765391856432 0.010802469216287136 0.0 0.007716049440205097 0.03549382835626602 0.004629629664123058 0.004629629664123058 0.0015432098880410194 0.005401234…	0.026663375152443564 0.05302713811278078 0.14008979925983117 0.035337359108421625 0.11107383541584906 0.10327336869601167 0.03210914323572731 0.32315495858177956 0.06545260430513178 0.10981841813202328
72	1.0	1.0	0.061302680522203445 0.0009578543831594288 0.024904213845729828 0.0028735632076859474 0.0 0.0 0.04118774086236954 0.0028735632076859474 0.013409961946308613 0.0258620698004961 0.004789271857589483 0.0 0.0 0.0019157087663188577 0.007662835065275431 0.0 0.0038314175326377153 0.0 0.020114943385124207 0.0 0.01628352515399456 0.007662835065275431 0.0 0.004789271857589483 0.0028735632076859474 0.002873…	0.2304487410720728 0.05929105644133412 0.03550128658345967 0.37478657143544236 0.04610056994444838 0.027571363297501452 0.1177043503354736 0.03137700502609243 0.04592020777721661 0.03129884808695862
73	1.0	1.0	0.0011261261533945799 0.005630630534142256 0.0394144132733345 0.01576576568186283 0.0011261261533945799 0.0033783784601837397 0.012387387454509735 0.020270269364118576 0.014639639295637608 0.022522522136569023 0.0045045046135783195 0.0 0.010135134682059288 0.03378378227353096 0.013513513840734959 0.0 0.0 0.0033783784601837397 0.013513513840734959 0.0022522523067891598 0.006756756920367479 0.02815…	0.03871071416489056 0.05654792110693867 0.030709766906864146 0.07723535978889685 0.0382117121688827 0.04375148009066614 0.05165093541730097 0.07879156940356574 0.543624615176426 0.04076592577556759
74	1.0	1.0	0.004324324429035187 0.021621622145175934 0.0 0.0 0.0 0.0021621622145175934 0.0 0.0 0.0 0.0 0.0 0.0010810811072587967 0.021621622145175934 0.00324324332177639 0.00324324332177639 0.03351351246237755 0.004324324429035187 0.041081082075834274 0.0 0.0021621622145175934 0.004324324429035187 0.0 0.0021621622145175934 0.0 0.01297297328710556 0.0021621622145175934 0.007567567750811577 0.0043243244290351…	0.027058977283528143 0.02257389981940879 0.08785405379716767 0.0545872540633019 0.053173415074612644 0.5544565630643467 0.09734103222127165 0.03157375724740998 0.03424698222602418 0.03713406520292746
75	1.0	1.0	0.009009009227156639 0.014639639295637608 0.0033783784601837397 0.0033783784601837397 0.006756756920367479 0.04842342436313629 0.0045045046135783195 0.0022522523067891598 0.03490991145372391 0.028153153136372566 0.012387387454509735 0.0045045046135783195 0.0045045046135783195 0.013513513840734959 0.006756756920367479 0.027027027681469917 0.0439189188182354 0.005630630534142256 0.00112612615339457…	0.03642555145300458 0.382972075019291 0.03845344454860252 0.03761167760325995 0.0779590977788831 0.03293094322537033 0.05178142118319271 0.2200837940731956 0.03207642223540144 0.08970557287979929
76	1.0	1.0	0.010135134682059288 0.03490991145372391 0.0033783784601837397 0.01689189113676548 0.045045044273138046 0.010135134682059288 0.0 0.009009009227156639 0.0 0.0022522523067891598 0.013513513840734959 0.010135134682059288 0.009009009227156639 0.0 0.0 0.0022522523067891598 0.005630630534142256 0.011261261068284512 0.0011261261533945799 0.0855855867266655 0.01689189113676548 0.007882882840931416 0.0225…	0.03355664907808143 0.03987404728496808 0.04465656146452952 0.143482012871946 0.524864462494154 0.029287958735993266 0.04480807362173321 0.040625020585890896 0.06169838540740291 0.03714682845530067
77	1.0	1.0	0.060060061514377594 0.009009009227156639 0.023023022338747978 0.013013012707233429 0.0 0.004004003945738077 0.022022021934390068 0.015015015378594398 0.009009009227156639 0.03203203156590462 0.007007007021456957 0.0 0.014014014042913914 0.031031031161546707 0.01001000963151455 0.0 0.055055055767297745 0.0 0.044044043868780136 0.0030030030757188797 0.0020020019728690386 0.018018018454313278 0.0 0…	0.04695871415064603 0.13272402563294478 0.03620828518401783 0.040340371887803206 0.02474349546520981 0.033434884616731345 0.06170115908533815 0.5235914136638995 0.04915782470147421 0.05113982561193398
78	1.0	1.0	0.039351850748062134 0.16435185074806213 0.009259259328246117 0.016203703358769417 0.0034722222480922937 0.002314814832061529 0.015046296641230583 0.002314814832061529 0.0011574074160307646 0.023148147389292717 0.025462962687015533 0.0 0.0034722222480922937 0.0011574074160307646 0.018518518656492233 0.0 0.03125 0.0 0.025462962687015533 0.008101851679384708 0.023148147389292717 0.02314814738929271…	0.09877414981358038 0.05347794976085558 0.04331902233269319 0.07149851240914405 0.10860354762173746 0.040588634052649564 0.054410047828870635 0.10192821903363072 0.3718600534779502 0.05553986366888856
79	1.0	1.0	0.007007007021456957 0.009009009227156639 0.0010010009864345193 0.005005004815757275 0.024024024605751038 0.030030030757188797 0.0010010009864345193 0.007007007021456957 0.014014014042913914 0.022022021934390068 0.025025025010108948 0.011011010967195034 0.018018018454313278 0.015015015378594398 0.005005004815757275 0.023023022338747978 0.011011010967195034 0.01701701618731022 0.004004003945738077…	0.043928207841345476 0.07131119287529351 0.06260571227023876 0.04998036056401267 0.059118710370423835 0.3192330199039673 0.1869754466969673 0.10159600477759365 0.029643524196586942 0.07560782050357101
80	1.0	1.0	0.2332332283258438 0.13913914561271667 0.0020020019728690386 0.0 0.0 0.004004003945738077 0.0020020019728690386 0.0030030030757188797 0.0 0.014014014042913914 0.0010010009864345193 0.004004003945738077 0.01601601578295231 0.035035036504268646 0.015015015378594398 0.024024024605751038 0.052052050828933716 0.009009009227156639 0.01601601578295231 0.0 0.0010010009864345193 0.026026025414466858 0.0 0…	0.022865832959930433 0.026918951213219723 0.04688582019634208 0.02509267179925857 0.027115836354501825 0.11560552364658419 0.2433975586242482 0.031705296889214724 0.42960337827745815 0.030809130039241163
81	1.0	1.0	0.010405827313661575 0.03954214230179787 0.011446409858763218 0.01664932444691658 0.017689906060695648 0.0 0.02081165462732315 0.02913631685078144 0.004162331111729145 0.01248699240386486 0.01248699240386486 0.0 0.01248699240386486 0.02497398480772972 0.010405827313661575 0.0 0.015608740970492363 0.011446409858763218 0.011446409858763218 0.009365244768559933 0.019771071150898933 0.033298648893833…	0.07313339422849209 0.11935451131635061 0.03855001860685418 0.06284887851415816 0.049900199600798396 0.03474407117967453 0.04550221590716873 0.4876179843702421 0.05350316316519502 0.034845563111066
82	1.0	1.0	0.0 0.07657657563686371 0.0011261261533945799 0.010135134682059288 0.0033783784601837397 0.009009009227156639 0.0 0.022522522136569023 0.0 0.0 0.0011261261533945799 0.0 0.022522522136569023 0.009009009227156639 0.012387387454509735 0.0 0.021396396681666374 0.013513513840734959 0.0011261261533945799 0.030405405908823013 0.010135134682059288 0.006756756920367479 0.0 0.019144143909215927 0.0 0.02139…	0.11289744454752487 0.024029405976778866 0.01882502600432936 0.4589272159905548 0.1644246717831942 0.04504020128756577 0.11445067611256364 0.017862162997947805 0.02292246492929638 0.020620730370245425
83	1.0	1.0	0.1774691343307495 0.04398148134350777 0.07175926119089127 0.027006173506379128 0.0 0.0 0.002314814832061529 0.026234567165374756 0.0 0.0015432098880410194 0.0 0.0 0.016203703358769417 0.0 0.028549382463097572 0.0 0.05169752985239029 0.0 0.0069444444961845875 0.0015432098880410194 0.009259259328246117 0.014660493470728397 0.0 0.0 0.016203703358769417 0.005401234608143568 0.01774691417813301 0.0 0…	0.21763879648111167 0.03659347970725217 0.044218441424030176 0.4200804739726903 0.04239140766086867 0.047006516068392255 0.07139160831775601 0.04126139255879772 0.037628446810083496 0.04178943699901773
84	1.0	1.0	0.02777777798473835 0.004629629664123058 0.002314814832061529 0.0011574074160307646 0.02083333395421505 0.019675925374031067 0.02083333395421505 0.0011574074160307646 0.05092592537403107 0.025462962687015533 0.004629629664123058 0.002314814832061529 0.004629629664123058 0.019675925374031067 0.0034722222480922937 0.011574073694646358 0.0011574074160307646 0.0 0.010416666977107525 0.008101851679384…	0.057469331000919596 0.044057951512705126 0.037587745856601434 0.042106797640673904 0.05092063064881498 0.06740451680907839 0.08240821727331876 0.4415326650070669 0.1376012020902015 0.038910942160622686
85	1.0	1.0	0.022022021934390068 0.005005004815757275 0.024024024605751038 0.015015015378594398 0.0030030030757188797 0.005005004815757275 0.0 0.009009009227156639 0.0010010009864345193 0.03303303197026253 0.008008007891476154 0.0030030030757188797 0.014014014042913914 0.023023022338747978 0.006006006151437759 0.028028028085827827 0.004004003945738077 0.01001000963151455 0.011011010967195034 0.00100100098643…	0.15374459414504318 0.1657102461743181 0.051095725216234227 0.07651363938789088 0.04585620425815036 0.041333998669328006 0.04353792415169663 0.31792664670658666 0.04896457085828343 0.05531645043246842
86	1.0	1.0	0.02612612582743168 0.05225225165486336 0.008108108304440975 0.0 0.01171171199530363 0.007207207381725311 0.0 0.0 0.0 0.0036036036908626556 0.01711711660027504 0.0 0.0009009009227156639 0.0 0.012612612918019295 0.0 0.0054054055362939835 0.012612612918019295 0.012612612918019295 0.03333333507180214 0.008108108304440975 0.0009009009227156639 0.02342342399060726 0.0 0.013513513840734959 0.0171171166…	0.0413383758798192 0.5189042966698189 0.029089190040970655 0.06252757642609535 0.02788107994537241 0.025312532829078655 0.033286059460027266 0.1435497426200231 0.07331127219245702 0.04479987393633782
87	1.0	1.0	0.10698198527097702 0.01576576568186283 0.0033783784601837397 0.061936937272548676 0.0 0.0 0.010135134682059288 0.02364864945411682 0.012387387454509735 0.019144143909215927 0.0033783784601837397 0.0 0.01689189113676548 0.0439189188182354 0.007882882840931416 0.0 0.0439189188182354 0.0033783784601837397 0.0 0.0 0.01576576568186283 0.03153153136372566 0.0 0.0022522523067891598 0.006756756920367479…	0.03488158817500143 0.06136915358472247 0.27582672492852134 0.040643038247828736 0.05359011706317092 0.05001888115660576 0.048227868587149995 0.043005880131628586 0.05302907698117277 0.3394076711441988
88	1.0	1.0	0.0 0.011750881560146809 0.0 0.0 0.0 0.0023501762188971043 0.0 0.0 0.0 0.0 0.0 0.0 0.016451233997941017 0.0 0.0 0.0 0.0 0.009400704875588417 0.0 0.0 0.0047003524377942085 0.0 0.0 0.0023501762188971043 0.0 0.010575792752206326 0.02115158550441265 0.0 0.0011750881094485521 0.008225616998970509 0.0 0.0317273810505867 0.0 0.005875440780073404 0.0 0.0 0.0 0.0 0.0 0.0 0.0 0.0 0.0 0.0 0.0070505286566913…	0.05643635009773218 0.05133773902971273 0.2702574126358672 0.03741739319288893 0.09359519303362168 0.07393503149142135 0.04441893415242066 0.06223821786478875 0.054574788247339676 0.2557889402542066
89	1.0	1.0	0.030405405908823013 0.05292792618274689 0.014639639295637608 0.027027027681469917 0.0 0.0011261261533945799 0.009009009227156639 0.011261261068284512 0.013513513840734959 0.0022522523067891598 0.01689189113676548 0.0022522523067891598 0.01689189113676548 0.007882882840931416 0.022522522136569023 0.005630630534142256 0.01689189113676548 0.027027027681469917 0.005630630534142256 0.0146396392956376…	0.04776871596174153 0.032649632860974755 0.07150405072208516 0.19615068505522912 0.4574561284670477 0.04715455965896247 0.030337515015218346 0.0354133362234805 0.04680232295589803 0.03476305307936153
90	1.0	1.0	0.01440329197794199 0.0 0.01337448600679636 0.011316872201859951 0.001028806553222239 0.0 0.045267488807439804 0.004115226212888956 0.009259259328246117 0.018518518656492233 0.006172839552164078 0.0 0.008230452425777912 0.006172839552164078 0.02572016417980194 0.0 0.008230452425777912 0.0 0.012345679104328156 0.0 0.021604938432574272 0.007201645988970995 0.002057613106444478 0.001028806553222239 …	0.26330899844147415 0.07468624395045484 0.029393268258004323 0.35318404287315847 0.06192409701145652 0.03259234954748038 0.04862193421376404 0.03823175566674862 0.05050857189730101 0.047548738140157774
91	1.0	1.0	0.043209876865148544 0.0 0.16049382090568542 0.010802469216287136 0.0 0.0 0.0555555559694767 0.010802469216287136 0.006172839552164078 0.0 0.0 0.004629629664123058 0.0 0.007716049440205097 0.009259259328246117 0.003086419776082039 0.021604938432574272 0.0 0.029320986941456795 0.0 0.009259259328246117 0.006172839552164078 0.01697530783712864 0.0015432098880410194 0.0015432098880410194 0.0 0.010802…	0.4319420859772988 0.09711919444692658 0.05851977636766304 0.0789565148310348 0.04786447006484578 0.055004419022651636 0.059939821848840065 0.06087327831898436 0.049890269212818514 0.05989016990893886
92	1.0	1.0	0.03587963059544563 0.0625 0.0011574074160307646 0.0 0.012731481343507767 0.03125 0.0069444444961845875 0.0 0.0069444444961845875 0.0173611119389534 0.02083333395421505 0.016203703358769417 0.005787036847323179 0.013888888992369175 0.005787036847323179 0.021990740671753883 0.0173611119389534 0.004629629664123058 0.009259259328246117 0.0 0.010416666977107525 0.015046296641230583 0.0092592593282461…	0.47279677932271014 0.05592882032545045 0.0386345952163469 0.16896376738049323 0.044994756250211224 0.04391217564870241 0.07519198890354879 0.04063736932913827 0.03032578909976643 0.02861395852363061
93	1.0	1.0	0.09047619253396988 0.0035714285913854837 0.01666666753590107 0.0 0.0035714285913854837 0.009523809887468815 0.0 0.0 0.02857142873108387 0.0 0.0059523810632526875 0.011904762126505375 0.0 0.0 0.0 0.013095238246023655 0.04642857238650322 0.0011904762359336019 0.02500000037252903 0.0023809524718672037 0.0011904762359336019 0.0023809524718672037 0.01904761977493763 0.0011904762359336019 0.0226190481…	0.04748397940960188 0.11402758392988455 0.08169375534645 0.052061290951930725 0.04235889124007623 0.05079315054102323 0.064480062431528 0.3899044017228698 0.0469286989929915 0.11026818543364385
94	1.0	1.0	0.02777777798473835 0.012731481343507767 0.032407406717538834 0.02083333395421505 0.005787036847323179 0.0 0.028935184702277184 0.0173611119389534 0.0173611119389534 0.02083333395421505 0.0173611119389534 0.0 0.004629629664123058 0.005787036847323179 0.019675925374031067 0.0 0.009259259328246117 0.0 0.0520833320915699 0.0011574074160307646 0.03587963059544563 0.0 0.0 0.0 0.010416666977107525 0.00…	0.035163439355056156 0.03595406589418571 0.3310003369883611 0.02749047359825806 0.039473002047852424 0.19019752702387432 0.026589677787282617 0.022040334914586422 0.027684889960339073 0.2644062524302049
95	1.0	1.0	0.12792792916297913 0.020720720291137695 0.009909910149872303 0.009009009227156639 0.0 0.0 0.028828829526901245 0.012612612918019295 0.03423423320055008 0.014414414763450623 0.0054054055362939835 0.0 0.018918918445706367 0.028828829526901245 0.013513513840734959 0.0 0.06306306272745132 0.0027027027681469917 0.02342342399060726 0.0009009009227156639 0.0045045046135783195 0.009009009227156639 0.0 0…	0.23904501532978398 0.08385447220162269 0.028021590829431706 0.3489250703768067 0.14211134108861753 0.03095841588541954 0.045494962016816694 0.02273087835419736 0.03466634199253987 0.02419191192476419
96	1.0	1.0	0.004273504484444857 0.0 0.021367521956562996 0.0 0.0010683761211112142 0.0021367522422224283 0.01816239394247532 0.0 0.0032051282469183207 0.004273504484444857 0.0010683761211112142 0.0 0.0021367522422224283 0.0021367522422224283 0.0021367522422224283 0.0 0.0010683761211112142 0.0 0.014957264997065067 0.0021367522422224283 0.006410256493836641 0.0010683761211112142 0.0010683761211112142 0.014957…	0.04896759188176338 0.38032766376079724 0.03701429050730441 0.20271138634412098 0.06073892101836195 0.020875627662054776 0.11109405121381183 0.07601890236620769 0.033420338809560336 0.028831226436016776
97	1.0	1.0	0.0456349216401577 0.0575396828353405 0.0337301604449749 0.0009920635493472219 0.007936508394777775 0.004960317630320787 0.0 0.0 0.0 0.003968254197388887 0.02777777798473835 0.004960317630320787 0.0 0.0 0.0 0.02281746082007885 0.007936508394777775 0.0009920635493472219 0.02083333395421505 0.02678571455180645 0.01785714365541935 0.0 0.0317460335791111 0.0 0.02976190485060215 0.01984127052128315 0.…	0.13484506397041987 0.17623768855731142 0.03465200746048869 0.032906863867892606 0.04880948485542564 0.035993586597297164 0.043694032699627974 0.35924871568338695 0.08066926256776051 0.05294329374038814
98	1.0	1.0	0.03405017778277397 0.012544803321361542 0.025089606642723083 0.006272401660680771 0.008960573934018612 0.018817204982042313 0.008960573934018612 0.011648745276033878 0.01344086043536663 0.018817204982042313 0.016129031777381897 0.0026881720405071974 0.011648745276033878 0.018817204982042313 0.008960573934018612 0.00716845877468586 0.00716845877468586 0.0 0.023297490552067757 0.000896057346835732…	0.051799626553345066 0.0694498100573046 0.040829631060459705 0.03554181958663326 0.05724035799368987 0.04368681990856981 0.08362307642778967 0.13681507951838295 0.4383008177194 0.042712961174425135
99	1.0	1.0	0.05658436194062233 0.010288066230714321 0.05864197388291359 0.007201645988970995 0.0 0.0 0.01440329197794199 0.01440329197794199 0.01440329197794199 0.011316872201859951 0.010288066230714321 0.0 0.010288066230714321 0.0 0.01337448600679636 0.0 0.007201645988970995 0.0 0.02777777798473835 0.005144033115357161 0.020576132461428642 0.0 0.002057613106444478 0.01337448600679636 0.001028806553222239 0…	0.1367124905119334 0.09727024823592274 0.027934740846944715 0.20408947363489044 0.05271147845154771 0.026285457254505228 0.27573022968148203 0.10225558273125122 0.03992953061014128 0.03708076804138212
100	1.0	1.0	0.0907335877418518 0.1264478713274002 0.021235521882772446 0.017374517396092415 0.002895752899348736 0.0 0.0453667938709259 0.026061775162816048 0.002895752899348736 0.004826254677027464 0.006756756920367479 0.0 0.016409266740083694 0.018339768052101135 0.008687258698046207 0.0 0.051158301532268524 0.0 0.011583011597394943 0.002895752899348736 0.005791505798697472 0.0077220075763762 0.0 0.0 0.007…	0.04585423747100387 0.04669939400478331 0.03429177680674682 0.09122295948643264 0.06576037114959268 0.04965744187301089 0.16659473845102596 0.05259750768732816 0.39864415313517065 0.048677419934905194
101	1.0	1.0	0.051051050424575806 0.030030030757188797 0.014014014042913914 0.0 0.0 0.045045044273138046 0.0 0.0 0.029029028490185738 0.01001000963151455 0.004004003945738077 0.0 0.004004003945738077 0.011011010967195034 0.0 0.031031031161546707 0.013013012707233429 0.013013012707233429 0.014014014042913914 0.0 0.014014014042913914 0.006006006151437759 0.01001000963151455 0.0 0.021021021530032158 0.0020020019…	0.07052820429180537 0.051919507288923986 0.05741047088701959 0.22072586344820141 0.09347064625612611 0.24752052315602327 0.12985701748254494 0.030274082185822816 0.04732946558245364 0.050964219421079864
102	1.0	1.0	0.0644841268658638 0.0376984141767025 0.0029761905316263437 0.0059523810632526875 0.003968254197388887 0.0059523810632526875 0.0019841270986944437 0.004960317630320787 0.0029761905316263437 0.014880952425301075 0.010912698693573475 0.0009920635493472219 0.0 0.0 0.0456349216401577 0.0 0.010912698693573475 0.0019841270986944437 0.02182539738714695 0.01984127052128315 0.012896825559437275 0.00297619…	0.08318057762026948 0.06460548291172771 0.08964112591144263 0.04914253126400248 0.03903213980202875 0.45329748665933484 0.034510570695344106 0.040457859790622955 0.055448287099270764 0.09068393824595704
103	1.0	1.0	0.018918918445706367 0.0013513513840734959 0.0054054055362939835 0.009459459222853184 0.006756756920367479 0.0027027027681469917 0.028378378599882126 0.009459459222853184 0.020270269364118576 0.027027027681469917 0.0054054055362939835 0.0 0.006756756920367479 0.014864864759147167 0.0 0.0 0.004054054152220488 0.0027027027681469917 0.010810811072587967 0.0054054055362939835 0.004054054152220488 0.0…	0.10111279272955923 0.3383270089856916 0.02484774041660261 0.08364955071541945 0.024394434574075214 0.040256483370255905 0.02637947548127181 0.25743385024822163 0.06273899088270378 0.04085967259619963
104	1.0	1.0	0.0022522523067891598 0.007882882840931416 0.021396396681666374 0.012387387454509735 0.020270269364118576 0.0033783784601837397 0.0033783784601837397 0.011261261068284512 0.0022522523067891598 0.0 0.009009009227156639 0.0 0.005630630534142256 0.010135134682059288 0.0 0.0033783784601837397 0.0033783784601837397 0.01689189113676548 0.021396396681666374 0.005630630534142256 0.009009009227156639 0.00…	0.29352854983674237 0.058138059141832 0.044465981332133454 0.0867282775489485 0.05659201827558749 0.213711305712275 0.09366238621023854 0.046219699329664424 0.04715424642045392 0.05979947619212449
105	1.0	1.0	0.0 0.029106028378009796 0.0 0.007276507094502449 0.0 0.0 0.0 0.0 0.027027027681469917 0.0020790020935237408 0.0 0.010395010001957417 0.008316008374094963 0.0041580041870474815 0.0 0.03222453221678734 0.0 0.018711019307374954 0.0 0.005197505000978708 0.0020790020935237408 0.015592515468597412 0.012474012561142445 0.031185030937194824 0.0 0.020790020003914833 0.005197505000978708 0.024948025122284…	0.0922502820446072 0.03675258179293588 0.10557146576412484 0.0657294107437298 0.14188145448233946 0.21907489369088023 0.08226156382886418 0.04274928404061467 0.03978998524689755 0.1739390783650094
106	1.0	1.0	0.0972222238779068 0.01822916604578495 0.0538194440305233 0.00434027798473835 0.0 0.0 0.0 0.0 0.0 0.0008680555620230734 0.013888888992369175 0.0 0.0 0.0 0.0069444444961845875 0.0 0.0364583320915699 0.015625 0.01909722201526165 0.0008680555620230734 0.013888888992369175 0.0 0.01128472201526165 0.0069444444961845875 0.0069444444961845875 0.0 0.0052083334885537624 0.0 0.01215277798473835 0.0 0.01302…	0.11347916412073812 0.18593832742677935 0.06949366572976495 0.09344576153814817 0.04956617377489917 0.08969815471098629 0.10924273901177213 0.10872133284451513 0.08889975151737345 0.09151492932502325
107	1.0	1.0	0.007478632498532534 0.007478632498532534 0.0010683761211112142 0.0 0.014957264997065067 0.07799145579338074 0.0032051282469183207 0.0 0.05662393197417259 0.01175213698297739 0.020299145951867104 0.008547008968889713 0.016025641933083534 0.006410256493836641 0.0010683761211112142 0.022435897961258888 0.005341880489140749 0.006410256493836641 0.005341880489140749 0.0021367522422224283 0.0149572649…	0.04451312428905648 0.11749261333962899 0.04040664191330605 0.03931205688980466 0.03205059415219737 0.06116798660743043 0.04461328239578199 0.4529292669142006 0.03338126614155206 0.13413316735704206
108	1.0	1.0	0.001028806553222239 0.008230452425777912 0.004115226212888956 0.003086419776082039 0.012345679104328156 0.012345679104328156 0.045267488807439804 0.002057613106444478 0.02983539178967476 0.017489712685346603 0.008230452425777912 0.009259259328246117 0.003086419776082039 0.003086419776082039 0.02366255223751068 0.007201645988970995 0.001028806553222239 0.010288066230714321 0.007201645988970995 0.…	0.12500099402788079 0.15088548003594418 0.06821416927102004 0.1020031649847718 0.13333492377794226 0.05651644917336666 0.13793130869734643 0.12102488250590475 0.042425109939483785 0.06266351758634153
109	1.0	1.0	0.043209876865148544 0.017489712685346603 0.02674897201359272 0.001028806553222239 0.011316872201859951 0.01337448600679636 0.003086419776082039 0.003086419776082039 0.012345679104328156 0.007201645988970995 0.018518518656492233 0.011316872201859951 0.0 0.0 0.0 0.018518518656492233 0.021604938432574272 0.0 0.017489712685346603 0.03703703731298447 0.005144033115357161 0.005144033115357161 0.018518…	0.030084161573759788 0.15119760479041885 0.07792662098483467 0.03418420890178424 0.05943782538016764 0.06714406239068263 0.06455645410210531 0.3413122209189871 0.06203572236969377 0.11212111858756717
110	1.0	1.0	0.0533333346247673 0.0016666667070239782 0.07000000029802322 0.006666666828095913 0.0016666667070239782 0.008333333767950535 0.019999999552965164 0.006666666828095913 0.018333332613110542 0.013333333656191826 0.0033333334140479565 0.0 0.0 0.0033333334140479565 0.013333333656191826 0.0 0.0 0.0 0.05166666582226753 0.018333332613110542 0.018333332613110542 0.01666666753590107 0.0 0.0 0.0049999998882…	0.031464042868619514 0.1180709121176739 0.05830662326798667 0.08318632444654273 0.08226700126717537 0.02615515856254288 0.18947167904854245 0.3411600036441641 0.03370023438599973 0.03621802039075364
111	1.0	1.0	0.0029761905316263437 0.004960317630320787 0.012896825559437275 0.0029761905316263437 0.008928571827709675 0.0059523810632526875 0.02380952425301075 0.0069444444961845875 0.009920635260641575 0.004960317630320787 0.003968254197388887 0.0 0.007936508394777775 0.0 0.003968254197388887 0.0 0.003968254197388887 0.008928571827709675 0.012896825559437275 0.01984127052128315 0.007936508394777775 0.00496…	0.07321864208091779 0.08835503595982648 0.0431755536545957 0.10117067452396787 0.2625225738998191 0.05899312486138844 0.1209644203656179 0.08700060197066192 0.09118271393720523 0.07341665874600027
112	1.0	1.0	0.027027027681469917 0.06606606394052505 0.01601601578295231 0.027027027681469917 0.0020020019728690386 0.013013012707233429 0.0010010009864345193 0.008008007891476154 0.0010010009864345193 0.014014014042913914 0.018018018454313278 0.0 0.01901901885867119 0.028028028085827827 0.0020020019728690386 0.0 0.022022021934390068 0.0020020019728690386 0.015015015378594398 0.009009009227156639 0.007007007…	0.04256840649409863 0.051086802772408256 0.104256054819495 0.05875650274254667 0.04204190045106653 0.12253445864177179 0.1265657661055843 0.25553617175098603 0.07948669589953979 0.11716724032250482
113	1.0	1.0	0.09195402264595032 0.04022988677024841 0.030651340261101723 0.0019157087663188577 0.012452106922864914 0.010536398738622665 0.0 0.0028735632076859474 0.0028735632076859474 0.0019157087663188577 0.02107279747724533 0.0028735632076859474 0.0 0.0 0.009578543715178967 0.013409961946308613 0.054597701877355576 0.004789271857589483 0.05363984778523445 0.0 0.020114943385124207 0.005747126415371895 0.01…	0.13305348066753123 0.04564067740807053 0.03915879581044102 0.047430911373130165 0.033829248719056695 0.31366133711957517 0.24225775253616438 0.058830792024199254 0.044848447435027 0.041288556906805045
114	1.0	1.0	0.04560810700058937 0.15878377854824066 0.015202702954411507 0.0219594594091177 0.0008445946150459349 0.00422297278419137 0.0 0.002533783670514822 0.0016891892300918698 0.005912162363529205 0.01689189113676548 0.0016891892300918698 0.021114865317940712 0.01097972970455885 0.009290540590882301 0.002533783670514822 0.048986487090587616 0.014358107931911945 0.005912162363529205 0.01689189113676548 0…	0.06445097969741018 0.04571921246264857 0.12612644533418274 0.07500974382595745 0.07799785045294046 0.2879684418145949 0.12833504588456135 0.047762463239202024 0.05523863515572372 0.09139118213277583
115	1.0	1.0	0.006756756920367479 0.0007507507689297199 0.0 0.0007507507689297199 0.21921922266483307 0.02777777798473835 0.0045045046135783195 0.0 0.0037537538446485996 0.012012012302875519 0.03153153136372566 0.015015015378594398 0.0022522523067891598 0.0 0.0 0.022522522136569023 0.0022522523067891598 0.0030030030757188797 0.009009009227156639 0.03303303197026253 0.007507507689297199 0.0015015015378594398 0…	0.04471668907083804 0.03582630657053254 0.2335023829891239 0.06504338262251012 0.11042201311662385 0.06741618803209898 0.042842885657257024 0.03863701169090401 0.034227463440466115 0.3273656768096482
116	1.0	1.0	0.0020020019728690386 0.014014014042913914 0.0020020019728690386 0.012012012302875519 0.007007007021456957 0.008008007891476154 0.0030030030757188797 0.008008007891476154 0.06606606394052505 0.008008007891476154 0.004004003945738077 0.014014014042913914 0.01001000963151455 0.015015015378594398 0.009009009227156639 0.004004003945738077 0.012012012302875519 0.011011010967195034 0.004004003945738077…	0.040648861008142356 0.05114638447971771 0.275026666244231 0.048062604948832396 0.07029327588209804 0.04002576856868259 0.04585537918871246 0.06838175500850141 0.05431465112103825 0.30624465355004293
117	1.0	1.0	0.0028409091755747795 0.01278409082442522 0.0 0.005681818351149559 0.02556818164885044 0.011363636702299118 0.0014204545877873898 0.0 0.011363636702299118 0.0 0.03267045319080353 0.004261363763362169 0.0 0.0 0.0028409091755747795 0.017045455053448677 0.014204545877873898 0.014204545877873898 0.015625 0.022727273404598236 0.0 0.0 0.039772726595401764 0.022727273404598236 0.034090910106897354 0.019…	0.0794411177644713 0.20054335772898663 0.06551341760922598 0.031448214681747806 0.037746728764693004 0.038833444222665985 0.04186072299844771 0.36967176757595904 0.04355732978487483 0.09138389886892895
118	1.0	1.0	0.0010010009864345193 0.0010010009864345193 0.013013012707233429 0.0010010009864345193 0.0 0.0 0.0 0.0 0.0 0.0010010009864345193 0.0 0.0 0.007007007021456957 0.052052050828933716 0.004004003945738077 0.0 0.0 0.004004003945738077 0.018018018454313278 0.0 0.01001000963151455 0.025025025010108948 0.0 0.0 0.006006006151437759 0.0030030030757188797 0.004004003945738077 0.0 0.0 0.0 0.0 0.00300300307571…	0.5300598802395217 0.0896287425149699 0.03618363273453086 0.09411576846307367 0.027856287425149513 0.03691816367265458 0.0653572854291416 0.026898203592814186 0.04693013972055871 0.04605189620758466
119	1.0	1.0	0.0041580041870474815 0.0 0.009355509653687477 0.005197505000978708 0.005197505000978708 0.016632016748189926 0.0010395010467618704 0.003118503140285611 0.010395010001957417 0.0 0.007276507094502449 0.0010395010467618704 0.025987526401877403 0.003118503140285611 0.0020790020935237408 0.01143451128154993 0.0 0.012474012561142445 0.012474012561142445 0.0010395010467618704 0.012474012561142445 0.015…	0.0975359223074326 0.06417574208308559 0.03588145346733439 0.053787162517071226 0.05076396913774808 0.06258827374490768 0.052654924069988784 0.45708582834331835 0.09007715563026031 0.035449568698859665
120	1.0	1.0	0.015135135501623154 0.010810811072587967 0.03999999910593033 0.0054054055362939835 0.01621621660888195 0.015135135501623154 0.010810811072587967 0.011891892179846764 0.0054054055362939835 0.0010810811072587967 0.028108108788728714 0.0 0.0 0.018378378823399544 0.01621621660888195 0.0 0.02918918989598751 0.00648648664355278 0.018378378823399544 0.018378378823399544 0.004324324429035187 0.007567567…	0.15154187748533934 0.12755109935168404 0.060096860542480715 0.10129353695709345 0.05622089155023263 0.040252827677977165 0.07329526992526555 0.234198270126414 0.07518296739853592 0.08036639898497565
121	1.0	1.0	0.015555555932223797 0.015555555932223797 0.03777777776122093 0.0055555556900799274 0.002222222276031971 0.0011111111380159855 0.004444444552063942 0.0 0.019999999552965164 0.011111111380159855 0.0033333334140479565 0.0011111111380159855 0.0 0.015555555932223797 0.019999999552965164 0.0 0.02666666731238365 0.01666666753590107 0.008888889104127884 0.007777777966111898 0.017777778208255768 0.008888…	0.09377776239428672 0.0654182963552665 0.10831516158434594 0.26039250977813166 0.09355854764459531 0.15822689880354887 0.0682796257196591 0.045365915567708595 0.04172002815178902 0.06494525400066928
122	1.0	1.0	0.0032051282469183207 0.026709401980042458 0.10470085591077805 0.021367521956562996 0.0 0.0 0.005341880489140749 0.0021367522422224283 0.012820512987673283 0.0 0.008547008968889713 0.0 0.0 0.0 0.030982905998826027 0.005341880489140749 0.029914529994130135 0.0 0.06517094373703003 0.0 0.0021367522422224283 0.006410256493836641 0.007478632498532534 0.008547008968889713 0.022435897961258888 0.0021367…	0.0902257984031936 0.328374500998004 0.09608127495009976 0.08631175149700598 0.038025511477045935 0.05606755239520958 0.05241080339321357 0.14423496756487042 0.03733938373253493 0.07092845558882235
123	1.0	1.0	0.004960317630320787 0.01984127052128315 0.032738097012043 0.008928571827709675 0.003968254197388887 0.0069444444961845875 0.0009920635493472219 0.003968254197388887 0.02380952425301075 0.010912698693573475 0.014880952425301075 0.0019841270986944437 0.01884920708835125 0.0019841270986944437 0.011904762126505375 0.0019841270986944437 0.02182539738714695 0.0059523810632526875 0.02876984141767025 0.…	0.08397146725316103 0.4815623444799402 0.051393192167942935 0.08638487100865283 0.0397221642505873 0.031122741112948302 0.02796551668780393 0.09145248377240142 0.025819674324273678 0.08060554494228703
124	1.0	1.0	0.010575792752206326 0.0011750881094485521 0.10105758160352707 0.0 0.0 0.04112808406352997 0.007050528656691313 0.0 0.027027027681469917 0.005875440780073404 0.0011750881094485521 0.014101057313382626 0.011750881560146809 0.0387779101729393 0.0047003524377942085 0.03407755494117737 0.0023501762188971043 0.0 0.047003526240587234 0.0 0.0 0.0035252643283456564 0.0 0.0 0.02467685006558895 0.010575792…	0.28144763105368237 0.12421472843786112 0.05569912805967012 0.21716566866267484 0.04886017438806592 0.07314843996218082 0.08466225443849135 0.036201281647231895 0.03309171131421377 0.045508982035928104
125	1.0	1.0	0.12285012006759644 0.057739559561014175 0.10565110296010971 0.019656019285321236 0.0 0.0 0.0036855037324130535 0.03439803421497345 0.013513513840734959 0.0 0.0 0.0 0.012285011820495129 0.04299754276871681 0.009828009642660618 0.0 0.04422604292631149 0.0024570024106651545 0.022113021463155746 0.0 0.0012285012053325772 0.009828009642660618 0.0 0.0 0.0036855037324130535 0.006142505910247564 0.0 0.0…	0.04980039920159672 0.03613681727454181 0.07819814915623298 0.529540918163672 0.0851206677553982 0.06498820540736691 0.03806931591362728 0.029450190528034884 0.05222282707312647 0.036472509526401735
126	1.0	1.0	0.04954954981803894 0.008108108304440975 0.054054055362939835 0.0036036036908626556 0.0 0.0 0.022522522136569023 0.010810811072587967 0.0009009009227156639 0.012612612918019295 0.0027027027681469917 0.0 0.01621621660888195 0.019819820299744606 0.008108108304440975 0.0 0.007207207381725311 0.0027027027681469917 0.04414414241909981 0.0 0.0045045046135783195 0.0045045046135783195 0.0 0.0036036036908…	0.3175879317063084 0.11989566683366344 0.04263981996167054 0.14787953972533038 0.053160611048818945 0.03063991538834699 0.03244507001932405 0.15930688423948952 0.053844502230598834 0.04260005884645078
127	1.0	1.0	0.0011261261533945799 0.0 0.011261261068284512 0.005630630534142256 0.005630630534142256 0.013513513840734959 0.021396396681666374 0.0033783784601837397 0.009009009227156639 0.021396396681666374 0.01689189113676548 0.0045045046135783195 0.007882882840931416 0.011261261068284512 0.01576576568186283 0.014639639295637608 0.007882882840931416 0.0045045046135783195 0.022522522136569023 0.0 0.014639639…	0.04083469424786771 0.035899110869170685 0.047483215387406894 0.23950644166213048 0.20474686989657065 0.03177644710578839 0.28893485755761195 0.024082743603701637 0.041117764471057666 0.04561785519869333
128	1.0	1.0	0.009615384973585606 0.008547008968889713 0.01175213698297739 0.0010683761211112142 0.0 0.0 0.017094017937779427 0.008547008968889713 0.04273504391312599 0.0 0.0 0.0 0.01923076994717121 0.004273504484444857 0.007478632498532534 0.0 0.005341880489140749 0.021367521956562996 0.048076923936605453 0.0010683761211112142 0.01175213698297739 0.01175213698297739 0.0 0.0 0.01175213698297739 0.038461539894…	0.033990075002389986 0.03007338009032739 0.024905196863167705 0.035537053614107035 0.028845067484769213 0.032054903255897486 0.020936356604642662 0.027900657321061804 0.7307677822873843 0.03498952747625216
129	1.0	1.0	0.032902467995882034 0.08578143268823624 0.0011750881094485521 0.02820211462676525 0.0 0.0035252643283456564 0.0 0.025851938873529434 0.018801409751176834 0.0 0.0047003524377942085 0.0 0.023501763120293617 0.039952997118234634 0.0 0.0 0.0846063420176506 0.005875440780073404 0.0 0.0 0.012925969436764717 0.025851938873529434 0.0 0.0035252643283456564 0.022326674312353134 0.04817861318588257 0.01880…	0.06911330712807517 0.11918494299744105 0.09849013629183327 0.039993632367167534 0.03620978901093526 0.06128846601275944 0.038352742368024786 0.06921127071011343 0.034532162668528044 0.43362355044512163
130	1.0	1.0	0.007507507689297199 0.0030030030757188797 0.0 0.007507507689297199 0.0 0.036036036908626556 0.0 0.0 0.006006006151437759 0.009009009227156639 0.010510510765016079 0.010510510765016079 0.0045045046135783195 0.0030030030757188797 0.006006006151437759 0.04654654487967491 0.006006006151437759 0.04954954981803894 0.0045045046135783195 0.010510510765016079 0.012012012302875519 0.015015015378594398 0.0…	0.0339622263011663 0.029428580025877733 0.05395239671410914 0.045717610006118126 0.05254816999167463 0.0868915435460735 0.07144504959929343 0.02958906307987026 0.5399853559213222 0.056480004814491266
131	1.0	1.0	0.039094649255275726 0.0 0.020576132461428642 0.019547324627637863 0.001028806553222239 0.005144033115357161 0.02366255223751068 0.022633744403719902 0.03189300373196602 0.01337448600679636 0.0 0.0 0.004115226212888956 0.004115226212888956 0.03703703731298447 0.0 0.021604938432574272 0.001028806553222239 0.004115226212888956 0.002057613106444478 0.010288066230714321 0.0 0.0 0.011316872201859951 0…	0.19785978703386137 0.03015554793496724 0.02106359967290088 0.5241763169695854 0.10542791069842745 0.025926121325630772 0.024404934624143806 0.018249843924485833 0.02831781371178368 0.024418124104214595
132	1.0	1.0	0.16025641560554504 0.08760683983564377 0.007478632498532534 0.007478632498532534 0.0010683761211112142 0.0 0.0 0.0 0.0010683761211112142 0.0021367522422224283 0.009615384973585606 0.0 0.007478632498532534 0.0 0.0 0.0 0.07905983179807663 0.0 0.0 0.008547008968889713 0.030982905998826027 0.009615384973585606 0.0 0.0 0.05448717996478081 0.014957264997065067 0.004273504484444857 0.0 0.0 0.0 0.0 0.00…	0.1942648037258816 0.10453759148369925 0.053306719893546156 0.2866533599467729 0.07500998003992017 0.04291417165668659 0.10244843646041278 0.04868928809048571 0.04153027278775773 0.050645375914837025
133	1.0	1.0	0.01923076994717121 0.0032051282469183207 0.010683760978281498 0.0032051282469183207 0.010683760978281498 0.013888888992369175 0.0010683761211112142 0.006410256493836641 0.004273504484444857 0.0 0.009615384973585606 0.008547008968889713 0.004273504484444857 0.0 0.0 0.01816239394247532 0.008547008968889713 0.009615384973585606 0.016025641933083534 0.025641025975346565 0.01175213698297739 0.0074786…	0.06171762435394106 0.09967482254034891 0.050792454825448384 0.04524725383669721 0.06013139284345209 0.04855851211484297 0.08449326512537812 0.33261952915361426 0.1810683269223135 0.03569681828396182
134	1.0	1.0	0.017374517396092415 0.0077220075763762 0.03474903479218483 0.0038610037881881 0.00193050189409405 0.00193050189409405 0.018339768052101135 0.009652509354054928 0.025096524506807327 0.03957528993487358 0.0038610037881881 0.0 0.018339768052101135 0.021235521882772446 0.012548262253403664 0.0 0.020270269364118576 0.0 0.026061775162816048 0.002895752899348736 0.0077220075763762 0.011583011597394943 …	0.058685548610807534 0.1342278945758119 0.02768914725293938 0.05206375570027808 0.02582426388099708 0.029554030624881576 0.09559712691405518 0.3945612424785459 0.11037778457683176 0.07141920538485069
135	1.0	1.0	0.03179650381207466 0.0031796502880752087 0.0 0.005564387887716293 0.0 0.0015898251440376043 0.019872814416885376 0.0015898251440376043 0.01192368846386671 0.006359300576150417 0.0007949125720188022 0.0031796502880752087 0.0 0.0023847375996410847 0.0023847375996410847 0.0031796502880752087 0.022257551550865173 0.027027027681469917 0.0 0.012718601152300835 0.004769475199282169 0.002384737599641084…	0.043921635402181365 0.4704808392693269 0.056805819640340184 0.0721873787969086 0.042483752873400026 0.03297670062718139 0.05490440919109647 0.03725250919961007 0.03999583770846925 0.1489911172914832
136	1.0	1.0	0.06069958955049515 0.022633744403719902 0.0 0.003086419776082039 0.003086419776082039 0.01440329197794199 0.007201645988970995 0.0 0.012345679104328156 0.0 0.01440329197794199 0.021604938432574272 0.0 0.001028806553222239 0.003086419776082039 0.020576132461428642 0.007201645988970995 0.018518518656492233 0.006172839552164078 0.020576132461428642 0.002057613106444478 0.004115226212888956 0.029835…	0.0659312953041284 0.24794621283748286 0.08615400777392572 0.055425990125013085 0.054638092236579394 0.10874041390902393 0.057432503414224255 0.09564029835066691 0.03705221136674027 0.19103897468221454
137	1.0	1.0	0.0034722222480922937 0.0086805559694767 0.01822916604578495 0.0 0.0 0.0008680555620230734 0.006076388992369175 0.0008680555620230734 0.01909722201526165 0.0164930559694767 0.01215277798473835 0.0017361111240461469 0.01128472201526165 0.0017361111240461469 0.006076388992369175 0.0052083334885537624 0.0026041667442768812 0.01128472201526165 0.0164930559694767 0.0 0.00434027798473835 0.001736111124…	0.03534899113689732 0.04058204833855618 0.029071390896962646 0.05623985190241298 0.06603373563753326 0.04402593776178231 0.03155347336415263 0.0835737850723423 0.5794628359860594 0.03410794990330232
138	1.0	1.0	0.09666666388511658 0.0011111111380159855 0.05000000074505806 0.014444444328546524 0.0 0.0 0.0055555556900799274 0.012222222052514553 0.025555554777383804 0.0033333334140479565 0.0 0.0 0.0 0.019999999552965164 0.019999999552965164 0.0 0.036666665226221085 0.0 0.035555556416511536 0.002222222276031971 0.012222222052514553 0.019999999552965164 0.0 0.002222222276031971 0.01666666753590107 0.0 0.0099…	0.1472752170078448 0.14127558835816742 0.05173374181868819 0.04098779185814404 0.03956041405560965 0.35957155456528694 0.03423385786566394 0.06584505407789068 0.06230562131550835 0.05721115907719437
139	1.0	1.0	0.003086419776082039 0.003086419776082039 0.01440329197794199 0.002057613106444478 0.001028806553222239 0.01440329197794199 0.019547324627637863 0.003086419776082039 0.019547324627637863 0.008230452425777912 0.009259259328246117 0.002057613106444478 0.0 0.02572016417980194 0.021604938432574272 0.007201645988970995 0.009259259328246117 0.003086419776082039 0.01337448600679636 0.003086419776082039 …	0.03776703153459841 0.2246120004888184 0.05030754816896817 0.08120202743201631 0.06606611849187916 0.04517495621002897 0.032593704718842154 0.07241493689006819 0.1509691986289812 0.23889247743579894
140	1.0	1.0	0.10458284616470337 0.05522914230823517 0.0023501762188971043 0.02467685006558895 0.0 0.035252645611763 0.0 0.0 0.0 0.011750881560146809 0.010575792752206326 0.0011750881094485521 0.016451233997941017 0.008225616998970509 0.0023501762188971043 0.014101057313382626 0.030552292242646217 0.0176263228058815 0.015276146121323109 0.0023501762188971043 0.011750881560146809 0.0035252643283456564 0.007050…	0.21757999153208823 0.0643662170608275 0.04625093247847757 0.17973648662271424 0.043241799229823304 0.25487409020343055 0.09373676888647016 0.027056997116877465 0.028629609467932925 0.04452710740135913
141	1.0	1.0	0.03400174528360367 0.008718395605683327 0.000871839583851397 0.005231037270277739 0.003487358335405588 0.003487358335405588 0.02266782894730568 0.005231037270277739 0.014821273274719715 0.03661726415157318 0.01307759340852499 0.000871839583851397 0.013949433341622353 0.027027027681469917 0.012205754406750202 0.0 0.01830863207578659 0.0 0.020052310079336166 0.010462074540555477 0.0095902355387806…	0.04797604790419146 0.14890219560878248 0.0366387225548901 0.04764870259481021 0.029485029940119603 0.0947784431137724 0.1215009980039919 0.19033133732534918 0.22506187624750465 0.057676646706586725
142	1.0	1.0	0.0020020019728690386 0.0 0.01601601578295231 0.0010010009864345193 0.0710710734128952 0.0 0.023023022338747978 0.011011010967195034 0.031031031161546707 0.025025025010108948 0.0010010009864345193 0.0 0.004004003945738077 0.0 0.004004003945738077 0.0 0.0 0.0 0.01601601578295231 0.0 0.005005004815757275 0.005005004815757275 0.0 0.01601601578295231 0.0020020019728690386 0.0010010009864345193 0.0010…	0.04840839155023288 0.23725465735196324 0.03604249833666002 0.042248835662009356 0.037232826014637364 0.02543350798403194 0.061008191949434465 0.40662944943446416 0.0423631902860945 0.06337845143047238
143	1.0	1.0	0.0 0.019656019285321236 0.0 0.0 0.0 0.019656019285321236 0.0024570024106651545 0.0036855037324130535 0.03316953405737877 0.015970515087246895 0.0 0.0024570024106651545 0.009828009642660618 0.008599508553743362 0.0 0.03194103017449379 0.008599508553743362 0.028255527839064598 0.0 0.0036855037324130535 0.0012285012053325772 0.008599508553743362 0.0 0.017199017107486725 0.015970515087246895 0.03194…	0.034503908848968715 0.039493928809048555 0.2302790252827676 0.042134481037924075 0.04356911177644708 0.28888057218895574 0.0408246007984031 0.03918205256154359 0.049972970725216254 0.19115934797072517
144	1.0	1.0	0.019305018708109856 0.04150579124689102 0.027027027681469917 0.004826254677027464 0.022200772538781166 0.011583011597394943 0.0 0.0077220075763762 0.004826254677027464 0.000965250947047025 0.002895752899348736 0.002895752899348736 0.017374517396092415 0.020270269364118576 0.0 0.006756756920367479 0.014478764496743679 0.03764478862285614 0.03185328096151352 0.002895752899348736 0.0048262546770274…	0.03859350784835176 0.057401812688821836 0.03347986805844501 0.11642575875439534 0.5888464762318221 0.025538047771526604 0.05350025025477767 0.030428568844184763 0.02366867473512201 0.032117034812550196
145	1.0	1.0	0.03381642326712608 0.01690821163356304 0.019323671236634254 0.006038647145032883 0.0 0.009661835618317127 0.0 0.0 0.0 0.001207729452289641 0.012077294290065765 0.0 0.01690821163356304 0.0 0.007246376946568489 0.001207729452289641 0.001207729452289641 0.026570048183202744 0.015700483694672585 0.006038647145032883 0.03381642326712608 0.006038647145032883 0.018115941435098648 0.001207729452289641 0…	0.0983593351413763 0.08837929522121676 0.08102181287648916 0.057606759575020386 0.0330728677174798 0.44152054635124427 0.03382472722715999 0.0454606482103059 0.04959587551354687 0.07115813216616083
146	1.0	1.0	0.08888889104127884 0.0 0.03750000149011612 0.03888889029622078 0.0069444444961845875 0.009722222574055195 0.004166666883975267 0.012500000186264515 0.008333333767950535 0.015277777798473835 0.012500000186264515 0.0 0.0 0.009722222574055195 0.03333333507180214 0.0 0.02500000037252903 0.0 0.02916666679084301 0.013888888992369175 0.04583333432674408 0.01666666753590107 0.0 0.0027777778450399637 0.0…	0.1354523329320472 0.040008755335282475 0.028986413595784966 0.5507158007744313 0.08308708952851475 0.034739919638529695 0.038163881115054504 0.021117034859784358 0.04017552362637647 0.027553248594195407
147	1.0	1.0	0.10748792439699173 0.06280193477869034 0.013285024091601372 0.0 0.002415458904579282 0.0 0.0 0.002415458904579282 0.0 0.001207729452289641 0.009661835618317127 0.0 0.014492753893136978 0.001207729452289641 0.0 0.0 0.026570048183202744 0.0 0.004830917809158564 0.007246376946568489 0.015700483694672585 0.002415458904579282 0.0 0.0 0.001207729452289641 0.0 0.002415458904579282 0.0 0.0 0.0 0.0 0.0 0…	0.11799508552615907 0.11012238471264672 0.08234526962012248 0.03603152261214648 0.12950195227075742 0.06774498811142693 0.056373309158575545 0.06812669481753651 0.04029391416370473 0.2914648790069263
148	1.0	1.0	0.08667287975549698 0.02795899286866188 0.003727865871042013 0.0018639329355210066 0.025163093581795692 0.03448275849223137 0.0 0.0 0.015843430534005165 0.0009319664677605033 0.03075489215552807 0.015843430534005165 0.004659832455217838 0.0009319664677605033 0.0018639329355210066 0.028890959918498993 0.03448275849223137 0.023299161344766617 0.003727865871042013 0.0 0.005591798573732376 0.00465983…	0.04029962887912384 0.035571442665998765 0.055417681746772564 0.14951845358712249 0.5543969096028465 0.03133656641090436 0.044162625319702754 0.025576223977899687 0.032308007559026415 0.03141246025060145
149	1.0	1.0	0.05246422812342644 0.22098569571971893 0.0 0.01669316366314888 0.0007949125720188022 0.007154213264584541 0.0 0.0 0.0007949125720188022 0.0007949125720188022 0.0023847375996410847 0.0 0.004769475199282169 0.0 0.0 0.0 0.038155801594257355 0.003974562976509333 0.0 0.008744037710130215 0.019872814416885376 0.0 0.0 0.0015898251440376043 0.029411764815449715 0.027821939438581467 0.0 0.0 0.0 0.0 0.0 0…	0.06986962842464953 0.036517129675075935 0.08799730749274279 0.4085412313546209 0.15760516437850308 0.125028631262066 0.05412594015715655 0.017412481827913162 0.02067060258873351 0.022231882838538358
150	1.0	1.0	0.0 0.004914004821330309 0.0 0.03439803421497345 0.0 0.014742014929652214 0.007371007464826107 0.0 0.0024570024106651545 0.0 0.0036855037324130535 0.017199017107486725 0.008599508553743362 0.0024570024106651545 0.0036855037324130535 0.03808353841304779 0.0012285012053325772 0.03562653437256813 0.0 0.004914004821330309 0.0 0.004914004821330309 0.011056510731577873 0.09090909361839294 0.0 0.0061425…	0.07338039575800485 0.023135836952293615 0.04291098314553014 0.06238640929004608 0.6404315968701564 0.028199192668975193 0.027204377188115803 0.041087154763954505 0.03521391721349635 0.026050136149426403
151	1.0	1.0	0.008838383480906487 0.008838383480906487 0.010101010091602802 0.0 0.00631313119083643 0.020202020183205605 0.0 0.0 0.0 0.011363636702299118 0.018939394503831863 0.0 0.0 0.023989899083971977 0.0 0.0 0.007575757801532745 0.0 0.013888888992369175 0.07449495047330856 0.020202020183205605 0.0025252525229007006 0.0 0.0 0.021464645862579346 0.0025252525229007006 0.0 0.0 0.0 0.0 0.0 0.0 0.0 0.0012626262…	0.11004531221916372 0.4849258828314926 0.03372402115200856 0.08847707428744402 0.02965632715611416 0.03805658824531017 0.03974988411801978 0.06102486969189569 0.04531221916356866 0.06902782113498124
152	1.0	1.0	0.03014552965760231 0.059251558035612106 0.021829521283507347 0.007276507094502449 0.0 0.008316008374094963 0.0020790020935237408 0.003118503140285611 0.009355509653687477 0.023908523842692375 0.008316008374094963 0.0 0.010395010001957417 0.04261954128742218 0.013513513840734959 0.019750520586967468 0.03846153989434242 0.01143451128154993 0.005197505000978708 0.003118503140285611 0.00935550965368…	0.3771140354022506 0.07025470018047703 0.05334241696248186 0.10112708714307905 0.08163314090382094 0.06919095939856788 0.07245389460599733 0.05129860040398211 0.06492404412731366 0.058661120872027975
153	1.0	1.0	0.031031031161546707 0.013013012707233429 0.01701701618731022 0.011011010967195034 0.0 0.0010010009864345193 0.01601601578295231 0.0200200192630291 0.007007007021456957 0.030030030757188797 0.0030030030757188797 0.0010010009864345193 0.009009009227156639 0.013013012707233429 0.0 0.0 0.026026025414466858 0.0030030030757188797 0.014014014042913914 0.007007007021456957 0.008008007891476154 0.0 0.0 0…	0.09761653164259741 0.09365973934484007 0.052577198544088495 0.09119408242338885 0.06428319830926409 0.08103792415169683 0.29813314547375863 0.042538452506751284 0.13327462721615635 0.0456851003874605
154	1.0	1.0	0.10060060024261475 0.010510510765016079 0.0 0.021021021530032158 0.0 0.0 0.03303303197026253 0.015015015378594398 0.024024024605751038 0.030030030757188797 0.0 0.0 0.009009009227156639 0.024024024605751038 0.0045045046135783195 0.0 0.04054053872823715 0.0 0.016516515985131264 0.0 0.0 0.0 0.0 0.0015015015378594398 0.024024024605751038 0.0 0.0 0.0 0.0 0.0 0.0 0.0 0.0045045046135783195 0.0 0.006006…	0.21055473593875046 0.07198164058356706 0.04437501807978234 0.34004454858399197 0.08890431696992485 0.06566576990945618 0.05308224131447242 0.04055656802337345 0.04320826945143516 0.04162689114524559
155	1.0	1.0	0.021943572908639908 0.05956112965941429 0.05329153686761856 0.0015673980815336108 0.0 0.0 0.0015673980815336108 0.0031347961630672216 0.012539184652268887 0.02037617564201355 0.0031347961630672216 0.0 0.004702194128185511 0.025078369304537773 0.0031347961630672216 0.0 0.023510972037911415 0.0015673980815336108 0.02664576843380928 0.0 0.0031347961630672216 0.004702194128185511 0.0 0.0 0.006269592…	0.0555946929670073 0.09714883957575052 0.0565437751947087 0.050859066181362905 0.03865797816132456 0.04336425188838024 0.08697311259833289 0.44445422879730745 0.06524206488982828 0.061161989745998346
156	1.0	1.0	0.05452674999833107 0.31069958209991455 0.0 0.017489712685346603 0.0 0.0 0.021604938432574272 0.02469135820865631 0.02572016417980194 0.02983539178967476 0.0 0.0 0.004115226212888956 0.010288066230714321 0.0 0.0 0.08539094775915146 0.0 0.0 0.0 0.007201645988970995 0.006172839552164078 0.0 0.0 0.0 0.021604938432574272 0.003086419776082039 0.0 0.0 0.0 0.0 0.0 0.019547324627637863 0.0555555559694767…	0.020360573351678585 0.024701406248990886 0.5542830197210754 0.02351930443320493 0.01972107564805673 0.25094794230309575 0.01986318624886158 0.021032368919119773 0.02275061527430591 0.042820507851610894
157	1.0	1.0	0.061028771102428436 0.02266782894730568 0.04533565789461136 0.001743679167702794 0.0 0.006102877203375101 0.0 0.0 0.005231037270277739 0.0 0.001743679167702794 0.003487358335405588 0.01307759340852499 0.025283347815275192 0.00959023553878069 0.02179598994553089 0.05492589250206947 0.001743679167702794 0.017436791211366653 0.005231037270277739 0.01133391447365284 0.008718395605683327 0.0034873583…	0.10178749643570008 0.0918252780153979 0.03875285143997715 0.32625819788993426 0.05118334759053322 0.10393498716852011 0.15024415454804677 0.04883982035928146 0.03322818648417447 0.05394568006843465
158	1.0	1.0	0.021464645862579346 0.03787878900766373 0.034090910106897354 0.010101010091602802 0.0 0.0 0.011363636702299118 0.0 0.01515151560306549 0.008838383480906487 0.0037878789007663727 0.0 0.0 0.0 0.0 0.0 0.02651515230536461 0.023989899083971977 0.02651515230536461 0.0025252525229007006 0.008838383480906487 0.0 0.0 0.0 0.00631313119083643 0.010101010091602802 0.0012626262614503503 0.0 0.0 0.0 0.0 0.0 0…	0.31794981465640126 0.03862988309096098 0.030888223552894275 0.3021528371827768 0.06716566866267461 0.033818078129455406 0.09621471343028222 0.02549900199600811 0.06107071571143425 0.02661106358711156
159	1.0	1.0	0.0038314175326377153 0.014367816038429737 0.0038314175326377153 0.007662835065275431 0.0019157087663188577 0.0009578543831594288 0.031609196215867996 0.015325670130550861 0.03256705030798912 0.0258620698004961 0.0009578543831594288 0.0019157087663188577 0.0028735632076859474 0.014367816038429737 0.012452106922864914 0.0 0.012452106922864914 0.0038314175326377153 0.01149425283074379 0.00191570876…	0.05328343313373265 0.050528942115768534 0.2754890219560879 0.03095808383233527 0.04030938123752486 0.035339321357285354 0.03810379241516966 0.07454091816367257 0.05308383233532952 0.3483632734530933
160	1.0	1.0	0.0017361111240461469 0.013888888992369175 0.0026041667442768812 0.0069444444961845875 0.010416666977107525 0.013020833022892475 0.015625 0.0017361111240461469 0.01996527798473835 0.0008680555620230734 0.01909722201526165 0.0078125 0.00434027798473835 0.0 0.009548611007630825 0.0078125 0.0026041667442768812 0.013020833022892475 0.02864583395421505 0.013020833022892475 0.0078125 0.0034722222480922…	0.17810094097519233 0.19460818622495066 0.03107032687871005 0.14123959872462932 0.02776784094149359 0.0503667988697929 0.0819037250174973 0.18154859112943028 0.0599891126837234 0.05340487855457915
161	1.0	1.0	0.020884521305561066 0.012285011820495129 0.04545454680919647 0.0036855037324130535 0.0 0.03316953405737877 0.0 0.0 0.008599508553743362 0.018427519127726555 0.009828009642660618 0.0 0.015970515087246895 0.0012285012053325772 0.0036855037324130535 0.03562653437256813 0.0024570024106651545 0.06019655987620354 0.011056510731577873 0.0024570024106651545 0.004914004821330309 0.0 0.006142505910247564 …	0.3755379414581242 0.072087039793246 0.03342448051873148 0.15140816632630685 0.05062706956030134 0.04470827131863455 0.11533003357446957 0.044454443713728684 0.049600221522273405 0.06282233221418429
162	1.0	1.0	0.0054054055362939835 0.07972972840070724 0.014864864759147167 0.0 0.0 0.06081081181764603 0.0 0.0 0.008108108304440975 0.07702703028917313 0.0054054055362939835 0.03513513505458832 0.01756756752729416 0.0 0.0054054055362939835 0.04189189150929451 0.0 0.0054054055362939835 0.0013513513840734959 0.0 0.014864864759147167 0.0 0.0013513513840734959 0.0 0.012162161991000175 0.022972973063588142 0.0081…	0.05093440062879437 0.04638391610561274 0.05376811144550295 0.3714022731738594 0.16630986731200748 0.138024469196322 0.03309443289586639 0.04248497823006854 0.04373636147394342 0.053861189538022554
163	1.0	1.0	0.020270269364118576 0.0033783784601837397 0.0 0.02590090036392212 0.0 0.010135134682059288 0.005630630534142256 0.0 0.014639639295637608 0.0 0.020270269364118576 0.0 0.013513513840734959 0.0 0.0 0.03490991145372391 0.0022522523067891598 0.014639639295637608 0.0022522523067891598 0.009009009227156639 0.006756756920367479 0.0 0.006756756920367479 0.02590090036392212 0.0011261261533945799 0.0101351…	0.03546863108315737 0.024849581412714213 0.4916785134766442 0.035325033386464505 0.06887663521877109 0.08155631183675816 0.034994758684070724 0.030141156535849166 0.024885480836887432 0.17222389752868372
164	1.0	1.0	0.03378378227353096 0.006756756920367479 0.03153153136372566 0.012387387454509735 0.0 0.0 0.0033783784601837397 0.018018018454313278 0.012387387454509735 0.022522522136569023 0.018018018454313278 0.0 0.022522522136569023 0.02477477490901947 0.0045045046135783195 0.0 0.0022522523067891598 0.0 0.06081081181764603 0.009009009227156639 0.0033783784601837397 0.005630630534142256 0.0011261261533945799 …	0.07936325151894025 0.10007457612248036 0.02197253843960435 0.051578162356605624 0.02476914303261618 0.02281700335592558 0.04765194884955376 0.5343104998793626 0.09025355881643307 0.027209317628479435
165	1.0	1.0	0.015555555932223797 0.002222222276031971 0.06444444507360458 0.0011111111380159855 0.0033333334140479565 0.023333333432674408 0.012222222052514553 0.006666666828095913 0.013333333656191826 0.05666666850447655 0.0055555556900799274 0.0 0.004444444552063942 0.0 0.006666666828095913 0.0 0.0055555556900799274 0.0055555556900799274 0.025555554777383804 0.006666666828095913 0.0055555556900799274 0.009…	0.0494011976047905 0.08048297344704507 0.02606907397326557 0.04455482973447067 0.0399957660436704 0.06046240851630094 0.0655053529305024 0.5261371196999931 0.05881418980221394 0.0485770882477473
166	1.0	1.0	0.0 0.0 0.0 0.0 0.0 0.012285011820495129 0.0 0.0 0.0 0.0 0.0 0.014742014929652214 0.006142505910247564 0.0 0.0 0.049140047281980515 0.0 0.055282555520534515 0.0 0.0036855037324130535 0.007371007464826107 0.0 0.019656019285321236 0.020884521305561066 0.0 0.0 0.008599508553743362 0.0024570024106651545 0.009828009642660618 0.054054055362939835 0.017199017107486725 0.0 0.0 0.0 0.0 0.01842751912772655…	0.030543984494778575 0.03354161242731925 0.04636741010732173 0.033212560386473404 0.5825161271659574 0.030312563279238685 0.05802886979663869 0.07054007926176618 0.04256703983337692 0.07236975324712847
167	1.0	1.0	0.004115226212888956 0.001028806553222239 0.015432098880410194 0.001028806553222239 0.03600823134183884 0.03189300373196602 0.0 0.0 0.0 0.0 0.021604938432574272 0.001028806553222239 0.0 0.003086419776082039 0.003086419776082039 0.018518518656492233 0.006172839552164078 0.002057613106444478 0.003086419776082039 0.02469135820865631 0.008230452425777912 0.006172839552164078 0.03086419776082039 0.0 0…	0.22418107946543456 0.04957597495364608 0.04865396111330672 0.2970809649736063 0.04053821291427318 0.11653849661083945 0.09829072818829335 0.03420570027457797 0.044013495850938014 0.04692138565508609
168	1.0	1.0	0.006435006391257048 0.010296010412275791 0.0 0.001287001301534474 0.005148005206137896 0.05276705324649811 0.002574002603068948 0.0 0.002574002603068948 0.0 0.002574002603068948 0.0077220075763762 0.001287001301534474 0.0 0.0 0.0334620326757431 0.041184041649103165 0.006435006391257048 0.002574002603068948 0.01673101633787155 0.0154440151527524 0.012870012782514095 0.020592020824551582 0.0334620…	0.036191420839303025 0.04514284314805983 0.40141802285000583 0.0303748331557742 0.06622338145794317 0.02795635722420184 0.033766822183853074 0.022960214540244658 0.03206470494593632 0.3039013996546785
169	1.0	1.0	0.004629629664123058 0.02500000037252903 0.010185184888541698 0.0 0.014814814552664757 0.009259259328246117 0.017592592164874077 0.0018518518190830946 0.014814814552664757 0.0018518518190830946 0.024074073880910873 0.008333333767950535 0.0018518518190830946 0.0 0.004629629664123058 0.015740741044282913 0.013888888992369175 0.0009259259095415473 0.003703703638166189 0.007407407276332378 0.01666666…	0.08682634730538961 0.13707039702108426 0.04694812056559167 0.036632617118703734 0.03276639997316286 0.03573525218470616 0.03346248679112353 0.46466730404736634 0.07293815729884796 0.05295291769402392
170	1.0	1.0	0.06818182021379471 0.012987012974917889 0.051948051899671555 0.003246753243729472 0.022727273404598236 0.0 0.006493506487458944 0.0 0.022727273404598236 0.0 0.0 0.006493506487458944 0.0 0.02922077849507332 0.009740259498357773 0.0 0.025974025949835777 0.0 0.051948051899671555 0.0 0.03896103799343109 0.019480518996715546 0.03246753290295601 0.0 0.025974025949835777 0.022727273404598236 0.0 0.0 0.…	0.044837266107055226 0.03701728962166992 0.03231892379624309 0.49127771853553065 0.11079211440133423 0.0832535841558892 0.08776510905130373 0.03258779245162646 0.03824314840638356 0.041907053472962655
171	1.0	1.0	0.007007007021456957 0.007007007021456957 0.0010010009864345193 0.0020020019728690386 0.0 0.015015015378594398 0.0 0.004004003945738077 0.007007007021456957 0.007007007021456957 0.01001000963151455 0.024024024605751038 0.008008007891476154 0.0030030030757188797 0.004004003945738077 0.024024024605751038 0.006006006151437759 0.043043043464422226 0.01001000963151455 0.013013012707233429 0.0020020019…	0.024481648947003883 0.030089480902141235 0.03387103344331745 0.03296807745054104 0.7461743180306056 0.025058726085244454 0.026124621505288673 0.02229554496449272 0.032166958599807075 0.026769590071557582
172	1.0	1.0	0.12108108401298523 0.023783784359693527 0.017297297716140747 0.018378378823399544 0.0010810811072587967 0.0021621622145175934 0.004324324429035187 0.0021621622145175934 0.02270270325243473 0.011891892179846764 0.00324324332177639 0.0 0.015135135501623154 0.004324324429035187 0.015135135501623154 0.00324324332177639 0.034594595432281494 0.015135135501623154 0.023783784359693527 0.0032432433217763…	0.0612740037167046 0.059536100213366375 0.07246713469612509 0.059475875834537804 0.05820256039644845 0.02927765159336496 0.397059329616631 0.041726891045495235 0.07746575813889472 0.14351469474843428
173	1.0	1.0	0.008333333767950535 0.0027777778450399637 0.010185184888541698 0.007407407276332378 0.0 0.0 0.04444444552063942 0.0027777778450399637 0.015740741044282913 0.037962961941957474 0.0 0.0 0.009259259328246117 0.0055555556900799274 0.025925925001502037 0.003703703638166189 0.015740741044282913 0.0 0.015740741044282913 0.0 0.0018518518190830946 0.017592592164874077 0.0 0.0009259259095415473 0.00833333…	0.4611614759308195 0.08679289465761236 0.025608001873348312 0.0738801726156627 0.019430412917182446 0.09433089129004592 0.13118455825778572 0.03707110917829144 0.03758404977753995 0.03295643350171164
174	1.0	1.0	0.022022021934390068 0.08408408612012863 0.0 0.005005004815757275 0.0 0.0 0.0020020019728690386 0.01001000963151455 0.0 0.021021021530032158 0.0 0.0 0.023023022338747978 0.008008007891476154 0.0010010009864345193 0.0 0.021021021530032158 0.025025025010108948 0.0010010009864345193 0.01001000963151455 0.0030030030757188797 0.0 0.0 0.005005004815757275 0.01701701618731022 0.060060061514377594 0.0010…	0.03191020556290025 0.02733062014499138 0.05218999230975287 0.036178724801479475 0.02967225721716741 0.05314911302935264 0.05105805704608102 0.032420008467912716 0.6534895576811752 0.03260146373918839
175	1.0	1.0	0.0494791679084301 0.02734375 0.0442708320915699 0.0052083334885537624 0.0 0.0 0.0 0.0065104165114462376 0.00390625 0.0 0.0026041667442768812 0.0 0.0065104165114462376 0.0 0.0026041667442768812 0.0 0.0078125 0.010416666977107525 0.02213541604578495 0.0234375 0.02473958395421505 0.00390625 0.0 0.0 0.0052083334885537624 0.015625 0.013020833022892475 0.0 0.0 0.0 0.0 0.0026041667442768812 0.005208333…	0.10255285607129704 0.43042577265850474 0.04377868466887891 0.0970479423318966 0.03438346237461391 0.045285225726890165 0.07459603086819994 0.08287882833060009 0.04668370265837752 0.042367494310741445
176	1.0	1.0	0.004444444552063942 0.01666666753590107 0.009999999776482582 0.0055555556900799274 0.0055555556900799274 0.0 0.007777777966111898 0.0033333334140479565 0.06111111119389534 0.004444444552063942 0.014444444328546524 0.0033333334140479565 0.015555555932223797 0.004444444552063942 0.013333333656191826 0.011111111380159855 0.011111111380159855 0.009999999776482582 0.021111110225319862 0.0044444445520…	0.05977297740966667 0.029268565672393505 0.022599660492099893 0.03829723730109884 0.0239894043688324 0.02778555039453812 0.06587759061316614 0.03501874755162591 0.6759098625179544 0.02148040367862404
177	1.0	1.0	0.0714285746216774 0.03764478862285614 0.057915057986974716 0.009652509354054928 0.0 0.02992277964949608 0.0038610037881881 0.014478764496743679 0.000965250947047025 0.04343629255890846 0.013513513840734959 0.0 0.0154440151527524 0.004826254677027464 0.0038610037881881 0.013513513840734959 0.022200772538781166 0.009652509354054928 0.0357142873108387 0.005791505798697472 0.006756756920367479 0.002…	0.033237872081922956 0.03978516397157367 0.05441291330382708 0.05234940746526266 0.6180103560993967 0.03644884144753953 0.04082655944150336 0.02969905599429148 0.055753227843829134 0.03947660235085372
178	1.0	1.0	0.0023501762188971043 0.019976498559117317 0.0 0.0 0.0 0.0176263228058815 0.0023501762188971043 0.008225616998970509 0.016451233997941017 0.0047003524377942085 0.0035252643283456564 0.009400704875588417 0.014101057313382626 0.016451233997941017 0.0035252643283456564 0.036427732557058334 0.019976498559117317 0.009400704875588417 0.0 0.0 0.0047003524377942085 0.0035252643283456564 0.007050528656691…	0.19548310785835712 0.04658830487173797 0.040430250609891326 0.038212463960966905 0.028779478080875248 0.4574998151844467 0.06206845568123012 0.03986101870333408 0.03488578398758028 0.056191321061580514
179	1.0	1.0	0.031031031161546707 0.11911912262439728 0.01601601578295231 0.035035036504268646 0.0010010009864345193 0.0 0.0030030030757188797 0.028028028085827827 0.007007007021456957 0.0020020019728690386 0.0030030030757188797 0.0 0.025025025010108948 0.03403403237462044 0.0010010009864345193 0.0 0.01901901885867119 0.0010010009864345193 0.015015015378594398 0.01001000963151455 0.01001000963151455 0.0200200…	0.04222482869312935 0.06563162335123587 0.06989114554396395 0.057513838302776094 0.499660472868696 0.04579500792229985 0.037810975986172 0.06103257402720357 0.034714077000637895 0.08572545630388745
180	1.0	1.0	0.0 0.0 0.0 0.0 0.01576576568186283 0.030030030757188797 0.0037537538446485996 0.0 0.019519519060850143 0.0 0.006756756920367479 0.006006006151437759 0.0 0.0 0.0015015015378594398 0.011261261068284512 0.0015015015378594398 0.011261261068284512 0.0007507507689297199 0.014264264144003391 0.0015015015378594398 0.0007507507689297199 0.01576576568186283 0.011261261068284512 0.008258257992565632 0.0060…	0.06990752223363922 0.08806056526001288 0.05963221486022033 0.05808501340514213 0.0611794163152981 0.05014822426153586 0.27026420531717493 0.14008669052427677 0.07852933186880678 0.12410681595389009
181	1.0	1.0	0.0528789646923542 0.009400704875588417 0.0528789646923542 0.007050528656691313 0.007050528656691313 0.030552292242646217 0.0 0.0 0.0011750881094485521 0.0011750881094485521 0.018801409751176834 0.010575792752206326 0.015276146121323109 0.008225616998970509 0.0023501762188971043 0.036427732557058334 0.023501763120293617 0.022326674312353134 0.007050528656691313 0.0 0.0 0.0035252643283456564 0.005…	0.048224793935445334 0.04243326817866871 0.0463735740953328 0.11540649271405333 0.04089230864695493 0.3705335443103428 0.20277579555914022 0.04093367668807476 0.03662105840133216 0.05580548747065472
182	1.0	1.0	0.06507936865091324 0.011111111380159855 0.12619048357009888 0.0007936508045531809 0.0 0.0 0.0 0.0 0.0 0.0 0.012698412872850895 0.0 0.0 0.0 0.0007936508045531809 0.0 0.011904762126505375 0.0 0.012698412872850895 0.011904762126505375 0.008730159141123295 0.0 0.0 0.0 0.013492063619196415 0.0015873016091063619 0.0071428571827709675 0.0 0.0015873016091063619 0.0 0.0 0.0 0.01587301678955555 0.00238095…	0.16672799652092474 0.2158364834576656 0.05423789292922537 0.26212379709854017 0.04121366206135222 0.045662864215702724 0.04377836505759436 0.03966368938101456 0.06732902909265266 0.06342622018532736
183	1.0	1.0	0.06706706434488297 0.06706706434488297 0.008008007891476154 0.0200200192630291 0.0 0.0 0.0 0.007007007021456957 0.0020020019728690386 0.011011010967195034 0.01001000963151455 0.0 0.025025025010108948 0.004004003945738077 0.011011010967195034 0.014014014042913914 0.023023022338747978 0.01901901885867119 0.008008007891476154 0.0020020019728690386 0.006006006151437759 0.0 0.0 0.0 0.0180180184543132…	0.060178493587537636 0.04879895381650487 0.05869869456489324 0.03137403354211132 0.05711565374997134 0.423360176199326 0.11778741367839038 0.08533507697249176 0.04669970404019536 0.07065179984857861
184	1.0	1.0	0.02572016417980194 0.016460904851555824 0.001028806553222239 0.007201645988970995 0.002057613106444478 0.008230452425777912 0.0 0.006172839552164078 0.04732510447502136 0.010288066230714321 0.02469135820865631 0.0 0.0 0.003086419776082039 0.010288066230714321 0.022633744403719902 0.015432098880410194 0.009259259328246117 0.010288066230714321 0.010288066230714321 0.010288066230714321 0.0226337444…	0.08245605563067428 0.061731375957761465 0.17287199793960445 0.08497521086858563 0.2266837293155621 0.10330951001223339 0.043960466164445225 0.08479009722490513 0.06302717146352467 0.07619438542270329
185	1.0	1.0	0.0030030030757188797 0.004004003945738077 0.03903903812170029 0.005005004815757275 0.007007007021456957 0.015015015378594398 0.0 0.005005004815757275 0.0030030030757188797 0.023023022338747978 0.01701701618731022 0.0 0.013013012707233429 0.01701701618731022 0.0 0.0020020019728690386 0.0010010009864345193 0.01701701618731022 0.03903903812170029 0.014014014042913914 0.011011010967195034 0.01001000…	0.079345656513061 0.08799791720906057 0.05551505684283634 0.05369261477045938 0.04695825739824723 0.04358240041655832 0.056200642193873274 0.4441812028117703 0.04291417165668678 0.08961208018745159
186	1.0	1.0	0.1677265465259552 0.09379968047142029 0.0031796502880752087 0.003974562976509333 0.009538950398564339 0.009538950398564339 0.005564387887716293 0.004769475199282169 0.0015898251440376043 0.0 0.019872814416885376 0.0031796502880752087 0.019872814416885376 0.02464228868484497 0.0 0.019077900797128677 0.04928457736968994 0.0015898251440376043 0.005564387887716293 0.0 0.007949125953018665 0.01669316…	0.031734510776427 0.03468819935885804 0.06593882941188327 0.07595919272565989 0.5386096493880898 0.07864069840117754 0.038861670598197715 0.03390189318333045 0.057370108268312 0.04429524788806245
187	1.0	1.0	0.03494623675942421 0.005376344081014395 0.001792114693671465 0.022401433438062668 0.005376344081014395 0.001792114693671465 0.044802866876125336 0.025089606642723083 0.04121863842010498 0.0026881720405071974 0.0 0.0 0.03315412253141403 0.005376344081014395 0.037634409964084625 0.0 0.02150537632405758 0.0 0.02867383509874344 0.005376344081014395 0.005376344081014395 0.00716845877468586 0.0 0.0062…	0.08252672736718343 0.09243157520575228 0.0347045634757882 0.03486178328274949 0.04033713395127542 0.04173160528258537 0.03944850025975439 0.5414376726000069 0.04992754217592177 0.04259289639898268
188	1.0	1.0	0.012731481343507767 0.0 0.08217592537403107 0.005787036847323179 0.0 0.0 0.016203703358769417 0.008101851679384708 0.0 0.0011574074160307646 0.0 0.0 0.0 0.0069444444961845875 0.013888888992369175 0.0 0.0011574074160307646 0.0 0.015046296641230583 0.0 0.0011574074160307646 0.0011574074160307646 0.005787036847323179 0.0 0.0 0.0034722222480922937 0.0 0.0 0.002314814832061529 0.0 0.01041666697710752…	0.36683570657727854 0.08619125385592488 0.0511894870545992 0.08239024343657211 0.0820750842811986 0.06531434738179161 0.06925861196267767 0.07350848542150151 0.05495229636420974 0.06828448366425045
189	1.0	1.0	0.031294453889131546 0.021337127313017845 0.001422475092113018 0.001422475092113018 0.0 0.01422475092113018 0.0 0.0 0.00711237546056509 0.00711237546056509 0.004267425276339054 0.00711237546056509 0.011379800736904144 0.0 0.00711237546056509 0.03698435425758362 0.019914651289582253 0.015647226944565773 0.004267425276339054 0.002844950184226036 0.0 0.0 0.0 0.017069701105356216 0.005689900368452072…	0.09138200283371067 0.03965126741335994 0.05488504855573844 0.05536078102861654 0.26166320209322247 0.04560826533461589 0.05141013310167246 0.28467417496612957 0.07610685365021254 0.039258271022721516
190	1.0	1.0	0.1198589876294136 0.16803760826587677 0.0023501762188971043 0.0035252643283456564 0.0 0.0 0.0 0.0 0.0 0.0176263228058815 0.0 0.0 0.0176263228058815 0.0 0.009400704875588417 0.0 0.025851938873529434 0.0 0.0 0.0 0.011750881560146809 0.0 0.0 0.0 0.0 0.014101057313382626 0.011750881560146809 0.0 0.0 0.0 0.0 0.018801409751176834 0.0011750881094485521 0.04112808406352997 0.0047003524377942085 0.0 0.0 …	0.09789245039333103 0.08297131227740615 0.05949864975930505 0.1137920237955461 0.20484521153770863 0.04494931705217032 0.11366482720832848 0.03915698015733258 0.07806935149309235 0.16515987632577941
191	1.0	1.0	0.01628352515399456 0.0555555559694767 0.0 0.008620689623057842 0.030651340261101723 0.023946359753608704 0.0009578543831594288 0.0 0.02298850566148758 0.013409961946308613 0.05363984778523445 0.007662835065275431 0.0019157087663188577 0.014367816038429737 0.0 0.02298850566148758 0.02107279747724533 0.005747126415371895 0.017241379246115685 0.017241379246115685 0.015325670130550861 0.000957854383…	0.09092823527257408 0.5653509494771914 0.031981907744144666 0.07220421542236634 0.023210459814316305 0.0284202237726382 0.04946528960427763 0.0589600615283195 0.019039901847680805 0.06043875551648999
192	1.0	1.0	0.0 0.008230452425777912 0.018518518656492233 0.010288066230714321 0.015432098880410194 0.01440329197794199 0.006172839552164078 0.004115226212888956 0.006172839552164078 0.003086419776082039 0.01337448600679636 0.001028806553222239 0.003086419776082039 0.003086419776082039 0.004115226212888956 0.003086419776082039 0.003086419776082039 0.010288066230714321 0.01440329197794199 0.006172839552164078…	0.07853167836512442 0.05734226910417512 0.03434852150004629 0.08556397139495818 0.04573634188576469 0.027745832837635844 0.06444065511361367 0.07623164267491504 0.4860543813036161 0.0440047058201476
193	1.0	1.0	0.03189300373196602 0.02366255223751068 0.05041152238845825 0.001028806553222239 0.003086419776082039 0.03600823134183884 0.0 0.0 0.004115226212888956 0.003086419776082039 0.001028806553222239 0.003086419776082039 0.0 0.0 0.0 0.022633744403719902 0.007201645988970995 0.021604938432574272 0.011316872201859951 0.008230452425777912 0.015432098880410194 0.002057613106444478 0.005144033115357161 0.011…	0.532657954531189 0.04845654602744213 0.04672416173941439 0.08191164840131085 0.05018893031546967 0.039706750021968634 0.04315896508869054 0.045920737142068 0.059352992128950066 0.05192131460349755
194	1.0	1.0	0.24740125238895416 0.05717255547642708 0.0020790020935237408 0.0020790020935237408 0.0 0.0 0.0 0.007276507094502449 0.0 0.039501041173934937 0.0 0.0 0.02494802512228489 0.023908523842692375 0.005197505000978708 0.0 0.036382537335157394 0.006237006280571222 0.0020790020935237408 0.0 0.0 0.0010395010467618704 0.0 0.0 0.0010395010467618704 0.03326403349637985 0.0 0.0 0.0 0.0 0.0 0.0 0.0010395010467…	0.04941764822004363 0.055964993090741745 0.05809260599679776 0.04157618828277519 0.05230198942773813 0.43478976113706563 0.09460200478164577 0.061547235199930175 0.053223223881906694 0.09848434998135623
195	1.0	1.0	0.009009009227156639 0.0008190008229576051 0.012285011820495129 0.0016380016459152102 0.004095003940165043 0.0024570024106651545 0.009828009642660618 0.0016380016459152102 0.01146601140499115 0.019656019285321236 0.010647010989487171 0.0 0.006552006583660841 0.009828009642660618 0.006552006583660841 0.0024570024106651545 0.0024570024106651545 0.0008190008229576051 0.021294021978974342 0.001638001…	0.03415300546448089 0.03622263669382551 0.03244331010110935 0.035993586597297234 0.04338045221033347 0.04014920977716693 0.051945289748372106 0.10479041916167658 0.591767285101928 0.02915480514381077
196	1.0	1.0	0.008928571827709675 0.0704365074634552 0.011904762126505375 0.0009920635493472219 0.01587301678955555 0.0059523810632526875 0.0 0.0 0.02380952425301075 0.009920635260641575 0.01686508022248745 0.004960317630320787 0.01884920708835125 0.0059523810632526875 0.0029761905316263437 0.007936508394777775 0.012896825559437275 0.01587301678955555 0.02380952425301075 0.02876984141767025 0.0178571436554193…	0.0785948103792413 0.044367265469061744 0.26425548902195695 0.13107385229540897 0.2283672654690619 0.05824351297405179 0.04388822355289407 0.05586427145708567 0.06170059880239508 0.03364471057884218
197	1.0	1.0	0.0 0.03403403237462044 0.0 0.0020020019728690386 0.0 0.007007007021456957 0.0 0.005005004815757275 0.0010010009864345193 0.0 0.0 0.008008007891476154 0.006006006151437759 0.021021021530032158 0.0020020019728690386 0.031031031161546707 0.0030030030757188797 0.031031031161546707 0.0 0.0 0.012012012302875519 0.013013012707233429 0.011011010967195034 0.0 0.0030030030757188797 0.025025025010108948 0.…	0.047945899246283535 0.0336461405547115 0.07200524324485343 0.05539369023147746 0.11063842464325084 0.43024994786546344 0.0969464056960705 0.028051359966633937 0.031733547829713736 0.09338934072154195
198	1.0	1.0	0.0 0.004115226212888956 0.010288066230714321 0.005144033115357161 0.0 0.0 0.004115226212888956 0.002057613106444478 0.006172839552164078 0.0 0.03497942537069321 0.004115226212888956 0.0 0.002057613106444478 0.007201645988970995 0.010288066230714321 0.002057613106444478 0.03292180970311165 0.02469135820865631 0.005144033115357161 0.022633744403719902 0.006172839552164078 0.018518518656492233 0.04…	0.04100585439998639 0.029664520331721275 0.060322868906537964 0.03476728551265643 0.050301071497172674 0.27178279424414675 0.31323962952755535 0.06452367232063028 0.07246594676755248 0.06192635649203648
199	1.0	1.0	0.016203703358769417 0.0069444444961845875 0.010416666977107525 0.0034722222480922937 0.016203703358769417 0.0034722222480922937 0.012731481343507767 0.0 0.004629629664123058 0.008101851679384708 0.0451388880610466 0.0 0.0011574074160307646 0.005787036847323179 0.03703703731298447 0.010416666977107525 0.002314814832061529 0.002314814832061529 0.015046296641230583 0.002314814832061529 0.0173611119…	0.1497804391217568 0.23788423153692573 0.06501996007984026 0.034730538922155635 0.13070858283433143 0.03790419161676642 0.03807385229540913 0.2226846307385228 0.04552894211576851 0.037684630738522996
200	1.0	1.0	0.0035252643283456564 0.0035252643283456564 0.0 0.0 0.0 0.008225616998970509 0.005875440780073404 0.0 0.0 0.0 0.005875440780073404 0.008225616998970509 0.0047003524377942085 0.0 0.018801409751176834 0.02820211462676525 0.02115158550441265 0.0317273810505867 0.0011750881094485521 0.0023501762188971043 0.0 0.008225616998970509 0.011750881560146809 0.0023501762188971043 0.019976498559117317 0.0 0.00…	0.03109166282818993 0.025257177951788817 0.33939812682327725 0.052633195148165404 0.05606479348994331 0.12226316597574079 0.07216336557653939 0.03227391371103963 0.044480270228773426 0.22437432826654388
201	1.0	1.0	0.01433691754937172 0.0008960573468357325 0.029569892212748528 0.005376344081014395 0.0 0.00358422938734293 0.008960573934018612 0.005376344081014395 0.03405017778277397 0.0197132620960474 0.006272401660680771 0.0 0.02150537632405758 0.022401433438062668 0.016129031777381897 0.0 0.01075268816202879 0.00358422938734293 0.023297490552067757 0.031362008303403854 0.011648745276033878 0.01254480332136…	0.07058184101281002 0.1094149728711593 0.050781066974033215 0.26352927946923105 0.11243241217096325 0.06272900208971734 0.16502206853897816 0.06191373122300006 0.04026688407223118 0.06332874157787724
202	1.0	1.0	0.005630630534142256 0.03265765681862831 0.038288287818431854 0.02364864945411682 0.005630630534142256 0.0 0.0022522523067891598 0.020270269364118576 0.0 0.011261261068284512 0.0011261261533945799 0.0 0.013513513840734959 0.011261261068284512 0.0011261261533945799 0.0 0.012387387454509735 0.030405405908823013 0.012387387454509735 0.006756756920367479 0.019144143909215927 0.02364864945411682 0.011…	0.041360392986481996 0.08705343803411149 0.07499970119640963 0.050270716052924214 0.035115397946621545 0.0378106063322456 0.06516906307146178 0.057764710100756476 0.49919323030585555 0.051262743973131596
203	1.0	1.0	0.05067567527294159 0.014639639295637608 0.0033783784601837397 0.022522522136569023 0.0 0.05180180072784424 0.0 0.0 0.0 0.022522522136569023 0.014639639295637608 0.0 0.011261261068284512 0.012387387454509735 0.011261261068284512 0.03490991145372391 0.006756756920367479 0.054054055362939835 0.0 0.011261261068284512 0.012387387454509735 0.021396396681666374 0.0045045046135783195 0.01914414390921592…	0.10158363476093506 0.0764156965257303 0.06427753629796257 0.19156610636594867 0.1552225498242094 0.16102819741228167 0.08391339149112934 0.04232144847361141 0.07179549530380878 0.0518759435443837
204	1.0	1.0	0.04054053872823715 0.023166023194789886 0.028957528993487358 0.0077220075763762 0.008687258698046207 0.011583011597394943 0.005791505798697472 0.000965250947047025 0.0077220075763762 0.005791505798697472 0.025096524506807327 0.0 0.009652509354054928 0.000965250947047025 0.018339768052101135 0.018339768052101135 0.03378378227353096 0.0 0.03378378227353096 0.008687258698046207 0.023166023194789886…	0.03651188189658432 0.0529130418408466 0.08115843784129849 0.047179226452754845 0.09947086958159143 0.0405980491846496 0.036530712160584636 0.06530335555304476 0.08114902270929812 0.4591854027793471
205	1.0	1.0	0.015046296641230583 0.012731481343507767 0.03587963059544563 0.013888888992369175 0.009259259328246117 0.0011574074160307646 0.0069444444961845875 0.012731481343507767 0.010416666977107525 0.013888888992369175 0.005787036847323179 0.0 0.009259259328246117 0.0 0.012731481343507767 0.0 0.018518518656492233 0.005787036847323179 0.02083333395421505 0.015046296641230583 0.011574073694646358 0.0104166…	0.5102515275961498 0.07820374576517469 0.0413884873930301 0.04473810998692273 0.025603964484823417 0.09010331826767937 0.03634111088168494 0.04120494642898124 0.07190982020633054 0.06025496898922467
206	1.0	1.0	0.06306306272745132 0.0200200192630291 0.0030030030757188797 0.012012012302875519 0.009009009227156639 0.0010010009864345193 0.022022021934390068 0.045045044273138046 0.011011010967195034 0.013013012707233429 0.01001000963151455 0.0 0.01901901885867119 0.013013012707233429 0.0020020019728690386 0.0 0.09409409761428833 0.0030030030757188797 0.007007007021456957 0.025025025010108948 0.0070070070214…	0.030825227373307586 0.02727576521165805 0.04058850624542759 0.045646264033019794 0.025433296303320883 0.04913250422232444 0.04460761734449637 0.03821316642732622 0.6687349283333778 0.029542724505739554
207	1.0	1.0	0.0038610037881881 0.03764478862285614 0.0 0.0 0.012548262253403664 0.025096524506807327 0.0 0.005791505798697472 0.000965250947047025 0.009652509354054928 0.014478764496743679 0.005791505798697472 0.010617760941386223 0.002895752899348736 0.0 0.019305018708109856 0.0 0.022200772538781166 0.0 0.014478764496743679 0.005791505798697472 0.008687258698046207 0.018339768052101135 0.021235521882772446 …	0.03125600650550753 0.038338138537739305 0.09655257386461656 0.030201325743574554 0.5787141765851017 0.02956063182277425 0.03639141470146127 0.04784012222468636 0.04313348611419131 0.06801212390034742
208	1.0	1.0	0.004629629664123058 0.0416666679084301 0.0 0.0 0.0 0.0 0.032407406717538834 0.032407406717538834 0.002314814832061529 0.009259259328246117 0.0 0.0 0.0069444444961845875 0.016203703358769417 0.0 0.0 0.0416666679084301 0.0069444444961845875 0.0 0.011574073694646358 0.0 0.018518518656492233 0.0 0.0 0.025462962687015533 0.05787036940455437 0.0 0.0 0.0 0.0 0.0 0.0 0.0 0.0416666679084301 0.0 0.0 0.0 0…	0.04417205372257296 0.4998502091657549 0.0412123312146051 0.05916196540012208 0.05346991369882295 0.024504336715357705 0.05085308587165631 0.12770841680111725 0.046229421807379836 0.05283826560261034
209	1.0	1.0	0.012285011820495129 0.008599508553743362 0.022113021463155746 0.029484029859304428 0.0 0.0 0.04176904261112213 0.015970515087246895 0.011056510731577873 0.008599508553743362 0.0 0.0 0.007371007464826107 0.012285011820495129 0.014742014929652214 0.0 0.008599508553743362 0.0024570024106651545 0.019656019285321236 0.013513513840734959 0.019656019285321236 0.009828009642660618 0.0 0.0012285012053325…	0.04772273634549084 0.04367023528700186 0.17204379120546764 0.03855319663702917 0.03489989717534655 0.03509344946470732 0.04711788544123876 0.04728724369442933 0.05900925421883516 0.4746023105304535
210	1.0	1.0	0.0234375 0.0399305559694767 0.0147569440305233 0.0034722222480922937 0.02604166604578495 0.0355902761220932 0.0017361111240461469 0.0 0.0034722222480922937 0.00434027798473835 0.03125 0.0034722222480922937 0.0 0.0 0.0034722222480922937 0.013020833022892475 0.0225694440305233 0.01128472201526165 0.0164930559694767 0.009548611007630825 0.015625 0.0078125 0.02864583395421505 0.013020833022892475 0.…	0.1337435020069752 0.2594481366936459 0.034568226184992557 0.11701870983308137 0.044263122107433606 0.043298019345923644 0.2079138426443816 0.05233489065824408 0.06719527977013039 0.040216270755192955
211	1.0	1.0	0.046777546405792236 0.03014552965760231 0.005197505000978708 0.0010395010467618704 0.0 0.054054055362939835 0.0 0.0 0.013513513840734959 0.039501041173934937 0.0020790020935237408 0.020790020003914833 0.016632016748189926 0.021829521283507347 0.007276507094502449 0.03222453221678734 0.016632016748189926 0.015592515468597412 0.008316008374094963 0.0020790020935237408 0.021829521283507347 0.003118…	0.051152412156818414 0.043978081572703547 0.03725567732459614 0.3883271193462133 0.14898504877038354 0.039647120852634436 0.10146687756562342 0.08996158626143923 0.05199977403683193 0.04722630211275552
212	1.0	1.0	0.008333333767950535 0.18437500298023224 0.02395833283662796 0.0020833334419876337 0.0 0.01145833358168602 0.0 0.0 0.0 0.0 0.03854166716337204 0.0020833334419876337 0.0 0.02291666716337204 0.010416666977107525 0.0020833334419876337 0.00937500037252903 0.01354166679084301 0.0031250000465661287 0.012500000186264515 0.004166666883975267 0.008333333767950535 0.02083333395421505 0.0 0.0083333337679505…	0.24047051528011917 0.17849737418367154 0.045598124140069446 0.07500532914753019 0.05946359707768936 0.044202856423076343 0.15446776350212219 0.07861946010890855 0.05801019320582144 0.06566478693099255
213	1.0	1.0	0.007567567750811577 0.00648648664355278 0.07351351529359818 0.018378378823399544 0.0 0.0 0.00972972996532917 0.00648648664355278 0.008648648858070374 0.018378378823399544 0.007567567750811577 0.0 0.004324324429035187 0.01945945993065834 0.0010810811072587967 0.0 0.004324324429035187 0.0 0.03567567467689514 0.0021621622145175934 0.00972972996532917 0.028108108788728714 0.0 0.017297297716140747 0.…	0.09486438886932026 0.1569425854174006 0.036764118821181115 0.04046964893741928 0.03460843019842659 0.028587530820711474 0.06053305154397078 0.44507220852412793 0.07170599976517551 0.03045203710226599
214	1.0	1.0	0.009259259328246117 0.01337448600679636 0.016460904851555824 0.0 0.021604938432574272 0.03395061567425728 0.006172839552164078 0.0 0.021604938432574272 0.020576132461428642 0.020576132461428642 0.003086419776082039 0.001028806553222239 0.003086419776082039 0.015432098880410194 0.018518518656492233 0.004115226212888956 0.010288066230714321 0.02777777798473835 0.020576132461428642 0.00308641977608…	0.035902832017125214 0.1316859035552087 0.05235905001591053 0.052221643669183714 0.041330382712835345 0.04194509531661329 0.04341317365269473 0.49562469264369835 0.05350169226763878 0.05201553414909336
215	1.0	1.0	0.03265765681862831 0.01576576568186283 0.02477477490901947 0.018018018454313278 0.0 0.0 0.01576576568186283 0.030405405908823013 0.021396396681666374 0.027027027681469917 0.012387387454509735 0.0 0.012387387454509735 0.0011261261533945799 0.018018018454313278 0.0 0.013513513840734959 0.0 0.03490991145372391 0.0011261261533945799 0.0 0.013513513840734959 0.0 0.0 0.03378378227353096 0.011261261068…	0.0341305692708152 0.03764401022516376 0.33434884616731564 0.03230964970643515 0.0633703353526864 0.042324707310525254 0.035204444911346944 0.0453945909350891 0.04122748654737321 0.3340453595732491
216	1.0	1.0	0.03861003741621971 0.1660231649875641 0.0 0.009652509354054928 0.0 0.0 0.002895752899348736 0.0 0.002895752899348736 0.002895752899348736 0.019305018708109856 0.0 0.0038610037881881 0.016409266740083694 0.0 0.00193050189409405 0.020270269364118576 0.009652509354054928 0.00193050189409405 0.03861003741621971 0.022200772538781166 0.0154440151527524 0.002895752899348736 0.0 0.0 0.025096524506807327…	0.03411405038025232 0.01980848429722841 0.0334116576972638 0.4030874958942869 0.33315647186639397 0.07377144445286622 0.025270977033275327 0.02227949164961227 0.033922029359003604 0.02117789736981742
217	1.0	1.0	0.01182432472705841 0.0219594594091177 0.0 0.020270269364118576 0.00844594556838274 0.015202702954411507 0.005067567341029644 0.020270269364118576 0.010135134682059288 0.0219594594091177 0.018581081181764603 0.006756756920367479 0.0219594594091177 0.005067567341029644 0.005067567341029644 0.020270269364118576 0.0016891892300918698 0.00844594556838274 0.0 0.0 0.010135134682059288 0.003378378460183…	0.06818144532852109 0.10868126760178268 0.054635933612227586 0.07304295518551954 0.02625434063380089 0.24607770759850145 0.27159926721898725 0.044579334481721515 0.05621086593935415 0.05073688239958442
218	1.0	1.0	0.018639329820871353 0.0512581542134285 0.0 0.014911463484168053 0.002795899286866188 0.004659832455217838 0.0 0.011183597147464752 0.011183597147464752 0.023299161344766617 0.006523765157908201 0.005591798573732376 0.013047530315816402 0.004659832455217838 0.011183597147464752 0.01770736277103424 0.026095060631632805 0.027027027681469917 0.0 0.023299161344766617 0.002795899286866188 0.0177073627…	0.040010012130080735 0.10708486563849809 0.07332601677673593 0.046832380255566054 0.46488373734845373 0.07395498392282956 0.0412551103580621 0.03351496364184815 0.029638472251638275 0.08949945767628727
219	1.0	1.0	0.0 0.031351350247859955 0.0 0.00324324332177639 0.0 0.018378378823399544 0.00324324332177639 0.00324324332177639 0.011891892179846764 0.0054054055362939835 0.0010810811072587967 0.0 0.023783784359693527 0.0 0.0 0.0 0.014054054394364357 0.05837837979197502 0.0 0.00324324332177639 0.00324324332177639 0.0 0.0021621622145175934 0.0 0.018378378823399544 0.060540542006492615 0.008648648858070374 0.0 0…	0.03892732669376283 0.054916074586578316 0.30838840453807304 0.04023041998903758 0.07745131498660708 0.048938392644762456 0.05023114392975721 0.04564963337573572 0.06016981580879711 0.2750974734468886
220	1.0	1.0	0.0 0.03803803771734238 0.0 0.0 0.005005004815757275 0.01701701618731022 0.0 0.0 0.0 0.0020020019728690386 0.007007007021456957 0.01001000963151455 0.021021021530032158 0.01901901885867119 0.0 0.031031031161546707 0.0020020019728690386 0.036036036908626556 0.0 0.011011010967195034 0.007007007021456957 0.0020020019728690386 0.006006006151437759 0.004004003945738077 0.0030030030757188797 0.02102102…	0.01980075992593128 0.043289926171752854 0.061653800832070824 0.020849866531996268 0.4650157516292726 0.06445242046028439 0.2135638361830556 0.016464059832142965 0.01504220474713226 0.07986737368636214
221	1.0	1.0	0.03544061258435249 0.014367816038429737 0.0 0.013409961946308613 0.0019157087663188577 0.013409961946308613 0.0009578543831594288 0.005747126415371895 0.01819923333823681 0.030651340261101723 0.01149425283074379 0.0 0.009578543715178967 0.008620689623057842 0.010536398738622665 0.022030651569366455 0.005747126415371895 0.024904213845729828 0.004789271857589483 0.0 0.01628352515399456 0.020114943…	0.06444392767862327 0.5269751758618684 0.033118229560297016 0.04688680890645896 0.039726372497723095 0.04582097940042252 0.06707943336627713 0.06166308160378271 0.04669302172354334 0.06759296940100376
222	1.0	1.0	0.08408408612012863 0.01001000963151455 0.062062062323093414 0.024024024605751038 0.0 0.0 0.022022021934390068 0.028028028085827827 0.01701701618731022 0.035035036504268646 0.0 0.0 0.018018018454313278 0.023023022338747978 0.0020020019728690386 0.0 0.035035036504268646 0.0 0.027027027681469917 0.0 0.009009009227156639 0.0030030030757188797 0.0 0.0 0.013013012707233429 0.006006006151437759 0.0 0.0…	0.18499586193466724 0.3646171072489167 0.04867338493744191 0.04515846356068328 0.03312399591061761 0.06896451000438122 0.07013290492186326 0.06359963000827576 0.04272430748259554 0.07800983399055503
223	1.0	1.0	0.029914529994130135 0.017094017937779427 0.04273504391312599 0.0028490028344094753 0.004273504484444857 0.0014245014172047377 0.0 0.0 0.0 0.0 0.02421652339398861 0.008547008968889713 0.0 0.0 0.0 0.007122507318854332 0.00997150968760252 0.0 0.01566951535642147 0.0014245014172047377 0.00997150968760252 0.005698005668818951 0.014245014637708664 0.0 0.028490029275417328 0.0028490028344094753 0.00142…	0.37913698786964695 0.08160735884838817 0.029661375503357165 0.3047072936421416 0.03569419763963315 0.029731061567637582 0.05730185514258228 0.022254742385552882 0.028511555442730308 0.03139357195832747
224	1.0	1.0	0.0 0.0 0.007207207381725311 0.0054054055362939835 0.0036036036908626556 0.007207207381725311 0.0036036036908626556 0.0018018018454313278 0.0018018018454313278 0.0 0.036036036908626556 0.0 0.0036036036908626556 0.037837836891412735 0.010810811072587967 0.018018018454313278 0.007207207381725311 0.027027027681469917 0.009009009227156639 0.0054054055362939835 0.01621621660888195 0.018018018454313278…	0.05132539349345588 0.06578724469879425 0.07440837881432712 0.10312216894624059 0.07656274167532094 0.06150429767770729 0.07244183220275328 0.4020593499348167 0.05482024880129045 0.03796834375529384
225	1.0	1.0	0.004629629664123058 0.011574073694646358 0.011574073694646358 0.0011574074160307646 0.0011574074160307646 0.0011574074160307646 0.0011574074160307646 0.0 0.0 0.013888888992369175 0.0 0.0 0.0069444444961845875 0.023148147389292717 0.011574073694646358 0.0173611119389534 0.0 0.039351850748062134 0.02083333395421505 0.002314814832061529 0.018518518656492233 0.019675925374031067 0.0 0.0 0.0034722222…	0.10887316276537821 0.03646386879919813 0.04187296402865266 0.03403582445498627 0.05169747085914753 0.2773759839628105 0.27852520068088926 0.0316423430195886 0.05367619738877225 0.08583698404057681
226	1.0	1.0	0.037837836891412735 0.044324323534965515 0.0 0.02594594657421112 0.0 0.0010810811072587967 0.0324324332177639 0.03567567467689514 0.01945945993065834 0.05621621757745743 0.0 0.0 0.018378378823399544 0.00972972996532917 0.014054054394364357 0.0 0.00972972996532917 0.0 0.0010810811072587967 0.0010810811072587967 0.00648648664355278 0.01297297328710556 0.0 0.0 0.0021621622145175934 0.00648648664355…	0.052209865982321225 0.03564299971485599 0.27966923296264595 0.03444539492443681 0.03843741089250079 0.04419731964642153 0.033475905332192676 0.047752114817983284 0.060317460317460526 0.37385229540918186
227	1.0	1.0	0.1040540561079979 0.020270269364118576 0.0 0.05675675719976425 0.0 0.0 0.012162161991000175 0.020270269364118576 0.045945946127176285 0.027027027681469917 0.0 0.0 0.02432432398200035 0.018918918445706367 0.01621621660888195 0.0 0.04459459334611893 0.0 0.014864864759147167 0.0 0.020270269364118576 0.03918918967247009 0.004054054152220488 0.0054054055362939835 0.0 0.004054054152220488 0.0202702693…	0.03478520138146931 0.08866913475952685 0.051515226807795036 0.030370793682344757 0.07691670600707311 0.03336066456299011 0.06480814304999948 0.46940144607051465 0.0987734075417632 0.05139927613652346
228	1.0	1.0	0.0498310811817646 0.016047297045588493 0.03209459409117699 0.014358107931911945 0.002533783670514822 0.0 0.013513513840734959 0.01182432472705841 0.00844594556838274 0.01182432472705841 0.022804053500294685 0.0008445946150459349 0.01689189113676548 0.0 0.009290540590882301 0.0033783784601837397 0.05320946127176285 0.0008445946150459349 0.06165540590882301 0.0016891892300918698 0.0177364870905876…	0.12576276019389782 0.11002281151981738 0.03383946392928435 0.2496720844026237 0.0589250071286 0.10114770459081814 0.11869118905047046 0.05623752495009976 0.0466210436270317 0.09908041060735673
229	1.0	1.0	0.005689900368452072 0.0 0.03271692618727684 0.009957325644791126 0.0 0.001422475092113018 0.009957325644791126 0.019914651289582253 0.012802275829017162 0.05547652766108513 0.00711237546056509 0.0 0.0 0.02418207749724388 0.01422475092113018 0.0 0.004267425276339054 0.0 0.009957325644791126 0.02418207749724388 0.0 0.002844950184226036 0.0 0.0 0.004267425276339054 0.001422475092113018 0.0042674252…	0.06702594810379238 0.05016966067864284 0.05323353293413181 0.040528942115768414 0.03940119760479037 0.06519960079840312 0.03211576846307372 0.5255588822355285 0.07954091816367265 0.04722554890219573
230	1.0	1.0	0.03407755494117737 0.061104584485292435 0.0011750881094485521 0.0 0.0011750881094485521 0.0423031710088253 0.0 0.0 0.032902467995882034 0.011750881560146809 0.022326674312353134 0.022326674312353134 0.009400704875588417 0.0023501762188971043 0.0023501762188971043 0.029377203434705734 0.0011750881094485521 0.008225616998970509 0.0011750881094485521 0.0 0.0011750881094485521 0.0 0.0082256169989705…	0.10028561661207984 0.12360913532051919 0.08008292806651891 0.05541403381083137 0.037218380917722664 0.2662299709972322 0.035299566612631186 0.03964446797013709 0.0407362071437236 0.22147969254860495
231	1.0	1.0	0.05092592537403107 0.0 0.018518518656492233 0.008101851679384708 0.005787036847323179 0.004629629664123058 0.012731481343507767 0.010416666977107525 0.0173611119389534 0.04398148134350777 0.0 0.0011574074160307646 0.0 0.0034722222480922937 0.026620371267199516 0.002314814832061529 0.015046296641230583 0.002314814832061529 0.0069444444961845875 0.010416666977107525 0.021990740671753883 0.00462962…	0.05454695704133147 0.16067228600124583 0.031116111725593507 0.0637769047891481 0.028370011569218374 0.04399481292192682 0.12599005810035988 0.4020494043759622 0.04730030385089692 0.04218314962431823
232	1.0	1.0	0.0023501762188971043 0.005875440780073404 0.0 0.029377203434705734 0.0 0.0 0.0 0.007050528656691313 0.0 0.025851938873529434 0.0 0.0035252643283456564 0.008225616998970509 0.0023501762188971043 0.0 0.015276146121323109 0.0011750881094485521 0.06933020055294037 0.0 0.015276146121323109 0.0035252643283456564 0.036427732557058334 0.0035252643283456564 0.07168037444353104 0.0 0.03760281950235367 0.0…	0.051191734178701466 0.07828924194953756 0.05324335848426981 0.1818746408112567 0.035226760102086876 0.10103322766232233 0.07660221352959713 0.044011049109211886 0.04098304938111392 0.3375447247919026
233	1.0	1.0	0.1011904776096344 0.007936508394777775 0.0406746044754982 0.014880952425301075 0.010912698693573475 0.02083333395421505 0.0009920635493472219 0.0 0.0019841270986944437 0.0009920635493472219 0.014880952425301075 0.0 0.0 0.0009920635493472219 0.003968254197388887 0.02182539738714695 0.012896825559437275 0.0 0.02579365111887455 0.0 0.02777777798473835 0.02281746082007885 0.01984127052128315 0.00595…	0.07159490542724083 0.15647276874821778 0.07356715141146272 0.040763710673890334 0.05277540157779676 0.043935937648512495 0.04526660963786709 0.33239473434084327 0.06410987548712102 0.11911890504704876
234	1.0	1.0	0.047003526240587234 0.0047003524377942085 0.029377203434705734 0.008225616998970509 0.0035252643283456564 0.0023501762188971043 0.0035252643283456564 0.0047003524377942085 0.0317273810505867 0.0011750881094485521 0.008225616998970509 0.010575792752206326 0.012925969436764717 0.0 0.014101057313382626 0.0035252643283456564 0.025851938873529434 0.0 0.04465334862470627 0.0047003524377942085 0.023501…	0.08784783374427634 0.06180580016437688 0.04523502015576676 0.047575437360572834 0.030879417635317503 0.04924269108841128 0.07742162733356825 0.053352119290829954 0.4783296152792454 0.06831043794763417
235	1.0	1.0	0.13693693280220032 0.10540540516376495 0.020720720291137695 0.01171171199530363 0.0 0.0 0.007207207381725311 0.014414414763450623 0.013513513840734959 0.02522522583603859 0.0 0.0 0.02432432398200035 0.0036036036908626556 0.009909910149872303 0.0 0.11441441625356674 0.0054054055362939835 0.008108108304440975 0.0 0.007207207381725311 0.01171171199530363 0.0 0.0054054055362939835 0.0072072073817253…	0.13928768968087935 0.0447779140514153 0.19023398985162204 0.07813289084481645 0.074285164610538 0.11849794387129368 0.05130702450520648 0.0555274992184307 0.03791212755212462 0.21003775581367384
236	1.0	1.0	0.0029761905316263437 0.0019841270986944437 0.02876984141767025 0.0009920635493472219 0.02876984141767025 0.01587301678955555 0.0 0.0 0.0019841270986944437 0.0 0.008928571827709675 0.0059523810632526875 0.0 0.0 0.0 0.013888888992369175 0.0019841270986944437 0.008928571827709675 0.02579365111887455 0.01686508022248745 0.003968254197388887 0.004960317630320787 0.0317460335791111 0.0 0.0297619048506…	0.12181271260296318 0.4702145005763115 0.045411524369102174 0.06131399173484016 0.03968588644307631 0.047585580013681655 0.04131642817651083 0.0566753816311041 0.03382905550401552 0.08215493894839396
237	1.0	1.0	0.018518518656492233 0.022633744403719902 0.002057613106444478 0.009259259328246117 0.012345679104328156 0.0 0.02572016417980194 0.01337448600679636 0.008230452425777912 0.02674897201359272 0.004115226212888956 0.0 0.0 0.003086419776082039 0.0 0.0 0.01440329197794199 0.010288066230714321 0.007201645988970995 0.004115226212888956 0.003086419776082039 0.001028806553222239 0.0 0.02366255223751068 0.…	0.036179892467317586 0.056769344194494004 0.09452266637895367 0.02930175684666696 0.027611443779108416 0.03063242883602143 0.03532574490658315 0.03962345579112043 0.031810253367139406 0.6182230134325931
238	1.0	1.0	0.0 0.005875440780073404 0.0 0.0 0.0 0.0 0.0 0.0035252643283456564 0.0 0.0 0.0 0.0011750881094485521 0.010575792752206326 0.0 0.0 0.036427732557058334 0.0 0.057579319924116135 0.0 0.0023501762188971043 0.0035252643283456564 0.008225616998970509 0.009400704875588417 0.0011750881094485521 0.0 0.0 0.005875440780073404 0.0317273810505867 0.009400704875588417 0.0023501762188971043 0.009400704875588417…	0.047391328454202755 0.034049955644266924 0.21531936127744516 0.023979818141494715 0.06665834996673323 0.39227101352849864 0.0767423486360612 0.02295409181636723 0.026599578620536725 0.09403415391439353
239	1.0	1.0	0.025987526401877403 0.025987526401877403 0.01143451128154993 0.014553014189004898 0.0 0.0 0.0041580041870474815 0.0 0.01143451128154993 0.006237006280571222 0.006237006280571222 0.0 0.005197505000978708 0.0020790020935237408 0.009355509653687477 0.0 0.009355509653687477 0.006237006280571222 0.016632016748189926 0.0041580041870474815 0.012474012561142445 0.006237006280571222 0.0 0.002079002093523…	0.05312843700354404 0.05925903295449933 0.042455904517495736 0.0656034869037436 0.41558719296101587 0.04786345675994956 0.1268381604138662 0.04359648050837102 0.08122530449305491 0.0644425434844598
240	1.0	1.0	0.0 0.0 0.0 0.0 0.0 0.0 0.0 0.0 0.0 0.0020790020935237408 0.0 0.0 0.016632016748189926 0.0 0.0 0.0 0.0 0.0665280669927597 0.0 0.0 0.0 0.0 0.0 0.0020790020935237408 0.0 0.008316008374094963 0.0 0.0 0.0 0.0 0.0 0.016632016748189926 0.0 0.008316008374094963 0.0 0.006237006280571222 0.0 0.031185030937194824 0.0 0.0 0.0 0.0020790020935237408 0.0 0.0 0.0 0.05613305792212486 0.006237006280571222 0.00415…	0.04858760739390804 0.03151306083485207 0.10733966848910945 0.06184370389655481 0.06388310335850042 0.30635468194046683 0.10297882495877854 0.04360843530330665 0.19027163065174016 0.04361928317278503
241	1.0	1.0	0.10277777910232544 0.0347222238779068 0.07361111044883728 0.01805555634200573 0.0 0.0 0.0013888889225199819 0.015277777798473835 0.0 0.011111111380159855 0.0069444444961845875 0.0 0.04722222313284874 0.0027777778450399637 0.012500000186264515 0.0 0.03333333507180214 0.04027777910232544 0.02361111156642437 0.0055555556900799274 0.012500000186264515 0.0055555556900799274 0.0 0.0 0.0083333337679505…	0.056331780882678685 0.0815795309964867 0.06221475178298346 0.20595067175590517 0.1886869535782247 0.050717278892507656 0.1170757899405875 0.09645037410559046 0.05944835475248337 0.08154451331255637
242	1.0	1.0	0.07070706784725189 0.021043771877884865 0.021885521709918976 0.0042087542824447155 0.0 0.001683501643128693 0.003367003286257386 0.005892255809158087 0.007575757801532745 0.019360268488526344 0.001683501643128693 0.0 0.0 0.005892255809158087 0.0008417508215643466 0.0 0.034511785954236984 0.0 0.02693602629005909 0.010942760854959488 0.021885521709918976 0.0042087542824447155 0.0 0.0 0.03787878900…	0.13395874916833012 0.3122022621423822 0.055249500998003936 0.05280106453759147 0.0381104457751164 0.0638456420492346 0.08141051230871577 0.1326946107784433 0.05797737857618096 0.07174983366600128
243	1.0	1.0	0.0 0.10247747600078583 0.0 0.007882882840931416 0.0033783784601837397 0.0033783784601837397 0.0 0.010135134682059288 0.0 0.0 0.0 0.0 0.01576576568186283 0.0 0.010135134682059288 0.0011261261533945799 0.009009009227156639 0.027027027681469917 0.0 0.009009009227156639 0.014639639295637608 0.013513513840734959 0.0 0.0 0.0 0.04279279336333275 0.01576576568186283 0.0 0.0045045046135783195 0.007882882…	0.08294126033646983 0.04430424864556602 0.0439240566486075 0.4929070430567427 0.09861229921110148 0.05234768558121843 0.04892595760859232 0.04777350061781197 0.04928238760574088 0.038981560688147565
244	1.0	1.0	0.006172839552164078 0.011316872201859951 0.018518518656492233 0.0 0.001028806553222239 0.021604938432574272 0.008230452425777912 0.0 0.010288066230714321 0.017489712685346603 0.006172839552164078 0.007201645988970995 0.015432098880410194 0.002057613106444478 0.019547324627637863 0.021604938432574272 0.009259259328246117 0.001028806553222239 0.02983539178967476 0.002057613106444478 0.015432098880…	0.07255969987735379 0.2745953875381768 0.0348640069259073 0.10484452781184615 0.03913859028930089 0.026615443811172906 0.25181564581680027 0.09759396868912763 0.039926171752879755 0.05804655748743483
245	1.0	1.0	0.09409409761428833 0.030030030757188797 0.012012012302875519 0.009009009227156639 0.0 0.004004003945738077 0.0030030030757188797 0.0 0.01701701618731022 0.0020020019728690386 0.0 0.013013012707233429 0.0010010009864345193 0.0010010009864345193 0.005005004815757275 0.018018018454313278 0.052052050828933716 0.007007007021456957 0.006006006151437759 0.0 0.0200200192630291 0.027027027681469917 0.019…	0.04973762881476849 0.12016690600699101 0.04230453120907493 0.04431860261377685 0.04393927077970741 0.07008607219949238 0.06580504150070884 0.2388435798087091 0.04132910649289644 0.28346926057387545
246	1.0	1.0	0.005005004815757275 0.024024024605751038 0.007007007021456957 0.004004003945738077 0.0030030030757188797 0.0 0.01701701618731022 0.0030030030757188797 0.0020020019728690386 0.01001000963151455 0.007007007021456957 0.0 0.009009009227156639 0.012012012302875519 0.0 0.01001000963151455 0.006006006151437759 0.01901901885867119 0.0010010009864345193 0.006006006151437759 0.0 0.0020020019728690386 0.0 …	0.0615449598727854 0.0822587190763702 0.043282729147513965 0.032706371489386224 0.043191625048657756 0.4496732675727384 0.13890062199252992 0.05991336828417837 0.043531194871667345 0.04499714264417211
247	1.0	1.0	0.012387387454509735 0.013513513840734959 0.0 0.0 0.009009009227156639 0.014639639295637608 0.005630630534142256 0.0 0.054054055362939835 0.0 0.006756756920367479 0.03490991145372391 0.011261261068284512 0.0 0.0 0.03490991145372391 0.03153153136372566 0.036036036908626556 0.0 0.0 0.0 0.0 0.011261261068284512 0.007882882840931416 0.0022522523067891598 0.0033783784601837397 0.0 0.03490991145372391 …	0.032790687737674594 0.034316687725466644 0.029555567763555533 0.2251765581985874 0.5200424838396592 0.030574935755400552 0.024483143804134733 0.037124527703003986 0.02896347976829215 0.0369719277042247
248	1.0	1.0	0.04273504391312599 0.0010683761211112142 0.024572649970650673 0.01175213698297739 0.014957264997065067 0.026709401980042458 0.0 0.0 0.007478632498532534 0.0032051282469183207 0.021367521956562996 0.0010683761211112142 0.0 0.0 0.0 0.0 0.030982905998826027 0.0021367522422224283 0.0 0.0021367522422224283 0.009615384973585606 0.0 0.008547008968889713 0.07692307978868484 0.020299145951867104 0.0 0.00…	0.06155987736342889 0.08796240372281383 0.04189891111149461 0.3787755900303139 0.031527722652677406 0.12520204547676986 0.13954799335047477 0.047121894539451425 0.05259797408065717 0.03380558767191842
249	1.0	1.0	0.028153153136372566 0.01689189113676548 0.13963964581489563 0.0 0.0 0.0 0.0022522523067891598 0.0033783784601837397 0.0 0.0011261261533945799 0.0 0.0 0.005630630534142256 0.019144143909215927 0.0022522523067891598 0.0 0.0022522523067891598 0.0 0.07207207381725311 0.0 0.0 0.0022522523067891598 0.0 0.0 0.007882882840931416 0.020270269364118576 0.0 0.0 0.0 0.0 0.0 0.0 0.0 0.02364864945411682 0.0191…	0.029385338085159075 0.030217510598139038 0.36432271408844125 0.07659605260777555 0.0813358177904012 0.10543866948881614 0.05717869397157377 0.03719449318884899 0.08208356700496308 0.13624714317588357
250	1.0	1.0	0.0200200192630291 0.0030030030757188797 0.01701701618731022 0.0 0.006006006151437759 0.026026025414466858 0.0010010009864345193 0.004004003945738077 0.01001000963151455 0.011011010967195034 0.0200200192630291 0.0020020019728690386 0.014014014042913914 0.01601601578295231 0.01701701618731022 0.031031031161546707 0.0020020019728690386 0.0010010009864345193 0.008008007891476154 0.012012012302875519…	0.45436340433886313 0.13828081541834375 0.04526029907398303 0.10315761918785378 0.026831582736166818 0.06069173129151529 0.03848696050521898 0.02850692058505919 0.03962566669938803 0.06479500016360736
251	1.0	1.0	0.0 0.0010010009864345193 0.015015015378594398 0.015015015378594398 0.028028028085827827 0.018018018454313278 0.0 0.0 0.0010010009864345193 0.0 0.026026025414466858 0.0010010009864345193 0.0 0.012012012302875519 0.0 0.031031031161546707 0.0 0.011011010967195034 0.004004003945738077 0.024024024605751038 0.007007007021456957 0.006006006151437759 0.022022021934390068 0.0400400385260582 0.00600600615…	0.16666666666666657 0.11027944111776403 0.07144581804133682 0.09873800785525717 0.06438735432361078 0.09539791384971993 0.19490052153756973 0.10708421865945504 0.052024982293477386 0.03907507565514125
252	1.0	1.0	0.011261261068284512 0.0045045046135783195 0.007882882840931416 0.007882882840931416 0.013513513840734959 0.029279278591275215 0.010135134682059288 0.006756756920367479 0.007882882840931416 0.02590090036392212 0.010135134682059288 0.0 0.020270269364118576 0.0 0.0045045046135783195 0.005630630534142256 0.0011261261533945799 0.006756756920367479 0.021396396681666374 0.0011261261533945799 0.00563063…	0.026414097874290252 0.03727175998198141 0.137444954449079 0.025800538999821293 0.4645727999254408 0.06429165016270938 0.036161140753512316 0.03431269756207424 0.03042164697841662 0.1433087133126747
253	1.0	1.0	0.002314814832061529 0.0069444444961845875 0.0 0.0 0.0451388880610466 0.030092593282461166 0.0 0.0 0.008101851679384708 0.0 0.0243055559694767 0.005787036847323179 0.004629629664123058 0.0 0.0 0.011574073694646358 0.028935184702277184 0.0486111119389534 0.0011574074160307646 0.009259259328246117 0.018518518656492233 0.0 0.019675925374031067 0.0 0.0069444444961845875 0.012731481343507767 0.0231481…	0.05414838771654562 0.10859564293872145 0.07401240300148378 0.040816762197530096 0.04025104870472956 0.05404164932167745 0.033238336161900715 0.05034850085924409 0.06864346173962231 0.47590380735854493
254	1.0	1.0	0.022022021934390068 0.06406406313180923 0.0 0.012012012302875519 0.0 0.0 0.008008007891476154 0.0 0.0010010009864345193 0.0 0.0 0.0 0.021021021530032158 0.0010010009864345193 0.008008007891476154 0.024024024605751038 0.011011010967195034 0.043043043464422226 0.0 0.0030030030757188797 0.011011010967195034 0.009009009227156639 0.0 0.0 0.007007007021456957 0.028028028085827827 0.007007007021456957 …	0.029319139498780192 0.04284763805721881 0.07476898055740377 0.05048421675168181 0.05537813262364157 0.11619723515931092 0.3719449988911067 0.04177570784357213 0.14729060397723046 0.06999334664005313
255	1.0	1.0	0.0 0.001792114693671465 0.0 0.00358422938734293 0.006272401660680771 0.0098566310480237 0.025985663756728172 0.004480286967009306 0.044802866876125336 0.00358422938734293 0.0026881720405071974 0.0008960573468357325 0.02777777798473835 0.0 0.024193547666072845 0.0098566310480237 0.0026881720405071974 0.015232974663376808 0.0 0.005376344081014395 0.008064515888690948 0.0008960573468357325 0.017025…	0.06460828343313373 0.05970558882235521 0.05276946107784431 0.11543787425149712 0.2879865269461079 0.08544785429141728 0.1375 0.043712574850299404 0.1002370259481038 0.05259481037924153
256	1.0	1.0	0.053259141743183136 0.015103338286280632 0.013513513840734959 0.010333863086998463 0.013513513840734959 0.007949125953018665 0.005564387887716293 0.015103338286280632 0.0031796502880752087 0.013513513840734959 0.022257551550865173 0.0007949125720188022 0.0031796502880752087 0.019077900797128677 0.013513513840734959 0.0 0.02543720230460167 0.007154213264584541 0.01669316366314888 0.02782193943858…	0.033830520776628556 0.07770640537107606 0.04835420068952987 0.1481400834694248 0.06760297586644895 0.02500453638178187 0.0518816911631283 0.03711123208129183 0.4260714933768824 0.08429686082380686
257	1.0	1.0	0.014814814552664757 0.0 0.025925925001502037 0.011111111380159855 0.0 0.0 0.011111111380159855 0.029629629105329514 0.011111111380159855 0.018518518656492233 0.003703703638166189 0.0 0.0 0.025925925001502037 0.040740739554166794 0.0 0.0 0.0 0.007407407276332378 0.0 0.02222222276031971 0.02222222276031971 0.0 0.0 0.011111111380159855 0.0 0.003703703638166189 0.0 0.0 0.0 0.0 0.0 0.0 0.0 0.03703703…	0.539348438800791 0.08011113451488976 0.027322239942225938 0.16402872646666455 0.023801642945265124 0.017833679374918383 0.03714179680839307 0.04321507738292249 0.029438610216752238 0.03775865354717689
258	1.0	1.0	0.10585585236549377 0.022522522136569023 0.0045045046135783195 0.0045045046135783195 0.0022522523067891598 0.018018018454313278 0.01576576568186283 0.0033783784601837397 0.0416666679084301 0.019144143909215927 0.019144143909215927 0.0 0.018018018454313278 0.014639639295637608 0.011261261068284512 0.022522522136569023 0.07770270109176636 0.0 0.0033783784601837397 0.0022522523067891598 0.0022522523…	0.03627228302016664 0.03424568487545986 0.04311683147115743 0.1565451472533858 0.4880124807855552 0.07613890991962416 0.040264298988230536 0.03070487377734953 0.05267625668203828 0.04202323322703271
259	1.0	1.0	0.0535714291036129 0.003968254197388887 0.02083333395421505 0.01587301678955555 0.0009920635493472219 0.0019841270986944437 0.0505952388048172 0.011904762126505375 0.01884920708835125 0.0 0.010912698693573475 0.0 0.0019841270986944437 0.0009920635493472219 0.01785714365541935 0.0 0.02182539738714695 0.0 0.01587301678955555 0.0019841270986944437 0.02281746082007885 0.007936508394777775 0.000992063…	0.3758409107710511 0.11656316995638373 0.0343387299475123 0.1470577363790935 0.07900864936793062 0.03026354698011387 0.06806756856657045 0.05878058697419971 0.03808124491757227 0.05199785613957303
260	1.0	1.0	0.0020020019728690386 0.09509509801864624 0.0 0.0020020019728690386 0.0 0.013013012707233429 0.0 0.0 0.0030030030757188797 0.06906907260417938 0.0 0.0 0.018018018454313278 0.006006006151437759 0.008008007891476154 0.0 0.013013012707233429 0.013013012707233429 0.0 0.0 0.0 0.0020020019728690386 0.0 0.0 0.0020020019728690386 0.03803803771734238 0.004004003945738077 0.0 0.0 0.0 0.0 0.0 0.0 0.01601601…	0.041100678021389 0.02927996147782245 0.025365611190071136 0.03460782714726179 0.04332968304635848 0.02877513455579105 0.02442585645828956 0.03328751058194881 0.71721925798209 0.022608479538976458
261	1.0	1.0	0.011183597147464752 0.0 0.02050326205790043 0.0009319664677605033 0.007455731742084026 0.003727865871042013 0.009319664910435677 0.008387697860598564 0.0009319664677605033 0.0 0.005591798573732376 0.002795899286866188 0.0018639329355210066 0.0 0.0018639329355210066 0.0 0.006523765157908201 0.002795899286866188 0.015843430534005165 0.003727865871042013 0.002795899286866188 0.0 0.0 0.0130475303158…	0.06385622329637927 0.0671508388844799 0.04795228819469504 0.04996432837136975 0.03131087223144096 0.09060593672093563 0.09107888640389908 0.18647043262871835 0.3125155311866222 0.05909466208145949
262	1.0	1.0	0.05246913433074951 0.019547324627637863 0.002057613106444478 0.01337448600679636 0.008230452425777912 0.007201645988970995 0.004115226212888956 0.001028806553222239 0.0 0.008230452425777912 0.04835391044616699 0.0 0.0 0.0 0.003086419776082039 0.0 0.044238682836294174 0.0 0.020576132461428642 0.016460904851555824 0.020576132461428642 0.007201645988970995 0.0 0.02880658395588398 0.0185185186564922…	0.22963474759881947 0.3133306037497654 0.031611989695821956 0.08721019499462641 0.04405718477574774 0.05210945630107323 0.04640292065441778 0.09954450074210587 0.045498746097548594 0.05059965539007479
263	1.0	1.0	0.0 0.0020020019728690386 0.007007007021456957 0.0020020019728690386 0.013013012707233429 0.005005004815757275 0.008008007891476154 0.006006006151437759 0.021021021530032158 0.026026025414466858 0.006006006151437759 0.007007007021456957 0.013013012707233429 0.03203203156590462 0.0020020019728690386 0.0030030030757188797 0.0010010009864345193 0.0 0.0030030030757188797 0.011011010967195034 0.018018…	0.06659933965119162 0.045258715958202786 0.03737329429726571 0.053640589349410184 0.059064154484897415 0.04006977527058311 0.06455572670672295 0.5148238446446121 0.09072145317542095 0.02789310646169329
264	1.0	1.0	0.05968468636274338 0.019144143909215927 0.021396396681666374 0.0 0.0011261261533945799 0.028153153136372566 0.0022522523067891598 0.0 0.0022522523067891598 0.028153153136372566 0.0033783784601837397 0.0022522523067891598 0.021396396681666374 0.019144143909215927 0.0033783784601837397 0.03490991145372391 0.018018018454313278 0.006756756920367479 0.013513513840734959 0.04842342436313629 0.00337837…	0.1506437674102353 0.2788269614616928 0.041945413202898116 0.05022921190585845 0.04617870486133945 0.048459856843090225 0.1946144341353925 0.062219882579163825 0.06308993734143427 0.06379183025889597
265	1.0	1.0	0.026026025414466858 0.008008007891476154 0.08308308571577072 0.011011010967195034 0.015015015378594398 0.007007007021456957 0.0 0.0 0.0 0.012012012302875519 0.0020020019728690386 0.0010010009864345193 0.004004003945738077 0.01901901885867119 0.01001000963151455 0.021021021530032158 0.0020020019728690386 0.018018018454313278 0.01701701618731022 0.0010010009864345193 0.008008007891476154 0.0060060…	0.033446460195336356 0.03574453466953335 0.047762042680218234 0.3813026765460166 0.07818783797390377 0.12388279820181594 0.19072241274128382 0.029857199547492573 0.02934783252486125 0.049746204919537754
266	1.0	1.0	0.022022021934390068 0.008008007891476154 0.013013012707233429 0.008008007891476154 0.0030030030757188797 0.0 0.009009009227156639 0.0 0.028028028085827827 0.0 0.008008007891476154 0.0 0.0030030030757188797 0.013013012707233429 0.009009009227156639 0.0 0.0010010009864345193 0.025025025010108948 0.029029028490185738 0.0020020019728690386 0.027027027681469917 0.021021021530032158 0.0020020019728690…	0.04895029218671099 0.09895870908784837 0.04828896424019444 0.04958757184426333 0.05968785320924428 0.04093018781713685 0.045848062910323985 0.48909410095471717 0.07038934179833113 0.0482649159512301
267	1.0	1.0	0.008333333767950535 0.004166666883975267 0.013888888992369175 0.0027777778450399637 0.004166666883975267 0.0013888889225199819 0.01805555634200573 0.0013888889225199819 0.02638888917863369 0.01805555634200573 0.0027777778450399637 0.0013888889225199819 0.011111111380159855 0.01666666753590107 0.01666666753590107 0.0 0.0 0.0027777778450399637 0.0069444444961845875 0.0055555556900799274 0.00277777…	0.042069706740365274 0.04326877380769581 0.025984660715199556 0.05639270908731969 0.03956921322190769 0.030217952373640902 0.06249040380776888 0.16962412171993066 0.502445658134281 0.027936800391890126
268	1.0	1.0	0.0 0.0010010009864345193 0.0 0.0 0.0400400385260582 0.022022021934390068 0.0020020019728690386 0.0 0.0020020019728690386 0.0020020019728690386 0.0030030030757188797 0.0 0.004004003945738077 0.0010010009864345193 0.0 0.031031031161546707 0.0 0.028028028085827827 0.0010010009864345193 0.014014014042913914 0.0010010009864345193 0.0020020019728690386 0.011011010967195034 0.011011010967195034 0.0 0.0…	0.07350088555283804 0.21586404655477773 0.10786174130612015 0.17323100278316617 0.06980405386410274 0.05666132523685034 0.09455736414494961 0.04881082904613309 0.06061820021927972 0.09909055129178271
269	1.0	1.0	0.018018018454313278 0.0033783784601837397 0.019144143909215927 0.0 0.006756756920367479 0.01576576568186283 0.03265765681862831 0.0 0.022522522136569023 0.029279278591275215 0.01576576568186283 0.009009009227156639 0.005630630534142256 0.02477477490901947 0.007882882840931416 0.0033783784601837397 0.013513513840734959 0.0 0.022522522136569023 0.0022522523067891598 0.011261261068284512 0.0 0.0011…	0.03452784353773059 0.09925111018273505 0.036229865849695814 0.044809605595011334 0.07481935354097992 0.037869996441225906 0.034930139720558716 0.5186294078509617 0.043564034721255 0.07536864255984138
270	1.0	1.0	0.009759759530425072 0.0015015015378594398 0.0045045046135783195 0.0 0.006756756920367479 0.035285286605358124 0.007507507689297199 0.0037537538446485996 0.020270269364118576 0.009759759530425072 0.01576576568186283 0.0030030030757188797 0.0052552553825080395 0.0015015015378594398 0.006006006151437759 0.0 0.0052552553825080395 0.0052552553825080395 0.015015015378594398 0.021021021530032158 0.0045…	0.06534396644498995 0.07271171941830633 0.03957982652207109 0.09033545811602565 0.038181701113901206 0.037868962535758006 0.04592658001968388 0.48318110323132174 0.09853104850207353 0.028339634095863403
271	1.0	1.0	0.014492753893136978 0.0036231884732842445 0.030193237587809563 0.00845410581678152 0.0 0.0 0.0555555559694767 0.0036231884732842445 0.026570048183202744 0.009661835618317127 0.002415458904579282 0.0 0.0 0.014492753893136978 0.018115941435098648 0.0 0.007246376946568489 0.0 0.025362318381667137 0.0 0.012077294290065765 0.007246376946568489 0.0 0.001207729452289641 0.01690821163356304 0.0012077294…	0.3965298974036364 0.09997903026631594 0.027493650830634365 0.16479880705515101 0.036456270338699956 0.03075560940376045 0.12233121306026126 0.039733762047888546 0.04858764960351656 0.03333410999013638
272	1.0	1.0	0.11611611396074295 0.01901901885867119 0.01901901885867119 0.0010010009864345193 0.0010010009864345193 0.027027027681469917 0.0 0.005005004815757275 0.011011010967195034 0.051051050424575806 0.0020020019728690386 0.009009009227156639 0.022022021934390068 0.03403403237462044 0.0020020019728690386 0.027027027681469917 0.047047048807144165 0.0 0.014014014042913914 0.009009009227156639 0.00300300307…	0.40964314146273945 0.13962825793499734 0.041154684849953355 0.04658890311861841 0.04282763951865069 0.049081028694056984 0.09352393478938088 0.06344536360804408 0.06669897199820007 0.04740807402535971
273	1.0	1.0	0.025604551658034325 0.009957325644791126 0.03271692618727684 0.019914651289582253 0.02275960147380829 0.001422475092113018 0.0 0.0 0.01849217712879181 0.008534850552678108 0.04694167897105217 0.00711237546056509 0.0 0.0 0.00711237546056509 0.008534850552678108 0.002844950184226036 0.001422475092113018 0.03271692618727684 0.0 0.005689900368452072 0.031294453889131546 0.002844950184226036 0.0 0.00…	0.09816866267465071 0.16931636726546923 0.02587325349301398 0.12219560878243518 0.03808383233532942 0.10107285429141716 0.11682634730538914 0.22599800399201614 0.061167664670658706 0.04129740518962074
274	1.0	1.0	0.0 0.0020020019728690386 0.0 0.0030030030757188797 0.022022021934390068 0.0 0.021021021530032158 0.006006006151437759 0.008008007891476154 0.0 0.0 0.006006006151437759 0.005005004815757275 0.012012012302875519 0.005005004815757275 0.005005004815757275 0.004004003945738077 0.006006006151437759 0.007007007021456957 0.0010010009864345193 0.013013012707233429 0.015015015378594398 0.02202202193439006…	0.05702879954376966 0.12941464010754014 0.03315235418376065 0.0567203784850127 0.026826812846610044 0.03002740873937259 0.03646933538171468 0.5303154623697214 0.051256088406277905 0.048788719936220935
275	1.0	1.0	0.04555555433034897 0.04555555433034897 0.007777777966111898 0.002222222276031971 0.012222222052514553 0.015555555932223797 0.0 0.0 0.008888889104127884 0.002222222276031971 0.03333333507180214 0.004444444552063942 0.0 0.002222222276031971 0.0055555556900799274 0.02222222276031971 0.04888888821005821 0.006666666828095913 0.011111111380159855 0.009999999776482582 0.014444444328546524 0.03111111186…	0.11072675366398704 0.06910481825194263 0.052031395376577826 0.051713306454819766 0.034401316888136246 0.07802721250725667 0.1045081152436167 0.04524814912008676 0.38127728606531985 0.07296164642825931
276	1.0	1.0	0.0458284355700016 0.015276146121323109 0.0 0.0317273810505867 0.0 0.0 0.010575792752206326 0.0023501762188971043 0.043478261679410934 0.07285546511411667 0.012925969436764717 0.0023501762188971043 0.0 0.0 0.0023501762188971043 0.0047003524377942085 0.047003526240587234 0.0 0.0 0.0 0.0023501762188971043 0.010575792752206326 0.018801409751176834 0.029377203434705734 0.014101057313382626 0.01057579…	0.03812887046419996 0.04103331797942594 0.11747018782946915 0.05860074722350191 0.056361635702953265 0.05532524694201346 0.06467833563641961 0.06458877117559772 0.046522339935513746 0.45729054711090633
277	1.0	1.0	0.002057613106444478 0.043209876865148544 0.0 0.004115226212888956 0.006172839552164078 0.05658436194062233 0.0 0.0 0.0 0.001028806553222239 0.020576132461428642 0.003086419776082039 0.0 0.002057613106444478 0.0 0.02469135820865631 0.007201645988970995 0.06481481343507767 0.0 0.02674897201359272 0.002057613106444478 0.002057613106444478 0.03292180970311165 0.010288066230714321 0.00720164598897099…	0.0499909272364362 0.053405585523168535 0.1866102505732335 0.03998614341564799 0.041833687995909044 0.10921957737417715 0.0659012553405585 0.0496527605945134 0.0680457267283614 0.3353540852179937
278	1.0	1.0	0.009009009227156639 0.03265765681862831 0.0011261261533945799 0.0022522523067891598 0.0 0.010135134682059288 0.009009009227156639 0.04054053872823715 0.027027027681469917 0.0011261261533945799 0.0 0.005630630534142256 0.0022522523067891598 0.038288287818431854 0.007882882840931416 0.03490991145372391 0.08896396309137344 0.011261261068284512 0.007882882840931416 0.0011261261533945799 0.0101351346…	0.032568824614921194 0.02874251497005988 0.3261853651188187 0.045991036794335936 0.04071103076865153 0.04441682672391073 0.03253869619252068 0.032026513011712464 0.09162806462546616 0.32519112717960336
279	1.0	1.0	0.016460904851555824 0.007201645988970995 0.017489712685346603 0.007201645988970995 0.002057613106444478 0.002057613106444478 0.01440329197794199 0.001028806553222239 0.008230452425777912 0.003086419776082039 0.02572016417980194 0.0 0.006172839552164078 0.005144033115357161 0.009259259328246117 0.0 0.004115226212888956 0.0 0.044238682836294174 0.010288066230714321 0.03086419776082039 0.0092592593…	0.0831487709512484 0.19220918892807937 0.03616511269698045 0.032510321822109105 0.036128655930148815 0.2952268978025685 0.05597936546997329 0.15239839954793624 0.045944640399566104 0.07028864645138952
280	1.0	1.0	0.0 0.004004003945738077 0.0 0.0020020019728690386 0.01001000963151455 0.023023022338747978 0.0 0.0 0.0030030030757188797 0.0020020019728690386 0.007007007021456957 0.004004003945738077 0.007007007021456957 0.0010010009864345193 0.0020020019728690386 0.03403403237462044 0.0020020019728690386 0.026026025414466858 0.0030030030757188797 0.0 0.005005004815757275 0.005005004815757275 0.013013012707233…	0.05359134671832801 0.05359868498297479 0.04179141716566848 0.05467007162146269 0.29703827638840025 0.15094076552776794 0.16616032640601144 0.07592902430433261 0.05743659739344828 0.04884348949160469
281	1.0	1.0	0.04469854384660721 0.03014552965760231 0.012474012561142445 0.0010395010467618704 0.0041580041870474815 0.012474012561142445 0.010395010001957417 0.0010395010467618704 0.036382537335157394 0.031185030937194824 0.013513513840734959 0.0 0.005197505000978708 0.0 0.029106028378009796 0.0 0.0041580041870474815 0.003118503140285611 0.02806652896106243 0.0020790020935237408 0.007276507094502449 0.00727…	0.1345421046019846 0.16455201485141596 0.03617938947280267 0.048783551777563904 0.03848247560822401 0.0787795039292045 0.054192314671356975 0.3659045545273098 0.03158019625085505 0.047003894309283555
282	1.0	1.0	0.0010010009864345193 0.004004003945738077 0.011011010967195034 0.0 0.009009009227156639 0.0030030030757188797 0.0 0.0 0.01001000963151455 0.006006006151437759 0.014014014042913914 0.0 0.006006006151437759 0.0 0.021021021530032158 0.0200200192630291 0.004004003945738077 0.01901901885867119 0.027027027681469917 0.013013012707233429 0.0010010009864345193 0.01701701618731022 0.004004003945738077 0.0…	0.10469611957188026 0.07724708064186613 0.030427334307762555 0.42849733603658735 0.0608075188206267 0.025468747544281658 0.16978641142911044 0.03621890078111511 0.039338645543558745 0.02751190532321202
283	1.0	1.0	0.009523809887468815 0.21269841492176056 0.0063492064364254475 0.0476190485060215 0.0 0.0 0.0476190485060215 0.05079365149140358 0.0063492064364254475 0.009523809887468815 0.0 0.0 0.0 0.0634920671582222 0.0 0.0 0.03809523954987526 0.0031746032182127237 0.0063492064364254475 0.0 0.0031746032182127237 0.012698412872850895 0.0 0.0 0.0 0.0063492064364254475 0.0 0.0 0.0 0.0 0.0 0.0 0.0 0.0761904790997…	0.038484352050615706 0.026188189658418955 0.02562798930441001 0.05483843633487735 0.025425563966406835 0.0632461492110119 0.07325914209317215 0.024691183670395016 0.6443763416563092 0.023862652054381806
284	1.0	1.0	0.024904213845729828 0.0258620698004961 0.0 0.0028735632076859474 0.017241379246115685 0.045019157230854034 0.009578543715178967 0.0009578543831594288 0.009578543715178967 0.01628352515399456 0.03448275849223137 0.0 0.004789271857589483 0.020114943385124207 0.0 0.02298850566148758 0.019157087430357933 0.017241379246115685 0.0028735632076859474 0.022030651569366455 0.0028735632076859474 0.0 0.0287…	0.08343313373253489 0.10023508538478602 0.15680638722554727 0.07001108893324452 0.04151696606786416 0.06350853847859832 0.1369616322909735 0.08495009980039887 0.04400088711465945 0.2185761809713905
285	1.0	1.0	0.019675925374031067 0.0034722222480922937 0.012731481343507767 0.012731481343507767 0.0034722222480922937 0.0069444444961845875 0.023148147389292717 0.0 0.054398149251937866 0.05092592537403107 0.0011574074160307646 0.0 0.021990740671753883 0.018518518656492233 0.019675925374031067 0.0 0.018518518656492233 0.0 0.02777777798473835 0.0 0.012731481343507767 0.0173611119389534 0.002314814832061529 0…	0.5579840319361279 0.0685850521179864 0.032601463739188465 0.04726103348857856 0.03616101131071208 0.03972055888223569 0.04043025060989144 0.06661122200044366 0.06601241960523409 0.0446329563096031
286	1.0	1.0	0.03999999910593033 0.0486486479640007 0.09297297149896622 0.0021621622145175934 0.0 0.0 0.00648648664355278 0.0054054055362939835 0.00324324332177639 0.0010810811072587967 0.004324324429035187 0.0 0.015135135501623154 0.0 0.008648648858070374 0.0 0.03999999910593033 0.0 0.027027027681469917 0.007567567750811577 0.00648648664355278 0.020540541037917137 0.0 0.018378378823399544 0.00972972996532917…	0.030580550129687144 0.03184006318912965 0.2538665983540938 0.03809493312839559 0.03381472349418802 0.17339652246309536 0.03043111637687187 0.03699552766125489 0.040560590049846836 0.3304193751534365
287	1.0	1.0	0.04722222313284874 0.03194444626569748 0.01944444514811039 0.02500000037252903 0.0013888889225199819 0.0 0.004166666883975267 0.02500000037252903 0.02638888917863369 0.0013888889225199819 0.0013888889225199819 0.0 0.02361111156642437 0.0013888889225199819 0.03888889029622078 0.0 0.03055555559694767 0.008333333767950535 0.012500000186264515 0.0027777778450399637 0.0 0.01805555634200573 0.00138888…	0.03244779476579821 0.02873440935388138 0.027771867432647552 0.03751887088766636 0.02396222782860689 0.017128180187847755 0.020365360649259957 0.028683749252763707 0.750519266036454 0.03286827360507433
288	1.0	1.0	0.056056056171655655 0.07207207381725311 0.025025025010108948 0.0010010009864345193 0.004004003945738077 0.053053051233291626 0.0020020019728690386 0.0 0.03703703731298447 0.005005004815757275 0.006006006151437759 0.028028028085827827 0.021021021530032158 0.031031031161546707 0.004004003945738077 0.031031031161546707 0.014014014042913914 0.0 0.0200200192630291 0.0010010009864345193 0.020020019263…	0.29840319361277445 0.0836492153308062 0.059898551520811534 0.07672727938618158 0.056217839550257255 0.17095167463238647 0.11260048709919596 0.07329377941364973 0.03849182369206548 0.029766155761870663
289	1.0	1.0	0.08756756782531738 0.027027027681469917 0.017297297716140747 0.01945945993065834 0.004324324429035187 0.0010810811072587967 0.008648648858070374 0.01297297328710556 0.0 0.010810811072587967 0.021621622145175934 0.0 0.02270270325243473 0.0 0.021621622145175934 0.0 0.04216216132044792 0.0 0.018378378823399544 0.0021621622145175934 0.0021621622145175934 0.018378378823399544 0.0 0.0 0.01189189217984…	0.04168362304517189 0.04426099257795103 0.3646687208108058 0.04304982268472774 0.07797996240528657 0.19827335620022082 0.05708001472782604 0.039183768385559134 0.06279673662383983 0.07102300253861203
290	1.0	1.0	0.0 0.0 0.0059523810632526875 0.0009920635493472219 0.0069444444961845875 0.0029761905316263437 0.009920635260641575 0.0 0.0 0.004960317630320787 0.0009920635493472219 0.0 0.0009920635493472219 0.0466269850730896 0.0 0.0 0.0 0.009920635260641575 0.013888888992369175 0.007936508394777775 0.0029761905316263437 0.0019841270986944437 0.0 0.0009920635493472219 0.0 0.0 0.0 0.0 0.02876984141767025 0.020…	0.03467547663294105 0.18802395209580883 0.032390391630532034 0.04667217289558808 0.0339940808039094 0.045075366508362615 0.052047628880170664 0.41539679262165535 0.05588822355289414 0.09583591437814012
291	1.0	1.0	0.007201645988970995 0.010288066230714321 0.01440329197794199 0.003086419776082039 0.003086419776082039 0.016460904851555824 0.011316872201859951 0.0 0.04835391044616699 0.009259259328246117 0.02983539178967476 0.004115226212888956 0.0 0.004115226212888956 0.01337448600679636 0.003086419776082039 0.006172839552164078 0.009259259328246117 0.02469135820865631 0.006172839552164078 0.0113168722018599…	0.07326088563613506 0.053754924014404924 0.040564373897707146 0.056585242213984595 0.05882415064051781 0.05444138178669106 0.054536429785930686 0.09354835302939085 0.4601168034301772 0.05436745556506021
292	1.0	1.0	0.0059523810632526875 0.014880952425301075 0.02678571455180645 0.0009920635493472219 0.004960317630320787 0.003968254197388887 0.0 0.0019841270986944437 0.03075396828353405 0.0019841270986944437 0.02182539738714695 0.01587301678955555 0.0 0.0019841270986944437 0.007936508394777775 0.011904762126505375 0.010912698693573475 0.0 0.01587301678955555 0.013888888992369175 0.0317460335791111 0.001984127…	0.12107987415000497 0.3022175987009029 0.046973848912344754 0.07008863628674847 0.03449034135119592 0.024950099800399046 0.07316722487228923 0.07487567238404536 0.03676545214655436 0.2153912513955141
293	1.0	1.0	0.10135135054588318 0.0022522523067891598 0.09572072327136993 0.0 0.0 0.0 0.007882882840931416 0.005630630534142256 0.005630630534142256 0.027027027681469917 0.0011261261533945799 0.0 0.0045045046135783195 0.0033783784601837397 0.0022522523067891598 0.0 0.0022522523067891598 0.0 0.07545045018196106 0.0011261261533945799 0.0045045046135783195 0.0022522523067891598 0.0 0.0 0.009009009227156639 0.01…	0.09262095963112517 0.04456977517832529 0.03694162063469944 0.526211143604262 0.046055176468767674 0.044144269600334005 0.10701078463228551 0.03287997648114606 0.03878289931764362 0.03078339445140712
294	1.0	1.0	0.024242423474788666 0.019696969538927078 0.027272727340459824 0.021212121471762657 0.0 0.0 0.0 0.019696969538927078 0.013636363670229912 0.0015151514671742916 0.010606060735881329 0.0 0.0060606058686971664 0.040909089148044586 0.028787879273295403 0.0 0.019696969538927078 0.0015151514671742916 0.0469696968793869 0.00909090880304575 0.0030303029343485832 0.03030303120613098 0.0 0.0106060607358813…	0.05105083949747548 0.10550663379124135 0.11414034675746582 0.10674337599311222 0.09648154671050078 0.11296622441391765 0.07997338656021295 0.14761066103088002 0.05095690970999164 0.13457007553520486
295	1.0	1.0	0.0031746032182127237 0.0 0.06984127312898636 0.0 0.0 0.0 0.008730159141123295 0.0 0.0031746032182127237 0.011904762126505375 0.0 0.0 0.014285714365541935 0.007936508394777775 0.0063492064364254475 0.0 0.0 0.0 0.011904762126505375 0.0 0.0015873016091063619 0.0023809524718672037 0.0 0.0 0.0 0.0 0.0007936508045531809 0.0 0.0 0.0 0.0 0.0 0.0 0.0 0.01984127052128315 0.0 0.012698412872850895 0.0071428…	0.04875697521365943 0.08349863740012237 0.07163382213900385 0.20906175265567925 0.04863338338802271 0.08051389481099722 0.10007230121799725 0.24455114538724432 0.04006229028012088 0.07321579750715292
296	1.0	1.0	0.10960961133241653 0.016516515985131264 0.024024024605751038 0.007507507689297199 0.018018018454313278 0.019519519060850143 0.0007507507689297199 0.006006006151437759 0.009759759530425072 0.014264264144003391 0.024024024605751038 0.0022522523067891598 0.024024024605751038 0.009759759530425072 0.0037537538446485996 0.012762762606143951 0.0878378376364708 0.006006006151437759 0.020270269364118576 …	0.052790593676035905 0.049660242356816264 0.36257539565677394 0.04309413958967295 0.03453202883849779 0.05262698646422994 0.04639900526815207 0.03359401415747739 0.08286159920595944 0.2418659947863838
297	1.0	1.0	0.022972973063588142 0.0054054055362939835 0.01621621660888195 0.0 0.004054054152220488 0.010810811072587967 0.02432432398200035 0.004054054152220488 0.02432432398200035 0.14729729294776917 0.010810811072587967 0.0 0.0 0.0027027027681469917 0.03918918967247009 0.0 0.0013513513840734959 0.0 0.010810811072587967 0.04324324429035187 0.0 0.0 0.0027027027681469917 0.0 0.028378378599882126 0.0 0.0 0.0 …	0.0334851131071191 0.13378451430472402 0.05118928809048568 0.036188040585495636 0.04208250166334001 0.02878617764471048 0.033349966733200155 0.44685628742515 0.10453052228875573 0.0897475881570193
298	1.0	1.0	0.09666666388511658 0.002222222276031971 0.1433333307504654 0.002222222276031971 0.0 0.0033333334140479565 0.0 0.009999999776482582 0.0033333334140479565 0.0033333334140479565 0.0 0.0 0.023333333432674408 0.0 0.007777777966111898 0.0 0.008888889104127884 0.0 0.009999999776482582 0.0 0.008888889104127884 0.009999999776482582 0.0011111111380159855 0.0033333334140479565 0.014444444328546524 0.0 0.00…	0.12564820108526656 0.3525411488580624 0.05429342320384323 0.08621952075747989 0.035055517106490366 0.03077262560306504 0.05852616375289587 0.10077332771642623 0.06199660979548397 0.09417346212098422
299	1.0	1.0	0.0 0.10923423618078232 0.0 0.0045045046135783195 0.0 0.04842342436313629 0.0011261261533945799 0.0 0.006756756920367479 0.0045045046135783195 0.0 0.0 0.014639639295637608 0.038288287818431854 0.0 0.03490991145372391 0.005630630534142256 0.04729729890823364 0.0 0.0 0.0 0.012387387454509735 0.010135134682059288 0.014639639295637608 0.0 0.020270269364118576 0.005630630534142256 0.06981982290744781 …	0.03742514970059879 0.03249863908546553 0.06343676283796029 0.16675739430230438 0.5292052259118123 0.03833242605697691 0.030747595717655656 0.028524768644529196 0.029432045000907337 0.043639992741789126
300	1.0	1.0	0.11515863984823227 0.0176263228058815 0.054054055362939835 0.023501763120293617 0.0 0.0 0.0 0.03407755494117737 0.0047003524377942085 0.0 0.0023501762188971043 0.0 0.007050528656691313 0.0 0.02115158550441265 0.0 0.0669800266623497 0.0 0.02820211462676525 0.02820211462676525 0.0176263228058815 0.029377203434705734 0.009400704875588417 0.007050528656691313 0.0 0.005875440780073404 0.0 0.0 0.00822…	0.11515277901907621 0.04108201507432935 0.047268646786030315 0.4271556389708144 0.15172639795036827 0.050198111240206574 0.032680906843030606 0.0441008530203279 0.04638484225578731 0.04424980884003179
301	1.0	1.0	0.07130124419927597 0.06506238877773285 0.0 0.0 0.011586452834308147 0.013368983753025532 0.000891265575774014 0.0 0.009803921915590763 0.008021390065550804 0.016934046521782875 0.002673796843737364 0.0 0.0 0.0 0.010695187374949455 0.05525846779346466 0.005347593687474728 0.001782531151548028 0.016934046521782875 0.016934046521782875 0.0 0.01871657744050026 0.0 0.04634581133723259 0.0240641701966…	0.4748099793734733 0.06659135818513212 0.021226328644880603 0.10040353350061147 0.02637462970553057 0.018930419628189435 0.18718156341740524 0.022859123156025233 0.06016347938513626 0.02145958500361552
302	1.0	1.0	0.005341880489140749 0.0 0.009615384973585606 0.0010683761211112142 0.044871795922517776 0.0021367522422224283 0.024572649970650673 0.0010683761211112142 0.01175213698297739 0.007478632498532534 0.01175213698297739 0.0 0.0 0.0010683761211112142 0.020299145951867104 0.0 0.0021367522422224283 0.0021367522422224283 0.0021367522422224283 0.005341880489140749 0.0 0.0 0.0 0.010683760978281498 0.0021367…	0.057425379126803865 0.07884613913934571 0.03492631595047457 0.07002852532482927 0.04931898654797685 0.04255091349867321 0.053746912305656876 0.4676164911556202 0.0867384005934492 0.058801936357170674
303	1.0	1.0	0.0 0.0 0.03075396828353405 0.0029761905316263437 0.0029761905316263437 0.0069444444961845875 0.02480158768594265 0.0 0.01884920708835125 0.0019841270986944437 0.004960317630320787 0.0019841270986944437 0.003968254197388887 0.004960317630320787 0.01785714365541935 0.0019841270986944437 0.0009920635493472219 0.0019841270986944437 0.0466269850730896 0.0059523810632526875 0.01587301678955555 0.01091…	0.08024457414285359 0.10031835064049122 0.04616084287121943 0.2812097324338663 0.13546325071376256 0.06114353571338324 0.08333964981429537 0.06018343060714006 0.08368073978625022 0.06825589327673766
304	1.0	1.0	0.09409409761428833 0.3033033013343811 0.0 0.0 0.0 0.0 0.0 0.0 0.0 0.0 0.0 0.0 0.021021021530032158 0.0010010009864345193 0.01601601578295231 0.0030030030757188797 0.045045044273138046 0.0 0.0 0.0 0.021021021530032158 0.006006006151437759 0.0 0.0 0.0 0.006006006151437759 0.01901901885867119 0.0 0.0 0.0 0.0 0.0020020019728690386 0.0 0.013013012707233429 0.0 0.0010010009864345193 0.0 0.0 0.01901901…	0.07950219779021249 0.0659337063577761 0.07083101556449942 0.13307810608291615 0.04884220629778682 0.14349443190122507 0.26837036309893897 0.05608455220706115 0.03963657384684183 0.09422684685274242
305	1.0	1.0	0.0 0.0 0.48479729890823364 0.0 0.0 0.0 0.0 0.0 0.0 0.0008445946150459349 0.002533783670514822 0.015202702954411507 0.0008445946150459349 0.0 0.017736487090587616 0.016047297045588493 0.0 0.0 0.04307432472705841 0.021114865317940712 0.014358107931911945 0.0008445946150459349 0.01097972970455885 0.0 0.0008445946150459349 0.0 0.0 0.0 0.014358107931911945 0.027871621772646904 0.0033783784601837397 0…	0.09578835639757273 0.04390550003671605 0.04925934085007254 0.2352685932482859 0.3580130708482709 0.06643569049192584 0.030514222391337845 0.03756366864932353 0.05532747214600902 0.02792408494048693
306	1.0	1.0	0.0098566310480237 0.02867383509874344 0.024193547666072845 0.001792114693671465 0.0 0.0008960573468357325 0.02867383509874344 0.006272401660680771 0.00716845877468586 0.031362008303403854 0.01433691754937172 0.0 0.0098566310480237 0.00716845877468586 0.0008960573468357325 0.0 0.016129031777381897 0.00716845877468586 0.01075268816202879 0.001792114693671465 0.006272401660680771 0.0134408604353666…	0.034781217075870306 0.02000008890904144 0.028637602300965792 0.03431444460744405 0.026081467354822453 0.03415440833255512 0.03131376445327585 0.06534370012758403 0.6839905934233994 0.04138271341504042
307	1.0	1.0	0.06666667014360428 0.03125 0.0 0.010416666977107525 0.014583333395421505 0.0 0.0020833334419876337 0.0 0.008333333767950535 0.0020833334419876337 0.01666666753590107 0.008333333767950535 0.0 0.0 0.0 0.014583333395421505 0.01666666753590107 0.004166666883975267 0.014583333395421505 0.0416666679084301 0.0416666679084301 0.0 0.0416666679084301 0.0062500000931322575 0.04583333432674408 0.00416666688…	0.2202602095079912 0.37693955155382625 0.03735594504421805 0.12099887815609665 0.0469936040328102 0.024294476739950697 0.03933738362690666 0.05400877077960859 0.04357707941780651 0.03623410114078405
308	1.0	1.0	0.035256411880254745 0.02777777798473835 0.008547008968889713 0.0010683761211112142 0.0021367522422224283 0.0032051282469183207 0.0 0.004273504484444857 0.0 0.020299145951867104 0.007478632498532534 0.0032051282469183207 0.0 0.004273504484444857 0.0021367522422224283 0.0 0.01923076994717121 0.0021367522422224283 0.008547008968889713 0.0010683761211112142 0.028846153989434242 0.004273504484444857 …	0.030062951021034765 0.07034648651415147 0.05340089052663911 0.18658580275346764 0.06575566815087809 0.09265059624341093 0.36397973284200813 0.038830032243205914 0.030610573724346085 0.06777726598085906
309	1.0	1.0	0.01945945993065834 0.008648648858070374 0.014054054394364357 0.004324324429035187 0.01297297328710556 0.014054054394364357 0.011891892179846764 0.0054054055362939835 0.023783784359693527 0.06378378719091415 0.018378378823399544 0.007567567750811577 0.00648648664355278 0.0054054055362939835 0.02270270325243473 0.004324324429035187 0.030270271003246307 0.0010810811072587967 0.01621621660888195 0.0…	0.13590695703564978 0.041871564134301195 0.05087032638633347 0.1914048996978113 0.27997636012890414 0.06151941926203454 0.06516575786973541 0.05572096031400877 0.06477547697900284 0.05278827819221882
310	1.0	1.0	0.11611611396074295 0.2702702581882477 0.005005004815757275 0.035035036504268646 0.0 0.0 0.0010010009864345193 0.03403403237462044 0.006006006151437759 0.0 0.0 0.0 0.026026025414466858 0.0 0.0020020019728690386 0.0 0.1301301270723343 0.0 0.0020020019728690386 0.0010010009864345193 0.0010010009864345193 0.0 0.0 0.0 0.004004003945738077 0.0 0.0010010009864345193 0.0 0.0 0.0 0.0 0.0 0.01401401404291…	0.055458849742375575 0.043622058209163074 0.237165204474772 0.049053056677343033 0.07920206099429042 0.0417188878057837 0.038446363087777824 0.05236039548809349 0.08726732581348928 0.31570579770691165
311	1.0	1.0	0.02222222276031971 0.011111111380159855 0.004629629664123058 0.011111111380159855 0.006481481250375509 0.0027777778450399637 0.034259259700775146 0.004629629664123058 0.0055555556900799274 0.003703703638166189 0.006481481250375509 0.008333333767950535 0.0 0.0018518518190830946 0.006481481250375509 0.013888888992369175 0.0009259259095415473 0.0009259259095415473 0.010185184888541698 0.01574074104…	0.18645961665186414 0.13082925058973066 0.06472223018078645 0.2245652236197476 0.1003734158477311 0.05095073011871026 0.06267847080957713 0.04949908794850512 0.047894641339331176 0.08202733289402084
312	1.0	1.0	0.0439189188182354 0.14076577126979828 0.0 0.03265765681862831 0.0 0.0 0.006756756920367479 0.036036036908626556 0.0033783784601837397 0.006756756920367479 0.0022522523067891598 0.0 0.02477477490901947 0.037162162363529205 0.0022522523067891598 0.0 0.06869369000196457 0.02364864945411682 0.0 0.0022522523067891598 0.005630630534142256 0.0033783784601837397 0.0 0.021396396681666374 0.00337837846018…	0.029308970990824655 0.027699541628206127 0.37023975763887246 0.036819641349711635 0.04983708472383294 0.10364251733686754 0.05000276127586723 0.048353885115145226 0.04095366579094784 0.24314217414972442
313	1.0	1.0	0.007882882840931416 0.0 0.34797295928001404 0.0022522523067891598 0.0 0.0 0.005630630534142256 0.0011261261533945799 0.0 0.0 0.0022522523067891598 0.0 0.005630630534142256 0.04054053872823715 0.009009009227156639 0.0 0.0 0.0 0.10135135054588318 0.0 0.0 0.01689189113676548 0.0 0.0 0.0011261261533945799 0.0 0.0 0.0 0.0 0.0 0.0 0.0 0.0 0.0 0.10022522509098053 0.0 0.007882882840931416 0.0 0.00337837…	0.036769598058784506 0.06521271183123972 0.2984031936127749 0.05496849438378161 0.04264020977652554 0.25302336503463646 0.04475362999491234 0.05474345426793486 0.032601463739188465 0.11688387930022305
314	1.0	1.0	0.05787036940455437 0.15856482088565826 0.0 0.0011574074160307646 0.0 0.004629629664123058 0.0 0.0 0.0 0.0 0.0 0.0 0.008101851679384708 0.0 0.0 0.0 0.054398149251937866 0.0011574074160307646 0.0 0.002314814832061529 0.03125 0.0 0.0 0.0 0.047453705221414566 0.02083333395421505 0.005787036847323179 0.0 0.0 0.0 0.0 0.0 0.0034722222480922937 0.023148147389292717 0.0011574074160307646 0.0 0.0 0.0 0.01…	0.2670295772092179 0.2501270186898932 0.040410088913082814 0.06285610596987845 0.040047178370531594 0.03178189076392682 0.10744873888586456 0.05248593721647611 0.06850843767011422 0.07930502631101423
315	1.0	1.0	0.020202020183205605 0.017676766961812973 0.0037878789007663727 0.022727273404598236 0.0 0.023989899083971977 0.01262626238167286 0.0 0.021464645862579346 0.034090910106897354 0.013888888992369175 0.0037878789007663727 0.017676766961812973 0.008838383480906487 0.0 0.02651515230536461 0.0037878789007663727 0.01262626238167286 0.005050505045801401 0.0 0.0025252525229007006 0.020202020183205605 0.00…	0.0999170490188455 0.13097182258858908 0.0509306063198279 0.05840267516914229 0.04368535655960811 0.051896207584830496 0.05190268813023314 0.39461985120667786 0.04977706923814721 0.06789667418409938
316	1.0	1.0	0.006756756920367479 0.0045045046135783195 0.06081081181764603 0.007882882840931416 0.0011261261533945799 0.0 0.013513513840734959 0.011261261068284512 0.012387387454509735 0.021396396681666374 0.0033783784601837397 0.0 0.014639639295637608 0.0 0.007882882840931416 0.0 0.012387387454509735 0.0011261261533945799 0.02590090036392212 0.0 0.011261261068284512 0.005630630534142256 0.011261261068284512…	0.12875582168995325 0.18157019294743823 0.02960745176314036 0.1483300066533597 0.0657884231536928 0.049181636726546886 0.04618762475049906 0.2532002661343975 0.043792415169660676 0.0535861610113108
317	1.0	1.0	0.0033783784601837397 0.007882882840931416 0.06644143909215927 0.0022522523067891598 0.0033783784601837397 0.0033783784601837397 0.007882882840931416 0.0022522523067891598 0.007882882840931416 0.012387387454509735 0.01576576568186283 0.007882882840931416 0.012387387454509735 0.06531531363725662 0.0022522523067891598 0.0045045046135783195 0.0 0.014639639295637608 0.020270269364118576 0.00788288284…	0.12114900633515581 0.07008808470016491 0.05756964332205148 0.1767551852816107 0.10469278833637112 0.21960426972142638 0.0743838410136249 0.04010457346177219 0.08500390523301254 0.0506487025948108
318	1.0	1.0	0.01182432472705841 0.005067567341029644 0.0033783784601837397 0.0 0.0 0.0 0.0033783784601837397 0.0 0.0 0.0033783784601837397 0.0033783784601837397 0.0 0.0033783784601837397 0.0 0.0016891892300918698 0.0 0.005067567341029644 0.0033783784601837397 0.0 0.03885135054588318 0.010135134682059288 0.010135134682059288 0.027027027681469917 0.0016891892300918698 0.005067567341029644 0.0016891892300918698…	0.11648354381579595 0.3274199265021357 0.057902885817150675 0.0405419690214584 0.03521928106404013 0.08584077950018919 0.021576784126451056 0.18764962287263492 0.03872006765285624 0.08864513962728708
319	1.0	1.0	0.03395061567425728 0.0 0.03497942537069321 0.010288066230714321 0.003086419776082039 0.007201645988970995 0.043209876865148544 0.007201645988970995 0.018518518656492233 0.008230452425777912 0.006172839552164078 0.005144033115357161 0.003086419776082039 0.0 0.0 0.010288066230714321 0.012345679104328156 0.0 0.017489712685346603 0.004115226212888956 0.012345679104328156 0.010288066230714321 0.03292…	0.0584748869607723 0.4196572840713108 0.05370890871318587 0.053742854427199956 0.06429997148560017 0.05347128871508677 0.06197129550422962 0.1014094260458674 0.03380993115809194 0.0994541529186526
320	1.0	1.0	0.06306306272745132 0.13913914561271667 0.009009009227156639 0.0200200192630291 0.008008007891476154 0.0030030030757188797 0.0 0.01901901885867119 0.0 0.0 0.006006006151437759 0.0 0.014014014042913914 0.005005004815757275 0.013013012707233429 0.0 0.045045044273138046 0.012012012302875519 0.006006006151437759 0.026026025414466858 0.030030030757188797 0.025025025010108948 0.014014014042913914 0.003…	0.06001857670797003 0.05099701586925151 0.2596687812493824 0.10109484002292445 0.04429754352680766 0.07030493468508525 0.10270548012885106 0.05296338017035223 0.04594770854330935 0.2120017390960654
321	1.0	1.0	0.0564042292535305 0.014101057313382626 0.07990599423646927 0.008225616998970509 0.0 0.0011750881094485521 0.0023501762188971043 0.0047003524377942085 0.0 0.0035252643283456564 0.012925969436764717 0.0 0.012925969436764717 0.0317273810505867 0.0011750881094485521 0.0 0.009400704875588417 0.0011750881094485521 0.008225616998970509 0.0023501762188971043 0.0047003524377942085 0.0035252643283456564 0…	0.039732447331043294 0.037486156214217366 0.08060368291629913 0.07087392612893335 0.03521483678411212 0.37274041259174434 0.17404063346660928 0.05038825170974653 0.05687058484911051 0.08204906800818396
322	1.0	1.0	0.02270270325243473 0.3199999928474426 0.0 0.0054054055362939835 0.0 0.0 0.0 0.01297297328710556 0.0054054055362939835 0.004324324429035187 0.00324324332177639 0.0 0.020540541037917137 0.0021621622145175934 0.008648648858070374 0.0 0.027027027681469917 0.00324324332177639 0.0054054055362939835 0.0 0.010810811072587967 0.018378378823399544 0.0 0.010810811072587967 0.010810811072587967 0.0086486488…	0.05707968678028559 0.0438814678335635 0.025941962229387383 0.12445263319514824 0.5410348533701849 0.04038691847075073 0.05052049746660519 0.03146936895439886 0.058750191923844515 0.02648241977583295
323	1.0	1.0	0.008225616998970509 0.0176263228058815 0.0 0.022326674312353134 0.0 0.011750881560146809 0.019976498559117317 0.014101057313382626 0.030552292242646217 0.025851938873529434 0.008225616998970509 0.0023501762188971043 0.009400704875588417 0.012925969436764717 0.009400704875588417 0.0035252643283456564 0.012925969436764717 0.0023501762188971043 0.0 0.011750881560146809 0.010575792752206326 0.012925…	0.031205305923586064 0.04559385166674544 0.10490043534977318 0.037656969525516094 0.04828138997595385 0.07712134785547041 0.03461580775456975 0.051959073978028444 0.057522749776038676 0.5111430681943187
324	1.0	1.0	0.01262626238167286 0.0 0.0 0.0 0.00631313119083643 0.03787878900766373 0.010101010091602802 0.0 0.0012626262614503503 0.023989899083971977 0.007575757801532745 0.017676766961812973 0.0025252525229007006 0.0 0.049242425709962845 0.022727273404598236 0.0 0.007575757801532745 0.0 0.04040404036641121 0.022727273404598236 0.0037878789007663727 0.0 0.0 0.01515151560306549 0.0025252525229007006 0.0 0.0…	0.12147689057682329 0.40207522697795084 0.045046094581265364 0.07810060812227693 0.04294135464479585 0.069930178553399 0.06509937323795965 0.05643188331508172 0.034087467089167836 0.08481092290127948
325	1.0	1.0	0.0024509804788976908 0.0 0.0024509804788976908 0.0016339869471266866 0.009803921915590763 0.01225490216165781 0.016339870169758797 0.003267973894253373 0.018790850415825844 0.03267974033951759 0.004084967542439699 0.0024509804788976908 0.0 0.0008169934735633433 0.0008169934735633433 0.009803921915590763 0.0016339869471266866 0.0008169934735633433 0.006535947788506746 0.008169935084879398 0.00245…	0.05905488600857371 0.22807549458045906 0.036189224925676146 0.08149102638604645 0.04141927116231674 0.06228892426118233 0.05683148470990512 0.3432712633804124 0.04578185401349204 0.0455965705719363
326	1.0	1.0	0.0 0.15202702581882477 0.0 0.0011261261533945799 0.0 0.0 0.0 0.012387387454509735 0.0 0.0 0.0 0.0 0.009009009227156639 0.0 0.0022522523067891598 0.0 0.006756756920367479 0.03378378227353096 0.0 0.0 0.018018018454313278 0.005630630534142256 0.0033783784601837397 0.18918919563293457 0.0 0.0 0.011261261068284512 0.0 0.009009009227156639 0.03378378227353096 0.0045045046135783195 0.0 0.0 0.0022522523…	0.305488470572666 0.29094297592660023 0.04572071326959332 0.046812452443179914 0.03478126619688808 0.04612873700113582 0.04511419150648966 0.0742934021459844 0.04801446830096715 0.06270332263649508
327	1.0	1.0	0.10810811072587967 0.014101057313382626 0.029377203434705734 0.015276146121323109 0.0 0.0 0.009400704875588417 0.012925969436764717 0.0 0.005875440780073404 0.0 0.0 0.02115158550441265 0.0035252643283456564 0.02115158550441265 0.0 0.018801409751176834 0.0 0.035252645611763 0.0023501762188971043 0.012925969436764717 0.036427732557058334 0.0047003524377942085 0.016451233997941017 0.010575792752206…	0.027777777777777898 0.02859966341826173 0.1962936871355327 0.027132010488826432 0.035027983249188044 0.342540409377324 0.07085828343313387 0.04320770224257383 0.06540839888849757 0.16315408398888487
328	1.0	1.0	0.023023022338747978 0.008008007891476154 0.012012012302875519 0.01001000963151455 0.0 0.0030030030757188797 0.007007007021456957 0.006006006151437759 0.0200200192630291 0.014014014042913914 0.006006006151437759 0.0030030030757188797 0.006006006151437759 0.031031031161546707 0.007007007021456957 0.0 0.01901901885867119 0.029029028490185738 0.008008007891476154 0.0 0.023023022338747978 0.026026025…	0.06409515993393936 0.06103528982643908 0.039818839478403895 0.07066070903877539 0.06776295125485086 0.061825587403872985 0.06024499224900496 0.4481797825668451 0.06464228902600931 0.061734399221861296
329	1.0	1.0	0.035256411880254745 0.0 0.024572649970650673 0.0010683761211112142 0.0010683761211112142 0.0 0.012820512987673283 0.016025641933083534 0.03632478788495064 0.004273504484444857 0.0021367522422224283 0.0 0.0 0.010683760978281498 0.017094017937779427 0.0 0.0010683761211112142 0.0032051282469183207 0.013888888992369175 0.009615384973585606 0.013888888992369175 0.03739316388964653 0.01602564193308353…	0.20924053532279702 0.12308497758581169 0.03152383757075992 0.12373286214456292 0.05313962239455508 0.11167828277870467 0.12184810706455915 0.06995189947972912 0.12866725565262896 0.027132620005889653
330	1.0	1.0	0.0 0.0010010009864345193 0.0 0.011011010967195034 0.026026025414466858 0.018018018454313278 0.0020020019728690386 0.004004003945738077 0.0010010009864345193 0.0010010009864345193 0.01901901885867119 0.005005004815757275 0.0010010009864345193 0.004004003945738077 0.0 0.024024024605751038 0.0020020019728690386 0.03203203156590462 0.0030030030757188797 0.014014014042913914 0.0020020019728690386 0.0…	0.04228875582168974 0.04921712131292968 0.04908405411399412 0.040168551785318134 0.5413351075626532 0.06031492570414721 0.03727655799512086 0.05819472166777553 0.0454912397427366 0.07662896429363494
331	1.0	1.0	0.022727273404598236 0.032828282564878464 0.005050505045801401 0.005050505045801401 0.005050505045801401 0.0 0.020202020183205605 0.007575757801532745 0.03787878900766373 0.007575757801532745 0.020202020183205605 0.0 0.02525252476334572 0.01515151560306549 0.01515151560306549 0.0 0.017676766961812973 0.0 0.017676766961812973 0.020202020183205605 0.005050505045801401 0.010101010091602802 0.0075757…	0.04093202483921046 0.03549151696606787 0.04843091594588599 0.14860556664448865 0.03231730982479493 0.07184935684187173 0.06394849190507886 0.05166749833666004 0.47767659126192014 0.0290807274340208
332	1.0	1.0	0.010536398738622665 0.013409961946308613 0.0019157087663188577 0.0019157087663188577 0.007662835065275431 0.0038314175326377153 0.0296934861689806 0.0 0.03544061258435249 0.007662835065275431 0.020114943385124207 0.007662835065275431 0.0009578543831594288 0.0 0.005747126415371895 0.005747126415371895 0.028735632076859474 0.0 0.0009578543831594288 0.0009578543831594288 0.0038314175326377153 0.000…	0.3885751224823077 0.08316321901651234 0.04475140627835237 0.11870577027762633 0.05419842133913995 0.07729994556341852 0.06455271275630567 0.06707040464525488 0.04904962801669387 0.05263336962438763
333	1.0	1.0	0.03703703731298447 0.0 0.17817817628383636 0.014014014042913914 0.0 0.0010010009864345193 0.0 0.0010010009864345193 0.0 0.01001000963151455 0.0020020019728690386 0.0030030030757188797 0.006006006151437759 0.042042043060064316 0.0200200192630291 0.0020020019728690386 0.0030030030757188797 0.0 0.008008007891476154 0.0 0.0020020019728690386 0.028028028085827827 0.005005004815757275 0.00500500481575…	0.2292137037400609 0.06323091521874274 0.034599653152710796 0.2614443244658221 0.06764830993750205 0.052164523412191965 0.17634894146133984 0.028061908968947162 0.05529269330192065 0.031995026340760915
334	1.0	1.0	0.22794117033481598 0.08088235557079315 0.078125 0.012867647223174572 0.0 0.0 0.0009191176504828036 0.01194852963089943 0.0 0.0 0.007352941203862429 0.0 0.005514706019312143 0.009191176854074001 0.010110294446349144 0.0 0.07077205926179886 0.0 0.01194852963089943 0.0009191176504828036 0.012867647223174572 0.009191176854074001 0.0 0.004595588427037001 0.026654411107301712 0.004595588427037001 0.0 …	0.1795953547450555 0.3933678098348758 0.05320268553801488 0.10015423698058437 0.03459444746869901 0.042841589548176365 0.0355743059335874 0.047133006713845016 0.031382689167120385 0.08215387407004174
335	1.0	1.0	0.007407407276332378 0.0009259259095415473 0.006481481250375509 0.0009259259095415473 0.012037036940455437 0.0 0.025925925001502037 0.0 0.003703703638166189 0.0009259259095415473 0.01944444514811039 0.011111111380159855 0.02222222276031971 0.0 0.034259259700775146 0.0009259259095415473 0.0018518518190830946 0.0009259259095415473 0.014814814552664757 0.0055555556900799274 0.026851851493120193 0.01…	0.088281149144497 0.115768463073852 0.03255181179928729 0.04054577412339532 0.0385696269153239 0.03304833119830011 0.05970149253731387 0.3398377374604034 0.21717758512825058 0.034518028619378464
336	1.0	1.0	0.009538950398564339 0.0015898251440376043 0.0 0.006359300576150417 0.0 0.0 0.004769475199282169 0.0015898251440376043 0.0031796502880752087 0.022257551550865173 0.0015898251440376043 0.0 0.011128775775432587 0.004769475199282169 0.006359300576150417 0.04133545234799385 0.03338632732629776 0.009538950398564339 0.0 0.009538950398564339 0.0 0.038155801594257355 0.0 0.022257551550865173 0.0063593005…	0.033923185020094324 0.06264600843156745 0.1641559929468418 0.03678741172363792 0.046856958728283306 0.43070809054536724 0.04843228341523235 0.029429929378910397 0.03477350232270888 0.11228663748735714
337	1.0	1.0	0.006756756920367479 0.014478764496743679 0.009652509354054928 0.009652509354054928 0.00193050189409405 0.023166023194789886 0.005791505798697472 0.0154440151527524 0.018339768052101135 0.02992277964949608 0.000965250947047025 0.0 0.019305018708109856 0.0038610037881881 0.010617760941386223 0.011583011597394943 0.008687258698046207 0.016409266740083694 0.014478764496743679 0.004826254677027464 0.…	0.05308028011773063 0.06303776627535924 0.05838041431261713 0.24275742300709327 0.11623081520574614 0.06331968830700152 0.14933973860189254 0.08066353169367452 0.09083527859535118 0.08235506388353214
338	1.0	1.0	0.0 0.24424424767494202 0.0 0.008008007891476154 0.01001000963151455 0.008008007891476154 0.0 0.026026025414466858 0.007007007021456957 0.012012012302875519 0.0030030030757188797 0.0 0.026026025414466858 0.022022021934390068 0.008008007891476154 0.0 0.01901901885867119 0.021021021530032158 0.0 0.009009009227156639 0.0 0.007007007021456957 0.004004003945738077 0.015015015378594398 0.00100100098643…	0.03737130056433894 0.04770315484139632 0.0715331926075905 0.026946107784431118 0.03437728858829101 0.03393931561337758 0.03734976090983498 0.02423211131693452 0.03539683223481094 0.6511509355389942
339	1.0	1.0	0.061936937272548676 0.11261261254549026 0.0 0.005630630534142256 0.005630630534142256 0.006756756920367479 0.014639639295637608 0.01576576568186283 0.0045045046135783195 0.0045045046135783195 0.006756756920367479 0.0 0.020270269364118576 0.029279278591275215 0.0 0.013513513840734959 0.02590090036392212 0.02590090036392212 0.0011261261533945799 0.0022522523067891598 0.0 0.0033783784601837397 0.0 …	0.03003701335193713 0.02714958432649289 0.06484119140360063 0.03182954479390755 0.5158227234850706 0.08269868030928453 0.08932620196500218 0.05536499815902182 0.05771951243144782 0.04521054977423807
340	1.0	1.0	0.007007007021456957 0.005005004815757275 0.009009009227156639 0.006006006151437759 0.0020020019728690386 0.015015015378594398 0.0 0.0 0.0030030030757188797 0.0 0.0030030030757188797 0.0 0.008008007891476154 0.0030030030757188797 0.0030030030757188797 0.031031031161546707 0.0 0.015015015378594398 0.005005004815757275 0.0 0.007007007021456957 0.005005004815757275 0.01001000963151455 0.031031031161…	0.0929776810016332 0.044432347426359556 0.05894876912840998 0.035432165971088364 0.03907336841468599 0.1926329159862093 0.3058489082441185 0.04329522772636547 0.13495433375672897 0.052404282344402094
341	1.0	1.0	0.037360891699790955 0.007949125953018665 0.0031796502880752087 0.007154213264584541 0.0 0.006359300576150417 0.01192368846386671 0.010333863086998463 0.022257551550865173 0.011128775775432587 0.005564387887716293 0.003974562976509333 0.0015898251440376043 0.012718601152300835 0.008744037710130215 0.011128775775432587 0.012718601152300835 0.004769475199282169 0.006359300576150417 0.00079491257201…	0.1594495220086146 0.08762475049900195 0.11708162622124163 0.08402143082256532 0.07121546380922364 0.1807647862170396 0.0321672444584517 0.07515495325139185 0.031274293518226956 0.16124592919424321
342	1.0	1.0	0.0 0.012285011820495129 0.0 0.0 0.004914004821330309 0.019656019285321236 0.0 0.0 0.0 0.0 0.019656019285321236 0.027027027681469917 0.014742014929652214 0.04176904261112213 0.004914004821330309 0.07616707682609558 0.0 0.0024570024106651545 0.0 0.0 0.007371007464826107 0.0 0.012285011820495129 0.0 0.027027027681469917 0.0 0.012285011820495129 0.056511055678129196 0.004914004821330309 0.0 0.007371…	0.18969334059154394 0.06624478316095087 0.040673199056432595 0.032557612048629975 0.03662221012520409 0.45355652331700214 0.03428597350753046 0.04701506078751582 0.026415351115949896 0.07293594628923973
343	1.0	1.0	0.05513513460755348 0.04324324429035187 0.015135135501623154 0.014054054394364357 0.00324324332177639 0.0021621622145175934 0.00324324332177639 0.0021621622145175934 0.0010810811072587967 0.015135135501623154 0.00648648664355278 0.0 0.01621621660888195 0.0054054055362939835 0.0021621622145175934 0.0 0.031351350247859955 0.030270271003246307 0.00972972996532917 0.0021621622145175934 0.014054054394…	0.040237932096007414 0.09112124010685112 0.23639288587005106 0.06511355398655465 0.0649447373908903 0.0507343521911405 0.05919504275032067 0.149839624234119 0.03537204198568069 0.2070485893883876
344	1.0	1.0	0.018018018454313278 0.03303303197026253 0.009009009227156639 0.0 0.0 0.0 0.0030030030757188797 0.0010010009864345193 0.0 0.027027027681469917 0.0 0.0 0.01601601578295231 0.004004003945738077 0.0 0.0 0.01001000963151455 0.0030030030757188797 0.0010010009864345193 0.004004003945738077 0.012012012302875519 0.023023022338747978 0.0010010009864345193 0.0020020019728690386 0.01601601578295231 0.010010…	0.11522304228751787 0.11759040059416036 0.04632595274567132 0.12769809218771766 0.08813767813210797 0.05790744093208918 0.2505222113911712 0.04927354593139302 0.06808476071113555 0.07923687508703495
345	1.0	1.0	0.03071253001689911 0.056511055678129196 0.018427519127726555 0.007371007464826107 0.0 0.0 0.0 0.0 0.009828009642660618 0.004914004821330309 0.018427519127726555 0.0 0.008599508553743362 0.0 0.0 0.0024570024106651545 0.020884521305561066 0.015970515087246895 0.011056510731577873 0.0012285012053325772 0.013513513840734959 0.006142505910247564 0.0 0.013513513840734959 0.013513513840734959 0.0282555…	0.3030184841045871 0.13185124004863832 0.029037710020571934 0.044921650950971635 0.022514358256666703 0.04354509372060492 0.11135583239650967 0.23172811465192242 0.03427627503613469 0.0477512408133925
346	1.0	1.0	0.04573804512619972 0.003118503140285611 0.02806652896106243 0.0010395010467618704 0.0 0.03014552965760231 0.025987526401877403 0.0 0.02806652896106243 0.020790020003914833 0.005197505000978708 0.009355509653687477 0.013513513840734959 0.0 0.013513513840734959 0.023908523842692375 0.016632016748189926 0.0 0.03326403349637985 0.0 0.003118503140285611 0.013513513840734959 0.0 0.0 0.0436590425670146…	0.06921157684630741 0.06290276589677796 0.03048902195608789 0.05372112917023098 0.03247790134017687 0.02120045623039643 0.036626746506986045 0.04607927003136585 0.617315369261477 0.02997576276019401
347	1.0	1.0	0.0317460335791111 0.003968254197388887 0.029100529849529266 0.006613756529986858 0.0013227512827143073 0.006613756529986858 0.007936508394777775 0.003968254197388887 0.009259259328246117 0.050264548510313034 0.018518518656492233 0.0 0.0013227512827143073 0.007936508394777775 0.0396825410425663 0.0 0.010582010261714458 0.0 0.026455026119947433 0.02777777798473835 0.003968254197388887 0.0079365083…	0.08899847364095331 0.3722509731667892 0.036831314746073325 0.05680042629672762 0.032216110764895445 0.054533467002646115 0.07099827494332601 0.1654970601782864 0.04499598088890079 0.07687791837140216
348	1.0	1.0	0.01297297328710556 0.0 0.0324324332177639 0.004324324429035187 0.007567567750811577 0.01621621660888195 0.0021621622145175934 0.0 0.03891891986131668 0.02270270325243473 0.020540541037917137 0.007567567750811577 0.00648648664355278 0.0 0.00324324332177639 0.018378378823399544 0.024864865466952324 0.004324324429035187 0.04324324429035187 0.0 0.01297297328710556 0.0 0.011891892179846764 0.0 0.0086…	0.10580451999227374 0.09279022599961394 0.03460820294894093 0.2820970961303197 0.10698763762796983 0.028692614770459035 0.18182184019058656 0.037248084476208906 0.09121273581868519 0.038737042044942334
349	1.0	1.0	0.011011010967195034 0.01601601578295231 0.051051050424575806 0.0010010009864345193 0.004004003945738077 0.0020020019728690386 0.009009009227156639 0.004004003945738077 0.0020020019728690386 0.0010010009864345193 0.0 0.0 0.011011010967195034 0.008008007891476154 0.0010010009864345193 0.031031031161546707 0.0030030030757188797 0.024024024605751038 0.015015015378594398 0.0 0.004004003945738077 0.00…	0.10061186039136645 0.038940809968847315 0.09303822262018044 0.18832428600742457 0.06035592366668569 0.2615330087488572 0.09004421064413226 0.04362303430522124 0.05247449027179289 0.07105415337549222
350	1.0	1.0	0.0010010009864345193 0.012012012302875519 0.0 0.004004003945738077 0.0010010009864345193 0.0 0.0 0.0 0.028028028085827827 0.01701701618731022 0.014014014042913914 0.004004003945738077 0.0200200192630291 0.021021021530032158 0.01001000963151455 0.015015015378594398 0.004004003945738077 0.0200200192630291 0.007007007021456957 0.007007007021456957 0.01701701618731022 0.030030030757188797 0.01101101…	0.014635844589889951 0.051696606786427145 0.20194030543564034 0.03457271503504617 0.03674511442231817 0.08309427656315287 0.15645917467390777 0.03254421389778581 0.09543239103188973 0.2928793575639423
351	1.0	1.0	0.028888888657093048 0.015555555932223797 0.004444444552063942 0.004444444552063942 0.0033333334140479565 0.004444444552063942 0.013333333656191826 0.0 0.02777777798473835 0.013333333656191826 0.0033333334140479565 0.0 0.006666666828095913 0.007777777966111898 0.008888889104127884 0.0 0.02666666731238365 0.0055555556900799274 0.019999999552965164 0.018888888880610466 0.014444444328546524 0.005555…	0.0212854922565935 0.0148004386483949 0.022796304623953677 0.027174899213430814 0.03045687281563352 0.03329704227907821 0.016303361656134347 0.033659952821629556 0.785788107579309 0.014437528105843676
352	1.0	1.0	0.03903903812170029 0.007507507689297199 0.007507507689297199 0.0 0.0 0.07507507503032684 0.0 0.0 0.0015015015378594398 0.0030030030757188797 0.009009009227156639 0.018018018454313278 0.012012012302875519 0.0 0.0 0.03453453630208969 0.015015015378594398 0.012012012302875519 0.010510510765016079 0.0 0.009009009227156639 0.009009009227156639 0.012012012302875519 0.0 0.06906907260417938 0.0 0.003003…	0.04929899237669245 0.10925137676454331 0.06117884712502716 0.10132345750266554 0.04133099263320766 0.07945554673784962 0.05893434015503124 0.04574786170630634 0.05342728198222035 0.40005130301645686
353	1.0	1.0	0.0593869723379612 0.005747126415371895 0.0009578543831594288 0.004789271857589483 0.006704980973154306 0.0009578543831594288 0.02298850566148758 0.0 0.04022988677024841 0.009578543715178967 0.004789271857589483 0.0028735632076859474 0.005747126415371895 0.0 0.0019157087663188577 0.0 0.031609196215867996 0.005747126415371895 0.008620689623057842 0.0009578543831594288 0.0028735632076859474 0.00862…	0.1185877272691972 0.44721452037559106 0.02852660437879097 0.04810612238557891 0.04645960996295332 0.0406424505075451 0.08588270928959219 0.07888503149343348 0.0697826137608052 0.035912610576512266
354	1.0	1.0	0.043478261679410934 0.036427732557058334 0.0011750881094485521 0.014101057313382626 0.009400704875588417 0.011750881560146809 0.0011750881094485521 0.0176263228058815 0.0023501762188971043 0.0011750881094485521 0.0423031710088253 0.0 0.0023501762188971043 0.0 0.019976498559117317 0.0 0.012925969436764717 0.030552292242646217 0.012925969436764717 0.022326674312353134 0.011750881560146809 0.0 0.0 …	0.11475782611991214 0.1398923671644052 0.05307359963617057 0.09574269183152649 0.15761893933651688 0.06016827105283088 0.16365749513630928 0.12383334596629522 0.04032946764698449 0.050925996109047564
355	1.0	1.0	0.050528790801763535 0.10810811072587967 0.0035252643283456564 0.007050528656691313 0.0 0.0011750881094485521 0.0011750881094485521 0.0 0.0 0.0317273810505867 0.0 0.0047003524377942085 0.016451233997941017 0.022326674312353134 0.0023501762188971043 0.036427732557058334 0.0387779101729393 0.008225616998970509 0.0035252643283456564 0.012925969436764717 0.0011750881094485521 0.0047003524377942085 0.…	0.07276158066380885 0.08848968729208251 0.07112550854574996 0.03245967082228984 0.047838748732043974 0.45920181494933565 0.05223432915589576 0.07434311704459916 0.04825322033528556 0.05329232245890724
356	1.0	1.0	0.02281746082007885 0.008928571827709675 0.02083333395421505 0.004960317630320787 0.0 0.0029761905316263437 0.0416666679084301 0.0069444444961845875 0.01984127052128315 0.02976190485060215 0.0059523810632526875 0.0009920635493472219 0.01785714365541935 0.02777777798473835 0.009920635260641575 0.0059523810632526875 0.02480158768594265 0.0 0.0386904776096344 0.0 0.008928571827709675 0.0178571436554…	0.044249529110792565 0.08118411065193559 0.05303758679823462 0.04903994827246929 0.03509038261505171 0.04238283995389506 0.022124764555396373 0.5639369149025879 0.06079671642630245 0.04815720671333402
357	1.0	1.0	0.024147726595401764 0.015625 0.017045455053448677 0.0 0.0028409091755747795 0.011363636702299118 0.0 0.011363636702299118 0.008522727526724339 0.02130681835114956 0.0014204545877873898 0.0 0.014204545877873898 0.0028409091755747795 0.005681818351149559 0.0 0.019886363297700882 0.017045455053448677 0.017045455053448677 0.015625 0.009943181648850441 0.004261363763362169 0.02130681835114956 0.0 0.0…	0.07796131874182659 0.19459013008465872 0.06425769151352456 0.16227544910179656 0.0917544221901024 0.05411246472572088 0.07967513249363328 0.15508982035928123 0.044393970679330944 0.07588960011012433
358	1.0	1.0	0.125 0.0243055559694767 0.05787036940455437 0.03125 0.0 0.0 0.0011574074160307646 0.023148147389292717 0.0 0.0 0.0416666679084301 0.0 0.0 0.0 0.0381944440305233 0.0 0.02777777798473835 0.0 0.019675925374031067 0.002314814832061529 0.0381944440305233 0.015046296641230583 0.0 0.0 0.0173611119389534 0.0011574074160307646 0.021990740671753883 0.0 0.012731481343507767 0.0011574074160307646 0.0 0.0 0.…	0.06364486217438567 0.05968653410478632 0.14570016085971527 0.040972906507659855 0.03225616277992548 0.36065421898818334 0.026343936599375145 0.05102874419936502 0.05641880795371287 0.16329366583289126
359	1.0	1.0	0.25112614035606384 0.04054053872823715 0.02364864945411682 0.036036036908626556 0.0 0.0 0.0022522523067891598 0.03265765681862831 0.0033783784601837397 0.012387387454509735 0.0 0.0 0.02477477490901947 0.010135134682059288 0.0022522523067891598 0.0 0.0833333358168602 0.0 0.014639639295637608 0.0 0.01576576568186283 0.0 0.0 0.0 0.0033783784601837397 0.007882882840931416 0.0045045046135783195 0.0 0…	0.08380663565572727 0.2806918352136924 0.041136610898374976 0.06383798925753652 0.06381228958392227 0.04261005885225258 0.12766741195720166 0.12452348521840455 0.10477756932486966 0.06713611403801847
360	1.0	1.0	0.06781046092510223 0.0 0.007352941203862429 0.0 0.0024509804788976908 0.0008169934735633433 0.07026144117116928 0.0016339869471266866 0.02450980432331562 0.013071895577013493 0.010620915330946445 0.004084967542439699 0.033496733754873276 0.007352941203862429 0.0024509804788976908 0.0 0.014705882407724857 0.0 0.009803921915590763 0.0008169934735633433 0.003267973894253373 0.0 0.0 0.00245098047889…	0.04581199047687762 0.044834026725665256 0.037900103407642674 0.035310904295826125 0.034012296691757204 0.026413037379057334 0.028368964881482224 0.6232114085082842 0.07086229148129443 0.05327497615211344
361	1.0	1.0	0.1649305522441864 0.125 0.01128472201526165 0.0390625 0.00434027798473835 0.00434027798473835 0.0008680555620230734 0.0234375 0.006076388992369175 0.02777777798473835 0.0008680555620230734 0.0 0.0008680555620230734 0.0 0.0234375 0.0 0.0677083358168602 0.013888888992369175 0.01215277798473835 0.0069444444961845875 0.02083333395421505 0.013888888992369175 0.0 0.01215277798473835 0.0138888889923691…	0.05471792571209358 0.03346401659222261 0.03031071407673236 0.06690202656576083 0.038671841983784754 0.04397069054074242 0.03817121457410899 0.042975937376062076 0.602917942616397 0.0478976899620952
362	1.0	1.0	0.01770736277103424 0.06150978431105614 0.009319664910435677 0.0 0.01677539572119713 0.029822926968336105 0.0 0.0 0.002795899286866188 0.026095060631632805 0.03075489215552807 0.004659832455217838 0.007455731742084026 0.003727865871042013 0.012115564197301865 0.025163093581795692 0.02143522910773754 0.009319664910435677 0.0009319664677605033 0.0 0.018639329820871353 0.0 0.0 0.0 0.0223671942949295…	0.06578558858614125 0.304479797800847 0.038916250339557486 0.04027448062454967 0.040593369474069795 0.08106863196683592 0.05695118638462689 0.19001051152133497 0.05421110441838193 0.12770907888365196
363	1.0	1.0	0.0 0.009652509354054928 0.005791505798697472 0.005791505798697472 0.0154440151527524 0.0 0.0154440151527524 0.013513513840734959 0.0 0.0 0.0077220075763762 0.0038610037881881 0.00193050189409405 0.0 0.00193050189409405 0.0038610037881881 0.019305018708109856 0.0038610037881881 0.0 0.013513513840734959 0.005791505798697472 0.019305018708109856 0.0 0.03667953610420227 0.013513513840734959 0.005791…	0.053026563360733775 0.06665522002589798 0.04308944834345645 0.037630831526910456 0.05296217600641023 0.09281079418224485 0.05531589151446222 0.04794711651964889 0.048977314188826664 0.5015846443314069
364	1.0	1.0	0.0018639329355210066 0.06989748030900955 0.0009319664677605033 0.014911463484168053 0.0009319664677605033 0.003727865871042013 0.006523765157908201 0.006523765157908201 0.01397949643433094 0.011183597147464752 0.004659832455217838 0.0 0.02423112839460373 0.01397949643433094 0.0 0.0 0.002795899286866188 0.012115564197301865 0.0009319664677605033 0.0 0.002795899286866188 0.0 0.006523765157908201 0…	0.03942676444863094 0.03495256677655925 0.055170557760883 0.04428222207270867 0.5584000538249333 0.05937563076095014 0.09531498800152559 0.04179281885666886 0.034997420888560005 0.036286976608580615
365	1.0	1.0	0.04193849116563797 0.03355079144239426 0.0 0.006523765157908201 0.018639329820871353 0.028890959918498993 0.002795899286866188 0.0 0.01397949643433094 0.008387697860598564 0.011183597147464752 0.012115564197301865 0.01677539572119713 0.0018639329355210066 0.009319664910435677 0.028890959918498993 0.018639329820871353 0.03448275849223137 0.003727865871042013 0.01397949643433094 0.0074557317420840…	0.05921490352628073 0.04341539143934345 0.04844533155910393 0.04986471501441553 0.5687913062763349 0.049891328454202674 0.03135950321579069 0.04542027056997106 0.05591483699268119 0.0476824129518741
366	1.0	1.0	0.02366255223751068 0.004115226212888956 0.017489712685346603 0.010288066230714321 0.0 0.002057613106444478 0.021604938432574272 0.002057613106444478 0.015432098880410194 0.016460904851555824 0.007201645988970995 0.0 0.011316872201859951 0.004115226212888956 0.016460904851555824 0.0 0.01337448600679636 0.0 0.02880658395588398 0.004115226212888956 0.018518518656492233 0.002057613106444478 0.0 0.00…	0.14650428871985738 0.1381696067324809 0.05878782974591339 0.21519123914333438 0.11498624372875868 0.06447914980849112 0.06265846685008356 0.05714247181313036 0.06406106705507887 0.07801963640286971
367	1.0	1.0	0.1501501500606537 0.11011011153459549 0.0 0.051051050424575806 0.0 0.0 0.0030030030757188797 0.03203203156590462 0.014014014042913914 0.008008007891476154 0.0 0.0 0.025025025010108948 0.035035036504268646 0.0010010009864345193 0.0 0.10210210084915161 0.0020020019728690386 0.0 0.0 0.013013012707233429 0.004004003945738077 0.0 0.015015015378594398 0.0 0.01001000963151455 0.005005004815757275 0.0 0…	0.0664000466220841 0.0691973716799978 0.04866908518728959 0.05192534638751682 0.06385040138700665 0.04912073662893185 0.2597724259510177 0.2842854437111181 0.05777496102685125 0.04900418141818542
368	1.0	1.0	0.09409409761428833 0.09709709882736206 0.007007007021456957 0.004004003945738077 0.0020020019728690386 0.0020020019728690386 0.005005004815757275 0.007007007021456957 0.0 0.0010010009864345193 0.005005004815757275 0.0030030030757188797 0.021021021530032158 0.009009009227156639 0.01601601578295231 0.0010010009864345193 0.06906907260417938 0.0 0.006006006151437759 0.0010010009864345193 0.013013012…	0.053439174283012904 0.07317273348040755 0.03325585670763731 0.34302119445319856 0.04032067444059243 0.04435536821094646 0.30458819203697873 0.04038304969009348 0.0302684105473264 0.03719534614980572
369	1.0	1.0	0.008888889104127884 0.0055555556900799274 0.04555555433034897 0.011111111380159855 0.004444444552063942 0.0033333334140479565 0.0 0.0 0.0011111111380159855 0.015555555932223797 0.006666666828095913 0.014444444328546524 0.0 0.0033333334140479565 0.007777777966111898 0.007777777966111898 0.0 0.009999999776482582 0.02777777798473835 0.006666666828095913 0.012222222052514553 0.0 0.029999999329447746…	0.26948410870566586 0.3277291570704739 0.039973898357131964 0.03168278826961471 0.025817595578074722 0.06328113004759729 0.03192845079072638 0.059903270382312516 0.055903577460463864 0.09429602333793959
370	1.0	1.0	0.054054055362939835 0.021621622145175934 0.015135135501623154 0.00648648664355278 0.0010810811072587967 0.00648648664355278 0.0010810811072587967 0.01297297328710556 0.0 0.017297297716140747 0.015135135501623154 0.0 0.018378378823399544 0.0 0.0021621622145175934 0.004324324429035187 0.008648648858070374 0.020540541037917137 0.01621621660888195 0.007567567750811577 0.00324324332177639 0.003243243…	0.020742605697695482 0.018230584285973406 0.017839321357285352 0.026520821992378915 0.023549491925240418 0.01875793866811825 0.016886681183088354 0.018383687171112283 0.8227805752132098 0.016308292505897312
371	1.0	1.0	0.09635722637176514 0.0047003524377942085 0.0035252643283456564 0.0035252643283456564 0.0011750881094485521 0.0458284355700016 0.0 0.0 0.0035252643283456564 0.012925969436764717 0.011750881560146809 0.0317273810505867 0.010575792752206326 0.0035252643283456564 0.0 0.03407755494117737 0.0011750881094485521 0.04817861318588257 0.0035252643283456564 0.0 0.011750881560146809 0.0 0.011750881560146809 …	0.035434286067041326 0.017609111673560125 0.03405560013992651 0.05374302940510743 0.744351503179206 0.02713130440150638 0.01801037101055622 0.020546535794390638 0.03169434327221857 0.01742391505648496
372	1.0	1.0	0.04597701132297516 0.01819923333823681 0.01149425283074379 0.007662835065275431 0.0028735632076859474 0.020114943385124207 0.010536398738622665 0.0 0.03735632076859474 0.019157087430357933 0.022030651569366455 0.0038314175326377153 0.0 0.0 0.022030651569366455 0.007662835065275431 0.04118774086236954 0.0038314175326377153 0.012452106922864914 0.007662835065275431 0.007662835065275431 0.022030651…	0.11600090957325832 0.40411329240253696 0.02944490765304847 0.19195532984663627 0.030622299704388827 0.03079410798655864 0.03156724525632291 0.05949114429369087 0.021829758205108876 0.08418100507845039
373	1.0	1.0	0.022113021463155746 0.028255527839064598 0.015970515087246895 0.009828009642660618 0.015970515087246895 0.004914004821330309 0.0024570024106651545 0.012285011820495129 0.008599508553743362 0.013513513840734959 0.03931203857064247 0.007371007464826107 0.008599508553743362 0.008599508553743362 0.012285011820495129 0.017199017107486725 0.019656019285321236 0.012285011820495129 0.017199017107486725 …	0.05526169882457303 0.08799068529607439 0.06737081392770004 0.15115879352406342 0.35344311377245513 0.034763805721889654 0.04601352849855847 0.06101131071190952 0.046213129296961655 0.09677312042581501
374	1.0	1.0	0.046046044677495956 0.013013012707233429 0.024024024605751038 0.0 0.0 0.009009009227156639 0.0 0.005005004815757275 0.006006006151437759 0.031031031161546707 0.009009009227156639 0.0 0.005005004815757275 0.03203203156590462 0.011011010967195034 0.030030030757188797 0.0030030030757188797 0.023023022338747978 0.006006006151437759 0.0 0.009009009227156639 0.009009009227156639 0.0 0.0 0.007007007021…	0.18095388171026366 0.17638407395734815 0.05233392863396058 0.06459887243057755 0.045584270056378676 0.08168750218860538 0.030045172812270295 0.24988619252722574 0.0777917848513501 0.04073432083202028
375	1.0	1.0	0.005630630534142256 0.03490991145372391 0.0 0.02590090036392212 0.0 0.010135134682059288 0.011261261068284512 0.012387387454509735 0.014639639295637608 0.029279278591275215 0.0 0.0022522523067891598 0.020270269364118576 0.0 0.011261261068284512 0.0 0.0 0.04279279336333275 0.0011261261533945799 0.0022522523067891598 0.0 0.01689189113676548 0.0 0.0 0.05180180072784424 0.07319819927215576 0.0067567…	0.036629443815072535 0.041763320206434036 0.2719605833378289 0.03273632914351459 0.03573933214651771 0.05861250472028915 0.03726780672888449 0.039048030065994103 0.03678229127330924 0.4094603585621551
376	1.0	1.0	0.007936508394777775 0.0 0.011111111380159855 0.0 0.0055555556900799274 0.003968254197388887 0.02380952425301075 0.0 0.008730159141123295 0.003968254197388887 0.011904762126505375 0.003968254197388887 0.003968254197388887 0.0 0.02936507947742939 0.013492063619196415 0.0071428571827709675 0.003968254197388887 0.008730159141123295 0.013492063619196415 0.02063492126762867 0.009523809887468815 0.0119…	0.1460333570147842 0.21986535403768823 0.04268074021448618 0.13210866402787655 0.04850637707635557 0.04549544977840913 0.10584255218376752 0.16880814641902653 0.048201901282181124 0.04245745796542499
377	1.0	1.0	0.0486486479640007 0.02342342399060726 0.012612612918019295 0.05765765905380249 0.0 0.0 0.0036036036908626556 0.05585585534572601 0.010810811072587967 0.0 0.0054054055362939835 0.0 0.010810811072587967 0.0 0.009009009227156639 0.0 0.030630631372332573 0.0 0.009009009227156639 0.0 0.0018018018454313278 0.037837836891412735 0.0 0.007207207381725311 0.014414414763450623 0.010810811072587967 0.019819…	0.049990341896851545 0.08653660421093298 0.18439250531195664 0.05885004185178047 0.05474212864593409 0.13544523855514778 0.04970703753782772 0.06342154400875676 0.08550640654175516 0.23140815143905752
378	1.0	1.0	0.03891891986131668 0.031351350247859955 0.017297297716140747 0.0021621622145175934 0.0 0.0 0.00324324332177639 0.004324324429035187 0.008648648858070374 0.011891892179846764 0.0010810811072587967 0.0010810811072587967 0.011891892179846764 0.0 0.00648648664355278 0.0 0.034594595432281494 0.02270270325243473 0.011891892179846764 0.010810811072587967 0.010810811072587967 0.0 0.004324324429035187 0.…	0.03577640041554328 0.02666596631298806 0.03683860349476483 0.19408551318415934 0.5383560364650793 0.02115068109395251 0.04370790582577551 0.03223377805791925 0.026543404419231777 0.04464171073058585
379	1.0	1.0	0.02820211462676525 0.015276146121323109 0.0987074002623558 0.0035252643283456564 0.0 0.0023501762188971043 0.014101057313382626 0.015276146121323109 0.0 0.010575792752206326 0.009400704875588417 0.0 0.008225616998970509 0.011750881560146809 0.0 0.0 0.007050528656691313 0.0023501762188971043 0.0599294938147068 0.0 0.0 0.0 0.0 0.0 0.011750881560146809 0.015276146121323109 0.0 0.0 0.0 0.0 0.0 0.0 0…	0.03905284668757721 0.10787947913696415 0.09210745176314038 0.03716970820264233 0.045492348636061185 0.1904940119760478 0.028763900769888755 0.2543128029654977 0.03210246174318027 0.17262498811900082
380	1.0	1.0	0.0077220075763762 0.00308880303055048 0.00926640909165144 0.00231660227291286 0.006949807051569223 0.00308880303055048 0.013899614103138447 0.00154440151527524 0.02625482715666294 0.006949807051569223 0.017760617658495903 0.0 0.0 0.00231660227291286 0.0 0.0 0.0054054055362939835 0.006949807051569223 0.01853281818330288 0.00154440151527524 0.0 0.00463320454582572 0.0 0.008494208566844463 0.002316…	0.039770621623202974 0.030206687601994527 0.41400586449251364 0.038834383350562565 0.032235203859382 0.031650054938981806 0.026325199763339618 0.02653325271281526 0.06192175908768763 0.298516972569519
381	1.0	1.0	0.0 0.0013513513840734959 0.0 0.0 0.0324324332177639 0.014864864759147167 0.0 0.0 0.0027027027681469917 0.0 0.01756756752729416 0.009459459222853184 0.0 0.0 0.0 0.03513513505458832 0.0054054055362939835 0.03513513505458832 0.0054054055362939835 0.0054054055362939835 0.006756756920367479 0.0054054055362939835 0.021621622145175934 0.004054054152220488 0.013513513840734959 0.0 0.0054054055362939835 …	0.04578721345188438 0.05283708676922276 0.11140681599763555 0.03010813390054886 0.024402373703771 0.029738502792395066 0.050498329939447965 0.0543290523330446 0.04147261033488592 0.559419880777161
382	1.0	1.0	0.0439189188182354 0.022522522136569023 0.027027027681469917 0.038288287818431854 0.009009009227156639 0.006756756920367479 0.0045045046135783195 0.020270269364118576 0.02477477490901947 0.02590090036392212 0.019144143909215927 0.0 0.01689189113676548 0.0 0.027027027681469917 0.0 0.019144143909215927 0.0 0.04054053872823715 0.006756756920367479 0.013513513840734959 0.010135134682059288 0.0 0.0281…	0.029104994758257997 0.025977718154196076 0.04881631395961786 0.37214591588336765 0.31470589977315566 0.0661644070908628 0.03267056391667701 0.02349011176460135 0.05382706397294424 0.03309701072632182
383	1.0	1.0	0.0 0.036616161465644836 0.0 0.0012626262614503503 0.02777777798473835 0.047979798167943954 0.0 0.0 0.0 0.007575757801532745 0.013888888992369175 0.00631313119083643 0.0 0.0 0.0 0.010101010091602802 0.0037878789007663727 0.04292929172515869 0.0 0.05681818351149559 0.01262626238167286 0.0 0.0416666679084301 0.0 0.008838383480906487 0.023989899083971977 0.008838383480906487 0.01262626238167286 0.03…	0.11561966042208643 0.46650657553787067 0.0376829887782276 0.04837625520167894 0.03572289867565635 0.03087911580438097 0.02534263093350576 0.11192011863163144 0.05117784995561582 0.0767719060593466
384	1.0	1.0	0.047047048807144165 0.0800800770521164 0.01601601578295231 0.01901901885867119 0.0 0.0010010009864345193 0.004004003945738077 0.021021021530032158 0.0 0.01001000963151455 0.0 0.0 0.0200200192630291 0.027027027681469917 0.008008007891476154 0.0 0.009009009227156639 0.0020020019728690386 0.01701701618731022 0.0 0.007007007021456957 0.0200200192630291 0.0 0.0 0.018018018454313278 0.0400400385260582…	0.03164734361065091 0.04082898033719792 0.08823204654520757 0.038544188219306046 0.03775427867668916 0.04279950736824227 0.03274302458911959 0.03412748970144807 0.03340552936679821 0.6199176115853398
385	1.0	1.0	0.1317204236984253 0.0555555559694767 0.00716845877468586 0.02688172087073326 0.0 0.02150537632405758 0.0 0.0008960573468357325 0.001792114693671465 0.008064515888690948 0.0 0.0 0.0 0.0 0.012544803321361542 0.004480286967009306 0.04749104008078575 0.01433691754937172 0.001792114693671465 0.012544803321361542 0.023297490552067757 0.029569892212748528 0.0197132620960474 0.004480286967009306 0.03315…	0.10113342220153379 0.08776792704344012 0.0624969142986116 0.08947476072589852 0.04876466148974165 0.08474922945628227 0.34904043503099763 0.035751817918932616 0.06544508156831251 0.07537575026625236
386	1.0	1.0	0.0659722238779068 0.005787036847323179 0.010416666977107525 0.0 0.013888888992369175 0.015046296641230583 0.0659722238779068 0.009259259328246117 0.011574073694646358 0.0173611119389534 0.010416666977107525 0.0 0.0173611119389534 0.0034722222480922937 0.02083333395421505 0.0 0.005787036847323179 0.0 0.013888888992369175 0.0 0.0011574074160307646 0.0 0.0 0.0034722222480922937 0.02777777798473835 …	0.1093430423104409 0.05524136911362453 0.0535903501638698 0.19350804563712057 0.3767526675044978 0.06561568221581512 0.0403945196027697 0.03154185456248006 0.0393965156107538 0.03461595327862795
387	1.0	1.0	0.04444444552063942 0.04027777910232544 0.0347222238779068 0.01944444514811039 0.0 0.0 0.013888888992369175 0.012500000186264515 0.01944444514811039 0.0013888889225199819 0.0 0.0 0.013888888992369175 0.0 0.01805555634200573 0.0 0.03888889029622078 0.0069444444961845875 0.015277777798473835 0.0013888889225199819 0.03611111268401146 0.004166666883975267 0.0013888889225199819 0.011111111380159855 0.…	0.3471932539415572 0.14521518760232366 0.06168561752898698 0.06689990804907038 0.04280203637668501 0.0764538339052234 0.06545336293704725 0.06410773957702574 0.0435084886406963 0.08668057144138727
388	1.0	1.0	0.009009009227156639 0.0400400385260582 0.026026025414466858 0.009009009227156639 0.01901901885867119 0.0020020019728690386 0.0 0.0 0.0010010009864345193 0.0 0.031031031161546707 0.0 0.008008007891476154 0.0 0.004004003945738077 0.0030030030757188797 0.018018018454313278 0.005005004815757275 0.014014014042913914 0.01701701618731022 0.029029028490185738 0.005005004815757275 0.006006006151437759 0.…	0.08528612067204182 0.16631304320492876 0.062104138180332516 0.052289122542317205 0.03423860939538266 0.04740126047118385 0.05969949864051448 0.03522089678909911 0.04297703804988471 0.4144702720543156
389	1.0	1.0	0.0019841270986944437 0.0 0.01984127052128315 0.0 0.007936508394777775 0.004960317630320787 0.008928571827709675 0.0019841270986944437 0.01785714365541935 0.013888888992369175 0.014880952425301075 0.0 0.0019841270986944437 0.010912698693573475 0.0416666679084301 0.0 0.0009920635493472219 0.0059523810632526875 0.01785714365541935 0.0019841270986944437 0.011904762126505375 0.0059523810632526875 0.0…	0.45181918771153345 0.08456999045387463 0.030976091295669556 0.10131367699383871 0.04726959125227833 0.026544736613729168 0.13628720819231108 0.03699123492146145 0.060498568081228915 0.023729714484075456
390	1.0	1.0	0.036382537335157394 0.0041580041870474815 0.015592515468597412 0.014553014189004898 0.0 0.003118503140285611 0.007276507094502449 0.006237006280571222 0.014553014189004898 0.02286902256309986 0.007276507094502449 0.007276507094502449 0.015592515468597412 0.007276507094502449 0.016632016748189926 0.01767151802778244 0.015592515468597412 0.006237006280571222 0.01767151802778244 0.0 0.0135135138407…	0.15518676931850559 0.1050470487596236 0.14679213002566302 0.10014257199885945 0.046581123467350945 0.09350441973196473 0.06253778157969768 0.04396920444824629 0.05985742800114051 0.1863815226689476
391	1.0	1.0	0.041889481246471405 0.09982174634933472 0.025846702978014946 0.011586452834308147 0.0 0.002673796843737364 0.00623885914683342 0.00623885914683342 0.007130124606192112 0.008021390065550804 0.01515151560306549 0.0 0.014260249212384224 0.023172905668616295 0.000891265575774014 0.0 0.01247771829366684 0.00623885914683342 0.004456327762454748 0.0 0.008021390065550804 0.013368983753025532 0.000891265…	0.06501179459263276 0.03299582652876068 0.051489747777172766 0.20664126292868806 0.37065505352930567 0.033336962438758895 0.13335510796588623 0.03193612774451104 0.04436944293231697 0.030208673561967034
392	1.0	1.0	0.03315412253141403 0.006272401660680771 0.001792114693671465 0.01433691754937172 0.0008960573468357325 0.023297490552067757 0.024193547666072845 0.004480286967009306 0.04211469367146492 0.012544803321361542 0.0098566310480237 0.0 0.0 0.0008960573468357325 0.012544803321361542 0.0 0.017025088891386986 0.006272401660680771 0.008960573934018612 0.01433691754937172 0.024193547666072845 0.01075268816…	0.3544751651930809 0.05258796486449527 0.05463441348350277 0.139785411127205 0.04621803324758458 0.03169113037463001 0.03460948139821466 0.18547021480504844 0.04856712567644528 0.051961059829799254
393	1.0	1.0	0.09150326997041702 0.022875817492604256 0.008169935084879398 0.016339870169758797 0.0016339869471266866 0.0 0.016339870169758797 0.0024509804788976908 0.0049019609577953815 0.00898692850023508 0.013888888992369175 0.0 0.0 0.005718954373151064 0.0016339869471266866 0.019607843831181526 0.043300654739141464 0.0049019609577953815 0.01225490216165781 0.006535947788506746 0.009803921915590763 0.00653…	0.02947676076418591 0.028336184773310458 0.03151732249786146 0.08671941830624466 0.06425541773595664 0.03810236669518109 0.0757859281437126 0.04176468491588252 0.5736027944111772 0.030439121756486998
394	1.0	1.0	0.006756756920367479 0.0011261261533945799 0.0045045046135783195 0.012387387454509735 0.010135134682059288 0.030405405908823013 0.0033783784601837397 0.007882882840931416 0.022522522136569023 0.011261261068284512 0.011261261068284512 0.0011261261533945799 0.0045045046135783195 0.006756756920367479 0.0 0.006756756920367479 0.030405405908823013 0.0045045046135783195 0.02590090036392212 0.0045045046…	0.02702003400606194 0.029059165619378546 0.10049037727015116 0.1896022769276262 0.4580838323353293 0.02665040289790792 0.019960079840319347 0.03289716862571154 0.041478770853355044 0.07475789162415912
395	1.0	1.0	0.018018018454313278 0.008008007891476154 0.012012012302875519 0.006006006151437759 0.004004003945738077 0.012012012302875519 0.03903903812170029 0.0200200192630291 0.007007007021456957 0.09809809923171997 0.009009009227156639 0.0 0.008008007891476154 0.041041042655706406 0.0030030030757188797 0.0 0.012012012302875519 0.0 0.007007007021456957 0.012012012302875519 0.0 0.0020020019728690386 0.0 0.0…	0.031056698484219516 0.037311515582695826 0.06406988004189632 0.04015730914408796 0.05882294816307966 0.12088693899330019 0.0428746467461117 0.49650204541412246 0.07108555166893929 0.037232465761546145
396	1.0	1.0	0.07613168656826019 0.06275720149278641 0.003086419776082039 0.010288066230714321 0.003086419776082039 0.002057613106444478 0.015432098880410194 0.007201645988970995 0.008230452425777912 0.039094649255275726 0.003086419776082039 0.003086419776082039 0.007201645988970995 0.0 0.006172839552164078 0.006172839552164078 0.0555555559694767 0.006172839552164078 0.005144033115357161 0.006172839552164078 …	0.07140586084468221 0.04267571052585087 0.05182555243495307 0.1523589988165265 0.03563669121933124 0.3659230212142069 0.077729496758695 0.06642467277833691 0.03574267394414705 0.10027732146326793
397	1.0	1.0	0.0010810811072587967 0.017297297716140747 0.00324324332177639 0.0054054055362939835 0.0010810811072587967 0.007567567750811577 0.0 0.011891892179846764 0.01297297328710556 0.0021621622145175934 0.015135135501623154 0.00972972996532917 0.00648648664355278 0.00324324332177639 0.011891892179846764 0.03351351246237755 0.00324324332177639 0.02270270325243473 0.010810811072587967 0.0054054055362939835…	0.06258648347476826 0.039344623636163395 0.025035817934682694 0.25331545497961144 0.33943768903909954 0.04322030785055663 0.12817922437333912 0.02733183938870714 0.036356734383992714 0.04519182493907912
398	1.0	1.0	0.04184829816222191 0.0026155186351388693 0.00959023553878069 0.000871839583851397 0.020052310079336166 0.03661726415157318 0.0026155186351388693 0.001743679167702794 0.007846556603908539 0.008718395605683327 0.023539667949080467 0.0 0.006102877203375101 0.012205754406750202 0.006102877203375101 0.017436791211366653 0.01307759340852499 0.004359197802841663 0.008718395605683327 0.00959023553878069…	0.052010810914057355 0.0351354706854235 0.25110544461316614 0.03080919500711504 0.030914248058906142 0.06043415561222086 0.04134315101853723 0.03664441452024182 0.05198216008175077 0.40962094948857963
399	1.0	1.0	0.0018315018387511373 0.0036630036775022745 0.02014652080833912 0.012820512987673283 0.0 0.0018315018387511373 0.014652014710009098 0.0 0.016483517363667488 0.0018315018387511373 0.0018315018387511373 0.005494505632668734 0.0 0.0 0.012820512987673283 0.012820512987673283 0.02014652080833912 0.005494505632668734 0.02380952425301075 0.007326007355004549 0.018315019086003304 0.012820512987673283 0.0…	0.13583769960079847 0.2031561876247505 0.04218126247504988 0.1032622255489022 0.029698415668662676 0.06244542165668668 0.12487524950099801 0.06037144461077843 0.17234281437125737 0.06582927894211571
400	1.0	1.0	0.06069958955049515 0.012345679104328156 0.05349794402718544 0.01337448600679636 0.006172839552164078 0.01337448600679636 0.0 0.002057613106444478 0.007201645988970995 0.005144033115357161 0.011316872201859951 0.0 0.0 0.010288066230714321 0.02469135820865631 0.0 0.006172839552164078 0.004115226212888956 0.01440329197794199 0.021604938432574272 0.01440329197794199 0.015432098880410194 0.0102880662…	0.3464200004659945 0.0746755516204943 0.042366628610483195 0.22432955101470248 0.042801556420233346 0.10352058528856713 0.05220687030608029 0.03380010407201154 0.03791638512857538 0.04196276707285806
401	1.0	1.0	0.030405405908823013 0.022522522136569023 0.0022522523067891598 0.0 0.0 0.04054053872823715 0.0033783784601837397 0.0 0.011261261068284512 0.006756756920367479 0.009009009227156639 0.014639639295637608 0.010135134682059288 0.018018018454313278 0.013513513840734959 0.03490991145372391 0.0033783784601837397 0.019144143909215927 0.0022522523067891598 0.0 0.0045045046135783195 0.005630630534142256 0.…	0.02392310814056528 0.014941072212421585 0.04729545059259091 0.13005110111726778 0.6345731772968598 0.04416892356366115 0.028084909020133924 0.022796730191070078 0.027298100893648307 0.02686742697178249
402	1.0	1.0	0.0858505591750145 0.07313195616006851 0.012718601152300835 0.027027027681469917 0.006359300576150417 0.0031796502880752087 0.0 0.0 0.0 0.0 0.006359300576150417 0.007949125953018665 0.01589825190603733 0.0 0.004769475199282169 0.006359300576150417 0.06359300762414932 0.0015898251440376043 0.009538950398564339 0.0031796502880752087 0.020667726173996925 0.007949125953018665 0.0015898251440376043 0.…	0.272059654276353 0.03528163798189799 0.057331877126251006 0.14043610891424735 0.0408428426166535 0.04789791486209963 0.3065002071329037 0.030680776811157728 0.027768362645777717 0.041200617632659
403	1.0	1.0	0.009009009227156639 0.0038610037881881 0.006435006391257048 0.001287001301534474 0.0 0.024453025311231613 0.002574002603068948 0.0 0.0038610037881881 0.0 0.006435006391257048 0.011583011597394943 0.014157013967633247 0.0077220075763762 0.02187902107834816 0.027027027681469917 0.002574002603068948 0.0154440151527524 0.024453025311231613 0.023166023194789886 0.005148005206137896 0.0257400255650281…	0.04469222474591049 0.07234955376603118 0.10709615252254107 0.05027875283914927 0.03826829100419845 0.06357400142244246 0.04725032693234224 0.04513960584577969 0.03774061073255795 0.4936104801890472
404	1.0	1.0	0.0054054055362939835 0.014054054394364357 0.0010810811072587967 0.00324324332177639 0.0021621622145175934 0.028108108788728714 0.00648648664355278 0.0021621622145175934 0.07567567378282547 0.024864865466952324 0.020540541037917137 0.010810811072587967 0.007567567750811577 0.004324324429035187 0.008648648858070374 0.021621622145175934 0.018378378823399544 0.01621621660888195 0.007567567750811577 …	0.08808639703832562 0.10768964863568967 0.036842516085148214 0.03919535231213554 0.025039306861138057 0.024688054059478826 0.03909499436880429 0.556261778119738 0.056858350338429314 0.026243602181112626
405	1.0	1.0	0.01923076994717121 0.022435897961258888 0.043803419917821884 0.0032051282469183207 0.007478632498532534 0.0 0.0 0.0 0.0010683761211112142 0.024572649970650673 0.03632478788495064 0.0 0.0 0.005341880489140749 0.010683760978281498 0.0 0.010683760978281498 0.0010683761211112142 0.04700854793190956 0.012820512987673283 0.02350427396595478 0.008547008968889713 0.0 0.0 0.01816239394247532 0.0074786324…	0.050912259987068095 0.439796463411205 0.04410193697112827 0.03373534620899058 0.035190183014253244 0.04366618874926197 0.03672935818503845 0.21869640999690776 0.0465758623597875 0.05059599111635878
406	1.0	1.0	0.054054055362939835 0.011750881560146809 0.035252645611763 0.0 0.009400704875588417 0.0423031710088253 0.0011750881094485521 0.0023501762188971043 0.02115158550441265 0.043478261679410934 0.010575792752206326 0.0023501762188971043 0.011750881560146809 0.0 0.007050528656691313 0.036427732557058334 0.03760281950235367 0.0 0.016451233997941017 0.0 0.0 0.0035252643283456564 0.0035252643283456564 0.0…	0.04044479017795236 0.0489655130825965 0.041126206800899796 0.02951197303278654 0.0777297369008208 0.27541292038279774 0.03236427447220365 0.34539983477154584 0.06405919279266234 0.044985557585735074
407	1.0	1.0	0.04573804512619972 0.003118503140285611 0.02806652896106243 0.0010395010467618704 0.0 0.03014552965760231 0.025987526401877403 0.0 0.02806652896106243 0.020790020003914833 0.005197505000978708 0.009355509653687477 0.013513513840734959 0.0 0.013513513840734959 0.023908523842692375 0.016632016748189926 0.0 0.03326403349637985 0.0 0.003118503140285611 0.013513513840734959 0.0 0.0 0.0436590425670146…	0.051976047904191504 0.04717675759591921 0.04133954313595025 0.043779108449767 0.05149700598802393 0.03442891993790189 0.032548236859614055 0.05536482590374798 0.5927966289642943 0.0490929252605899
408	1.0	1.0	0.10699588805437088 0.001028806553222239 0.02983539178967476 0.001028806553222239 0.020576132461428642 0.002057613106444478 0.008230452425777912 0.001028806553222239 0.01440329197794199 0.011316872201859951 0.019547324627637863 0.003086419776082039 0.001028806553222239 0.005144033115357161 0.03600823134183884 0.009259259328246117 0.015432098880410194 0.0 0.011316872201859951 0.009259259328246117 …	0.04206045739845617 0.09285445173909217 0.028569367289517412 0.039006324699997645 0.0252987999903807 0.04165965258238541 0.06362375650305832 0.5540966260250577 0.07803268964079868 0.03479787413125552
409	1.0	1.0	0.004004003945738077 0.01701701618731022 0.029029028490185738 0.015015015378594398 0.007007007021456957 0.0 0.0 0.005005004815757275 0.0 0.0 0.007007007021456957 0.0010010009864345193 0.012012012302875519 0.03303303197026253 0.0020020019728690386 0.013013012707233429 0.027027027681469917 0.031031031161546707 0.009009009227156639 0.012012012302875519 0.01601601578295231 0.027027027681469917 0.0090…	0.07084511715355561 0.05966431253587827 0.025416186097462087 0.0970512800257008 0.5651809836790781 0.02441554884953048 0.0377766893653327 0.027896713169966152 0.04996866425460433 0.041784504868890245
410	1.0	1.0	0.01143451128154993 0.10083159804344177 0.0 0.014553014189004898 0.0010395010467618704 0.0 0.006237006280571222 0.02806652896106243 0.041580040007829666 0.023908523842692375 0.0 0.0 0.025987526401877403 0.003118503140285611 0.003118503140285611 0.0 0.03846153989434242 0.021829521283507347 0.012474012561142445 0.0 0.007276507094502449 0.029106028378009796 0.0 0.007276507094502449 0.029106028378009…	0.11775428734367999 0.0600431789482261 0.031640800032588005 0.0662552446128153 0.4236221434681644 0.03873884883294645 0.06641818404008328 0.051499042730864954 0.11386410851765859 0.03016416147297246
411	1.0	1.0	0.033179011195898056 0.010030863806605339 0.026234567165374756 0.01774691417813301 0.002314814832061529 0.0038580247201025486 0.0 0.013117283582687378 0.003086419776082039 0.0 0.023148147389292717 0.0 0.005401234608143568 0.010030863806605339 0.012345679104328156 0.0 0.019290123134851456 0.0 0.016203703358769417 0.010030863806605339 0.0069444444961845875 0.006172839552164078 0.0 0.0 0.02391975373…	0.18415224345828896 0.059843782754126426 0.04065840920897924 0.38085472889836663 0.04424940074189519 0.04957208869931368 0.09575369808328561 0.04140577292902778 0.04676491765327791 0.05674495757343754
412	1.0	1.0	0.0021367522422224283 0.07158119976520538 0.005341880489140749 0.006410256493836641 0.02350427396595478 0.0032051282469183207 0.0 0.0 0.021367521956562996 0.01816239394247532 0.025641025975346565 0.005341880489140749 0.0 0.0021367522422224283 0.004273504484444857 0.014957264997065067 0.0010683761211112142 0.004273504484444857 0.006410256493836641 0.0 0.016025641933083534 0.008547008968889713 0.03…	0.07991370200774932 0.046840143242925715 0.037263707878360856 0.06084889045438494 0.06422449219208651 0.026689268521779844 0.05765674533286355 0.13948573441352574 0.4518096160619934 0.03526769989432897
413	1.0	1.0	0.022727273404598236 0.04829545319080353 0.0 0.008522727526724339 0.028409091755747795 0.017045455053448677 0.0 0.0 0.0028409091755747795 0.0028409091755747795 0.034090910106897354 0.005681818351149559 0.017045455053448677 0.008522727526724339 0.011363636702299118 0.014204545877873898 0.014204545877873898 0.008522727526724339 0.014204545877873898 0.019886363297700882 0.028409091755747795 0.008522…	0.07291451579599424 0.12717668112051753 0.0696537958565627 0.056946451923738615 0.03971367609608381 0.04903124784912935 0.1112000137655724 0.371524192993323 0.03192752426182122 0.0699119003372565
414	1.0	1.0	0.0020020019728690386 0.01001000963151455 0.008008007891476154 0.022022021934390068 0.0 0.0030030030757188797 0.0 0.026026025414466858 0.004004003945738077 0.011011010967195034 0.0 0.0 0.008008007891476154 0.011011010967195034 0.005005004815757275 0.0 0.0030030030757188797 0.022022021934390068 0.009009009227156639 0.025025025010108948 0.01701701618731022 0.01701701618731022 0.0020020019728690386 …	0.03942502591715776 0.07531448730446065 0.05498305714153073 0.33202587073914347 0.0820916306921039 0.10376146930944287 0.17296414922093795 0.07025483915889126 0.03969580219406124 0.02948366832227003
415	1.0	1.0	0.008064515888690948 0.04121863842010498 0.008960573934018612 0.004480286967009306 0.017025088891386986 0.00716845877468586 0.008960573934018612 0.001792114693671465 0.017025088891386986 0.017025088891386986 0.01344086043536663 0.0 0.0008960573468357325 0.0026881720405071974 0.008064515888690948 0.0 0.02150537632405758 0.023297490552067757 0.001792114693671465 0.004480286967009306 0.0161290317773…	0.09292075746983196 0.3054601456984507 0.047853531515649174 0.20455535629249114 0.046617425048380665 0.06727661428412236 0.07195760762738498 0.06390265154969278 0.04383111948691471 0.0556247910270834
416	1.0	1.0	0.08763308823108673 0.015561015345156193 0.009009009227156639 0.0 0.0008190008229576051 0.021294021978974342 0.0 0.0 0.029484029859304428 0.06797707080841064 0.006552006583660841 0.006552006583660841 0.009009009227156639 0.0016380016459152102 0.0016380016459152102 0.021294021978974342 0.013104013167321682 0.0016380016459152102 0.018837017938494682 0.0016380016459152102 0.009828009642660618 0.0163…	0.09020847194499894 0.12049512086937221 0.02493623863384339 0.033384619649589733 0.04502799955644266 0.031291583499667354 0.05687929696163237 0.4867210024395657 0.08284819250388113 0.028207473941006936
417	1.0	1.0	0.0 0.0023501762188971043 0.0 0.008225616998970509 0.0 0.0023501762188971043 0.0047003524377942085 0.008225616998970509 0.0 0.0 0.0 0.0 0.008225616998970509 0.010575792752206326 0.0 0.036427732557058334 0.0 0.008225616998970509 0.0 0.0035252643283456564 0.0035252643283456564 0.005875440780073404 0.005875440780073404 0.039952997118234634 0.0 0.005875440780073404 0.008225616998970509 0.0 0.01762632…	0.0396983810157464 0.0522177866489245 0.47167886449323515 0.05740740740740756 0.06544688400975844 0.06056775338212478 0.061942781104457945 0.05756265247283224 0.03448658239077427 0.09899090707473954
418	1.0	1.0	0.0077220075763762 0.0 0.04150579124689102 0.013513513840734959 0.00193050189409405 0.000965250947047025 0.0038610037881881 0.002895752899348736 0.009652509354054928 0.027027027681469917 0.002895752899348736 0.0 0.018339768052101135 0.000965250947047025 0.022200772538781166 0.0 0.025096524506807327 0.00193050189409405 0.03185328096151352 0.013513513840734959 0.008687258698046207 0.014478764496743…	0.03238976592270015 0.032099437488659156 0.2746416258392304 0.06473416802758117 0.04774088187261844 0.035755761204863 0.03983850480856474 0.03529305026311011 0.06934313191798212 0.36816367265469024
419	1.0	1.0	0.005005004815757275 0.0 0.012012012302875519 0.015015015378594398 0.012012012302875519 0.0400400385260582 0.0020020019728690386 0.0020020019728690386 0.024024024605751038 0.0010010009864345193 0.023023022338747978 0.027027027681469917 0.0 0.0 0.0020020019728690386 0.031031031161546707 0.009009009227156639 0.042042043060064316 0.0020020019728690386 0.01601601578295231 0.0 0.008008007891476154 0.0…	0.037744006571694445 0.03273597209912329 0.15671184706399582 0.03761430208175732 0.031676718764637 0.02960865273064 0.02248211158909635 0.04102985365010082 0.027194708056810762 0.5832018273921464
420	1.0	1.0	0.0 0.013888888992369175 0.0032051282469183207 0.008547008968889713 0.004273504484444857 0.0 0.009615384973585606 0.009615384973585606 0.007478632498532534 0.0021367522422224283 0.021367521956562996 0.0010683761211112142 0.008547008968889713 0.009615384973585606 0.0021367522422224283 0.004273504484444857 0.01816239394247532 0.02777777798473835 0.0010683761211112142 0.005341880489140749 0.02350427…	0.022133019279999507 0.023725402380833815 0.021878680312505165 0.022409474679449915 0.03604425498034399 0.040605769071275666 0.04139643151370389 0.04383476813685646 0.7275753202735812 0.02039687937145096
421	1.0	1.0	0.0 0.0 0.0 0.0 0.0 0.0035252643283456564 0.0 0.0 0.0 0.0 0.0 0.0 0.005875440780073404 0.0 0.0 0.011750881560146809 0.0 0.011750881560146809 0.0 0.0 0.0011750881094485521 0.0 0.0 0.0 0.0011750881094485521 0.0047003524377942085 0.019976498559117317 0.0 0.0023501762188971043 0.007050528656691313 0.0023501762188971043 0.02467685006558895 0.0 0.0035252643283456564 0.0 0.0035252643283456564 0.0 0.0 0.…	0.0504346498260307 0.057513388523499354 0.30176804860224865 0.030409127100989326 0.058964039134844944 0.04250515362717183 0.05249610069478526 0.05281240797094321 0.03964748099429544 0.3134496035251903
422	1.0	1.0	0.0154440151527524 0.0308880303055048 0.008687258698046207 0.006756756920367479 0.0 0.014478764496743679 0.00193050189409405 0.0038610037881881 0.011583011597394943 0.021235521882772446 0.000965250947047025 0.009652509354054928 0.009652509354054928 0.0077220075763762 0.000965250947047025 0.02992277964949608 0.016409266740083694 0.004826254677027464 0.014478764496743679 0.019305018708109856 0.0048…	0.10642735692635893 0.06833951145328387 0.026164602012905342 0.02538309624137962 0.04599795118757185 0.5901952708339936 0.03649315126361035 0.03636642059795746 0.038726779245741264 0.025905860237197504
423	1.0	1.0	0.03418803587555885 0.006410256493836641 0.006410256493836641 0.0032051282469183207 0.043803419917821884 0.01816239394247532 0.0 0.0021367522422224283 0.009615384973585606 0.0 0.06089743599295616 0.008547008968889713 0.0 0.0 0.006410256493836641 0.008547008968889713 0.04059829190373421 0.0032051282469183207 0.025641025975346565 0.02350427396595478 0.009615384973585606 0.004273504484444857 0.02884…	0.11511352295409173 0.4086618429807053 0.040148868928809 0.08496548569527607 0.04047114105123086 0.04160429141716565 0.05648078842315365 0.09192032601463736 0.061772288755821726 0.05886144377910853
424	1.0	1.0	0.0011261261533945799 0.007882882840931416 0.0 0.03378378227353096 0.0011261261533945799 0.0 0.0 0.027027027681469917 0.007882882840931416 0.021396396681666374 0.0 0.0 0.01576576568186283 0.005630630534142256 0.0011261261533945799 0.0033783784601837397 0.0011261261533945799 0.0033783784601837397 0.0011261261533945799 0.0 0.01576576568186283 0.005630630534142256 0.0 0.04279279336333275 0.0 0.01801…	0.09747501696277414 0.17347483251319148 0.033958485668926196 0.10588723543012983 0.07154667562564648 0.06416210483323775 0.22067416322470562 0.05862861735275317 0.049234863606120984 0.12495800478251393
425	1.0	1.0	0.021621622145175934 0.0036036036908626556 0.019819820299744606 0.018018018454313278 0.0 0.0 0.0036036036908626556 0.02342342399060726 0.030630631372332573 0.0 0.0 0.0 0.014414414763450623 0.007207207381725311 0.010810811072587967 0.0 0.007207207381725311 0.0 0.0036036036908626556 0.0 0.0 0.0018018018454313278 0.0 0.0 0.0018018018454313278 0.0036036036908626556 0.0018018018454313278 0.0 0.0 0.0 0…	0.08923637441274662 0.15657767434563202 0.14495027412424047 0.0406436036224494 0.04430440429185308 0.10980658769796657 0.046195817971044884 0.09794385029068521 0.05934855180468745 0.21099286143869483
426	1.0	1.0	0.12540540099143982 0.04324324429035187 0.01621621660888195 0.0 0.004324324429035187 0.01945945993065834 0.004324324429035187 0.0 0.0 0.02594594657421112 0.007567567750811577 0.015135135501623154 0.01945945993065834 0.037837836891412735 0.0 0.0324324332177639 0.030270271003246307 0.02594594657421112 0.01621621660888195 0.018378378823399544 0.00324324332177639 0.0010810811072587967 0.0 0.0 0.02486…	0.09092275699646722 0.14402993176826281 0.04277637194230758 0.11633636492704966 0.05307376878043041 0.050259314007966994 0.12040354437568355 0.056539640384502564 0.27941606327094665 0.0462422435463797
427	1.0	1.0	0.002057613106444478 0.002057613106444478 0.0 0.0 0.017489712685346603 0.008230452425777912 0.0 0.005144033115357161 0.012345679104328156 0.007201645988970995 0.02469135820865631 0.0 0.0 0.002057613106444478 0.001028806553222239 0.0 0.002057613106444478 0.02469135820865631 0.001028806553222239 0.005144033115357161 0.005144033115357161 0.0 0.019547324627637863 0.005144033115357161 0.01028806623071…	0.05223626820433214 0.03330376284468097 0.04156132180084273 0.034944924964884966 0.024647002291712822 0.03315591040141932 0.051703999408590225 0.11192429954905003 0.5629112146078205 0.0536112959266653
428	1.0	1.0	0.004629629664123058 0.0018518518190830946 0.01666666753590107 0.009259259328246117 0.006481481250375509 0.013888888992369175 0.029629629105329514 0.0018518518190830946 0.020370369777083397 0.009259259328246117 0.010185184888541698 0.0 0.0027777778450399637 0.02222222276031971 0.023148147389292717 0.0 0.007407407276332378 0.008333333767950535 0.012962962500751019 0.006481481250375509 0.0092592593…	0.07251431203527005 0.12002368888596494 0.03848712830748744 0.0679373853026548 0.03148282190198345 0.03810693631052904 0.08582834331337344 0.3961088811388215 0.07330394156741461 0.07620656123650152
429	1.0	1.0	0.004629629664123058 0.0069444444961845875 0.0173611119389534 0.005787036847323179 0.008101851679384708 0.013888888992369175 0.05671296268701553 0.0069444444961845875 0.02777777798473835 0.011574073694646358 0.03703703731298447 0.0 0.0 0.005787036847323179 0.004629629664123058 0.0 0.005787036847323179 0.002314814832061529 0.025462962687015533 0.0069444444961845875 0.004629629664123058 0.008101851…	0.06538834898508995 0.108204356314693 0.04117993521154405 0.054508469399997886 0.019327465288003207 0.032830513835716585 0.04502470468898267 0.4518994797290663 0.05991296096331927 0.12172376558358691
430	1.0	1.0	0.009828009642660618 0.004914004821330309 0.0012285012053325772 0.03194103017449379 0.004914004821330309 0.006142505910247564 0.004914004821330309 0.015970515087246895 0.0036855037324130535 0.051597051322460175 0.0024570024106651545 0.0 0.020884521305561066 0.017199017107486725 0.017199017107486725 0.0 0.0 0.019656019285321236 0.004914004821330309 0.019656019285321236 0.0024570024106651545 0.0331…	0.04015046829418087 0.04183939812682331 0.5299401197604799 0.05089820359281448 0.09714225395363121 0.0636995240288653 0.032751804084139365 0.048220865960386966 0.04941079379702136 0.045946568401658214
431	1.0	1.0	0.0013513513840734959 0.04189189150929451 0.009459459222853184 0.021621622145175934 0.0054054055362939835 0.014864864759147167 0.0027027027681469917 0.0027027027681469917 0.028378378599882126 0.027027027681469917 0.009459459222853184 0.0054054055362939835 0.02432432398200035 0.02567567490041256 0.009459459222853184 0.022972973063588142 0.0013513513840734959 0.0054054055362939835 0.006756756920367…	0.07136986531139425 0.19646421442828654 0.0518207282913167 0.03816736275348465 0.057422969187675324 0.081433771113236 0.04771130008889796 0.32460289505023543 0.0544373437997956 0.07656954997567919
432	1.0	1.0	0.027027027681469917 0.09609609842300415 0.0 0.01701701618731022 0.0010010009864345193 0.023023022338747978 0.0030030030757188797 0.01901901885867119 0.01901901885867119 0.0020020019728690386 0.008008007891476154 0.0 0.018018018454313278 0.018018018454313278 0.0 0.0 0.09809809923171997 0.0030030030757188797 0.0 0.009009009227156639 0.0 0.0 0.0 0.0200200192630291 0.008008007891476154 0.04404404386…	0.04086993299646077 0.025013170684652947 0.05844815944319527 0.026126186289131752 0.029205529461522946 0.19318982852139546 0.09728498393547487 0.0421536109936262 0.45743457323271675 0.03027402444182279
433	1.0	1.0	0.08004157990217209 0.1995842009782791 0.0 0.006237006280571222 0.0 0.05717255547642708 0.0 0.0 0.006237006280571222 0.0 0.0 0.0010395010467618704 0.015592515468597412 0.02286902256309986 0.003118503140285611 0.03222453221678734 0.043659042567014694 0.006237006280571222 0.0 0.0 0.015592515468597412 0.007276507094502449 0.018711019307374954 0.04054053872823715 0.018711019307374954 0.0 0.0051975050…	0.04952980636664825 0.09139453052657596 0.055301767598823194 0.2766837459102408 0.25891515937197773 0.06552873634174976 0.06754532172767896 0.050064818815976415 0.05321316130625367 0.031822952034076125
434	1.0	1.0	0.012012012302875519 0.0 0.010510510765016079 0.03153153136372566 0.0045045046135783195 0.018018018454313278 0.022522522136569023 0.018018018454313278 0.03753753751516342 0.03153153136372566 0.0030030030757188797 0.0 0.012012012302875519 0.022522522136569023 0.0030030030757188797 0.0 0.0045045046135783195 0.009009009227156639 0.013513513840734959 0.0 0.012012012302875519 0.010510510765016079 0.0 …	0.24498649759304936 0.24129975343430793 0.057414582599507 0.10294704708230598 0.03710226605612319 0.06699542092286039 0.05122108723729025 0.1008101444170483 0.042033579899025626 0.05518962075848314
435	1.0	1.0	0.18718717992305756 0.07207207381725311 0.036036036908626556 0.022022021934390068 0.0 0.0 0.0 0.022022021934390068 0.0 0.015015015378594398 0.0 0.0 0.023023022338747978 0.0 0.013013012707233429 0.0 0.1301301270723343 0.0 0.01701701618731022 0.0 0.011011010967195034 0.022022021934390068 0.0 0.0 0.0030030030757188797 0.011011010967195034 0.012012012302875519 0.0 0.0 0.0 0.0 0.0 0.01001000963151455 …	0.01957028703535691 0.02605227255925881 0.03142536475869813 0.04855944676303993 0.761255267243291 0.03855252458046876 0.01753059537490675 0.020353232928083265 0.017866623655046834 0.018834385101850214
436	1.0	1.0	0.0 0.03562653437256813 0.0 0.0 0.0 0.009828009642660618 0.0 0.0 0.0 0.0 0.0 0.0 0.017199017107486725 0.0 0.0 0.03808353841304779 0.004914004821330309 0.04545454680919647 0.0 0.0 0.0024570024106651545 0.03316953405737877 0.004914004821330309 0.004914004821330309 0.0 0.055282555520534515 0.006142505910247564 0.0 0.0036855037324130535 0.019656019285321236 0.006142505910247564 0.0 0.0 0.003685503732…	0.04692519722459856 0.043788613249691175 0.16734150746126802 0.031641478946868085 0.06479422108164648 0.3777207489782332 0.07198935462408526 0.03953996768368033 0.04698222602414235 0.10927668472578662
437	1.0	1.0	0.014639639295637608 0.007882882840931416 0.019144143909215927 0.0033783784601837397 0.012387387454509735 0.0 0.01689189113676548 0.0045045046135783195 0.010135134682059288 0.03378378227353096 0.0011261261533945799 0.0 0.0045045046135783195 0.01576576568186283 0.0 0.0 0.019144143909215927 0.0 0.02477477490901947 0.0022522523067891598 0.0011261261533945799 0.0 0.0 0.0 0.005630630534142256 0.013513…	0.09481037924151756 0.09248170326014678 0.08580818161656506 0.05926530776830201 0.04470856267263474 0.04859977015665658 0.047400149196556676 0.41588540091534243 0.03507127159821782 0.07596927357406408
438	1.0	1.0	0.0054054055362939835 0.0054054055362939835 0.01945945993065834 0.014054054394364357 0.0021621622145175934 0.01297297328710556 0.01297297328710556 0.018378378823399544 0.018378378823399544 0.01945945993065834 0.01621621660888195 0.0 0.007567567750811577 0.00648648664355278 0.024864865466952324 0.0 0.0021621622145175934 0.0054054055362939835 0.028108108788728714 0.01621621660888195 0.0064864866435…	0.05987290125631097 0.06999236820476715 0.05604966537513188 0.05647528472466796 0.074329282611248 0.04946724198661475 0.12195462017142207 0.19240196078431354 0.25253903956792295 0.06691763531760019
439	1.0	1.0	0.022326674312353134 0.0 0.036427732557058334 0.0023501762188971043 0.0 0.0493537001311779 0.0 0.0 0.0 0.0 0.008225616998970509 0.0 0.010575792752206326 0.0 0.015276146121323109 0.036427732557058334 0.0023501762188971043 0.0023501762188971043 0.018801409751176834 0.0035252643283456564 0.012925969436764717 0.0023501762188971043 0.005875440780073404 0.0011750881094485521 0.014101057313382626 0.0 0.…	0.02824432435941106 0.0324716420816904 0.3237265306784803 0.06274442983950845 0.03682878146146729 0.03708842477646333 0.028228096652224005 0.029428946984080658 0.07966181458221774 0.34157700858445694
440	1.0	1.0	0.0030030030757188797 0.0030030030757188797 0.0030030030757188797 0.0020020019728690386 0.008008007891476154 0.031031031161546707 0.0010010009864345193 0.012012012302875519 0.0020020019728690386 0.03303303197026253 0.043043043464422226 0.0 0.006006006151437759 0.0200200192630291 0.006006006151437759 0.031031031161546707 0.0020020019728690386 0.0030030030757188797 0.004004003945738077 0.0010010009…	0.03722957016370177 0.031234234827049113 0.16019243564153793 0.23096663815226762 0.08000848120608609 0.05665591893136786 0.21384337552002308 0.028689873001250157 0.05089454790053576 0.11028492465618255
441	1.0	1.0	0.007407407276332378 0.0055555556900799274 0.05462963134050369 0.017592592164874077 0.0 0.0 0.05000000074505806 0.011111111380159855 0.024074073880910873 0.011111111380159855 0.0009259259095415473 0.0 0.008333333767950535 0.0 0.037962961941957474 0.0 0.03055555559694767 0.0018518518190830946 0.031481482088565826 0.006481481250375509 0.0055555556900799274 0.02222222276031971 0.0 0.0185185186564922…	0.11033332396240379 0.4873726724953844 0.033238686945358156 0.03256398002117846 0.031823676590481166 0.03874879349282664 0.113613149288278 0.04444631863034502 0.03520658214088254 0.07265281643286203
442	1.0	1.0	0.032738097012043 0.01686508022248745 0.0436507947742939 0.02083333395421505 0.0 0.0069444444961845875 0.003968254197388887 0.009920635260641575 0.01587301678955555 0.01587301678955555 0.0 0.0 0.0029761905316263437 0.0 0.0019841270986944437 0.0 0.0376984141767025 0.0 0.02281746082007885 0.0 0.02678571455180645 0.007936508394777775 0.0 0.0069444444961845875 0.0029761905316263437 0.0029761905316263…	0.17107230406107976 0.3946555558085346 0.0435251170662477 0.0697160811456934 0.03406115525602779 0.040739813149366595 0.04748677549843271 0.0787778056055191 0.03135933456281349 0.0886060578462848
443	1.0	1.0	0.009009009227156639 0.0 0.005005004815757275 0.0 0.0 0.022022021934390068 0.0 0.0 0.0010010009864345193 0.0030030030757188797 0.012012012302875519 0.0 0.011011010967195034 0.021021021530032158 0.0020020019728690386 0.031031031161546707 0.0010010009864345193 0.0 0.008008007891476154 0.0 0.0 0.0 0.006006006151437759 0.0 0.015015015378594398 0.0030030030757188797 0.0010010009864345193 0.0 0.0130130…	0.04607529127790919 0.05197047764935244 0.05422643085921186 0.07661885531263066 0.05084714292345542 0.14744464559253587 0.32528431509074895 0.03596527874483596 0.14432530288260687 0.06724225966671306
444	1.0	1.0	0.024131273850798607 0.012548262253403664 0.00193050189409405 0.0 0.0154440151527524 0.03861003741621971 0.0 0.0 0.0038610037881881 0.011583011597394943 0.04150579124689102 0.006756756920367479 0.005791505798697472 0.0077220075763762 0.000965250947047025 0.027027027681469917 0.04054053872823715 0.012548262253403664 0.012548262253403664 0.009652509354054928 0.008687258698046207 0.00289575289934873…	0.12306814941545496 0.11107309191141539 0.1110635871114916 0.053892215568862464 0.052742134778063096 0.04833190761334489 0.07255013781959932 0.05353103317175193 0.06044102271647203 0.31330671989354597
445	1.0	1.0	0.01666666753590107 0.008730159141123295 0.011904762126505375 0.015079365111887455 0.0031746032182127237 0.0031746032182127237 0.04126984253525734 0.01984127052128315 0.009523809887468815 0.0071428571827709675 0.014285714365541935 0.0 0.007936508394777775 0.0 0.015079365111887455 0.0 0.015079365111887455 0.0023809524718672037 0.01587301678955555 0.010317460633814335 0.011904762126505375 0.0079365…	0.12391882900864956 0.3954526843748391 0.04474384564204942 0.09463125031987311 0.03961308152924937 0.0467654434720305 0.059547571523619544 0.056630329085418936 0.0476738830032245 0.09102308204104627
446	1.0	1.0	0.0956340953707695 0.019750520586967468 0.006237006280571222 0.0020790020935237408 0.0010395010467618704 0.0 0.01143451128154993 0.0 0.016632016748189926 0.06548856198787689 0.0041580041870474815 0.0010395010467618704 0.015592515468597412 0.010395010001957417 0.0 0.0 0.029106028378009796 0.0010395010467618704 0.010395010001957417 0.0 0.007276507094502449 0.0 0.0 0.0 0.019750520586967468 0.0020790…	0.07263990537443629 0.07575219930509358 0.04598950247652838 0.07222591853330379 0.03924743106379833 0.05370740001478521 0.0644267021512529 0.06367265469061875 0.4660752568936204 0.04626302949656243
447	1.0	1.0	0.16346153616905212 0.0021367522422224283 0.014957264997065067 0.0 0.03418803587555885 0.008547008968889713 0.0021367522422224283 0.0010683761211112142 0.04273504391312599 0.013888888992369175 0.02777777798473835 0.004273504484444857 0.013888888992369175 0.0021367522422224283 0.007478632498532534 0.013888888992369175 0.01816239394247532 0.013888888992369175 0.026709401980042458 0.0 0.017094017937…	0.038953671604160106 0.03169450572539167 0.3223973106418745 0.03423678957873744 0.04970059880239521 0.09556676121441338 0.03599117554364969 0.05943901670343525 0.03446790629267796 0.29755226389326644
448	1.0	1.0	0.04976851865649223 0.009259259328246117 0.12615740299224854 0.002314814832061529 0.0 0.0034722222480922937 0.005787036847323179 0.0 0.015046296641230583 0.002314814832061529 0.002314814832061529 0.0 0.0243055559694767 0.0069444444961845875 0.030092593282461166 0.0 0.025462962687015533 0.0 0.0381944440305233 0.0 0.019675925374031067 0.0 0.0 0.005787036847323179 0.011574073694646358 0.0 0.00231481…	0.043894589675274646 0.03667554758324766 0.33466986731383 0.051641210970130434 0.050058473361646934 0.12032323019159989 0.0482647040720321 0.029562021331786013 0.04626869608800025 0.23864165941245144
449	1.0	1.0	0.008101851679384708 0.0069444444961845875 0.009259259328246117 0.009259259328246117 0.019675925374031067 0.03587963059544563 0.0 0.0011574074160307646 0.010416666977107525 0.016203703358769417 0.02777777798473835 0.0 0.005787036847323179 0.0 0.002314814832061529 0.021990740671753883 0.0034722222480922937 0.012731481343507767 0.010416666977107525 0.0011574074160307646 0.002314814832061529 0.0 0.0…	0.14677124623991447 0.12688425964971484 0.0541171178769223 0.10942059542886057 0.23485985774928952 0.035989991847291465 0.09615135925332453 0.036507267155829304 0.11489134407241852 0.044406960726434554
450	1.0	1.0	0.05067567527294159 0.04054053872823715 0.04729729890823364 0.020270269364118576 0.006756756920367479 0.0045045046135783195 0.0 0.022522522136569023 0.03265765681862831 0.021396396681666374 0.0 0.0 0.014639639295637608 0.02364864945411682 0.007882882840931416 0.0 0.022522522136569023 0.0 0.027027027681469917 0.0 0.011261261068284512 0.0045045046135783195 0.005630630534142256 0.0 0.007882882840931…	0.04105258870015087 0.08793026192512918 0.04801010224449071 0.037345716729805786 0.0441402908468777 0.032270153570410215 0.03601776039757225 0.44851521446902126 0.13005010387388566 0.09466780724265764
451	1.0	1.0	0.011583011597394943 0.002574002603068948 0.005148005206137896 0.0 0.002574002603068948 0.019305018708109856 0.002574002603068948 0.0 0.0038610037881881 0.0 0.018018018454313278 0.005148005206137896 0.001287001301534474 0.0 0.0 0.014157013967633247 0.001287001301534474 0.0 0.01673101633787155 0.0038610037881881 0.011583011597394943 0.005148005206137896 0.0 0.0 0.04633204638957977 0.0 0.0 0.0 0.00…	0.07198273136983943 0.32175468068388186 0.03789705656560169 0.036461014622338916 0.038357673792685995 0.0887365540412391 0.036750029353058496 0.17545000496744131 0.07450257855330061 0.11810767605061456
452	1.0	1.0	0.11599098891019821 0.07995495200157166 0.01576576568186283 0.009009009227156639 0.0 0.0022522523067891598 0.0033783784601837397 0.019144143909215927 0.01576576568186283 0.02590090036392212 0.006756756920367479 0.0022522523067891598 0.006756756920367479 0.03153153136372566 0.0 0.005630630534142256 0.02364864945411682 0.005630630534142256 0.02477477490901947 0.0 0.0033783784601837397 0.01013513468…	0.12515175833899236 0.04913883573060079 0.04126797950490777 0.07494289770973546 0.05320287260530505 0.06122805934522733 0.06719550589542585 0.41965553429223956 0.061495565569891414 0.0467209910076756
453	1.0	1.0	0.018518518656492233 0.010802469216287136 0.007716049440205097 0.0 0.012345679104328156 0.0 0.012345679104328156 0.0 0.01697530783712864 0.0015432098880410194 0.020061727613210678 0.004629629664123058 0.0 0.0 0.003086419776082039 0.0 0.026234567165374756 0.010802469216287136 0.023148147389292717 0.021604938432574272 0.004629629664123058 0.0 0.03395061567425728 0.02777777798473835 0.00154320988804…	0.2523496695928531 0.4278869445574867 0.03968277038156702 0.04458558610933483 0.02183012615545613 0.015735519252756715 0.026195182450632758 0.09419510493575947 0.02913105827180594 0.048408038292347466
454	1.0	1.0	0.013888888992369175 0.009259259328246117 0.0 0.0 0.0 0.016203703358769417 0.002314814832061529 0.0 0.002314814832061529 0.002314814832061529 0.011574073694646358 0.002314814832061529 0.002314814832061529 0.023148147389292717 0.013888888992369175 0.0 0.0 0.02777777798473835 0.013888888992369175 0.023148147389292717 0.013888888992369175 0.009259259328246117 0.0 0.023148147389292717 0.0138888889923…	0.07168187896052566 0.21218727593356976 0.052361296823827994 0.07901672383388575 0.0672247737534639 0.030598996182392726 0.08002441718504744 0.29346162044842355 0.0564598957424956 0.05698312113636827
455	1.0	1.0	0.001683501643128693 0.008417508564889431 0.022727273404598236 0.005892255809158087 0.010942760854959488 0.019360268488526344 0.015993265435099602 0.005892255809158087 0.061447810381650925 0.010101010091602802 0.01430976390838623 0.0008417508215643466 0.010101010091602802 0.007575757801532745 0.01515151560306549 0.01430976390838623 0.007575757801532745 0.006734006572514772 0.01262626238167286 0.0…	0.06620656991102544 0.1923835943931339 0.04845675879878644 0.08431724122376741 0.052629204867101764 0.07235247020084136 0.05541459453973381 0.2601689276813601 0.09981167608286168 0.06825896230138594
456	1.0	1.0	0.0763888880610466 0.061342593282461166 0.046296294778585434 0.013888888992369175 0.002314814832061529 0.0 0.0 0.021990740671753883 0.0011574074160307646 0.004629629664123058 0.010416666977107525 0.0 0.0 0.008101851679384708 0.0173611119389534 0.0 0.032407406717538834 0.015046296641230583 0.0347222238779068 0.002314814832061529 0.02777777798473835 0.002314814832061529 0.0 0.0 0.008101851679384708…	0.08047186876247502 0.09016342315369265 0.034618263473053884 0.03687936626746508 0.03737836826347309 0.05952937874251497 0.03096931137724551 0.08136851297405188 0.02640812125748503 0.5222133857285416
457	1.0	1.0	0.07807807624340057 0.006006006151437759 0.004004003945738077 0.01701701618731022 0.012012012302875519 0.011011010967195034 0.0 0.01601601578295231 0.009009009227156639 0.008008007891476154 0.005005004815757275 0.0030030030757188797 0.023023022338747978 0.021021021530032158 0.0 0.009009009227156639 0.035035036504268646 0.0 0.007007007021456957 0.0020020019728690386 0.0030030030757188797 0.0020020…	0.08691598838251605 0.11564894163768281 0.07332640109003533 0.16836984713208306 0.10791590471751099 0.05585236712204295 0.23089151039238864 0.043780702068915746 0.07076864235600623 0.04652969510081603
458	1.0	1.0	0.026819923892617226 0.0019157087663188577 0.019157087430357933 0.0028735632076859474 0.010536398738622665 0.0 0.012452106922864914 0.0028735632076859474 0.024904213845729828 0.03735632076859474 0.015325670130550861 0.0 0.0 0.010536398738622665 0.006704980973154306 0.0 0.02298850566148758 0.0009578543831594288 0.0258620698004961 0.0009578543831594288 0.017241379246115685 0.005747126415371895 0.00…	0.06802935482418625 0.06119340266834761 0.03369201446730603 0.4458526555910743 0.10440022211216667 0.060443023726982265 0.09562829228760528 0.03658097339156279 0.026503384209025645 0.06767667672174459
459	1.0	1.0	0.14351852238178253 0.0451388880610466 0.0011574074160307646 0.012731481343507767 0.0011574074160307646 0.002314814832061529 0.0 0.0034722222480922937 0.002314814832061529 0.002314814832061529 0.015046296641230583 0.0 0.015046296641230583 0.0 0.025462962687015533 0.0 0.03356481343507767 0.005787036847323179 0.019675925374031067 0.010416666977107525 0.0011574074160307646 0.023148147389292717 0.010…	0.046263794250579256 0.07286576272741868 0.14258838644549984 0.05498199004290276 0.039541606442287776 0.03978250395760202 0.057746575813889464 0.06103884185651686 0.03665083625851753 0.4485397022047859
460	1.0	1.0	0.0400400385260582 0.01601601578295231 0.03203203156590462 0.0030030030757188797 0.0 0.03903903812170029 0.011011010967195034 0.0010010009864345193 0.0710710734128952 0.0030030030757188797 0.015015015378594398 0.006006006151437759 0.011011010967195034 0.031031031161546707 0.018018018454313278 0.0200200192630291 0.01901901885867119 0.0010010009864345193 0.01701701618731022 0.0010010009864345193 0.…	0.034801508094921274 0.04334442226657783 0.2463073852295405 0.040035484586382675 0.18750055444666236 0.11992903082723436 0.12002661343978686 0.038766910623197925 0.04223552894211564 0.12705256154357938
461	1.0	1.0	0.0 0.0 0.0 0.007882882840931416 0.0 0.028153153136372566 0.0 0.010135134682059288 0.01689189113676548 0.0033783784601837397 0.006756756920367479 0.0022522523067891598 0.005630630534142256 0.007882882840931416 0.0011261261533945799 0.013513513840734959 0.0045045046135783195 0.038288287818431854 0.0 0.038288287818431854 0.011261261068284512 0.009009009227156639 0.006756756920367479 0.0416666679084…	0.02576044492212149 0.05349983793097582 0.4469181295528601 0.03890509579132342 0.04256444376204864 0.14786665984270803 0.04781889213026958 0.03679819847484517 0.04396335534060094 0.11590494225224783
462	1.0	1.0	0.0010395010467618704 0.03014552965760231 0.0 0.0041580041870474815 0.0010395010467618704 0.01767151802778244 0.0 0.0020790020935237408 0.0010395010467618704 0.012474012561142445 0.0010395010467618704 0.003118503140285611 0.013513513840734959 0.020790020003914833 0.0041580041870474815 0.03222453221678734 0.006237006280571222 0.04989605024456978 0.0 0.0 0.009355509653687477 0.006237006280571222 0.…	0.01780908770693906 0.018086180580016407 0.14706117177409903 0.04460725607608316 0.4760596454150523 0.15287542561934966 0.020570623458964453 0.017367617705764907 0.06367500293530592 0.041887988728425474
463	1.0	1.0	0.0617760606110096 0.06949806958436966 0.014157013967633247 0.0 0.0 0.014157013967633247 0.012870012782514095 0.001287001301534474 0.0038610037881881 0.03732303902506828 0.02574002556502819 0.005148005206137896 0.012870012782514095 0.011583011597394943 0.010296010412275791 0.027027027681469917 0.018018018454313278 0.0077220075763762 0.012870012782514095 0.005148005206137896 0.005148005206137896 0…	0.0985021108226025 0.048442937134580324 0.04180135304612003 0.04574037765177597 0.028156077226078786 0.49299630826841945 0.057866567749456824 0.05306201755780463 0.054227827530779205 0.07920442301238223
464	1.0	1.0	0.05235042795538902 0.09081196784973145 0.0021367522422224283 0.022435897961258888 0.0010683761211112142 0.008547008968889713 0.0 0.0 0.0010683761211112142 0.0 0.028846153989434242 0.0 0.0 0.0 0.0 0.005341880489140749 0.021367521956562996 0.013888888992369175 0.012820512987673283 0.016025641933083534 0.004273504484444857 0.007478632498532534 0.03418803587555885 0.0 0.021367521956562996 0.05555555…	0.027329424196589614 0.04570098557210833 0.10215555049071412 0.1325791323926544 0.37220368950679883 0.16400417158762082 0.025568240681267226 0.03123856094040297 0.03667405673082904 0.06254618790101464
465	1.0	1.0	0.005005004815757275 0.0020020019728690386 0.050050050020217896 0.0 0.0010010009864345193 0.005005004815757275 0.0 0.01901901885867119 0.005005004815757275 0.0020020019728690386 0.0 0.0 0.014014014042913914 0.023023022338747978 0.008008007891476154 0.0 0.005005004815757275 0.029029028490185738 0.0010010009864345193 0.026026025414466858 0.004004003945738077 0.007007007021456957 0.00600600615143775…	0.030972123888495597 0.01735206940827765 0.08544034176136697 0.0836623346493385 0.6589286357145424 0.03535014140056559 0.011328045312181222 0.019496077984311903 0.030034120136480547 0.02743610974443895
466	1.0	1.0	0.04054053872823715 0.005791505798697472 0.04343629255890846 0.005791505798697472 0.0 0.0 0.050193049013614655 0.010617760941386223 0.011583011597394943 0.010617760941386223 0.012548262253403664 0.0 0.019305018708109856 0.013513513840734959 0.0 0.0 0.023166023194789886 0.0 0.06274130940437317 0.0 0.008687258698046207 0.00193050189409405 0.0 0.0 0.019305018708109856 0.005791505798697472 0.0 0.0 0.…	0.34330781334267374 0.08186412689940446 0.02752155855420074 0.28760862675762666 0.06495087818791384 0.02240088068987369 0.07068870615315337 0.03104654201346611 0.03568906754735653 0.03492179985433034
467	1.0	1.0	0.028153153136372566 0.007882882840931416 0.019144143909215927 0.028153153136372566 0.006756756920367479 0.0 0.037162162363529205 0.03153153136372566 0.021396396681666374 0.014639639295637608 0.01576576568186283 0.0 0.006756756920367479 0.005630630534142256 0.018018018454313278 0.0 0.005630630534142256 0.0 0.04054053872823715 0.0045045046135783195 0.0022522523067891598 0.0033783784601837397 0.0 0…	0.02795010579441719 0.06965648283013562 0.025501549453645272 0.04347461233688785 0.024524524524524534 0.037588486690283196 0.12888337439235614 0.16553080026133918 0.4484814155472837 0.028408648169127238
468	1.0	1.0	0.0052552553825080395 0.012012012302875519 0.036036036908626556 0.019519519060850143 0.0 0.0 0.029279278591275215 0.02177177183330059 0.03453453630208969 0.019519519060850143 0.0 0.0 0.011261261068284512 0.01876876875758171 0.018018018454313278 0.0 0.022522522136569023 0.0 0.01576576568186283 0.0 0.0037537538446485996 0.0030030030757188797 0.0 0.0030030030757188797 0.007507507689297199 0.01801801…	0.027147198141031312 0.03265111567908961 0.3085321893526384 0.0404564006315726 0.05386987219590668 0.11786129234069177 0.09300801382310006 0.02230613400065546 0.0373283284177913 0.26683945541752296
469	1.0	1.0	0.012896825559437275 0.0476190485060215 0.0029761905316263437 0.0 0.0019841270986944437 0.0009920635493472219 0.0019841270986944437 0.0029761905316263437 0.0 0.010912698693573475 0.0059523810632526875 0.0029761905316263437 0.02480158768594265 0.0009920635493472219 0.004960317630320787 0.0029761905316263437 0.014880952425301075 0.007936508394777775 0.0069444444961845875 0.0009920635493472219 0.019…	0.038771141926672956 0.037687782330076615 0.050832545435444916 0.06836327345309373 0.020432818573379568 0.0309578211997058 0.5969442693560258 0.04050451728122687 0.05904638092236591 0.056459449522008466
470	1.0	1.0	0.027799228206276894 0.0077220075763762 0.010038609616458416 0.01312741357833147 0.0054054055362939835 0.00231660227291286 0.03397683426737785 0.02857142873108387 0.0077220075763762 0.01235521212220192 0.0077220075763762 0.0 0.008494208566844463 0.01853281818330288 0.013899614103138447 0.0 0.013899614103138447 0.00463320454582572 0.00154440151527524 0.00154440151527524 0.00463320454582572 0.01776…	0.09787685355361884 0.13815932491452743 0.021824338122434964 0.04246951641271914 0.040717245377232335 0.04785807922109555 0.05885259184601091 0.4216188085874455 0.08645415439747565 0.04416908756743943
471	1.0	1.0	0.006535947788506746 0.008169935084879398 0.010620915330946445 0.008169935084879398 0.011437908746302128 0.003267973894253373 0.0049019609577953815 0.007352941203862429 0.018790850415825844 0.013888888992369175 0.028594771400094032 0.0 0.0 0.0 0.016339870169758797 0.0 0.013888888992369175 0.004084967542439699 0.008169935084879398 0.004084967542439699 0.01225490216165781 0.0008169934735633433 0.00…	0.06891876624110281 0.04041727865024687 0.04975708959439624 0.21611117387865764 0.1934094075998942 0.110872594433774 0.1758294731292132 0.028606937069257713 0.038519188039016446 0.0775580913644411
472	1.0	1.0	0.012037036940455437 0.004629629664123058 0.0055555556900799274 0.012962962500751019 0.003703703638166189 0.0009259259095415473 0.010185184888541698 0.029629629105329514 0.012962962500751019 0.006481481250375509 0.006481481250375509 0.0 0.0009259259095415473 0.02500000037252903 0.0 0.0 0.007407407276332378 0.03703703731298447 0.018518518656492233 0.004629629664123058 0.014814814552664757 0.012962…	0.06856144170988168 0.04608008862657482 0.04060777965599906 0.033903484896236236 0.037055076449970886 0.07078665635236717 0.03815335835506028 0.11076411769761993 0.4955829966860563 0.058504999570237776
473	1.0	1.0	0.25264549255371094 0.20370370149612427 0.0026455025654286146 0.02380952425301075 0.0 0.0 0.007936508394777775 0.02380952425301075 0.007936508394777775 0.005291005130857229 0.0 0.0 0.009259259328246117 0.026455026119947433 0.0013227512827143073 0.0 0.1111111119389534 0.0 0.006613756529986858 0.0 0.010582010261714458 0.005291005130857229 0.0 0.0 0.0 0.0 0.0 0.0 0.0 0.0 0.0 0.0 0.017195766791701317…	0.0436643053761756 0.06571171382724722 0.12525276244895903 0.050226344696228296 0.06302427824090372 0.10497958331702645 0.060858674807248055 0.053122513143647174 0.0627764079683769 0.37038341617418785
474	1.0	1.0	0.05189189314842224 0.018378378823399544 0.0324324332177639 0.0 0.0 0.020540541037917137 0.00324324332177639 0.007567567750811577 0.00324324332177639 0.020540541037917137 0.0 0.0 0.01297297328710556 0.0 0.00972972996532917 0.03351351246237755 0.01945945993065834 0.0 0.014054054394364357 0.0 0.014054054394364357 0.0 0.004324324429035187 0.02594594657421112 0.020540541037917137 0.0 0.01729729771614…	0.16533425296004783 0.19796010074092654 0.040275470002403606 0.09036377506766576 0.03210333260181201 0.22751355926889666 0.08371738198994695 0.06505313979371097 0.04312840288010367 0.05455058469448543
475	1.0	1.0	0.017297297716140747 0.0021621622145175934 0.04648648574948311 0.0021621622145175934 0.0 0.0 0.03891891986131668 0.0054054055362939835 0.018378378823399544 0.021621622145175934 0.00324324332177639 0.0 0.020540541037917137 0.004324324429035187 0.010810811072587967 0.0 0.010810811072587967 0.0 0.034594595432281494 0.00648648664355278 0.007567567750811577 0.01621621660888195 0.0 0.001081081107258796…	0.13869955940653303 0.08586513608727225 0.026545986368277142 0.08331723649475216 0.2909756523818733 0.05942032984721793 0.12865513213204913 0.07057773853215246 0.08265496656456651 0.03328826218530681
476	1.0	1.0	0.11081080883741379 0.0027027027681469917 0.006756756920367479 0.0 0.021621622145175934 0.0054054055362939835 0.0 0.0 0.03378378227353096 0.0 0.012162161991000175 0.02432432398200035 0.0 0.0054054055362939835 0.0013513513840734959 0.028378378599882126 0.014864864759147167 0.0027027027681469917 0.0054054055362939835 0.022972973063588142 0.004054054152220488 0.0013513513840734959 0.0283783785998821…	0.030775519215679253 0.09152099388666628 0.05474253287147677 0.025742237498097963 0.05121297017325588 0.022391688968848543 0.01972736142065643 0.6016308190793308 0.06391402546178193 0.038341851424206874
477	1.0	1.0	0.008101851679384708 0.0 0.02777777798473835 0.004629629664123058 0.0381944440305233 0.005787036847323179 0.021990740671753883 0.010416666977107525 0.011574073694646358 0.005787036847323179 0.03587963059544563 0.0 0.0 0.0069444444961845875 0.02083333395421505 0.002314814832061529 0.0011574074160307646 0.004629629664123058 0.015046296641230583 0.005787036847323179 0.016203703358769417 0.0046296296…	0.10033900453062113 0.06329140660477983 0.024041863363220593 0.04609827963121377 0.06328612616037768 0.04328380276484066 0.04643094762855239 0.5083589434886846 0.07596975361446412 0.028899872213245394
478	1.0	1.0	0.030030030757188797 0.0200200192630291 0.006006006151437759 0.006006006151437759 0.004004003945738077 0.01001000963151455 0.005005004815757275 0.005005004815757275 0.006006006151437759 0.015015015378594398 0.024024024605751038 0.009009009227156639 0.021021021530032158 0.03403403237462044 0.007007007021456957 0.022022021934390068 0.014014014042913914 0.009009009227156639 0.018018018454313278 0.00…	0.1030111031759112 0.05237231958102125 0.05737149554102806 0.16376421468988633 0.0930310632557515 0.033321735733426276 0.31264687749882464 0.055552503555580016 0.07562245539502047 0.05330623157355005
479	1.0	1.0	0.02107279747724533 0.0833333358168602 0.0028735632076859474 0.012452106922864914 0.01149425283074379 0.009578543715178967 0.0 0.0 0.0009578543831594288 0.0019157087663188577 0.0258620698004961 0.0028735632076859474 0.010536398738622665 0.0 0.006704980973154306 0.0 0.022030651569366455 0.0019157087663188577 0.024904213845729828 0.010536398738622665 0.030651340261101723 0.022030651569366455 0.0210…	0.1400048388072341 0.3171475231355466 0.05463013367204983 0.06169479223371432 0.03433133732534942 0.04220044758966913 0.0869654630133672 0.1564870259481036 0.04210971995403136 0.06442871832093387
480	1.0	1.0	0.03407755494117737 0.019976498559117317 0.014101057313382626 0.009400704875588417 0.0047003524377942085 0.010575792752206326 0.011750881560146809 0.015276146121323109 0.018801409751176834 0.010575792752206326 0.032902467995882034 0.0047003524377942085 0.012925969436764717 0.0 0.015276146121323109 0.015276146121323109 0.027027027681469917 0.0011750881094485521 0.019976498559117317 0.0129259694367…	0.08398587440503623 0.12749592390311001 0.03818005015609797 0.08949865836093397 0.02438346749723988 0.03885269753533215 0.08017664305089474 0.42936836948813 0.042720419965928826 0.045337895637296705
481	1.0	1.0	0.15891891717910767 0.09189189225435257 0.037837836891412735 0.014054054394364357 0.0 0.0 0.004324324429035187 0.028108108788728714 0.0 0.007567567750811577 0.004324324429035187 0.0 0.00324324332177639 0.01297297328710556 0.0 0.0 0.0670270249247551 0.0054054055362939835 0.017297297716140747 0.0 0.0 0.00324324332177639 0.0 0.0 0.008648648858070374 0.00648648664355278 0.0 0.0 0.0 0.0 0.0 0.0 0.0021…	0.09571985062133788 0.19430695061489908 0.024889736655720786 0.02798435387289932 0.01804455604919199 0.04964265018350389 0.05111551091365651 0.351029795248213 0.10216261026334433 0.08510398557723273
482	1.0	1.0	0.07201646268367767 0.14403292536735535 0.008230452425777912 0.0 0.01440329197794199 0.009259259328246117 0.0 0.0 0.001028806553222239 0.009259259328246117 0.02880658395588398 0.006172839552164078 0.0 0.0 0.008230452425777912 0.022633744403719902 0.015432098880410194 0.0 0.004115226212888956 0.0 0.004115226212888956 0.005144033115357161 0.015432098880410194 0.002057613106444478 0.0195473246276378…	0.21530964045934084 0.1343633080160028 0.10635871114913052 0.07967614554440909 0.0417951974838202 0.1697384451875472 0.0700158125307827 0.04937311524137869 0.04031763313200431 0.0930519912555841
483	1.0	1.0	0.1301301270723343 0.018018018454313278 0.01001000963151455 0.01601601578295231 0.0 0.0030030030757188797 0.0030030030757188797 0.01001000963151455 0.01901901885867119 0.035035036504268646 0.0 0.007007007021456957 0.025025025010108948 0.01001000963151455 0.005005004815757275 0.0020020019728690386 0.0710710734128952 0.0030030030757188797 0.007007007021456957 0.0010010009864345193 0.001001000986434…	0.034830339321357214 0.05200848303393204 0.055626247504990005 0.08756237524950103 0.30503992015968034 0.13566616766467074 0.08828592814371253 0.07830588822355286 0.04765469061876249 0.11501996007984015
484	1.0	1.0	0.030405405908823013 0.009009009227156639 0.027027027681469917 0.0022522523067891598 0.01689189113676548 0.0045045046135783195 0.038288287818431854 0.022522522136569023 0.011261261068284512 0.06981982290744781 0.029279278591275215 0.0 0.0045045046135783195 0.01689189113676548 0.0033783784601837397 0.0 0.0033783784601837397 0.0 0.05180180072784424 0.02477477490901947 0.01576576568186283 0.0 0.0078…	0.06166421735284001 0.13020113618916035 0.0882411002171483 0.0303349345265512 0.02960379607086185 0.04514779963881747 0.04667587901120819 0.4541978314433406 0.042106263663149755 0.07182704188692227
485	1.0	1.0	0.0 0.039094649255275726 0.003086419776082039 0.010288066230714321 0.0 0.001028806553222239 0.001028806553222239 0.016460904851555824 0.001028806553222239 0.019547324627637863 0.01337448600679636 0.003086419776082039 0.002057613106444478 0.016460904851555824 0.007201645988970995 0.005144033115357161 0.008230452425777912 0.019547324627637863 0.007201645988970995 0.002057613106444478 0.013374486006…	0.18874750499001997 0.1894180389221558 0.04969748003992016 0.05468750000000001 0.06591504491017952 0.13412238023952108 0.06881549401197602 0.070562000998004 0.0728231037924152 0.1052114520958084
486	1.0	1.0	0.03541472554206848 0.07082945108413696 0.007455731742084026 0.018639329820871353 0.0009319664677605033 0.008387697860598564 0.0 0.008387697860598564 0.0009319664677605033 0.0 0.011183597147464752 0.002795899286866188 0.013047530315816402 0.0 0.011183597147464752 0.010251631028950214 0.01770736277103424 0.005591798573732376 0.004659832455217838 0.025163093581795692 0.022367194294929504 0.02329916…	0.21716691228135654 0.038489998196752834 0.03719041667443923 0.5065383252187226 0.06078186306514722 0.025655853402229728 0.030325641551787418 0.022733349500376088 0.029094459056964003 0.03202318105222575
487	1.0	1.0	0.01587301678955555 0.0043290043249726295 0.0 0.0028860028833150864 0.04040404036641121 0.0043290043249726295 0.012987012974917889 0.0 0.05627705529332161 0.005772005766630173 0.0043290043249726295 0.010101010091602802 0.007215007208287716 0.0028860028833150864 0.0014430014416575432 0.007215007208287716 0.007215007208287716 0.0014430014416575432 0.011544011533260345 0.010101010091602802 0.0202020…	0.13097640335766822 0.04769638804582616 0.03475788149727938 0.3364558554124628 0.1843491099991797 0.03210018319525338 0.11950892735077778 0.036797637601509246 0.04613786126377385 0.03121975227626937
488	1.0	1.0	0.044294293969869614 0.05180180072784424 0.016516515985131264 0.0 0.0 0.012012012302875519 0.0015015015378594398 0.0 0.0022522523067891598 0.008258257992565632 0.0 0.0037537538446485996 0.016516515985131264 0.015015015378594398 0.0015015015378594398 0.023273272439837456 0.006006006151437759 0.0052552553825080395 0.0015015015378594398 0.0 0.011261261068284512 0.023273272439837456 0.004504504613578…	0.04092614770459077 0.024830339321357205 0.23740785096473702 0.173163007318696 0.13448303393213565 0.1201117764471059 0.10032202262142374 0.025745841650033234 0.021721889554224865 0.12128809048569529
489	1.0	1.0	0.007575757801532745 0.005681818351149559 0.0018939394503831863 0.01515151560306549 0.013257576152682304 0.0018939394503831863 0.02083333395421505 0.011363636702299118 0.022727273404598236 0.0 0.01515151560306549 0.0 0.017045455053448677 0.0 0.018939394503831863 0.0 0.0037878789007663727 0.009469697251915932 0.0 0.0037878789007663727 0.0037878789007663727 0.034090910106897354 0.0 0.01136363670229…	0.08910314963293778 0.09578808484725476 0.02283230149869747 0.05573598565580656 0.019337595994451756 0.054880070367738794 0.1944111776447112 0.03154369227646397 0.4014648668764164 0.034903075205521224
490	1.0	1.0	0.01822916604578495 0.013888888992369175 0.01909722201526165 0.010416666977107525 0.009548611007630825 0.0147569440305233 0.02864583395421505 0.009548611007630825 0.01909722201526165 0.009548611007630825 0.0164930559694767 0.0 0.00434027798473835 0.0008680555620230734 0.0086805559694767 0.0 0.0164930559694767 0.0017361111240461469 0.01215277798473835 0.010416666977107525 0.015625 0.00347222224809…	0.03003456808779922 0.0329498731244137 0.031123872129557962 0.029845671433159002 0.02002934194702079 0.024682496206325545 0.03692299942701349 0.0530862565090639 0.7101506765648526 0.03117424457079543
491	1.0	1.0	0.01146601140499115 0.01638001576066017 0.0016380016459152102 0.01146601140499115 0.0 0.0 0.02784602716565132 0.0024570024106651545 0.023751024156808853 0.009828009642660618 0.004095003940165043 0.0008190008229576051 0.0032760032918304205 0.007371007464826107 0.004914004821330309 0.0 0.02047502063214779 0.0008190008229576051 0.0008190008229576051 0.0 0.021294021978974342 0.022113021463155746 0.01…	0.0952004037901209 0.07537797967283821 0.04796154816803175 0.10271411200587331 0.1050427879872439 0.04629820818133846 0.1236263105971964 0.29739371831050554 0.05034758070066762 0.05603735058618392
492	1.0	1.0	0.1459459513425827 0.05945945903658867 0.0 0.012162161991000175 0.0 0.0013513513840734959 0.0 0.018918918445706367 0.0 0.0 0.01621621660888195 0.0 0.02567567490041256 0.021621622145175934 0.01756756752729416 0.0 0.08243243396282196 0.0027027027681469917 0.0027027027681469917 0.0054054055362939835 0.01621621660888195 0.04459459334611893 0.0 0.018918918445706367 0.04054053872823715 0.00405405415222…	0.032165827076006834 0.037741976364730985 0.3541171625003939 0.037528118366441904 0.025544149795646898 0.04880714760954297 0.0432864429870419 0.027841143110604316 0.047817064284130316 0.3451509679054584
493	1.0	1.0	0.011437908746302128 0.019607843831181526 0.019607843831181526 0.0 0.003267973894253373 0.0 0.003267973894253373 0.0 0.003267973894253373 0.016339870169758797 0.016339870169758797 0.0 0.011437908746302128 0.0 0.03267974033951759 0.0 0.008169935084879398 0.0 0.02777777798473835 0.006535947788506746 0.02450980432331562 0.0049019609577953815 0.0 0.003267973894253373 0.003267973894253373 0.0163398701…	0.022918533479359546 0.023501690206285737 0.043091963341725194 0.06111766964882583 0.02656444830054852 0.024046918040403757 0.06184780083538381 0.02330256351904268 0.6774621777822033 0.03614623484622203
494	1.0	1.0	0.036231882870197296 0.026570048183202744 0.009661835618317127 0.009661835618317127 0.0036231884732842445 0.013285024091601372 0.010869565419852734 0.019323671236634254 0.02777777798473835 0.010869565419852734 0.009661835618317127 0.0 0.004830917809158564 0.025362318381667137 0.002415458904579282 0.0 0.028985507786273956 0.0 0.021739130839705467 0.014492753893136978 0.019323671236634254 0.0036231…	0.05059648145569308 0.2608155781460335 0.04101100125330719 0.0470918627860558 0.06693589565055913 0.03403657800677707 0.04387736155595782 0.29444599173745495 0.0971893422457411 0.06399990716241928
495	1.0	1.0	0.061342593282461166 0.023148147389292717 0.0694444477558136 0.009259259328246117 0.0 0.0034722222480922937 0.023148147389292717 0.023148147389292717 0.0 0.0625 0.0011574074160307646 0.0 0.025462962687015533 0.047453705221414566 0.0011574074160307646 0.0 0.023148147389292717 0.0011574074160307646 0.032407406717538834 0.009259259328246117 0.0 0.0 0.0 0.0 0.004629629664123058 0.012731481343507767 0…	0.07291640784820397 0.4242055308470201 0.04641339727184622 0.05011553656173115 0.03143919629620416 0.050571057056012295 0.03834654342766736 0.14618066771022312 0.08391515723739257 0.055896505743699185
496	1.0	1.0	0.021604938432574272 0.027006173506379128 0.012345679104328156 0.010802469216287136 0.0 0.0 0.012345679104328156 0.0007716049440205097 0.002314814832061529 0.0038580247201025486 0.007716049440205097 0.0 0.003086419776082039 0.0015432098880410194 0.0007716049440205097 0.0 0.025462962687015533 0.025462962687015533 0.021604938432574272 0.013117283582687378 0.020061727613210678 0.00848765391856432 0.…	0.054122909958976236 0.05652012557798941 0.0569213332129707 0.07683126209891741 0.0537217023239949 0.41089679936609286 0.14272961614459503 0.0407626957140992 0.059619454558219855 0.04787410104414255
497	1.0	1.0	0.032608695328235626 0.002415458904579282 0.025362318381667137 0.009661835618317127 0.001207729452289641 0.0 0.022946860641241074 0.014492753893136978 0.01690821163356304 0.004830917809158564 0.0036231884732842445 0.0 0.004830917809158564 0.0 0.021739130839705467 0.0 0.021739130839705467 0.0 0.026570048183202744 0.014492753893136978 0.02415458858013153 0.0 0.0 0.010869565419852734 0.0120772942900…	0.1343933754113394 0.09089253924583263 0.038025300749851575 0.13844608081135032 0.06540972109834384 0.2984841128553707 0.11512110913308515 0.02864541187894472 0.038578248907590124 0.05200409990829148
498	1.0	1.0	0.058968059718608856 0.027027027681469917 0.007371007464826107 0.011056510731577873 0.0 0.0024570024106651545 0.0 0.0 0.0 0.020884521305561066 0.0 0.007371007464826107 0.0036855037324130535 0.03194103017449379 0.0024570024106651545 0.025798525661230087 0.03685503825545311 0.004914004821330309 0.0012285012053325772 0.0036855037324130535 0.006142505910247564 0.015970515087246895 0.01597051508724689…	0.01349178023643659 0.01785391689028123 0.03669922847461812 0.02151106176168631 0.7690006300864054 0.056337655814199285 0.015404070446303817 0.01629852877027398 0.027142183623922143 0.02626094389587274
499	1.0	1.0	0.043518517166376114 0.06018518656492233 0.012037036940455437 0.0 0.0027777778450399637 0.014814814552664757 0.0 0.0 0.026851851493120193 0.0018518518190830946 0.009259259328246117 0.007407407276332378 0.0 0.0 0.0055555556900799274 0.013888888992369175 0.006481481250375509 0.0027777778450399637 0.0027777778450399637 0.0 0.009259259328246117 0.004629629664123058 0.02777777798473835 0.0083333337679…	0.2015394498359598 0.12734301511918686 0.07958795053571019 0.11888865946268376 0.04575905659944475 0.19240828687452696 0.04752563837841559 0.05433959666873155 0.04495606488173071 0.08765228164360922
500	1.0	1.0	0.01587301678955555 0.021164020523428917 0.0013227512827143073 0.014550264924764633 0.0 0.0 0.014550264924764633 0.010582010261714458 0.01984127052128315 0.033068783581256866 0.0 0.0 0.0 0.0 0.006613756529986858 0.0 0.04100529104471207 0.0013227512827143073 0.006613756529986858 0.003968254197388887 0.026455026119947433 0.013227513059973717 0.0 0.0026455025654286146 0.0436507947742939 0.0013227512…	0.07075253466576792 0.35667076443140333 0.030984388838217677 0.05120884059695134 0.050699924654002956 0.056033628108022024 0.08080527686349138 0.2155292064876879 0.03545888355738851 0.05185655179706769
501	1.0	1.0	0.021621622145175934 0.04954954981803894 0.006306306459009647 0.0027027027681469917 0.0009009009227156639 0.0018018018454313278 0.008108108304440975 0.018918918445706367 0.007207207381725311 0.0009009009227156639 0.0009009009227156639 0.0 0.013513513840734959 0.0027027027681469917 0.01711711660027504 0.0 0.019819820299744606 0.04234234243631363 0.014414414763450623 0.0027027027681469917 0.0108108…	0.05533977090863318 0.09236931542320759 0.020058981136825454 0.02929276581971198 0.01813490136843426 0.04404704105302915 0.0732948517379656 0.5709661757565939 0.0732364100627574 0.023259786732840727
502	1.0	1.0	0.01666666753590107 0.01805555634200573 0.0833333358168602 0.008333333767950535 0.011111111380159855 0.0069444444961845875 0.0 0.0 0.0 0.0 0.05000000074505806 0.0027777778450399637 0.01805555634200573 0.0055555556900799274 0.008333333767950535 0.009722222574055195 0.012500000186264515 0.0 0.02916666679084301 0.0 0.02638888917863369 0.0027777778450399637 0.03750000149011612 0.0 0.00833333376795053…	0.07417777411777625 0.09302416777447074 0.04412393288080023 0.5004490037606516 0.08445192130473832 0.027038261394695846 0.05066487849448444 0.03369684991510099 0.03739475861636251 0.054978451740918935
503	1.0	1.0	0.08220721036195755 0.013513513840734959 0.027027027681469917 0.012387387454509735 0.012387387454509735 0.021396396681666374 0.0 0.01689189113676548 0.010135134682059288 0.013513513840734959 0.0011261261533945799 0.0033783784601837397 0.018018018454313278 0.01576576568186283 0.0 0.01576576568186283 0.019144143909215927 0.019144143909215927 0.019144143909215927 0.0 0.0033783784601837397 0.0 0.0101…	0.1397714774532568 0.07000285143997725 0.04589799991853037 0.04391217564870274 0.06059309951525532 0.19150474561081912 0.05590859098130283 0.2578618273656766 0.08396472361399655 0.050582508452482945
504	1.0	1.0	0.014660493470728397 0.006172839552164078 0.050154320895671844 0.009259259328246117 0.0 0.0007716049440205097 0.014660493470728397 0.006172839552164078 0.026234567165374756 0.012345679104328156 0.014660493470728397 0.0 0.0 0.010802469216287136 0.020061727613210678 0.0 0.0038580247201025486 0.003086419776082039 0.04243827238678932 0.010030863806605339 0.0 0.01697530783712864 0.0 0.0084876539185643…	0.04023824860239702 0.04392012787174687 0.2947889082392992 0.03235759556584073 0.04615470254709731 0.04697378152062435 0.02915284967912797 0.035498723668201684 0.054806721218917026 0.37610834108675134
505	1.0	1.0	0.009355509653687477 0.013513513840734959 0.0 0.0010395010467618704 0.0010395010467618704 0.04989605024456978 0.0 0.0 0.031185030937194824 0.013513513840734959 0.009355509653687477 0.0020790020935237408 0.0010395010467618704 0.0 0.008316008374094963 0.03222453221678734 0.0041580041870474815 0.029106028378009796 0.0 0.0 0.006237006280571222 0.0041580041870474815 0.013513513840734959 0.030145529657…	0.2078272604588394 0.11501692970334615 0.0610519850986286 0.06660363483559185 0.05120932224619578 0.08053528570389569 0.06818751161644315 0.2626891965057735 0.03633219391177153 0.05054667991951317
506	1.0	1.0	0.0 0.004444444552063942 0.03222222253680229 0.007777777966111898 0.004444444552063942 0.0 0.03333333507180214 0.0033333334140479565 0.03333333507180214 0.028888888657093048 0.002222222276031971 0.0033333334140479565 0.0 0.007777777966111898 0.009999999776482582 0.0 0.006666666828095913 0.0 0.041111111640930176 0.0 0.019999999552965164 0.014444444328546524 0.014444444328546524 0.0 0.0122222220525…	0.032645401021855786 0.028691045581792567 0.03732786000326394 0.05357837783552367 0.03899747674462399 0.037152110872594506 0.04695640166208465 0.042995769467354526 0.6312594935914347 0.05039606321947315
507	1.0	1.0	0.011574073694646358 0.010416666977107525 0.015046296641230583 0.004629629664123058 0.005787036847323179 0.0243055559694767 0.0 0.0011574074160307646 0.0011574074160307646 0.0 0.018518518656492233 0.0011574074160307646 0.013888888992369175 0.0 0.0069444444961845875 0.0 0.010416666977107525 0.004629629664123058 0.02083333395421505 0.026620371267199516 0.016203703358769417 0.009259259328246117 0.01…	0.1538181498637942 0.28070274545249113 0.13050000627675462 0.042989492712688 0.026939831029764553 0.052065679960833056 0.07125999573180727 0.0651589901957096 0.028433698640455134 0.1481314101357038
508	1.0	1.0	0.02579365111887455 0.01686508022248745 0.004960317630320787 0.0069444444961845875 0.011904762126505375 0.011904762126505375 0.010912698693573475 0.0029761905316263437 0.0555555559694767 0.0019841270986944437 0.02182539738714695 0.0059523810632526875 0.0 0.0 0.0 0.013888888992369175 0.013888888992369175 0.007936508394777775 0.02083333395421505 0.01686508022248745 0.014880952425301075 0.0089285718…	0.4657847096504669 0.05101425056863032 0.028946757647495637 0.16624425567469733 0.058116325488557656 0.026607250615048896 0.05081929164925962 0.03445202618019775 0.049008958826532965 0.06900617369911334
509	1.0	1.0	0.015015015378594398 0.013013012707233429 0.0 0.0010010009864345193 0.0020020019728690386 0.03903903812170029 0.0 0.0 0.014014014042913914 0.007007007021456957 0.005005004815757275 0.004004003945738077 0.012012012302875519 0.007007007021456957 0.0010010009864345193 0.031031031161546707 0.0 0.005005004815757275 0.0 0.0 0.006006006151437759 0.0 0.009009009227156639 0.004004003945738077 0.0030030030…	0.3233454659308845 0.3353136863527848 0.04471840632460553 0.06785644397479534 0.025697624359124798 0.050260263786153024 0.05299205510547517 0.027850181988963163 0.031176861962349714 0.04078901021486426
510	1.0	1.0	0.0 0.0030030030757188797 0.0010010009864345193 0.0020020019728690386 0.008008007891476154 0.014014014042913914 0.004004003945738077 0.005005004815757275 0.049049049615859985 0.01001000963151455 0.022022021934390068 0.0 0.0020020019728690386 0.0030030030757188797 0.0 0.031031031161546707 0.0020020019728690386 0.0010010009864345193 0.0010010009864345193 0.0 0.0030030030757188797 0.0080080078914761…	0.1578352728505256 0.133004431388795 0.0702996522677917 0.1958221920938 0.05154470932349145 0.0986831368709121 0.1448172836716512 0.033580637467204175 0.03535068228323239 0.07906200178259841
511	1.0	1.0	0.02143522910773754 0.010251631028950214 0.0 0.023299161344766617 0.006523765157908201 0.007455731742084026 0.003727865871042013 0.002795899286866188 0.010251631028950214 0.0018639329355210066 0.012115564197301865 0.004659832455217838 0.004659832455217838 0.004659832455217838 0.0 0.03168686106801033 0.02423112839460373 0.018639329820871353 0.0 0.06150978431105614 0.0 0.002795899286866188 0.013979…	0.2519250655315872 0.19278551331072785 0.034403482192241985 0.1306399249693385 0.028477983791453224 0.044215184089651936 0.05100161123536059 0.1862203304234903 0.03539908135536154 0.04493182310078627
512	1.0	1.0	0.046171169728040695 0.0416666679084301 0.0022522523067891598 0.010135134682059288 0.0 0.028153153136372566 0.012387387454509735 0.0045045046135783195 0.0022522523067891598 0.018018018454313278 0.006756756920367479 0.0033783784601837397 0.013513513840734959 0.036036036908626556 0.0022522523067891598 0.01689189113676548 0.027027027681469917 0.03490991145372391 0.012387387454509735 0.01238738745450…	0.02870540969343377 0.031142842520088098 0.10048492758073571 0.22253569783509922 0.1489968780387945 0.10448334101028722 0.19209657607861186 0.04192896258764527 0.046087312554378514 0.08353805210092616
513	1.0	1.0	0.05324074253439903 0.11574073880910873 0.03356481343507767 0.016203703358769417 0.0 0.0 0.008101851679384708 0.019675925374031067 0.0011574074160307646 0.0034722222480922937 0.0 0.0 0.0173611119389534 0.009259259328246117 0.016203703358769417 0.0 0.054398149251937866 0.002314814832061529 0.026620371267199516 0.002314814832061529 0.018518518656492233 0.023148147389292717 0.0 0.02083333395421505 0…	0.04850103714140362 0.0607706156314822 0.09262846855308998 0.03742514970059905 0.052082110289225554 0.38666784078901023 0.15452428476380553 0.04905874525458902 0.036427145708582985 0.08191460216821277
514	1.0	1.0	0.003086419776082039 0.0 0.006172839552164078 0.003086419776082039 0.015432098880410194 0.039094649255275726 0.008230452425777912 0.0 0.02983539178967476 0.001028806553222239 0.020576132461428642 0.004115226212888956 0.0 0.0 0.001028806553222239 0.015432098880410194 0.004115226212888956 0.001028806553222239 0.02880658395588398 0.005144033115357161 0.018518518656492233 0.01337448600679636 0.027777…	0.1933682634730538 0.40875748502994014 0.027954091816367304 0.035264471057884224 0.031621756487025934 0.03284930139720556 0.07022954091816376 0.09108283433133743 0.04021956087824354 0.06865269461077839
515	1.0	1.0	0.07807807624340057 0.07807807624340057 0.0 0.004004003945738077 0.0 0.0030030030757188797 0.0 0.026026025414466858 0.0010010009864345193 0.009009009227156639 0.007007007021456957 0.0 0.018018018454313278 0.031031031161546707 0.0010010009864345193 0.0200200192630291 0.024024024605751038 0.008008007891476154 0.0030030030757188797 0.007007007021456957 0.005005004815757275 0.0020020019728690386 0.0 …	0.04957118729573831 0.04877059068675861 0.06034085674804254 0.04918733960650146 0.037573205237875947 0.06045052751639606 0.12676844113969896 0.057566186308701514 0.4646421442828621 0.04512952117742552
516	1.0	1.0	0.08847736567258835 0.03292180970311165 0.007201645988970995 0.015432098880410194 0.002057613106444478 0.0 0.0 0.015432098880410194 0.012345679104328156 0.0 0.01337448600679636 0.0 0.002057613106444478 0.0 0.02777777798473835 0.003086419776082039 0.08024691045284271 0.001028806553222239 0.016460904851555824 0.004115226212888956 0.020576132461428642 0.008230452425777912 0.001028806553222239 0.0 0.…	0.1558014922535879 0.06154952000760383 0.05262094857903239 0.2869796122041629 0.0336291702309666 0.08246007984031938 0.1523441212812467 0.05648821404809429 0.046977473624180116 0.07114936793080505
517	1.0	1.0	0.030651340261101723 0.007662835065275431 0.0038314175326377153 0.01819923333823681 0.0009578543831594288 0.004789271857589483 0.03448275849223137 0.008620689623057842 0.02298850566148758 0.01149425283074379 0.017241379246115685 0.0028735632076859474 0.0 0.005747126415371895 0.030651340261101723 0.015325670130550861 0.022030651569366455 0.0038314175326377153 0.012452106922864914 0.008620689623057…	0.32257263251275187 0.13261477045908182 0.04419605233976481 0.10460856065646515 0.04872033710357053 0.03459747172322023 0.05698824573076059 0.16987358616101142 0.04739853626081168 0.03842980705256151
518	1.0	1.0	0.014814814552664757 0.02777777798473835 0.012037036940455437 0.01944444514811039 0.007407407276332378 0.006481481250375509 0.011111111380159855 0.010185184888541698 0.014814814552664757 0.012962962500751019 0.024074073880910873 0.0 0.0 0.0009259259095415473 0.013888888992369175 0.0 0.023148147389292717 0.014814814552664757 0.011111111380159855 0.003703703638166189 0.028703704476356506 0.01203703…	0.08972169728983112 0.2902180430014495 0.03473661042933141 0.0539984669444381 0.04036034395088152 0.04834437588700916 0.052867648732952285 0.2728231749428901 0.06457806819820434 0.052351570623012565
519	1.0	1.0	0.06243386119604111 0.012698412872850895 0.03492063656449318 0.010582010261714458 0.0 0.0 0.008465608581900597 0.007407407276332378 0.030687831342220306 0.048677247017621994 0.002116402145475149 0.0 0.0010582010727375746 0.01904761977493763 0.023280423134565353 0.0 0.030687831342220306 0.0 0.016931217163801193 0.0010582010727375746 0.008465608581900597 0.033862434327602386 0.0 0.00317460321821272…	0.039767403967575166 0.05019552731272161 0.03810745855228331 0.07348568169782892 0.09572691351989908 0.0384231536926149 0.07576683367957958 0.4793270601653857 0.05587803983869009 0.053321927573424716
520	1.0	1.0	0.008316008374094963 0.021829521283507347 0.014553014189004898 0.014553014189004898 0.0 0.0 0.034303534775972366 0.02494802512228489 0.015592515468597412 0.015592515468597412 0.007276507094502449 0.0 0.021829521283507347 0.03222453221678734 0.02494802512228489 0.0 0.014553014189004898 0.0 0.006237006280571222 0.0 0.007276507094502449 0.015592515468597412 0.0 0.006237006280571222 0.008316008374094…	0.4878429669159093 0.10585047521537179 0.042071297818870194 0.06995335753363735 0.04311584085714594 0.03932032308440129 0.06771948331316655 0.053292378972624864 0.04439825013186078 0.04643562615701255
521	1.0	1.0	0.048048049211502075 0.01001000963151455 0.0010010009864345193 0.0 0.0 0.0 0.0 0.0 0.0 0.015015015378594398 0.0 0.004004003945738077 0.005005004815757275 0.029029028490185738 0.013013012707233429 0.023023022338747978 0.03703703731298447 0.03303303197026253 0.0 0.0010010009864345193 0.008008007891476154 0.004004003945738077 0.0 0.0 0.0 0.015015015378594398 0.007007007021456957 0.03403403237462044 …	0.058349621999524426 0.036455586236852786 0.29949427569730963 0.03563856742473611 0.04332268106274516 0.1019722213603878 0.047780087493407127 0.03488360067429916 0.04274352848706744 0.2993598295636705
522	1.0	1.0	0.0008445946150459349 0.00844594556838274 0.014358107931911945 0.016047297045588493 0.0033783784601837397 0.0008445946150459349 0.01182432472705841 0.02871621586382389 0.025337837636470795 0.02364864945411682 0.0033783784601837397 0.0 0.01097972970455885 0.00422297278419137 0.018581081181764603 0.0 0.0008445946150459349 0.00844594556838274 0.00844594556838274 0.0008445946150459349 0.0202702693641…	0.02283433133732516 0.03207984031936113 0.1394570858283432 0.029972055888223426 0.03422754491017959 0.031121756487025826 0.0279121756487025 0.03599999999999987 0.049556886227544734 0.5968383233532942
523	1.0	1.0	0.03413940221071243 0.0 0.01849217712879181 0.015647226944565773 0.004267425276339054 0.0 0.025604551658034325 0.0 0.017069701105356216 0.02275960147380829 0.005689900368452072 0.005689900368452072 0.002844950184226036 0.0 0.0 0.029871977865695953 0.0 0.0 0.035561878234148026 0.009957325644791126 0.012802275829017162 0.03413940221071243 0.019914651289582253 0.005689900368452072 0.0028449501842260…	0.04034239213879933 0.11006832488868426 0.07847766006448645 0.0568574389682175 0.04293336404114852 0.05883425456778751 0.05901658222017502 0.4071760325502837 0.04746276677414406 0.09883118378627374
524	1.0	1.0	0.006704980973154306 0.012452106922864914 0.008620689623057842 0.007662835065275431 0.01628352515399456 0.0 0.01149425283074379 0.004789271857589483 0.0038314175326377153 0.0009578543831594288 0.02777777798473835 0.0038314175326377153 0.006704980973154306 0.0 0.01628352515399456 0.009578543715178967 0.004789271857589483 0.02298850566148758 0.009578543715178967 0.007662835065275431 0.0047892718575…	0.07089704086971699 0.03839893029475045 0.03443598240412389 0.051528011937290646 0.03978450865259783 0.07276708718485367 0.09843419956204107 0.06236071546227946 0.4959304691587698 0.035463054473577206
525	1.0	1.0	0.075396828353405 0.0019841270986944437 0.003968254197388887 0.02876984141767025 0.0029761905316263437 0.0 0.0069444444961845875 0.013888888992369175 0.0317460335791111 0.01884920708835125 0.003968254197388887 0.0 0.0009920635493472219 0.003968254197388887 0.02281746082007885 0.0 0.0386904776096344 0.0059523810632526875 0.01884920708835125 0.0009920635493472219 0.02777777798473835 0.0119047621265…	0.09995393827729178 0.03899892522647003 0.023791245348131512 0.4683088036381447 0.06985296805656087 0.07168812558034116 0.12616525191375555 0.038596799075840876 0.03353000957791364 0.029113933305549983
526	1.0	1.0	0.2920662462711334 0.01830863207578659 0.003487358335405588 0.0 0.0 0.0 0.00959023553878069 0.023539667949080467 0.0026155186351388693 0.004359197802841663 0.010462074540555477 0.0 0.01830863207578659 0.01830863207578659 0.014821273274719715 0.0 0.17175239324569702 0.0 0.007846556603908539 0.0 0.013949433341622353 0.02615518681704998 0.0 0.0 0.02266782894730568 0.006102877203375101 0.007846556603…	0.029410791676316134 0.033049922254937754 0.1454549464606697 0.03810059439132786 0.052954863753156625 0.45720713269593377 0.0703675521884407 0.05820403392110819 0.06725774969398221 0.047992412964127006
527	1.0	1.0	0.0 0.004004003945738077 0.0 0.0 0.0 0.0 0.0 0.0 0.0 0.0 0.0010010009864345193 0.0 0.0020020019728690386 0.0 0.0 0.031031031161546707 0.0 0.01701701618731022 0.0 0.0020020019728690386 0.012012012302875519 0.0 0.012012012302875519 0.0 0.0 0.018018018454313278 0.013013012707233429 0.0 0.01601601578295231 0.058058056980371475 0.015015015378594398 0.0 0.0 0.021021021530032158 0.0 0.01001000963151455 …	0.10430234421667618 0.07240992467619509 0.10175269898159882 0.1775718635721255 0.25775456386496987 0.05016973352564933 0.0603974532686451 0.048975042615498794 0.06874572023835532 0.05792065504028433
528	1.0	1.0	0.013513513840734959 0.0 0.031081080436706543 0.004054054152220488 0.0013513513840734959 0.014864864759147167 0.0 0.0 0.0 0.0 0.0027027027681469917 0.027027027681469917 0.0054054055362939835 0.0 0.0 0.03378378227353096 0.0 0.004054054152220488 0.02567567490041256 0.054054055362939835 0.018918918445706367 0.0 0.004054054152220488 0.0 0.0013513513840734959 0.0 0.008108108304440975 0.0 0.00945945922…	0.1590904213079215 0.20973107548344183 0.04246346017642145 0.09931749404416983 0.04366535745712882 0.1365870409718198 0.045081879252248255 0.1405897881656045 0.03806365763097476 0.08540982551027011
529	1.0	1.0	0.02380952425301075 0.033068783581256866 0.0 0.010582010261714458 0.0357142873108387 0.0026455025654286146 0.0013227512827143073 0.0 0.0013227512827143073 0.0 0.0555555559694767 0.01587301678955555 0.003968254197388887 0.0 0.006613756529986858 0.018518518656492233 0.010582010261714458 0.013227513059973717 0.006613756529986858 0.025132274255156517 0.01587301678955555 0.0 0.021164020523428917 0.001…	0.05222486753400841 0.041811958412492335 0.18513174454304263 0.03589607932728931 0.06354359553984405 0.09008489046004378 0.04312659820920413 0.04936312114726378 0.05866980897642464 0.3801473358503877
530	1.0	1.0	0.02777777798473835 0.009259259328246117 0.020576132461428642 0.009259259328246117 0.006172839552164078 0.017489712685346603 0.011316872201859951 0.0 0.02366255223751068 0.040123455226421356 0.01440329197794199 0.0 0.001028806553222239 0.019547324627637863 0.016460904851555824 0.0 0.009259259328246117 0.003086419776082039 0.016460904851555824 0.009259259328246117 0.03086419776082039 0.01234567910…	0.06440084258360754 0.156966699013041 0.03385718681214648 0.07986793211994979 0.028452975471980925 0.04561233264695914 0.09197809913769292 0.381083682437497 0.047328268364456916 0.07045198141266881
531	1.0	1.0	0.0 0.0018518518190830946 0.0027777778450399637 0.0009259259095415473 0.010185184888541698 0.0055555556900799274 0.0 0.0 0.004629629664123058 0.0009259259095415473 0.0055555556900799274 0.008333333767950535 0.0018518518190830946 0.0018518518190830946 0.003703703638166189 0.01666666753590107 0.0018518518190830946 0.004629629664123058 0.004629629664123058 0.008333333767950535 0.009259259328246117 0…	0.03170358312501221 0.033641454954169585 0.3159700017440839 0.034261573939499856 0.0402495978915956 0.038205143111834705 0.03369959110904417 0.038001666569773156 0.06547099974807676 0.36879638780691054
532	1.0	1.0	0.018939394503831863 0.046717170625925064 0.03787878900766373 0.016414141282439232 0.01262626238167286 0.013888888992369175 0.0037878789007663727 0.0025252525229007006 0.007575757801532745 0.00631313119083643 0.010101010091602802 0.0 0.0 0.0 0.008838383480906487 0.010101010091602802 0.023989899083971977 0.0 0.02651515230536461 0.013888888992369175 0.011363636702299118 0.0037878789007663727 0.0303…	0.1175033898447831 0.41083234375131583 0.04419010081103608 0.0998593530239102 0.037233549778081014 0.035793392118716266 0.05404381111195338 0.06162358826650498 0.06900966000488484 0.06991081128881484
533	1.0	1.0	0.0659722238779068 0.005787036847323179 0.010416666977107525 0.0 0.013888888992369175 0.015046296641230583 0.0659722238779068 0.009259259328246117 0.011574073694646358 0.0173611119389534 0.010416666977107525 0.0 0.0173611119389534 0.0034722222480922937 0.02083333395421505 0.0 0.005787036847323179 0.0 0.013888888992369175 0.0 0.0011574074160307646 0.0 0.0 0.0034722222480922937 0.02777777798473835 …	0.03369959110904422 0.08753367052303157 0.047477859814352125 0.06166308160378308 0.027827839466697882 0.032711276476174 0.03504964181669031 0.605268427546202 0.0458694261961516 0.02289918544787462
534	1.0	1.0	0.02567567490041256 0.022972973063588142 0.020270269364118576 0.0054054055362939835 0.013513513840734959 0.020270269364118576 0.0027027027681469917 0.0 0.008108108304440975 0.01621621660888195 0.031081080436706543 0.009459459222853184 0.010810811072587967 0.02567567490041256 0.0054054055362939835 0.028378378599882126 0.004054054152220488 0.0013513513840734959 0.01621621660888195 0.0 0.00135135138…	0.06096995198791615 0.07048605491719294 0.11326536116955227 0.036920753088417795 0.07179155203107315 0.053449857042671425 0.056740572908237585 0.29833306360252526 0.05506824189458919 0.18297459135782482
535	1.0	1.0	0.020576132461428642 0.02572016417980194 0.009259259328246117 0.03292180970311165 0.0 0.0 0.003086419776082039 0.038065843284130096 0.017489712685346603 0.006172839552164078 0.002057613106444478 0.001028806553222239 0.01440329197794199 0.008230452425777912 0.01337448600679636 0.0 0.039094649255275726 0.03292180970311165 0.006172839552164078 0.0 0.015432098880410194 0.004115226212888956 0.0 0.0061…	0.056762151372929934 0.10296164427900942 0.03917570264875661 0.0651238064411718 0.07800614986243737 0.0709499919080758 0.08473863084641509 0.3863839887791982 0.047979716243189245 0.0679182176188166
536	1.0	1.0	0.0 0.018018018454313278 0.0 0.0015015015378594398 0.0 0.0 0.0 0.0 0.0015015015378594398 0.0045045046135783195 0.013513513840734959 0.0 0.016516515985131264 0.025525525212287903 0.0 0.0 0.0 0.04654654487967491 0.0 0.0045045046135783195 0.0045045046135783195 0.03453453630208969 0.0 0.0015015015378594398 0.0030030030757188797 0.0 0.010510510765016079 0.0 0.0015015015378594398 0.0 0.0 0.0 0.00600600…	0.13627947724460623 0.047443574389682025 0.06081953739579644 0.04120266254820663 0.040218206121693134 0.44230091852494124 0.061307249753885705 0.0595550979488984 0.058769339149754615 0.05210393692253483
537	1.0	1.0	0.043906811624765396 0.025985663756728172 0.011648745276033878 0.0 0.03405017778277397 0.023297490552067757 0.0 0.0 0.008960573934018612 0.0 0.037634409964084625 0.0098566310480237 0.0 0.0 0.0 0.01433691754937172 0.005376344081014395 0.016129031777381897 0.03673835098743439 0.01344086043536663 0.018817204982042313 0.0 0.029569892212748528 0.0 0.03405017778277397 0.0098566310480237 0.0017921146936…	0.1295957702914778 0.17051393396413295 0.07222958662827032 0.15523152168944548 0.16409928235132798 0.04223613841020269 0.13367920647255052 0.03717755329036596 0.0415809602169708 0.053656046685255365
538	1.0	1.0	0.0833333358168602 0.06060606241226196 0.022727273404598236 0.017676766961812973 0.005050505045801401 0.007575757801532745 0.0 0.007575757801532745 0.0 0.0 0.0 0.0 0.0 0.0 0.032828282564878464 0.0 0.017676766961812973 0.0025252525229007006 0.007575757801532745 0.0 0.08080808073282242 0.01515151560306549 0.02525252476334572 0.0 0.047979798167943954 0.01262626238167286 0.06313131004571915 0.0 0.0 0…	0.0780459283453297 0.04742703145896795 0.03336760821790777 0.25878881966706363 0.32792999858868177 0.08135244662190781 0.0441003514855812 0.03811904809908807 0.0650483544695119 0.025820413045962023
539	1.0	1.0	0.0992063507437706 0.0912698432803154 0.0019841270986944437 0.0009920635493472219 0.0 0.0 0.008928571827709675 0.004960317630320787 0.0019841270986944437 0.0 0.0 0.0 0.0069444444961845875 0.0 0.0 0.0 0.0684523805975914 0.01686508022248745 0.0 0.0 0.010912698693573475 0.0 0.0 0.0009920635493472219 0.011904762126505375 0.02777777798473835 0.0 0.0 0.0 0.0 0.0 0.0 0.014880952425301075 0.0148809524253…	0.1147042408074844 0.03828362232880207 0.02920225898913071 0.6171022883143692 0.06012146323466807 0.023644653820321437 0.024666307196034465 0.02386222815033438 0.03616936742628482 0.032243569732572704
540	1.0	1.0	0.010575792752206326 0.0023501762188971043 0.011750881560146809 0.0035252643283456564 0.008225616998970509 0.008225616998970509 0.023501763120293617 0.0011750881094485521 0.043478261679410934 0.014101057313382626 0.0047003524377942085 0.008225616998970509 0.0011750881094485521 0.0035252643283456564 0.014101057313382626 0.0047003524377942085 0.016451233997941017 0.010575792752206326 0.010575792752…	0.04089305665398781 0.18076425764822535 0.036229427936579836 0.07532105600120532 0.04973072722479593 0.055455127480887566 0.03579633186457282 0.4130104570732752 0.04212957732334067 0.07066998079313098
541	1.0	1.0	0.07222222536802292 0.02222222276031971 0.08472222089767456 0.0 0.013888888992369175 0.0 0.0 0.0 0.0 0.0 0.02222222276031971 0.012500000186264515 0.0 0.0 0.009722222574055195 0.009722222574055195 0.0055555556900799274 0.0 0.0347222238779068 0.0069444444961845875 0.04027777910232544 0.0 0.03750000149011612 0.0 0.01666666753590107 0.0027777778450399637 0.009722222574055195 0.0 0.03333333507180214 0…	0.05463281581633098 0.2493926174799726 0.10786571653073973 0.059952493203637824 0.05168847824712549 0.07110665546734585 0.0631768137932278 0.19655711202030407 0.05956412965923338 0.08606316778208319
542	1.0	1.0	0.15123456716537476 0.02674897201359272 0.018518518656492233 0.019547324627637863 0.004115226212888956 0.012345679104328156 0.03292180970311165 0.02366255223751068 0.007201645988970995 0.0 0.011316872201859951 0.0 0.002057613106444478 0.020576132461428642 0.007201645988970995 0.0 0.05144032835960388 0.0 0.011316872201859951 0.001028806553222239 0.042181070894002914 0.006172839552164078 0.0 0.0020…	0.0697609306274329 0.06646435635516282 0.04305416316687878 0.34550807886489493 0.2739408061704645 0.05535535264312985 0.02781766783175721 0.037039044083777985 0.052709061514978936 0.02835053874152139
543	1.0	1.0	0.05717255547642708 0.04261954128742218 0.009355509653687477 0.02494802512228489 0.0 0.0020790020935237408 0.012474012561142445 0.027027027681469917 0.015592515468597412 0.03742203861474991 0.0010395010467618704 0.0 0.025987526401877403 0.036382537335157394 0.0020790020935237408 0.0 0.031185030937194824 0.0020790020935237408 0.007276507094502449 0.008316008374094963 0.014553014189004898 0.0249480…	0.108839232104896 0.04940525453158679 0.2545640426464149 0.0407315450400011 0.03719390487318035 0.04407445272057504 0.02962367947032762 0.02928289761939539 0.08264771270467192 0.32363727828895034
544	1.0	1.0	0.128019317984581 0.0036231884732842445 0.004830917809158564 0.015700483694672585 0.00845410581678152 0.002415458904579282 0.015700483694672585 0.019323671236634254 0.02777777798473835 0.00845410581678152 0.006038647145032883 0.0 0.0 0.004830917809158564 0.036231882870197296 0.0 0.036231882870197296 0.0 0.025362318381667137 0.004830917809158564 0.030193237587809563 0.019323671236634254 0.0 0.0048…	0.20779579053275546 0.35991431770605153 0.03699917238693346 0.08480599776057636 0.0406179510896904 0.02551806955195289 0.08302906382357243 0.055320253801340674 0.04885351248722047 0.05714587085990609
545	1.0	1.0	0.0 0.0 0.0 0.0 0.0 0.0 0.0 0.0 0.0 0.012012012302875519 0.0 0.009009009227156639 0.009009009227156639 0.0 0.0 0.045045044273138046 0.0 0.018018018454313278 0.0 0.0 0.0 0.009009009227156639 0.012012012302875519 0.0 0.0 0.024024024605751038 0.015015015378594398 0.0 0.0 0.03303303197026253 0.009009009227156639 0.048048049211502075 0.0 0.0 0.0 0.030030030757188797 0.0 0.0 0.0 0.0 0.0 0.0120120123028…	0.1111588482228368 0.05610304055565999 0.046006641425668786 0.06259230418087604 0.19205535118104614 0.18458150962648695 0.056416315351360075 0.18405341782802093 0.06201945884016718 0.045013112787877146
546	1.0	1.0	0.07307307422161102 0.24624624848365784 0.0 0.035035036504268646 0.0 0.0 0.0 0.007007007021456957 0.0 0.009009009227156639 0.0 0.0 0.025025025010108948 0.024024024605751038 0.005005004815757275 0.0 0.055055055767297745 0.008008007891476154 0.0 0.0 0.023023022338747978 0.0010010009864345193 0.0 0.004004003945738077 0.0 0.0010010009864345193 0.01601601578295231 0.0 0.0 0.008008007891476154 0.0 0.02…	0.07742028895576687 0.09082353427859294 0.16517224618121207 0.13676274394216725 0.0442327779673814 0.2017519365414243 0.04396388570010249 0.041698985448791664 0.06518569079457688 0.1329879101899823
547	1.0	1.0	0.017879948019981384 0.010217113420367241 0.0012771391775459051 0.015325670130550861 0.017879948019981384 0.006385696120560169 0.0051085567101836205 0.020434226840734482 0.04725414887070656 0.006385696120560169 0.010217113420367241 0.0 0.007662835065275431 0.0 0.014048531651496887 0.0 0.008939974009990692 0.010217113420367241 0.012771392241120338 0.017879948019981384 0.008939974009990692 0.011494…	0.023270399092525304 0.024372020985351624 0.024262949510814404 0.030234612741729592 0.035240993422989995 0.024017538693105526 0.03938025588167916 0.05341230108089833 0.7128802504281047 0.032928678162800054
548	1.0	1.0	0.1421421468257904 0.26826825737953186 0.0 0.03403403237462044 0.0 0.0 0.0030030030757188797 0.03403403237462044 0.0 0.0 0.0 0.0 0.026026025414466858 0.03403403237462044 0.0 0.0 0.07807807624340057 0.0 0.0 0.0 0.0 0.0020020019728690386 0.0 0.0 0.0 0.0020020019728690386 0.0 0.0 0.0 0.0 0.0 0.0 0.0 0.004004003945738077 0.0 0.0 0.0 0.0 0.0 0.0 0.0 0.0 0.0 0.0 0.0 0.0 0.026026025414466858 0.0 0.0 0.0…	0.02449124739027688 0.038560809415651466 0.35333356275953776 0.05633560465276341 0.024772294491476828 0.05525156583384954 0.0545001950122743 0.021852846032073738 0.04408998095762498 0.32681189345447037
549	1.0	1.0	0.020467836409807205 0.036549706012010574 0.010233918204903603 0.004385964944958687 0.0 0.0 0.01315789483487606 0.0 0.0 0.007309941574931145 0.002923976629972458 0.0 0.021929824724793434 0.019005848094820976 0.0 0.0 0.002923976629972458 0.0 0.023391813039779663 0.0 0.033625729382038116 0.01461988314986229 0.0 0.0 0.001461988314986229 0.019005848094820976 0.0 0.0 0.0 0.0 0.0 0.0 0.0116959065198898…	0.056990711717360004 0.050346959510582094 0.03608667142249824 0.051204450305166294 0.04791860322675988 0.03883208312616672 0.02782161309150673 0.143265814940517 0.4996072836276899 0.04792580903175635
550	1.0	1.0	0.02777777798473835 0.0 0.04419191926717758 0.0025252525229007006 0.0 0.0 0.0 0.0 0.0 0.010101010091602802 0.0 0.0 0.0 0.023989899083971977 0.005050505045801401 0.0 0.0 0.0 0.02777777798473835 0.0 0.017676766961812973 0.018939394503831863 0.0012626262614503503 0.0 0.0012626262614503503 0.0 0.0025252525229007006 0.0 0.0 0.0 0.0 0.0 0.0 0.0 0.04292929172515869 0.0 0.0 0.0 0.018939394503831863 0.032…	0.07145068152465116 0.10143349664307753 0.04496888575789591 0.08888106140659885 0.05157599240022624 0.04027239638370315 0.06054201756913981 0.40436773511799967 0.07749207467418119 0.059015658522527145
551	1.0	1.0	0.11217948794364929 0.035256411880254745 0.020299145951867104 0.008547008968889713 0.0 0.0 0.0 0.004273504484444857 0.012820512987673283 0.0 0.004273504484444857 0.0 0.0021367522422224283 0.0 0.03205128386616707 0.0 0.049145299941301346 0.0010683761211112142 0.024572649970650673 0.029914529994130135 0.0416666679084301 0.008547008968889713 0.0 0.0 0.016025641933083534 0.009615384973585606 0.010683…	0.3277456714478049 0.1681636726546905 0.04318107970106302 0.156692429095298 0.020580931160933923 0.11202014575500158 0.06102330223274385 0.028663603026505065 0.02919161676646704 0.05273754815949497
552	1.0	1.0	0.01601601578295231 0.015015015378594398 0.0 0.01001000963151455 0.0 0.0 0.004004003945738077 0.013013012707233429 0.0 0.01001000963151455 0.0 0.0 0.01701701618731022 0.0 0.0 0.0 0.012012012302875519 0.03303303197026253 0.0 0.0 0.009009009227156639 0.0020020019728690386 0.0 0.045045044273138046 0.006006006151437759 0.005005004815757275 0.004004003945738077 0.0 0.0010010009864345193 0.058058056980…	0.037957604344384 0.040990644409505075 0.12258165233778262 0.11943710344673797 0.3058241059779881 0.05207462170630799 0.09069012812364098 0.05814070183655032 0.05623390091325722 0.11606953690384586
553	1.0	1.0	0.025025025010108948 0.01001000963151455 0.013013012707233429 0.029029028490185738 0.0 0.0 0.021021021530032158 0.026026025414466858 0.008008007891476154 0.025025025010108948 0.005005004815757275 0.0 0.018018018454313278 0.0020020019728690386 0.01901901885867119 0.0 0.03303303197026253 0.004004003945738077 0.026026025414466858 0.006006006151437759 0.013013012707233429 0.0 0.0 0.0 0.00500500481575…	0.03768932722789718 0.0605520984175443 0.037402319543918684 0.03506712066063945 0.04464274066246605 0.024121691258006794 0.050285050813406076 0.6009288612317837 0.07312825329732721 0.036182536887010265
554	1.0	1.0	0.015015015378594398 0.062062062323093414 0.0 0.0030030030757188797 0.0 0.01001000963151455 0.0020020019728690386 0.0 0.024024024605751038 0.0010010009864345193 0.013013012707233429 0.011011010967195034 0.011011010967195034 0.028028028085827827 0.0 0.031031031161546707 0.0200200192630291 0.014014014042913914 0.006006006151437759 0.0 0.024024024605751038 0.009009009227156639 0.0020020019728690386 …	0.09142731486180188 0.07090057173788022 0.14148821002063652 0.18181433742684128 0.050390743935857144 0.10173720355898397 0.20156297574342846 0.0331286579383605 0.04616191346121321 0.08138807131499717
555	1.0	1.0	0.15090090036392212 0.028153153136372566 0.029279278591275215 0.005630630534142256 0.0 0.011261261068284512 0.0011261261533945799 0.0 0.018018018454313278 0.018018018454313278 0.0 0.0011261261533945799 0.010135134682059288 0.006756756920367479 0.028153153136372566 0.029279278591275215 0.028153153136372566 0.0033783784601837397 0.02477477490901947 0.0 0.007882882840931416 0.005630630534142256 0.00…	0.1699031087622323 0.08595763937711605 0.06778346141724634 0.03666351507511284 0.0349665042384864 0.38723362990617977 0.08346869015006406 0.04611020873233281 0.05093456811074205 0.0369786742304863
556	1.0	1.0	0.005630630534142256 0.018018018454313278 0.054054055362939835 0.01689189113676548 0.007882882840931416 0.019144143909215927 0.0045045046135783195 0.021396396681666374 0.01576576568186283 0.013513513840734959 0.006756756920367479 0.0 0.018018018454313278 0.012387387454509735 0.0045045046135783195 0.0 0.0033783784601837397 0.0 0.020270269364118576 0.014639639295637608 0.030405405908823013 0.0 0.00…	0.1582667997338658 0.165710246174318 0.07108699268130417 0.04905813373253491 0.0401072854291417 0.16612608117099142 0.037186044577511644 0.19875873253493012 0.07244885229540915 0.041250831669993396
557	1.0	1.0	0.028153153136372566 0.0011261261533945799 0.0 0.011261261068284512 0.021396396681666374 0.055180180817842484 0.0022522523067891598 0.0 0.013513513840734959 0.0045045046135783195 0.02477477490901947 0.0033783784601837397 0.005630630534142256 0.010135134682059288 0.0011261261533945799 0.022522522136569023 0.0022522523067891598 0.011261261068284512 0.0011261261533945799 0.029279278591275215 0.01238…	0.02197126659229068 0.03337052131478478 0.13705668510886998 0.0249235369565052 0.02727624598711319 0.04505817262812775 0.0472211470594931 0.03601921632021124 0.025082914019869024 0.6020202940127355
558	1.0	1.0	0.00193050189409405 0.0077220075763762 0.000965250947047025 0.019305018708109856 0.006756756920367479 0.0 0.0 0.002895752899348736 0.00193050189409405 0.0 0.005791505798697472 0.0 0.014478764496743679 0.0 0.0 0.013513513840734959 0.0154440151527524 0.04054053872823715 0.0038610037881881 0.00193050189409405 0.008687258698046207 0.022200772538781166 0.004826254677027464 0.0 0.0038610037881881 0.009…	0.1571722227187417 0.1828581642684782 0.050919057407572944 0.09260285399350524 0.04718324544939978 0.11264039086007087 0.13402448833675937 0.11274168081746942 0.07254744242857568 0.0373104537194268
559	1.0	1.0	0.004464285913854837 0.02589285746216774 0.0 0.012500000186264515 0.0 0.0 0.0223214291036129 0.01607142947614193 0.01875000074505806 0.01785714365541935 0.0026785715017467737 0.0 0.0017857142956927419 0.0 0.010714286006987095 0.0 0.008928571827709675 0.008035714738070965 0.0 0.0026785715017467737 0.0035714285913854837 0.012500000186264515 0.008035714738070965 0.01696428656578064 0.003571428591385…	0.056580172987358526 0.04747837658017283 0.052224440008871026 0.07492570414726109 0.05289864715014409 0.027961854069638557 0.047913062763362074 0.07605233976491452 0.530219560878243 0.033745841650033206
560	1.0	1.0	0.13034188747406006 0.005341880489140749 0.008547008968889713 0.010683760978281498 0.012820512987673283 0.0 0.0 0.0 0.013888888992369175 0.016025641933083534 0.029914529994130135 0.0032051282469183207 0.004273504484444857 0.0032051282469183207 0.0032051282469183207 0.01175213698297739 0.028846153989434242 0.0 0.028846153989434242 0.006410256493836641 0.028846153989434242 0.02350427396595478 0.026…	0.180115958559072 0.38453252225707285 0.02578969046034922 0.07386021607578509 0.02925102176599193 0.043524062985140985 0.0927510059246586 0.05446250356430007 0.03686278237176459 0.07885023603586484
561	1.0	1.0	0.056056056171655655 0.0020020019728690386 0.0400400385260582 0.0 0.0010010009864345193 0.0030030030757188797 0.008008007891476154 0.0 0.0200200192630291 0.044044043868780136 0.015015015378594398 0.0010010009864345193 0.011011010967195034 0.023023022338747978 0.0200200192630291 0.01001000963151455 0.012012012302875519 0.0030030030757188797 0.036036036908626556 0.0030030030757188797 0.011011010967…	0.049885192021971156 0.08909999549772628 0.023899569282487765 0.04279411102606827 0.048249365929794535 0.03798418201191606 0.049682589707802476 0.5631518917053105 0.0616886527696487 0.033564450047273924
562	1.0	1.0	0.0 0.018801409751176834 0.0011750881094485521 0.02467685006558895 0.010575792752206326 0.0023501762188971043 0.008225616998970509 0.009400704875588417 0.005875440780073404 0.02467685006558895 0.0 0.0 0.018801409751176834 0.0176263228058815 0.0047003524377942085 0.0011750881094485521 0.0011750881094485521 0.014101057313382626 0.0011750881094485521 0.0011750881094485521 0.007050528656691313 0.0164…	0.03086246280003193 0.03213789028441333 0.049219251028629 0.184079494440722 0.336201243721943 0.08596165070580923 0.0803195053935456 0.03228921218933998 0.04034169927293456 0.12858759016263568
563	1.0	1.0	0.03292180970311165 0.017489712685346603 0.039094649255275726 0.005144033115357161 0.003086419776082039 0.010288066230714321 0.0 0.015432098880410194 0.020576132461428642 0.006172839552164078 0.01337448600679636 0.0 0.011316872201859951 0.0 0.011316872201859951 0.0 0.015432098880410194 0.002057613106444478 0.019547324627637863 0.017489712685346603 0.005144033115357161 0.005144033115357161 0.01131…	0.05472940375173829 0.4590250778064712 0.042838493628856035 0.0476298587658806 0.0410695197283159 0.02008778651228348 0.048646782264854145 0.15127091787988012 0.0871479789236692 0.047554180738050005
564	1.0	1.0	0.0355902761220932 0.0164930559694767 0.0026041667442768812 0.006076388992369175 0.0026041667442768812 0.0069444444961845875 0.02604166604578495 0.0 0.0086805559694767 0.013020833022892475 0.02690972201526165 0.0034722222480922937 0.0008680555620230734 0.0 0.0052083334885537624 0.013888888992369175 0.0078125 0.0147569440305233 0.0078125 0.006076388992369175 0.02777777798473835 0.00434027798473835…	0.10794098078353116 0.09954209228601678 0.04309811749050907 0.10740088450549934 0.06059254040937713 0.07306171969785917 0.2799890415247936 0.08376971547101893 0.11066494462056325 0.03393996321083316
565	1.0	1.0	0.031031031161546707 0.058058056980371475 0.007007007021456957 0.023023022338747978 0.0 0.0010010009864345193 0.0 0.0010010009864345193 0.0020020019728690386 0.0 0.01001000963151455 0.0010010009864345193 0.009009009227156639 0.004004003945738077 0.006006006151437759 0.005005004815757275 0.01901901885867119 0.025025025010108948 0.008008007891476154 0.013013012707233429 0.024024024605751038 0.02102…	0.05585103085753951 0.14755582003694492 0.10019712128537947 0.05945872230693891 0.041469855320415014 0.08339842055020379 0.03751503204770568 0.05515676721091974 0.049986982556625884 0.36941024782732634
566	1.0	1.0	0.15226337313652039 0.004115226212888956 0.07201646268367767 0.019547324627637863 0.0 0.0 0.0 0.005144033115357161 0.0 0.0 0.016460904851555824 0.0 0.004115226212888956 0.0 0.009259259328246117 0.0 0.03086419776082039 0.0 0.018518518656492233 0.022633744403719902 0.03189300373196602 0.007201645988970995 0.018518518656492233 0.0 0.015432098880410194 0.008230452425777912 0.02777777798473835 0.0 0.0…	0.04093452439383532 0.031927947383920754 0.07208533752167803 0.05401492097771671 0.4994846372828108 0.044918360001308826 0.05798239586400971 0.04894309741173385 0.03674617977160434 0.11296259939138104
567	1.0	1.0	0.047979798167943954 0.08964646607637405 0.013888888992369175 0.01262626238167286 0.0012626262614503503 0.0 0.0 0.0 0.007575757801532745 0.0 0.017676766961812973 0.0 0.0 0.0 0.0012626262614503503 0.0 0.05681818351149559 0.005050505045801401 0.0416666679084301 0.005050505045801401 0.010101010091602802 0.00631313119083643 0.0012626262614503503 0.0 0.020202020183205605 0.0037878789007663727 0.005050…	0.016029166157481 0.015759297731068485 0.021777872825777058 0.021146482545113896 0.03906472768748218 0.022526375819789057 0.01582549187339614 0.0273330889241925 0.7986119597539604 0.02192553668173862
568	1.0	1.0	0.05092592537403107 0.0173611119389534 0.0069444444961845875 0.0 0.008101851679384708 0.023148147389292717 0.0069444444961845875 0.0 0.013888888992369175 0.016203703358769417 0.013888888992369175 0.002314814832061529 0.004629629664123058 0.012731481343507767 0.002314814832061529 0.021990740671753883 0.008101851679384708 0.011574073694646358 0.004629629664123058 0.002314814832061529 0.016203703358…	0.029117668277902 0.11708149965129985 0.024132457975614995 0.041565062645792746 0.028865161243777488 0.0412019334824327 0.06972079936512515 0.5368203352331475 0.03651011230550944 0.07498496981939741
569	1.0	1.0	0.013888888992369175 0.007478632498532534 0.024572649970650673 0.020299145951867104 0.0010683761211112142 0.0 0.017094017937779427 0.012820512987673283 0.04059829190373421 0.0010683761211112142 0.01816239394247532 0.008547008968889713 0.007478632498532534 0.0 0.0021367522422224283 0.005341880489140749 0.014957264997065067 0.0 0.01816239394247532 0.0032051282469183207 0.016025641933083534 0.0 0.01…	0.4540249110717116 0.03680348799607489 0.027319662351275156 0.23403472384839244 0.05724863122916183 0.03673100725922447 0.07762686916669471 0.0214654489902876 0.02279240401877809 0.03195285406839946
570	1.0	1.0	0.06406406313180923 0.07207207381725311 0.0010010009864345193 0.007007007021456957 0.0 0.021021021530032158 0.0020020019728690386 0.0 0.01701701618731022 0.006006006151437759 0.007007007021456957 0.01901901885867119 0.012012012302875519 0.011011010967195034 0.015015015378594398 0.01901901885867119 0.028028028085827827 0.008008007891476154 0.005005004815757275 0.0020020019728690386 0.0050050048157…	0.020369786742304895 0.019429561928774028 0.027917848513499294 0.029509402248135273 0.7884809328710993 0.022864796722344774 0.018100640823615958 0.02279651223868051 0.033921630423363776 0.016608887488181637
571	1.0	1.0	0.14444445073604584 0.3100000023841858 0.0 0.0055555556900799274 0.0011111111380159855 0.0 0.0 0.0 0.0 0.0 0.03333333507180214 0.0 0.0 0.0 0.02222222276031971 0.0033333334140479565 0.05666666850447655 0.0 0.0011111111380159855 0.0 0.02222222276031971 0.008888889104127884 0.035555556416511536 0.0 0.0055555556900799274 0.0 0.023333333432674408 0.0 0.018888888880610466 0.004444444552063942 0.0133333…	0.3736132131341716 0.32188809194797247 0.02246934702024515 0.03920510627097441 0.029075914105854136 0.06429339123949875 0.026259568774538757 0.032787172906933254 0.024895264416222418 0.06551293018358884
572	1.0	1.0	0.005144033115357161 0.0 0.004115226212888956 0.008230452425777912 0.004115226212888956 0.01440329197794199 0.017489712685346603 0.0 0.042181070894002914 0.015432098880410194 0.021604938432574272 0.003086419776082039 0.0 0.004115226212888956 0.015432098880410194 0.017489712685346603 0.005144033115357161 0.020576132461428642 0.03292180970311165 0.0 0.017489712685346603 0.004115226212888956 0.01131…	0.058036792656724956 0.06987934958109278 0.035947213852549724 0.05182628373825602 0.03224760669743327 0.03780973085675784 0.033982989435142504 0.5707184357399842 0.0643553657017178 0.045196231740340834
573	1.0	1.0	0.11421098560094833 0.03400174528360367 0.014821273274719715 0.013949433341622353 0.003487358335405588 0.03748910129070282 0.004359197802841663 0.0026155186351388693 0.0026155186351388693 0.03312990441918373 0.028770705685019493 0.0 0.006102877203375101 0.0 0.000871839583851397 0.027027027681469917 0.042720139026641846 0.0 0.007846556603908539 0.01830863207578659 0.017436791211366653 0.0278988666…	0.05740082335329342 0.06663236027944121 0.2079434880239521 0.04927644710578842 0.05007173153692616 0.07156000499002005 0.044582709580838334 0.04595496506986028 0.061268088822355286 0.34530938123752497
574	1.0	1.0	0.021296296268701553 0.009259259328246117 0.024074073880910873 0.01666666753590107 0.003703703638166189 0.003703703638166189 0.021296296268701553 0.013888888992369175 0.012037036940455437 0.037962961941957474 0.021296296268701553 0.003703703638166189 0.015740741044282913 0.020370369777083397 0.0055555556900799274 0.0018518518190830946 0.0055555556900799274 0.009259259328246117 0.01851851865649223…	0.19331209376119568 0.14908644249961633 0.13458979476943528 0.06160755412252413 0.045178873023184477 0.10278801371615752 0.03858309022979685 0.06423051333230972 0.04134039613081537 0.1692832284149651
575	1.0	1.0	0.02467685006558895 0.0 0.0047003524377942085 0.0 0.0 0.0035252643283456564 0.016451233997941017 0.0035252643283456564 0.02820211462676525 0.011750881560146809 0.009400704875588417 0.015276146121323109 0.022326674312353134 0.0023501762188971043 0.008225616998970509 0.010575792752206326 0.030552292242646217 0.009400704875588417 0.02820211462676525 0.0 0.015276146121323109 0.0011750881094485521 0.0…	0.05998755177816429 0.05127379649303556 0.04562917176399897 0.042313223016333 0.2771768291374245 0.10311634794926264 0.16129032258064543 0.1126027514862749 0.0716309316850173 0.07497907410984499
576	1.0	1.0	0.005005004815757275 0.011011010967195034 0.0 0.005005004815757275 0.012012012302875519 0.01601601578295231 0.0030030030757188797 0.01001000963151455 0.006006006151437759 0.014014014042913914 0.011011010967195034 0.01601601578295231 0.008008007891476154 0.012012012302875519 0.0 0.024024024605751038 0.0010010009864345193 0.031031031161546707 0.006006006151437759 0.015015015378594398 0.010010009631…	0.030586852610568333 0.10152720874041381 0.06170553629582937 0.036272849038764626 0.06817614770459063 0.043291706061561006 0.04060628742514975 0.4549388065973316 0.06877363693665298 0.09412096858913753
577	1.0	1.0	0.0176263228058815 0.1551116406917572 0.0 0.0 0.0 0.0 0.015276146121323109 0.0 0.0035252643283456564 0.009400704875588417 0.0011750881094485521 0.015276146121323109 0.02467685006558895 0.0 0.0023501762188971043 0.0 0.07168037444353104 0.0011750881094485521 0.0 0.0 0.0 0.0 0.0 0.0 0.015276146121323109 0.018801409751176834 0.0011750881094485521 0.0 0.0 0.0 0.0 0.02467685006558895 0.0810810774564743…	0.0580647216205883 0.04021743746549427 0.2578884783624243 0.07010447190724885 0.056928695799889135 0.1398798148384083 0.04501635027816674 0.032912897609037046 0.044103282796109575 0.25488384932263125
578	1.0	1.0	0.007936508394777775 0.0007936508045531809 0.05476190522313118 0.004761904943734407 0.0071428571827709675 0.015079365111887455 0.0 0.0 0.014285714365541935 0.02460317499935627 0.013492063619196415 0.004761904943734407 0.0023809524718672037 0.0055555556900799274 0.010317460633814335 0.008730159141123295 0.0 0.014285714365541935 0.0515873022377491 0.0317460335791111 0.010317460633814335 0.015079365…	0.32621762125466564 0.1871905905702717 0.03167112103476658 0.04834962842676239 0.0330694543117155 0.043117155519469506 0.11436449135627047 0.05133800196217699 0.04965774665358518 0.11502418891031478
579	1.0	1.0	0.0015151514671742916 0.028787879273295403 0.0030303029343485832 0.0015151514671742916 0.0 0.013636363670229912 0.010606060735881329 0.0060606058686971664 0.03787878900766373 0.028787879273295403 0.007575757801532745 0.0 0.0060606058686971664 0.025757575407624245 0.0060606058686971664 0.024242423474788666 0.0030303029343485832 0.019696969538927078 0.0060606058686971664 0.0 0.0060606058686971664 0…	0.04228184851670708 0.15484298578415728 0.047416617147384744 0.04530633389709152 0.03310173546037698 0.06471027410827176 0.060360195639255744 0.4051820024073996 0.08293336990141904 0.06386463713793769
580	1.0	1.0	0.007567567750811577 0.02270270325243473 0.004324324429035187 0.0054054055362939835 0.0324324332177639 0.02270270325243473 0.0 0.0 0.0 0.0010810811072587967 0.02270270325243473 0.0021621622145175934 0.00324324332177639 0.0 0.0 0.01297297328710556 0.00324324332177639 0.017297297716140747 0.00972972996532917 0.004324324429035187 0.007567567750811577 0.008648648858070374 0.023783784359693527 0.0 0.0…	0.08501819889632534 0.059821533403780866 0.05976282728660341 0.03460138546436534 0.055418574615475114 0.4354702359985903 0.039603146647880776 0.08800046964893753 0.04858518257602455 0.09371844546201738
581	1.0	1.0	0.03490991145372391 0.04279279336333275 0.022522522136569023 0.005630630534142256 0.0022522523067891598 0.011261261068284512 0.0033783784601837397 0.0 0.020270269364118576 0.029279278591275215 0.009009009227156639 0.005630630534142256 0.013513513840734959 0.0011261261533945799 0.012387387454509735 0.021396396681666374 0.03153153136372566 0.005630630534142256 0.038288287818431854 0.0 0.00788288284…	0.05145155234086272 0.03434714728957913 0.04058220193276803 0.5248710499792496 0.09114444378569578 0.06564099523724816 0.04118495681903512 0.03400130432204876 0.07167842532756263 0.04509792296594917
582	1.0	1.0	0.017391303554177284 0.005797101650387049 0.014492753893136978 0.0 0.0 0.037681158632040024 0.0028985508251935244 0.0 0.023188406601548195 0.07246376574039459 0.037681158632040024 0.011594203300774097 0.0 0.0260869562625885 0.014492753893136978 0.04057971015572548 0.0028985508251935244 0.0 0.028985507786273956 0.0 0.02028985507786274 0.0028985508251935244 0.014492753893136978 0.0 0.05217391252517…	0.08499583747078718 0.06113401338027428 0.045356523134634945 0.15519714340163843 0.06028144715593899 0.3723507758352634 0.07338087643807818 0.04811482562513137 0.03784391016961026 0.06134464738863944
583	1.0	1.0	0.005630630534142256 0.009009009227156639 0.021396396681666374 0.01689189113676548 0.0 0.0 0.0011261261533945799 0.012387387454509735 0.030405405908823013 0.01689189113676548 0.0 0.0022522523067891598 0.012387387454509735 0.036036036908626556 0.011261261068284512 0.0045045046135783195 0.018018018454313278 0.0045045046135783195 0.0033783784601837397 0.0045045046135783195 0.01576576568186283 0.0112…	0.07156405421201796 0.08398120885301205 0.05361652385836064 0.10699043901147981 0.030684487378833485 0.09772168370441427 0.07930547744290437 0.023858360626812628 0.03801237304396735 0.4142653918681971
584	1.0	1.0	0.04789271950721741 0.006704980973154306 0.04118774086236954 0.0 0.0 0.0 0.0 0.0009578543831594288 0.05268199369311333 0.02107279747724533 0.0 0.0009578543831594288 0.009578543715178967 0.0019157087663188577 0.033524904400110245 0.0 0.03639846667647362 0.0038314175326377153 0.02777777798473835 0.0 0.006704980973154306 0.0028735632076859474 0.0 0.0 0.014367816038429737 0.0 0.0028735632076859474 0.…	0.07516818215421003 0.04153667972696575 0.03737709765653881 0.5397846282743151 0.10767107759789064 0.055079963529730616 0.043365121608634594 0.01991572410734086 0.04453315591040134 0.0355683694339716
585	1.0	1.0	0.053088802844285965 0.09942085295915604 0.019305018708109856 0.0 0.0 0.008687258698046207 0.0 0.0 0.0 0.04054053872823715 0.0 0.02992277964949608 0.010617760941386223 0.03378378227353096 0.006756756920367479 0.02992277964949608 0.025096524506807327 0.002895752899348736 0.006756756920367479 0.0 0.000965250947047025 0.013513513840734959 0.013513513840734959 0.0 0.0 0.0 0.0 0.02992277964949608 0.01…	0.02818952259415593 0.025310035666372178 0.3456284153005467 0.03666437616570141 0.05299237590392987 0.3592568960439773 0.026815222014986432 0.040100127613625206 0.03500376296587158 0.05003926573083352
586	1.0	1.0	0.0 0.0016339869471266866 0.0016339869471266866 0.0 0.07189542800188065 0.0016339869471266866 0.0 0.0 0.0 0.0 0.09313725680112839 0.003267973894253373 0.0016339869471266866 0.0 0.019607843831181526 0.009803921915590763 0.03921568766236305 0.0 0.0049019609577953815 0.0016339869471266866 0.03104575164616108 0.0 0.019607843831181526 0.0 0.008169935084879398 0.0 0.03594771400094032 0.0032679738942533…	0.09743723255829488 0.08859872228786586 0.051602480657414365 0.029799931908757817 0.02349147858129892 0.06082817642307365 0.02942609763750098 0.05035414121589597 0.08319815219060203 0.4852635865392961
587	1.0	1.0	0.032828282564878464 0.0 0.16919191181659698 0.0 0.001683501643128693 0.016835017129778862 0.0 0.0 0.0008417508215643466 0.0 0.003367003286257386 0.003367003286257386 0.008417508564889431 0.015993265435099602 0.024410774931311607 0.01430976390838623 0.0042087542824447155 0.005050505045801401 0.016835017129778862 0.0 0.010101010091602802 0.009259259328246117 0.005892255809158087 0.0 0.020202020183…	0.16841430261648654 0.18382240044797377 0.0490873456706495 0.1673485607969589 0.14435382628408397 0.051227861020041204 0.07184725571481468 0.05012599235917288 0.06950804273805326 0.04426441235176692
588	1.0	1.0	0.029106028378009796 0.03846153989434242 0.0 0.029106028378009796 0.0 0.012474012561142445 0.008316008374094963 0.034303534775972366 0.018711019307374954 0.009355509653687477 0.010395010001957417 0.0 0.007276507094502449 0.0020790020935237408 0.0041580041870474815 0.0 0.07900208234786987 0.023908523842692375 0.007276507094502449 0.023908523842692375 0.02286902256309986 0.010395010001957417 0.0083…	0.030498245215729507 0.032229380102354314 0.149161392854102 0.0494555911872937 0.4071950884959945 0.0436851415652108 0.04849069633245367 0.045397356944878044 0.06027754916706851 0.13360955813491504
589	1.0	1.0	0.01515151560306549 0.008838383480906487 0.008838383480906487 0.011363636702299118 0.0 0.00631313119083643 0.03030303120613098 0.0012626262614503503 0.036616161465644836 0.034090910106897354 0.01515151560306549 0.0 0.0 0.011363636702299118 0.01515151560306549 0.01262626238167286 0.01262626238167286 0.0 0.017676766961812973 0.0 0.022727273404598236 0.005050505045801401 0.017676766961812973 0.03156…	0.5117924151696622 0.060926147704590705 0.026794411177644546 0.1708103792415171 0.03473053892215555 0.024391217564870043 0.06218762475049889 0.03411576846307374 0.04335329341317359 0.03089820359281426
590	1.0	1.0	0.1788194477558136 0.015625 0.0164930559694767 0.015625 0.0017361111240461469 0.013888888992369175 0.0069444444961845875 0.0 0.0503472238779068 0.006076388992369175 0.01822916604578495 0.0008680555620230734 0.0 0.0 0.006076388992369175 0.013888888992369175 0.0052083334885537624 0.0008680555620230734 0.01215277798473835 0.0052083334885537624 0.006076388992369175 0.0243055559694767 0.0234375 0.0043…	0.03218248641256529 0.026757567987450867 0.05352016370282131 0.06677828222647902 0.043942342016219646 0.652925886262741 0.04493280441635638 0.017556825894809874 0.02069412811656288 0.040709512963996566
591	1.0	1.0	0.14076577126979828 0.0 0.0 0.0 0.0045045046135783195 0.06081081181764603 0.0 0.0 0.012387387454509735 0.0022522523067891598 0.0022522523067891598 0.0 0.005630630534142256 0.0 0.0 0.037162162363529205 0.0011261261533945799 0.02364864945411682 0.0 0.0022522523067891598 0.005630630534142256 0.0 0.019144143909215927 0.013513513840734959 0.0 0.0 0.006756756920367479 0.06981982290744781 0.012387387454…	0.027749947575665703 0.04813718865770391 0.04221129724985816 0.0711650628703681 0.4299572062101479 0.03509712093323072 0.17435168573359164 0.044385936298608854 0.06921565429452381 0.057728900176300835
592	1.0	1.0	0.021367521956562996 0.010683760978281498 0.10042735189199448 0.0032051282469183207 0.0 0.0 0.0010683761211112142 0.0 0.03205128386616707 0.0010683761211112142 0.007478632498532534 0.005341880489140749 0.0021367522422224283 0.0 0.009615384973585606 0.004273504484444857 0.013888888992369175 0.007478632498532534 0.05982905998826027 0.0 0.005341880489140749 0.0 0.013888888992369175 0.0 0.01709401793…	0.13482319181266095 0.23417885713983203 0.025132758355967195 0.03832123551305884 0.03508103157081066 0.022898500082064024 0.05435283279594655 0.321521413406607 0.08418706353870518 0.04950311578434641
593	1.0	1.0	0.0 0.0027027027681469917 0.0013513513840734959 0.0 0.0013513513840734959 0.037837836891412735 0.0 0.0 0.014864864759147167 0.0 0.013513513840734959 0.014864864759147167 0.009459459222853184 0.013513513840734959 0.008108108304440975 0.04189189150929451 0.0 0.029729729518294334 0.0054054055362939835 0.004054054152220488 0.0013513513840734959 0.0054054055362939835 0.014864864759147167 0.0 0.0040540…	0.03265101003666399 0.02703812233688632 0.11038915077646022 0.043303463993997475 0.08778188304242505 0.030173695162865555 0.04348749309890824 0.03032233405529345 0.5418453872397074 0.05300746025679103
594	1.0	1.0	0.036427732557058334 0.0023501762188971043 0.0 0.0011750881094485521 0.018801409751176834 0.018801409751176834 0.005875440780073404 0.008225616998970509 0.0387779101729393 0.010575792752206326 0.009400704875588417 0.008225616998970509 0.0023501762188971043 0.0 0.010575792752206326 0.014101057313382626 0.02115158550441265 0.0035252643283456564 0.009400704875588417 0.0 0.005875440780073404 0.012925…	0.041624214258051066 0.10358983525486334 0.07560997408168726 0.07522268895045728 0.035951976643727554 0.045443441475258486 0.04626567760002389 0.5001400184705216 0.03210295826257935 0.04404921500283014
595	1.0	1.0	0.0 0.0011750881094485521 0.0 0.0011750881094485521 0.02820211462676525 0.0035252643283456564 0.008225616998970509 0.0 0.007050528656691313 0.0 0.005875440780073404 0.007050528656691313 0.0 0.0 0.02115158550441265 0.03407755494117737 0.0 0.0176263228058815 0.0 0.029377203434705734 0.0 0.0 0.022326674312353134 0.043478261679410934 0.0 0.0035252643283456564 0.0 0.0011750881094485521 0.0223266743123…	0.048702594810379085 0.03268335124622537 0.2573621986795648 0.041783100465735086 0.04088233788832577 0.037064332872715926 0.031055837043860907 0.0358155483903986 0.04448538819796291 0.4301653104048316
596	1.0	1.0	0.020299145951867104 0.0021367522422224283 0.03632478788495064 0.0 0.01816239394247532 0.0 0.0 0.0 0.005341880489140749 0.007478632498532534 0.03418803587555885 0.0 0.0 0.006410256493836641 0.0 0.0 0.0010683761211112142 0.0 0.035256411880254745 0.016025641933083534 0.01816239394247532 0.009615384973585606 0.007478632498532534 0.0 0.014957264997065067 0.0 0.0010683761211112142 0.0 0.00534188048914…	0.04868968262935038 0.08439186317392171 0.042486455660108335 0.11266953962694547 0.2941717642881347 0.11973895874020149 0.14641875279091385 0.034841368475986005 0.02760516702444161 0.08898644758999517
597	1.0	1.0	0.03497942537069321 0.004115226212888956 0.01337448600679636 0.018518518656492233 0.0 0.0 0.040123455226421356 0.019547324627637863 0.019547324627637863 0.001028806553222239 0.002057613106444478 0.0 0.002057613106444478 0.002057613106444478 0.02469135820865631 0.0 0.021604938432574272 0.001028806553222239 0.01440329197794199 0.0 0.042181070894002914 0.010288066230714321 0.003086419776082039 0.012…	0.14350188511865147 0.08596141051230892 0.05617653581725458 0.07039254823685975 0.04484364604125096 0.15696385007762265 0.0975604346861832 0.22196717675759575 0.06939454424484374 0.05323796850742968
598	1.0	1.0	0.003487358335405588 0.003487358335405588 0.016564952209591866 0.00959023553878069 0.001743679167702794 0.003487358335405588 0.01307759340852499 0.010462074540555477 0.01918047107756138 0.01830863207578659 0.0026155186351388693 0.000871839583851397 0.012205754406750202 0.003487358335405588 0.007846556603908539 0.0026155186351388693 0.006102877203375101 0.0 0.010462074540555477 0.01743679121136665…	0.040933239261658046 0.11351315495896391 0.0520529937104644 0.05959078821209572 0.04555842996785896 0.03183964397489014 0.03533718062364702 0.4487882241559226 0.049043906145413416 0.12334243898909196
599	1.0	1.0	0.01001000963151455 0.035035036504268646 0.011011010967195034 0.0010010009864345193 0.005005004815757275 0.0200200192630291 0.01001000963151455 0.0 0.012012012302875519 0.012012012302875519 0.027027027681469917 0.0010010009864345193 0.0200200192630291 0.0020020019728690386 0.011011010967195034 0.0200200192630291 0.01701701618731022 0.008008007891476154 0.0010010009864345193 0.0010010009864345193 …	0.09091979974477253 0.06789044861097494 0.026563266908805144 0.05649029809233989 0.316802460652466 0.03368345276659779 0.25312653381761047 0.047262851346487285 0.07292300644612411 0.03433788161382137
600	1.0	1.0	0.027027027681469917 0.019144143909215927 0.0022522523067891598 0.012387387454509735 0.0 0.007882882840931416 0.007882882840931416 0.0011261261533945799 0.021396396681666374 0.0022522523067891598 0.0 0.0 0.0022522523067891598 0.0394144132733345 0.009009009227156639 0.0 0.012387387454509735 0.0011261261533945799 0.01576576568186283 0.0 0.007882882840931416 0.009009009227156639 0.004504504613578319…	0.04019161676646686 0.0306027944111775 0.29374850299401245 0.06083033932135707 0.052095808383233425 0.04838323353293393 0.027952095808383072 0.039552894211576664 0.06505389221556873 0.3415888223552894
601	1.0	1.0	0.02222222276031971 0.011111111380159855 0.0055555556900799274 0.03777777776122093 0.0 0.006666666828095913 0.006666666828095913 0.009999999776482582 0.019999999552965164 0.006666666828095913 0.015555555932223797 0.0011111111380159855 0.0 0.002222222276031971 0.05000000074505806 0.0 0.024444444105029106 0.019999999552965164 0.002222222276031971 0.014444444328546524 0.02777777798473835 0.024444444…	0.029846104891665982 0.02876854985680826 0.04107003384535295 0.09114379935780688 0.09115103127079224 0.03654285631635291 0.04626977928201597 0.03156006826925857 0.5731218721976351 0.03052590471231457
602	1.0	1.0	0.0009009009227156639 0.014414414763450623 0.0 0.0027027027681469917 0.0018018018454313278 0.012612612918019295 0.0 0.0 0.007207207381725311 0.0 0.0045045046135783195 0.0 0.0009009009227156639 0.0036036036908626556 0.0 0.009009009227156639 0.0018018018454313278 0.04324324429035187 0.0 0.0 0.019819820299744606 0.0009009009227156639 0.008108108304440975 0.0 0.007207207381725311 0.036036036908626556…	0.033730518760458995 0.037117683824270796 0.34208350974817936 0.04740014919655668 0.04315611201838761 0.036643883949273245 0.03294421258493132 0.029970362305691813 0.049789310268352545 0.3471642573438969
603	1.0	1.0	0.03125 0.05324074253439903 0.004629629664123058 0.013888888992369175 0.0 0.011574073694646358 0.002314814832061529 0.0034722222480922937 0.02083333395421505 0.04976851865649223 0.005787036847323179 0.0011574074160307646 0.03356481343507767 0.002314814832061529 0.028935184702277184 0.0 0.04976851865649223 0.0 0.009259259328246117 0.009259259328246117 0.032407406717538834 0.009259259328246117 0.00…	0.04109059368174645 0.031204606493818596 0.060664012289556944 0.07669477798330053 0.5685383160380806 0.05590912416005681 0.04185346584318283 0.035604184301553855 0.056044978106614005 0.03239594110208897
604	1.0	1.0	0.09103840589523315 0.031294453889131546 0.0 0.031294453889131546 0.008534850552678108 0.0 0.004267425276339054 0.011379800736904144 0.009957325644791126 0.02844950184226036 0.02418207749724388 0.0 0.009957325644791126 0.02275960147380829 0.00711237546056509 0.0 0.03413940221071243 0.0 0.004267425276339054 0.01849217712879181 0.015647226944565773 0.012802275829017162 0.009957325644791126 0.0 0.01…	0.049954884751045744 0.04825053090166692 0.031216106599586155 0.03333059907582092 0.03949179267036699 0.03972876165477265 0.032583235355772455 0.04001130159771776 0.6386314129731406 0.04680137442010953
605	1.0	1.0	0.022022021934390068 0.0020020019728690386 0.006006006151437759 0.012012012302875519 0.008008007891476154 0.01001000963151455 0.042042043060064316 0.0 0.0400400385260582 0.013013012707233429 0.015015015378594398 0.01001000963151455 0.009009009227156639 0.014014014042913914 0.015015015378594398 0.01601601578295231 0.015015015378594398 0.008008007891476154 0.013013012707233429 0.011011010967195034 …	0.08355758119388745 0.07412704954463528 0.03395637874049464 0.09783671523350061 0.061633817385471884 0.04975474152908752 0.036615029051209204 0.4829612030998735 0.050643651967320416 0.0289138322545193
606	1.0	1.0	0.0 0.014014014042913914 0.0 0.0020020019728690386 0.0 0.01901901885867119 0.0 0.0 0.0 0.014014014042913914 0.004004003945738077 0.0 0.009009009227156639 0.004004003945738077 0.0 0.0200200192630291 0.0 0.009009009227156639 0.0 0.0 0.0030030030757188797 0.0 0.006006006151437759 0.0030030030757188797 0.0020020019728690386 0.004004003945738077 0.0 0.0030030030757188797 0.01001000963151455 0.0 0.0080…	0.07390878620118259 0.049391782472790295 0.08952849018943247 0.05214100101683431 0.07003916694912066 0.3555153843256892 0.09472564305351547 0.04756524686476099 0.0840865438933454 0.08309795503332952
607	1.0	1.0	0.0015015015378594398 0.0030030030757188797 0.015015015378594398 0.0 0.0 0.021021021530032158 0.0015015015378594398 0.006006006151437759 0.0 0.0015015015378594398 0.0015015015378594398 0.019519519060850143 0.007507507689297199 0.030030030757188797 0.0 0.04054053872823715 0.0015015015378594398 0.0 0.013513513840734959 0.0 0.012012012302875519 0.03303303197026253 0.019519519060850143 0.073573574423…	0.026576158028769985 0.04225170348957262 0.045908183632734474 0.04754284534379517 0.07670865166219278 0.28493013972055875 0.26537442356665963 0.09912932755179292 0.05663672654690616 0.054941840457017
608	1.0	1.0	0.0 0.0035252643283456564 0.0 0.0 0.0 0.0 0.0011750881094485521 0.0 0.0 0.0 0.0 0.0 0.0176263228058815 0.0 0.0 0.007050528656691313 0.0 0.02820211462676525 0.0 0.0 0.0 0.0 0.0035252643283456564 0.009400704875588417 0.0 0.0 0.0023501762188971043 0.0 0.0 0.04112808406352997 0.007050528656691313 0.007050528656691313 0.0 0.0035252643283456564 0.0 0.0011750881094485521 0.0 0.0 0.0 0.0 0.0 0.0 0.0 0.0 …	0.037386481649247676 0.0383071495385612 0.4441007284324339 0.038520744488882 0.04547362838897853 0.2180067908463517 0.035773471507170224 0.04366911932592376 0.044427749666718246 0.05433413615573276
609	1.0	1.0	0.027027027681469917 0.027027027681469917 0.005197505000978708 0.0020790020935237408 0.0 0.01143451128154993 0.0 0.0 0.015592515468597412 0.010395010001957417 0.0 0.0041580041870474815 0.006237006280571222 0.0 0.0 0.02806652896106243 0.03534303605556488 0.04054053872823715 0.010395010001957417 0.0 0.019750520586967468 0.0 0.003118503140285611 0.03534303605556488 0.019750520586967468 0.00415800418…	0.04216709438266319 0.0530595950955232 0.1944339891645282 0.08651268890789848 0.054177359566580964 0.05900199600798391 0.15364699173082402 0.03966923296264604 0.047071571143427304 0.27025948103792463
610	1.0	1.0	0.014880952425301075 0.0 0.0535714291036129 0.0069444444961845875 0.0009920635493472219 0.0 0.0367063507437706 0.0009920635493472219 0.02876984141767025 0.02083333395421505 0.010912698693573475 0.004960317630320787 0.0069444444961845875 0.003968254197388887 0.0337301604449749 0.0019841270986944437 0.0059523810632526875 0.0 0.0545634925365448 0.0 0.007936508394777775 0.01785714365541935 0.00793650…	0.5616040645980762 0.045246117102404414 0.02128421290097935 0.16285365387161824 0.04362773225048667 0.023667652410167342 0.06527485569401736 0.02965077216574221 0.02104881146797309 0.02574212753853471
611	1.0	1.0	0.005005004815757275 0.0020020019728690386 0.004004003945738077 0.0 0.0 0.0 0.0 0.0 0.0 0.008008007891476154 0.007007007021456957 0.0030030030757188797 0.01701701618731022 0.015015015378594398 0.006006006151437759 0.030030030757188797 0.0 0.03303303197026253 0.0030030030757188797 0.013013012707233429 0.013013012707233429 0.004004003945738077 0.0030030030757188797 0.007007007021456957 0.0 0.0 0.01…	0.042768629407850964 0.07136768130405852 0.04379782102461746 0.04247754491017964 0.03487816034597468 0.08348927145708586 0.2180638722554888 0.13137267132401861 0.2931012974051893 0.038683050565535594
612	1.0	1.0	0.018801409751176834 0.03760281950235367 0.0 0.0 0.0035252643283456564 0.018801409751176834 0.007050528656691313 0.0023501762188971043 0.019976498559117317 0.02115158550441265 0.019976498559117317 0.02467685006558895 0.011750881560146809 0.0 0.0047003524377942085 0.02467685006558895 0.027027027681469917 0.0047003524377942085 0.0 0.025851938873529434 0.0023501762188971043 0.0035252643283456564 0.0…	0.028439672379379218 0.032803358799642045 0.09138963452405528 0.027992291279509907 0.03994080803909421 0.6699359900887861 0.030456328721866578 0.019395691375869047 0.029781815678986794 0.029864409112808795
613	1.0	1.0	0.0035252643283456564 0.010575792752206326 0.008225616998970509 0.0011750881094485521 0.0 0.010575792752206326 0.036427732557058334 0.0047003524377942085 0.02820211462676525 0.012925969436764717 0.0047003524377942085 0.0023501762188971043 0.010575792752206326 0.0035252643283456564 0.0011750881094485521 0.0 0.0047003524377942085 0.0 0.012925969436764717 0.0023501762188971043 0.007050528656691313 0…	0.036994193431319114 0.1143054799491925 0.05807702776265634 0.07344402104881137 0.05386953365995294 0.05850798403193621 0.08622527671928866 0.3232965886408999 0.04532979495554342 0.14995009980039967
614	1.0	1.0	0.03685503825545311 0.0008190008229576051 0.054054055362939835 0.013104013167321682 0.0 0.0024570024106651545 0.006552006583660841 0.007371007464826107 0.010647010989487171 0.03439803421497345 0.004095003940165043 0.008190007880330086 0.007371007464826107 0.0 0.022113021463155746 0.004095003940165043 0.010647010989487171 0.0 0.026208026334643364 0.005733005702495575 0.007371007464826107 0.0221130…	0.04505608665709523 0.039476602350853894 0.12752273231315206 0.06796932450887708 0.07375891491870065 0.061175893826382444 0.047052094641127334 0.0443790781011079 0.051440977693735686 0.44216829498897103
615	1.0	1.0	0.10360360145568848 0.0033783784601837397 0.046171169728040695 0.007882882840931416 0.0 0.0022522523067891598 0.009009009227156639 0.009009009227156639 0.02364864945411682 0.028153153136372566 0.0022522523067891598 0.0011261261533945799 0.02477477490901947 0.010135134682059288 0.0033783784601837397 0.0 0.01576576568186283 0.009009009227156639 0.021396396681666374 0.0 0.01576576568186283 0.0056306…	0.05424510095830448 0.05524310495032034 0.033860455883812514 0.07363725587499048 0.4905878850034737 0.045946780472204796 0.03172660204452973 0.06439055590476518 0.08944541855515488 0.06091684035244433
616	1.0	1.0	0.09909909963607788 0.007882882840931416 0.03265765681862831 0.03153153136372566 0.0 0.0 0.054054055362939835 0.028153153136372566 0.01576576568186283 0.022522522136569023 0.02590090036392212 0.0 0.013513513840734959 0.01576576568186283 0.006756756920367479 0.0 0.030405405908823013 0.0 0.0045045046135783195 0.0022522523067891598 0.0 0.0 0.0 0.0 0.006756756920367479 0.007882882840931416 0.0 0.0 0.…	0.04034711326011081 0.04822440680137054 0.29004024037486525 0.06925187059037022 0.043709372698453354 0.07960549489256805 0.05222709660892123 0.03790280401763323 0.050508608451546116 0.2881829923041616
617	1.0	1.0	0.029029028490185738 0.07807807624340057 0.021021021530032158 0.014014014042913914 0.0 0.0 0.03303303197026253 0.01601601578295231 0.0020020019728690386 0.005005004815757275 0.0200200192630291 0.0 0.018018018454313278 0.031031031161546707 0.004004003945738077 0.0 0.03703703731298447 0.0 0.012012012302875519 0.0 0.009009009227156639 0.009009009227156639 0.0 0.0030030030757188797 0.0070070070214569…	0.2096612144837843 0.15410119358598243 0.030737183351417948 0.031554340982464665 0.04097174777960855 0.28203324893836523 0.04524508030918033 0.12270090691101022 0.035620035097590014 0.047375048560596975
618	1.0	1.0	0.001028806553222239 0.001028806553222239 0.03703703731298447 0.003086419776082039 0.001028806553222239 0.001028806553222239 0.0 0.0 0.001028806553222239 0.0 0.004115226212888956 0.0 0.0 0.01440329197794199 0.007201645988970995 0.0 0.0 0.0 0.01337448600679636 0.002057613106444478 0.002057613106444478 0.016460904851555824 0.006172839552164078 0.0 0.001028806553222239 0.0 0.006172839552164078 0.0 0…	0.05769576726375553 0.2748151765139253 0.04035705413207925 0.3091242407888083 0.06563696641052653 0.04164203781278646 0.06272433673425674 0.03568828009217613 0.04571971935956426 0.06659642089212145
619	1.0	1.0	0.08230452984571457 0.038065843284130096 0.004115226212888956 0.011316872201859951 0.01337448600679636 0.004115226212888956 0.019547324627637863 0.002057613106444478 0.01337448600679636 0.011316872201859951 0.02674897201359272 0.0 0.0 0.001028806553222239 0.008230452425777912 0.003086419776082039 0.019547324627637863 0.016460904851555824 0.004115226212888956 0.012345679104328156 0.015432098880410…	0.29129496109821107 0.09094056784390406 0.03495050714896752 0.26445069045582204 0.03999144568006851 0.030092875473542835 0.0844942767526172 0.06692736975029552 0.05001222045704522 0.04684508533952513
620	1.0	1.0	0.09697933495044708 0.011128775775432587 0.046104926615953445 0.030206676572561264 0.011128775775432587 0.0 0.0 0.0 0.011128775775432587 0.0 0.020667726173996925 0.009538950398564339 0.0031796502880752087 0.0031796502880752087 0.0015898251440376043 0.006359300576150417 0.004769475199282169 0.0 0.03497615084052086 0.0031796502880752087 0.014308426529169083 0.011128775775432587 0.0 0.0 0.0333863273…	0.1017064969160779 0.13874053694412986 0.05348761935588295 0.2592472712233192 0.03636870403337467 0.037537537537537476 0.20688353023682374 0.03443563323802832 0.03911995828163491 0.09247271223319145
621	1.0	1.0	0.0019157087663188577 0.0009578543831594288 0.02298850566148758 0.009578543715178967 0.0019157087663188577 0.01628352515399456 0.017241379246115685 0.007662835065275431 0.0258620698004961 0.03639846667647362 0.023946359753608704 0.0019157087663188577 0.0 0.0019157087663188577 0.0517241396009922 0.0028735632076859474 0.0028735632076859474 0.0 0.01819923333823681 0.004789271857589483 0.002873563207…	0.058804546595431426 0.23026999892430672 0.04139027334552427 0.1047963952334849 0.041748837654032964 0.09883227556862322 0.08120286373361063 0.2076804474882568 0.0469599722710265 0.0883143891857004
622	1.0	1.0	0.0858505591750145 0.0858505591750145 0.0874403789639473 0.0031796502880752087 0.0 0.0031796502880752087 0.0 0.004769475199282169 0.006359300576150417 0.009538950398564339 0.012718601152300835 0.0 0.011128775775432587 0.05246422812342644 0.007949125953018665 0.020667726173996925 0.0031796502880752087 0.0031796502880752087 0.038155801594257355 0.0031796502880752087 0.0 0.0015898251440376043 0.0 0.…	0.04140405047227203 0.06102688240540198 0.024089493103904895 0.5131214417223129 0.0781840574170807 0.029108241589411936 0.19105968288704192 0.026972338177212566 0.022018541140497488 0.01301527108486408
623	1.0	1.0	0.025025025010108948 0.03703703731298447 0.006006006151437759 0.01001000963151455 0.004004003945738077 0.01901901885867119 0.006006006151437759 0.009009009227156639 0.015015015378594398 0.08408408612012863 0.007007007021456957 0.006006006151437759 0.01701701618731022 0.007007007021456957 0.006006006151437759 0.018018018454313278 0.005005004815757275 0.024024024605751038 0.007007007021456957 0.0 0…	0.18068211403280365 0.15006942636466253 0.18503210969365627 0.04161242731927445 0.032229020220428596 0.172849952269374 0.07820229107003378 0.032576152043738524 0.037479389047990995 0.08926711793803681
624	1.0	1.0	0.03760281950235367 0.035252645611763 0.012925969436764717 0.027027027681469917 0.0 0.0 0.0011750881094485521 0.018801409751176834 0.0023501762188971043 0.014101057313382626 0.009400704875588417 0.0 0.014101057313382626 0.0 0.012925969436764717 0.0 0.015276146121323109 0.02467685006558895 0.012925969436764717 0.02115158550441265 0.011750881560146809 0.0011750881094485521 0.0011750881094485521 0.0…	0.05481893356144873 0.07101103914619748 0.05835268239032152 0.15347875677216982 0.04734408733553314 0.1210232596032425 0.13880402460385377 0.059147012098252606 0.0440852987901749 0.25193490569880617
625	1.0	1.0	0.012012012302875519 0.09234233945608139 0.0 0.0 0.012762762606143951 0.020270269364118576 0.0 0.0 0.0 0.0 0.0045045046135783195 0.0 0.0 0.0 0.0 0.023273272439837456 0.011261261068284512 0.01876876875758171 0.0052552553825080395 0.012762762606143951 0.0030030030757188797 0.0 0.02477477490901947 0.0 0.012762762606143951 0.042042043060064316 0.0 0.035285286605358124 0.016516515985131264 0.015765765…	0.2703995981546832 0.09781760981348613 0.04581565346128916 0.08703123554216115 0.04396505003238544 0.17304463919842344 0.0994567157076568 0.04856512141280325 0.07385229540918178 0.06005208126792729
626	1.0	1.0	0.01621621660888195 0.02342342399060726 0.028828829526901245 0.0054054055362939835 0.0036036036908626556 0.0 0.0 0.007207207381725311 0.01621621660888195 0.0 0.0 0.014414414763450623 0.009009009227156639 0.0 0.01621621660888195 0.02522522583603859 0.012612612918019295 0.021621622145175934 0.009009009227156639 0.014414414763450623 0.0 0.036036036908626556 0.0054054055362939835 0.005405405536293983…	0.07143179703940537 0.12184680412929814 0.05014405577984288 0.04981891420778337 0.0316380813034563 0.06948094760704819 0.04098590150016697 0.044246348931096934 0.035088194651421 0.48531895485048
627	1.0	1.0	0.0036231884732842445 0.006038647145032883 0.026570048183202744 0.010869565419852734 0.002415458904579282 0.0036231884732842445 0.03381642326712608 0.007246376946568489 0.028985507786273956 0.009661835618317127 0.0 0.0 0.0 0.001207729452289641 0.022946860641241074 0.0 0.00845410581678152 0.002415458904579282 0.015700483694672585 0.010869565419852734 0.006038647145032883 0.015700483694672585 0.006…	0.03939881431167519 0.07423958054041187 0.026106990000099504 0.11462646845612252 0.025555853467195168 0.04049612218349387 0.10587283145152464 0.1144278606965172 0.4294247326243032 0.02985074626865693
628	1.0	1.0	0.012222222052514553 0.0055555556900799274 0.014444444328546524 0.0033333334140479565 0.006666666828095913 0.007777777966111898 0.036666665226221085 0.0 0.031111111864447594 0.008888889104127884 0.03222222253680229 0.0055555556900799274 0.0 0.002222222276031971 0.028888888657093048 0.004444444552063942 0.014444444328546524 0.0 0.02666666731238365 0.002222222276031971 0.014444444328546524 0.004444…	0.02567627391132124 0.05263403154779917 0.052393267938830326 0.12385346039438698 0.5358077619080903 0.047337232150484874 0.028184875385415847 0.025272412373696106 0.0601753691061455 0.048665315283829086
629	1.0	1.0	0.0 0.1034482792019844 0.007836990989744663 0.009404388256371021 0.0 0.0 0.007836990989744663 0.007836990989744663 0.009404388256371021 0.0 0.0 0.0 0.007836990989744663 0.0 0.037617553025484085 0.0 0.0015673980815336108 0.03448275849223137 0.006269592326134443 0.0 0.0407523512840271 0.0015673980815336108 0.0 0.0 0.0015673980815336108 0.023510972037911415 0.006269592326134443 0.0 0.0 0.0 0.0 0.0 0…	0.2779111380762705 0.23796459943548995 0.02432579774371965 0.08771004247012569 0.021111961099826777 0.04077747588523391 0.16295602627344402 0.029825810933199845 0.021569196408944197 0.09584795167374546
630	1.0	1.0	0.006006006151437759 0.015015015378594398 0.01701701618731022 0.004004003945738077 0.01601601578295231 0.027027027681469917 0.007007007021456957 0.0010010009864345193 0.01601601578295231 0.011011010967195034 0.036036036908626556 0.0020020019728690386 0.006006006151437759 0.0 0.004004003945738077 0.018018018454313278 0.009009009227156639 0.006006006151437759 0.024024024605751038 0.0030030030757188…	0.020498825358133275 0.02219160499060874 0.018850205194331112 0.04046479312760905 0.7914554372081778 0.04535177432745125 0.013972055888223554 0.019698066992857918 0.016129981924057506 0.011387254988547963
631	1.0	1.0	0.0972972959280014 0.006756756920367479 0.1297297328710556 0.022972973063588142 0.0 0.0 0.0 0.006756756920367479 0.0 0.008108108304440975 0.0 0.0013513513840734959 0.008108108304440975 0.0054054055362939835 0.009459459222853184 0.0 0.021621622145175934 0.0 0.03378378227353096 0.0054054055362939835 0.010810811072587967 0.008108108304440975 0.0 0.0027027027681469917 0.04189189150929451 0.0013513513…	0.11254007137240676 0.1384881751648221 0.1392442387951368 0.07862305691646974 0.031059093933345477 0.07767041674227286 0.037478074154721014 0.2241955482973451 0.036676646706586866 0.12402467791689378
632	1.0	1.0	0.06370656192302704 0.03667953610420227 0.0038610037881881 0.023166023194789886 0.0 0.011583011597394943 0.025096524506807327 0.0 0.0 0.009652509354054928 0.03474903479218483 0.0 0.011583011597394943 0.0077220075763762 0.025096524506807327 0.04054053872823715 0.011583011597394943 0.0 0.0077220075763762 0.021235521882772446 0.017374517396092415 0.048262547701597214 0.0 0.0 0.028957528993487358 0.0…	0.4202456015122059 0.0803426260062655 0.028571995082682274 0.1936524302388588 0.03523416742673588 0.0360669389697427 0.06756685304886924 0.06181015452538648 0.03664855719025517 0.03986067599899527
633	1.0	1.0	0.012012012302875519 0.052052050828933716 0.004004003945738077 0.013013012707233429 0.004004003945738077 0.008008007891476154 0.005005004815757275 0.01901901885867119 0.0 0.0 0.0030030030757188797 0.0 0.0010010009864345193 0.0 0.024024024605751038 0.007007007021456957 0.014014014042913914 0.004004003945738077 0.004004003945738077 0.052052050828933716 0.018018018454313278 0.006006006151437759 0.00…	0.05141408005245544 0.038493062184808975 0.043700039534457516 0.08936715940100479 0.5780805538681099 0.03609206707358209 0.0382327133173266 0.03708524979027437 0.0431022013943127 0.04443287338366737
634	1.0	1.0	0.01001000963151455 0.0010010009864345193 0.0030030030757188797 0.0010010009864345193 0.013013012707233429 0.004004003945738077 0.0 0.0010010009864345193 0.0 0.012012012302875519 0.008008007891476154 0.0020020019728690386 0.0020020019728690386 0.0 0.0 0.0400400385260582 0.0010010009864345193 0.007007007021456957 0.008008007891476154 0.007007007021456957 0.006006006151437759 0.0030030030757188797 …	0.04990019960079804 0.16109553045807137 0.06524924833876551 0.06396068622249164 0.053955380378483506 0.07754112029106332 0.09446928926956218 0.24286869299375952 0.05857904444276002 0.13238080800424495
635	1.0	1.0	0.002795899286866188 0.02050326205790043 0.0009319664677605033 0.0 0.0 0.014911463484168053 0.0 0.0 0.003727865871042013 0.013047530315816402 0.008387697860598564 0.0009319664677605033 0.013047530315816402 0.013047530315816402 0.0 0.01770736277103424 0.012115564197301865 0.02143522910773754 0.0 0.012115564197301865 0.0009319664677605033 0.004659832455217838 0.0 0.006523765157908201 0.006523765157…	0.0654436982388816 0.03512863775212005 0.03337523847332959 0.041282076730516905 0.0243876887109758 0.09590211841510338 0.06247725543388372 0.025451858713512167 0.5878850034737164 0.02866642405796148
636	1.0	1.0	0.012387387454509735 0.0022522523067891598 0.02477477490901947 0.0 0.010135134682059288 0.055180180817842484 0.0 0.0022522523067891598 0.018018018454313278 0.0416666679084301 0.036036036908626556 0.029279278591275215 0.0 0.007882882840931416 0.0 0.03378378227353096 0.0045045046135783195 0.0011261261533945799 0.007882882840931416 0.0 0.0033783784601837397 0.005630630534142256 0.009009009227156639 …	0.047910508097728594 0.041815103969276575 0.027483008666211842 0.11001414891735514 0.17062078374895767 0.03247302862629169 0.49019682154678 0.023554157507769256 0.025133277748300802 0.030799161171328228
637	1.0	1.0	0.04189189150929451 0.010810811072587967 0.0 0.009459459222853184 0.004054054152220488 0.02567567490041256 0.0 0.0 0.029729729518294334 0.009459459222853184 0.01621621660888195 0.0027027027681469917 0.0013513513840734959 0.009459459222853184 0.0054054055362939835 0.03513513505458832 0.008108108304440975 0.03513513505458832 0.0027027027681469917 0.0 0.012162161991000175 0.013513513840734959 0.0067…	0.03889135309627655 0.025369015056307172 0.032736995145511455 0.10921983194105617 0.6226251201301103 0.05500110889332442 0.038244498657006964 0.024315566398068093 0.02762376481604695 0.025972745866292127
638	1.0	1.0	0.0 0.0008445946150459349 0.0016891892300918698 0.0033783784601837397 0.04054053872823715 0.06672297418117523 0.005067567341029644 0.0 0.0219594594091177 0.007601351477205753 0.005067567341029644 0.01942567527294159 0.0 0.0 0.00422297278419137 0.01942567527294159 0.002533783670514822 0.03378378227353096 0.0008445946150459349 0.025337837636470795 0.007601351477205753 0.0 0.024493243545293808 0.007…	0.14596426980749225 0.14901601755167337 0.06363306444961307 0.07704425859025735 0.05311690668250278 0.038889163821118025 0.07064383629435343 0.2794081258969659 0.039450025568697346 0.08283433133732489
639	1.0	1.0	0.04118774086236954 0.005747126415371895 0.038314174860715866 0.0038314175326377153 0.0 0.0 0.045019157230854034 0.005747126415371895 0.01149425283074379 0.02777777798473835 0.0009578543831594288 0.0 0.0038314175326377153 0.008620689623057842 0.004789271857589483 0.0 0.013409961946308613 0.0028735632076859474 0.026819923892617226 0.0009578543831594288 0.01819923333823681 0.015325670130550861 0.0 …	0.18304524406397432 0.08501826329060344 0.038526238200016764 0.055873627516447984 0.037716158177247 0.1955431002711216 0.06799198677599104 0.22872354012267965 0.04037263681047412 0.06718920477144444
640	1.0	1.0	0.018018018454313278 0.019144143909215927 0.04279279336333275 0.006756756920367479 0.0 0.02590090036392212 0.0011261261533945799 0.0033783784601837397 0.01576576568186283 0.0011261261533945799 0.0045045046135783195 0.0045045046135783195 0.014639639295637608 0.03490991145372391 0.014639639295637608 0.03490991145372391 0.012387387454509735 0.0 0.022522522136569023 0.0 0.006756756920367479 0.0213963…	0.03543870114177786 0.038925979458707134 0.15039652495774758 0.042153241409900656 0.23893974503101092 0.05409105161324864 0.050022560243497785 0.06391049318986548 0.2164406818546816 0.10968102109956339
641	1.0	1.0	0.005733005702495575 0.03849303722381592 0.03685503825545311 0.0 0.2661752700805664 0.0016380016459152102 0.010647010989487171 0.01638001576066017 0.013104013167321682 0.022113021463155746 0.0016380016459152102 0.0 0.0 0.0024570024106651545 0.0 0.0 0.0008190008229576051 0.0 0.009009009227156639 0.0 0.0 0.0 0.0 0.0 0.0016380016459152102 0.0016380016459152102 0.0 0.0 0.0 0.0 0.0 0.0 0.0008190008229…	0.02973404224000378 0.03787116033419886 0.11033390446246133 0.02474696624450214 0.04934084633093688 0.032307067281366425 0.02834449095908476 0.02985768875228893 0.04471882194313434 0.6127450114520219
642	1.0	1.0	0.02480158768594265 0.0029761905316263437 0.0009920635493472219 0.011904762126505375 0.0 0.003968254197388887 0.01884920708835125 0.011904762126505375 0.0496031753718853 0.02678571455180645 0.0059523810632526875 0.0 0.0059523810632526875 0.010912698693573475 0.02976190485060215 0.0 0.0347222238779068 0.0069444444961845875 0.0029761905316263437 0.0 0.01984127052128315 0.010912698693573475 0.0 0.02…	0.09992105598819628 0.1868387577177253 0.25136600719114444 0.023541862733944926 0.02859565842408453 0.08278779229106574 0.0175538387818491 0.07838554324856341 0.04071649447219565 0.19029298915123152
643	1.0	1.0	0.003086419776082039 0.009259259328246117 0.08024691045284271 0.004115226212888956 0.001028806553222239 0.001028806553222239 0.008230452425777912 0.002057613106444478 0.011316872201859951 0.016460904851555824 0.007201645988970995 0.003086419776082039 0.0 0.011316872201859951 0.02674897201359272 0.002057613106444478 0.008230452425777912 0.0 0.018518518656492233 0.0 0.012345679104328156 0.012345679…	0.03685961410512306 0.05213572854291414 0.07028609447771104 0.0198003992015968 0.027438456420492297 0.042294078509647254 0.22113639387890904 0.10037524950099794 0.39653493013972024 0.03313905522288753
644	1.0	1.0	0.010582010261714458 0.0 0.01587301678955555 0.007936508394777775 0.025132274255156517 0.009259259328246117 0.0 0.0 0.009259259328246117 0.0 0.017195766791701317 0.006613756529986858 0.0 0.0 0.0 0.009259259328246117 0.011904762126505375 0.003968254197388887 0.017195766791701317 0.0013227512827143073 0.022486772388219833 0.007936508394777775 0.0436507947742939 0.010582010261714458 0.01587301678955…	0.13200758975875412 0.05652891747369464 0.11617916430513471 0.22338861371906357 0.1225614614392614 0.06696072874826486 0.1051887993560206 0.04638459706102203 0.07982389131202619 0.05097623682675813
[truncated: 1,528 more rows]
