# Supplementary material for: Dynamic guided metric representation learning for multi-view clustering
Source: PeerJ Comput Sci. 2022 Mar 8;8:e922. doi: 10.7717/peerj-cs.922 (PMC9044235; doi:10.7717/peerj-cs.922)
Supplement: Supplemental Information 3 [file peerj-cs-08-922-s003.zip › wikipedia/1view/text view_test.csv]

128	129	130	131	132	133	134	135	136	137
0.054705003734129926	0.06609410007468257	0.0843913368185213	0.04443614637789395	0.04854368932038833	0.19548170276325616	0.05097087378640775	0.05078416728902165	0.05302464525765495	0.35156833457804343
0.10692970822281166	0.1855106100795756	0.0576923076923077	0.15003315649867374	0.0576923076923077	0.06614721485411144	0.2196618037135278	0.050066312997347484	0.055868700265251967	0.050397877984084884
0.04794871794871795	0.049658119658119663	0.05598290598290598	0.07692307692307694	0.12581196581196585	0.32777777777777783	0.1533333333333333	0.0647008547008547	0.06495726495726495	0.03290598290598292
0.07307692307692312	0.15984615384615386	0.2192307692307693	0.09123076923076928	0.13815384615384618	0.06430769230769233	0.038461538461538484	0.06446153846153847	0.04907692307692309	0.1021538461538462
0.05809294871794871	0.07371794871794872	0.1105769230769231	0.1820913461538462	0.1211939102564102	0.06069711538461538	0.0454727564102564	0.2532051282051282	0.03826121794871794	0.05669070512820513
0.06894435351882157	0.16796235679214402	0.07487725040916529	0.05094108019639934	0.04214402618657938	0.04173486088379706	0.033756137479541724	0.37213584288052376	0.10904255319148937	0.038461538461538464
0.09113988321909113	0.2934755013962935	0.04480832698654482	0.0731150038080731	0.04303122619954304	0.02754506219852754	0.13125158669713127	0.13087077938563094	0.03325717187103325	0.13150545823813148
0.04567307692307692	0.17142427884615385	0.2109375	0.1756310096153846	0.13822115384615388	0.062349759615384616	0.028245192307692308	0.04702524038461538	0.043569711538461536	0.07692307692307693
0.06971153846153846	0.050553613053613035	0.07211538461538464	0.026150932400932397	0.048368298368298375	0.04647435897435896	0.031395687645687634	0.05557983682983683	0.08296911421911422	0.5166812354312357
0.09452104499274314	0.04263425253991292	0.045174165457184334	0.3958635703918724	0.1964804063860668	0.07039187227866471	0.03138606676342525	0.034470246734397705	0.04408563134978229	0.04499274310595067
0.035450314809745434	0.030112236517930473	0.04831645223104298	0.03189159594853545	0.04352586914864493	0.030249110320284708	0.028469750889679724	0.6638379414180124	0.053928278127566384	0.03421845058855736
0.054754273504273504	0.09348290598290596	0.0608974358974359	0.3203792735042735	0.2892628205128205	0.038194444444444434	0.035256410256410256	0.032318376068376065	0.043669871794871806	0.03178418803418803
0.12037422037422035	0.12266112266112268	0.08648648648648649	0.12432432432432435	0.08295218295218296	0.06528066528066526	0.15654885654885653	0.09646569646569647	0.0663201663201663	0.07858627858627859
0.04936854190585533	0.06831228473019517	0.08151549942594719	0.0721393034825871	0.06257175660160735	0.04439341752774588	0.06084959816303101	0.050516647531572915	0.04879448909299654	0.4615384615384615
0.037227478403949014	0.06663924310983141	0.0841217605923488	0.04751131221719456	0.05409296585767173	0.3198272315919375	0.1643356643356644	0.05450431921020156	0.05429864253393665	0.11744138214726453
0.1027472527472528	0.13388278388278382	0.05073260073260075	0.4468864468864469	0.048168498168498185	0.09917582417582416	0.040842490842490836	0.020421245421245415	0.024908424908424917	0.03223443223443223
0.05787721893491125	0.04622781065088758	0.08191568047337275	0.040310650887573976	0.17603550295857984	0.10428994082840236	0.0874630177514793	0.2840236686390533	0.06231508875739645	0.059541420118343215
0.25084663763909043	0.1219158200290276	0.03676826318335751	0.053701015965166896	0.06821480406386064	0.04934687953555877	0.1920657958393808	0.07063376874697627	0.08514755684567005	0.07135945815191097
0.040839536807278726	0.01447477253928866	0.03349875930521089	0.030190239867659206	0.6758684863523575	0.04518196856906532	0.03835814722911497	0.029156327543424305	0.052005789909015686	0.04042597187758478
0.043846153846153854	0.06711538461538462	0.13134615384615395	0.039615384615384636	0.2080769230769231	0.22038461538461532	0.08134615384615387	0.06384615384615386	0.0551923076923077	0.08923076923076922
0.09901628769553296	0.057329462989840325	0.04184808901790034	0.08498629253346232	0.4546847282696338	0.027818093855829704	0.09248508305112077	0.057974520238671175	0.05216900499919367	0.031688437348814706
0.06506536941319553	0.04393432654302218	0.05229553055640013	0.06491334752204317	0.5462146549103072	0.045454545454545456	0.02979629066585588	0.04591061112800242	0.05731225296442687	0.049103070842201266
0.10864772170504657	0.2267270945614895	0.047770700636942685	0.04924056834884862	0.02008819206271436	0.057937285644292014	0.05744732974032338	0.29532092111709946	0.08684468397844196	0.049975502204801577
0.19524886877828065	0.18348416289592764	0.07488687782805427	0.17579185520361987	0.04841628959276018	0.04751131221719458	0.13031674208144794	0.0484162895927602	0.053167420814479636	0.042760180995475114
0.054020413243714205	0.10430669653970624	0.02663679362708489	0.04169778441623103	0.039083893452825515	0.032113517550410746	0.0643515060990789	0.4973861090365945	0.09808314662683593	0.04232013940751803
0.1355140186915888	0.06829618979151687	0.04565061107117181	0.04007907979870595	0.03989935298346512	0.42559309849029453	0.05337886412652768	0.05427749820273183	0.08141624730409777	0.05589503953989933
0.04952960708356394	0.14651355838406194	0.16145545102379633	0.05298837852794688	0.03929164360819037	0.04122855561704482	0.06433314886552298	0.08024349750968457	0.03527946873270614	0.3291366906474821
0.05150796340223654	0.05455777702473738	0.04405286343612333	0.2097594035920027	0.060657404269739076	0.2414435784479837	0.1421552016265673	0.05896306336834972	0.03947814300237208	0.09742460182988816
0.06975975314084201	0.17941370949966934	0.03802071853647785	0.03647784879876572	0.03262067445448535	0.04231871280581885	0.04981265153184922	0.37767247079568	0.04408199250606127	0.1298214679303505
0.08217636022514077	0.03621013133208256	0.03452157598499063	0.05553470919324578	0.05422138836772986	0.06472795497185745	0.06341463414634148	0.09849906191369613	0.477861163227017	0.03283302063789871
0.03643724696356275	0.08681961313540262	0.14035087719298248	0.07669815564552407	0.05150697255960414	0.06297795771479983	0.034188034188034185	0.04363472784525417	0.040485829959514184	0.4269005847953216
0.028100470957613814	0.04379905808477239	0.05698587127158556	0.07613814756671901	0.035164835164835165	0.03783359497645213	0.11208791208791208	0.030769230769230767	0.5270015698587126	0.0521193092621664
0.1873686422866751	0.23444724674232864	0.0385666246321984	0.0921605716687684	0.025115594787725952	0.10298444724674233	0.13692728036990334	0.06116015132408574	0.06063472047078605	0.06063472047078605
0.06926638176638178	0.0819088319088319	0.039529914529914535	0.03846153846153845	0.03294159544159544	0.04629629629629629	0.053596866096866085	0.4871794871794871	0.1193019943019943	0.031517094017094016
0.04173951048951048	0.04326923076923076	0.09724650349650348	0.047639860139860137	0.05419580419580418	0.4737762237762238	0.07583041958041957	0.0430506993006993	0.055288461538461516	0.0679632867132867
0.10229132569558097	0.03567921440261867	0.041571194762684116	0.3777414075286416	0.14909983633387894	0.059247135842880536	0.09476268412438624	0.026186579378068744	0.07610474631751228	0.03731587561374797
0.06995645863570389	0.06110304789550072	0.056313497822931775	0.11451378809869375	0.3783744557329463	0.09898403483309144	0.07895500725689407	0.04034833091436864	0.07155297532656021	0.029898403483309136
0.3251107531212244	0.1298832057994362	0.03916633105114778	0.04319371727748692	0.0306081353201772	0.08397100281917037	0.14538864277084168	0.050443012484897284	0.03322593636729762	0.11900926298832057
0.03722084367245656	0.040736145574855234	0.11186931348221664	0.045492142266335786	0.07547559966914802	0.043631100082712974	0.045492142266335786	0.09284532671629443	0.06679073614557485	0.4404466501240694
0.2807192807192808	0.1535131535131535	0.060273060273060265	0.18431568431568424	0.07209457209457208	0.06360306360306361	0.052947052947052944	0.04562104562104562	0.05178155178155179	0.03513153513153513
0.05008183306055647	0.10392798690671028	0.039279869067103096	0.03404255319148937	0.05302782324058919	0.17512274959083468	0.030769230769230774	0.4227495908346973	0.056301145662847774	0.03469721767594108
0.09914529914529917	0.2258547008547009	0.07927350427350427	0.16837606837606833	0.04529914529914531	0.050213675213675216	0.08717948717948718	0.12094017094017095	0.03803418803418804	0.08568376068376067
0.0758109360518999	0.6611677479147358	0.020759962928637625	0.07099165894346618	0.02233549582947173	0.036144578313253024	0.04504170528266916	0.02530120481927711	0.027062094531974043	0.015384615384615384
0.04749768303985172	0.2203429101019463	0.040546802594995365	0.2069045412418906	0.1689063948100093	0.062094531974050064	0.044949026876737734	0.11515291936978687	0.03637627432808156	0.05722891566265061
0.03748162665360117	0.12028417442430185	0.08402743753062225	0.05977462028417443	0.04042136207741303	0.04287114159725625	0.058794708476237134	0.048015678588927004	0.051445369916707485	0.4568838804507594
0.2089898053753475	0.05267222737102255	0.02795798578931109	0.3646895273401297	0.08186592523941921	0.07089898053753478	0.0695088044485635	0.03861600247142417	0.035990114303367314	0.04881062712388015
0.05199828104856038	0.04533734422002578	0.09325311559948432	0.07627847013321876	0.037387193811774834	0.15169746454662653	0.05328749462827676	0.061667382896433184	0.057799742157284076	0.3712935109583153
0.09105180533751962	0.025431711145996856	0.02590266875981162	0.060753532182103616	0.061224489795918366	0.03767660910518053	0.05023547880690737	0.035164835164835165	0.5861852433281006	0.026373626373626374
0.05287137105318924	0.1239669421487603	0.06632761178215724	0.3517694426785336	0.1147488874761602	0.036448400084763716	0.1416613689340962	0.03464717101080738	0.03782581055308328	0.039732994278448834
0.029677934522225176	0.05602874634016501	0.08677136012776149	0.02568538727708277	0.030875698695767895	0.5641469257386211	0.03739685919616715	0.035932925206281614	0.04218791589033804	0.0912962470055896
0.07655677655677652	0.43241758241758255	0.05256410256410257	0.04908424908424908	0.04230769230769231	0.043406593406593405	0.11923076923076925	0.0915750915750916	0.03827838827838828	0.05457875457875458
0.18322295805739516	0.15868568517575146	0.032178638138903044	0.06826286296484971	0.038037018169468514	0.04304635761589403	0.05578196637799287	0.29707930039055863	0.06495160468670401	0.0587536084224826
0.09483667017913594	0.05830698981383911	0.04355461889708464	0.4845451352300667	0.06708816297857392	0.07990867579908678	0.053038285914998234	0.05391640323147173	0.0368809272918862	0.027924130663856697
0.2702362996480644	0.14529914529914525	0.04725992961287078	0.06301323948382774	0.02471928942517178	0.04214848332495391	0.161303837774426	0.1722808781632311	0.05036031506619742	0.02337858220211161
0.05099255583126551	0.08213399503722085	0.15508684863523572	0.03138957816377171	0.03076923076923078	0.0369727047146402	0.037096774193548385	0.042059553349875926	0.053846153846153835	0.4796526054590569
0.485518530052943	0.09140454687013394	0.038461538461538464	0.10323886639676116	0.04920585487387108	0.02413578324509499	0.08221737776393648	0.05418872625350357	0.03799439426969791	0.03363438181251946
0.06804733727810656	0.02429149797570851	0.033634381812519466	0.05761445032700094	0.03534724384926813	0.08579881656804736	0.09825599501712863	0.030520087200249145	0.5242914979757084	0.04219869199626287
0.035326086956521736	0.1463210702341137	0.08528428093645488	0.12938963210702342	0.034698996655518385	0.23327759197324416	0.12980769230769232	0.05497491638795988	0.059155518394648825	0.09176421404682276
0.059036144578313264	0.038739573679332714	0.061167747914735865	0.17729379054680264	0.04587581093605191	0.3695088044485635	0.12622798887859127	0.03901760889712698	0.026042632066728445	0.05708989805375349
0.026258881680568433	0.048038307074451635	0.17809700339820825	0.11708371949335808	0.31835032437442085	0.0861909175162187	0.06842755637936361	0.04170528266913809	0.054062403459993816	0.06178560395427865
0.04271143221419465	0.05652358691032725	0.18848278793030174	0.05312367190820229	0.05652358691032725	0.04016149596260093	0.03314917127071824	0.04334891627709307	0.05397365065873353	0.43200169995750093
0.034384969868840834	0.03775257001063452	0.1111308046791918	0.10333215171924848	0.0510457284650833	0.09411556185749737	0.07001063452676355	0.04041120170152427	0.042006380716058125	0.41580999645515787
0.103309481216458	0.23553965414430544	0.05500894454382828	0.04353011329755516	0.0366726296958855	0.12209302325581398	0.05977936791890282	0.1645796064400715	0.09466308884913538	0.08482409063804412
0.062055591467356175	0.03167420814479638	0.040077569489334185	0.05446024563671623	0.442469295410472	0.04056237879767291	0.15950226244343882	0.09696186166774404	0.044602456367162265	0.027634130575307052
0.10265344411685874	0.1966630930045564	0.033905119270972936	0.04576521039935677	0.049316537121415184	0.0398686679174484	0.07960332350576252	0.3768426695255964	0.04375502546234253	0.031626909675690165
0.06518039482641255	0.03761061946902654	0.05377808032675288	0.07283866575901976	0.5338665759019743	0.08253914227365558	0.03148400272294078	0.03795098706603132	0.05054458815520763	0.034206943498978896
0.033703409992069784	0.044210943695479774	0.11934972244250595	0.0612609040444092	0.0703806502775575	0.1286677240285488	0.06780333068992862	0.04282315622521808	0.0428231562252181	0.3889770023790643
0.06736327256558469	0.3668297020898177	0.08292574477545576	0.1271676300578035	0.03557136505113384	0.04690973766118277	0.1184971098265896	0.04891062694530902	0.034459759893285896	0.07136505113383726
0.15174990885891354	0.1904848705796573	0.024972657674079475	0.05258840685380969	0.025337222019686474	0.050492161866569435	0.3208166241341597	0.11383521691578564	0.03153481589500546	0.0381881152023332
0.5974466709760825	0.0601163542340013	0.02666451195862961	0.07449903038138328	0.043471234647705234	0.03005817711700065	0.03668390433096316	0.06060116354234001	0.026179702650290897	0.04427925016160312
0.03660049627791564	0.03357630272952853	0.1011166253101737	0.04295905707196028	0.040012406947890815	0.041330645161290334	0.03062965260545906	0.04846464019851116	0.05435794044665011	0.5709522332506202
0.08895104895104894	0.2193006993006993	0.07048951048951052	0.03622377622377625	0.05062937062937065	0.0788811188811189	0.0462937062937063	0.28209790209790203	0.06965034965034964	0.05748251748251749
0.3770367563471012	0.06006062902614628	0.030882910193255005	0.2108753315649868	0.05418719211822661	0.08582796513830998	0.030882910193255005	0.044334975369458136	0.033724895793861294	0.07218643425539975
0.15440356744704564	0.2002229654403568	0.036454849498327765	0.036343366778149394	0.021404682274247498	0.10891861761426977	0.0585284280936455	0.2790412486064661	0.04169453734671125	0.06298773690078037
0.037592351151673205	0.07192524989135157	0.07692307692307691	0.0343328987396784	0.04954367666232073	0.05584528465884398	0.03368100825727944	0.05562798783137768	0.0523685354193829	0.5321599304650152
0.041552197802197814	0.09203296703296704	0.02403846153846154	0.031593406593406585	0.0470467032967033	0.033997252747252744	0.03605769230769229	0.11778846153846155	0.5297046703296704	0.046188186813186816
0.2225156817431496	0.3106635853416969	0.0604159788709145	0.08319577418289864	0.04176295807197095	0.06685374711125783	0.051997358864311664	0.09128425222845823	0.03169362826015188	0.039617035325189835
0.04275412087912087	0.14285714285714288	0.07709478021978024	0.03279532967032968	0.0521978021978022	0.03863324175824175	0.06473214285714289	0.04292582417582415	0.033138736263736264	0.47287087912087894
0.13385023464599066	0.04805141807794328	0.040297898388084064	0.39593960416241575	0.08222811671087529	0.05233625790654969	0.10518261579269536	0.048561518057539284	0.05335645786574168	0.04019587839216488
0.02119309262166406	0.03898482469911042	0.17974882260596545	0.04788069073783359	0.07352171637885925	0.28597592883307177	0.12100994243851385	0.05167451596023024	0.03414442700156987	0.14586603872318155
0.044471153846153834	0.057451923076923074	0.19399038461538465	0.051923076923076926	0.059134615384615376	0.05216346153846155	0.05216346153846154	0.04110576923076922	0.03557692307692307	0.4120192307692308
0.04287515762925601	0.0728247162673392	0.17496847414880204	0.03609709962168978	0.09993694829760404	0.3854035308953342	0.0632093316519546	0.026008827238335443	0.04051071878940731	0.05816519546027742
0.0834726867335563	0.06020066889632107	0.07706243032329987	0.054208472686733566	0.04041248606465997	0.042084726867335547	0.052118171683389086	0.4374303232998887	0.10535117056856186	0.04765886287625419
0.05063016079965232	0.13233376792698828	0.06725336810082573	0.0405258583224685	0.019556714471968717	0.17340286831812254	0.048239895697522815	0.3753802694480661	0.04900043459365492	0.04367666232073015
0.055513452065176216	0.02917771883289125	0.12391057218643428	0.043198181129215626	0.04575596816976129	0.03988253126184161	0.020462296324365286	0.026619931792345588	0.0645130731337628	0.5509662751042061
0.06793478260869565	0.07002508361204014	0.03929765886287625	0.4425167224080268	0.04598662207357858	0.05392976588628763	0.1406772575250836	0.06270903010033445	0.04096989966555186	0.035953177257525074
0.061855670103092786	0.06463124504361617	0.08115252445149351	0.2330161247687021	0.05445413692836376	0.030531324345757338	0.35236584721120795	0.024054982817869424	0.031060005286809425	0.0668781390430875
0.04253154253154253	0.06715506715506714	0.04782254782254783	0.2924297924297924	0.28490028490028485	0.04660154660154658	0.04884004884004884	0.051078551078551054	0.07529507529507529	0.04334554334554334
0.06177156177156176	0.09813519813519814	0.04475524475524476	0.3167832167832168	0.05874125874125875	0.03892773892773895	0.21608391608391608	0.04801864801864802	0.045454545454545484	0.07132867132867128
0.07937285644292014	0.2464478196962273	0.07153356197942183	0.2704556589906909	0.036746692797648216	0.053895149436550716	0.07520823125918667	0.04458598726114649	0.04556589906908378	0.07618814306712395
0.2472850678733032	0.12398190045248868	0.05158371040723984	0.07036199095022624	0.0420814479638009	0.05000000000000001	0.11515837104072399	0.1595022624434389	0.054977375565610866	0.08506787330316744
0.3475007482789583	0.08126309488177191	0.04908709967075727	0.06659682729721643	0.03681532475306792	0.07542651900628553	0.04848847650404072	0.15668961388805738	0.044896737503741416	0.093235558216103
0.40905550146056496	0.14868549172346635	0.05413826679649465	0.048685491723466416	0.02804284323271666	0.07828627069133398	0.031645569620253174	0.12181110029211298	0.02375851996105161	0.05589094449853945
0.04744036451353525	0.08737603859555079	0.03913160010720988	0.5435540069686413	0.058831412489949074	0.0381935138032699	0.0525328330206379	0.04073974805682122	0.04904851246314661	0.04315196998123828
0.061165706540155886	0.045069467976956976	0.1026770586241952	0.026770586241951874	0.040325313453066766	0.4247712639783125	0.1179261267366994	0.0708234496780752	0.06641816333446293	0.04405286343612335
0.1351533082302313	0.07719203873050028	0.03657880580957505	0.05836471221086606	0.03657880580957504	0.040882194728348566	0.07638515330823023	0.442845615922539	0.05338891877353417	0.04263044647660034
0.0808124459809853	0.08178478824546237	0.04386343993085565	0.2800345721694037	0.23433448573898016	0.07908383751080378	0.06147363872082974	0.03273552290406224	0.056936041486603264	0.048941227312013835
0.02766272189349113	0.02825443786982249	0.026183431952662727	0.06908284023668639	0.03698224852071008	0.03402366863905325	0.042159763313609454	0.05443786982248522	0.6568047337278109	0.02440828402366865
0.26241987179487186	0.11498397435897435	0.08874198717948717	0.07612179487179488	0.050280448717948734	0.07852564102564102	0.1031650641025641	0.038461538461538464	0.04246794871794871	0.14483173076923075
0.08720159151193635	0.08736737400530505	0.03680371352785145	0.2455238726790451	0.09316976127320956	0.03796419098143237	0.2630968169761273	0.05371352785145889	0.06117374005305042	0.03398541114058355
0.040273862263391066	0.08115183246073297	0.06947241240434955	0.062223117196939175	0.08034635521546515	0.05598066854611356	0.03906564639548933	0.4226741844542892	0.08819975835682642	0.06061216270640352
0.09514170040485828	0.07225163500467144	0.062441606976019935	0.12644036125817507	0.15213329180940527	0.18966054188726256	0.08159451884148239	0.04142011834319527	0.0903145437558393	0.08860168171909064
0.030944055944055943	0.058741258741258726	0.4115384615384616	0.04248251748251749	0.038811188811188814	0.11503496503496505	0.06328671328671329	0.032517482517482516	0.05087412587412588	0.15576923076923074
0.10243525318902202	0.5604947816003095	0.038461538461538464	0.048511789717819866	0.03169694626981059	0.05527638190954773	0.05025125628140703	0.040201005025125636	0.03807499033629687	0.034596057209122524
0.036877828054298636	0.04751131221719459	0.23506787330316745	0.0330316742081448	0.11809954751131226	0.09954751131221726	0.06221719457013575	0.10022624434389142	0.11877828054298645	0.14864253393665153
0.03036437246963562	0.0945344129554656	0.1236842105263158	0.032793522267206485	0.04493927125506071	0.06497975708502025	0.03562753036437246	0.04635627530364372	0.038866396761133605	0.4878542510121458
0.029565672422815287	0.07469911041339614	0.11211407639979068	0.046834118262689683	0.03414442700156986	0.04761904761904761	0.0306122448979592	0.031004709576138156	0.03741496598639457	0.5559916274201987
0.04798172124904801	0.04969535415079972	0.06530845392231535	0.08682406702208685	0.4426884996191927	0.0938690022848439	0.04855293221629857	0.051980198019802006	0.07254379284082259	0.040555978674790584
0.10047536732929988	0.06244598098530681	0.05488331892826275	0.4237251512532411	0.09701815038893692	0.04861711322385479	0.06352636127917027	0.0486171132238548	0.06006914433880727	0.040622299049265335
0.0422581710135358	0.02608121492241664	0.03350940904588973	0.05364806866952791	0.6619346318917132	0.0536480686695279	0.02839220864971938	0.033839551006932984	0.03714097061736547	0.029547705513370756
0.14693281402142155	0.05365141187926	0.040895813047711775	0.05569620253164557	0.0572541382667965	0.18198636806231747	0.2367088607594937	0.06650438169425513	0.08393378773125608	0.07643622200584224
0.16764630718119095	0.2413749041656019	0.044083823153590586	0.25773064145157165	0.031050345003833375	0.05954510605673397	0.08433427038078202	0.04663940710452338	0.03654485049833888	0.031050345003833375
0.0689655172413793	0.276525198938992	0.06259946949602123	0.04522546419098143	0.039787798408488055	0.03514588859416446	0.12745358090185674	0.07055702917771882	0.2454907161803713	0.028249336870026526
0.083710407239819	0.06815610859728506	0.044259049773755665	0.4816176470588234	0.07593325791855203	0.058257918552036214	0.0517533936651584	0.039309954751131214	0.057268099547511324	0.03973416289592759
0.06076923076923078	0.030769230769230774	0.4478846153846153	0.04942307692307693	0.08134615384615386	0.1405769230769231	0.032115384615384636	0.044807692307692285	0.05461538461538463	0.0576923076923077
0.0273330730183522	0.02967590784849667	0.08082780163998438	0.035337758688012484	0.04139008199921905	0.25654041390082	0.05505661850839516	0.02850449043342444	0.06462319406481841	0.3807106598984773
0.4714875030332442	0.06770201407425383	0.03421499636010678	0.18066003397233674	0.060786216937636514	0.02705653967483621	0.05617568551322495	0.035064304780393116	0.02280999757340451	0.044042708080562966
0.056984821198867996	0.03370208386930794	0.0340879855930023	0.30692050424491896	0.3488551582197067	0.06959094417288397	0.035374324671983516	0.03383071777720605	0.057627990738358614	0.023025469513763816
0.031272465851905115	0.034867002156721776	0.05194104960460099	0.09112149532710276	0.565959741193386	0.097411933860532	0.034687275341480944	0.03181164629762759	0.032710280373831765	0.028217109992810917
0.04034280936454851	0.3168896321070234	0.11454849498327765	0.07775919732441472	0.047240802675585294	0.0802675585284281	0.06291806020066891	0.16785117056856189	0.044314381270903015	0.04786789297658865
0.044453034402783136	0.06880556629300348	0.04696559721685351	0.1250483185156552	0.4509083880943179	0.06010823347506765	0.08465403942790874	0.0411673753382296	0.035948975647468115	0.0419404715887128
0.027538926330467117	0.04159888449918661	0.07715547292586568	0.0388101324657216	0.0799442249593307	0.38136184057634204	0.21368812456425748	0.039042528468510335	0.04183128050197536	0.059028584708343025
0.1191286589516678	0.09104833219877466	0.08083730428863173	0.08219877467665075	0.057181756296800536	0.2183458134785569	0.1267869298842751	0.08543226684819606	0.04543907420013614	0.0936010891763104
0.21991622239147	0.04855293221629857	0.05121858339680125	0.2258187357197259	0.16546077684691549	0.059786747905559816	0.058644325971058675	0.06016755521706019	0.07197258187357201	0.038461538461538484
0.05045871559633027	0.12402964008468595	0.06439661256175022	0.09280169371912493	0.05892731122088921	0.3812632321806633	0.0732180663373324	0.035991531404375436	0.050105857445307	0.06880733944954129
0.03365384615384615	0.024818087318087326	0.029625779625779617	0.2293399168399169	0.02728690228690228	0.025077962577962576	0.05054573804573804	0.03235446985446985	0.5192307692307694	0.02806652806652806
0.08836416747809152	0.2256572541382669	0.06523855890944498	0.06669912366114898	0.07059396299902629	0.03943524829600779	0.041626095423563776	0.07083739045764363	0.05452775073028239	0.2770204479065238
0.2743876235496346	0.042973785990545764	0.04039535883111302	0.16974645466265578	0.12462397937258275	0.059518693596905876	0.1183927804039536	0.04834550923936398	0.052213149978513104	0.0694026643747314
0.042493796526054575	0.03101736972704713	0.04311414392059551	0.395471464019851	0.2651985111662531	0.046370967741935484	0.04916253101736972	0.035825062034739445	0.05691687344913151	0.03442928039702232
0.08379120879120877	0.16181318681318674	0.04409340659340659	0.06579670329670327	0.037774725274725265	0.22609890109890105	0.09601648351648356	0.19505494505494506	0.05576923076923078	0.0337912087912088
0.04605887939221272	0.042497625830959146	0.0560303893637227	0.08048433048433044	0.04510921177587842	0.03798670465337133	0.061253561253561226	0.1315289648622982	0.4620132953466286	0.03703703703703703
0.07766510017313874	0.04229532525352464	0.047860499628988376	0.03870887954489241	0.03240168191936681	0.04019292604501608	0.06195894138016325	0.5472421469206036	0.06517437546376452	0.04650012367054168
0.2401308369050303	0.15937288517933673	0.051206857658470536	0.1138055492894202	0.05887660726370403	0.02695691405368824	0.05233476201218134	0.07669749605233472	0.194789081885856	0.025829009699977427
0.02819268110530245	0.03286034353995518	0.13797610156833456	0.05582524271844658	0.02800597460791635	0.0646004480955937	0.04107542942494398	0.037154592979835685	0.04947722180731888	0.5248319641523527
0.3563751317175975	0.04889357218124342	0.04657534246575341	0.0768177028451001	0.08651211801896733	0.04562697576396208	0.07197049525816647	0.0837723919915701	0.07997892518440462	0.10347734457323496
0.1797337278106509	0.15281065088757392	0.04245562130177516	0.0502958579881657	0.03934911242603548	0.2177514792899409	0.1460059171597633	0.07869822485207098	0.03210059171597634	0.06079881656804732
0.16555622854835453	0.16525338178881474	0.039571976579850586	0.0460327074500303	0.03391883706844337	0.03543307086614173	0.04562891177064405	0.3694730466384009	0.030183727034120738	0.06894811225519885
0.03921568627450979	0.07933634992458524	0.0707390648567119	0.033785822021116164	0.03559577677224735	0.05158371040723984	0.044947209653092006	0.5034690799396679	0.09110105580693817	0.05022624434389141
0.036444828579660034	0.3184961106309421	0.06871218668971478	0.05243445692883894	0.03946989340247767	0.04955344281186977	0.03903774128493229	0.18928262748487468	0.03903774128493228	0.1675309709017574
0.10009267840593143	0.10688909484090207	0.058232931726907626	0.08248378127896201	0.0820203892493049	0.13268458449181342	0.16187828236021004	0.11816496756255793	0.07846771702193388	0.07908557306147669
0.040209790209790215	0.030548398969451607	0.06413323518586676	0.27337136547662866	0.4200404858299595	0.06542142068457857	0.025487670224512333	0.0298122929701877	0.029076186970923807	0.021899153478100848
0.06404375441072689	0.3249823570924488	0.07462949894142555	0.07057163020465773	0.04763585038814396	0.14872971065631613	0.05434015525758646	0.07939308398023998	0.05063514467184193	0.08503881439661255
0.07449160035366931	0.07051282051282053	0.07095490716180369	0.1496463306808134	0.33797524314765703	0.04509283819628648	0.06476569407603887	0.07382847038019452	0.05083996463306807	0.061892130857648116
0.055640012161751295	0.26132563089084826	0.101702645180906	0.058680449984797815	0.031316509577379144	0.0580723624201885	0.049255092733353587	0.058832471875950136	0.03131650957737913	0.293858315597446
0.10994983277591976	0.3630852842809365	0.10702341137123744	0.06939799331103677	0.03281772575250839	0.05873745819397995	0.06500836120401338	0.08800167224080266	0.045568561872909724	0.06040969899665554
0.07683106367316893	0.041497975708502034	0.021991166728008837	0.029996319470003682	0.02962826647037174	0.027327935222672062	0.06772175193227824	0.09440559440559444	0.5628450496871549	0.04775487670224514
0.13888057467824005	0.03726429212810535	0.0432505237952709	0.3272972164022747	0.3095630050882968	0.04212810535767735	0.021849745585154158	0.0139928165219994	0.03314875785692907	0.03262496258605208
0.3237034458753915	0.03341454925165333	0.05777932474765056	0.2262443438914028	0.056735120083536386	0.059345631743821785	0.1113818308388444	0.043334493560737916	0.06091193873999305	0.02714932126696833
0.043004239854633565	0.032404603270745	0.04149000605693519	0.1612154249949526	0.5819705229154047	0.0290732889158086	0.022006864526549562	0.03179890975166565	0.029981829194427618	0.027054310518877446
0.09311248362343252	0.06906232453677706	0.028542017593112475	0.045854388920082347	0.02872917836421485	0.037619314991577744	0.10134755755193713	0.3003930376193151	0.2688564476885645	0.02648324911098633
0.05941446613088404	0.0643895905089935	0.06438959050899347	0.16331802525832373	0.4050899349406813	0.06180635285112895	0.03310371220818984	0.038270187523918885	0.06113662456946039	0.049081515499425965
0.11653272101033292	0.05625717566016074	0.03884424033677765	0.07060849598163027	0.048220436280137766	0.06142365097588979	0.2106773823191734	0.1081132797550708	0.2481821660926139	0.04114045158821277
0.1163929703255546	0.07879573609910685	0.034140017286084685	0.03226735811005473	0.028089887640449437	0.23278594065110925	0.22846441947565535	0.04969749351771823	0.03874963987323536	0.16061653702103146
0.08850931677018634	0.061275680840898225	0.0382226469182991	0.08862876254180597	0.4455327281414239	0.07274247491638794	0.10403726708074536	0.03678929765886287	0.031294792164357384	0.03296703296703297
0.14293507910529188	0.262684124386252	0.05701036552100381	0.18494271685761046	0.045826513911620285	0.08265139116202948	0.06328423349699944	0.06492089470812877	0.04991816693944354	0.045826513911620285
0.08014399393709737	0.03448275862068966	0.0964380447139068	0.06517620310723758	0.052860932171277006	0.0733232284956423	0.03959833270178097	0.06403940886699509	0.0663129973474801	0.4276241000378933
0.09053778080326748	0.08679373723621511	0.043737236215112336	0.3141592920353981	0.04663036078965281	0.055820285908781485	0.2452348536419333	0.03556841388699795	0.04152484683458135	0.0399931926480599
0.11107921928817452	0.2577497129735936	0.03817451205510907	0.040040183696900114	0.040614236509758886	0.03487370838117107	0.054678530424799074	0.34141791044776115	0.04204936854190585	0.039322617680826635
0.03702372393961178	0.061646297627606025	0.054996405463695164	0.08411214953271025	0.05895039539899353	0.05553558590941768	0.2368799424874191	0.05805176132278934	0.03540618260244428	0.3173975557153128
0.030864197530864206	0.034188034188034185	0.06932573599240269	0.0316951566951567	0.045109211775878434	0.1931386514719848	0.03205128205128205	0.023148148148148143	0.04890788224121557	0.4915716999050333
0.048687423687423695	0.050518925518925534	0.12393162393162395	0.07310744810744807	0.3519536019536019	0.12103174603174605	0.0460927960927961	0.06776556776556776	0.0682234432234432	0.048687423687423695
0.21631701631701628	0.1083916083916084	0.059207459207459213	0.1216783216783217	0.05337995337995337	0.25664335664335663	0.04568764568764569	0.034032634032634033	0.03613053613053613	0.06853146853146852
0.07711254262978404	0.04547176960970065	0.06025009473285335	0.041871921182266014	0.05494505494505497	0.34293292913982576	0.1114058355437666	0.07900719969685488	0.08772262220538082	0.09928003031451307
0.017678509830976196	0.02474991376336667	0.02725077612969989	0.03242497412901	0.7574163504656778	0.06105553639185926	0.019489479130734733	0.022076578130389785	0.01845463953087271	0.0194032424974129
0.37119856887298747	0.04785330948121646	0.035778175313059025	0.12924865831842586	0.10986881335718546	0.05456171735241504	0.1061419200954085	0.06827668455575431	0.028175313059033993	0.04889683959451401
0.056581716156184236	0.0877951835398644	0.036123451017068035	0.03764320785597381	0.04138414776712648	0.04956745382277297	0.052490063128361006	0.4775543605330839	0.0585690904839841	0.102291325695581
0.14184081814139618	0.04357492218763893	0.06291685193419297	0.11405068919519787	0.14806580702534458	0.07558915073365936	0.20609159626500667	0.060248999555357924	0.06825255669186306	0.07936860827034235
0.09134615384615384	0.07259615384615384	0.04278846153846153	0.05336538461538461	0.1225961538461539	0.061538461538461535	0.0639423076923077	0.33389423076923064	0.09663461538461536	0.061298076923076934
0.12141372141372145	0.04220374220374222	0.04553014553014553	0.06715176715176717	0.04573804573804574	0.2706860706860707	0.2367983367983368	0.043659043659043655	0.08440748440748437	0.042411642411642414
0.10319219685213922	0.0752604743959211	0.04333850587452893	0.05109731766792284	0.03136776767900689	0.041565063178896015	0.03801817778763024	0.5124140988694302	0.05442252272223453	0.04932387497228995
0.05134567665585035	0.0244321435388433	0.032544378698224845	0.02968123687726665	0.04208818476808551	0.030444741362855517	0.033975949608703954	0.046573773620920016	0.6821912578736401	0.026722656995609845
0.20379273504273512	0.1968482905982906	0.062767094017094	0.06143162393162392	0.040331196581196584	0.17361111111111113	0.12540064102564102	0.06410256410256407	0.051949786324786314	0.019764957264957268
0.15198237885462554	0.043883429345984416	0.042697390715011864	0.04201965435445612	0.031853608946119966	0.0708234496780752	0.07607590647238227	0.0777702473737716	0.4225686208065062	0.040325313453066766
0.14027149321266966	0.5297598329272537	0.030281935259310833	0.043334493560737916	0.02993386703793944	0.048381482770623055	0.04403063000348069	0.05795335885833624	0.0400278454577097	0.036025060911938744
0.05932896890343699	0.05585106382978722	0.05400981996726677	0.06771685761047459	0.058919803600654665	0.39893617021276573	0.10597381342062193	0.07815057283142389	0.060351882160392785	0.06076104746317512
0.03943771964076532	0.07360406091370557	0.1835220616946505	0.06462319406481844	0.37661069894572413	0.07868020304568532	0.0324092151503319	0.04588051542366263	0.04197579070675517	0.06325654041390083
0.11948825233344065	0.09422272288381073	0.06364660444158353	0.2405857740585775	0.06960090119085935	0.022368844544576768	0.09985516575474734	0.2280334728033473	0.02438043128419697	0.03781783070485999
0.18938371569950516	0.15811965811965814	0.0733243364822312	0.04228520017993703	0.039586144849302736	0.048133153396311294	0.08614484930274406	0.08771929824561403	0.19973009446693665	0.07557354925775976
0.055122297057780933	0.07107408720311942	0.07692307692307694	0.34898971995746186	0.16554413328606873	0.06965615030131159	0.048209854661467565	0.03633463310882665	0.08649415101028002	0.041651896490606174
0.11088379705400983	0.08960720130932898	0.1774413529732679	0.08742498636115657	0.2501363884342608	0.102291325695581	0.05087288597926895	0.04800872885979268	0.03423349699945445	0.04909983633387887
0.041279840848806384	0.09167771883289123	0.0669761273209549	0.029343501326259944	0.057194960212201586	0.04293766578249339	0.02619363395225464	0.03365384615384615	0.0601790450928382	0.5505636604774535
0.06444906444906441	0.054054054054054064	0.04937629937629938	0.08766458766458768	0.0984060984060984	0.3376645876645877	0.09511434511434516	0.07640332640332642	0.09199584199584199	0.04487179487179487
0.1100936100936101	0.10378510378510376	0.07203907203907202	0.061457061457061465	0.03968253968253969	0.13247863247863245	0.11233211233211236	0.04904354904354903	0.06898656898656899	0.2501017501017502
0.029191321499013812	0.04003944773175543	0.0629191321499014	0.03392504930966468	0.06745562130177518	0.471992110453649	0.12958579881656804	0.02859960552268245	0.08560157790927025	0.05069033530571994
0.028577020943433163	0.09179878645527502	0.04834605597964377	0.03885300450185946	0.058719906048150326	0.05206498336269328	0.034644744568408666	0.5475631238990017	0.05549031121550206	0.0439420630260325
0.06983805668016195	0.33663967611336043	0.0574898785425101	0.059716599190283375	0.033198380566801605	0.03441295546558703	0.04757085020242914	0.229757085020243	0.05121457489878541	0.08016194331983807
0.04187704187704188	0.044995544995545	0.0596970596970597	0.10677160677160676	0.4766854766854767	0.045738045738045734	0.06296406296406297	0.033561033561033585	0.05390555390555392	0.07380457380457385
0.1164835164835165	0.08498168498168497	0.04304029304029305	0.05146520146520149	0.07087912087912088	0.04249084249084251	0.09358974358974363	0.0716117216117216	0.3913919413919416	0.03406593406593407
0.07462949894142555	0.07357092448835569	0.0998588567395907	0.11167960479887086	0.05187014820042343	0.06280875088214538	0.07215949188426253	0.29745942131263226	0.07021877205363443	0.08574453069865913
0.05050718512256975	0.04797125950972105	0.30283178360101426	0.0606508875739645	0.04374471682163991	0.25570583262890945	0.052831783601014384	0.04099746407438716	0.06530008453085376	0.07945900253592557
0.0503457216940363	0.04883318928262749	0.059853068280034574	0.07130509939498705	0.11127917026793432	0.3480985306828004	0.12381158167675027	0.05661192739844426	0.06417458945548835	0.06568712186689718
0.0214799820062978	0.03609986504723348	0.03981106612685559	0.023391812865497068	0.05735492577597839	0.5066351776878093	0.09772829509671614	0.06207827260458839	0.07962213225371119	0.07579847053531262
0.07877664504170527	0.03459993821439605	0.0956132221192462	0.3671609514983009	0.18443002780352175	0.06734630831016372	0.0364535063330244	0.03537225826382452	0.054525795489650926	0.0457213469261662
0.07930214115781123	0.4546656093047847	0.06886069257203277	0.09436954797779544	0.03000264340470526	0.03899021940259055	0.08366375892149087	0.04533439069521545	0.035157282579962985	0.06965371398361088
0.07773892773892775	0.1254079254079254	0.04498834498834499	0.061072261072261075	0.04912587412587413	0.058391608391608375	0.053846153846153835	0.4475524475524475	0.057517482517482524	0.024358974358974363
0.050068274920345934	0.06269913518434228	0.0228720983158853	0.061106053709604	0.06474738279472007	0.034820209376422384	0.04426490669094217	0.5245789713245333	0.1003641329085116	0.034478834774692775
0.0395656974604343	0.027051895472948114	0.29057784320942204	0.0771071034228929	0.04563857195436143	0.03882959146117041	0.027419948472580058	0.034412955465587036	0.04324622745675377	0.3761501656238497
0.02579737335834897	0.0322076297686054	0.04596622889305816	0.04580988117573482	0.646810506566604	0.042057535959974975	0.03361475922451532	0.03486554096310193	0.038461538461538464	0.05440900562851784
0.4638538718806279	0.09004373552868536	0.028170825829688693	0.11204013377926422	0.03961924363262154	0.039104708001029054	0.08386930794957552	0.05479804476459993	0.05029585798816565	0.0382042706457422
0.02506265664160401	0.027568922305764413	0.17977636398689031	0.09176788124156544	0.034123770965876224	0.1053595527279738	0.027472527472527458	0.020628494312704842	0.043859649122807	0.4443801812222865
0.10637560637560638	0.16632016632016636	0.11278586278586275	0.06583506583506585	0.12352737352737353	0.1895356895356896	0.06427581427581427	0.0672210672210672	0.056479556479556485	0.047643797643797635
0.09498440748440752	0.3792879417879418	0.07211538461538464	0.050155925155925166	0.04807692307692308	0.0999220374220374	0.07679313929313927	0.09342515592515592	0.05067567567567567	0.034563409563409565
0.03673292999135695	0.0790838375108038	0.12640449438202242	0.03781331028522038	0.03111495246326705	0.0648228176318064	0.03910976663785652	0.03154710458081244	0.04235090751944685	0.5110198789974073
0.07789269553975436	0.06851971557853907	0.042824822236586936	0.2975113122171945	0.2493535875888817	0.09389140271493217	0.05187459599224308	0.04411764705882353	0.04137039431157078	0.03264382676147383
0.035986290936786014	0.1060548362528561	0.10548362528560554	0.10472201066260478	0.03351104341203353	0.1081492764661082	0.02627570449352629	0.038080731150038086	0.035986290936786	0.4057501904036558
0.198931623931624	0.08205128205128205	0.043376068376068375	0.3285256410256411	0.05811965811965813	0.07008547008547007	0.10331196581196583	0.026709401709401708	0.050747863247863255	0.03814102564102563
0.057257222415593466	0.1665506439262096	0.14584058475461192	0.026453184824225557	0.02610511660285416	0.0370692655760529	0.04785938043856597	0.33867037939436123	0.06752523494604941	0.08666898712147579
0.02086290093670166	0.03959693443088275	0.195004257734885	0.04016463241555493	0.051518592108998014	0.5265398807834232	0.024411013340902638	0.01972750496735736	0.03391995458416122	0.04825432869713312
0.08594976452119309	0.05062794348508634	0.09536891679748824	0.14540816326530612	0.06593406593406591	0.130298273155416	0.03983516483516482	0.07339089481946627	0.2700156985871272	0.04317111459968604
0.11801125703564733	0.07617260787992501	0.053846153846153884	0.0652908067542214	0.06998123827392122	0.0962476547842402	0.1682926829268293	0.07091932457786118	0.2386491557223266	0.04258911819887432
0.0640198511166253	0.04181141439205957	0.04640198511166254	0.08287841191066997	0.05409429280397022	0.5145161290322581	0.07866004962779158	0.024565756823821342	0.037468982630272964	0.055583126550868486
0.03423875827436658	0.02316822643232138	0.061287377311116185	0.06345583200182607	0.04633645286464277	0.5427984478429584	0.1081944761469984	0.028760556950467937	0.04861903674960056	0.043140835425701886
0.024070021881838075	0.01691634404982326	0.09611176569601078	0.07574482410368623	0.6420636256522472	0.022470964484093598	0.025248274701228757	0.026426527520619428	0.039387308533916865	0.03156034337653594
0.21242060691601986	0.07727593507410026	0.17360621030345802	0.07692307692307694	0.13814396612561747	0.05151729004940014	0.06474947071277347	0.0880381086803105	0.06757233592095974	0.049752999294283715
0.0769230769230769	0.0970893970893971	0.11226611226611226	0.09875259875259876	0.09896049896049897	0.10665280665280663	0.17463617463617467	0.07130977130977131	0.10644490644490644	0.056964656964656975
0.06243756243756241	0.03196803196803196	0.11155511155511157	0.07659007659007662	0.0949050949050949	0.048784548784548784	0.0684315684315684	0.041125541125541135	0.07109557109557109	0.3931068931068931
0.06616563513115238	0.14913056292366636	0.037872089596227516	0.07662835249042149	0.053934571175950484	0.03610374300029473	0.12068965517241377	0.34910109048040083	0.0658709106984969	0.044503389330975536
0.09328358208955223	0.06472445464982776	0.026836969001148108	0.05467853042479909	0.03171641791044776	0.4553673938002297	0.07534443168771529	0.09170493685419057	0.0645809414466131	0.041762342135476464
0.056801994301994285	0.04095441595441595	0.06000712250712247	0.0706908831908832	0.4157763532763533	0.05484330484330485	0.11787749287749286	0.04380341880341879	0.05235042735042735	0.08689458689458687
0.04979991107158737	0.04001778568252558	0.06825255669186303	0.0644730991551801	0.04401956425077812	0.051133837261004886	0.06514006224988883	0.05624722098710537	0.4802134281903067	0.0807025344597599
0.10560248999555358	0.05513561582925745	0.04657625611382836	0.19052912405513564	0.14050689195197866	0.09904401956425077	0.2504446420631392	0.03301467318808358	0.05224544241885282	0.026900844819919962
0.11298865069356873	0.03581336696090795	0.052080706179066835	0.04060529634300125	0.042370744010088265	0.029003783102143764	0.027490542244640613	0.026481715006305175	0.6116015132408574	0.021563682219419924
0.04368256178210931	0.04176818656456665	0.2166724678036896	0.03915767490428123	0.04350852767142361	0.07292029237730592	0.03915767490428123	0.04733727810650889	0.046467107553080415	0.4093282283327534
0.05335454019664546	0.04164256795835743	0.15442452284557542	0.03513591671486409	0.035714285714285705	0.38866396761133615	0.06636784268363212	0.02559282822440717	0.0412087912087912	0.15789473684210528
0.18461538461538454	0.4169471153846154	0.05408653846153845	0.05264423076923078	0.03461538461538462	0.046153846153846136	0.06466346153846153	0.06274038461538461	0.04975961538461538	0.033774038461538466
0.08261538461538466	0.10723076923076927	0.04446153846153848	0.04184615384615386	0.04400000000000001	0.05492307692307695	0.049538461538461566	0.4701538461538461	0.04923076923076925	0.056000000000000036
0.06253825749846972	0.11079371556825138	0.05468271781269129	0.04529687818812488	0.0595796776168129	0.03142215874311365	0.05192817792287289	0.4727606610895737	0.08233013670679454	0.02866761885329524
0.034651669085631345	0.044085631349782314	0.047169811320754734	0.034288824383163996	0.056603773584905676	0.06132075471698115	0.03084179970972425	0.03846153846153847	0.047351233671988416	0.6052249637155297
0.4768702088289717	0.05841924398625431	0.041501453872587885	0.12899814961670633	0.04982817869415808	0.036346814697330164	0.032117367168913565	0.04044409199048374	0.07269362939466027	0.06278086174993391
0.2457428068115091	0.2312585633196321	0.046095126247798	0.08524173027989823	0.0362106087296927	0.045312194167156	0.054511646114699545	0.1408299080054805	0.05402231356429831	0.06077510275983559
0.12938856015779102	0.05700197238658779	0.21617357001972395	0.09802761341222886	0.21360946745562134	0.05798816568047337	0.047731755424063126	0.05069033530571993	0.06883629191321494	0.060552268244575935
0.042999135695764905	0.06439066551426098	0.04451166810717373	0.08081244598098529	0.0414866032843561	0.15427830596369915	0.4098962834917891	0.04991356957649093	0.06028522039757996	0.05142610198789973
0.030614870079753005	0.028170825829688693	0.029714432724466163	0.035631592487779765	0.0340879855930023	0.02572678157962438	0.02315410342166194	0.03961924363262154	0.7285824543349626	0.0246977103164394
0.07484407484407486	0.1768884268884269	0.05578655578655578	0.06774081774081774	0.043659043659043655	0.05492030492030493	0.09857934857934857	0.3106375606375608	0.07033957033957032	0.04660429660429661
0.09790209790209793	0.16538461538461546	0.07062937062937061	0.2531468531468532	0.06468531468531469	0.11486013986013985	0.08986013986013983	0.03146853146853147	0.0347902097902098	0.07727272727272726
0.21511403169694626	0.09798994974874373	0.0425202937765752	0.06841901816776191	0.16138384228836491	0.06648627754155391	0.19965210668728256	0.05083107846926944	0.06107460378817161	0.0365287978353305
0.02293447293447293	0.055555555555555566	0.107977207977208	0.1725071225071225	0.04358974358974359	0.30356125356125346	0.0576923076923077	0.0378917378917379	0.03361823361823362	0.16467236467236454
0.3377180440377466	0.17200457535030028	0.04103517300543323	0.14383757506434086	0.045038604518158436	0.04746925936517015	0.0849299399485273	0.027309122104661132	0.059336574206462676	0.041321132399199316
0.11349306431273645	0.2010561160151324	0.053515132408575035	0.03420554854981085	0.02206809583858765	0.03775220680958387	0.0569829760403531	0.3314155107187896	0.053515132408575014	0.09599621689785624
0.10422783323546682	0.06826189078097476	0.09718144450968877	0.05416911332941866	0.3647974163241339	0.0412507339988256	0.04917792131532591	0.06503229594832648	0.10143863769817972	0.05446271285965943
0.16875981161695444	0.08241758241758243	0.032967032967032954	0.053150930701951114	0.040031397174254316	0.03734021080959855	0.1216640502354788	0.39100695223144205	0.046422964790311716	0.026239067055393587
0.09208309938236946	0.10429533969679958	0.07243121841661987	0.06667602470522177	0.08239752947782147	0.07186973610331276	0.03439079169006177	0.3408197641774285	0.05376193149915777	0.08127456485120718
0.03993453355155484	0.05433715220949264	0.07430441898527003	0.05662847790507365	0.06873977086743045	0.03633387888707037	0.023895253682487717	0.07479541734860884	0.5085106382978721	0.06252045826513909
0.037895927601809945	0.040016968325791866	0.09728506787330317	0.10661764705882353	0.05401583710407242	0.4048359728506786	0.10789027149321263	0.059389140271493224	0.04567307692307692	0.04638009049773757
0.18232248520710054	0.07599852071005918	0.12999260355029588	0.09005177514792898	0.10225591715976333	0.09485946745562132	0.07045118343195265	0.09929733727810652	0.054178994082840236	0.10059171597633136
0.348953728264073	0.1246684350132626	0.05172413793103447	0.09504862953138814	0.04715590922487475	0.037135278514588865	0.049071618037135285	0.13660477453580902	0.07279693486590039	0.0368405540819334
0.08244478293983247	0.4346915460776848	0.06949733434881952	0.07216298552932221	0.029893373952779908	0.03731911652703734	0.055978674790556016	0.11005331302361013	0.06302361005331304	0.044935262757044965
0.05502780352177943	0.05271084337349398	0.062326227988878574	0.0938368860055607	0.025602409638554216	0.04703429101019462	0.13635310472659876	0.028151065801668217	0.461306765523633	0.037650602409638564
0.2918956043956045	0.1917582417582418	0.0423076923076923	0.1407967032967032	0.04656593406593408	0.04780219780219781	0.09120879120879123	0.06510989010989007	0.038598901098901114	0.043956043956043966
0.4617056856187292	0.061538461538461535	0.04264214046822744	0.12140468227424747	0.07876254180602005	0.02792642140468227	0.06471571906354515	0.061538461538461535	0.032107023411371234	0.04765886287625417
0.03132434575733544	0.030531324345757338	0.10904044409199053	0.0380650277557494	0.0395189003436426	0.12080359503039916	0.033174729051017725	0.03502511234469996	0.04189796457837695	0.5206185567010311
0.21047008547008547	0.08066239316239315	0.0343215811965812	0.10056089743589744	0.125	0.06904380341880342	0.23490918803418795	0.058627136752136766	0.033119658119658134	0.05328525641025642
0.065884787857882	0.1003794411866161	0.04898240772680235	0.048120041393584	0.041566057261124535	0.08916867885477754	0.09468782338737494	0.06381510865815798	0.3872024836150396	0.060193170058640874
0.047054009819967255	0.11722585924713586	0.046235679214402615	0.10801963993453352	0.056055646481178376	0.0478723404255319	0.042348608837970536	0.056464811783960726	0.036620294599017986	0.4421031096563012
0.14588074647246246	0.08974358974358974	0.03178576847215901	0.1974662418449401	0.036185707783340924	0.014944621453497196	0.08314368077681686	0.33826429980276146	0.04134425732058868	0.021241086329843725
0.16118736035748482	0.4036067666773063	0.050750079795722984	0.04372805617618896	0.04085541015001595	0.05665496329396745	0.02920523459942548	0.12384296201723588	0.04548356208107245	0.04468560485157995
0.0406890406890407	0.056281556281556296	0.06563706563706567	0.040540540540540564	0.5899910899910898	0.03549153549153552	0.033412533412533425	0.02717552717552717	0.03608553608553609	0.07469557469557474
0.10721710721710724	0.3029403029403029	0.0550935550935551	0.06994356994356997	0.04766854766854767	0.044253044253044264	0.05539055539055539	0.22096822096822094	0.05449955449955449	0.04202554202554203
0.12187131437557333	0.3035644083344254	0.04953479229458788	0.1393657449875508	0.042130782335211635	0.06571877866596777	0.06657056742235617	0.12573712488533614	0.039771982702136034	0.045734503996854935
0.11009292720702116	0.04543107898812596	0.03562209602478058	0.09460505937016003	0.3462829117191533	0.041300980898296334	0.18637067630356224	0.055498193082085694	0.04969024264326278	0.03510583376355187
0.1271712158808932	0.05314309346567408	0.038254755996691474	0.3145161290322581	0.06017369727047143	0.04280397022332505	0.2007857733664185	0.04528535980148881	0.07754342431761782	0.04032258064516127
0.0775434243176179	0.21718362282878406	0.058746898263027286	0.0666253101736973	0.0564516129032258	0.02276674937965261	0.05527295285359802	0.06383374689826303	0.2745037220843672	0.10707196029776672
0.09808407206176724	0.031312553617386336	0.07234772662281955	0.05619102087503575	0.048184157849585366	0.039891335430368886	0.04932799542464971	0.03946239633971976	0.10037174721189587	0.4648269945667716
0.06896551724137931	0.51496779082986	0.059681697612732114	0.07711254262978401	0.03258810155361879	0.0742705570291777	0.04717696097006442	0.039029935581659694	0.05286093217127701	0.03334596438044713
0.10775588048315322	0.20629370629370627	0.05292434837889382	0.3272409408773045	0.03655435473617292	0.0944055944055944	0.06071201525746981	0.05387794024157662	0.03226319135410045	0.027972027972027986
0.29758800521512385	0.3746197305519339	0.03053020425901782	0.04248152976966535	0.024989135158626684	0.020643198609300303	0.0656236418948283	0.07040417209908732	0.027053455019556714	0.04606692742285963
0.1408711770157553	0.16404077849860982	0.07136237256719184	0.1061167747914736	0.0484244670991659	0.22150139017608894	0.06464318813716405	0.046802594995366084	0.05120481927710845	0.08503243744207599
0.0435568704799474	0.03270874424720578	0.08251150558842868	0.02284681130834977	0.04388560157790927	0.5698553583168965	0.07297830374753447	0.03829717291255751	0.04569362261669955	0.047666009204470734
0.274179037336932	0.05060728744939272	0.0661268556005398	0.12415654520917685	0.046783625730994136	0.06140350877192983	0.23549257759784076	0.048582995951417005	0.040260908681961305	0.05240665766981555
0.10405219780219782	0.051167582417582416	0.02764423076923077	0.03846153846153845	0.029189560439560443	0.09460851648351644	0.09495192307692303	0.11349587912087912	0.35903159340659346	0.08739697802197803
0.4032792604221174	0.08642944357230073	0.04910169195883482	0.03846153846153847	0.02372230943659515	0.022065236350950642	0.2992325135182278	0.03863596720739578	0.01875109017966161	0.020320948892377462
0.04954367666232073	0.033681008257279425	0.07475010864841375	0.0975662755323772	0.42829204693611467	0.13928726640591044	0.039113428943937434	0.03194263363754889	0.06345067362016517	0.0423728813559322
0.04067338412386337	0.055173261243548766	0.08626198083067091	0.11943966576554438	0.4980339149668224	0.050995330548046204	0.028385352666502824	0.02199557630867535	0.047186040796264435	0.05185549275006145
0.11061538461538467	0.1495384615384616	0.04876923076923079	0.1224615384615385	0.07507692307692312	0.047384615384615414	0.09430769230769233	0.24184615384615385	0.04676923076923079	0.06323076923076926
0.4083120670798395	0.05413780532263945	0.035545023696682464	0.14928909952606634	0.05468465184104994	0.04648195406489245	0.1219467736055414	0.033175355450236976	0.04393000364564347	0.05249726576740795
0.08173076923076923	0.21850961538461536	0.07620192307692306	0.04591346153846155	0.07163461538461541	0.0730769230769231	0.059375	0.20216346153846151	0.08557692307692308	0.08581730769230768
0.05334249084249086	0.2548076923076924	0.06845238095238095	0.18017399267399264	0.04075091575091575	0.1474358974358974	0.07554945054945053	0.04006410256410256	0.04761904761904763	0.09180402930402932
0.07544378698224849	0.07438715131022823	0.11348267117497887	0.06931530008453085	0.05198647506339815	0.08030431107354187	0.05431107354184279	0.03402366863905325	0.04332206255283179	0.4034234995773459
0.17094017094017094	0.05652680652680653	0.05303030303030302	0.04215229215229215	0.3049728049728049	0.037490287490287495	0.10275835275835278	0.07808857808857808	0.09265734265734266	0.06138306138306139
0.2253928866832093	0.10401157981803136	0.0519023986765922	0.08478081058726215	0.04425144747725391	0.03970223325062034	0.06968569065343258	0.27460711331679066	0.0423904052936311	0.06327543424317615
0.3822234978951397	0.14590508993494067	0.04305396096440873	0.16838882510524306	0.07443551473402221	0.046880979716800615	0.0408534251817834	0.01894374282433984	0.04802908534251819	0.031285878300803684
0.058436039099022515	0.06226094347641306	0.12452188695282612	0.0720356991075223	0.115809604759881	0.08903527411814705	0.0673608159796005	0.06778580535486614	0.060348491287717784	0.2824054398640033
0.02078016769959897	0.04857819905213271	0.28818811520233323	0.034633612832664966	0.0449325555960627	0.26494713816988696	0.0991615020051039	0.018866204885162226	0.041195771053590964	0.13871673350346336
0.06428836863619476	0.18691936083240426	0.06577480490523971	0.037160906726124106	0.03270159791898923	0.07209215904868076	0.036231884057971016	0.3710516536603492	0.03641768859160162	0.0973615756224452
0.14986737400530512	0.37356321839080464	0.06513409961685826	0.0698496905393457	0.04745063365753022	0.060713233127026235	0.03698791629826112	0.10580607132331267	0.04538756262894194	0.04524020041261422
0.024150268336314853	0.025044722719141328	0.08908765652951697	0.027728085867620763	0.056887298747763874	0.17316636851520575	0.029874776386404307	0.034883720930232565	0.029695885509839013	0.5094812164579606
0.1210826210826211	0.05514855514855516	0.0868945868945869	0.1275946275946276	0.14163614163614166	0.06023606023606023	0.2474562474562475	0.05026455026455027	0.06817256817256817	0.04151404151404151
0.10539940828402368	0.10780325443786984	0.2512019230769231	0.08995931952662725	0.1316568047337278	0.06018860946745563	0.07498150887573965	0.0636094674556213	0.05168269230769232	0.06351701183431951
0.13843101343101336	0.053571428571428575	0.030525030525030524	0.07387057387057386	0.3704212454212453	0.05311355311355312	0.049603174603174614	0.10088522588522593	0.08501221001221002	0.04456654456654457
0.01997041420118343	0.1380670611439842	0.19378698224852067	0.1152613412228797	0.033530571992110465	0.21301775147928995	0.0523915187376726	0.0488165680473373	0.029462524654832362	0.15569526627218933
0.1302161890397185	0.19431875314228256	0.030668677727501262	0.07290095525389641	0.02174459527400703	0.03594771241830065	0.07755153343388635	0.3578431372549019	0.035067873303167414	0.04374057315233786
0.1623752816221435	0.07901512713228194	0.03202446089475379	0.034760218860637265	0.029449629868039912	0.037335049887351146	0.14934019954940458	0.1363051174766656	0.30543933054393313	0.0339555841647892
0.15303215303215306	0.044770044770044766	0.06837606837606841	0.14652014652014653	0.14529914529914528	0.13675213675213674	0.053724053724053734	0.043345543345543344	0.1414326414326414	0.06674806674806676
0.1405204849498328	0.13728051839464886	0.022993311036789296	0.04959239130434781	0.02262750836120401	0.049696906354515034	0.03072742474916388	0.4529682274247491	0.05157817725752509	0.042015050167224066
0.04791208791208791	0.05274725274725274	0.13120879120879125	0.039120879120879117	0.052087912087912115	0.1092307692307692	0.031208791208791213	0.032747252747252736	0.043296703296703286	0.4604395604395604
0.05019980019980018	0.08791208791208792	0.09915084915084914	0.11563436563436565	0.3084415584415584	0.09140859140859142	0.04695304695304695	0.07292707292707291	0.06543456543456544	0.06193806193806192
0.2320049428483164	0.10194624652455976	0.0829471733086191	0.17485325919060854	0.0454124189063948	0.1274328081556997	0.05993203583565029	0.04016064257028111	0.0370713623725672	0.09823911028730306
0.07277369932971592	0.08713692946058092	0.09926587934886692	0.0901691669326524	0.05888924353654645	0.06287902968400894	0.11873603574848388	0.03447175231407598	0.3306734759016915	0.04500478774337696
0.10384615384615384	0.25721153846153844	0.0953525641025641	0.05464743589743591	0.07003205128205127	0.03621794871794873	0.06955128205128205	0.07980769230769227	0.03205128205128205	0.2012820512820513
0.024555249310949642	0.031946880481082435	0.05850663993986471	0.03896266599849663	0.0318215985968429	0.03269857178651968	0.053871210223001766	0.035078927587070916	0.6545978451515911	0.03796041092458032
0.15649165649165653	0.07132682132682132	0.037342287342287325	0.05708180708180706	0.03388278388278388	0.3664021164021165	0.13695563695563695	0.03652828652828653	0.05820105820105821	0.04578754578754578
0.04297883324728962	0.03975219411461022	0.04336602994321116	0.1773360867320599	0.5242643262777491	0.04426948890036138	0.024909654104284973	0.03407330924109445	0.03704181724315952	0.03200826019617965
0.3322759714512291	0.16693100713719272	0.04540047581284696	0.0541237113402062	0.04321966693100713	0.042228390166534506	0.11260904044409202	0.06007137192704204	0.061459159397303724	0.08168120539254559
0.027823240589198026	0.03621112929623568	0.0597381342062193	0.07446808510638298	0.5380523731587561	0.0838788870703764	0.04050736497545008	0.03805237315875612	0.05748772504091651	0.043780687397708656
0.06045601105481348	0.2535697835099032	0.04571625978811608	0.432174113311838	0.02349147858129893	0.036043298019345915	0.054928604329801935	0.02084292952556425	0.04940119760479042	0.023376324274527863
0.04118104118104117	0.03982128982128982	0.05730380730380731	0.3111888111888111	0.1824009324009324	0.04797979797979798	0.14743589743589738	0.04448329448329448	0.04662004662004663	0.0815850815850816
0.4777450372208438	0.06738523573200994	0.01667183622828784	0.2051799007444168	0.01736972704714639	0.07118486352357316	0.044199751861042184	0.029854218362282883	0.04047766749379652	0.029931761786600494
0.1301208370173888	0.4615384615384616	0.044061302681992334	0.06041850869437077	0.04582964927792515	0.04465075154730326	0.07191276156793397	0.06557618626584144	0.031388152077807256	0.044503389330975536
0.06539637732298285	0.03869677722888732	0.033403904963537984	0.030581039755351667	0.06292637026581979	0.06469066102093626	0.04387203011056222	0.11773700305810395	0.5152905198776759	0.027405316396142083
0.04163879598662206	0.053177257525083614	0.05033444816053512	0.03394648829431439	0.043645484949832766	0.32257525083612043	0.13712374581939804	0.14782608695652175	0.08528428093645485	0.08444816053511704
0.04712041884816755	0.03926701570680628	0.059806685461135725	0.028795811518324606	0.029601288763592425	0.5990737011679421	0.059403946838501816	0.0287958115183246	0.057591623036649185	0.05054369714055577
0.057748049052396874	0.3092530657748049	0.08651059085841696	0.053177257525083614	0.02051282051282052	0.030992196209587517	0.061538461538461535	0.23913043478260865	0.04849498327759198	0.0926421404682274
0.0928220715454758	0.21837736731353752	0.043020808978255776	0.23918634556932425	0.029927519289221407	0.06967500584521863	0.15443067570727148	0.0769230769230769	0.042903904606032266	0.03273322422258591
0.07170795306388526	0.043459365493263805	0.05606258148631031	0.09039548022598867	0.4650152107779227	0.08670143415906131	0.04780530204259019	0.04302477183833117	0.04519774011299437	0.05063016079965232
0.05139402082633523	0.08431306684581794	0.05374538125629829	0.02670473631172321	0.036110178031575416	0.03392677191803828	0.061135371179039284	0.5238495129324826	0.08095398051729928	0.04786698018139067
0.14508050089445435	0.1771019677996422	0.0372093023255814	0.08372093023255814	0.05241502683363148	0.037030411449016094	0.22737030411449016	0.13398926654740612	0.05241502683363148	0.053667262969588535
0.04487179487179487	0.06388888888888886	0.044658119658119666	0.03547008547008547	0.03888888888888887	0.1121794871794872	0.12649572649572652	0.14230769230769227	0.3239316239316239	0.06730769230769228
0.0213428190306803	0.025122276567363273	0.03890618052467763	0.03746109381947532	0.033903957314361924	0.042018674966651834	0.04479768786127169	0.03857269897732327	0.6774121831925299	0.04046242774566474
0.0582365747460087	0.2670537010159652	0.14314223512336716	0.13715529753265607	0.03791727140783745	0.11447750362844705	0.03864296081277215	0.06059506531204645	0.04517416545718435	0.09760522496371554
0.03403675970047651	0.042035398230088485	0.06552076242341733	0.05020422055820285	0.06722260040844114	0.3772974812797821	0.15571817562968004	0.035568413886997954	0.0772634445200817	0.09513274336283188
0.09372885179336787	0.06429054816151589	0.06406496729077372	0.04725919242048272	0.04782314459733812	0.4124746221520414	0.10139860139860134	0.0543649898488608	0.06361380554928939	0.05098127678772838
0.04608127721335269	0.03864296081277215	0.052249637155297526	0.07565312046444121	0.04462989840348333	0.08145863570391873	0.10994194484760524	0.05224963715529755	0.03973149492017418	0.4593613933236574
0.0466321243523316	0.04722997210043843	0.13152650458349946	0.06895177361498607	0.0416500597847748	0.4005579912315662	0.08349940215225188	0.04722997210043841	0.05241131925069747	0.08031088082901558
0.173992673992674	0.2678571428571429	0.04761904761904763	0.051968864468864485	0.060210622710622726	0.07715201465201463	0.04326923076923079	0.14743589743589738	0.0673076923076923	0.0631868131868132
0.09685569904548008	0.38700168444694	0.04421673217293655	0.2362436833239753	0.018809657495788883	0.037198203256597416	0.04337450870297586	0.059797866367209435	0.02372262773722628	0.0527793374508703
0.11920827710301392	0.17611336032388664	0.07130004498425555	0.11088618983355827	0.049707602339181284	0.03801169590643276	0.08929374718848403	0.1702654071075124	0.11426000899685107	0.060953666216824076
0.0751493651979089	0.1143577296489918	0.027072442120985803	0.058532486930545184	0.03687453323375653	0.03472740851381628	0.0720687079910381	0.4945855115758029	0.028846153846153837	0.05778566094100075
0.1062633019154758	0.20492550927333536	0.044390392216479176	0.1033748859835816	0.04287017330495591	0.028276071754332617	0.04864700516874429	0.3314077227120705	0.04134995439343265	0.04849498327759197
0.11174472215481683	0.07570977917981071	0.02123271050715845	0.06600339723368115	0.033001698616840575	0.032759039068187334	0.06369813152147538	0.5228099975734046	0.04513467604950253	0.027905848095122542
0.06838565022421525	0.07424974129010002	0.08727147292169711	0.1250431183166609	0.04251466022766471	0.19023801310796834	0.18135563987581926	0.10641600551914454	0.04527423249396345	0.0792514660227665
0.02409781576448243	0.028490028490028494	0.08095916429249762	0.045821462488129135	0.03869895536562204	0.2541547958214625	0.29000474833808176	0.04748338081671414	0.1136039886039886	0.07668566001899332
0.047769582016157365	0.2416578854935019	0.09711977520196696	0.05216016859852475	0.03863716192483317	0.08587987355110642	0.073410607657183	0.226554267650158	0.04214963119072708	0.0946610467158412
0.08981602201941183	0.15029697233087064	0.06395769955091991	0.26075619295958274	0.042083152252643766	0.020425901781833983	0.04056207446037954	0.2661161813704187	0.03636100246269738	0.029624800811241487
0.037122081898201285	0.043723689246077314	0.06362418675851512	0.034060466896287785	0.03329506314580942	0.03071182548794488	0.046115575966322216	0.11882893226176808	0.5683122847301949	0.024205893608878683
0.039092055485498135	0.1467002942412778	0.07103825136612023	0.04602774274905424	0.03720050441361919	0.20386717108028574	0.1269440941572089	0.2473728457335014	0.03530895334174024	0.046448087431694006
0.07979520479520483	0.5006243756243756	0.04882617382617382	0.055319680319680334	0.038086913086913095	0.026723276723276717	0.08241758241758243	0.059565434565434575	0.02997002997002996	0.07867132867132869
0.0664335664335664	0.059580419580419576	0.04167832167832168	0.04083916083916087	0.04293706293706294	0.029650349650349662	0.04405594405594407	0.559160839160839	0.060839160839160834	0.05482517482517483
0.052792748652621284	0.06945124938755512	0.09676629103380698	0.033072023517883395	0.03784909358157767	0.1169769720725135	0.042136207741303285	0.4251592356687898	0.08782459578637923	0.03797158255756981
0.203125	0.2744391025641025	0.032318376068376065	0.07264957264957264	0.04473824786324787	0.06810897435897435	0.04821047008547008	0.11658653846153845	0.08133012820512821	0.05849358974358975
0.14767655552638492	0.30637962719873985	0.058020477815699675	0.1169598319768968	0.03347335258598057	0.0859805723286952	0.08099238645313728	0.04043055920189025	0.06904699396166973	0.06103964295090573
0.031069209342189843	0.024319691450610668	0.05453181915577458	0.07188772230554961	0.06363831154917504	0.04928219412899079	0.07874437540175701	0.046389543604028284	0.5350332119134348	0.045103921148489386
0.07201309328968904	0.018003273322422263	0.027823240589198037	0.09253955264593562	0.026663938897981448	0.05094108019639934	0.036074740861974895	0.04323513366066559	0.5480087288597926	0.08469721767594109
0.050444530344027835	0.03459605720912253	0.05682257441051411	0.07576343254735211	0.3683803633552378	0.08446076536528799	0.19462698105914186	0.0461925009663703	0.039041360649400864	0.04967143409354465
0.03899082568807339	0.07110091743119265	0.11609033168666195	0.06316160903316867	0.05786873676781934	0.049576570218772084	0.034403669724770665	0.04199011997177135	0.04763585038814396	0.4791813690896259
0.055811036789297684	0.05602006688963211	0.04117892976588629	0.05016722408026756	0.038252508361204016	0.044523411371237456	0.06312709030100336	0.5346989966555182	0.07483277591973242	0.041387959866220736
0.4080188679245284	0.07982583454281568	0.06331640058055152	0.0518867924528302	0.057148040638606686	0.09651669085631352	0.09960087082728596	0.046444121915820036	0.045174165457184334	0.052068214804063866
0.1132195618950586	0.07106469689251142	0.05196128374936323	0.028527763627101382	0.06889964340295468	0.040117167600611306	0.045211411105450836	0.07526744778400404	0.4696892511462048	0.03604177279673968
0.0808881839809675	0.07434575733544803	0.08961141950832671	0.06225218080888185	0.036677240285487696	0.08088818398096748	0.04163362410785091	0.035884218873909614	0.06046788263283109	0.4373513084853293
0.2359615384615384	0.09817307692307692	0.026442307692307696	0.047692307692307714	0.055000000000000014	0.027115384615384614	0.057980769230769225	0.3501923076923077	0.05836538461538464	0.04307692307692309
0.1150418209241739	0.106951871657754	0.04223227752639517	0.06417112299465239	0.04243795420266009	0.026875085698615117	0.048951048951048966	0.44741532976827103	0.07795146030440149	0.027972027972027972
0.11692307692307692	0.040512820512820506	0.08427350427350426	0.036752136752136746	0.03333333333333332	0.04085470085470086	0.06478632478632475	0.4594871794871795	0.06393162393162391	0.059145299145299125
0.04042136207741303	0.060754532092111714	0.10509554140127388	0.046300832925036735	0.0492405683488486	0.1004409603135718	0.04017638412542872	0.03821656050955414	0.041156295933365984	0.4781969622733954
0.04847053531264056	0.06713900134952769	0.056230319388214135	0.04509671614934773	0.0199055330634278	0.3671839856050383	0.2395411605937921	0.046221322537112	0.0569050832208727	0.05330634278002699
0.2406112406112406	0.1987826987826988	0.10968660968660968	0.07277907277907278	0.051541051541051534	0.03910903910903911	0.09039109039109043	0.0799015799015799	0.040015540015540016	0.0771820771820772
0.053413461538461535	0.13793269230769234	0.058701923076923075	0.03802884615384615	0.05442307692307692	0.04028846153846154	0.10158653846153844	0.4391826923076924	0.037163461538461534	0.039278846153846136
0.4171195652173913	0.10179765886287626	0.0355351170568562	0.1446488294314381	0.0912416387959866	0.017244983277591976	0.10388795986622074	0.027173913043478264	0.025501672240802683	0.03584866220735787
0.04807692307692308	0.06751672240802678	0.2909698996655519	0.04243311036789299	0.048913043478260886	0.2690217391304347	0.06145484949832776	0.033862876254180614	0.05183946488294315	0.08591137123745818
0.08285849952516616	0.07241215574548908	0.047720797720797715	0.22269705603038936	0.20061728395061731	0.07027540360873694	0.12939221272554607	0.07929724596391265	0.04439696106362772	0.05033238366571699
0.034914115011202375	0.07449589245705747	0.06852128454070197	0.06460044809559372	0.07281553398058252	0.05507841672890215	0.06273338312173263	0.06534727408513814	0.034353995519044035	0.4671396564600448
0.048021978021978017	0.17109890109890108	0.038901098901098906	0.02945054945054945	0.027142857142857142	0.0621978021978022	0.04538461538461537	0.3891208791208791	0.05714285714285715	0.13153846153846155
0.06513409961685825	0.06041850869437077	0.0904804008252284	0.03743000294724432	0.049661066902446205	0.05732390215148835	0.04185086943707632	0.10005894488653108	0.4605069260241675	0.037135278514588865
0.08410655492367555	0.05926369350493865	0.061209218796767474	0.056420233463035034	0.06061059563005089	0.14531577372044294	0.034121520502843464	0.10954803950912904	0.051481592337623484	0.3379227776114935
0.05001462415911085	0.032173150043872466	0.042848786194793806	0.03656039777712782	0.04621234279028956	0.04167885346592571	0.07970166715413864	0.06697864872769815	0.5620064346300088	0.04182509505703422
0.09514170040485832	0.2615384615384615	0.05627530364372468	0.2463562753036437	0.05890688259109311	0.10526315789473682	0.05546558704453439	0.036437246963562764	0.05202429149797568	0.032591093117408904
0.2880814837336577	0.03891760413499544	0.04195804195804197	0.2655822438431134	0.05031924597141986	0.05609607783520828	0.09212526603830948	0.07236242018850716	0.04849498327759197	0.04606263301915476
0.09365228267667287	0.02970606629143214	0.057223264540337715	0.07145090681676045	0.391963727329581	0.06410256410256407	0.08630393996247654	0.0698874296435272	0.10240775484677923	0.03330206378986865
0.09208309938236946	0.1490735541830432	0.12633352049410446	0.045760808534531135	0.06597417181358786	0.058955642897248764	0.04323413812464908	0.054463784390791685	0.04463784390791689	0.3194834362717574
0.10102800425381067	0.052818149592343135	0.029776674937965264	0.2424672102091457	0.09464728819567528	0.07018787663948954	0.2383906416164481	0.04200638071605814	0.09252038284296353	0.036157390996100665
0.11092769891053154	0.08715747771541761	0.22152525586001984	0.10382964674810168	0.2233410366457577	0.06503796632552	0.03615054473423572	0.04671508748761966	0.041597887091449334	0.06371739848134697
0.04625779625779625	0.0793139293139293	0.1931392931392932	0.07806652806652804	0.04158004158004159	0.2700623700623701	0.0744282744282744	0.06340956340956339	0.033264033264033266	0.12047817047817047
0.02894528152260112	0.04533439069521545	0.0678033306899286	0.03251387787470262	0.0815490351572826	0.10692572032778222	0.15648955855141414	0.1656093047845625	0.2694951097012953	0.045334390695215464
0.047791317593297813	0.06949733434881951	0.1424219345011425	0.05674028941355678	0.1395658796648896	0.053313023610053335	0.03769992383853772	0.11595582635186602	0.04512566641279514	0.2918888042650419
0.034188034188034185	0.04905239687848383	0.12709030100334456	0.0369751021924935	0.05871423262727611	0.06168710516536605	0.04533630620587141	0.03790412486064658	0.04180602006688961	0.5072463768115942
0.09558488848429676	0.10764679107874373	0.05234410559854349	0.07555757851615838	0.08101957214383249	0.06736458807464721	0.0696404187528448	0.08170232134729175	0.10013654984069187	0.2690031861629495
0.18819545234639573	0.20924044508950174	0.059748427672955975	0.04281567489114658	0.10328979196903726	0.13086598935655544	0.05321722302854378	0.05926463473633284	0.03991291727140783	0.1134494436381229
0.04769984917043742	0.029977375565610868	0.2537707390648567	0.11274509803921573	0.0529788838612368	0.16628959276018096	0.12198340874811466	0.06353695324283559	0.05467571644042234	0.09634238310708902
0.033948194662480384	0.03492935635792778	0.04022762951334381	0.031200941915227636	0.06927001569858712	0.032770800627943505	0.03551805337519623	0.04650706436420722	0.6465855572998431	0.02904238618524333
0.1415187376725838	0.4248520710059173	0.06755424063116372	0.05384615384615386	0.03126232741617358	0.038658777120315575	0.030966469428007886	0.11775147928994086	0.030571992110453645	0.06301775147928998
0.04280656581911812	0.0708078532346315	0.13147730930157706	0.02478274863212101	0.0844866430640489	0.03524299967814612	0.034760218860637265	0.039588027035725774	0.04232378500160927	0.493723849372385
0.08859303090072322	0.08579881656804736	0.12524654832347135	0.16978961209730442	0.1962524654832348	0.07133464825772515	0.02859960552268245	0.045036160420775816	0.039776462853385916	0.1495726495726495
0.05695076132094126	0.04943642475776151	0.04399841803440774	0.09185287719992087	0.5147320545778131	0.047953332015028674	0.08809570891833099	0.029760727704172426	0.04053786830136444	0.036681827170259064
0.04933110367892976	0.07002508361204013	0.060200668896321086	0.19795150501672246	0.07441471571906356	0.11057692307692307	0.30142140468227424	0.03887959866220737	0.044523411371237484	0.05267558528428093
0.06587561374795416	0.029732678668848888	0.051145662847790506	0.17648663393344252	0.4566284779050737	0.04078014184397162	0.06219312602291328	0.033824331696672136	0.037506819421713036	0.045826513911620285
0.0583840619811843	0.021121564287031904	0.0602287400848552	0.04777716288507654	0.025364323925475003	0.02158273381294963	0.019276886183361	0.03228186681424091	0.6541228555617047	0.05985980446412102
0.3389310220296136	0.16612495485734918	0.04622607439508848	0.07367280606717225	0.05092091007583965	0.05742145178764897	0.07981220657276993	0.09660527266161067	0.0577825929938606	0.03250270855904657
0.04153846153846155	0.05008547008547009	0.15606837606837606	0.03641025641025642	0.03829059829059829	0.0458119658119658	0.042051282051282037	0.05726495726495725	0.05350427350427348	0.4789743589743589
0.04761097932904099	0.19044391731616397	0.06726533378515756	0.0560826838359878	0.04913588614029142	0.06726533378515759	0.03236191121653676	0.3676719756014909	0.04473059979667909	0.07743137919349376
0.09583510412239696	0.2707182320441989	0.05631109222269444	0.06396090097747556	0.05163620909477263	0.059498512537186576	0.05652358691032725	0.08584785380365491	0.07309817254568635	0.18657033574160645
0.07142857142857145	0.17399267399267396	0.0913134484563056	0.11616954474097332	0.04186289900575616	0.04264782836211408	0.10936682365253793	0.2203035060177917	0.058084772370486676	0.07482993197278913
0.035897435897435895	0.04941724941724941	0.065034965034965	0.045920745920745916	0.045920745920745916	0.0785547785547786	0.07342657342657345	0.044988344988345	0.05897435897435897	0.5018648018648022
0.03790412486064658	0.04821627647714604	0.033862876254180614	0.051003344481605366	0.0370680044593088	0.10172798216276477	0.4700390189520626	0.02842809364548495	0.1555183946488294	0.036231884057971016
0.18943206326383893	0.2974478792235801	0.055895039539899334	0.06937455068296187	0.04025880661394679	0.1649892163910856	0.040438533429187615	0.062365204888569364	0.041876347951114286	0.037922358015815935
0.0526836507543903	0.07704674746475389	0.046376453128864716	0.036853821419737816	0.03623546871135296	0.03660648033638388	0.0656690576304724	0.5643086816720256	0.056393767004699474	0.027825871877318824
0.09535730541647704	0.09558488848429678	0.06781975421028676	0.0507510241238052	0.0482476103777879	0.052116522530723734	0.050068274920345934	0.050068274920345934	0.050068274920345934	0.4399180700955849
0.1859407484407485	0.3495322245322245	0.04690748440748442	0.06152546777546779	0.023713617463617463	0.036512474012474	0.059641372141372134	0.1171387733887734	0.04060550935550936	0.07848232848232846
0.05247718383311605	0.05312907431551502	0.044328552803129084	0.1087027379400261	0.0327574967405476	0.07920469361147328	0.4672425032594524	0.0585071707953064	0.04106910039113429	0.06258148631029987
0.02621852621852622	0.04793254793254794	0.05301455301455301	0.09147609147609148	0.039501039501039496	0.2803187803187802	0.2442827442827443	0.0627165627165627	0.061908061908061925	0.09263109263109262
0.2806267806267806	0.09579772079772078	0.027184235517568846	0.06493352326685663	0.06398385565052234	0.06172839506172841	0.19017094017094013	0.07585470085470084	0.10410731244064576	0.035612535612535606
0.0478937728937729	0.4544871794871794	0.05274725274725275	0.041941391941391945	0.06941391941391943	0.04056776556776556	0.09853479853479856	0.11391941391941394	0.05393772893772896	0.02655677655677656
0.033352256599489066	0.040022707919386884	0.038177689469202386	0.05066704513198979	0.055066704513198984	0.5833096792506387	0.06826568265682659	0.045983536758444514	0.05208629009367016	0.033068407607153
0.17805167805167813	0.22512622512622515	0.0484110484110484	0.24443124443124445	0.03623403623403625	0.03267003267003267	0.06133056133056133	0.07350757350757356	0.0297000297000297	0.07053757053757058
0.04068760821172397	0.05552807321296067	0.03264902300272076	0.04464506554538709	0.10301756121691813	0.08929013109077416	0.0306702943358892	0.08570368538214193	0.3438041058619837	0.1740044521395003
0.31848412598820425	0.08683649140419124	0.02823440833228762	0.07378592044171163	0.09028736353369307	0.21709122851047816	0.061488267034759715	0.037018446480110434	0.057158991090475585	0.029614757184088344
0.0999661131819722	0.08268383598780077	0.05167739749237546	0.07743137919349374	0.09589969501863774	0.11182649949169772	0.28447983734327353	0.10454083361572344	0.03795323619112166	0.05354117248390376
0.03159985554351751	0.0276273022751896	0.06229685807150594	0.0552546045503792	0.029794149512459376	0.046406644998194295	0.04749006861682919	0.07421451787648968	0.5976886962802455	0.0276273022751896
0.05242801890846583	0.022668672110012892	0.02696605070906747	0.045767082079931236	0.0531800601633004	0.1440696175333047	0.058014611087236774	0.04866781263429309	0.5232058444348949	0.0250322303394929
0.03957314361938639	0.04713205869275234	0.08781680746998663	0.041129390840373495	0.037127612272120934	0.033792796798577135	0.04046242774566475	0.0609159626500667	0.04290795909293019	0.5691418408181416
0.06131778058007568	0.05863808322824715	0.06620428751576292	0.06604665825977303	0.0496532156368222	0.0915825977301387	0.08653846153846159	0.029319041614123582	0.048392181588902905	0.4423076923076924
0.0841628959276018	0.06621417797888386	0.04675716440422322	0.2767722473604827	0.12352941176470587	0.0725490196078431	0.21221719457013585	0.032277526395173436	0.033936651583710405	0.05158371040723983
0.35862785862785873	0.0708939708939709	0.053846153846153835	0.06767151767151768	0.05020790020790022	0.04303534303534304	0.1576923076923077	0.06320166320166322	0.04646569646569646	0.08835758835758836
0.17077890662796325	0.07232704402515723	0.040154813739719394	0.2977745524915336	0.09361393323657476	0.04837929366231253	0.13933236574746008	0.061925495887760036	0.04160619254958877	0.03410740203193032
0.09315684315684317	0.14597902097902102	0.033966033966033954	0.07355144855144857	0.024725274725274717	0.03421578421578421	0.03484015984015983	0.4681568431568432	0.03833666333666335	0.05307192807192808
0.04617874035349763	0.04045307443365695	0.09360219068956932	0.0267612646253423	0.03584764749813291	0.3831217326362957	0.12658700522778193	0.037465770475479214	0.06323126711476225	0.14675130694548175
0.15598290598290593	0.3555555555555553	0.03632478632478632	0.11965811965811968	0.05576923076923078	0.042521367521367516	0.06944444444444442	0.07692307692307691	0.045726495726495744	0.0420940170940171
0.043878656554712896	0.05417118093174432	0.06536655832430477	0.3889490790899242	0.1971830985915493	0.06319971108703502	0.0451426507764536	0.035030697002527984	0.046587215601300115	0.06049115204044781
0.07218426272867537	0.03923297333039455	0.047277936962750684	0.030416574829182287	0.02799206524134891	0.033612519285871716	0.08033943134229671	0.06149437954595548	0.5715230328410841	0.035926823892439945
0.22608695652173916	0.10992196209587518	0.04214046822742474	0.0536231884057971	0.0508361204013378	0.05919732441471572	0.052508361204013386	0.2656633221850614	0.0573021181716834	0.08272017837235228
0.04687042995027786	0.04518865165252997	0.12861947937993565	0.09725065808716	0.07911670078970459	0.3611436092424686	0.05374378473237789	0.035244223457151225	0.030345130155016088	0.12247733255337817
0.07231690465223399	0.4222708429295257	0.06563795485951172	0.05642561031782588	0.042952556425610335	0.0365039152464302	0.03592814371257485	0.11469368954398895	0.049516351911561486	0.10375403040073697
0.04601648351648351	0.06490384615384617	0.028331043956043963	0.02953296703296704	0.029189560439560436	0.06507554945054947	0.04601648351648351	0.5568337912087912	0.05099587912087911	0.0831043956043956
0.1513689700130378	0.09921773142112128	0.05136897001303782	0.233767926988266	0.15006518904823987	0.05893089960886571	0.032855280312907416	0.07966101694915254	0.07966101694915258	0.06310299869621902
0.14055516349094335	0.07539402493530936	0.058221594918842635	0.057163020465772776	0.06175017642907549	0.02552340625735122	0.08256880733944955	0.4016701952481769	0.05681016231474946	0.04034344860032934
0.13051702395964696	0.06604665825977299	0.04334804539722573	0.12279319041614126	0.02774274905422447	0.049810844892812116	0.09174022698612863	0.3264501891551071	0.09709962168978564	0.0444514501891551
0.0368916797488226	0.04827315541601256	0.09497645211930927	0.02963108320251177	0.06809262166405022	0.058084772370486634	0.036891679748822605	0.028257456828885395	0.04042386185243329	0.5584772370486657
0.09399529042386184	0.08104395604395602	0.07653061224489795	0.10910518053375197	0.03826530612244899	0.07967032967032968	0.04415227629513345	0.03708791208791209	0.054356357927786494	0.3857927786499216
0.049298276780955774	0.02815775448569906	0.04077100728370935	0.04387990762124711	0.6957718955409488	0.026381240007106045	0.016166281755196302	0.04334695327766922	0.03704032687866407	0.019186356368804402
0.038804945054945035	0.0360576923076923	0.03159340659340658	0.06627747252747253	0.05597527472527472	0.22012362637362634	0.413804945054945	0.03983516483516482	0.0631868131868132	0.034340659340659364
0.08762788935202727	0.09615384615384616	0.03931413414172034	0.10221674876847292	0.03798787419477074	0.15782493368700268	0.14115195149677912	0.2789882531261841	0.026619931792345584	0.03211443728685108
0.02970467032967033	0.027300824175824176	0.08035714285714286	0.026442307692307692	0.0413804945054945	0.07005494505494504	0.02970467032967033	0.02506868131868132	0.05494505494505494	0.6150412087912088
0.04350852767142361	0.042638357117995115	0.026453184824225557	0.02062304211625478	0.0769230769230769	0.04481378350156632	0.030281935259310826	0.6160807518273579	0.06700313261399232	0.03167420814479638
0.09974236290025763	0.10765550239234452	0.04011777695988221	0.12845049687154952	0.0526315789473684	0.3152373941847626	0.0931174089068826	0.05576002944423997	0.062200956937799076	0.04508649245491349
0.13144850376353953	0.02386634844868736	0.0425004589682394	0.06342941068478061	0.09289517165412152	0.08371580686616485	0.22214062786855146	0.14255553515696712	0.13071415458050306	0.06673398200844502
0.1625779625779626	0.0688149688149688	0.044074844074844084	0.11891891891891895	0.09022869022869026	0.10124740124740124	0.0449064449064449	0.2794178794178794	0.04677754677754678	0.04303534303534305
0.04357492218763896	0.03379279679857716	0.09604268563806137	0.030680302356602938	0.04068474877723432	0.05291240551356158	0.03512672298799467	0.04535349044019565	0.04246331702979102	0.5793686082703423
0.03282493368700265	0.05222148541114058	0.09167771883289128	0.040948275862068964	0.037798408488063664	0.4622015915119364	0.07261273209549074	0.07625994694960214	0.07576259946949605	0.0576923076923077
0.2763157894736842	0.14752024291497975	0.051239878542510116	0.06325910931174086	0.032135627530364363	0.032262145748987864	0.0604757085020243	0.06756072874493928	0.056806680161943325	0.21242408906882587
0.3596374889478338	0.054266136162687884	0.031719717064544635	0.08543324491600354	0.0686339522546419	0.06222369584438549	0.11273209549071615	0.1181476569407604	0.03205128205128205	0.07515473032714415
0.07410390656463955	0.04228755537656062	0.04993958920660491	0.21022956101490128	0.050342327829238816	0.12887635924285135	0.3129279097865485	0.03544099879178413	0.0473217881594845	0.048530004027386234
0.0439735423811857	0.038951494365507114	0.06161195492405686	0.2670259676629103	0.3586477217050465	0.04250367466927977	0.043606075453209214	0.033929446349828515	0.06798138167564921	0.041768740813326787
0.104043392504931	0.07708744247205784	0.15253122945430633	0.04717291255752795	0.07922419460880999	0.1845825115055885	0.10486522024983566	0.11522024983563445	0.0450361604207758	0.09023668639053252
0.07374204742625798	0.044100636205899366	0.021978021978021976	0.052342394447657606	0.03889531521110469	0.031376518218623486	0.08024869866975128	0.037015615962984375	0.5816946211683054	0.03860613071139386
0.0357296908698778	0.03644859813084112	0.03889288281811645	0.050970524802300514	0.057512580877066864	0.04119338605319914	0.103666427030913	0.11588785046728975	0.4838964773544213	0.035801581595974116
0.02921395544346365	0.05401429171920977	0.17360235393022286	0.033837746952501066	0.06473308112652376	0.07902480033627578	0.03614964270701978	0.033207229928541415	0.05359394703657002	0.44262295081967207
0.2723214285714285	0.20140796703296696	0.03863324175824175	0.1083447802197802	0.05236950549450549	0.03846153846153845	0.055975274725274735	0.14234203296703302	0.042239010989010985	0.047905219780219783
0.07762602932315726	0.12412130949989955	0.053625225948985736	0.11669009841333602	0.085358505724041	0.04749949789114282	0.04177545691906005	0.3429403494677646	0.0589475798353083	0.051415946977304686
0.05345245305875228	0.0586008479709267	0.11190187764990916	0.0634463961235615	0.0817686250757117	0.322380375529982	0.10857056329497272	0.07328891580860086	0.06253785584494248	0.06405208964264085
0.21940009675858727	0.11852926947266568	0.03410740203193032	0.3652636671504596	0.03156748911465892	0.038098693759071114	0.09288824383164007	0.03894533139816159	0.025761973875181417	0.03543783260764392
0.055210918114143887	0.17390405293631098	0.06989247311827952	0.05355665839536805	0.07133995037220837	0.05665839536807276	0.05417700578990898	0.2932175351530191	0.062448304383788227	0.10959470636889987
0.2819987389659521	0.18458385876418665	0.03373266078184112	0.19672131147540975	0.06257881462799494	0.05721941992433795	0.06368221941992433	0.041929382093316536	0.03704287515762925	0.04051071878940731
0.03967977723633831	0.12043160459450053	0.07396449704142011	0.05899756352245041	0.034458753915767484	0.04820744865993736	0.07553080403759135	0.03846153846153845	0.06300034806822134	0.4472676644622348
0.1738849385908209	0.1147382029734971	0.03054298642533937	0.3532643826761474	0.09502262443438916	0.04185520361990951	0.08581124757595346	0.027472527472527482	0.03619909502262443	0.04120879120879122
0.0692559074912016	0.07830568124685773	0.044243338360985415	0.038084464555052766	0.03971845148315737	0.055304172951231786	0.03619909502262442	0.553670186023127	0.0564353946706888	0.028783308195072906
0.1204819277108434	0.06564720420142107	0.03768921841210997	0.058541859746679026	0.07553290083410567	0.04139635464936669	0.13747296879826998	0.3552672227371022	0.052208835341365466	0.0557615075687365
0.03376261747302472	0.030107901148625132	0.08388444135050471	0.040898016011138176	0.5508179603202228	0.060215802297250265	0.079707622694048	0.042812391228680816	0.0466411416637661	0.031152105812739306
0.08613082677920582	0.11097256857855363	0.05236907730673317	0.08363706119317092	0.02522539804335316	0.36687128333013613	0.14694034145405718	0.034912718204488775	0.05208133512372914	0.04085938998657203
0.048395313295975566	0.184666327050433	0.11207335710646972	0.07794192562404481	0.09628120224146712	0.04482934284258788	0.05374426897605706	0.0412633723892002	0.052215995924605206	0.28858889454915937
0.16280165912518849	0.19343891402714933	0.04506033182503772	0.06532805429864252	0.08078808446455504	0.06862745098039215	0.06410256410256411	0.15733408748114636	0.07409502262443438	0.0884238310708899
0.14482641252552758	0.1870319945541185	0.12355343771272978	0.05547991831177671	0.11555479918311776	0.056671204901293376	0.0439074200136147	0.1284887678692988	0.06705241660993871	0.07743362831858404
0.062339147841006574	0.05447526451243923	0.07520732056048042	0.04017729482413497	0.04246496997426366	0.4714040606233914	0.0812124678295682	0.07863883328567342	0.05633400057191878	0.03774663997712325
0.17412860576923073	0.13762019230769232	0.07692307692307694	0.0615985576923077	0.20042067307692307	0.08143028846153848	0.06430288461538464	0.0850360576923077	0.0848858173076923	0.03365384615384615
0.1425425719318849	0.08206106870229009	0.04345273047563125	0.2709923664122138	0.11817381092190253	0.05020551967116852	0.12595419847328246	0.05578391074574282	0.0546095126247798	0.05622431004110394
0.18749114605468203	0.2266610001416631	0.029253435330783412	0.054469471596543424	0.020541153137838216	0.04278226377673892	0.06311092222694432	0.3106672333191672	0.03159087689474432	0.03343249752089532
0.03463552154651632	0.04752315747080145	0.11900926298832055	0.1860652436568667	0.03926701570680628	0.1971405557792993	0.16854611357229154	0.04309303262182844	0.03926701570680628	0.12545308095046315
0.050532544378698224	0.23609467455621305	0.1434319526627219	0.029230769230769237	0.036094674556213034	0.0907692307692308	0.028165680473372774	0.12568047337278104	0.057396449704142025	0.20260355029585805
0.08653846153846155	0.5285674470457082	0.04891304347826087	0.14325529542920853	0.022296544035674472	0.04459308807134894	0.0411092530657748	0.021878483835005576	0.02703455964325529	0.035813823857302134
0.07093613933236577	0.4943759071117562	0.03900580551523948	0.07420174165457186	0.026669085631349787	0.05515239477503628	0.05351959361393323	0.09288824383164007	0.038461538461538484	0.05478955007256895
0.08358570563294977	0.05284675953967291	0.07207752877044217	0.05436099333737128	0.4020290732889158	0.08464566929133863	0.14097516656571776	0.03755299818291945	0.04512416717141128	0.026801938219261048
0.15008944543828268	0.20286225402504468	0.06511627906976745	0.0966010733452594	0.0368515205724508	0.1447227191413238	0.12093023255813952	0.06851520572450802	0.05098389982110912	0.06332737030411452
0.03076923076923079	0.058348968105065686	0.09305816135084433	0.048030018761726086	0.11763602251407135	0.4243902439024391	0.11500938086303948	0.03283302063789871	0.04409005628517825	0.03583489681050659
0.2064022933588152	0.37207357859531776	0.03762541806020067	0.04383659818442427	0.024725274725274717	0.031175346392737693	0.060917343526039176	0.12195413282369805	0.061872909698996635	0.03941710463449593
0.051491365777080064	0.048979591836734684	0.02982731554160125	0.05384615384615385	0.029356357927786493	0.03437990580847724	0.055416012558869715	0.5803767660910519	0.07394034536891678	0.042386185243328114
0.06134122287968442	0.07948717948717951	0.09033530571992114	0.28244575936883626	0.039842209072978314	0.07120315581854042	0.2220907297830375	0.04733727810650889	0.0581854043392505	0.047731755424063126
0.1869445295740116	0.06619675145571556	0.1218204106650321	0.0878026356114005	0.11569108182653992	0.0502604964756359	0.20196138522831736	0.06251915415262027	0.057462457860864215	0.04934109714986208
0.05266805266805266	0.10568260568260568	0.09736659736659738	0.029452529452529463	0.037768537768537766	0.0641025641025641	0.03638253638253639	0.031531531531531536	0.03707553707553708	0.5079695079695081
0.4725274725274726	0.06135531135531135	0.028571428571428574	0.10842490842490846	0.04523809523809525	0.036446886446886435	0.061904761904761914	0.10402930402930408	0.031868131868131866	0.04963369963369964
0.04644412191582003	0.07982583454281568	0.06705370101596518	0.07677793904208997	0.030624092888243838	0.08664731494920172	0.07808417997097243	0.045283018867924525	0.03730043541364296	0.4519593613933235
0.05500413564929695	0.03030840127614321	0.0282996573319154	0.046673756351175696	0.03456221198156681	0.03663003663003663	0.02634999409192958	0.0305447240931112	0.6865768639962189	0.0250502185986057
0.08493589743589743	0.07234432234432232	0.04670329670329671	0.055173992673992686	0.09913003663003664	0.0434981684981685	0.14835164835164832	0.3138736263736264	0.09546703296703296	0.04052197802197802
0.14471968709256847	0.1214146023468057	0.03895045632333767	0.1302151238591916	0.25668187744458915	0.06307040417209911	0.0946870925684485	0.062418513689700125	0.05052151238591916	0.03732073011734028
0.06482630272952852	0.22146401985111666	0.06141439205955336	0.06560173697270473	0.03520471464019849	0.06544665012406949	0.05970843672456575	0.28644540942928043	0.06947890818858561	0.07040942928039698
0.03913630229419703	0.0386302294197031	0.04689608636977058	0.04841430499325237	0.06612685560053982	0.04200404858299595	0.04554655870445345	0.097165991902834	0.5116396761133605	0.06443994601889336
0.06682206682206683	0.23368298368298365	0.08255633255633255	0.035547785547785545	0.03632478632478632	0.04914529914529915	0.07672882672882675	0.31779331779331776	0.057109557109557126	0.044289044289044295
0.1698301698301698	0.4004329004329005	0.0333000333000333	0.046620046620046623	0.02697302697302697	0.03163503163503164	0.07142857142857145	0.09657009657009656	0.049617049617049616	0.0735930735930736
0.07013574660633483	0.05147058823529413	0.03355957767722473	0.3855580693815988	0.23039215686274514	0.04392911010558069	0.031862745098039214	0.029034690799396686	0.07503770739064854	0.04901960784313727
0.14965620971207566	0.11022776106574987	0.08884830253545338	0.10732703051138803	0.09260850880962614	0.05393210141813493	0.05822948001718953	0.12311989686291365	0.037064890416845735	0.1789858186506231
0.4951022760011524	0.08398156150965139	0.026073177758571004	0.10746182656295017	0.06972054163065397	0.027225583405358675	0.0365888792855085	0.0695764909248055	0.028522039757994812	0.05574762316335348
0.054025044722719136	0.05921288014311269	0.06082289803220036	0.05080500894454383	0.04669051878354203	0.06940966010733453	0.17817531305903395	0.06779964221824687	0.35617173524150275	0.056887298747763874
0.09413417632595716	0.0779768177028451	0.03775904460835969	0.09044608359676856	0.03336845802599227	0.03459782226905513	0.07639620653319283	0.062346329469617136	0.4495960660344221	0.043378995433789945
0.039715719063545166	0.11768394648829432	0.07127926421404683	0.04285117056856188	0.04640468227424748	0.1245819397993311	0.08779264214046824	0.05309364548494985	0.06688963210702342	0.3497073578595318
0.04659437478820738	0.042697390715011864	0.03337851575737038	0.035411724839037616	0.029650965774313788	0.5908166723144697	0.07065401558793627	0.026601152151812937	0.06641816333446288	0.05777702473737716
0.13757396449704146	0.5059171597633136	0.043063773833004616	0.07971729125575275	0.03369493754109138	0.046186719263642366	0.05013149243918477	0.030736357659434582	0.04552925706771861	0.02744904667981591
0.10351255886970176	0.5645604395604394	0.0390502354788069	0.06495290423861852	0.022370486656200943	0.04012951334379907	0.021389324960753537	0.06760204081632651	0.031200941915227633	0.04523155416012559
0.06595552884615384	0.056340144230769225	0.06715745192307693	0.0594951923076923	0.07241586538461539	0.09119591346153846	0.08668870192307693	0.04326923076923077	0.03215144230769232	0.42533052884615385
0.08878683505549176	0.10907003444316878	0.23096058170685035	0.0535782625334864	0.17049368541905854	0.07079984691924991	0.08649062380405664	0.0677382319173364	0.08304630692690393	0.039035591274397236
0.08170940170940175	0.3305982905982907	0.043931623931623934	0.04239316239316238	0.044957264957264965	0.03555555555555556	0.08085470085470084	0.1933333333333333	0.08957264957264953	0.0570940170940171
0.0602810650887574	0.16808431952662722	0.08228550295857989	0.10595414201183433	0.04937130177514794	0.05306952662721895	0.04659763313609469	0.2814349112426036	0.07562869822485206	0.077292899408284
0.02742643262777491	0.03284718637067631	0.18127258647392874	0.02974961280330408	0.016197728446050587	0.018779039752194103	0.05717604543107897	0.02329633453794528	0.07105059370160043	0.5422044398554465
0.10665804783451846	0.05268261150614094	0.3009049773755654	0.06561085972850676	0.20345830639948295	0.058985132514544285	0.05575307045895282	0.038623141564318016	0.07239819004524882	0.0449256625727214
0.0893824485373781	0.03033586132177682	0.033766702780787285	0.09281328999638863	0.039544962080173336	0.12387143373058868	0.4763452509931383	0.03485012639942218	0.04767063921993499	0.031419284940411685
0.10618729096989964	0.034949832775919745	0.03779264214046822	0.060200668896321065	0.047993311036789284	0.034782608695652174	0.08913043478260865	0.4787625418060201	0.05384615384615385	0.05635451505016721
0.09026397956287256	0.1669032074936134	0.03817768946920238	0.16037468066988364	0.037893840476866295	0.054357082032358776	0.30144762986091395	0.05151859210899802	0.03391995458416122	0.0651433437411297
0.07046979865771816	0.06917914300464635	0.04155911202891068	0.06905007743933919	0.03781621063500258	0.0354930304594734	0.05110996386164172	0.4798657718120803	0.09499225606608154	0.05046463603510583
0.030258203335126417	0.044782140935987085	0.03308230231307156	0.06280258203335126	0.6082571274878968	0.04101667563206025	0.03200645508337816	0.03146853146853148	0.04787520172135557	0.06845077998924147
0.049529607083563916	0.06198118428334257	0.09121933222652648	0.1259915144807232	0.026102195166943364	0.30769230769230754	0.17524441984873634	0.054510237963475365	0.029976019184652286	0.07775318206972882
0.03806089743589744	0.027844551282051273	0.04527243589743591	0.06530448717948714	0.6564503205128206	0.0314503205128205	0.03225160256410256	0.027844551282051284	0.03685897435897436	0.03866185897435898
0.03905630452022205	0.21153846153846165	0.17168913560666138	0.05392545598731168	0.062450436161776375	0.22858842188739104	0.034099920697858825	0.034694686756542435	0.04916732751784299	0.11478984932593182
0.06913129973474799	0.03614058355437665	0.07509946949602125	0.1269893899204244	0.4333554376657824	0.06929708222811673	0.026359416445623344	0.0450928381962865	0.05686339522546417	0.0616710875331565
0.05371577574967405	0.25084745762711863	0.036114732724902204	0.042372881355932215	0.03129074315514994	0.049804432855280314	0.04719687092568448	0.3661016949152543	0.06062581486310301	0.06192959582790091
0.08031290743155149	0.02333767926988267	0.041851368970013035	0.08578878748370275	0.600651890482399	0.06466753585397655	0.023859191655801824	0.018774445893089967	0.038070404172099066	0.0226857887874837
0.14399460188933874	0.06153846153846153	0.06045883940620781	0.057759784075573535	0.04601889338731445	0.046558704453441284	0.05357624831309039	0.4157894736842106	0.060593792172739525	0.05371120107962212
0.12322628827483198	0.06796116504854367	0.06926811053024641	0.041075429424943966	0.05339805825242717	0.058252427184465994	0.06385362210604928	0.41616878267363694	0.05358476474981328	0.053211351755041054
0.2679540376635813	0.20475582508777532	0.041334184487711464	0.05282476859240347	0.052186402808809464	0.056495371848068965	0.07740185126077237	0.15033514203638682	0.048037025215448455	0.04867539099904245
0.1235042735042735	0.21794871794871806	0.041880341880341884	0.1555555555555555	0.05683760683760685	0.041880341880341884	0.2188034188034189	0.04786324786324787	0.03952991452991453	0.05619658119658121
0.3065855008301052	0.04593248478140563	0.04828444936358605	0.06364139457664639	0.04994465965688987	0.06613171001660212	0.05658550083010515	0.26162147205312675	0.06516325401217486	0.03610957387935808
0.06284153005464482	0.15720891130727194	0.06305170239596472	0.05107187894073141	0.05653635981504835	0.047288776796973526	0.0584279108869273	0.046448087431694	0.04749894913829341	0.4096258932324505
0.027138749101365912	0.0647016534867002	0.15258806613946796	0.05140186915887849	0.07854061826024439	0.3691588785046728	0.08015815959741192	0.0873472322070453	0.050862688713156	0.03810208483105678
0.16517857142857134	0.10851648351648352	0.06747939560439559	0.09186126373626373	0.04275412087912089	0.3176510989010989	0.04704670329670329	0.04979395604395604	0.0638736263736264	0.045844780219780217
0.08779264214046822	0.045986622073578606	0.08528428093645485	0.056856187290969924	0.04515050167224082	0.09406354515050168	0.13837792642140467	0.07629598662207357	0.3233695652173913	0.046822742474916385
0.08241758241758243	0.05868131868131868	0.08153846153846153	0.045494505494505504	0.40813186813186814	0.05362637362637364	0.08043956043956044	0.0487912087912088	0.08879120879120878	0.05208791208791209
0.1416289592760181	0.05180995475113123	0.05927601809954752	0.12918552036199096	0.07918552036199095	0.047285067873303166	0.04434389140271495	0.11289592760180997	0.12850678733031667	0.2058823529411765
0.04519774011299437	0.06258148631029989	0.13298565840938714	0.047588005215123866	0.035419382877010006	0.0458496305953933	0.037592351151673184	0.035419382877009985	0.060408518035636675	0.4969578444154716
0.0561740890688259	0.1686487854251012	0.03378036437246965	0.3636133603238866	0.06983805668016194	0.058198380566801614	0.1285425101214575	0.04010627530364374	0.0445344129554656	0.03656376518218623
0.06948401392845836	0.04099398543842988	0.04099398543842988	0.045109211775878455	0.034029756251978474	0.2733459955682178	0.06790123456790123	0.09354226020892688	0.27572016460905346	0.05887939221272555
0.05923401493021745	0.13323596234988638	0.06523855890944498	0.065238558909445	0.03911067835118469	0.024018175916910096	0.08390133073677376	0.4318403115871469	0.0705939629990263	0.027588445309964297
0.02618976354384915	0.03097874887758157	0.0381622268781802	0.032325651002693814	0.03846153846153845	0.3011074528584255	0.05282849446273573	0.03097874887758157	0.4148458545345707	0.034121520502843464
0.09130869130869128	0.047452547452547456	0.026473526473526486	0.058541458541458535	0.33796203796203805	0.026973026973026983	0.2277722277722277	0.08631368631368629	0.04175824175824176	0.05544455544455545
0.10267780999488316	0.19853317414293026	0.08502473136619478	0.08357496162374209	0.0575643868326795	0.04929217124339074	0.1389220535561999	0.16689408152822785	0.05210643015521065	0.06541019955654101
0.04556589906908378	0.10264576188143072	0.06001959823615874	0.056344928956393925	0.04850563449289564	0.13228809407153358	0.07324840764331209	0.05903968642822145	0.3375796178343949	0.08476237138657522
0.03102322206095792	0.04462989840348332	0.05025399129172715	0.03955007256894049	0.04208998548621192	0.4132801161103048	0.0415457184325109	0.03846153846153847	0.03120464441219158	0.2679608127721335
0.05672705672705675	0.1392931392931393	0.06014256014256015	0.042025542025542026	0.04870804870804872	0.03148203148203148	0.05301455301455302	0.4135729135729136	0.09593109593109593	0.0591030591030591
0.3375168690958165	0.2298245614035088	0.039001349527665326	0.07597840755735494	0.032118758434547895	0.03562753036437246	0.12199730094466933	0.060998650472334666	0.036032388663967616	0.03090418353576248
0.12020737882806845	0.24620207378828066	0.052688690619725115	0.3408488063660477	0.027369182541596336	0.1142994936098384	0.027610320713768986	0.02158186640945261	0.026163491680733064	0.023028695442488537
0.12181720718306085	0.05735727686947197	0.06995443580809436	0.2585097829000268	0.2475207719110158	0.04998659876708658	0.07477887965692842	0.02948271240954168	0.025060305548110437	0.0655320289466631
0.11093452002542913	0.19596312778130967	0.05991735537190083	0.162269548633185	0.03893833439287985	0.05626191989828356	0.11522568340750157	0.1020343293070566	0.10807374443738077	0.050381436745073116
0.0345519864750634	0.043639053254437885	0.073541842772612	0.17149196956889268	0.4834108199492814	0.04089180050718512	0.043005071851225686	0.02483093829247676	0.053994082840236685	0.030642434488588336
0.07252085264133458	0.047265987025023166	0.06626506024096382	0.03707136237256719	0.04657089898053755	0.14805375347544025	0.3688600556070435	0.035912882298424466	0.05189990732159407	0.12557924003707135
0.08484848484848485	0.09650349650349647	0.05617715617715617	0.06386946386946385	0.053613053613053616	0.3668997668997669	0.04801864801864803	0.07762237762237764	0.06293706293706293	0.08951048951048951
0.07665505226480834	0.11002412221924418	0.11551862771374966	0.2388099705172876	0.11819887429643527	0.041945859019029766	0.12623961404449205	0.04690431519699812	0.06995443580809434	0.055749128919860634
0.083710407239819	0.04092965857671739	0.06108597285067875	0.07219251336898397	0.5020567667626491	0.04360345536816125	0.03866721513780337	0.0411353352529823	0.07589469354175236	0.04072398190045248
0.1332769794308256	0.049450549450549455	0.052127359819667526	0.3923640462102002	0.10566356720202877	0.06931530008453084	0.09777402085094394	0.032121724429416736	0.03592561284868977	0.03198083967314736
0.11866515837104072	0.07737556561085969	0.048868778280542986	0.02669683257918552	0.031787330316742066	0.046832579185520376	0.05282805429864256	0.5010180995475115	0.0572398190045249	0.03868778280542985
0.02674702058504876	0.024783315276273032	0.0369041170097508	0.038326110509209095	0.7148564463705307	0.03500812567713977	0.02085590465872156	0.02816901408450705	0.0352112676056338	0.039138678223185265
0.05369490060501296	0.06028522039757996	0.04969749351771823	0.16616248919619706	0.4656439066551426	0.035868625756266204	0.060933448573898014	0.03975799481417459	0.0476447709593777	0.020311149524632668
0.17085427135678388	0.17684576729802867	0.03691534596057208	0.07035175879396982	0.1041747197526092	0.04541940471588712	0.08562040974101276	0.1238886741399304	0.11867027444916893	0.06725937379203711
0.029875323453305107	0.039520112914608316	0.2677017172430016	0.02752293577981652	0.04434250764525993	0.04328393319219008	0.0394024935309339	0.031169136673723837	0.03211009174311926	0.4450717478240414
0.16644272757809878	0.07473967080953982	0.08498488411152172	0.165938864628821	0.22757809875713805	0.09640577762848504	0.05609674168626133	0.037453812562982865	0.0522337924084649	0.0381256298286866
0.106165370210314	0.054883318928262745	0.0361567271679631	0.4759435321233073	0.08729472774416594	0.044223566695476814	0.06367041198501873	0.03889369057908383	0.048545087870930564	0.044223566695476814
0.15134274010013654	0.06812319830071306	0.02480655439235321	0.12600515854953726	0.19883174025185865	0.052571688666363234	0.2351691700804127	0.06433014717038386	0.042861477772720376	0.035958124715521164
0.18128517823639773	0.34111163227016905	0.05382270168855536	0.08946998123827392	0.0350609756097561	0.024272983114446537	0.04948405253283301	0.13637429643527205	0.0479596622889306	0.04115853658536586
0.018071325763633458	0.027906604829681752	0.1402526787142172	0.060530945146329763	0.3654245961938271	0.09835279066048297	0.0857988165680473	0.05893171277786662	0.031264992803454336	0.11346553654245962
0.0525030525030525	0.10073260073260076	0.04741554741554742	0.04151404151404152	0.03581603581603581	0.1275946275946276	0.4383394383394385	0.051282051282051294	0.04700854700854702	0.0577940577940578
0.07904022582921665	0.08168666196189132	0.0564573041637262	0.11556104446012702	0.04410726887791108	0.05557515878616797	0.10515172900494002	0.03510938602681722	0.05610444601270291	0.3712067748764997
0.04732277526395175	0.059200603318250375	0.07352941176470586	0.10331825037707396	0.04260935143288085	0.14498491704374056	0.05806938159879337	0.03808446455505278	0.043174962292609365	0.3897058823529412
0.06257535567880394	0.16686761514347725	0.054858934169279006	0.07185917530745115	0.02146129732336629	0.16168314444176513	0.1380516035688449	0.2070171208102243	0.029659995177236564	0.0859657583795515
0.05368161250514191	0.055532702591526116	0.07342657342657344	0.14603044014808722	0.056972439325380514	0.038461538461538484	0.4399424105306458	0.031879884821061286	0.06581653640477171	0.038255861785273564
0.04442970822281167	0.04995579133510168	0.4005305039787798	0.07714412024756855	0.048408488063660465	0.12599469496021218	0.06366047745358093	0.051282051282051266	0.05371352785145889	0.08488063660477453
0.07468694096601075	0.06484794275491954	0.061568276684555764	0.060971973762671425	0.04442456768038162	0.056201550387596916	0.15146094215861655	0.3813357185450208	0.06768038163386997	0.03682170542635658
0.023275617371558328	0.05464093102469485	0.10062446778313937	0.0381776894692024	0.08472892421231905	0.09281862049389723	0.08047118932727787	0.0940959409594096	0.047686630712460966	0.3834799886460403
0.04246001523229247	0.08872810357958877	0.03693830921553695	0.028750952018278767	0.03712871287128716	0.2804645849200305	0.07330540746382333	0.2998857578065497	0.071972581873572	0.04036557501904037
0.08469945355191258	0.15048339638503574	0.17801597309794032	0.06242118537200508	0.04960067255149223	0.13198823034888613	0.0716687683900799	0.08701134930643126	0.0882723833543506	0.09583858764186634
0.04071075123706702	0.09671614934772836	0.07107512370670263	0.05757984705353126	0.035200179937022034	0.045321637426900575	0.04520917678812415	0.5131578947368423	0.05071974808816914	0.044309491677912725
0.1061074603788172	0.300734441437959	0.0632006184770004	0.11577116350985694	0.046579049091611896	0.09509083880943177	0.06223424816389644	0.11635098569771934	0.059141863161963674	0.03478933127174332
0.07144280589876445	0.028597050617776006	0.028397768035073725	0.16978876046233565	0.5057791948983658	0.03766440813072938	0.04344360302909525	0.03905938620964527	0.05181347150259065	0.02401355121562375
0.055820285908781485	0.051055139550714765	0.2899931926480598	0.033185840707964605	0.08798502382573181	0.058543226684819615	0.05428863172226003	0.04424778761061947	0.04118447923757658	0.2836963921034717
0.038461538461538464	0.05482362940926476	0.0558861028474288	0.048661283467913305	0.05184870378240543	0.271780705482363	0.05057373565660858	0.045048873778155536	0.043561410964725884	0.3393540161495964
0.06741573033707866	0.12445980985306825	0.06006914433880725	0.07022471910112359	0.04969749351771824	0.054883318928262745	0.08729472774416595	0.13331892826274847	0.2683664649956785	0.08426966292134833
0.030453773355981564	0.04100946372239747	0.02754185877214269	0.0361562727493327	0.7404756127153606	0.029725794710021836	0.0208687211841786	0.022446008250424657	0.031303081776267914	0.020019412763892262
0.0968551601948915	0.2252325409715045	0.06415177912298832	0.07419164328953197	0.055293075446626316	0.031596043112357884	0.05344751218071756	0.2965451055662187	0.03646833013435701	0.06621880998080615
0.05489171023151603	0.3091859596713965	0.05918595967139655	0.07804331590739354	0.06310679611650485	0.05657206870799102	0.052464525765496615	0.23525018670649744	0.05470500373412993	0.036594473487677366
0.06544378698224851	0.021301775147928997	0.033609467455621295	0.08887573964497042	0.5686390532544379	0.07644970414201185	0.0332544378698225	0.02437869822485206	0.06662721893491126	0.021420118343195262
0.050076161462300095	0.04036557501904038	0.029322162985529338	0.03503427265803505	0.06054836252856057	0.0300837776085301	0.14794364051789802	0.18621477532368627	0.3830921553693832	0.037319116527037344
0.06230769230769233	0.014545454545454552	0.015174825174825178	0.05454545454545455	0.017342657342657355	0.02636363636363637	0.03629370629370629	0.04944055944055945	0.7083216783216781	0.01566433566433566
0.11774421897121283	0.045540349221330816	0.04082114204813591	0.2784332232184993	0.059697970740915526	0.07881075979235487	0.15125058990089665	0.09226050023596034	0.05757432751297783	0.07786691835771589
0.056185194116228604	0.03375934410417169	0.08897998553170966	0.05582348685796961	0.5991077887629611	0.04063178201109235	0.023631540872920184	0.02073788280684832	0.0583554376657825	0.02278755727031589
0.12549563838223635	0.07018239492466298	0.03409992069785885	0.06423473433782713	0.040444091990483724	0.07573354480570975	0.061062648691514676	0.06344171292624902	0.4050356859635213	0.06026962727993656
0.044642857142857165	0.0322802197802198	0.06507554945054944	0.04138049450549451	0.052712912087912095	0.06026785714285712	0.04962225274725275	0.12328296703296705	0.4967376373626375	0.033997252747252744
0.02615384615384616	0.01490384615384616	0.023557692307692314	0.04269230769230769	0.03480769230769231	0.030384615384615395	0.022115384615384624	0.047980769230769216	0.7324038461538459	0.025000000000000005
0.22323076923076926	0.0507692307692308	0.03661538461538463	0.3887692307692308	0.07630769230769231	0.034307692307692324	0.06569230769230769	0.04384615384615387	0.05292307692307696	0.02753846153846155
0.029304029304029307	0.11935286935286935	0.031746031746031744	0.07122507122507123	0.03937728937728936	0.06603581603581601	0.19688644688644688	0.2727920227920228	0.1467236467236467	0.02655677655677657
0.0841995841995842	0.058835758835758825	0.2378378378378378	0.12681912681912685	0.19438669438669434	0.09085239085239086	0.044906444906444895	0.04407484407484407	0.08024948024948028	0.03783783783783785
0.14546703296703292	0.03708791208791208	0.06277472527472529	0.035302197802197795	0.07211538461538461	0.0326923076923077	0.032967032967032975	0.0902472527472528	0.4570054945054944	0.03434065934065934
0.060764679107874385	0.0919435593991807	0.0700955848884843	0.0669094219390077	0.046882111970869375	0.2043695949021393	0.2683204369594901	0.07646791078743741	0.036413290851160685	0.07783340919435593
0.1288178733031674	0.3662330316742081	0.061085972850678724	0.07593325791855203	0.032381221719457016	0.06292420814479636	0.08851809954751133	0.06363122171945702	0.0381787330316742	0.08229638009049772
0.039722572509457765	0.0636822194199243	0.055012610340479176	0.042875157629256005	0.043348045397225726	0.04902269861286256	0.030580075662042874	0.5302648171500629	0.08433165195460275	0.06116015132408575
0.0767162944582299	0.0519023986765922	0.06203473945409425	0.1546732837055417	0.07030603804797353	0.1143507030603804	0.14578163771712152	0.08147229114971047	0.19561621174524396	0.04714640198511165
0.1879535558780842	0.0711175616835994	0.07740686985970004	0.14199322689888733	0.1115142718916304	0.09361393323657476	0.07474600870827282	0.0933720367682632	0.040154813739719394	0.10812772133526853
0.4090780542986424	0.10576923076923077	0.04496606334841629	0.10746606334841627	0.03690610859728506	0.05062217194570137	0.08427601809954746	0.07579185520361988	0.0439762443438914	0.04114819004524888
0.0475454194047159	0.04194047158871279	0.07750289911093931	0.08620023192887517	0.04851178971781988	0.053150367220718975	0.04252029377657519	0.04194047158871279	0.043679938152299966	0.5170081175106299
0.07075023741690407	0.051282051282051266	0.057454890788224126	0.0471272554605888	0.033831908831908834	0.10458214624881287	0.1816239316239316	0.05294396961063627	0.34081196581196593	0.059591642924976276
0.04971857410881803	0.050773921200750485	0.03963414634146342	0.1183161350844278	0.2865853658536585	0.03658536585365855	0.2671200750469044	0.050656660412757966	0.0725844277673546	0.0280253283302064
0.13776223776223773	0.22634032634032636	0.05058275058275059	0.048251748251748265	0.03438228438228437	0.03368298368298368	0.061305361305361315	0.05617715617715617	0.02715617715617715	0.3243589743589744
0.272410660205936	0.08994548758328287	0.040732889158086	0.06829194427619625	0.0685947910357359	0.07056329497274381	0.09918231374924286	0.09191399152029074	0.07858873410054514	0.1197758933979406
0.1127518315018315	0.08596611721611723	0.031021062271062275	0.11172161172161173	0.0457875457875458	0.027815934065934075	0.09764194139194138	0.39594780219780223	0.030563186813186805	0.06078296703296704
0.0621143562320033	0.08576717400246814	0.0483340189222542	0.032496914849856035	0.03167420814479638	0.044426162073220886	0.04154668860551211	0.5337309749074453	0.06705059646236118	0.05285890580008227
0.06113360323886637	0.04777327935222672	0.10080971659919027	0.032388663967611336	0.06052631578947368	0.2512145748987854	0.12793522267206475	0.09514170040485828	0.17226720647773286	0.050809716599190285
0.13380849919311458	0.20306616460462615	0.06885422270037654	0.04437869822485207	0.05648197955890265	0.04397525551371705	0.07342657342657345	0.09077461000537924	0.0407477138246369	0.24448628294782146
0.03796419098143235	0.025364721485411138	0.038461538461538464	0.037798408488063664	0.6753978779840849	0.04791114058355436	0.03398541114058355	0.03398541114058355	0.028514588859416438	0.04061671087533159
0.16065350578624915	0.1892443839346494	0.040503744043567054	0.07402995234853643	0.0343771272974813	0.04628999319264805	0.03863172226004085	0.324710687542546	0.05922396187882914	0.032334921715452686
0.05982905982905984	0.15157585470085472	0.059962606837606826	0.04513888888888888	0.030315170940170943	0.0714476495726496	0.2056623931623932	0.2374465811965812	0.050747863247863234	0.08787393162393163
0.13242240215924433	0.0975033738191633	0.045546558704453434	0.056848852901484476	0.060053981106612676	0.03947368421052632	0.06545209176788122	0.4326923076923076	0.037618083670715265	0.032388663967611336
0.07453677709152161	0.1329309376754632	0.04477821448624368	0.04884896125772038	0.0300393037619315	0.03579449747332958	0.08660864682762495	0.3625772038180798	0.11412128017967435	0.06976417742841101
0.08486622073578598	0.054556856187290975	0.04138795986622073	0.36224916387959866	0.06772575250836123	0.049331103678929775	0.19586120401337792	0.05288461538461538	0.048494983277591976	0.04264214046822742
0.04137739516800887	0.21980005554012774	0.06873090808108863	0.04040544293251873	0.04498750347125799	0.05331852263260208	0.04109969452929742	0.3710080533185226	0.06581505137461817	0.05345737295195778
0.1577909270216962	0.10805860805860808	0.02606367990983376	0.2314736545505777	0.10397295012679633	0.08537616229923925	0.09227951535643844	0.02704987320371936	0.05579036348267119	0.11214426599041986
0.095643294758339	0.08815520762423418	0.054969366916269566	0.38036078965282505	0.05343771272974813	0.0673927842069435	0.1417631041524847	0.030292716133424113	0.04628999319264805	0.041695030633083725
0.08624708624708627	0.1228438228438228	0.034731934731934734	0.06433566433566433	0.035431235431235435	0.05547785547785549	0.04125874125874129	0.472960372960373	0.047552447552447565	0.03916083916083917
0.22509795834192625	0.06949886574551457	0.022169519488554352	0.23087234481336355	0.16951948855434112	0.023716230150546518	0.16890080428954424	0.031552897504640146	0.03650237162301507	0.022169519488554352
0.13298565840938725	0.03520208604954367	0.07322903085614953	0.121251629726206	0.04411125597566276	0.19035202086049546	0.18578878748370276	0.12559756627553234	0.04715341156019122	0.044328552803129084
0.08157985512245602	0.04260089686098656	0.03363228699551568	0.2409451535012073	0.2623318385650223	0.0798551224560193	0.15384615384615388	0.037254225595032775	0.03656433252845808	0.031390134529147976
0.03029095257074532	0.03308090872857712	0.15623754483858113	0.032881626145874865	0.07712235950577921	0.19529693104822632	0.04005579912315664	0.028298126743722594	0.042845755280988426	0.3638899960143483
0.05980148883374689	0.02295285359801489	0.12096774193548385	0.04739454094292804	0.04205955334987592	0.0792803970223325	0.02171215880893301	0.026054590570719603	0.062282878411910686	0.5174937965260547
0.04348579348579349	0.031358281358281365	0.042792792792792814	0.05665280665280665	0.03239778239778239	0.041926541926541945	0.07986832986832987	0.06791406791406794	0.568087318087318	0.035516285516285516
0.039407313997477926	0.05989911727616645	0.4243379571248423	0.0403530895334174	0.05091424968474149	0.036727616645649434	0.06872635561160152	0.06352459016393443	0.04618537200504415	0.16992433795712486
0.1359570661896243	0.10393559928443648	0.0817531305903399	0.09713774597495528	0.03881932021466905	0.0635062611806798	0.11270125223613595	0.20017889087656532	0.08264758497316635	0.08336314847942752
0.2657342657342657	0.031293706293706286	0.037937062937062935	0.06835664335664332	0.08181818181818185	0.17080419580419587	0.10681818181818184	0.14755244755244756	0.06363636363636363	0.026048951048951042
0.12375	0.3982692307692308	0.032403846153846165	0.0694230769230769	0.0439423076923077	0.03384615384615385	0.052596153846153834	0.13057692307692312	0.0439423076923077	0.07124999999999998
0.05831533477321814	0.06421332447250375	0.047433128426648936	0.08049509885363014	0.493603588635986	0.0603090214321316	0.0787506230270809	0.05291576673866091	0.031400564877886686	0.032563548762252884
0.3773850170717012	0.19120305282185174	0.03665394657561759	0.11478208475597515	0.031934123317935346	0.08756778469572206	0.04016870857601927	0.032737497489455716	0.05181763406306488	0.03575015063265717
0.04427350427350429	0.03675213675213674	0.3335042735042736	0.038461538461538464	0.06393162393162395	0.24854700854700856	0.0282051282051282	0.035555555555555535	0.04923076923076922	0.12153846153846153
0.17692307692307693	0.16538461538461535	0.13601398601398604	0.09650349650349647	0.057167832167832174	0.16118881118881126	0.039335664335664336	0.04265734265734265	0.06783216783216782	0.056993006993007
0.024789985175424148	0.014495140833470596	0.021907428759677158	0.022236863778619668	0.8056333388239172	0.03401416570581452	0.013095042002964914	0.016307033437654418	0.020672047438642732	0.02684895404381486
0.04812834224598928	0.05285890580008227	0.1020156314273961	0.035582064993829696	0.044426162073220914	0.08000822706705057	0.029823118058412174	0.03990127519539284	0.04545454545454543	0.521801727684081
0.05603667855323484	0.03642384105960264	0.1977840040753948	0.052470708099847184	0.05348955680081507	0.06839021905247067	0.07577687213448803	0.032603158430973014	0.034895568008150794	0.3921293937850229
0.11682918020946187	0.04062838569880823	0.04911520404478152	0.14120621162874689	0.07132538822679667	0.20097508125677135	0.0955218490429758	0.031058143734200076	0.052907186710003606	0.200433369447454
0.029542920847268676	0.21505016722408024	0.06432552954292085	0.19855072463768114	0.026755852842809368	0.09241917502787067	0.17257525083612044	0.030880713489409142	0.030434782608695657	0.13946488294314385
0.12717948717948716	0.17794871794871794	0.03264957264957265	0.05025641025641025	0.033504273504273485	0.08786324786324788	0.038290598290598284	0.31538461538461543	0.08666666666666666	0.050256410256410255
0.0367965367965368	0.0457875457875458	0.3028638028638029	0.044955044955044966	0.0536130536130536	0.2993672993672993	0.0387945387945388	0.033300033300033303	0.05427905427905429	0.09024309024309024
0.02167630057803468	0.01956425077812361	0.07481102712316585	0.05524677634504226	0.6010449088483771	0.03657180969319696	0.06547354379724325	0.03657180969319697	0.0426856380613606	0.046353935082258775
0.09590886820186184	0.041156295933366	0.10497305242528172	0.054997550220480175	0.384860362567369	0.03686918177364036	0.12457128858402745	0.04666829985301323	0.061489465948064675	0.04850563449289565
0.27085020242914976	0.03694331983805668	0.061538461538461535	0.0582995951417004	0.12034412955465587	0.2642712550607287	0.08269230769230769	0.02135627530364372	0.04807692307692309	0.03562753036437247
0.02141157811260904	0.017116045466560925	0.19415807560137466	0.02749140893470791	0.020882897171556968	0.4907480835315887	0.028020089875759983	0.014803066349458103	0.027755749405233947	0.15761300555114982
0.1465384615384615	0.24820512820512824	0.023589743589743587	0.04756410256410256	0.02474358974358975	0.04615384615384616	0.3178205128205128	0.0591025641025641	0.04102564102564103	0.045256410256410265
0.04900744416873449	0.5003722084367246	0.04987593052109181	0.1130272952853598	0.022580645161290318	0.03225806451612903	0.1109181141439206	0.04317617866004962	0.02965260545905707	0.049131513647642684
0.09077809798270894	0.07193526934160939	0.05131899800487697	0.029816005320328094	0.03801817778763023	0.05519840390157394	0.06727998226557304	0.4931279095544224	0.06306805586344487	0.039459099977831966
0.14011914011914015	0.09880859880859884	0.02732452732452732	0.036519036519036534	0.026936026936026942	0.043900543900543904	0.06721056721056723	0.3862988862988864	0.14413364413364418	0.028749028749028745
0.16301222142343635	0.15654205607476632	0.04061826024442846	0.07350826743350106	0.039000718907260964	0.11951833213515455	0.08249460819554279	0.21225736879942486	0.06793673616103521	0.04511143062544931
0.1281342966425839	0.17998300042498935	0.06247343816404589	0.07543561410964726	0.046961325966850834	0.12218444538886525	0.08159796005099873	0.05354866128346791	0.12388440288992775	0.12579685507862307
0.2401842948717949	0.26041666666666663	0.0482772435897436	0.09154647435897437	0.039663461538461516	0.06991185897435903	0.07572115384615385	0.07071314102564101	0.06850961538461539	0.035056089743589744
0.1851851851851852	0.2180782180782181	0.04390054390054389	0.06980056980056983	0.029526029526029517	0.14180264180264185	0.0683760683760684	0.1058016058016058	0.07770007770007771	0.05982905982905984
0.11340048840048846	0.10073260073260076	0.041819291819291816	0.11965811965811965	0.03846153846153845	0.29594017094017083	0.10363247863247864	0.0612026862026862	0.05891330891330891	0.06623931623931623
0.29693732193732203	0.11310541310541312	0.029487179487179487	0.04643874643874642	0.029344729344729342	0.02386039886039886	0.13347578347578348	0.2678774928774928	0.02813390313390313	0.031339031339031334
0.5255845476109794	0.03710606574042697	0.03456455438834293	0.108437817688919	0.047780413419179935	0.054049474754320564	0.06540155879362931	0.05235513385293121	0.03354794984750931	0.04117248390376145
0.03266331658291456	0.056436026285272514	0.16157711635098565	0.0419404715887128	0.049478160030923854	0.09470429068419016	0.030344027831465017	0.07093158098183225	0.04735214534209509	0.4145728643216079
0.047455032529659394	0.3275928052047456	0.07539226942212017	0.08132414848832759	0.028511289705319545	0.20034443168771526	0.0443934175277459	0.0637198622273249	0.046498277841561415	0.08476846536548031
0.06302948153168421	0.06590986106404607	0.05099966113181972	0.4373093866485937	0.12385631989156222	0.05032192477126399	0.07404269739071499	0.027956624872924427	0.0650626906133514	0.04151135208403932
0.04215754215754215	0.10129360129360128	0.09505659505659506	0.04643104643104642	0.05162855162855162	0.03996303996303996	0.0780780780780781	0.4124509124509125	0.05463155463155462	0.0783090783090783
0.030987231392089688	0.03301152289006541	0.063064465898474	0.12379321083774528	0.4928371223917783	0.09202740579258796	0.07147306135160389	0.028184366241046407	0.026315789473684213	0.038305823730924934
0.08464295561069758	0.059415494899365866	0.04039150813344361	0.43038323683484975	0.06920319823545631	0.046594982078853035	0.14791838985387376	0.0464571271022884	0.03212020953956438	0.042872897711607384
0.21120803595030407	0.203806502775575	0.0754692043351837	0.16798836901929684	0.03224953740417657	0.10388580491673276	0.07771609833465501	0.038725878932064486	0.040840602696272786	0.048109965635738834
0.04660154660154659	0.15934065934065933	0.11640211640211642	0.057183557183557186	0.07264957264957264	0.30565730565730564	0.03439153439153438	0.052706552706552716	0.057794057794057774	0.09727309727309724
0.08072362420188509	0.03496503496503496	0.06597750076010947	0.07433870477348739	0.4761325630890849	0.04743083003952568	0.06719367588932809	0.04591061112800244	0.08406810580723624	0.02325934934630586
0.04845548152634768	0.05481526347668079	0.0855542095699576	0.2053301029678982	0.4153543307086614	0.03846153846153847	0.03391883706844337	0.02422774076317383	0.058752271350696536	0.03513022410660206
0.1791010194624652	0.08549582947173309	0.05977757182576461	0.1214087117701576	0.06139944392956442	0.03521779425393883	0.09314179796107508	0.17771084337349394	0.07066728452270622	0.11607970342910102
0.18224158653846154	0.15730168269230765	0.031099759615384626	0.08638822115384616	0.039963942307692304	0.10081129807692307	0.09825721153846154	0.14332932692307693	0.11087740384615384	0.049729567307692304
0.09916762342135477	0.06615958668197472	0.07204362801377727	0.054247990815155	0.17924799081515494	0.10060275545350174	0.11610218140068886	0.14753157290470725	0.1181113662456946	0.04678530424799082
0.17380503683399015	0.36123008394723305	0.0547370224430358	0.06398835017988692	0.027668322768545486	0.041459653931814285	0.05782079835531952	0.10784649648792186	0.04385814630803496	0.06758608874421787
0.2479411249342912	0.04722270895391623	0.028649027510075337	0.4476958121605047	0.07928859295601891	0.018048011214298224	0.05046434203609602	0.021289644296478	0.03232871911687401	0.027072016821447338
0.08702737940026076	0.1582464146023468	0.05622555410691005	0.05801825293350719	0.03455019556714473	0.03683181225554108	0.11945893089960885	0.08246414602346802	0.04921773142112125	0.31795958279009123
0.044283260164153466	0.08742126359992364	0.0911433479671693	0.025291086085130747	0.035884710822676066	0.034166825730101144	0.027581599541897303	0.032162626455430415	0.05354075205191832	0.5685245275815995
0.030808477237048663	0.03532182103610675	0.049646781789638925	0.11636577708006278	0.06887755102040817	0.03355572998430141	0.0926216640502355	0.07201726844583987	0.4678178963893249	0.032967032967032954
0.2480194224380271	0.29695885509839004	0.04459493994377715	0.0677229746997189	0.029261436238180425	0.03271147457193968	0.06503961155123948	0.1254791719907999	0.04178379759775108	0.048428315870176326
0.07592592592592592	0.03675213675213673	0.026923076923076918	0.5229344729344729	0.07492877492877491	0.04316239316239316	0.04772079772079773	0.027065527065527062	0.11680911680911682	0.027777777777777773
0.07451085499865989	0.12543554006968646	0.048378450817475216	0.038059501474135615	0.03859555079067275	0.11243634414366124	0.06714017689627444	0.35821495577593143	0.08308764406325382	0.05414098097024926
0.049190283400809706	0.2639676113360323	0.06538461538461536	0.048178137651821835	0.1641700404858299	0.09331983805668016	0.06801619433198385	0.12064777327935222	0.0526315789473684	0.07449392712550608
0.08031674208144796	0.1148190045248869	0.05656108597285067	0.07107843137254902	0.09181749622926096	0.05335595776772248	0.05863499245852189	0.3412518853695324	0.08352187028657616	0.0486425339366516
0.05346612501638056	0.11014283842222516	0.04291704887957019	0.030271261957803712	0.0212947189097104	0.051893591927663504	0.06028043506748788	0.5572664133141135	0.03964093827807628	0.03282662822696896
0.2150769230769231	0.3237948717948718	0.04174358974358973	0.05774358974358972	0.057948717948717934	0.040205128205128185	0.04143589743589742	0.12502564102564095	0.052923076923076934	0.044102564102564114
0.09423786545557764	0.061169457848424626	0.03250070962248085	0.17442520579051946	0.053079761566846434	0.055066704513198964	0.3552370139086007	0.05265398807834232	0.08047118932727787	0.04115810388873119
0.08491508491508491	0.28846153846153844	0.0452047952047952	0.0596903096903097	0.042707292707292704	0.2649850149850149	0.08766233766233765	0.0382117882117882	0.03771228771228771	0.050449550449550434
0.0826792255363684	0.1337650444793302	0.02093144950287808	0.04179748822605967	0.03329408686551543	0.04147043432757718	0.037742019884877034	0.4727891156462585	0.08941653584510728	0.04611459968602826
0.1017430845017052	0.03580901856763925	0.061386888973095875	0.2564418340280409	0.28486169003410394	0.08450170519136037	0.03495642288745738	0.0563660477453581	0.049545282303903	0.03438802576733612
0.03963773229828276	0.10409315455187013	0.045165843330980934	0.058221594918842635	0.04845918607386498	0.3458009880028229	0.09621265584568336	0.15149376617266525	0.0485768054575394	0.06233827334744764
0.13299935358758888	0.4985455720749838	0.02989657401422108	0.0455720749838397	0.02617970265029089	0.040077569489334185	0.06334841628959274	0.08290239172592115	0.04541047188106012	0.03506787330316742
0.057848655409631015	0.12820512820512822	0.03674171357098186	0.042370231394621635	0.034240150093808625	0.05847404627892432	0.08646028767979988	0.4538774233896185	0.04065040650406505	0.061131957473420886
0.15998931623931625	0.06717414529914535	0.03565705128205129	0.22863247863247865	0.17561431623931625	0.049813034188034185	0.1204594017094017	0.07572115384615384	0.05502136752136752	0.03191773504273503
0.15753109166282822	0.16973744818056194	0.07692307692307693	0.10571165361584524	0.054583141409488715	0.22063565177337635	0.07162597881160754	0.044449562413634285	0.04790419161676647	0.050898203592814384
0.19143107604646067	0.2747096208634669	0.03111987727372342	0.07911461757615602	0.0754985754985755	0.0418584264738111	0.07714223098838482	0.1185623493315801	0.08700416392724084	0.023559062020600492
0.17557737770503726	0.12302236770321875	0.059465357337697776	0.11092925986543008	0.017003091471176582	0.35351882160392795	0.0514639025277323	0.037915984724495366	0.027823240589198047	0.04328059647208582
0.09506903353057204	0.203155818540434	0.07475345167652864	0.04970414201183433	0.051479289940828434	0.03826429980276135	0.04911242603550298	0.2246548323471401	0.03984220907297832	0.1739644970414201
0.023445068785119164	0.03662080992055803	0.14764580507653552	0.05076535555124975	0.04253051734160047	0.5674287928695988	0.04844022476264291	0.02141057934508816	0.023445068785119167	0.03826777756248788
0.026865094704290684	0.04387321221492075	0.1789717819868574	0.034402783146501734	0.05121762659451102	0.20525705450328566	0.23734054889833786	0.07769617317356013	0.07962891379976805	0.06474681097796674
0.23332025117739397	0.20310047095761385	0.06927001569858711	0.09674254317111458	0.07339089481946623	0.038461538461538464	0.06691522762951332	0.06299058084772373	0.1102825745682888	0.04552590266875982
0.21832032701597925	0.08918617614269785	0.04868078781122258	0.0297287253808993	0.048309178743961366	0.09866220735785952	0.09457450761798587	0.2617985878855445	0.07060572277963582	0.04013377926421402
0.05805515239477504	0.08817126269956456	0.061320754716981125	0.09941944847605223	0.5023584905660378	0.02612481857764877	0.033018867924528315	0.03991291727140784	0.04608127721335269	0.045537010159651684
0.1125817502335721	0.03721582061663034	0.21301775147929003	0.06773590781687952	0.2773279352226721	0.04001868576767361	0.0632201806290875	0.038305823730924934	0.09747742136406104	0.05309872313920897
0.06361647830842143	0.03499817717827198	0.04429456799125047	0.06343419613561795	0.04283631060882247	0.5539555231498358	0.03390448414145096	0.04283631060882248	0.049398468829748465	0.07072548304775794
0.08641518737672588	0.0839497041420118	0.0565828402366864	0.07199211045364892	0.05547337278106509	0.03895463510848126	0.0777859960552268	0.10244082840236687	0.37290433925049293	0.0535009861932939
0.06104312354312354	0.033945221445221434	0.09994172494172493	0.10285547785547784	0.5243298368298368	0.037150349650349634	0.027680652680652663	0.046765734265734264	0.046182983682983667	0.020104895104895097
0.07223264540337714	0.09216697936210133	0.039165103189493435	0.2328799249530957	0.12476547842401504	0.045731707317073184	0.17002814258911814	0.07621951219512198	0.09803001876172612	0.04878048780487808
0.028017241379310342	0.062168435013262587	0.35742705570291783	0.029177718832891244	0.05039787798408489	0.2735411140583553	0.05338196286472149	0.05188992042440318	0.02751989389920424	0.06647877984084884
0.10189349112426037	0.5189349112426034	0.02248520710059172	0.02899408284023668	0.031952662721893496	0.03053254437869823	0.05053254437869824	0.14011834319526625	0.03668639053254438	0.0378698224852071
0.0985461906514538	0.06404122193595879	0.061556864188443125	0.3811188811188813	0.02926021347073978	0.09532572690467428	0.14262053735737948	0.033308796466691215	0.04628266470371733	0.047938903202061095
0.045682888540031386	0.14882260596546312	0.040031397174254316	0.06279434850863425	0.027472527472527472	0.22433281004709574	0.18445839874411304	0.14364207221350084	0.07394034536891679	0.0488226059654631
