# Supplementary material for: Dynamic guided metric representation learning for multi-view clustering
Source: PeerJ Comput Sci. 2022 Mar 8;8:e922. doi: 10.7717/peerj-cs.922 (PMC9044235; doi:10.7717/peerj-cs.922)
Supplement: Supplemental Information 3 [file peerj-cs-08-922-s003.zip › wikipedia/1view/image view_train.csv]

0	1	2	3	4	5	6	7	8	9	10	11	12	13	14	15	16	17	18	19	20	21	22	23	24	25	26	27	28	29	30	31	32	33	34	35	36	37	38	39	40	41	42	43	44	45	46	47	48	49
0.03732303902506828	0.0038610037881881	0.052767053246498115	0.0	0.0025740026030689482	0.0	0.03732303902506828	0.0	0.00900900922715664	0.0025740026030689482	0.0012870013015344741	0.0	0.012870012782514095	0.0012870013015344741	0.02187902107834816	0.0	0.00900900922715664	0.0	0.052767053246498115	0.0	0.0	0.0038610037881881	0.0	0.0	0.023166023194789886	0.0038610037881881	0.0	0.0	0.0	0.0	0.0	0.0	0.0038610037881881	0.010296010412275793	0.0154440151527524	0.0	0.03603603690862656	0.029601030051708218	0.010296010412275793	0.010296010412275793	0.01673101633787155	0.0	0.0	0.0	0.0	0.0	0.011583011597394943	0.0	0.0025740026030689482	0.0
0.0203703697770834	0.029629629105329517	0.05000000074505806	0.011111111380159857	0.0	0.0	0.03333333507180214	0.01666666753590107	0.005555555690079928	0.024074073880910873	0.0	0.0	0.0	0.003703703638166189	0.02222222276031971	0.0	0.01296296250075102	0.007407407276332378	0.035185184329748154	0.0	0.018518518656492237	0.011111111380159857	0.0	0.011111111380159857	0.007407407276332378	0.0018518518190830946	0.007407407276332378	0.0	0.009259259328246115	0.009259259328246115	0.0018518518190830946	0.0	0.014814814552664757	0.014814814552664757	0.007407407276332378	0.0	0.007407407276332378	0.031481482088565826	0.014814814552664757	0.0018518518190830946	0.024074073880910873	0.01296296250075102	0.009259259328246115	0.0	0.0	0.0	0.04444444552063942	0.0	0.0203703697770834	0.0
0.0	0.0034722222480922933	0.02546296268701553	0.008101851679384708	0.0023148148320615287	0.0	0.04398148134350777	0.010416666977107523	0.006944444496184588	0.02893518470227718	0.006944444496184588	0.0023148148320615287	0.0023148148320615287	0.0011574074160307644	0.005787036847323179	0.0	0.02662037126719952	0.015046296641230585	0.013888888992369177	0.005787036847323179	0.01967592537403107	0.0034722222480922933	0.0011574074160307644	0.018518518656492237	0.02893518470227718	0.015046296641230585	0.0034722222480922933	0.0	0.005787036847323179	0.0011574074160307644	0.0011574074160307644	0.0034722222480922933	0.02662037126719952	0.010416666977107523	0.0833333358168602	0.0	0.03356481343507767	0.0011574074160307644	0.005787036847323179	0.0023148148320615287	0.0034722222480922933	0.009259259328246115	0.0	0.0	0.0	0.005787036847323179	0.021990740671753883	0.0	0.013888888992369177	0.0
0.013923013582825659	0.026208026334643364	0.026208026334643364	0.012285011820495129	0.0	0.0	0.012285011820495129	0.04013103991746903	0.0	0.008190007880330086	0.008190007880330086	0.0	0.028665028512477875	0.012285011820495129	0.0	0.0	0.017199017107486725	0.002457002410665155	0.004095003940165043	0.01146601140499115	0.00491400482133031	0.006552006583660841	0.0	0.006552006583660841	0.00491400482133031	0.01146601140499115	0.002457002410665155	0.0	0.0	0.0	0.0	0.0	0.002457002410665155	0.03685503825545311	0.008190007880330086	0.0032760032918304205	0.013104013167321682	0.05323505401611328	0.006552006583660841	0.002457002410665155	0.0	0.00491400482133031	0.0016380016459152102	0.0	0.0	0.0	0.013104013167321682	0.0	0.024570023640990257	0.03030303120613098
0.02042483724653721	0.018790850415825844	0.046568628400564194	0.008169935084879398	0.0	0.0	0.023692810907959938	0.008986928500235079	0.029411764815449718	0.009803921915590765	0.0073529412038624295	0.0	0.009803921915590765	0.0008169934735633433	0.0008169934735633433	0.0	0.010620915330946444	0.0008169934735633433	0.028594771400094032	0.0008169934735633433	0.017156863585114483	0.005718954373151064	0.0	0.0016339869471266866	0.01225490216165781	0.003267973894253373	0.011437908746302128	0.0	0.0	0.0	0.0	0.006535947788506746	0.013071895577013493	0.009803921915590765	0.0555555559694767	0.0016339869471266866	0.026143791154026985	0.015522875823080541	0.010620915330946444	0.009803921915590765	0.015522875823080541	0.002450980478897691	0.013888888992369177	0.002450980478897691	0.0	0.0	0.026960784569382668	0.0	0.009803921915590765	0.0
0.04299754276871681	0.020884521305561062	0.0	0.022113021463155743	0.0012285012053325774	0.0012285012053325774	0.0	0.0	0.0282555278390646	0.007371007464826106	0.007371007464826106	0.007371007464826106	0.0	0.0159705150872469	0.0159705150872469	0.014742014929652212	0.029484029859304425	0.0012285012053325774	0.0	0.00982800964266062	0.003685503732413053	0.029484029859304425	0.0	0.0	0.029484029859304425	0.04299754276871681	0.017199017107486725	0.0	0.0	0.0282555278390646	0.0	0.023341523483395576	0.14496314525604248	0.014742014929652212	0.0	0.0	0.0	0.0	0.0159705150872469	0.0	0.0	0.006142505910247564	0.006142505910247564	0.0012285012053325774	0.007371007464826106	0.0	0.002457002410665155	0.0012285012053325774	0.0	0.0
0.03727865964174271	0.03168686106801033	0.023299161344766617	0.01397949643433094	0.002795899286866188	0.012115564197301865	0.002795899286866188	0.0	0.0065237651579082	0.004659832455217838	0.0065237651579082	0.002795899286866188	0.01770736277103424	0.008387697860598564	0.007455731742084026	0.012115564197301865	0.0130475303158164	0.020503262057900432	0.01584343053400516	0.007455731742084026	0.011183597147464752	0.008387697860598564	0.005591798573732376	0.0	0.010251631028950214	0.007455731742084026	0.010251631028950214	0.0	0.004659832455217838	0.0	0.005591798573732376	0.016775395721197132	0.008387697860598564	0.03075489215552807	0.012115564197301865	0.008387697860598564	0.0	0.011183597147464752	0.011183597147464752	0.0009319664677605033	0.0065237651579082	0.0	0.0018639329355210066	0.0018639329355210066	0.004659832455217838	0.01957129500806332	0.01584343053400516	0.0018639329355210066	0.01770736277103424	0.007455731742084026
0.05303030461072922	0.029040403664112088	0.0416666679084301	0.002525252522900701	0.02272727340459824	0.0037878789007663727	0.008838383480906488	0.0	0.005050505045801401	0.007575757801532745	0.00631313119083643	0.0	0.00631313119083643	0.0	0.011363636702299118	0.0	0.005050505045801401	0.0012626262614503505	0.04797979816794395	0.005050505045801401	0.0012626262614503505	0.0	0.031565655022859566	0.0	0.0012626262614503505	0.002525252522900701	0.0037878789007663727	0.0	0.02525252476334572	0.007575757801532745	0.03030303120613098	0.0	0.0012626262614503505	0.013888888992369177	0.023989899083971974	0.00631313119083643	0.020202020183205605	0.005050505045801401	0.011363636702299118	0.0	0.02272727340459824	0.0	0.0037878789007663727	0.0	0.002525252522900701	0.0	0.0012626262614503505	0.0	0.008838383480906488	0.02777777798473835
0.01689189113676548	0.03153153136372566	0.00225225230678916	0.04504504427313805	0.0	0.01576576568186283	0.03153153136372566	0.038288287818431854	0.006756756920367479	0.010135134682059288	0.00900900922715664	0.0	0.01463963929563761	0.013513513840734959	0.01689189113676548	0.0	0.020270269364118576	0.010135134682059288	0.0	0.006756756920367479	0.006756756920367479	0.00112612615339458	0.0	0.01689189113676548	0.023648649454116818	0.0033783784601837397	0.00900900922715664	0.0	0.006756756920367479	0.0	0.0	0.0033783784601837397	0.04279279336333275	0.00900900922715664	0.0	0.00112612615339458	0.038288287818431854	0.00225225230678916	0.00900900922715664	0.0	0.03603603690862656	0.0	0.00450450461357832	0.0	0.00900900922715664	0.0	0.007882882840931416	0.0	0.02815315313637257	0.007882882840931416
0.011891892179846764	0.0	0.03891891986131668	0.0	0.004324324429035187	0.012972973287105559	0.0	0.0	0.02270270325243473	0.007567567750811577	0.006486486643552779	0.014054054394364357	0.02162162214517593	0.0032432433217763896	0.0	0.015135135501623154	0.0	0.015135135501623154	0.03891891986131668	0.0	0.008648648858070374	0.0021621622145175934	0.006486486643552779	0.01621621660888195	0.0032432433217763896	0.008648648858070374	0.0032432433217763896	0.008648648858070374	0.00972972996532917	0.0	0.006486486643552779	0.010810811072587969	0.015135135501623154	0.007567567750811577	0.027027027681469917	0.004324324429035187	0.0	0.004324324429035187	0.004324324429035187	0.0	0.0021621622145175934	0.025945946574211117	0.0	0.00972972996532917	0.0010810811072587967	0.0324324332177639	0.006486486643552779	0.0010810811072587967	0.030270271003246307	0.02270270325243473
0.026026025414466858	0.01201201230287552	0.0600600615143776	0.005005004815757275	0.005005004815757275	0.03203203156590462	0.0	0.0	0.01801801845431328	0.0	0.008008007891476154	0.006006006151437759	0.006006006151437759	0.0200200192630291	0.014014014042913914	0.026026025414466858	0.013013012707233429	0.00900900922715664	0.0300300307571888	0.007007007021456957	0.00900900922715664	0.013013012707233429	0.008008007891476154	0.006006006151437759	0.015015015378594397	0.006006006151437759	0.007007007021456957	0.01001000963151455	0.008008007891476154	0.0	0.008008007891476154	0.00300300307571888	0.033033031970262534	0.005005004815757275	0.03503503650426865	0.0	0.0	0.0010010009864345193	0.01201201230287552	0.0	0.0010010009864345193	0.0	0.007007007021456957	0.007007007021456957	0.013013012707233429	0.0	0.01001000963151455	0.004004003945738077	0.01001000963151455	0.0
0.0	0.023109244182705883	0.05042016878724098	0.0	0.0	0.0	0.023109244182705883	0.03361344709992409	0.008403361774981022	0.016806723549962044	0.0	0.0	0.0	0.006302521098405123	0.0357142873108387	0.0	0.004201680887490511	0.004201680887490511	0.014705882407724856	0.006302521098405123	0.008403361774981022	0.0021008404437452555	0.0	0.0021008404437452555	0.0357142873108387	0.014705882407724856	0.0	0.0	0.0	0.0	0.0	0.0	0.0	0.027310924604535103	0.0021008404437452555	0.0	0.0021008404437452555	0.008403361774981022	0.0357142873108387	0.06512605398893356	0.0	0.0	0.0	0.0	0.0	0.0	0.03361344709992409	0.0	0.0357142873108387	0.018907563760876656
0.12889812886714935	0.06029105931520463	0.018711019307374958	0.005197505000978707	0.0	0.03534303605556488	0.0	0.0020790020935237408	0.025987526401877403	0.02494802512228489	0.01767151802778244	0.0010395010467618704	0.011434511281549929	0.0291060283780098	0.007276507094502448	0.02494802512228489	0.0020790020935237408	0.0020790020935237408	0.025987526401877403	0.0010395010467618704	0.0	0.008316008374094963	0.0010395010467618704	0.0010395010467618704	0.02390852384269237	0.039501041173934937	0.0	0.0	0.003118503140285611	0.0	0.0010395010467618704	0.007276507094502448	0.019750520586967468	0.009355509653687477	0.0	0.0	0.0	0.013513513840734959	0.0020790020935237408	0.0	0.0010395010467618704	0.025987526401877403	0.003118503140285611	0.0020790020935237408	0.003118503140285611	0.005197505000978707	0.012474012561142445	0.0020790020935237408	0.0	0.0
0.0	0.0	0.0	0.0	0.0	0.019976498559117317	0.0	0.0	0.0	0.0023501762188971047	0.0	0.0	0.014101057313382626	0.0	0.0	0.036427732557058334	0.0	0.0	0.0	0.0	0.0023501762188971047	0.0	0.010575792752206327	0.0	0.0	0.0	0.005875440780073404	0.047003526240587234	0.007050528656691313	0.04112808406352997	0.009400704875588415	0.0	0.0	0.001175088109448552	0.0	0.0	0.0	0.001175088109448552	0.001175088109448552	0.0	0.0	0.0035252643283456564	0.0	0.0	0.009400704875588415	0.061104584485292435	0.0	0.0023501762188971047	0.0	0.1163337230682373
0.02241379395127296	0.01206896547228098	0.0	0.010344827547669409	0.01206896547228098	0.01206896547228098	0.013793103396892548	0.041379310190677636	0.037931036204099655	0.031034482643008232	0.003448275849223137	0.0	0.003448275849223137	0.020689655095338818	0.0	0.0	0.01206896547228098	0.003448275849223137	0.010344827547669409	0.0	0.015517241321504116	0.02413793094456196	0.02413793094456196	0.0017241379246115685	0.02241379395127296	0.010344827547669409	0.003448275849223137	0.0	0.0017241379246115685	0.003448275849223137	0.020689655095338818	0.0	0.03620689734816551	0.013793103396892548	0.018965518102049828	0.006896551698446274	0.0051724137738347045	0.0017241379246115685	0.0	0.0051724137738347045	0.0517241396009922	0.006896551698446274	0.0	0.0017241379246115685	0.0	0.0	0.010344827547669409	0.003448275849223137	0.027586206793785092	0.0
0.02203065156936645	0.0	0.037356320768594735	0.0009578543831594287	0.031609196215868	0.01915708743035793	0.004789271857589482	0.0009578543831594287	0.01628352515399456	0.02011494338512421	0.026819923892617226	0.006704980973154306	0.0019157087663188575	0.0	0.0009578543831594287	0.011494252830743791	0.0019157087663188575	0.006704980973154306	0.02203065156936645	0.014367816038429737	0.005747126415371896	0.002873563207685948	0.02011494338512421	0.003831417532637715	0.02107279747724533	0.0	0.0009578543831594287	0.013409961946308613	0.01915708743035793	0.0019157087663188575	0.022988505661487583	0.003831417532637715	0.01819923333823681	0.0019157087663188575	0.014367816038429737	0.0009578543831594287	0.014367816038429737	0.003831417532637715	0.0009578543831594287	0.0	0.012452106922864914	0.004789271857589482	0.02107279747724533	0.005747126415371896	0.024904213845729828	0.0	0.004789271857589482	0.0009578543831594287	0.014367816038429737	0.0
0.02557544782757759	0.005115089472383261	0.04347826167941093	0.0	0.0	0.0	0.0	0.02557544782757759	0.0	0.06905370950698853	0.0	0.0	0.01023017894476652	0.01023017894476652	0.007672634441405535	0.0	0.007672634441405535	0.007672634441405535	0.01534526888281107	0.0	0.005115089472383261	0.0	0.0	0.0	0.007672634441405535	0.0	0.0025575447361916304	0.0	0.0	0.0	0.0	0.0	0.0	0.007672634441405535	0.02557544782757759	0.012787723913788795	0.0	0.0025575447361916304	0.01534526888281107	0.03324808180332184	0.0	0.0	0.0	0.0	0.0	0.0	0.01023017894476652	0.0	0.046035803854465485	0.02813299186527729
0.0200200192630291	0.006006006151437759	0.0	0.0	0.0	0.0	0.0010010009864345193	0.007007007021456957	0.0	0.0010010009864345193	0.0	0.0	0.014014014042913914	0.01201201230287552	0.006006006151437759	0.0300300307571888	0.021021021530032158	0.004004003945738077	0.0	0.0	0.00300300307571888	0.00900900922715664	0.005005004815757275	0.015015015378594397	0.0010010009864345193	0.0010010009864345193	0.0020020019728690386	0.0	0.00900900922715664	0.04804804921150208	0.006006006151437759	0.0010010009864345193	0.028028028085827827	0.00300300307571888	0.0	0.0010010009864345193	0.0	0.03403403237462044	0.00300300307571888	0.0	0.0	0.01001000963151455	0.0	0.0	0.00900900922715664	0.06606606394052505	0.005005004815757275	0.0020020019728690386	0.052052050828933716	0.0400400385260582
0.0021621622145175934	0.006486486643552779	0.02162162214517593	0.010810811072587969	0.0021621622145175934	0.007567567750811577	0.0324324332177639	0.0032432433217763896	0.03891891986131668	0.02270270325243473	0.008648648858070374	0.0021621622145175934	0.006486486643552779	0.046486485749483115	0.0032432433217763896	0.020540541037917137	0.01621621660888195	0.005405405536293984	0.006486486643552779	0.0032432433217763896	0.008648648858070374	0.014054054394364357	0.014054054394364357	0.007567567750811577	0.020540541037917137	0.010810811072587969	0.008648648858070374	0.0	0.005405405536293984	0.0	0.014054054394364357	0.008648648858070374	0.00972972996532917	0.00972972996532917	0.012972973287105559	0.0	0.02270270325243473	0.015135135501623154	0.005405405536293984	0.0021621622145175934	0.0032432433217763896	0.018378378823399544	0.015135135501623154	0.0	0.006486486643552779	0.0021621622145175934	0.01621621660888195	0.0010810811072587967	0.015135135501623154	0.0010810811072587967
0.04504504427313805	0.0012870013015344741	0.075933076441288	0.0154440151527524	0.0	0.012870012782514095	0.0	0.0	0.010296010412275793	0.0012870013015344741	0.0038610037881881	0.0051480052061378965	0.012870012782514095	0.0	0.0012870013015344741	0.010296010412275793	0.010296010412275793	0.006435006391257048	0.04504504427313805	0.0	0.010296010412275793	0.0051480052061378965	0.0051480052061378965	0.0	0.052767053246498115	0.0	0.0038610037881881	0.0	0.0051480052061378965	0.0	0.0051480052061378965	0.027027027681469917	0.054054055362939835	0.0038610037881881	0.0012870013015344741	0.0	0.0	0.0	0.0038610037881881	0.0025740026030689482	0.0012870013015344741	0.0	0.0	0.0	0.0077220075763762	0.0	0.0	0.0025740026030689482	0.028314027935266495	0.0
0.06846846640110016	0.028828829526901245	0.012612612918019295	0.030630631372332576	0.01801801845431328	0.00900900922715664	0.003603603690862656	0.005405405536293984	0.0	0.0	0.01981982029974461	0.003603603690862656	0.001801801845431328	0.0	0.001801801845431328	0.028828829526901245	0.054054055362939835	0.0	0.001801801845431328	0.01801801845431328	0.01801801845431328	0.03603603690862656	0.005405405536293984	0.0	0.023423423990607258	0.001801801845431328	0.014414414763450624	0.0	0.010810811072587969	0.010810811072587969	0.003603603690862656	0.023423423990607258	0.007207207381725311	0.027027027681469917	0.0	0.010810811072587969	0.0	0.003603603690862656	0.003603603690862656	0.0	0.0	0.0	0.001801801845431328	0.001801801845431328	0.01981982029974461	0.0	0.005405405536293984	0.003603603690862656	0.0	0.0
0.02272727340459824	0.002525252522900701	0.023989899083971974	0.007575757801532745	0.0	0.002525252522900701	0.03030303120613098	0.005050505045801401	0.031565655022859566	0.02651515230536461	0.008838383480906488	0.0037878789007663727	0.0	0.0	0.0	0.01262626238167286	0.0012626262614503505	0.0	0.04671717062592506	0.0	0.0	0.013888888992369177	0.002525252522900701	0.021464645862579342	0.010101010091602802	0.0	0.0	0.0	0.0012626262614503505	0.011363636702299118	0.0012626262614503505	0.008838383480906488	0.0	0.002525252522900701	0.007575757801532745	0.008838383480906488	0.02272727340459824	0.008838383480906488	0.0	0.0	0.005050505045801401	0.0	0.010101010091602802	0.005050505045801401	0.0012626262614503505	0.0	0.00631313119083643	0.0012626262614503505	0.021464645862579342	0.0
0.02864583395421505	0.0	0.005208333488553762	0.015625	0.005208333488553762	0.0173611119389534	0.0321180559694767	0.0	0.0642361119389534	0.002604166744276881	0.01822916604578495	0.0	0.0017361111240461467	0.0	0.0173611119389534	0.0225694440305233	0.00434027798473835	0.006944444496184588	0.010416666977107523	0.0	0.0147569440305233	0.0147569440305233	0.0225694440305233	0.0017361111240461467	0.01128472201526165	0.0	0.015625	0.0	0.0243055559694767	0.0078125	0.02083333395421505	0.0	0.0512152761220932	0.0	0.0017361111240461467	0.0017361111240461467	0.0034722222480922933	0.0	0.00434027798473835	0.0	0.0798611119389534	0.0017361111240461467	0.02777777798473835	0.0	0.02604166604578495	0.0078125	0.006944444496184588	0.0008680555620230733	0.0017361111240461467	0.0
0.05913978442549705	0.02777777798473835	0.00716845877468586	0.0197132620960474	0.010752688162028791	0.03136200830340385	0.01344086043536663	0.004480286967009306	0.02777777798473835	0.00716845877468586	0.00358422938734293	0.006272401660680771	0.02867383509874344	0.0	0.002688172040507197	0.008064515888690948	0.01344086043536663	0.024193547666072845	0.017921147868037224	0.01433691754937172	0.006272401660680771	0.01433691754937172	0.01433691754937172	0.00358422938734293	0.03763440996408463	0.016129031777381897	0.0098566310480237	0.0	0.0	0.016129031777381897	0.01433691754937172	0.0098566310480237	0.010752688162028791	0.0197132620960474	0.016129031777381897	0.001792114693671465	0.004480286967009306	0.0	0.004480286967009306	0.002688172040507197	0.002688172040507197	0.001792114693671465	0.008960573934018612	0.0008960573468357325	0.0	0.0	0.0098566310480237	0.0	0.021505376324057583	0.0
0.21810699999332428	0.02880658395588398	0.004115226212888956	0.006172839552164078	0.019547324627637863	0.01440329197794199	0.003086419776082039	0.002057613106444478	0.020576132461428642	0.003086419776082039	0.03600823134183884	0.009259259328246115	0.0	0.008230452425777912	0.011316872201859951	0.01337448600679636	0.09156378358602524	0.0	0.009259259328246115	0.002057613106444478	0.010288066230714321	0.005144033115357161	0.011316872201859951	0.004115226212888956	0.01440329197794199	0.0	0.002057613106444478	0.010288066230714321	0.015432098880410194	0.0	0.011316872201859951	0.007201645988970995	0.06172839552164078	0.008230452425777912	0.0	0.001028806553222239	0.0	0.0	0.005144033115357161	0.0	0.007201645988970995	0.0	0.007201645988970995	0.007201645988970995	0.0	0.0	0.015432098880410194	0.001028806553222239	0.001028806553222239	0.001028806553222239
0.01587301678955555	0.007936508394777775	0.0595238097012043	0.010582010261714458	0.0	0.0	0.01587301678955555	0.022486772388219837	0.022486772388219837	0.0039682541973888865	0.0	0.0	0.005291005130857229	0.018518518656492237	0.01587301678955555	0.0	0.022486772388219837	0.0	0.03703703731298447	0.0	0.01587301678955555	0.007936508394777775	0.0	0.0	0.013227513059973715	0.017195766791701317	0.010582010261714458	0.0	0.0	0.0	0.0	0.0	0.0066137565299868575	0.02380952425301075	0.026455026119947437	0.0	0.009259259328246115	0.0013227512827143073	0.01984127052128315	0.0026455025654286146	0.013227513059973715	0.0039682541973888865	0.005291005130857229	0.0	0.0	0.0	0.017195766791701317	0.0	0.0039682541973888865	0.0
0.0	0.0200668890029192	0.08026755601167679	0.013377926312386991	0.0	0.0016722407890483735	0.03511705622076988	0.0100334445014596	0.011705685406923294	0.015050167217850685	0.003344481578096748	0.005016722250729799	0.0016722407890483735	0.02842809446156025	0.016722407191991806	0.0016722407890483735	0.0	0.0	0.026755852624773983	0.0016722407890483735	0.008361203595995903	0.021739130839705467	0.008361203595995903	0.0	0.0016722407890483735	0.006688963156193496	0.0	0.0	0.015050167217850685	0.0	0.015050167217850685	0.013377926312386991	0.015050167217850685	0.005016722250729799	0.0401337780058384	0.0	0.046822741627693176	0.02508361265063286	0.006688963156193496	0.003344481578096748	0.01839464902877808	0.0	0.005016722250729799	0.005016722250729799	0.0	0.0	0.0200668890029192	0.003344481578096748	0.013377926312386991	0.0
0.011904762126505377	0.0066137565299868575	0.0026455025654286146	0.005291005130857229	0.0026455025654286146	0.0	0.009259259328246115	0.0013227512827143073	0.030423279851675037	0.0	0.022486772388219837	0.01587301678955555	0.010582010261714458	0.0	0.010582010261714458	0.014550264924764631	0.02777777798473835	0.005291005130857229	0.0039682541973888865	0.005291005130857229	0.013227513059973715	0.0026455025654286146	0.04232804104685784	0.0357142873108387	0.005291005130857229	0.0	0.0	0.010582010261714458	0.01984127052128315	0.018518518656492237	0.04232804104685784	0.005291005130857229	0.0634920671582222	0.0	0.005291005130857229	0.009259259328246115	0.0	0.0	0.0	0.0	0.03439153358340264	0.0	0.026455026119947437	0.005291005130857229	0.02380952425301075	0.0026455025654286146	0.009259259328246115	0.0013227512827143073	0.0039682541973888865	0.0
0.007201645988970995	0.011316872201859951	0.02777777798473835	0.0	0.004115226212888956	0.005144033115357161	0.004115226212888956	0.0	0.015432098880410194	0.017489712685346603	0.008230452425777912	0.01337448600679636	0.002057613106444478	0.008230452425777912	0.012345679104328156	0.018518518656492237	0.003086419776082039	0.0	0.05144032835960388	0.001028806553222239	0.01337448600679636	0.002057613106444478	0.002057613106444478	0.0	0.012345679104328156	0.02366255223751068	0.0	0.005144033115357161	0.021604938432574272	0.0	0.003086419776082039	0.004115226212888956	0.004115226212888956	0.01440329197794199	0.029835391789674762	0.002057613106444478	0.003086419776082039	0.0	0.002057613106444478	0.001028806553222239	0.0	0.010288066230714321	0.01440329197794199	0.007201645988970995	0.0	0.003086419776082039	0.010288066230714321	0.001028806553222239	0.002057613106444478	0.004115226212888956
0.1108108088374138	0.008108108304440975	0.001351351384073496	0.031081080436706543	0.013513513840734959	0.020270269364118576	0.0	0.0	0.022972973063588142	0.002702702768146992	0.04324324429035187	0.006756756920367479	0.008108108304440975	0.006756756920367479	0.002702702768146992	0.037837836891412735	0.031081080436706543	0.006756756920367479	0.009459459222853184	0.0	0.005405405536293984	0.006756756920367479	0.014864864759147169	0.0040540541522204885	0.018918918445706367	0.0	0.0040540541522204885	0.0	0.013513513840734959	0.0	0.014864864759147169	0.0040540541522204885	0.018918918445706367	0.005405405536293984	0.010810811072587969	0.0	0.0	0.0	0.0040540541522204885	0.0	0.0	0.0040540541522204885	0.008108108304440975	0.005405405536293984	0.013513513840734959	0.012162161991000177	0.008108108304440975	0.0040540541522204885	0.012162161991000177	0.0
0.0515873022377491	0.001984127098694444	0.01984127052128315	0.008928571827709675	0.0	0.000992063549347222	0.0376984141767025	0.008928571827709675	0.012896825559437277	0.001984127098694444	0.01984127052128315	0.007936508394777775	0.006944444496184588	0.0	0.0039682541973888865	0.0039682541973888865	0.052579365670681	0.0	0.007936508394777775	0.01686508022248745	0.009920635260641577	0.02182539738714695	0.01587301678955555	0.001984127098694444	0.0406746044754982	0.0	0.001984127098694444	0.0	0.011904762126505377	0.001984127098694444	0.014880952425301075	0.007936508394777775	0.01686508022248745	0.0039682541973888865	0.01686508022248745	0.0049603176303207866	0.0317460335791111	0.0049603176303207866	0.000992063549347222	0.0	0.0039682541973888865	0.0	0.0049603176303207866	0.001984127098694444	0.0	0.0	0.02678571455180645	0.000992063549347222	0.002976190531626344	0.0
0.01801801845431328	0.0020020019728690386	0.008008007891476154	0.023023022338747975	0.0010010009864345193	0.00300300307571888	0.0300300307571888	0.011011010967195034	0.004004003945738077	0.004004003945738077	0.011011010967195034	0.0	0.01201201230287552	0.006006006151437759	0.01701701618731022	0.0	0.007007007021456957	0.00900900922715664	0.022022021934390068	0.00300300307571888	0.0	0.00300300307571888	0.0	0.01601601578295231	0.01001000963151455	0.0020020019728690386	0.0010010009864345193	0.0	0.0	0.005005004815757275	0.0	0.013013012707233429	0.0	0.013013012707233429	0.0010010009864345193	0.00300300307571888	0.015015015378594397	0.026026025414466858	0.01201201230287552	0.011011010967195034	0.008008007891476154	0.006006006151437759	0.01801801845431328	0.0	0.0	0.005005004815757275	0.005005004815757275	0.0	0.019019018858671192	0.04904904961585999
0.02500000037252903	0.013888888992369177	0.001388888922519982	0.0	0.009722222574055195	0.012500000186264515	0.02500000037252903	0.0	0.0347222238779068	0.02638888917863369	0.03888889029622078	0.008333333767950535	0.0	0.006944444496184588	0.012500000186264515	0.02083333395421505	0.02361111156642437	0.0	0.0347222238779068	0.0	0.013888888992369177	0.0	0.03194444626569748	0.0	0.01805555634200573	0.005555555690079928	0.001388888922519982	0.01805555634200573	0.03194444626569748	0.0	0.02500000037252903	0.0	0.05416666716337204	0.008333333767950535	0.0	0.001388888922519982	0.009722222574055195	0.001388888922519982	0.002777777845039964	0.0	0.004166666883975267	0.008333333767950535	0.0	0.005555555690079928	0.0	0.0	0.009722222574055195	0.001388888922519982	0.03194444626569748	0.0
0.05717255547642708	0.015592515468597412	0.018711019307374958	0.003118503140285611	0.0	0.0	0.0	0.0	0.0	0.0	0.0	0.0	0.0010395010467618704	0.0	0.0	0.05509355664253235	0.044698543846607215	0.0	0.005197505000978707	0.0	0.005197505000978707	0.0	0.022869022563099858	0.0	0.03326403349637985	0.0	0.0020790020935237408	0.0	0.022869022563099858	0.03534303605556488	0.021829521283507347	0.009355509653687477	0.021829521283507347	0.0	0.0	0.034303534775972366	0.0	0.0	0.0	0.0	0.0	0.0	0.0	0.0	0.022869022563099858	0.0	0.0	0.0020790020935237408	0.0	0.0
0.025025025010108948	0.00300300307571888	0.01201201230287552	0.026026025414466858	0.005005004815757275	0.023023022338747975	0.0020020019728690386	0.0010010009864345193	0.013013012707233429	0.005005004815757275	0.019019018858671192	0.00300300307571888	0.006006006151437759	0.006006006151437759	0.006006006151437759	0.019019018858671192	0.03203203156590462	0.008008007891476154	0.029029028490185738	0.007007007021456957	0.013013012707233429	0.0010010009864345193	0.0	0.03203203156590462	0.03503503650426865	0.0020020019728690386	0.007007007021456957	0.0010010009864345193	0.0020020019728690386	0.0	0.0	0.01001000963151455	0.04504504427313805	0.00900900922715664	0.01001000963151455	0.004004003945738077	0.011011010967195034	0.0	0.006006006151437759	0.0	0.0010010009864345193	0.0	0.013013012707233429	0.005005004815757275	0.014014014042913914	0.0020020019728690386	0.007007007021456957	0.0010010009864345193	0.005005004815757275	0.007007007021456957
0.04282407462596893	0.018518518656492237	0.0416666679084301	0.008101851679384708	0.0023148148320615287	0.012731481343507768	0.011574073694646358	0.0	0.0011574074160307644	0.02777777798473835	0.008101851679384708	0.0	0.0	0.018518518656492237	0.012731481343507768	0.0	0.02662037126719952	0.0011574074160307644	0.03935185074806213	0.02777777798473835	0.021990740671753883	0.0	0.0	0.0	0.0451388880610466	0.005787036847323179	0.009259259328246115	0.0	0.0	0.0	0.0	0.0	0.0011574074160307644	0.008101851679384708	0.0347222238779068	0.0034722222480922933	0.009259259328246115	0.005787036847323179	0.0243055559694767	0.018518518656492237	0.005787036847323179	0.0046296296641230575	0.03009259328246117	0.0	0.0	0.0	0.015046296641230585	0.0	0.0011574074160307644	0.0
0.0357142873108387	0.014880952425301075	0.01884920708835125	0.011904762126505377	0.001984127098694444	0.001984127098694444	0.0	0.010912698693573477	0.01884920708835125	0.02678571455180645	0.000992063549347222	0.0	0.0049603176303207866	0.005952381063252688	0.001984127098694444	0.0	0.0039682541973888865	0.011904762126505377	0.02579365111887455	0.0039682541973888865	0.013888888992369177	0.001984127098694444	0.0	0.0	0.0039682541973888865	0.01686508022248745	0.0039682541973888865	0.0	0.0	0.0	0.0	0.0	0.005952381063252688	0.013888888992369177	0.008928571827709675	0.001984127098694444	0.0	0.000992063549347222	0.0049603176303207866	0.008928571827709675	0.001984127098694444	0.007936508394777775	0.000992063549347222	0.0	0.0	0.0	0.0049603176303207866	0.0	0.02182539738714695	0.014880952425301075
0.033033031970262534	0.019019018858671192	0.026026025414466858	0.005005004815757275	0.0010010009864345193	0.01201201230287552	0.00300300307571888	0.0010010009864345193	0.013013012707233429	0.013013012707233429	0.019019018858671192	0.0010010009864345193	0.013013012707233429	0.006006006151437759	0.022022021934390068	0.007007007021456957	0.005005004815757275	0.0010010009864345193	0.011011010967195034	0.0	0.015015015378594397	0.004004003945738077	0.0020020019728690386	0.0010010009864345193	0.01001000963151455	0.01201201230287552	0.0010010009864345193	0.0	0.00900900922715664	0.0	0.0	0.00900900922715664	0.00300300307571888	0.015015015378594397	0.027027027681469917	0.0	0.0020020019728690386	0.0	0.005005004815757275	0.0010010009864345193	0.004004003945738077	0.004004003945738077	0.011011010967195034	0.01001000963151455	0.011011010967195034	0.0	0.007007007021456957	0.004004003945738077	0.014014014042913914	0.007007007021456957
0.15572716295719147	0.029601030051708218	0.12226512283086775	0.0025740026030689482	0.0	0.0	0.0051480052061378965	0.0	0.0025740026030689482	0.006435006391257048	0.0	0.0	0.012870012782514095	0.027027027681469917	0.0051480052061378965	0.0	0.029601030051708218	0.0	0.0038610037881881	0.0	0.0038610037881881	0.006435006391257048	0.0	0.0	0.0154440151527524	0.0	0.0025740026030689482	0.0	0.0	0.0	0.0	0.03989703953266144	0.010296010412275793	0.0025740026030689482	0.023166023194789886	0.01801801845431328	0.0	0.0	0.006435006391257048	0.0	0.0	0.0	0.0	0.0012870013015344741	0.0	0.0	0.0051480052061378965	0.0012870013015344741	0.0	0.0
0.0381944440305233	0.0011574074160307644	0.060185186564922326	0.0	0.0023148148320615287	0.0046296296641230575	0.02777777798473835	0.0034722222480922933	0.0034722222480922933	0.01967592537403107	0.011574073694646358	0.0	0.010416666977107523	0.0011574074160307644	0.0	0.0	0.02546296268701553	0.0	0.05324074253439903	0.0	0.005787036847323179	0.0011574074160307644	0.0011574074160307644	0.0	0.015046296641230585	0.0046296296641230575	0.0	0.0	0.0011574074160307644	0.0	0.0011574074160307644	0.0	0.0023148148320615287	0.009259259328246115	0.03935185074806213	0.0	0.02083333395421505	0.010416666977107523	0.0011574074160307644	0.013888888992369177	0.009259259328246115	0.0011574074160307644	0.0046296296641230575	0.0011574074160307644	0.016203703358769417	0.0	0.011574073694646358	0.0023148148320615287	0.006944444496184588	0.0
0.055019304156303406	0.10521235316991806	0.0038610037881881	0.000965250947047025	0.0	0.0	0.005791505798697472	0.013513513840734959	0.0	0.004826254677027464	0.0	0.0	0.018339768052101132	0.020270269364118576	0.0	0.0	0.03474903479218483	0.0038610037881881	0.0	0.00193050189409405	0.011583011597394943	0.009652509354054928	0.000965250947047025	0.012548262253403664	0.0	0.03764478862285614	0.004826254677027464	0.0	0.0	0.017374517396092415	0.000965250947047025	0.000965250947047025	0.058880310505628586	0.02220077253878117	0.012548262253403664	0.0077220075763762	0.004826254677027464	0.008687258698046206	0.002895752899348736	0.000965250947047025	0.00193050189409405	0.0	0.0	0.0	0.0	0.0	0.008687258698046206	0.000965250947047025	0.013513513840734959	0.009652509354054928
0.0009578543831594287	0.0076628350652754315	0.006704980973154306	0.0	0.030651340261101726	0.03639846667647362	0.0	0.0	0.0	0.0	0.03256705030798912	0.004789271857589482	0.005747126415371896	0.0	0.006704980973154306	0.010536398738622664	0.003831417532637715	0.002873563207685948	0.02107279747724533	0.04118774086236954	0.0019157087663188575	0.010536398738622664	0.02777777798473835	0.0	0.035440612584352486	0.014367816038429737	0.0009578543831594287	0.011494252830743791	0.02011494338512421	0.01532567013055086	0.023946359753608704	0.006704980973154306	0.006704980973154306	0.012452106922864914	0.02107279747724533	0.003831417532637715	0.01819923333823681	0.0009578543831594287	0.003831417532637715	0.0	0.0	0.0	0.011494252830743791	0.005747126415371896	0.02203065156936645	0.0	0.0009578543831594287	0.0009578543831594287	0.0	0.0009578543831594287
0.008387697860598564	0.011183597147464752	0.018639329820871357	0.0	0.012115564197301865	0.0065237651579082	0.028890959918498993	0.0	0.01397949643433094	0.0065237651579082	0.016775395721197132	0.024231128394603733	0.0065237651579082	0.0009319664677605033	0.004659832455217838	0.02795899286866188	0.008387697860598564	0.0	0.022367194294929504	0.011183597147464752	0.012115564197301865	0.012115564197301865	0.01957129500806332	0.0	0.01770736277103424	0.0	0.0065237651579082	0.004659832455217838	0.014911463484168053	0.014911463484168053	0.014911463484168053	0.0009319664677605033	0.011183597147464752	0.012115564197301865	0.023299161344766617	0.0	0.03821062296628952	0.0130475303158164	0.002795899286866188	0.0	0.02795899286866188	0.0065237651579082	0.012115564197301865	0.0	0.016775395721197132	0.0018639329355210066	0.0	0.0009319664677605033	0.002795899286866188	0.0
0.07456140220165253	0.0	0.010233918204903604	0.0	0.01608187146484852	0.010233918204903604	0.0	0.0	0.0	0.010233918204903604	0.036549706012010574	0.0	0.0	0.002923976629972458	0.001461988314986229	0.0	0.011695906519889832	0.011695906519889832	0.011695906519889832	0.04239765927195549	0.026315789669752118	0.004385964944958687	0.046783626079559326	0.0	0.011695906519889832	0.008771929889917374	0.011695906519889832	0.0	0.04532163590192795	0.02485380135476589	0.04093567281961441	0.019005848094820976	0.001461988314986229	0.021929824724793438	0.001461988314986229	0.005847953259944916	0.0	0.010233918204903604	0.0	0.0	0.0	0.0	0.001461988314986229	0.001461988314986229	0.046783626079559326	0.0	0.0	0.001461988314986229	0.004385964944958687	0.03216374292969704
0.06406406313180922	0.182182177901268	0.0010010009864345193	0.0010010009864345193	0.00300300307571888	0.0	0.0	0.0	0.0	0.00300300307571888	0.011011010967195034	0.0	0.004004003945738077	0.0	0.0	0.0	0.021021021530032158	0.00900900922715664	0.0010010009864345193	0.008008007891476154	0.0200200192630291	0.004004003945738077	0.0	0.0	0.014014014042913914	0.01701701618731022	0.005005004815757275	0.0	0.01001000963151455	0.0	0.0	0.025025025010108948	0.013013012707233429	0.0400400385260582	0.0	0.005005004815757275	0.0	0.007007007021456957	0.0	0.0	0.0	0.0	0.0	0.0	0.0200200192630291	0.0	0.0	0.0020020019728690386	0.0	0.004004003945738077
0.002844950184226036	0.022759601473808292	0.0	0.0	0.0	0.0	0.0	0.005689900368452072	0.007112375460565091	0.005689900368452072	0.0	0.0	0.02418207749724388	0.005689900368452072	0.0	0.0	0.007112375460565091	0.019914651289582253	0.004267425276339054	0.0	0.005689900368452072	0.005689900368452072	0.0	0.008534850552678108	0.014224750921130182	0.011379800736904144	0.011379800736904144	0.0	0.0	0.0	0.0	0.03840682655572891	0.035561878234148026	0.021337127313017845	0.0	0.04267425462603569	0.0	0.011379800736904144	0.0	0.0	0.008534850552678108	0.007112375460565091	0.0	0.0	0.0	0.002844950184226036	0.0	0.002844950184226036	0.007112375460565091	0.09388335794210434
0.027027027681469917	0.015015015378594397	0.08808808773756027	0.01201201230287552	0.008008007891476154	0.004004003945738077	0.0200200192630291	0.008008007891476154	0.013013012707233429	0.01201201230287552	0.022022021934390068	0.0	0.01601601578295231	0.023023022338747975	0.015015015378594397	0.0	0.00300300307571888	0.0	0.050050050020217896	0.007007007021456957	0.0	0.00900900922715664	0.0	0.0010010009864345193	0.01701701618731022	0.00300300307571888	0.0020020019728690386	0.0	0.0	0.0	0.0	0.01201201230287552	0.011011010967195034	0.00900900922715664	0.01701701618731022	0.007007007021456957	0.011011010967195034	0.01201201230287552	0.005005004815757275	0.0020020019728690386	0.015015015378594397	0.0	0.015015015378594397	0.0020020019728690386	0.0	0.0	0.0020020019728690386	0.0	0.005005004815757275	0.0
0.012972973287105559	0.030270271003246307	0.027027027681469917	0.0021621622145175934	0.015135135501623154	0.010810811072587969	0.0021621622145175934	0.004324324429035187	0.0021621622145175934	0.007567567750811577	0.0	0.0	0.024864865466952324	0.035675674676895135	0.0010810811072587967	0.0	0.01621621660888195	0.0010810811072587967	0.047567568719387054	0.0032432433217763896	0.014054054394364357	0.023783784359693527	0.023783784359693527	0.008648648858070374	0.018378378823399544	0.00972972996532917	0.0	0.0	0.0	0.0010810811072587967	0.02270270325243473	0.0021621622145175934	0.004324324429035187	0.0032432433217763896	0.03891891986131668	0.0010810811072587967	0.0010810811072587967	0.0	0.0	0.024864865466952324	0.00972972996532917	0.0	0.007567567750811577	0.0	0.0	0.0	0.004324324429035187	0.0021621622145175934	0.012972973287105559	0.0
0.005630630534142257	0.00112612615339458	0.07207207381725311	0.012387387454509735	0.0	0.0	0.006756756920367479	0.010135134682059288	0.006756756920367479	0.0033783784601837397	0.0	0.0	0.013513513840734959	0.027027027681469917	0.005630630534142257	0.0	0.007882882840931416	0.0	0.06756756454706192	0.00225225230678916	0.012387387454509735	0.020270269364118576	0.0033783784601837397	0.0033783784601837397	0.0033783784601837397	0.0	0.00112612615339458	0.0	0.0	0.0	0.0	0.0	0.00900900922715664	0.0033783784601837397	0.09572072327136992	0.0	0.010135134682059288	0.0	0.006756756920367479	0.02477477490901947	0.005630630534142257	0.0	0.005630630534142257	0.0	0.0	0.0	0.006756756920367479	0.0	0.007882882840931416	0.0
0.019019018858671192	0.007007007021456957	0.01801801845431328	0.0020020019728690386	0.0	0.025025025010108948	0.0	0.0010010009864345193	0.00300300307571888	0.004004003945738077	0.008008007891476154	0.0020020019728690386	0.00900900922715664	0.0	0.00300300307571888	0.01801801845431328	0.004004003945738077	0.004004003945738077	0.01001000963151455	0.011011010967195034	0.004004003945738077	0.0010010009864345193	0.0010010009864345193	0.026026025414466858	0.01701701618731022	0.0300300307571888	0.0010010009864345193	0.0	0.008008007891476154	0.03503503650426865	0.0020020019728690386	0.013013012707233429	0.01601601578295231	0.006006006151437759	0.02402402460575104	0.008008007891476154	0.0020020019728690386	0.0020020019728690386	0.0	0.0	0.0	0.008008007891476154	0.0	0.0010010009864345193	0.01001000963151455	0.006006006151437759	0.0	0.0020020019728690386	0.01801801845431328	0.013013012707233429
0.039501041173934937	0.0	0.0	0.008316008374094963	0.0	0.016632016748189926	0.009355509653687477	0.009355509653687477	0.0	0.021829521283507347	0.0041580041870474815	0.010395010001957415	0.006237006280571222	0.015592515468597412	0.0	0.03222453221678734	0.0	0.0	0.0041580041870474815	0.0010395010467618704	0.006237006280571222	0.034303534775972366	0.021829521283507347	0.025987526401877403	0.006237006280571222	0.0	0.007276507094502448	0.027027027681469917	0.011434511281549929	0.030145529657602314	0.022869022563099858	0.0	0.019750520586967468	0.0	0.0	0.0041580041870474815	0.003118503140285611	0.015592515468597412	0.0010395010467618704	0.0	0.021829521283507347	0.045738045126199715	0.0010395010467618704	0.0	0.01767151802778244	0.10706860572099686	0.0	0.0010395010467618704	0.0	0.0
0.0	0.0023501762188971047	0.0	0.0	0.0	0.004700352437794209	0.0	0.0	0.0	0.0	0.0	0.0	0.014101057313382626	0.0	0.0	0.036427732557058334	0.0	0.0317273810505867	0.0	0.010575792752206327	0.001175088109448552	0.0	0.007050528656691313	0.0	0.0	0.0035252643283456564	0.007050528656691313	0.0	0.007050528656691313	0.014101057313382626	0.009400704875588415	0.0	0.001175088109448552	0.001175088109448552	0.0	0.018801409751176838	0.0	0.0	0.001175088109448552	0.0	0.0	0.0	0.0	0.0	0.008225616998970509	0.02937720343470573	0.0	0.0023501762188971047	0.0	0.032902467995882034
0.06388889253139496	0.010185184888541698	0.006481481250375509	0.002777777845039964	0.02222222276031971	0.011111111380159857	0.0	0.0	0.02222222276031971	0.0018518518190830946	0.04907407239079475	0.006481481250375509	0.0	0.0	0.0009259259095415473	0.012037036940455437	0.03240740671753884	0.0046296296641230575	0.014814814552664757	0.017592592164874073	0.008333333767950535	0.0018518518190830946	0.02592592500150204	0.02314814738929272	0.014814814552664757	0.0	0.003703703638166189	0.014814814552664757	0.029629629105329517	0.015740741044282913	0.02500000037252903	0.0046296296641230575	0.08055555820465088	0.008333333767950535	0.003703703638166189	0.005555555690079928	0.0	0.0	0.0	0.0	0.05277777835726738	0.0009259259095415473	0.0046296296641230575	0.0046296296641230575	0.0	0.0	0.01296296250075102	0.0009259259095415473	0.005555555690079928	0.0
0.026026025414466858	0.0020020019728690386	0.031031031161546707	0.01601601578295231	0.005005004815757275	0.0010010009864345193	0.01701701618731022	0.01801801845431328	0.00900900922715664	0.015015015378594397	0.00300300307571888	0.0	0.019019018858671192	0.014014014042913914	0.006006006151437759	0.0	0.013013012707233429	0.0	0.022022021934390068	0.006006006151437759	0.008008007891476154	0.022022021934390068	0.0020020019728690386	0.01201201230287552	0.02402402460575104	0.005005004815757275	0.006006006151437759	0.0	0.0	0.026026025414466858	0.00300300307571888	0.0	0.00900900922715664	0.00900900922715664	0.03903903812170029	0.0010010009864345193	0.008008007891476154	0.005005004815757275	0.00300300307571888	0.021021021530032158	0.041041042655706406	0.0	0.033033031970262534	0.0	0.0	0.0	0.03203203156590462	0.0010010009864345193	0.027027027681469917	0.007007007021456957
0.015432098880410194	0.0	0.009259259328246115	0.005144033115357161	0.012345679104328156	0.003086419776082039	0.03292180970311165	0.001028806553222239	0.0658436194062233	0.016460904851555824	0.012345679104328156	0.008230452425777912	0.0	0.0	0.016460904851555824	0.015432098880410194	0.004115226212888956	0.0	0.017489712685346603	0.005144033115357161	0.003086419776082039	0.008230452425777912	0.039094649255275726	0.018518518656492237	0.02880658395588398	0.006172839552164078	0.0	0.018518518656492237	0.029835391789674762	0.006172839552164078	0.03189300373196602	0.007201645988970995	0.009259259328246115	0.0	0.012345679104328156	0.0	0.04012345522642136	0.011316872201859951	0.004115226212888956	0.0	0.007201645988970995	0.017489712685346603	0.007201645988970995	0.006172839552164078	0.0	0.009259259328246115	0.004115226212888956	0.001028806553222239	0.003086419776082039	0.0
0.013013012707233429	0.04904904961585999	0.0	0.03403403237462044	0.0010010009864345193	0.0	0.007007007021456957	0.01201201230287552	0.0020020019728690386	0.028028028085827827	0.0	0.0	0.013013012707233429	0.02402402460575104	0.0020020019728690386	0.0	0.0200200192630291	0.05505505576729775	0.0	0.005005004815757275	0.01601601578295231	0.01601601578295231	0.006006006151437759	0.03203203156590462	0.0020020019728690386	0.008008007891476154	0.01701701618731022	0.0	0.007007007021456957	0.021021021530032158	0.006006006151437759	0.029029028490185738	0.00300300307571888	0.01701701618731022	0.0	0.038038037717342384	0.004004003945738077	0.0020020019728690386	0.00300300307571888	0.004004003945738077	0.004004003945738077	0.015015015378594397	0.005005004815757275	0.0	0.008008007891476154	0.004004003945738077	0.006006006151437759	0.004004003945738077	0.008008007891476154	0.015015015378594397
0.08353808522224426	0.17199017107486725	0.0012285012053325774	0.03685503825545311	0.0	0.0	0.003685503732413053	0.029484029859304425	0.0	0.002457002410665155	0.0	0.0	0.020884521305561062	0.030712530016899112	0.017199017107486725	0.0	0.07616707682609558	0.0	0.0012285012053325774	0.0012285012053325774	0.020884521305561062	0.011056510731577871	0.0	0.0	0.011056510731577871	0.03562653437256813	0.0159705150872469	0.0	0.0	0.0	0.0	0.0	0.011056510731577871	0.014742014929652212	0.0	0.002457002410665155	0.002457002410665155	0.0	0.017199017107486725	0.007371007464826106	0.0	0.003685503732413053	0.00491400482133031	0.0	0.003685503732413053	0.0	0.00491400482133031	0.0	0.007371007464826106	0.013513513840734959
0.02799227833747864	0.0038610037881881	0.009652509354054928	0.008687258698046206	0.03764478862285614	0.018339768052101132	0.0	0.000965250947047025	0.0	0.000965250947047025	0.02895752899348736	0.00193050189409405	0.0	0.0	0.00193050189409405	0.017374517396092415	0.011583011597394943	0.0077220075763762	0.017374517396092415	0.03957528993487358	0.020270269364118576	0.027027027681469917	0.021235521882772446	0.0	0.046332046389579766	0.011583011597394943	0.004826254677027464	0.002895752899348736	0.0077220075763762	0.013513513840734959	0.021235521882772446	0.011583011597394943	0.00193050189409405	0.017374517396092415	0.009652509354054928	0.0038610037881881	0.002895752899348736	0.0077220075763762	0.00193050189409405	0.0	0.0	0.0	0.012548262253403664	0.00193050189409405	0.01447876449674368	0.0	0.0038610037881881	0.00193050189409405	0.0	0.000965250947047025
0.01805555634200573	0.0	0.10000000149011612	0.011111111380159857	0.0	0.0	0.008333333767950535	0.013888888992369177	0.015277777798473837	0.005555555690079928	0.001388888922519982	0.0	0.001388888922519982	0.0	0.01805555634200573	0.0	0.002777777845039964	0.0	0.05138888955116272	0.0	0.01805555634200573	0.01805555634200573	0.0	0.0	0.013888888992369177	0.0	0.004166666883975267	0.0	0.0	0.0	0.0	0.0	0.0	0.0	0.03055555559694767	0.0	0.008333333767950535	0.002777777845039964	0.02777777798473835	0.006944444496184588	0.004166666883975267	0.0	0.03194444626569748	0.0	0.0	0.0	0.002777777845039964	0.0	0.005555555690079928	0.0
0.01601601578295231	0.013013012707233429	0.014014014042913914	0.0020020019728690386	0.0020020019728690386	0.0	0.01801801845431328	0.0	0.029029028490185738	0.01801801845431328	0.015015015378594397	0.0	0.007007007021456957	0.0020020019728690386	0.013013012707233429	0.0	0.019019018858671192	0.0	0.026026025414466858	0.01001000963151455	0.005005004815757275	0.0	0.0	0.007007007021456957	0.014014014042913914	0.013013012707233429	0.0020020019728690386	0.0	0.00900900922715664	0.0	0.0	0.0	0.01001000963151455	0.01201201230287552	0.01601601578295231	0.0	0.01601601578295231	0.01001000963151455	0.004004003945738077	0.0200200192630291	0.01201201230287552	0.006006006151437759	0.00900900922715664	0.0	0.014014014042913914	0.0010010009864345193	0.01601601578295231	0.0020020019728690386	0.01701701618731022	0.008008007891476154
0.03253968432545662	0.02698412723839283	0.011111111380159857	0.014285714365541937	0.02142857201397419	0.01666666753590107	0.0	0.0023809524718672037	0.01904761977493763	0.0	0.0015873016091063619	0.007142857182770968	0.008730159141123295	0.0	0.0	0.012698412872850895	0.03333333507180214	0.005555555690079928	0.011111111380159857	0.01587301678955555	0.02460317499935627	0.010317460633814337	0.02619047649204731	0.0039682541973888865	0.05079365149140358	0.007142857182770968	0.0	0.007142857182770968	0.009523809887468815	0.012698412872850895	0.02539682574570179	0.005555555690079928	0.007936508394777775	0.02222222276031971	0.012698412872850895	0.0	0.0007936508045531808	0.0	0.0	0.0031746032182127237	0.04047619178891182	0.0	0.0039682541973888865	0.0	0.01746031828224659	0.0	0.0	0.0	0.0039682541973888865	0.0023809524718672037
0.016025641933083534	0.003205128246918321	0.012820512987673284	0.0	0.01175213698297739	0.003205128246918321	0.0010683761211112142	0.010683760978281498	0.01816239394247532	0.003205128246918321	0.022435897961258888	0.0	0.0	0.0010683761211112142	0.0074786324985325345	0.0	0.009615384973585606	0.025641025975346562	0.025641025975346562	0.0010683761211112142	0.014957264997065069	0.0	0.0	0.0	0.005341880489140749	0.005341880489140749	0.0010683761211112142	0.0	0.005341880489140749	0.0	0.0010683761211112142	0.0	0.009615384973585606	0.009615384973585606	0.10470085591077803	0.014957264997065069	0.0	0.0	0.0064102564938366404	0.0	0.0064102564938366404	0.0	0.012820512987673284	0.004273504484444857	0.0	0.0	0.008547008968889713	0.0010683761211112142	0.010683760978281498	0.0074786324985325345
0.01801801845431328	0.0	0.08190008252859116	0.004095003940165043	0.010647010989487171	0.031122030690312382	0.007371007464826106	0.004095003940165043	0.03439803421497345	0.007371007464826106	0.00900900922715664	0.008190007880330086	0.005733005702495575	0.0	0.005733005702495575	0.016380015760660168	0.0	0.007371007464826106	0.024570023640990257	0.0008190008229576051	0.002457002410665155	0.0032760032918304205	0.023751024156808853	0.007371007464826106	0.028665028512477875	0.0016380016459152102	0.00982800964266062	0.0	0.005733005702495575	0.021294021978974342	0.0229320228099823	0.0032760032918304205	0.013104013167321682	0.0	0.03931203857064247	0.006552006583660841	0.016380015760660168	0.0016380016459152102	0.0008190008229576051	0.002457002410665155	0.016380015760660168	0.0032760032918304205	0.027027027681469917	0.006552006583660841	0.0	0.00491400482133031	0.0032760032918304205	0.0008190008229576051	0.008190007880330086	0.0
0.0034722222480922933	0.05439814925193786	0.0046296296641230575	0.0	0.0	0.0011574074160307644	0.0	0.008101851679384708	0.0	0.0	0.0046296296641230575	0.0046296296641230575	0.0034722222480922933	0.0	0.0	0.008101851679384708	0.0011574074160307644	0.009259259328246115	0.0	0.0034722222480922933	0.03240740671753884	0.010416666977107523	0.0	0.0	0.0	0.0173611119389534	0.02893518470227718	0.0	0.04050925746560097	0.0173611119389534	0.0	0.01967592537403107	0.0023148148320615287	0.07060185074806212	0.0	0.0	0.0	0.0	0.0	0.0	0.0	0.0	0.0	0.0023148148320615287	0.0	0.0381944440305233	0.0011574074160307644	0.0011574074160307644	0.0	0.04050925746560097
0.02884615398943424	0.009615384973585606	0.0021367522422224283	0.0021367522422224283	0.03739316388964653	0.009615384973585606	0.0	0.0	0.0010683761211112142	0.0	0.030982905998826023	0.0	0.008547008968889713	0.0	0.003205128246918321	0.009615384973585606	0.0074786324985325345	0.0064102564938366404	0.0064102564938366404	0.008547008968889713	0.009615384973585606	0.013888888992369177	0.02777777798473835	0.0	0.004273504484444857	0.0	0.010683760978281498	0.0	0.0	0.004273504484444857	0.02991452999413013	0.012820512987673284	0.017094017937779427	0.014957264997065069	0.019230769947171208	0.010683760978281498	0.0021367522422224283	0.0064102564938366404	0.0	0.0	0.021367521956563	0.0	0.013888888992369177	0.0010683761211112142	0.0	0.0	0.0	0.0010683761211112142	0.0010683761211112142	0.020299145951867104
0.02314814738929272	0.011111111380159857	0.02314814738929272	0.0018518518190830946	0.035185184329748154	0.006481481250375509	0.0	0.0	0.003703703638166189	0.005555555690079928	0.017592592164874073	0.002777777845039964	0.0	0.0018518518190830946	0.0	0.006481481250375509	0.002777777845039964	0.011111111380159857	0.021296296268701557	0.017592592164874073	0.013888888992369177	0.0046296296641230575	0.0203703697770834	0.009259259328246115	0.012037036940455437	0.0046296296641230575	0.009259259328246115	0.005555555690079928	0.03055555559694767	0.0203703697770834	0.01944444514811039	0.01666666753590107	0.014814814552664757	0.017592592164874073	0.035185184329748154	0.011111111380159857	0.0009259259095415473	0.0	0.0018518518190830946	0.0	0.002777777845039964	0.0009259259095415473	0.018518518656492237	0.0046296296641230575	0.0	0.0	0.0009259259095415473	0.0018518518190830946	0.012037036940455437	0.005555555690079928
0.04150579124689102	0.0077220075763762	0.052123550325632095	0.0038610037881881	0.0	0.0	0.03667953610420227	0.01447876449674368	0.00193050189409405	0.0	0.000965250947047025	0.0	0.005791505798697472	0.000965250947047025	0.00193050189409405	0.0	0.029922779649496082	0.002895752899348736	0.0357142873108387	0.0	0.013513513840734959	0.002895752899348736	0.0	0.0	0.0077220075763762	0.000965250947047025	0.0	0.0	0.0	0.0	0.0	0.0	0.002895752899348736	0.04054053872823715	0.03281853348016739	0.0	0.03185328096151352	0.02413127385079861	0.00193050189409405	0.009652509354054928	0.006756756920367479	0.0	0.0	0.0	0.0	0.0	0.03185328096151352	0.0	0.0357142873108387	0.019305018708109856
0.02380952425301075	0.0013227512827143073	0.009259259328246115	0.0	0.07275132089853288	0.011904762126505377	0.02380952425301075	0.0	0.01587301678955555	0.014550264924764631	0.009259259328246115	0.0	0.005291005130857229	0.0	0.022486772388219837	0.0	0.011904762126505377	0.0	0.007936508394777775	0.0026455025654286146	0.0	0.0	0.0	0.0	0.02116402052342892	0.0	0.0	0.0	0.0	0.0	0.0	0.0	0.0013227512827143073	0.0026455025654286146	0.0039682541973888865	0.0	0.0357142873108387	0.04232804104685784	0.0	0.0	0.03439153358340264	0.0	0.0039682541973888865	0.0	0.0	0.0	0.0	0.0	0.0013227512827143073	0.0
0.07051282376050949	0.059829059988260276	0.03632478788495064	0.017094017937779427	0.008547008968889713	0.0	0.0	0.0064102564938366404	0.0	0.0	0.03418803587555885	0.0	0.0	0.0	0.012820512987673284	0.0	0.0074786324985325345	0.003205128246918321	0.025641025975346562	0.005341880489140749	0.03739316388964653	0.0064102564938366404	0.0021367522422224283	0.0	0.013888888992369177	0.017094017937779427	0.01816239394247532	0.0	0.004273504484444857	0.0	0.003205128246918321	0.016025641933083534	0.004273504484444857	0.0064102564938366404	0.003205128246918321	0.005341880489140749	0.0	0.0	0.021367521956563	0.0	0.0	0.0	0.005341880489140749	0.0	0.0	0.0	0.0	0.0010683761211112142	0.0	0.0
0.04232804104685784	0.0026455025654286146	0.02116402052342892	0.0	0.0026455025654286146	0.0	0.0026455025654286146	0.0013227512827143073	0.0066137565299868575	0.005291005130857229	0.018518518656492237	0.0	0.0026455025654286146	0.03439153358340264	0.0013227512827143073	0.0	0.0039682541973888865	0.0039682541973888865	0.03439153358340264	0.0039682541973888865	0.014550264924764631	0.007936508394777775	0.0	0.0	0.02116402052342892	0.022486772388219837	0.0026455025654286146	0.0	0.0039682541973888865	0.0	0.0	0.0	0.014550264924764631	0.0026455025654286146	0.02777777798473835	0.0	0.0	0.0	0.0066137565299868575	0.02116402052342892	0.0013227512827143073	0.010582010261714458	0.01587301678955555	0.0	0.0	0.013227513059973715	0.0066137565299868575	0.0	0.0	0.0
0.006756756920367479	0.014264264144003391	0.0015015015378594398	0.010510510765016079	0.0015015015378594398	0.0007507507689297199	0.01201201230287552	0.0037537538446486	0.038288287818431854	0.0052552553825080395	0.014264264144003391	0.0	0.019519519060850143	0.00450450461357832	0.008258257992565632	0.0	0.01576576568186283	0.02402402460575104	0.010510510765016079	0.00900900922715664	0.01801801845431328	0.00300300307571888	0.0	0.022522522136569027	0.014264264144003391	0.019519519060850143	0.011261261068284513	0.0	0.0	0.0037537538446486	0.0	0.007507507689297198	0.035285286605358124	0.012762762606143951	0.0007507507689297199	0.009759759530425072	0.009759759530425072	0.0007507507689297199	0.00300300307571888	0.0007507507689297199	0.025525525212287903	0.007507507689297198	0.013513513840734959	0.00225225230678916	0.00225225230678916	0.00450450461357832	0.022522522136569027	0.0	0.008258257992565632	0.00225225230678916
0.014660493470728397	0.010802469216287136	0.003858024720102549	0.007716049440205097	0.006944444496184588	0.013117283582687378	0.03240740671753884	0.003086419776082039	0.011574073694646358	0.027006173506379128	0.0007716049440205097	0.0	0.00848765391856432	0.010802469216287136	0.0	0.007716049440205097	0.03549382835626602	0.0046296296641230575	0.0046296296641230575	0.0015432098880410194	0.005401234608143568	0.0023148148320615287	0.009259259328246115	0.003086419776082039	0.003858024720102549	0.013117283582687378	0.003858024720102549	0.0	0.006172839552164078	0.0023148148320615287	0.009259259328246115	0.0	0.0023148148320615287	0.02237654291093349	0.003086419776082039	0.009259259328246115	0.05324074253439903	0.040895063430070884	0.0007716049440205097	0.003086419776082039	0.019290123134851456	0.02623456716537476	0.0023148148320615287	0.0	0.005401234608143568	0.00848765391856432	0.018518518656492237	0.0015432098880410194	0.007716049440205097	0.0
0.06130268052220345	0.0009578543831594287	0.024904213845729828	0.002873563207685948	0.0	0.0	0.04118774086236954	0.002873563207685948	0.013409961946308613	0.0258620698004961	0.004789271857589482	0.0	0.0	0.0019157087663188575	0.0076628350652754315	0.0	0.003831417532637715	0.0	0.02011494338512421	0.0	0.01628352515399456	0.0076628350652754315	0.0	0.004789271857589482	0.002873563207685948	0.002873563207685948	0.0	0.0	0.0	0.0	0.0	0.0	0.024904213845729828	0.004789271857589482	0.0	0.0	0.05076628178358078	0.017241379246115685	0.01915708743035793	0.004789271857589482	0.012452106922864914	0.011494252830743791	0.0009578543831594287	0.0	0.0	0.0	0.004789271857589482	0.0	0.0076628350652754315	0.0
0.00112612615339458	0.005630630534142257	0.0394144132733345	0.01576576568186283	0.00112612615339458	0.0033783784601837397	0.012387387454509735	0.020270269364118576	0.01463963929563761	0.022522522136569027	0.00450450461357832	0.0	0.010135134682059288	0.03378378227353096	0.013513513840734959	0.0	0.0	0.0033783784601837397	0.013513513840734959	0.00225225230678916	0.006756756920367479	0.02815315313637257	0.0033783784601837397	0.02815315313637257	0.0	0.011261261068284513	0.012387387454509735	0.0	0.005630630534142257	0.0	0.005630630534142257	0.0	0.02815315313637257	0.00900900922715664	0.02815315313637257	0.00450450461357832	0.01576576568186283	0.0	0.005630630534142257	0.00225225230678916	0.006756756920367479	0.01801801845431328	0.0033783784601837397	0.0	0.00112612615339458	0.010135134682059288	0.02815315313637257	0.00112612615339458	0.0	0.0033783784601837397
0.004324324429035187	0.02162162214517593	0.0	0.0	0.0	0.0021621622145175934	0.0	0.0	0.0	0.0	0.0	0.0010810811072587967	0.02162162214517593	0.0032432433217763896	0.0032432433217763896	0.03351351246237755	0.004324324429035187	0.041081082075834274	0.0	0.0021621622145175934	0.004324324429035187	0.0	0.0021621622145175934	0.0	0.012972973287105559	0.0021621622145175934	0.007567567750811577	0.004324324429035187	0.0	0.0324324332177639	0.0032432433217763896	0.0	0.005405405536293984	0.02162162214517593	0.0	0.020540541037917137	0.0	0.0	0.0	0.0	0.0	0.0	0.0	0.0	0.0021621622145175934	0.0032432433217763896	0.005405405536293984	0.0021621622145175934	0.0010810811072587967	0.023783784359693527
0.00900900922715664	0.01463963929563761	0.0033783784601837397	0.0033783784601837397	0.006756756920367479	0.048423424363136285	0.00450450461357832	0.00225225230678916	0.034909911453723914	0.02815315313637257	0.012387387454509735	0.00450450461357832	0.00450450461357832	0.013513513840734959	0.006756756920367479	0.027027027681469917	0.0439189188182354	0.005630630534142257	0.00112612615339458	0.00450450461357832	0.005630630534142257	0.00112612615339458	0.013513513840734959	0.0	0.010135134682059288	0.011261261068284513	0.010135134682059288	0.007882882840931416	0.0	0.007882882840931416	0.012387387454509735	0.0	0.005630630534142257	0.020270269364118576	0.0033783784601837397	0.00225225230678916	0.00225225230678916	0.04954954981803894	0.006756756920367479	0.00225225230678916	0.012387387454509735	0.05968468636274338	0.0	0.0033783784601837397	0.0	0.007882882840931416	0.0	0.005630630534142257	0.012387387454509735	0.00450450461357832
0.010135134682059288	0.034909911453723914	0.0033783784601837397	0.01689189113676548	0.04504504427313805	0.010135134682059288	0.0	0.00900900922715664	0.0	0.00225225230678916	0.013513513840734959	0.010135134682059288	0.00900900922715664	0.0	0.0	0.00225225230678916	0.005630630534142257	0.011261261068284513	0.00112612615339458	0.0855855867266655	0.01689189113676548	0.007882882840931416	0.022522522136569027	0.0	0.01689189113676548	0.02927927859127521	0.0	0.0	0.007882882840931416	0.02927927859127521	0.02139639668166637	0.023648649454116818	0.00225225230678916	0.03153153136372566	0.0	0.02477477490901947	0.0	0.013513513840734959	0.0	0.0	0.0	0.0	0.0	0.00112612615339458	0.01463963929563761	0.0	0.0	0.00225225230678916	0.0	0.0033783784601837397
0.0600600615143776	0.00900900922715664	0.023023022338747975	0.013013012707233429	0.0	0.004004003945738077	0.022022021934390068	0.015015015378594397	0.00900900922715664	0.03203203156590462	0.007007007021456957	0.0	0.014014014042913914	0.031031031161546707	0.01001000963151455	0.0	0.05505505576729775	0.0	0.044044043868780136	0.00300300307571888	0.0020020019728690386	0.01801801845431328	0.0	0.0	0.027027027681469917	0.007007007021456957	0.0020020019728690386	0.0	0.0	0.0	0.0	0.0	0.0020020019728690386	0.013013012707233429	0.0020020019728690386	0.0	0.01701701618731022	0.00900900922715664	0.006006006151437759	0.006006006151437759	0.02402402460575104	0.00900900922715664	0.01001000963151455	0.0	0.0	0.0	0.01601601578295231	0.0	0.014014014042913914	0.0
0.03935185074806213	0.16435185074806213	0.009259259328246115	0.016203703358769417	0.0034722222480922933	0.0023148148320615287	0.015046296641230585	0.0023148148320615287	0.0011574074160307644	0.02314814738929272	0.02546296268701553	0.0	0.0034722222480922933	0.0011574074160307644	0.018518518656492237	0.0	0.03125	0.0	0.02546296268701553	0.008101851679384708	0.02314814738929272	0.02314814738929272	0.0046296296641230575	0.0	0.011574073694646358	0.0046296296641230575	0.015046296641230585	0.0	0.0011574074160307644	0.0	0.0046296296641230575	0.015046296641230585	0.0011574074160307644	0.0034722222480922933	0.0	0.0	0.02314814738929272	0.012731481343507768	0.013888888992369177	0.0034722222480922933	0.0	0.0011574074160307644	0.011574073694646358	0.0023148148320615287	0.0	0.0	0.006944444496184588	0.0011574074160307644	0.0023148148320615287	0.02083333395421505
0.007007007021456957	0.00900900922715664	0.0010010009864345193	0.005005004815757275	0.02402402460575104	0.0300300307571888	0.0010010009864345193	0.007007007021456957	0.014014014042913914	0.022022021934390068	0.025025025010108948	0.011011010967195034	0.01801801845431328	0.015015015378594397	0.005005004815757275	0.023023022338747975	0.011011010967195034	0.01701701618731022	0.004004003945738077	0.013013012707233429	0.008008007891476154	0.006006006151437759	0.01601601578295231	0.00900900922715664	0.01201201230287552	0.006006006151437759	0.008008007891476154	0.004004003945738077	0.004004003945738077	0.0	0.019019018858671192	0.0020020019728690386	0.006006006151437759	0.01701701618731022	0.01201201230287552	0.006006006151437759	0.004004003945738077	0.006006006151437759	0.004004003945738077	0.0	0.013013012707233429	0.013013012707233429	0.006006006151437759	0.00300300307571888	0.0	0.014014014042913914	0.0020020019728690386	0.0	0.006006006151437759	0.006006006151437759
0.2332332283258438	0.13913914561271667	0.0020020019728690386	0.0	0.0	0.004004003945738077	0.0020020019728690386	0.00300300307571888	0.0	0.014014014042913914	0.0010010009864345193	0.004004003945738077	0.01601601578295231	0.03503503650426865	0.015015015378594397	0.02402402460575104	0.052052050828933716	0.00900900922715664	0.01601601578295231	0.0	0.0010010009864345193	0.026026025414466858	0.0	0.0	0.0200200192630291	0.0010010009864345193	0.008008007891476154	0.00300300307571888	0.0	0.0	0.0	0.004004003945738077	0.0	0.007007007021456957	0.0	0.013013012707233429	0.0	0.004004003945738077	0.00900900922715664	0.0	0.0	0.0	0.004004003945738077	0.0010010009864345193	0.0	0.0	0.00300300307571888	0.0010010009864345193	0.0	0.014014014042913914
0.010405827313661577	0.03954214230179787	0.011446409858763218	0.01664932444691658	0.017689906060695648	0.0	0.02081165462732315	0.029136316850781437	0.004162331111729145	0.012486992403864859	0.012486992403864859	0.0	0.012486992403864859	0.024973984807729718	0.010405827313661577	0.0	0.015608740970492363	0.011446409858763218	0.011446409858763218	0.009365244768559931	0.01977107115089893	0.03329864889383316	0.0	0.006243496201932429	0.012486992403864859	0.031217481940984726	0.0	0.0	0.0	0.0	0.0	0.0031217481009662147	0.004162331111729145	0.032258063554763794	0.0020811655558645725	0.015608740970492363	0.0031217481009662147	0.030176898464560512	0.004162331111729145	0.0052029136568307885	0.013527575880289078	0.006243496201932429	0.006243496201932429	0.0031217481009662147	0.0	0.0	0.024973984807729718	0.0010405827779322863	0.02081165462732315	0.011446409858763218
0.0	0.07657657563686371	0.00112612615339458	0.010135134682059288	0.0033783784601837397	0.00900900922715664	0.0	0.022522522136569027	0.0	0.0	0.00112612615339458	0.0	0.022522522136569027	0.00900900922715664	0.012387387454509735	0.0	0.02139639668166637	0.013513513840734959	0.00112612615339458	0.030405405908823013	0.010135134682059288	0.006756756920367479	0.0	0.019144143909215927	0.0	0.02139639668166637	0.00450450461357832	0.0	0.0	0.0	0.0	0.0	0.0	0.02139639668166637	0.00450450461357832	0.01576576568186283	0.0	0.005630630534142257	0.023648649454116818	0.00112612615339458	0.010135134682059288	0.0	0.006756756920367479	0.0	0.0	0.0	0.011261261068284513	0.0	0.0	0.01689189113676548
0.1774691343307495	0.04398148134350777	0.07175926119089128	0.027006173506379128	0.0	0.0	0.0023148148320615287	0.02623456716537476	0.0	0.0015432098880410194	0.0	0.0	0.016203703358769417	0.0	0.02854938246309757	0.0	0.05169752985239029	0.0	0.006944444496184588	0.0015432098880410194	0.009259259328246115	0.014660493470728397	0.0	0.0	0.016203703358769417	0.005401234608143568	0.01774691417813301	0.0	0.0	0.0	0.0	0.0023148148320615287	0.006944444496184588	0.010802469216287136	0.006944444496184588	0.0	0.0	0.0	0.02546296268701553	0.0	0.0007716049440205097	0.0	0.0023148148320615287	0.0	0.0	0.0	0.003086419776082039	0.0	0.0	0.0
0.02777777798473835	0.0046296296641230575	0.0023148148320615287	0.0011574074160307644	0.02083333395421505	0.01967592537403107	0.02083333395421505	0.0011574074160307644	0.05092592537403107	0.02546296268701553	0.0046296296641230575	0.0023148148320615287	0.0046296296641230575	0.01967592537403107	0.0034722222480922933	0.011574073694646358	0.0011574074160307644	0.0	0.010416666977107523	0.008101851679384708	0.02314814738929272	0.0023148148320615287	0.02662037126719952	0.021990740671753883	0.0173611119389534	0.011574073694646358	0.0011574074160307644	0.0	0.0046296296641230575	0.0	0.02662037126719952	0.0023148148320615287	0.0046296296641230575	0.011574073694646358	0.0	0.0034722222480922933	0.0243055559694767	0.0011574074160307644	0.0011574074160307644	0.0	0.0173611119389534	0.02314814738929272	0.0	0.0	0.0011574074160307644	0.0046296296641230575	0.0034722222480922933	0.0023148148320615287	0.0046296296641230575	0.0023148148320615287
0.022022021934390068	0.005005004815757275	0.02402402460575104	0.015015015378594397	0.00300300307571888	0.005005004815757275	0.0	0.00900900922715664	0.0010010009864345193	0.033033031970262534	0.008008007891476154	0.00300300307571888	0.014014014042913914	0.023023022338747975	0.006006006151437759	0.028028028085827827	0.004004003945738077	0.01001000963151455	0.011011010967195034	0.0010010009864345193	0.01801801845431328	0.00300300307571888	0.00300300307571888	0.0010010009864345193	0.005005004815757275	0.01201201230287552	0.011011010967195034	0.0	0.006006006151437759	0.0	0.004004003945738077	0.00300300307571888	0.0020020019728690386	0.01001000963151455	0.021021021530032158	0.0	0.006006006151437759	0.014014014042913914	0.01001000963151455	0.005005004815757275	0.004004003945738077	0.008008007891476154	0.0	0.00300300307571888	0.007007007021456957	0.0	0.006006006151437759	0.0010010009864345193	0.005005004815757275	0.014014014042913914
0.026126125827431682	0.052252251654863364	0.008108108304440975	0.0	0.011711711995303629	0.007207207381725311	0.0	0.0	0.0	0.003603603690862656	0.01711711660027504	0.0	0.000900900922715664	0.0	0.012612612918019295	0.0	0.005405405536293984	0.012612612918019295	0.012612612918019295	0.03333333507180214	0.008108108304440975	0.000900900922715664	0.023423423990607258	0.0	0.013513513840734959	0.01711711660027504	0.000900900922715664	0.0	0.000900900922715664	0.0	0.0063063064590096465	0.000900900922715664	0.001801801845431328	0.046846847981214516	0.005405405536293984	0.00450450461357832	0.000900900922715664	0.002702702768146992	0.0063063064590096465	0.0	0.0	0.0	0.0	0.000900900922715664	0.011711711995303629	0.0	0.007207207381725311	0.000900900922715664	0.0	0.05765765905380249
0.10698198527097702	0.01576576568186283	0.0033783784601837397	0.061936937272548676	0.0	0.0	0.010135134682059288	0.023648649454116818	0.012387387454509735	0.019144143909215927	0.0033783784601837397	0.0	0.01689189113676548	0.0439189188182354	0.007882882840931416	0.0	0.0439189188182354	0.0033783784601837397	0.0	0.0	0.01576576568186283	0.03153153136372566	0.0	0.00225225230678916	0.006756756920367479	0.007882882840931416	0.0033783784601837397	0.0	0.0	0.0033783784601837397	0.0	0.01463963929563761	0.01801801845431328	0.0	0.0	0.0	0.00112612615339458	0.00900900922715664	0.006756756920367479	0.010135134682059288	0.03153153136372566	0.010135134682059288	0.005630630534142257	0.0	0.006756756920367479	0.023648649454116818	0.011261261068284513	0.0	0.011261261068284513	0.0
0.0	0.011750881560146809	0.0	0.0	0.0	0.0023501762188971047	0.0	0.0	0.0	0.0	0.0	0.0	0.016451233997941017	0.0	0.0	0.0	0.0	0.009400704875588415	0.0	0.0	0.004700352437794209	0.0	0.0	0.0023501762188971047	0.0	0.010575792752206327	0.02115158550441265	0.0	0.001175088109448552	0.008225616998970509	0.0	0.0317273810505867	0.0	0.005875440780073404	0.0	0.0	0.0	0.0	0.0	0.0	0.0	0.0	0.0	0.0	0.007050528656691313	0.0	0.0	0.0035252643283456564	0.0	0.17861339449882507
0.030405405908823013	0.05292792618274689	0.01463963929563761	0.027027027681469917	0.0	0.00112612615339458	0.00900900922715664	0.011261261068284513	0.013513513840734959	0.00225225230678916	0.01689189113676548	0.00225225230678916	0.01689189113676548	0.007882882840931416	0.022522522136569027	0.005630630534142257	0.01689189113676548	0.027027027681469917	0.005630630534142257	0.01463963929563761	0.0033783784601837397	0.007882882840931416	0.0	0.0	0.0033783784601837397	0.011261261068284513	0.006756756920367479	0.00450450461357832	0.005630630534142257	0.0033783784601837397	0.0	0.006756756920367479	0.022522522136569027	0.02477477490901947	0.0	0.010135134682059288	0.005630630534142257	0.0	0.019144143909215927	0.0	0.0	0.0	0.007882882840931416	0.006756756920367479	0.005630630534142257	0.00450450461357832	0.01576576568186283	0.00225225230678916	0.01576576568186283	0.020270269364118576
0.01440329197794199	0.0	0.01337448600679636	0.011316872201859951	0.001028806553222239	0.0	0.045267488807439804	0.004115226212888956	0.009259259328246115	0.018518518656492237	0.006172839552164078	0.0	0.008230452425777912	0.006172839552164078	0.02572016417980194	0.0	0.008230452425777912	0.0	0.012345679104328156	0.0	0.021604938432574272	0.007201645988970995	0.002057613106444478	0.001028806553222239	0.0	0.0	0.010288066230714321	0.0	0.002057613106444478	0.004115226212888956	0.006172839552164078	0.0	0.0	0.001028806553222239	0.010288066230714321	0.0	0.041152264922857285	0.02572016417980194	0.034979425370693214	0.007201645988970995	0.011316872201859951	0.010288066230714321	0.017489712685346603	0.0	0.0	0.01337448600679636	0.009259259328246115	0.001028806553222239	0.005144033115357161	0.0
0.043209876865148544	0.0	0.16049382090568542	0.010802469216287136	0.0	0.0	0.0555555559694767	0.010802469216287136	0.006172839552164078	0.0	0.0	0.0046296296641230575	0.0	0.007716049440205097	0.009259259328246115	0.003086419776082039	0.021604938432574272	0.0	0.029320986941456795	0.0	0.009259259328246115	0.006172839552164078	0.01697530783712864	0.0015432098880410194	0.0015432098880410194	0.0	0.010802469216287136	0.0	0.01697530783712864	0.0	0.015432098880410194	0.0046296296641230575	0.0015432098880410194	0.0	0.015432098880410194	0.0	0.06172839552164078	0.0	0.007716049440205097	0.0	0.02777777798473835	0.0	0.0046296296641230575	0.0015432098880410194	0.0	0.0015432098880410194	0.015432098880410194	0.0015432098880410194	0.0	0.0
0.03587963059544563	0.0625	0.0011574074160307644	0.0	0.012731481343507768	0.03125	0.006944444496184588	0.0	0.006944444496184588	0.0173611119389534	0.02083333395421505	0.016203703358769417	0.005787036847323179	0.013888888992369177	0.005787036847323179	0.021990740671753883	0.0173611119389534	0.0046296296641230575	0.009259259328246115	0.0	0.010416666977107523	0.015046296641230585	0.009259259328246115	0.0	0.02083333395421505	0.0034722222480922933	0.0023148148320615287	0.021990740671753883	0.009259259328246115	0.0	0.008101851679384708	0.0	0.03587963059544563	0.03356481343507767	0.0	0.0034722222480922933	0.0	0.0023148148320615287	0.0	0.0	0.0	0.0	0.0	0.0034722222480922933	0.0	0.0	0.0243055559694767	0.0011574074160307644	0.011574073694646358	0.07060185074806212
0.09047619253396988	0.003571428591385484	0.01666666753590107	0.0	0.003571428591385484	0.009523809887468815	0.0	0.0	0.02857142873108387	0.0	0.005952381063252688	0.011904762126505377	0.0	0.0	0.0	0.013095238246023657	0.04642857238650322	0.0011904762359336019	0.02500000037252903	0.0023809524718672037	0.0011904762359336019	0.0023809524718672037	0.01904761977493763	0.0011904762359336019	0.02261904813349247	0.007142857182770968	0.0	0.007142857182770968	0.01666666753590107	0.011904762126505377	0.01904761977493763	0.004761904943734407	0.01785714365541935	0.003571428591385484	0.0011904762359336019	0.004761904943734407	0.010714286006987095	0.007142857182770968	0.0	0.0	0.04523809626698494	0.005952381063252688	0.0011904762359336019	0.004761904943734407	0.0	0.0	0.0	0.0011904762359336019	0.0	0.0
0.02777777798473835	0.012731481343507768	0.03240740671753884	0.02083333395421505	0.005787036847323179	0.0	0.02893518470227718	0.0173611119389534	0.0173611119389534	0.02083333395421505	0.0173611119389534	0.0	0.0046296296641230575	0.005787036847323179	0.01967592537403107	0.0	0.009259259328246115	0.0	0.0520833320915699	0.0011574074160307644	0.03587963059544563	0.0	0.0	0.0	0.010416666977107523	0.008101851679384708	0.0	0.0	0.0243055559694767	0.0	0.0	0.005787036847323179	0.10300926119089128	0.0046296296641230575	0.03356481343507767	0.0	0.009259259328246115	0.0046296296641230575	0.0011574074160307644	0.0	0.0011574074160307644	0.0011574074160307644	0.0381944440305233	0.0	0.0023148148320615287	0.0	0.02546296268701553	0.0023148148320615287	0.0243055559694767	0.0
0.12792792916297913	0.020720720291137692	0.009909910149872305	0.00900900922715664	0.0	0.0	0.028828829526901245	0.012612612918019295	0.03423423320055008	0.014414414763450624	0.005405405536293984	0.0	0.018918918445706367	0.028828829526901245	0.013513513840734959	0.0	0.06306306272745132	0.002702702768146992	0.023423423990607258	0.000900900922715664	0.00450450461357832	0.00900900922715664	0.0	0.007207207381725311	0.0063063064590096465	0.001801801845431328	0.00450450461357832	0.0	0.0	0.0	0.0	0.0	0.014414414763450624	0.01621621660888195	0.000900900922715664	0.005405405536293984	0.010810811072587969	0.002702702768146992	0.01711711660027504	0.013513513840734959	0.02792792767286301	0.00450450461357832	0.0063063064590096465	0.0	0.0	0.0	0.02792792767286301	0.0	0.001801801845431328	0.002702702768146992
0.004273504484444857	0.0	0.021367521956563	0.0	0.0010683761211112142	0.0021367522422224283	0.01816239394247532	0.0	0.003205128246918321	0.004273504484444857	0.0010683761211112142	0.0	0.0021367522422224283	0.0021367522422224283	0.0021367522422224283	0.0	0.0010683761211112142	0.0	0.014957264997065069	0.0021367522422224283	0.0064102564938366404	0.0010683761211112142	0.0010683761211112142	0.014957264997065069	0.0064102564938366404	0.0010683761211112142	0.0010683761211112142	0.0	0.0	0.0	0.003205128246918321	0.0	0.02777777798473835	0.004273504484444857	0.02777777798473835	0.003205128246918321	0.013888888992369177	0.010683760978281498	0.0074786324985325345	0.03418803587555885	0.021367521956563	0.0074786324985325345	0.0010683761211112142	0.0	0.0	0.0	0.016025641933083534	0.0	0.009615384973585606	0.0
0.0456349216401577	0.0575396828353405	0.0337301604449749	0.000992063549347222	0.007936508394777775	0.0049603176303207866	0.0	0.0	0.0	0.0039682541973888865	0.02777777798473835	0.0049603176303207866	0.0	0.0	0.0	0.02281746082007885	0.007936508394777775	0.000992063549347222	0.02083333395421505	0.02678571455180645	0.01785714365541935	0.0	0.0317460335791111	0.0	0.02976190485060215	0.01984127052128315	0.01686508022248745	0.0	0.0317460335791111	0.02579365111887455	0.0317460335791111	0.0	0.001984127098694444	0.032738097012043	0.0039682541973888865	0.000992063549347222	0.0	0.000992063549347222	0.0	0.0	0.0	0.0	0.006944444496184588	0.001984127098694444	0.0	0.0	0.0	0.000992063549347222	0.0	0.0496031753718853
0.03405017778277397	0.012544803321361542	0.025089606642723083	0.006272401660680771	0.008960573934018612	0.018817204982042316	0.008960573934018612	0.011648745276033878	0.01344086043536663	0.018817204982042316	0.016129031777381897	0.002688172040507197	0.011648745276033878	0.018817204982042316	0.008960573934018612	0.00716845877468586	0.00716845877468586	0.0	0.02329749055206776	0.0008960573468357325	0.02777777798473835	0.0197132620960474	0.0	0.004480286967009306	0.017025088891386986	0.01344086043536663	0.005376344081014396	0.0	0.008064515888690948	0.001792114693671465	0.0	0.001792114693671465	0.018817204982042316	0.016129031777381897	0.03136200830340385	0.008960573934018612	0.008064515888690948	0.0098566310480237	0.005376344081014396	0.00358422938734293	0.001792114693671465	0.00716845877468586	0.02777777798473835	0.0008960573468357325	0.02060931921005249	0.005376344081014396	0.01523297466337681	0.0	0.0008960573468357325	0.0
0.05658436194062232	0.010288066230714321	0.05864197388291359	0.007201645988970995	0.0	0.0	0.01440329197794199	0.01440329197794199	0.01440329197794199	0.011316872201859951	0.010288066230714321	0.0	0.010288066230714321	0.0	0.01337448600679636	0.0	0.007201645988970995	0.0	0.02777777798473835	0.005144033115357161	0.020576132461428642	0.0	0.002057613106444478	0.01337448600679636	0.001028806553222239	0.011316872201859951	0.01440329197794199	0.0	0.011316872201859951	0.011316872201859951	0.002057613106444478	0.006172839552164078	0.03395061567425728	0.003086419776082039	0.006172839552164078	0.001028806553222239	0.007201645988970995	0.001028806553222239	0.019547324627637863	0.005144033115357161	0.004115226212888956	0.0	0.001028806553222239	0.0	0.001028806553222239	0.0	0.010288066230714321	0.002057613106444478	0.005144033115357161	0.005144033115357161
0.0907335877418518	0.1264478713274002	0.021235521882772446	0.017374517396092415	0.002895752899348736	0.0	0.0453667938709259	0.026061775162816048	0.002895752899348736	0.004826254677027464	0.006756756920367479	0.0	0.016409266740083694	0.018339768052101132	0.008687258698046206	0.0	0.051158301532268524	0.0	0.011583011597394943	0.002895752899348736	0.005791505798697472	0.0077220075763762	0.0	0.0	0.0077220075763762	0.0077220075763762	0.0	0.0	0.0	0.0	0.0	0.000965250947047025	0.0154440151527524	0.051158301532268524	0.005791505798697472	0.0	0.0154440151527524	0.008687258698046206	0.010617760941386223	0.004826254677027464	0.01447876449674368	0.0	0.0077220075763762	0.00193050189409405	0.0	0.0	0.002895752899348736	0.0	0.009652509354054928	0.00193050189409405
0.051051050424575806	0.0300300307571888	0.014014014042913914	0.0	0.0	0.04504504427313805	0.0	0.0	0.029029028490185738	0.01001000963151455	0.004004003945738077	0.0	0.004004003945738077	0.011011010967195034	0.0	0.031031031161546707	0.013013012707233429	0.013013012707233429	0.014014014042913914	0.0	0.014014014042913914	0.006006006151437759	0.01001000963151455	0.0	0.021021021530032158	0.0020020019728690386	0.006006006151437759	0.01601601578295231	0.00900900922715664	0.0	0.00900900922715664	0.0	0.07507507503032684	0.00900900922715664	0.0	0.0	0.0	0.0020020019728690386	0.004004003945738077	0.0	0.0020020019728690386	0.00300300307571888	0.0020020019728690386	0.0	0.015015015378594397	0.004004003945738077	0.0	0.0010010009864345193	0.0400400385260582	0.0020020019728690386
0.0644841268658638	0.0376984141767025	0.002976190531626344	0.005952381063252688	0.0039682541973888865	0.005952381063252688	0.001984127098694444	0.0049603176303207866	0.002976190531626344	0.014880952425301075	0.010912698693573477	0.000992063549347222	0.0	0.0	0.0456349216401577	0.0	0.010912698693573477	0.001984127098694444	0.02182539738714695	0.01984127052128315	0.012896825559437277	0.002976190531626344	0.0	0.0	0.01686508022248745	0.0039682541973888865	0.0039682541973888865	0.0	0.002976190531626344	0.0	0.0	0.000992063549347222	0.000992063549347222	0.009920635260641577	0.0833333358168602	0.0039682541973888865	0.001984127098694444	0.0049603176303207866	0.032738097012043	0.0	0.0	0.0	0.009920635260641577	0.0039682541973888865	0.0	0.0	0.0039682541973888865	0.001984127098694444	0.0049603176303207866	0.0505952388048172
0.018918918445706367	0.001351351384073496	0.005405405536293984	0.009459459222853184	0.006756756920367479	0.002702702768146992	0.028378378599882126	0.009459459222853184	0.020270269364118576	0.027027027681469917	0.005405405536293984	0.0	0.006756756920367479	0.014864864759147169	0.0	0.0	0.0040540541522204885	0.002702702768146992	0.010810811072587969	0.005405405536293984	0.0040540541522204885	0.0324324332177639	0.005405405536293984	0.001351351384073496	0.006756756920367479	0.013513513840734959	0.0	0.0	0.005405405536293984	0.0040540541522204885	0.005405405536293984	0.0040540541522204885	0.002702702768146992	0.018918918445706367	0.0040540541522204885	0.006756756920367479	0.03648648783564568	0.013513513840734959	0.0	0.01621621660888195	0.04324324429035187	0.03378378227353096	0.018918918445706367	0.0	0.005405405536293984	0.014864864759147169	0.012162161991000177	0.001351351384073496	0.012162161991000177	0.002702702768146992
0.00225225230678916	0.007882882840931416	0.02139639668166637	0.012387387454509735	0.020270269364118576	0.0033783784601837397	0.0033783784601837397	0.011261261068284513	0.00225225230678916	0.0	0.00900900922715664	0.0	0.005630630534142257	0.010135134682059288	0.0	0.0033783784601837397	0.0033783784601837397	0.01689189113676548	0.02139639668166637	0.005630630534142257	0.00900900922715664	0.007882882840931416	0.013513513840734959	0.00450450461357832	0.007882882840931416	0.00112612615339458	0.0033783784601837397	0.0	0.00900900922715664	0.006756756920367479	0.012387387454509735	0.0	0.010135134682059288	0.02590090036392212	0.0394144132733345	0.00450450461357832	0.00225225230678916	0.01689189113676548	0.0	0.012387387454509735	0.00112612615339458	0.00450450461357832	0.006756756920367479	0.00225225230678916	0.011261261068284513	0.013513513840734959	0.01463963929563761	0.00225225230678916	0.012387387454509735	0.0
0.0	0.0291060283780098	0.0	0.007276507094502448	0.0	0.0	0.0	0.0	0.027027027681469917	0.0020790020935237408	0.0	0.010395010001957415	0.008316008374094963	0.0041580041870474815	0.0	0.03222453221678734	0.0	0.018711019307374958	0.0	0.005197505000978707	0.0020790020935237408	0.015592515468597412	0.012474012561142445	0.031185030937194824	0.0	0.020790020003914837	0.005197505000978707	0.02494802512228489	0.011434511281549929	0.04158004000782967	0.011434511281549929	0.0	0.0	0.0020790020935237408	0.0	0.0041580041870474815	0.0	0.0	0.0	0.0	0.006237006280571222	0.012474012561142445	0.0	0.0	0.014553014189004896	0.006237006280571222	0.0010395010467618704	0.0010395010467618704	0.0	0.016632016748189926
0.0972222238779068	0.01822916604578495	0.0538194440305233	0.00434027798473835	0.0	0.0	0.0	0.0	0.0	0.0008680555620230733	0.013888888992369177	0.0	0.0	0.0	0.006944444496184588	0.0	0.0364583320915699	0.015625	0.01909722201526165	0.0008680555620230733	0.013888888992369177	0.0	0.01128472201526165	0.006944444496184588	0.006944444496184588	0.0	0.005208333488553762	0.0	0.01215277798473835	0.0	0.013020833022892477	0.01909722201526165	0.0355902761220932	0.0147569440305233	0.0338541679084301	0.005208333488553762	0.0	0.0	0.0	0.0	0.0	0.0	0.0	0.0	0.0	0.0	0.0017361111240461467	0.0008680555620230733	0.02083333395421505	0.01128472201526165
0.0074786324985325345	0.0074786324985325345	0.0010683761211112142	0.0	0.014957264997065069	0.07799145579338074	0.003205128246918321	0.0	0.056623931974172585	0.01175213698297739	0.020299145951867104	0.008547008968889713	0.016025641933083534	0.0064102564938366404	0.0010683761211112142	0.022435897961258888	0.005341880489140749	0.0064102564938366404	0.005341880489140749	0.0021367522422224283	0.014957264997065069	0.012820512987673284	0.019230769947171208	0.004273504484444857	0.01816239394247532	0.003205128246918321	0.021367521956563	0.026709401980042458	0.016025641933083534	0.0	0.021367521956563	0.0	0.017094017937779427	0.009615384973585606	0.0	0.003205128246918321	0.008547008968889713	0.0	0.013888888992369177	0.0	0.02777777798473835	0.022435897961258888	0.017094017937779427	0.0021367522422224283	0.0	0.035256411880254745	0.004273504484444857	0.0021367522422224283	0.003205128246918321	0.0021367522422224283
0.001028806553222239	0.008230452425777912	0.004115226212888956	0.003086419776082039	0.012345679104328156	0.012345679104328156	0.045267488807439804	0.002057613106444478	0.029835391789674762	0.017489712685346603	0.008230452425777912	0.009259259328246115	0.003086419776082039	0.003086419776082039	0.02366255223751068	0.007201645988970995	0.001028806553222239	0.010288066230714321	0.007201645988970995	0.006172839552164078	0.009259259328246115	0.01337448600679636	0.011316872201859951	0.015432098880410194	0.008230452425777912	0.012345679104328156	0.007201645988970995	0.0	0.002057613106444478	0.009259259328246115	0.019547324627637863	0.004115226212888956	0.009259259328246115	0.011316872201859951	0.010288066230714321	0.004115226212888956	0.018518518656492237	0.015432098880410194	0.010288066230714321	0.0	0.004115226212888956	0.01440329197794199	0.009259259328246115	0.001028806553222239	0.0	0.0	0.020576132461428642	0.001028806553222239	0.015432098880410194	0.011316872201859951
0.043209876865148544	0.017489712685346603	0.02674897201359272	0.001028806553222239	0.011316872201859951	0.01337448600679636	0.003086419776082039	0.003086419776082039	0.012345679104328156	0.007201645988970995	0.018518518656492237	0.011316872201859951	0.0	0.0	0.0	0.018518518656492237	0.021604938432574272	0.0	0.017489712685346603	0.03703703731298447	0.005144033115357161	0.005144033115357161	0.018518518656492237	0.009259259328246115	0.007201645988970995	0.011316872201859951	0.004115226212888956	0.010288066230714321	0.015432098880410194	0.02469135820865631	0.017489712685346603	0.004115226212888956	0.019547324627637863	0.010288066230714321	0.016460904851555824	0.008230452425777912	0.0	0.001028806553222239	0.003086419776082039	0.002057613106444478	0.015432098880410194	0.01440329197794199	0.004115226212888956	0.003086419776082039	0.0	0.012345679104328156	0.01337448600679636	0.001028806553222239	0.017489712685346603	0.002057613106444478
0.0533333346247673	0.0016666667070239782	0.07000000029802322	0.006666666828095913	0.0016666667070239782	0.008333333767950535	0.019999999552965164	0.006666666828095913	0.018333332613110542	0.013333333656191826	0.0033333334140479565	0.0	0.0	0.0033333334140479565	0.013333333656191826	0.0	0.0	0.0	0.05166666582226753	0.018333332613110542	0.018333332613110542	0.01666666753590107	0.0	0.0	0.004999999888241291	0.0033333334140479565	0.0	0.0	0.009999999776482582	0.0	0.0	0.0	0.028333334252238274	0.004999999888241291	0.03166666626930237	0.0033333334140479565	0.013333333656191826	0.004999999888241291	0.018333332613110542	0.03500000014901161	0.004999999888241291	0.0033333334140479565	0.02500000037252903	0.0	0.0	0.0	0.0016666667070239782	0.0016666667070239782	0.009999999776482582	0.0
0.002976190531626344	0.0049603176303207866	0.012896825559437277	0.002976190531626344	0.008928571827709675	0.005952381063252688	0.02380952425301075	0.006944444496184588	0.009920635260641577	0.0049603176303207866	0.0039682541973888865	0.0	0.007936508394777775	0.0	0.0039682541973888865	0.0	0.0039682541973888865	0.008928571827709675	0.012896825559437277	0.01984127052128315	0.007936508394777775	0.0049603176303207866	0.0	0.008928571827709675	0.014880952425301075	0.006944444496184588	0.0049603176303207866	0.0	0.000992063549347222	0.013888888992369177	0.0	0.006944444496184588	0.0049603176303207866	0.010912698693573477	0.0505952388048172	0.011904762126505377	0.02976190485060215	0.002976190531626344	0.000992063549347222	0.006944444496184588	0.008928571827709675	0.006944444496184588	0.02182539738714695	0.001984127098694444	0.0	0.007936508394777775	0.012896825559437277	0.000992063549347222	0.007936508394777775	0.009920635260641577
0.027027027681469917	0.06606606394052505	0.01601601578295231	0.027027027681469917	0.0020020019728690386	0.013013012707233429	0.0010010009864345193	0.008008007891476154	0.0010010009864345193	0.014014014042913914	0.01801801845431328	0.0	0.019019018858671192	0.028028028085827827	0.0020020019728690386	0.0	0.022022021934390068	0.0020020019728690386	0.015015015378594397	0.00900900922715664	0.007007007021456957	0.014014014042913914	0.0	0.0020020019728690386	0.021021021530032158	0.015015015378594397	0.01001000963151455	0.0	0.0	0.0	0.0	0.0	0.01201201230287552	0.023023022338747975	0.033033031970262534	0.0010010009864345193	0.0020020019728690386	0.0	0.00300300307571888	0.026026025414466858	0.0	0.00300300307571888	0.005005004815757275	0.0	0.0	0.0	0.006006006151437759	0.0	0.011011010967195034	0.03503503650426865
0.09195402264595033	0.04022988677024841	0.030651340261101726	0.0019157087663188575	0.012452106922864914	0.010536398738622664	0.0	0.002873563207685948	0.002873563207685948	0.0019157087663188575	0.02107279747724533	0.002873563207685948	0.0	0.0	0.009578543715178968	0.013409961946308613	0.054597701877355576	0.004789271857589482	0.05363984778523445	0.0	0.02011494338512421	0.005747126415371896	0.010536398738622664	0.0	0.024904213845729828	0.002873563207685948	0.0009578543831594287	0.010536398738622664	0.012452106922864914	0.0	0.008620689623057842	0.005747126415371896	0.010536398738622664	0.02203065156936645	0.004789271857589482	0.0	0.0	0.0009578543831594287	0.01532567013055086	0.0009578543831594287	0.0	0.0019157087663188575	0.010536398738622664	0.004789271857589482	0.0	0.0	0.003831417532637715	0.0009578543831594287	0.002873563207685948	0.011494252830743791
0.04560810700058937	0.15878377854824066	0.01520270295441151	0.0219594594091177	0.0008445946150459349	0.00422297278419137	0.0	0.002533783670514822	0.0016891892300918698	0.0059121623635292045	0.01689189113676548	0.0016891892300918698	0.021114865317940712	0.01097972970455885	0.0092905405908823	0.002533783670514822	0.048986487090587616	0.014358107931911944	0.0059121623635292045	0.01689189113676548	0.017736487090587616	0.027871621772646904	0.013513513840734959	0.013513513840734959	0.01689189113676548	0.0059121623635292045	0.014358107931911944	0.0	0.0008445946150459349	0.013513513840734959	0.0092905405908823	0.007601351477205753	0.01604729704558849	0.028716215863823887	0.0033783784601837397	0.014358107931911944	0.0	0.0	0.0033783784601837397	0.0	0.002533783670514822	0.0	0.005067567341029644	0.002533783670514822	0.0	0.0	0.01097972970455885	0.0008445946150459349	0.0092905405908823	0.0
0.006756756920367479	0.0007507507689297199	0.0	0.0007507507689297199	0.21921922266483307	0.02777777798473835	0.00450450461357832	0.0	0.0037537538446486	0.01201201230287552	0.03153153136372566	0.015015015378594397	0.00225225230678916	0.0	0.0	0.022522522136569027	0.00225225230678916	0.00300300307571888	0.00900900922715664	0.033033031970262534	0.007507507689297198	0.0015015015378594398	0.02477477490901947	0.00225225230678916	0.01201201230287552	0.00225225230678916	0.0	0.021021021530032158	0.019519519060850143	0.023273272439837456	0.02402402460575104	0.0007507507689297199	0.00300300307571888	0.010510510765016079	0.0	0.0015015015378594398	0.006756756920367479	0.006006006151437759	0.0	0.0	0.006756756920367479	0.0	0.015015015378594397	0.007507507689297198	0.02177177183330059	0.0	0.0015015015378594398	0.0007507507689297199	0.0037537538446486	0.0
0.0020020019728690386	0.014014014042913914	0.0020020019728690386	0.01201201230287552	0.007007007021456957	0.008008007891476154	0.00300300307571888	0.008008007891476154	0.06606606394052505	0.008008007891476154	0.004004003945738077	0.014014014042913914	0.01001000963151455	0.015015015378594397	0.00900900922715664	0.004004003945738077	0.01201201230287552	0.011011010967195034	0.004004003945738077	0.011011010967195034	0.019019018858671192	0.022022021934390068	0.011011010967195034	0.019019018858671192	0.0300300307571888	0.019019018858671192	0.015015015378594397	0.0	0.01001000963151455	0.01001000963151455	0.01001000963151455	0.023023022338747975	0.01601601578295231	0.01801801845431328	0.0	0.01601601578295231	0.0020020019728690386	0.03603603690862656	0.006006006151437759	0.0	0.00900900922715664	0.0200200192630291	0.01801801845431328	0.00300300307571888	0.011011010967195034	0.00300300307571888	0.006006006151437759	0.0010010009864345193	0.00900900922715664	0.006006006151437759
0.0028409091755747795	0.01278409082442522	0.0	0.005681818351149559	0.02556818164885044	0.011363636702299118	0.0014204545877873898	0.0	0.011363636702299118	0.0	0.03267045319080353	0.004261363763362168	0.0	0.0	0.0028409091755747795	0.017045455053448674	0.014204545877873898	0.014204545877873898	0.015625	0.02272727340459824	0.0	0.0	0.039772726595401764	0.02272727340459824	0.034090910106897354	0.019886363297700882	0.0014204545877873898	0.004261363763362168	0.04119318351149559	0.026988636702299118	0.039772726595401764	0.007102272938936949	0.014204545877873898	0.008522727526724339	0.0	0.017045455053448674	0.0028409091755747795	0.004261363763362168	0.0	0.0	0.009943181648850441	0.0	0.008522727526724339	0.004261363763362168	0.0	0.0	0.0028409091755747795	0.0014204545877873898	0.0	0.0
0.0010010009864345193	0.0010010009864345193	0.013013012707233429	0.0010010009864345193	0.0	0.0	0.0	0.0	0.0	0.0010010009864345193	0.0	0.0	0.007007007021456957	0.052052050828933716	0.004004003945738077	0.0	0.0	0.004004003945738077	0.01801801845431328	0.0	0.01001000963151455	0.025025025010108948	0.0	0.0	0.006006006151437759	0.00300300307571888	0.004004003945738077	0.0	0.0	0.0	0.0	0.00300300307571888	0.0	0.015015015378594397	0.021021021530032158	0.004004003945738077	0.0010010009864345193	0.0	0.01001000963151455	0.0010010009864345193	0.0	0.0	0.00300300307571888	0.0	0.0	0.0	0.0010010009864345193	0.0010010009864345193	0.0	0.04704704880714417
0.0041580041870474815	0.0	0.009355509653687477	0.005197505000978707	0.005197505000978707	0.016632016748189926	0.0010395010467618704	0.003118503140285611	0.010395010001957415	0.0	0.007276507094502448	0.0010395010467618704	0.025987526401877403	0.003118503140285611	0.0020790020935237408	0.011434511281549929	0.0	0.012474012561142445	0.012474012561142445	0.0010395010467618704	0.012474012561142445	0.015592515468597412	0.003118503140285611	0.014553014189004896	0.018711019307374958	0.003118503140285611	0.0	0.0	0.0	0.0	0.003118503140285611	0.011434511281549929	0.008316008374094963	0.009355509653687477	0.009355509653687477	0.0010395010467618704	0.007276507094502448	0.0041580041870474815	0.0010395010467618704	0.0	0.014553014189004896	0.0010395010467618704	0.0020790020935237408	0.007276507094502448	0.0	0.0010395010467618704	0.005197505000978707	0.005197505000978707	0.009355509653687477	0.03326403349637985
0.015135135501623154	0.010810811072587969	0.03999999910593033	0.005405405536293984	0.01621621660888195	0.015135135501623154	0.010810811072587969	0.011891892179846764	0.005405405536293984	0.0010810811072587967	0.028108108788728714	0.0	0.0	0.018378378823399544	0.01621621660888195	0.0	0.029189189895987514	0.006486486643552779	0.018378378823399544	0.018378378823399544	0.004324324429035187	0.007567567750811577	0.0	0.02270270325243473	0.010810811072587969	0.0	0.0	0.0	0.0	0.0	0.0	0.0	0.017297297716140747	0.004324324429035187	0.046486485749483115	0.020540541037917137	0.0	0.0010810811072587967	0.0010810811072587967	0.0021621622145175934	0.017297297716140747	0.008648648858070374	0.008648648858070374	0.0010810811072587967	0.0	0.004324324429035187	0.004324324429035187	0.0	0.0010810811072587967	0.0
0.015555555932223797	0.015555555932223797	0.03777777776122093	0.005555555690079928	0.002222222276031971	0.0011111111380159855	0.004444444552063942	0.0	0.019999999552965164	0.011111111380159857	0.0033333334140479565	0.0011111111380159855	0.0	0.015555555932223797	0.019999999552965164	0.0	0.02666666731238365	0.01666666753590107	0.008888889104127884	0.007777777966111898	0.017777778208255768	0.008888889104127884	0.005555555690079928	0.002222222276031971	0.02777777798473835	0.0	0.017777778208255768	0.0	0.0011111111380159855	0.0	0.005555555690079928	0.011111111380159857	0.012222222052514551	0.017777778208255768	0.024444444105029103	0.012222222052514551	0.0	0.008888889104127884	0.021111110225319862	0.007777777966111898	0.011111111380159857	0.002222222276031971	0.008888889104127884	0.0	0.0	0.0033333334140479565	0.0033333334140479565	0.0	0.014444444328546526	0.007777777966111898
0.003205128246918321	0.026709401980042458	0.10470085591077803	0.021367521956563	0.0	0.0	0.005341880489140749	0.0021367522422224283	0.012820512987673284	0.0	0.008547008968889713	0.0	0.0	0.0	0.030982905998826023	0.005341880489140749	0.02991452999413013	0.0	0.06517094373703003	0.0	0.0021367522422224283	0.0064102564938366404	0.0074786324985325345	0.008547008968889713	0.022435897961258888	0.0021367522422224283	0.013888888992369177	0.0	0.03205128386616707	0.0	0.0064102564938366404	0.017094017937779427	0.043803419917821884	0.0	0.026709401980042458	0.010683760978281498	0.003205128246918321	0.0	0.024572649970650676	0.0	0.005341880489140749	0.0	0.013888888992369177	0.0	0.0	0.0	0.004273504484444857	0.0010683761211112142	0.012820512987673284	0.0074786324985325345
0.0049603176303207866	0.01984127052128315	0.032738097012043	0.008928571827709675	0.0039682541973888865	0.006944444496184588	0.000992063549347222	0.0039682541973888865	0.02380952425301075	0.010912698693573477	0.014880952425301075	0.001984127098694444	0.01884920708835125	0.001984127098694444	0.011904762126505377	0.001984127098694444	0.02182539738714695	0.005952381063252688	0.02876984141767025	0.007936508394777775	0.011904762126505377	0.008928571827709675	0.005952381063252688	0.01686508022248745	0.0049603176303207866	0.0039682541973888865	0.01587301678955555	0.0	0.0	0.010912698693573477	0.005952381063252688	0.013888888992369177	0.0446428582072258	0.013888888992369177	0.013888888992369177	0.005952381063252688	0.005952381063252688	0.007936508394777775	0.01884920708835125	0.006944444496184588	0.01785714365541935	0.0049603176303207866	0.000992063549347222	0.0049603176303207866	0.0	0.002976190531626344	0.006944444496184588	0.0	0.02380952425301075	0.0039682541973888865
0.010575792752206327	0.001175088109448552	0.10105758160352707	0.0	0.0	0.04112808406352997	0.007050528656691313	0.0	0.027027027681469917	0.005875440780073404	0.001175088109448552	0.014101057313382626	0.011750881560146809	0.0387779101729393	0.004700352437794209	0.03407755494117737	0.0023501762188971047	0.0	0.047003526240587234	0.0	0.0	0.0035252643283456564	0.0	0.0	0.02467685006558895	0.010575792752206327	0.0	0.030552292242646217	0.0023501762188971047	0.0	0.0	0.0023501762188971047	0.009400704875588415	0.008225616998970509	0.036427732557058334	0.001175088109448552	0.001175088109448552	0.0	0.0023501762188971047	0.0	0.0	0.008225616998970509	0.0	0.009400704875588415	0.0035252643283456564	0.0	0.0	0.001175088109448552	0.0035252643283456564	0.0
0.12285012006759645	0.057739559561014175	0.10565110296010972	0.01965601928532124	0.0	0.0	0.003685503732413053	0.03439803421497345	0.013513513840734959	0.0	0.0	0.0	0.012285011820495129	0.04299754276871681	0.00982800964266062	0.0	0.044226042926311486	0.002457002410665155	0.022113021463155743	0.0	0.0012285012053325774	0.00982800964266062	0.0	0.0	0.003685503732413053	0.006142505910247564	0.0	0.0	0.0	0.0	0.0	0.0	0.013513513840734959	0.01965601928532124	0.0	0.0	0.0	0.0	0.018427519127726555	0.007371007464826106	0.007371007464826106	0.0	0.002457002410665155	0.0	0.0	0.0	0.003685503732413053	0.0	0.0	0.0
0.04954954981803894	0.008108108304440975	0.054054055362939835	0.003603603690862656	0.0	0.0	0.022522522136569027	0.010810811072587969	0.000900900922715664	0.012612612918019295	0.002702702768146992	0.0	0.01621621660888195	0.01981982029974461	0.008108108304440975	0.0	0.007207207381725311	0.002702702768146992	0.044144142419099815	0.0	0.00450450461357832	0.00450450461357832	0.0	0.003603603690862656	0.00450450461357832	0.011711711995303629	0.002702702768146992	0.0	0.0	0.0	0.0	0.002702702768146992	0.01981982029974461	0.005405405536293984	0.00900900922715664	0.0	0.01711711660027504	0.01801801845431328	0.011711711995303629	0.01981982029974461	0.010810811072587969	0.000900900922715664	0.000900900922715664	0.0	0.0	0.000900900922715664	0.001801801845431328	0.0	0.0063063064590096465	0.0
0.00112612615339458	0.0	0.011261261068284513	0.005630630534142257	0.005630630534142257	0.013513513840734959	0.02139639668166637	0.0033783784601837397	0.00900900922715664	0.02139639668166637	0.01689189113676548	0.00450450461357832	0.007882882840931416	0.011261261068284513	0.01576576568186283	0.01463963929563761	0.007882882840931416	0.00450450461357832	0.022522522136569027	0.0	0.01463963929563761	0.00112612615339458	0.011261261068284513	0.0	0.01689189113676548	0.0	0.0033783784601837397	0.0	0.006756756920367479	0.0	0.006756756920367479	0.005630630534142257	0.00112612615339458	0.010135134682059288	0.011261261068284513	0.0	0.03153153136372566	0.00900900922715664	0.0033783784601837397	0.007882882840931416	0.007882882840931416	0.00450450461357832	0.007882882840931416	0.010135134682059288	0.005630630534142257	0.0	0.00900900922715664	0.00225225230678916	0.02590090036392212	0.00450450461357832
0.009615384973585606	0.008547008968889713	0.01175213698297739	0.0010683761211112142	0.0	0.0	0.017094017937779427	0.008547008968889713	0.042735043913125985	0.0	0.0	0.0	0.019230769947171208	0.004273504484444857	0.0074786324985325345	0.0	0.005341880489140749	0.021367521956563	0.04807692393660545	0.0010683761211112142	0.01175213698297739	0.01175213698297739	0.0	0.0	0.01175213698297739	0.038461539894342416	0.009615384973585606	0.0	0.0	0.0	0.0	0.0	0.0	0.022435897961258888	0.005341880489140749	0.0010683761211112142	0.003205128246918321	0.0	0.010683760978281498	0.0	0.0064102564938366404	0.0	0.010683760978281498	0.0	0.0	0.0021367522422224283	0.021367521956563	0.0	0.0	0.054487179964780814
0.032902467995882034	0.08578143268823624	0.001175088109448552	0.02820211462676525	0.0	0.0035252643283456564	0.0	0.025851938873529438	0.018801409751176838	0.0	0.004700352437794209	0.0	0.023501763120293617	0.039952997118234634	0.0	0.0	0.0846063420176506	0.005875440780073404	0.0	0.0	0.012925969436764715	0.025851938873529438	0.0	0.0035252643283456564	0.02232667431235313	0.04817861318588257	0.018801409751176838	0.0	0.0	0.0	0.0	0.011750881560146809	0.005875440780073404	0.018801409751176838	0.0	0.0023501762188971047	0.0	0.0	0.007050528656691313	0.0	0.0	0.007050528656691313	0.0035252643283456564	0.0	0.0	0.0	0.004700352437794209	0.0023501762188971047	0.0023501762188971047	0.0023501762188971047
0.007507507689297198	0.00300300307571888	0.0	0.007507507689297198	0.0	0.03603603690862656	0.0	0.0	0.006006006151437759	0.00900900922715664	0.010510510765016079	0.010510510765016079	0.00450450461357832	0.00300300307571888	0.006006006151437759	0.04654654487967491	0.006006006151437759	0.04954954981803894	0.00450450461357832	0.010510510765016079	0.01201201230287552	0.015015015378594397	0.01201201230287552	0.021021021530032158	0.016516515985131264	0.015015015378594397	0.00300300307571888	0.015015015378594397	0.013513513840734959	0.00900900922715664	0.01201201230287552	0.0	0.00300300307571888	0.0	0.0015015015378594398	0.00450450461357832	0.00300300307571888	0.01201201230287552	0.006006006151437759	0.0	0.0	0.019519519060850143	0.00450450461357832	0.00300300307571888	0.015015015378594397	0.01201201230287552	0.0	0.00300300307571888	0.010510510765016079	0.00300300307571888
0.039094649255275726	0.0	0.020576132461428642	0.019547324627637863	0.001028806553222239	0.005144033115357161	0.02366255223751068	0.022633744403719902	0.03189300373196602	0.01337448600679636	0.0	0.0	0.004115226212888956	0.004115226212888956	0.03703703731298447	0.0	0.021604938432574272	0.001028806553222239	0.004115226212888956	0.002057613106444478	0.010288066230714321	0.0	0.0	0.011316872201859951	0.010288066230714321	0.0	0.01337448600679636	0.0	0.002057613106444478	0.0	0.0	0.0	0.018518518656492237	0.006172839552164078	0.03292180970311165	0.003086419776082039	0.029835391789674762	0.02572016417980194	0.02366255223751068	0.004115226212888956	0.022633744403719902	0.010288066230714321	0.006172839552164078	0.0	0.0	0.0	0.01337448600679636	0.0	0.005144033115357161	0.0
0.16025641560554504	0.08760683983564377	0.0074786324985325345	0.0074786324985325345	0.0010683761211112142	0.0	0.0	0.0	0.0010683761211112142	0.0021367522422224283	0.009615384973585606	0.0	0.0074786324985325345	0.0	0.0	0.0	0.07905983179807663	0.0	0.0	0.008547008968889713	0.030982905998826023	0.009615384973585606	0.0	0.0	0.054487179964780814	0.014957264997065069	0.004273504484444857	0.0	0.0	0.0	0.0	0.0064102564938366404	0.0021367522422224283	0.021367521956563	0.003205128246918321	0.0	0.0	0.0021367522422224283	0.0	0.0	0.009615384973585606	0.0	0.0021367522422224283	0.0	0.017094017937779427	0.0	0.0	0.0	0.0074786324985325345	0.0
0.019230769947171208	0.003205128246918321	0.010683760978281498	0.003205128246918321	0.010683760978281498	0.013888888992369177	0.0010683761211112142	0.0064102564938366404	0.004273504484444857	0.0	0.009615384973585606	0.008547008968889713	0.004273504484444857	0.0	0.0	0.01816239394247532	0.008547008968889713	0.009615384973585606	0.016025641933083534	0.025641025975346562	0.01175213698297739	0.0074786324985325345	0.030982905998826023	0.0	0.012820512987673284	0.0021367522422224283	0.0064102564938366404	0.0	0.025641025975346562	0.0074786324985325345	0.0010683761211112142	0.004273504484444857	0.004273504484444857	0.013888888992369177	0.040598291903734214	0.0064102564938366404	0.025641025975346562	0.004273504484444857	0.0	0.004273504484444857	0.004273504484444857	0.004273504484444857	0.003205128246918321	0.005341880489140749	0.0	0.0	0.0	0.0010683761211112142	0.0021367522422224283	0.0021367522422224283
0.017374517396092415	0.0077220075763762	0.03474903479218483	0.0038610037881881	0.00193050189409405	0.00193050189409405	0.018339768052101132	0.009652509354054928	0.025096524506807327	0.03957528993487358	0.0038610037881881	0.0	0.018339768052101132	0.021235521882772446	0.012548262253403664	0.0	0.020270269364118576	0.0	0.026061775162816048	0.002895752899348736	0.0077220075763762	0.011583011597394943	0.0	0.002895752899348736	0.009652509354054928	0.010617760941386223	0.004826254677027464	0.0	0.0	0.0	0.0	0.0	0.04922780022025108	0.017374517396092415	0.020270269364118576	0.0038610037881881	0.021235521882772446	0.025096524506807327	0.009652509354054928	0.010617760941386223	0.017374517396092415	0.017374517396092415	0.0038610037881881	0.0	0.0	0.000965250947047025	0.020270269364118576	0.000965250947047025	0.021235521882772446	0.000965250947047025
0.03179650381207466	0.003179650288075209	0.0	0.005564387887716293	0.0	0.0015898251440376045	0.019872814416885376	0.0015898251440376045	0.011923688463866709	0.006359300576150417	0.0007949125720188023	0.003179650288075209	0.0	0.002384737599641085	0.002384737599641085	0.003179650288075209	0.022257551550865173	0.027027027681469917	0.0	0.012718601152300836	0.0047694751992821685	0.002384737599641085	0.031001590192317963	0.04054053872823715	0.0	0.0007949125720188023	0.007949125953018665	0.0007949125720188023	0.02782193943858147	0.029411764815449718	0.03259141370654106	0.005564387887716293	0.013513513840734959	0.003974562976509333	0.0	0.003179650288075209	0.023847376927733418	0.006359300576150417	0.003179650288075209	0.0007949125720188023	0.012718601152300836	0.007949125953018665	0.0047694751992821685	0.0047694751992821685	0.024642288684844967	0.006359300576150417	0.0015898251440376045	0.0015898251440376045	0.005564387887716293	0.0
0.06069958955049515	0.022633744403719902	0.0	0.003086419776082039	0.003086419776082039	0.01440329197794199	0.007201645988970995	0.0	0.012345679104328156	0.0	0.01440329197794199	0.021604938432574272	0.0	0.001028806553222239	0.003086419776082039	0.020576132461428642	0.007201645988970995	0.018518518656492237	0.006172839552164078	0.020576132461428642	0.002057613106444478	0.004115226212888956	0.029835391789674762	0.007201645988970995	0.01337448600679636	0.005144033115357161	0.003086419776082039	0.012345679104328156	0.03086419776082039	0.034979425370693214	0.02674897201359272	0.008230452425777912	0.008230452425777912	0.007201645988970995	0.0	0.0	0.015432098880410194	0.0	0.004115226212888956	0.0	0.008230452425777912	0.0	0.021604938432574272	0.0	0.0	0.009259259328246115	0.0	0.001028806553222239	0.006172839552164078	0.001028806553222239
0.0034722222480922933	0.0086805559694767	0.01822916604578495	0.0	0.0	0.0008680555620230733	0.006076388992369175	0.0008680555620230733	0.01909722201526165	0.0164930559694767	0.01215277798473835	0.0017361111240461467	0.01128472201526165	0.0017361111240461467	0.006076388992369175	0.005208333488553762	0.002604166744276881	0.01128472201526165	0.0164930559694767	0.0	0.00434027798473835	0.0017361111240461467	0.002604166744276881	0.0008680555620230733	0.006076388992369175	0.013888888992369177	0.006944444496184588	0.0	0.009548611007630823	0.005208333488553762	0.0017361111240461467	0.002604166744276881	0.02777777798473835	0.0243055559694767	0.0225694440305233	0.002604166744276881	0.02083333395421505	0.015625	0.009548611007630823	0.002604166744276881	0.0	0.0164930559694767	0.0034722222480922933	0.006944444496184588	0.0	0.0	0.006076388992369175	0.0008680555620230733	0.0078125	0.01822916604578495
0.09666666388511658	0.0011111111380159855	0.05000000074505806	0.014444444328546526	0.0	0.0	0.005555555690079928	0.012222222052514551	0.025555554777383804	0.0033333334140479565	0.0	0.0	0.0	0.019999999552965164	0.019999999552965164	0.0	0.036666665226221085	0.0	0.035555556416511536	0.002222222276031971	0.012222222052514551	0.019999999552965164	0.0	0.002222222276031971	0.01666666753590107	0.0	0.009999999776482582	0.0	0.0	0.0	0.0	0.0	0.007777777966111898	0.0	0.004444444552063942	0.0	0.0011111111380159855	0.0	0.011111111380159857	0.011111111380159857	0.005555555690079928	0.0	0.02888888865709305	0.0	0.0	0.0	0.018888888880610463	0.0	0.0	0.0
0.003086419776082039	0.003086419776082039	0.01440329197794199	0.002057613106444478	0.001028806553222239	0.01440329197794199	0.019547324627637863	0.003086419776082039	0.019547324627637863	0.008230452425777912	0.009259259328246115	0.002057613106444478	0.0	0.02572016417980194	0.021604938432574272	0.007201645988970995	0.009259259328246115	0.003086419776082039	0.01337448600679636	0.003086419776082039	0.019547324627637863	0.015432098880410194	0.0	0.010288066230714321	0.01440329197794199	0.002057613106444478	0.003086419776082039	0.004115226212888956	0.002057613106444478	0.0	0.0	0.002057613106444478	0.011316872201859951	0.003086419776082039	0.02880658395588398	0.002057613106444478	0.029835391789674762	0.019547324627637863	0.01440329197794199	0.005144033115357161	0.017489712685346603	0.012345679104328156	0.005144033115357161	0.002057613106444478	0.0	0.008230452425777912	0.01337448600679636	0.003086419776082039	0.02469135820865631	0.005144033115357161
0.10458284616470337	0.05522914230823517	0.0023501762188971047	0.02467685006558895	0.0	0.035252645611763	0.0	0.0	0.0	0.011750881560146809	0.010575792752206327	0.001175088109448552	0.016451233997941017	0.008225616998970509	0.0023501762188971047	0.014101057313382626	0.030552292242646217	0.0176263228058815	0.015276146121323109	0.0023501762188971047	0.011750881560146809	0.0035252643283456564	0.007050528656691313	0.0	0.03407755494117737	0.008225616998970509	0.009400704875588415	0.0	0.004700352437794209	0.0035252643283456564	0.007050528656691313	0.02232667431235313	0.008225616998970509	0.0317273810505867	0.0	0.0035252643283456564	0.0	0.0	0.001175088109448552	0.0	0.0	0.0	0.005875440780073404	0.0	0.007050528656691313	0.0	0.009400704875588415	0.001175088109448552	0.0035252643283456564	0.001175088109448552
0.03400174528360367	0.008718395605683327	0.0008718395838513969	0.0052310372702777394	0.0034873583354055877	0.0034873583354055877	0.022667828947305683	0.0052310372702777394	0.014821273274719715	0.03661726415157318	0.01307759340852499	0.0008718395838513969	0.01394943334162235	0.027027027681469917	0.012205754406750202	0.0	0.01830863207578659	0.0	0.02005231007933617	0.010462074540555477	0.009590235538780691	0.02179598994553089	0.004359197802841663	0.0034873583354055877	0.030514385551214218	0.019180471077561382	0.011333914473652841	0.0	0.004359197802841663	0.004359197802841663	0.006974716670811175	0.014821273274719715	0.01307759340852499	0.008718395605683327	0.0017436791677027939	0.0026155186351388693	0.01307759340852499	0.03312990441918373	0.011333914473652841	0.004359197802841663	0.020924149081110958	0.0026155186351388693	0.0008718395838513969	0.0	0.015693113207817078	0.0	0.004359197802841663	0.0017436791677027939	0.02615518681704998	0.0
0.0020020019728690386	0.0	0.01601601578295231	0.0010010009864345193	0.0710710734128952	0.0	0.023023022338747975	0.011011010967195034	0.031031031161546707	0.025025025010108948	0.0010010009864345193	0.0	0.004004003945738077	0.0	0.004004003945738077	0.0	0.0	0.0	0.01601601578295231	0.0	0.005005004815757275	0.005005004815757275	0.0	0.01601601578295231	0.0020020019728690386	0.0010010009864345193	0.0010010009864345193	0.0	0.0	0.0	0.0	0.0	0.01701701618731022	0.0010010009864345193	0.00900900922715664	0.014014014042913914	0.028028028085827827	0.0400400385260582	0.004004003945738077	0.0020020019728690386	0.00900900922715664	0.029029028490185738	0.013013012707233429	0.0	0.0	0.005005004815757275	0.0	0.0010010009864345193	0.005005004815757275	0.0
0.0	0.01965601928532124	0.0	0.0	0.0	0.01965601928532124	0.002457002410665155	0.003685503732413053	0.03316953405737877	0.0159705150872469	0.0	0.002457002410665155	0.00982800964266062	0.008599508553743362	0.0	0.03194103017449379	0.008599508553743362	0.0282555278390646	0.0	0.003685503732413053	0.0012285012053325774	0.008599508553743362	0.0	0.017199017107486725	0.0159705150872469	0.03194103017449379	0.002457002410665155	0.00982800964266062	0.0	0.03194103017449379	0.0	0.006142505910247564	0.04299754276871681	0.024570023640990257	0.0	0.0159705150872469	0.0	0.01965601928532124	0.0	0.0012285012053325774	0.0	0.04054053872823715	0.0	0.0	0.0	0.03685503825545311	0.006142505910247564	0.002457002410665155	0.022113021463155743	0.011056510731577871
0.019305018708109856	0.04150579124689102	0.027027027681469917	0.004826254677027464	0.02220077253878117	0.011583011597394943	0.0	0.0077220075763762	0.004826254677027464	0.000965250947047025	0.002895752899348736	0.002895752899348736	0.017374517396092415	0.020270269364118576	0.0	0.006756756920367479	0.01447876449674368	0.03764478862285614	0.03185328096151352	0.002895752899348736	0.004826254677027464	0.0	0.0	0.002895752899348736	0.004826254677027464	0.0038610037881881	0.002895752899348736	0.0	0.0	0.0	0.0	0.004826254677027464	0.000965250947047025	0.0154440151527524	0.02413127385079861	0.006756756920367479	0.0038610037881881	0.000965250947047025	0.002895752899348736	0.010617760941386223	0.0038610037881881	0.0	0.04150579124689102	0.00193050189409405	0.002895752899348736	0.0	0.005791505798697472	0.0	0.00193050189409405	0.0357142873108387
0.03381642326712608	0.01690821163356304	0.019323671236634254	0.006038647145032883	0.0	0.009661835618317129	0.0	0.0	0.0	0.0012077294522896411	0.012077294290065764	0.0	0.01690821163356304	0.0	0.007246376946568489	0.0012077294522896411	0.0012077294522896411	0.026570048183202744	0.015700483694672585	0.006038647145032883	0.03381642326712608	0.006038647145032883	0.018115941435098648	0.0012077294522896411	0.019323671236634254	0.0	0.021739130839705467	0.0	0.012077294290065764	0.0	0.022946860641241074	0.00845410581678152	0.0012077294522896411	0.012077294290065764	0.036231882870197296	0.009661835618317129	0.0	0.0	0.01690821163356304	0.0012077294522896411	0.0	0.0	0.007246376946568489	0.0024154589045792822	0.022946860641241074	0.0	0.0	0.0036231884732842454	0.044685989618301385	0.0024154589045792822
0.08888889104127884	0.0	0.03750000149011612	0.03888889029622078	0.006944444496184588	0.009722222574055195	0.004166666883975267	0.012500000186264515	0.008333333767950535	0.015277777798473837	0.012500000186264515	0.0	0.0	0.009722222574055195	0.03333333507180214	0.0	0.02500000037252903	0.0	0.029166666790843013	0.013888888992369177	0.04583333432674408	0.01666666753590107	0.0	0.002777777845039964	0.015277777798473837	0.0	0.02500000037252903	0.0	0.0	0.0	0.0	0.008333333767950535	0.0416666679084301	0.0	0.01944444514811039	0.001388888922519982	0.012500000186264515	0.001388888922519982	0.03055555559694767	0.0	0.001388888922519982	0.015277777798473837	0.011111111380159857	0.0	0.0	0.008333333767950535	0.008333333767950535	0.002777777845039964	0.008333333767950535	0.0
0.10748792439699173	0.06280193477869034	0.013285024091601372	0.0	0.0024154589045792822	0.0	0.0	0.0024154589045792822	0.0	0.0012077294522896411	0.009661835618317129	0.0	0.014492753893136978	0.0012077294522896411	0.0	0.0	0.026570048183202744	0.0	0.0048309178091585645	0.007246376946568489	0.015700483694672585	0.0024154589045792822	0.0	0.0	0.0012077294522896411	0.0	0.0024154589045792822	0.0	0.0	0.0	0.0	0.0	0.0	0.014492753893136978	0.03140096738934517	0.0024154589045792822	0.0	0.0	0.0	0.0012077294522896411	0.0	0.0	0.0	0.0	0.0012077294522896411	0.0	0.0	0.0	0.009661835618317129	0.018115941435098648
0.08667287975549698	0.02795899286866188	0.003727865871042013	0.0018639329355210066	0.02516309358179569	0.03448275849223137	0.0	0.0	0.01584343053400516	0.0009319664677605033	0.03075489215552807	0.01584343053400516	0.004659832455217838	0.0009319664677605033	0.0018639329355210066	0.028890959918498993	0.03448275849223137	0.023299161344766617	0.003727865871042013	0.0	0.005591798573732376	0.004659832455217838	0.016775395721197132	0.0009319664677605033	0.010251631028950214	0.02143522910773754	0.007455731742084026	0.01957129500806332	0.01770736277103424	0.0009319664677605033	0.016775395721197132	0.0	0.005591798573732376	0.022367194294929504	0.004659832455217838	0.005591798573732376	0.0	0.0009319664677605033	0.003727865871042013	0.0	0.0009319664677605033	0.002795899286866188	0.002795899286866188	0.0018639329355210066	0.018639329820871357	0.011183597147464752	0.0	0.0009319664677605033	0.003727865871042013	0.01397949643433094
0.05246422812342644	0.22098569571971893	0.0	0.01669316366314888	0.0007949125720188023	0.0071542132645845405	0.0	0.0	0.0007949125720188023	0.0007949125720188023	0.002384737599641085	0.0	0.0047694751992821685	0.0	0.0	0.0	0.03815580159425736	0.003974562976509333	0.0	0.008744037710130216	0.019872814416885376	0.0	0.0	0.0015898251440376045	0.029411764815449718	0.02782193943858147	0.0	0.0	0.0	0.0	0.0	0.0	0.018282989040017128	0.029411764815449718	0.0	0.0	0.0	0.0	0.0	0.0	0.0	0.0	0.0	0.0	0.019872814416885376	0.0	0.0	0.0007949125720188023	0.0	0.0
0.0	0.00491400482133031	0.0	0.03439803421497345	0.0	0.014742014929652212	0.007371007464826106	0.0	0.002457002410665155	0.0	0.003685503732413053	0.017199017107486725	0.008599508553743362	0.002457002410665155	0.003685503732413053	0.03808353841304779	0.0012285012053325774	0.03562653437256813	0.0	0.00491400482133031	0.0	0.00491400482133031	0.011056510731577871	0.09090909361839294	0.0	0.006142505910247564	0.00491400482133031	0.03316953405737877	0.013513513840734959	0.003685503732413053	0.011056510731577871	0.0	0.0	0.0012285012053325774	0.0	0.0	0.0	0.0012285012053325774	0.0	0.0	0.0	0.0	0.00491400482133031	0.0	0.014742014929652212	0.00982800964266062	0.006142505910247564	0.002457002410665155	0.0	0.003685503732413053
0.008838383480906488	0.008838383480906488	0.010101010091602802	0.0	0.00631313119083643	0.020202020183205605	0.0	0.0	0.0	0.011363636702299118	0.018939394503831863	0.0	0.0	0.023989899083971974	0.0	0.0	0.007575757801532745	0.0	0.013888888992369177	0.07449495047330856	0.020202020183205605	0.002525252522900701	0.0	0.0	0.021464645862579342	0.002525252522900701	0.0	0.0	0.0	0.0	0.0	0.0	0.0	0.0012626262614503505	0.011363636702299118	0.0	0.0	0.005050505045801401	0.0	0.0037878789007663727	0.0	0.0	0.0012626262614503505	0.002525252522900701	0.0	0.0	0.0	0.0012626262614503505	0.0	0.0037878789007663727
0.030145529657602314	0.0592515580356121	0.021829521283507347	0.007276507094502448	0.0	0.008316008374094963	0.0020790020935237408	0.003118503140285611	0.009355509653687477	0.02390852384269237	0.008316008374094963	0.0	0.010395010001957415	0.04261954128742218	0.013513513840734959	0.019750520586967468	0.038461539894342416	0.011434511281549929	0.005197505000978707	0.003118503140285611	0.009355509653687477	0.014553014189004896	0.0	0.0010395010467618704	0.021829521283507347	0.009355509653687477	0.013513513840734959	0.0	0.008316008374094963	0.0	0.0	0.007276507094502448	0.039501041173934937	0.008316008374094963	0.006237006280571222	0.015592515468597412	0.0020790020935237408	0.003118503140285611	0.011434511281549929	0.0	0.009355509653687477	0.0041580041870474815	0.003118503140285611	0.003118503140285611	0.008316008374094963	0.020790020003914837	0.008316008374094963	0.0020790020935237408	0.007276507094502448	0.003118503140285611
0.031031031161546707	0.013013012707233429	0.01701701618731022	0.011011010967195034	0.0	0.0010010009864345193	0.01601601578295231	0.0200200192630291	0.007007007021456957	0.0300300307571888	0.00300300307571888	0.0010010009864345193	0.00900900922715664	0.013013012707233429	0.0	0.0	0.026026025414466858	0.00300300307571888	0.014014014042913914	0.007007007021456957	0.008008007891476154	0.0	0.0	0.01801801845431328	0.00900900922715664	0.01601601578295231	0.0	0.0	0.0	0.006006006151437759	0.0	0.00300300307571888	0.00300300307571888	0.007007007021456957	0.013013012707233429	0.007007007021456957	0.004004003945738077	0.01001000963151455	0.0	0.005005004815757275	0.0	0.0	0.00300300307571888	0.0010010009864345193	0.0010010009864345193	0.01201201230287552	0.025025025010108948	0.0020020019728690386	0.01701701618731022	0.0
0.10060060024261476	0.010510510765016079	0.0	0.021021021530032158	0.0	0.0	0.033033031970262534	0.015015015378594397	0.02402402460575104	0.0300300307571888	0.0	0.0	0.00900900922715664	0.02402402460575104	0.00450450461357832	0.0	0.04054053872823715	0.0	0.016516515985131264	0.0	0.0	0.0	0.0	0.0015015015378594398	0.02402402460575104	0.0	0.0	0.0	0.0	0.0	0.0	0.0	0.00450450461357832	0.0	0.006006006151437759	0.0	0.025525525212287903	0.010510510765016079	0.0015015015378594398	0.0	0.03153153136372566	0.00900900922715664	0.00450450461357832	0.0	0.0	0.0	0.02402402460575104	0.0	0.0	0.0
0.021943572908639908	0.059561129659414284	0.05329153686761856	0.0015673980815336108	0.0	0.0	0.0015673980815336108	0.0031347961630672216	0.012539184652268888	0.02037617564201355	0.0031347961630672216	0.0	0.004702194128185511	0.025078369304537773	0.0031347961630672216	0.0	0.02351097203791141	0.0015673980815336108	0.02664576843380928	0.0	0.0031347961630672216	0.004702194128185511	0.0	0.0	0.006269592326134443	0.007836990989744663	0.004702194128185511	0.0	0.0	0.0	0.0	0.0	0.006269592326134443	0.03134796395897865	0.01410658285021782	0.0	0.006269592326134443	0.012539184652268888	0.006269592326134443	0.029780564829707142	0.0	0.007836990989744663	0.006269592326134443	0.0	0.0	0.0	0.037617553025484085	0.0	0.007836990989744663	0.0
0.05452674999833107	0.3106995820999145	0.0	0.017489712685346603	0.0	0.0	0.021604938432574272	0.02469135820865631	0.02572016417980194	0.029835391789674762	0.0	0.0	0.004115226212888956	0.010288066230714321	0.0	0.0	0.08539094775915146	0.0	0.0	0.0	0.007201645988970995	0.006172839552164078	0.0	0.0	0.0	0.021604938432574272	0.003086419776082039	0.0	0.0	0.0	0.0	0.0	0.019547324627637863	0.0555555559694767	0.0	0.005144033115357161	0.004115226212888956	0.0	0.0	0.0	0.0	0.002057613106444478	0.0	0.0	0.0	0.0	0.043209876865148544	0.0	0.001028806553222239	0.0
0.061028771102428436	0.022667828947305683	0.045335657894611366	0.0017436791677027939	0.0	0.006102877203375101	0.0	0.0	0.0052310372702777394	0.0	0.0017436791677027939	0.0034873583354055877	0.01307759340852499	0.025283347815275192	0.009590235538780691	0.02179598994553089	0.054925892502069466	0.0017436791677027939	0.017436791211366653	0.0052310372702777394	0.011333914473652841	0.008718395605683327	0.0034873583354055877	0.01307759340852499	0.03661726415157318	0.0	0.01394943334162235	0.01307759340852499	0.006102877203375101	0.0052310372702777394	0.0034873583354055877	0.0052310372702777394	0.041848298162221916	0.009590235538780691	0.0	0.009590235538780691	0.0	0.0	0.019180471077561382	0.0	0.01307759340852499	0.0	0.0	0.0026155186351388693	0.008718395605683327	0.014821273274719715	0.0	0.0008718395838513969	0.008718395605683327	0.0034873583354055877
0.021464645862579342	0.037878789007663734	0.034090910106897354	0.010101010091602802	0.0	0.0	0.011363636702299118	0.0	0.01515151560306549	0.008838383480906488	0.0037878789007663727	0.0	0.0	0.0	0.0	0.0	0.02651515230536461	0.023989899083971974	0.02651515230536461	0.002525252522900701	0.008838383480906488	0.0	0.0	0.0	0.00631313119083643	0.010101010091602802	0.0012626262614503505	0.0	0.0	0.0	0.0	0.0	0.0012626262614503505	0.016414141282439232	0.01262626238167286	0.0037878789007663727	0.013888888992369177	0.0012626262614503505	0.0	0.0	0.018939394503831863	0.011363636702299118	0.0	0.0	0.0	0.0	0.0037878789007663727	0.0012626262614503505	0.011363636702299118	0.008838383480906488
0.003831417532637715	0.014367816038429737	0.003831417532637715	0.0076628350652754315	0.0019157087663188575	0.0009578543831594287	0.031609196215868	0.01532567013055086	0.03256705030798912	0.0258620698004961	0.0009578543831594287	0.0019157087663188575	0.002873563207685948	0.014367816038429737	0.012452106922864914	0.0	0.012452106922864914	0.003831417532637715	0.011494252830743791	0.0019157087663188575	0.011494252830743791	0.004789271857589482	0.0009578543831594287	0.02107279747724533	0.014367816038429737	0.008620689623057842	0.006704980973154306	0.0	0.002873563207685948	0.0	0.0009578543831594287	0.005747126415371896	0.012452106922864914	0.0076628350652754315	0.0009578543831594287	0.0019157087663188575	0.017241379246115685	0.014367816038429737	0.011494252830743791	0.0076628350652754315	0.011494252830743791	0.02107279747724533	0.003831417532637715	0.003831417532637715	0.0	0.009578543715178968	0.010536398738622664	0.002873563207685948	0.010536398738622664	0.0019157087663188575
0.0017361111240461467	0.013888888992369177	0.002604166744276881	0.006944444496184588	0.010416666977107523	0.013020833022892477	0.015625	0.0017361111240461467	0.01996527798473835	0.0008680555620230733	0.01909722201526165	0.0078125	0.00434027798473835	0.0	0.009548611007630823	0.0078125	0.002604166744276881	0.013020833022892477	0.02864583395421505	0.013020833022892477	0.0078125	0.0034722222480922933	0.01215277798473835	0.0147569440305233	0.02083333395421505	0.009548611007630823	0.006944444496184588	0.0034722222480922933	0.013020833022892477	0.02864583395421505	0.015625	0.010416666977107523	0.005208333488553762	0.013888888992369177	0.01909722201526165	0.005208333488553762	0.02083333395421505	0.005208333488553762	0.006076388992369175	0.0	0.010416666977107523	0.0078125	0.0642361119389534	0.006944444496184588	0.0008680555620230733	0.013888888992369177	0.01215277798473835	0.0017361111240461467	0.005208333488553762	0.0
0.020884521305561062	0.012285011820495129	0.04545454680919647	0.003685503732413053	0.0	0.03316953405737877	0.0	0.0	0.008599508553743362	0.018427519127726555	0.00982800964266062	0.0	0.0159705150872469	0.0012285012053325774	0.003685503732413053	0.03562653437256813	0.002457002410665155	0.06019655987620354	0.011056510731577871	0.002457002410665155	0.00491400482133031	0.0	0.006142505910247564	0.0	0.00982800964266062	0.006142505910247564	0.003685503732413053	0.006142505910247564	0.00491400482133031	0.0	0.006142505910247564	0.002457002410665155	0.00491400482133031	0.0159705150872469	0.017199017107486725	0.030712530016899112	0.0	0.002457002410665155	0.0	0.0	0.0	0.003685503732413053	0.0	0.002457002410665155	0.006142505910247564	0.006142505910247564	0.00982800964266062	0.0012285012053325774	0.012285011820495129	0.022113021463155743
0.005405405536293984	0.07972972840070723	0.014864864759147169	0.0	0.0	0.06081081181764603	0.0	0.0	0.008108108304440975	0.07702703028917313	0.005405405536293984	0.03513513505458832	0.01756756752729416	0.0	0.005405405536293984	0.04189189150929451	0.0	0.005405405536293984	0.001351351384073496	0.0	0.014864864759147169	0.0	0.001351351384073496	0.0	0.012162161991000177	0.022972973063588142	0.008108108304440975	0.04189189150929451	0.0040540541522204885	0.0	0.001351351384073496	0.0	0.027027027681469917	0.02972972951829433	0.0	0.0	0.0	0.001351351384073496	0.005405405536293984	0.0	0.0	0.008108108304440975	0.0	0.0	0.005405405536293984	0.018918918445706367	0.001351351384073496	0.001351351384073496	0.002702702768146992	0.014864864759147169
0.020270269364118576	0.0033783784601837397	0.0	0.02590090036392212	0.0	0.010135134682059288	0.005630630534142257	0.0	0.01463963929563761	0.0	0.020270269364118576	0.0	0.013513513840734959	0.0	0.0	0.034909911453723914	0.00225225230678916	0.01463963929563761	0.00225225230678916	0.00900900922715664	0.006756756920367479	0.0	0.006756756920367479	0.02590090036392212	0.00112612615339458	0.010135134682059288	0.00450450461357832	0.0	0.00450450461357832	0.005630630534142257	0.007882882840931416	0.0	0.01576576568186283	0.012387387454509735	0.0	0.00112612615339458	0.0	0.0	0.0	0.0	0.02815315313637257	0.00112612615339458	0.010135134682059288	0.0	0.006756756920367479	0.006756756920367479	0.00225225230678916	0.0033783784601837397	0.01463963929563761	0.10585585236549376
0.03378378227353096	0.006756756920367479	0.03153153136372566	0.012387387454509735	0.0	0.0	0.0033783784601837397	0.01801801845431328	0.012387387454509735	0.022522522136569027	0.01801801845431328	0.0	0.022522522136569027	0.02477477490901947	0.00450450461357832	0.0	0.00225225230678916	0.0	0.06081081181764603	0.00900900922715664	0.0033783784601837397	0.005630630534142257	0.00112612615339458	0.0	0.02927927859127521	0.01463963929563761	0.00450450461357832	0.0	0.0	0.0	0.00225225230678916	0.0	0.00900900922715664	0.00900900922715664	0.03265765681862831	0.006756756920367479	0.023648649454116818	0.00225225230678916	0.013513513840734959	0.005630630534142257	0.0	0.010135134682059288	0.01576576568186283	0.00112612615339458	0.00112612615339458	0.00112612615339458	0.0	0.0	0.013513513840734959	0.0
0.015555555932223797	0.002222222276031971	0.06444444507360457	0.0011111111380159855	0.0033333334140479565	0.023333333432674408	0.012222222052514551	0.006666666828095913	0.013333333656191826	0.05666666850447655	0.005555555690079928	0.0	0.004444444552063942	0.0	0.006666666828095913	0.0	0.005555555690079928	0.005555555690079928	0.025555554777383804	0.006666666828095913	0.005555555690079928	0.009999999776482582	0.0	0.015555555932223797	0.023333333432674408	0.011111111380159857	0.007777777966111898	0.0	0.0	0.0	0.0033333334140479565	0.0	0.005555555690079928	0.018888888880610463	0.031111111864447594	0.005555555690079928	0.029999999329447743	0.018888888880610463	0.007777777966111898	0.0	0.02222222276031971	0.006666666828095913	0.006666666828095913	0.0	0.0	0.005555555690079928	0.007777777966111898	0.0	0.024444444105029103	0.002222222276031971
0.0	0.0	0.0	0.0	0.0	0.012285011820495129	0.0	0.0	0.0	0.0	0.0	0.014742014929652212	0.006142505910247564	0.0	0.0	0.04914004728198052	0.0	0.055282555520534515	0.0	0.003685503732413053	0.007371007464826106	0.0	0.01965601928532124	0.020884521305561062	0.0	0.0	0.008599508553743362	0.002457002410665155	0.00982800964266062	0.054054055362939835	0.017199017107486725	0.0	0.0	0.0	0.0	0.018427519127726555	0.0	0.0	0.0	0.0	0.0	0.00491400482133031	0.0	0.0	0.011056510731577871	0.018427519127726555	0.0	0.003685503732413053	0.0	0.020884521305561062
0.004115226212888956	0.001028806553222239	0.015432098880410194	0.001028806553222239	0.03600823134183884	0.03189300373196602	0.0	0.0	0.0	0.0	0.021604938432574272	0.001028806553222239	0.0	0.003086419776082039	0.003086419776082039	0.018518518656492237	0.006172839552164078	0.002057613106444478	0.003086419776082039	0.02469135820865631	0.008230452425777912	0.006172839552164078	0.03086419776082039	0.0	0.006172839552164078	0.0	0.012345679104328156	0.02880658395588398	0.02674897201359272	0.012345679104328156	0.03086419776082039	0.004115226212888956	0.010288066230714321	0.008230452425777912	0.010288066230714321	0.0	0.003086419776082039	0.029835391789674762	0.002057613106444478	0.0	0.0	0.0	0.005144033115357161	0.007201645988970995	0.0	0.0	0.0	0.001028806553222239	0.001028806553222239	0.003086419776082039
0.006435006391257048	0.010296010412275793	0.0	0.0012870013015344741	0.0051480052061378965	0.052767053246498115	0.0025740026030689482	0.0	0.0025740026030689482	0.0	0.0025740026030689482	0.0077220075763762	0.0012870013015344741	0.0	0.0	0.0334620326757431	0.04118404164910317	0.006435006391257048	0.0025740026030689482	0.01673101633787155	0.0154440151527524	0.012870012782514095	0.020592020824551586	0.0334620326757431	0.04375804215669632	0.01801801845431328	0.0025740026030689482	0.02574002556502819	0.0154440151527524	0.023166023194789886	0.02187902107834816	0.006435006391257048	0.019305018708109856	0.0077220075763762	0.0	0.0025740026030689482	0.0038610037881881	0.0	0.0	0.0	0.0154440151527524	0.04118404164910317	0.020592020824551586	0.0025740026030689482	0.02187902107834816	0.05148005113005638	0.0038610037881881	0.0012870013015344741	0.014157013967633247	0.0
0.0046296296641230575	0.02500000037252903	0.010185184888541698	0.0	0.014814814552664757	0.009259259328246115	0.017592592164874073	0.0018518518190830946	0.014814814552664757	0.0018518518190830946	0.024074073880910873	0.008333333767950535	0.0018518518190830946	0.0	0.0046296296641230575	0.015740741044282913	0.013888888992369177	0.0009259259095415473	0.003703703638166189	0.007407407276332378	0.01666666753590107	0.003703703638166189	0.03240740671753884	0.011111111380159857	0.010185184888541698	0.009259259328246115	0.01666666753590107	0.011111111380159857	0.043518517166376114	0.013888888992369177	0.042592592537403114	0.0018518518190830946	0.021296296268701557	0.01666666753590107	0.028703704476356506	0.0046296296641230575	0.0046296296641230575	0.007407407276332378	0.0018518518190830946	0.0	0.01944444514811039	0.0046296296641230575	0.021296296268701557	0.006481481250375509	0.03611111268401146	0.0	0.014814814552664757	0.0018518518190830946	0.007407407276332378	0.0
0.06818182021379471	0.012987012974917887	0.05194805189967156	0.0032467532437294717	0.02272727340459824	0.0	0.0064935064874589435	0.0	0.02272727340459824	0.0	0.0	0.0064935064874589435	0.0	0.02922077849507332	0.009740259498357771	0.0	0.025974025949835774	0.0	0.05194805189967156	0.0	0.038961037993431084	0.019480518996715542	0.032467532902956016	0.0	0.025974025949835774	0.02272727340459824	0.0	0.0	0.0	0.0	0.02922077849507332	0.009740259498357771	0.009740259498357771	0.009740259498357771	0.0	0.0064935064874589435	0.0	0.0	0.025974025949835774	0.0	0.012987012974917887	0.0	0.0	0.0	0.0	0.0	0.0	0.0	0.0	0.0
0.007007007021456957	0.007007007021456957	0.0010010009864345193	0.0020020019728690386	0.0	0.015015015378594397	0.0	0.004004003945738077	0.007007007021456957	0.007007007021456957	0.01001000963151455	0.02402402460575104	0.008008007891476154	0.00300300307571888	0.004004003945738077	0.02402402460575104	0.006006006151437759	0.04304304346442223	0.01001000963151455	0.013013012707233429	0.0020020019728690386	0.007007007021456957	0.0	0.0	0.005005004815757275	0.005005004815757275	0.00900900922715664	0.02402402460575104	0.014014014042913914	0.01201201230287552	0.0010010009864345193	0.0	0.019019018858671192	0.01801801845431328	0.00300300307571888	0.015015015378594397	0.0	0.0	0.007007007021456957	0.00300300307571888	0.0010010009864345193	0.011011010967195034	0.0200200192630291	0.0020020019728690386	0.015015015378594397	0.06306306272745132	0.0020020019728690386	0.0020020019728690386	0.0	0.004004003945738077
0.12108108401298524	0.023783784359693527	0.017297297716140747	0.018378378823399544	0.0010810811072587967	0.0021621622145175934	0.004324324429035187	0.0021621622145175934	0.02270270325243473	0.011891892179846764	0.0032432433217763896	0.0	0.015135135501623154	0.004324324429035187	0.015135135501623154	0.0032432433217763896	0.034594595432281494	0.015135135501623154	0.023783784359693527	0.0032432433217763896	0.012972973287105559	0.029189189895987514	0.0021621622145175934	0.004324324429035187	0.017297297716140747	0.012972973287105559	0.015135135501623154	0.0	0.0021621622145175934	0.0	0.0021621622145175934	0.008648648858070374	0.05297297239303589	0.017297297716140747	0.006486486643552779	0.0010810811072587967	0.0	0.0	0.012972973287105559	0.012972973287105559	0.0032432433217763896	0.0032432433217763896	0.0032432433217763896	0.0	0.0	0.0021621622145175934	0.007567567750811577	0.004324324429035187	0.007567567750811577	0.0021621622145175934
0.008333333767950535	0.002777777845039964	0.010185184888541698	0.007407407276332378	0.0	0.0	0.04444444552063942	0.002777777845039964	0.015740741044282913	0.037962961941957474	0.0	0.0	0.009259259328246115	0.005555555690079928	0.02592592500150204	0.003703703638166189	0.015740741044282913	0.0	0.015740741044282913	0.0	0.0018518518190830946	0.017592592164874073	0.0	0.0009259259095415473	0.008333333767950535	0.01666666753590107	0.014814814552664757	0.0	0.0	0.0	0.0	0.010185184888541698	0.013888888992369177	0.013888888992369177	0.02500000037252903	0.0	0.04814814776182175	0.04814814776182175	0.024074073880910873	0.0	0.03240740671753884	0.015740741044282913	0.007407407276332378	0.0	0.010185184888541698	0.0	0.007407407276332378	0.0018518518190830946	0.0018518518190830946	0.0
0.022022021934390068	0.08408408612012863	0.0	0.005005004815757275	0.0	0.0	0.0020020019728690386	0.01001000963151455	0.0	0.021021021530032158	0.0	0.0	0.023023022338747975	0.008008007891476154	0.0010010009864345193	0.0	0.021021021530032158	0.025025025010108948	0.0010010009864345193	0.01001000963151455	0.00300300307571888	0.0	0.0	0.005005004815757275	0.01701701618731022	0.0600600615143776	0.0010010009864345193	0.0	0.0	0.0	0.0	0.0010010009864345193	0.0010010009864345193	0.01001000963151455	0.0	0.0010010009864345193	0.004004003945738077	0.007007007021456957	0.0	0.0	0.01001000963151455	0.004004003945738077	0.00300300307571888	0.0	0.0	0.005005004815757275	0.01201201230287552	0.0	0.0	0.052052050828933716
0.0494791679084301	0.02734375	0.0442708320915699	0.005208333488553762	0.0	0.0	0.0	0.006510416511446238	0.00390625	0.0	0.002604166744276881	0.0	0.006510416511446238	0.0	0.002604166744276881	0.0	0.0078125	0.010416666977107523	0.02213541604578495	0.0234375	0.02473958395421505	0.00390625	0.0	0.0	0.005208333488553762	0.015625	0.013020833022892477	0.0	0.0	0.0	0.0	0.002604166744276881	0.005208333488553762	0.02734375	0.00390625	0.00390625	0.0	0.0013020833721384404	0.00390625	0.002604166744276881	0.0	0.0013020833721384404	0.0	0.002604166744276881	0.0	0.0	0.0	0.002604166744276881	0.02213541604578495	0.0611979179084301
0.004444444552063942	0.01666666753590107	0.009999999776482582	0.005555555690079928	0.005555555690079928	0.0	0.007777777966111898	0.0033333334140479565	0.06111111119389534	0.004444444552063942	0.014444444328546526	0.0033333334140479565	0.015555555932223797	0.004444444552063942	0.013333333656191826	0.011111111380159857	0.011111111380159857	0.009999999776482582	0.021111110225319862	0.004444444552063942	0.002222222276031971	0.012222222052514551	0.006666666828095913	0.0011111111380159855	0.015555555932223797	0.008888889104127884	0.005555555690079928	0.013333333656191826	0.011111111380159857	0.0033333334140479565	0.009999999776482582	0.005555555690079928	0.019999999552965164	0.018888888880610463	0.03777777776122093	0.004444444552063942	0.004444444552063942	0.002222222276031971	0.011111111380159857	0.0	0.009999999776482582	0.007777777966111898	0.01666666753590107	0.006666666828095913	0.0	0.008888889104127884	0.006666666828095913	0.0011111111380159855	0.004444444552063942	0.0
0.0714285746216774	0.03764478862285614	0.05791505798697472	0.009652509354054928	0.0	0.029922779649496082	0.0038610037881881	0.01447876449674368	0.000965250947047025	0.04343629255890846	0.013513513840734959	0.0	0.0154440151527524	0.004826254677027464	0.0038610037881881	0.013513513840734959	0.02220077253878117	0.009652509354054928	0.0357142873108387	0.005791505798697472	0.006756756920367479	0.002895752899348736	0.0	0.0	0.009652509354054928	0.026061775162816048	0.0	0.023166023194789886	0.0038610037881881	0.0	0.0	0.0	0.011583011597394943	0.02220077253878117	0.0077220075763762	0.0038610037881881	0.0	0.006756756920367479	0.0077220075763762	0.0	0.0	0.006756756920367479	0.002895752899348736	0.005791505798697472	0.006756756920367479	0.004826254677027464	0.005791505798697472	0.000965250947047025	0.0154440151527524	0.002895752899348736
0.0023501762188971047	0.019976498559117317	0.0	0.0	0.0	0.0176263228058815	0.0023501762188971047	0.008225616998970509	0.016451233997941017	0.004700352437794209	0.0035252643283456564	0.009400704875588415	0.014101057313382626	0.016451233997941017	0.0035252643283456564	0.036427732557058334	0.019976498559117317	0.009400704875588415	0.0	0.0	0.004700352437794209	0.0035252643283456564	0.007050528656691313	0.016451233997941017	0.0035252643283456564	0.007050528656691313	0.012925969436764715	0.008225616998970509	0.004700352437794209	0.015276146121323109	0.007050528656691313	0.0	0.004700352437794209	0.0023501762188971047	0.0	0.0	0.0	0.0	0.001175088109448552	0.0	0.0	0.02115158550441265	0.0	0.0	0.005875440780073404	0.04347826167941093	0.0	0.001175088109448552	0.0023501762188971047	0.032902467995882034
0.031031031161546707	0.11911912262439728	0.01601601578295231	0.03503503650426865	0.0010010009864345193	0.0	0.00300300307571888	0.028028028085827827	0.007007007021456957	0.0020020019728690386	0.00300300307571888	0.0	0.025025025010108948	0.03403403237462044	0.0010010009864345193	0.0	0.019019018858671192	0.0010010009864345193	0.015015015378594397	0.01001000963151455	0.01001000963151455	0.0200200192630291	0.0	0.01801801845431328	0.0	0.029029028490185738	0.01201201230287552	0.0	0.0	0.0010010009864345193	0.0	0.0	0.00300300307571888	0.04804804921150208	0.0	0.0020020019728690386	0.0020020019728690386	0.00300300307571888	0.005005004815757275	0.0	0.014014014042913914	0.004004003945738077	0.004004003945738077	0.0	0.0	0.006006006151437759	0.019019018858671192	0.0	0.005005004815757275	0.01801801845431328
0.0	0.0	0.0	0.0	0.01576576568186283	0.0300300307571888	0.0037537538446486	0.0	0.019519519060850143	0.0	0.006756756920367479	0.006006006151437759	0.0	0.0	0.0015015015378594398	0.011261261068284513	0.0015015015378594398	0.011261261068284513	0.0007507507689297199	0.014264264144003391	0.0015015015378594398	0.0007507507689297199	0.01576576568186283	0.011261261068284513	0.008258257992565632	0.006006006151437759	0.0007507507689297199	0.009759759530425072	0.015015015378594397	0.012762762606143951	0.01576576568186283	0.00450450461357832	0.01576576568186283	0.00450450461357832	0.0	0.00450450461357832	0.00900900922715664	0.011261261068284513	0.0	0.0	0.034534536302089684	0.00225225230678916	0.008258257992565632	0.00300300307571888	0.01801801845431328	0.054054055362939835	0.0007507507689297199	0.0007507507689297199	0.0007507507689297199	0.0
0.0528789646923542	0.009400704875588415	0.0528789646923542	0.007050528656691313	0.007050528656691313	0.030552292242646217	0.0	0.0	0.001175088109448552	0.001175088109448552	0.018801409751176838	0.010575792752206327	0.015276146121323109	0.008225616998970509	0.0023501762188971047	0.036427732557058334	0.023501763120293617	0.02232667431235313	0.007050528656691313	0.0	0.0	0.0035252643283456564	0.005875440780073404	0.0	0.02467685006558895	0.0035252643283456564	0.0023501762188971047	0.027027027681469917	0.004700352437794209	0.0	0.005875440780073404	0.0	0.0	0.02937720343470573	0.010575792752206327	0.0	0.0	0.0023501762188971047	0.004700352437794209	0.001175088109448552	0.0	0.0	0.0	0.0023501762188971047	0.005875440780073404	0.0	0.0	0.001175088109448552	0.0023501762188971047	0.010575792752206327
0.06507936865091324	0.011111111380159857	0.12619048357009888	0.0007936508045531808	0.0	0.0	0.0	0.0	0.0	0.0	0.012698412872850895	0.0	0.0	0.0	0.0007936508045531808	0.0	0.011904762126505377	0.0	0.012698412872850895	0.011904762126505377	0.008730159141123295	0.0	0.0	0.0	0.013492063619196415	0.0015873016091063619	0.007142857182770968	0.0	0.0015873016091063619	0.0	0.0	0.0	0.01587301678955555	0.0023809524718672037	0.06984127312898636	0.0	0.0	0.0	0.0039682541973888865	0.0	0.0023809524718672037	0.0	0.007142857182770968	0.0	0.0	0.0	0.0023809524718672037	0.0007936508045531808	0.02777777798473835	0.0
0.06706706434488298	0.06706706434488298	0.008008007891476154	0.0200200192630291	0.0	0.0	0.0	0.007007007021456957	0.0020020019728690386	0.011011010967195034	0.01001000963151455	0.0	0.025025025010108948	0.004004003945738077	0.011011010967195034	0.014014014042913914	0.023023022338747975	0.019019018858671192	0.008008007891476154	0.0020020019728690386	0.006006006151437759	0.0	0.0	0.0	0.01801801845431328	0.01001000963151455	0.011011010967195034	0.0	0.0	0.0	0.0	0.01201201230287552	0.0300300307571888	0.03703703731298447	0.0020020019728690386	0.00900900922715664	0.0020020019728690386	0.0	0.011011010967195034	0.0	0.0	0.0	0.0020020019728690386	0.0020020019728690386	0.0	0.0	0.0010010009864345193	0.0	0.014014014042913914	0.02402402460575104
0.02572016417980194	0.016460904851555824	0.001028806553222239	0.007201645988970995	0.002057613106444478	0.008230452425777912	0.0	0.006172839552164078	0.04732510447502136	0.010288066230714321	0.02469135820865631	0.0	0.0	0.003086419776082039	0.010288066230714321	0.022633744403719902	0.015432098880410194	0.009259259328246115	0.010288066230714321	0.010288066230714321	0.010288066230714321	0.022633744403719902	0.018518518656492237	0.02880658395588398	0.02674897201359272	0.007201645988970995	0.016460904851555824	0.0	0.019547324627637863	0.0	0.020576132461428642	0.0	0.01440329197794199	0.019547324627637863	0.004115226212888956	0.0	0.0	0.009259259328246115	0.010288066230714321	0.0	0.003086419776082039	0.004115226212888956	0.003086419776082039	0.002057613106444478	0.0	0.009259259328246115	0.001028806553222239	0.001028806553222239	0.009259259328246115	0.0
0.00300300307571888	0.004004003945738077	0.03903903812170029	0.005005004815757275	0.007007007021456957	0.015015015378594397	0.0	0.005005004815757275	0.00300300307571888	0.023023022338747975	0.01701701618731022	0.0	0.013013012707233429	0.01701701618731022	0.0	0.0020020019728690386	0.0010010009864345193	0.01701701618731022	0.03903903812170029	0.014014014042913914	0.011011010967195034	0.01001000963151455	0.006006006151437759	0.027027027681469917	0.011011010967195034	0.008008007891476154	0.01001000963151455	0.0	0.0	0.0	0.0020020019728690386	0.005005004815757275	0.007007007021456957	0.007007007021456957	0.01601601578295231	0.006006006151437759	0.006006006151437759	0.006006006151437759	0.004004003945738077	0.011011010967195034	0.005005004815757275	0.01001000963151455	0.019019018858671192	0.0	0.0	0.015015015378594397	0.0	0.0010010009864345193	0.004004003945738077	0.0020020019728690386
0.1677265465259552	0.09379968047142027	0.003179650288075209	0.003974562976509333	0.00953895039856434	0.00953895039856434	0.005564387887716293	0.0047694751992821685	0.0015898251440376045	0.0	0.019872814416885376	0.003179650288075209	0.019872814416885376	0.024642288684844967	0.0	0.01907790079712868	0.049284577369689934	0.0015898251440376045	0.005564387887716293	0.0	0.007949125953018665	0.01669316366314888	0.0	0.0	0.018282989040017128	0.007949125953018665	0.0	0.023847376927733418	0.0007949125720188023	0.0	0.0	0.0015898251440376045	0.07551669329404831	0.011128775775432587	0.002384737599641085	0.0007949125720188023	0.0007949125720188023	0.0	0.0	0.0	0.005564387887716293	0.0	0.0047694751992821685	0.002384737599641085	0.0007949125720188023	0.0015898251440376045	0.02623211406171322	0.0007949125720188023	0.002384737599641085	0.003974562976509333
0.03494623675942421	0.005376344081014396	0.001792114693671465	0.022401433438062668	0.005376344081014396	0.001792114693671465	0.044802866876125336	0.025089606642723083	0.04121863842010498	0.002688172040507197	0.0	0.0	0.03315412253141403	0.005376344081014396	0.03763440996408463	0.0	0.021505376324057583	0.0	0.02867383509874344	0.005376344081014396	0.005376344081014396	0.00716845877468586	0.0	0.006272401660680771	0.0008960573468357325	0.00716845877468586	0.011648745276033878	0.0	0.0	0.00358422938734293	0.0	0.0	0.004480286967009306	0.011648745276033878	0.024193547666072845	0.0008960573468357325	0.02329749055206776	0.008960573934018612	0.025089606642723083	0.00358422938734293	0.008064515888690948	0.002688172040507197	0.018817204982042316	0.001792114693671465	0.00358422938734293	0.0008960573468357325	0.0197132620960474	0.0	0.0098566310480237	0.0098566310480237
0.012731481343507768	0.0	0.08217592537403108	0.005787036847323179	0.0	0.0	0.016203703358769417	0.008101851679384708	0.0	0.0011574074160307644	0.0	0.0	0.0	0.006944444496184588	0.013888888992369177	0.0	0.0011574074160307644	0.0	0.015046296641230585	0.0	0.0011574074160307644	0.0011574074160307644	0.005787036847323179	0.0	0.0	0.0034722222480922933	0.0	0.0	0.0023148148320615287	0.0	0.010416666977107523	0.0	0.0	0.005787036847323179	0.0902777761220932	0.0	0.0381944440305233	0.0023148148320615287	0.005787036847323179	0.016203703358769417	0.0034722222480922933	0.0	0.0	0.0	0.0034722222480922933	0.0	0.005787036847323179	0.0	0.008101851679384708	0.013888888992369177
0.031294453889131546	0.021337127313017845	0.001422475092113018	0.001422475092113018	0.0	0.014224750921130182	0.0	0.0	0.007112375460565091	0.007112375460565091	0.004267425276339054	0.007112375460565091	0.011379800736904144	0.0	0.007112375460565091	0.03698435425758362	0.019914651289582253	0.015647226944565773	0.004267425276339054	0.002844950184226036	0.0	0.0	0.0	0.017069701105356216	0.005689900368452072	0.009957325644791126	0.004267425276339054	0.031294453889131546	0.002844950184226036	0.0	0.0	0.002844950184226036	0.009957325644791126	0.029871977865695957	0.0	0.001422475092113018	0.0	0.001422475092113018	0.011379800736904144	0.0	0.001422475092113018	0.005689900368452072	0.002844950184226036	0.008534850552678108	0.004267425276339054	0.04267425462603569	0.005689900368452072	0.002844950184226036	0.022759601473808292	0.008534850552678108
0.1198589876294136	0.16803760826587674	0.0023501762188971047	0.0035252643283456564	0.0	0.0	0.0	0.0	0.0	0.0176263228058815	0.0	0.0	0.0176263228058815	0.0	0.009400704875588415	0.0	0.025851938873529438	0.0	0.0	0.0	0.011750881560146809	0.0	0.0	0.0	0.0	0.014101057313382626	0.011750881560146809	0.0	0.0	0.0	0.0	0.018801409751176838	0.001175088109448552	0.04112808406352997	0.004700352437794209	0.0	0.0	0.0	0.016451233997941017	0.001175088109448552	0.0	0.0035252643283456564	0.0	0.0	0.0	0.0	0.005875440780073404	0.0023501762188971047	0.062279671430587775	0.03760281950235367
0.01628352515399456	0.0555555559694767	0.0	0.008620689623057842	0.030651340261101726	0.023946359753608704	0.0009578543831594287	0.0	0.022988505661487583	0.013409961946308613	0.05363984778523445	0.0076628350652754315	0.0019157087663188575	0.014367816038429737	0.0	0.022988505661487583	0.02107279747724533	0.005747126415371896	0.017241379246115685	0.017241379246115685	0.01532567013055086	0.0009578543831594287	0.02011494338512421	0.0	0.017241379246115685	0.0009578543831594287	0.0076628350652754315	0.010536398738622664	0.0258620698004961	0.0	0.02107279747724533	0.0	0.028735632076859474	0.013409961946308613	0.002873563207685948	0.0019157087663188575	0.0009578543831594287	0.0	0.0	0.0	0.0009578543831594287	0.009578543715178968	0.04022988677024841	0.002873563207685948	0.0	0.005747126415371896	0.004789271857589482	0.0009578543831594287	0.0019157087663188575	0.0
0.0	0.008230452425777912	0.018518518656492237	0.010288066230714321	0.015432098880410194	0.01440329197794199	0.006172839552164078	0.004115226212888956	0.006172839552164078	0.003086419776082039	0.01337448600679636	0.001028806553222239	0.003086419776082039	0.003086419776082039	0.004115226212888956	0.003086419776082039	0.003086419776082039	0.010288066230714321	0.01440329197794199	0.006172839552164078	0.001028806553222239	0.015432098880410194	0.02366255223751068	0.01440329197794199	0.008230452425777912	0.009259259328246115	0.010288066230714321	0.0	0.043209876865148544	0.0	0.022633744403719902	0.01337448600679636	0.02572016417980194	0.012345679104328156	0.034979425370693214	0.011316872201859951	0.009259259328246115	0.005144033115357161	0.001028806553222239	0.001028806553222239	0.06172839552164078	0.005144033115357161	0.016460904851555824	0.002057613106444478	0.001028806553222239	0.003086419776082039	0.012345679104328156	0.003086419776082039	0.010288066230714321	0.0
0.03189300373196602	0.02366255223751068	0.05041152238845825	0.001028806553222239	0.003086419776082039	0.03600823134183884	0.0	0.0	0.004115226212888956	0.003086419776082039	0.001028806553222239	0.003086419776082039	0.0	0.0	0.0	0.022633744403719902	0.007201645988970995	0.021604938432574272	0.011316872201859951	0.008230452425777912	0.015432098880410194	0.002057613106444478	0.005144033115357161	0.011316872201859951	0.002057613106444478	0.007201645988970995	0.007201645988970995	0.038065843284130096	0.006172839552164078	0.004115226212888956	0.008230452425777912	0.0	0.005144033115357161	0.018518518656492237	0.017489712685346603	0.007201645988970995	0.0	0.001028806553222239	0.0	0.0	0.009259259328246115	0.02469135820865631	0.006172839552164078	0.002057613106444478	0.0	0.0555555559694767	0.017489712685346603	0.001028806553222239	0.002057613106444478	0.004115226212888956
0.24740125238895416	0.05717255547642708	0.0020790020935237408	0.0020790020935237408	0.0	0.0	0.0	0.007276507094502448	0.0	0.039501041173934937	0.0	0.0	0.02494802512228489	0.02390852384269237	0.005197505000978707	0.0	0.036382537335157394	0.006237006280571222	0.0020790020935237408	0.0	0.0	0.0010395010467618704	0.0	0.0	0.0010395010467618704	0.03326403349637985	0.0	0.0	0.0	0.0	0.0	0.0	0.0010395010467618704	0.02390852384269237	0.0	0.011434511281549929	0.0	0.0010395010467618704	0.0	0.0	0.0	0.0	0.0	0.0010395010467618704	0.0	0.0	0.010395010001957415	0.0	0.02806652896106243	0.06756756454706192
0.00900900922715664	0.0008190008229576051	0.012285011820495129	0.0016380016459152102	0.004095003940165043	0.002457002410665155	0.00982800964266062	0.0016380016459152102	0.01146601140499115	0.01965601928532124	0.010647010989487171	0.0	0.006552006583660841	0.00982800964266062	0.006552006583660841	0.002457002410665155	0.002457002410665155	0.0008190008229576051	0.021294021978974342	0.0016380016459152102	0.01801801845431328	0.00900900922715664	0.012285011820495129	0.005733005702495575	0.004095003940165043	0.014742014929652212	0.008190007880330086	0.0	0.016380015760660168	0.007371007464826106	0.012285011820495129	0.01146601140499115	0.00900900922715664	0.0016380016459152102	0.004095003940165043	0.0032760032918304205	0.01146601140499115	0.022113021463155743	0.005733005702495575	0.00900900922715664	0.022113021463155743	0.04013103991746903	0.006552006583660841	0.0016380016459152102	0.018837017938494682	0.015561015345156191	0.0008190008229576051	0.0008190008229576051	0.00491400482133031	0.0
0.008928571827709675	0.0704365074634552	0.011904762126505377	0.000992063549347222	0.01587301678955555	0.005952381063252688	0.0	0.0	0.02380952425301075	0.009920635260641577	0.01686508022248745	0.0049603176303207866	0.01884920708835125	0.005952381063252688	0.002976190531626344	0.007936508394777775	0.012896825559437277	0.01587301678955555	0.02380952425301075	0.02876984141767025	0.01785714365541935	0.006944444496184588	0.01785714365541935	0.000992063549347222	0.014880952425301075	0.02777777798473835	0.02678571455180645	0.0	0.0	0.0	0.02182539738714695	0.007936508394777775	0.011904762126505377	0.03075396828353405	0.02579365111887455	0.007936508394777775	0.0	0.005952381063252688	0.009920635260641577	0.0049603176303207866	0.0049603176303207866	0.000992063549347222	0.0	0.0039682541973888865	0.0	0.0	0.000992063549347222	0.000992063549347222	0.002976190531626344	0.006944444496184588
0.0	0.03403403237462044	0.0	0.0020020019728690386	0.0	0.007007007021456957	0.0	0.005005004815757275	0.0010010009864345193	0.0	0.0	0.008008007891476154	0.006006006151437759	0.021021021530032158	0.0020020019728690386	0.031031031161546707	0.00300300307571888	0.031031031161546707	0.0	0.0	0.01201201230287552	0.013013012707233429	0.011011010967195034	0.0	0.00300300307571888	0.025025025010108948	0.005005004815757275	0.01001000963151455	0.015015015378594397	0.008008007891476154	0.011011010967195034	0.0	0.0	0.006006006151437759	0.0	0.007007007021456957	0.0	0.0	0.0020020019728690386	0.0	0.0	0.00900900922715664	0.0020020019728690386	0.0	0.01701701618731022	0.12812812626361847	0.004004003945738077	0.0020020019728690386	0.0	0.007007007021456957
0.0	0.004115226212888956	0.010288066230714321	0.005144033115357161	0.0	0.0	0.004115226212888956	0.002057613106444478	0.006172839552164078	0.0	0.034979425370693214	0.004115226212888956	0.0	0.002057613106444478	0.007201645988970995	0.010288066230714321	0.002057613106444478	0.03292180970311165	0.02469135820865631	0.005144033115357161	0.022633744403719902	0.006172839552164078	0.018518518656492237	0.042181070894002914	0.004115226212888956	0.0	0.0	0.0	0.019547324627637863	0.003086419776082039	0.018518518656492237	0.010288066230714321	0.01337448600679636	0.009259259328246115	0.045267488807439804	0.007201645988970995	0.002057613106444478	0.0	0.001028806553222239	0.0	0.001028806553222239	0.0	0.0	0.006172839552164078	0.0	0.02777777798473835	0.015432098880410194	0.001028806553222239	0.005144033115357161	0.0
0.016203703358769417	0.006944444496184588	0.010416666977107523	0.0034722222480922933	0.016203703358769417	0.0034722222480922933	0.012731481343507768	0.0	0.0046296296641230575	0.008101851679384708	0.0451388880610466	0.0	0.0011574074160307644	0.005787036847323179	0.03703703731298447	0.010416666977107523	0.0023148148320615287	0.0023148148320615287	0.015046296641230585	0.0023148148320615287	0.0173611119389534	0.0046296296641230575	0.03009259328246117	0.0023148148320615287	0.013888888992369177	0.0034722222480922933	0.015046296641230585	0.0	0.04282407462596893	0.008101851679384708	0.03240740671753884	0.010416666977107523	0.06712962687015532	0.009259259328246115	0.018518518656492237	0.0046296296641230575	0.0034722222480922933	0.0023148148320615287	0.0	0.0	0.006944444496184588	0.0	0.0173611119389534	0.0034722222480922933	0.03240740671753884	0.0011574074160307644	0.009259259328246115	0.0	0.0046296296641230575	0.005787036847323179
0.0035252643283456564	0.0035252643283456564	0.0	0.0	0.0	0.008225616998970509	0.005875440780073404	0.0	0.0	0.0	0.005875440780073404	0.008225616998970509	0.004700352437794209	0.0	0.018801409751176838	0.02820211462676525	0.02115158550441265	0.0317273810505867	0.001175088109448552	0.0023501762188971047	0.0	0.008225616998970509	0.011750881560146809	0.0023501762188971047	0.019976498559117317	0.0	0.0035252643283456564	0.04817861318588257	0.014101057313382626	0.016451233997941017	0.010575792752206327	0.0	0.0	0.0	0.0317273810505867	0.0	0.005875440780073404	0.0	0.010575792752206327	0.0035252643283456564	0.0458284355700016	0.005875440780073404	0.015276146121323109	0.0	0.014101057313382626	0.009400704875588415	0.005875440780073404	0.0023501762188971047	0.0023501762188971047	0.012925969436764715
0.01433691754937172	0.0008960573468357325	0.029569892212748524	0.005376344081014396	0.0	0.00358422938734293	0.008960573934018612	0.005376344081014396	0.03405017778277397	0.0197132620960474	0.006272401660680771	0.0	0.021505376324057583	0.022401433438062668	0.016129031777381897	0.0	0.010752688162028791	0.00358422938734293	0.02329749055206776	0.03136200830340385	0.011648745276033878	0.012544803321361542	0.006272401660680771	0.001792114693671465	0.012544803321361542	0.008960573934018612	0.018817204982042316	0.0	0.00358422938734293	0.0	0.008064515888690948	0.0	0.02598566375672817	0.004480286967009306	0.01433691754937172	0.002688172040507197	0.01344086043536663	0.0008960573468357325	0.021505376324057583	0.03046594932675362	0.03136200830340385	0.017921147868037224	0.004480286967009306	0.0	0.006272401660680771	0.008960573934018612	0.005376344081014396	0.0	0.02777777798473835	0.0
0.005630630534142257	0.03265765681862831	0.038288287818431854	0.023648649454116818	0.005630630534142257	0.0	0.00225225230678916	0.020270269364118576	0.0	0.011261261068284513	0.00112612615339458	0.0	0.013513513840734959	0.011261261068284513	0.00112612615339458	0.0	0.012387387454509735	0.030405405908823013	0.012387387454509735	0.006756756920367479	0.019144143909215927	0.023648649454116818	0.011261261068284513	0.02815315313637257	0.00225225230678916	0.00112612615339458	0.01576576568186283	0.0	0.0	0.00225225230678916	0.011261261068284513	0.00112612615339458	0.012387387454509735	0.012387387454509735	0.01689189113676548	0.0033783784601837397	0.007882882840931416	0.00112612615339458	0.00112612615339458	0.022522522136569027	0.006756756920367479	0.0	0.0033783784601837397	0.0	0.0033783784601837397	0.0	0.00450450461357832	0.0	0.019144143909215927	0.00112612615339458
0.05067567527294159	0.01463963929563761	0.0033783784601837397	0.022522522136569027	0.0	0.05180180072784424	0.0	0.0	0.0	0.022522522136569027	0.01463963929563761	0.0	0.011261261068284513	0.012387387454509735	0.011261261068284513	0.034909911453723914	0.006756756920367479	0.054054055362939835	0.0	0.011261261068284513	0.012387387454509735	0.02139639668166637	0.00450450461357832	0.019144143909215927	0.020270269364118576	0.00112612615339458	0.01576576568186283	0.0	0.011261261068284513	0.00225225230678916	0.005630630534142257	0.0	0.011261261068284513	0.00450450461357832	0.0	0.00450450461357832	0.0	0.00112612615339458	0.00900900922715664	0.0	0.0	0.00450450461357832	0.0	0.00450450461357832	0.012387387454509735	0.010135134682059288	0.0033783784601837397	0.00225225230678916	0.0033783784601837397	0.00112612615339458
0.04054053872823715	0.023166023194789886	0.02895752899348736	0.0077220075763762	0.008687258698046206	0.011583011597394943	0.005791505798697472	0.000965250947047025	0.0077220075763762	0.005791505798697472	0.025096524506807327	0.0	0.009652509354054928	0.000965250947047025	0.018339768052101132	0.018339768052101132	0.03378378227353096	0.0	0.03378378227353096	0.008687258698046206	0.023166023194789886	0.0308880303055048	0.012548262253403664	0.000965250947047025	0.027027027681469917	0.0038610037881881	0.016409266740083694	0.0	0.012548262253403664	0.0	0.008687258698046206	0.004826254677027464	0.02799227833747864	0.002895752899348736	0.03861003741621971	0.009652509354054928	0.006756756920367479	0.00193050189409405	0.010617760941386223	0.010617760941386223	0.013513513840734959	0.0	0.009652509354054928	0.0038610037881881	0.013513513840734959	0.000965250947047025	0.0038610037881881	0.00193050189409405	0.0077220075763762	0.0
0.015046296641230585	0.012731481343507768	0.03587963059544563	0.013888888992369177	0.009259259328246115	0.0011574074160307644	0.006944444496184588	0.012731481343507768	0.010416666977107523	0.013888888992369177	0.005787036847323179	0.0	0.009259259328246115	0.0	0.012731481343507768	0.0	0.018518518656492237	0.005787036847323179	0.02083333395421505	0.015046296641230585	0.011574073694646358	0.010416666977107523	0.0	0.0	0.015046296641230585	0.012731481343507768	0.018518518656492237	0.0	0.0	0.006944444496184588	0.0011574074160307644	0.0023148148320615287	0.01967592537403107	0.02893518470227718	0.0023148148320615287	0.0011574074160307644	0.0023148148320615287	0.018518518656492237	0.018518518656492237	0.005787036847323179	0.01967592537403107	0.013888888992369177	0.018518518656492237	0.0	0.0	0.0	0.010416666977107523	0.0011574074160307644	0.005787036847323179	0.005787036847323179
0.06306306272745132	0.0200200192630291	0.00300300307571888	0.01201201230287552	0.00900900922715664	0.0010010009864345193	0.022022021934390068	0.04504504427313805	0.011011010967195034	0.013013012707233429	0.01001000963151455	0.0	0.019019018858671192	0.013013012707233429	0.0020020019728690386	0.0	0.09409409761428833	0.00300300307571888	0.007007007021456957	0.025025025010108948	0.007007007021456957	0.006006006151437759	0.0	0.007007007021456957	0.027027027681469917	0.00900900922715664	0.01001000963151455	0.0	0.00300300307571888	0.021021021530032158	0.0	0.0	0.0	0.011011010967195034	0.0	0.0010010009864345193	0.014014014042913914	0.008008007891476154	0.006006006151437759	0.0010010009864345193	0.01001000963151455	0.00300300307571888	0.0200200192630291	0.0	0.004004003945738077	0.0	0.01601601578295231	0.0020020019728690386	0.03703703731298447	0.008008007891476154
0.0038610037881881	0.03764478862285614	0.0	0.0	0.012548262253403664	0.025096524506807327	0.0	0.005791505798697472	0.000965250947047025	0.009652509354054928	0.01447876449674368	0.005791505798697472	0.010617760941386223	0.002895752899348736	0.0	0.019305018708109856	0.0	0.02220077253878117	0.0	0.01447876449674368	0.005791505798697472	0.008687258698046206	0.018339768052101132	0.021235521882772446	0.0077220075763762	0.025096524506807327	0.005791505798697472	0.002895752899348736	0.010617760941386223	0.0	0.017374517396092415	0.005791505798697472	0.006756756920367479	0.020270269364118576	0.0	0.00193050189409405	0.0	0.01447876449674368	0.0	0.0	0.013513513840734959	0.011583011597394943	0.000965250947047025	0.0	0.01447876449674368	0.026061775162816048	0.0	0.00193050189409405	0.004826254677027464	0.0
0.0046296296641230575	0.0416666679084301	0.0	0.0	0.0	0.0	0.03240740671753884	0.03240740671753884	0.0023148148320615287	0.009259259328246115	0.0	0.0	0.006944444496184588	0.016203703358769417	0.0	0.0	0.0416666679084301	0.006944444496184588	0.0	0.011574073694646358	0.0	0.018518518656492237	0.0	0.0	0.02546296268701553	0.057870369404554374	0.0	0.0	0.0	0.0	0.0	0.0	0.0	0.0416666679084301	0.0	0.0	0.0	0.006944444496184588	0.0046296296641230575	0.006944444496184588	0.009259259328246115	0.0046296296641230575	0.0	0.0	0.0	0.0	0.0625	0.0	0.0046296296641230575	0.08564814925193788
0.012285011820495129	0.008599508553743362	0.022113021463155743	0.029484029859304425	0.0	0.0	0.04176904261112213	0.0159705150872469	0.011056510731577871	0.008599508553743362	0.0	0.0	0.007371007464826106	0.012285011820495129	0.014742014929652212	0.0	0.008599508553743362	0.002457002410665155	0.01965601928532124	0.013513513840734959	0.01965601928532124	0.00982800964266062	0.0	0.0012285012053325774	0.00982800964266062	0.013513513840734959	0.0012285012053325774	0.0	0.0	0.0	0.0	0.0	0.00491400482133031	0.007371007464826106	0.013513513840734959	0.002457002410665155	0.01965601928532124	0.0012285012053325774	0.008599508553743362	0.007371007464826106	0.03562653437256813	0.003685503732413053	0.00982800964266062	0.0	0.0	0.0	0.014742014929652212	0.0	0.027027027681469917	0.006142505910247564
0.0234375	0.0399305559694767	0.0147569440305233	0.0034722222480922933	0.02604166604578495	0.0355902761220932	0.0017361111240461467	0.0	0.0034722222480922933	0.00434027798473835	0.03125	0.0034722222480922933	0.0	0.0	0.0034722222480922933	0.013020833022892477	0.0225694440305233	0.01128472201526165	0.0164930559694767	0.009548611007630823	0.015625	0.0078125	0.02864583395421505	0.013020833022892477	0.0390625	0.006944444496184588	0.005208333488553762	0.01128472201526165	0.01909722201526165	0.0078125	0.02604166604578495	0.00434027798473835	0.0147569440305233	0.013020833022892477	0.02604166604578495	0.006944444496184588	0.002604166744276881	0.0034722222480922933	0.0	0.005208333488553762	0.0017361111240461467	0.0	0.0147569440305233	0.005208333488553762	0.0	0.0	0.0	0.002604166744276881	0.00434027798473835	0.0008680555620230733
0.046777546405792236	0.030145529657602314	0.005197505000978707	0.0010395010467618704	0.0	0.054054055362939835	0.0	0.0	0.013513513840734959	0.039501041173934937	0.0020790020935237408	0.020790020003914837	0.016632016748189926	0.021829521283507347	0.007276507094502448	0.03222453221678734	0.016632016748189926	0.015592515468597412	0.008316008374094963	0.0020790020935237408	0.021829521283507347	0.003118503140285611	0.012474012561142445	0.0041580041870474815	0.015592515468597412	0.010395010001957415	0.009355509653687477	0.013513513840734959	0.0041580041870474815	0.005197505000978707	0.011434511281549929	0.0	0.025987526401877403	0.0010395010467618704	0.0	0.003118503140285611	0.0010395010467618704	0.005197505000978707	0.007276507094502448	0.0	0.0	0.0010395010467618704	0.0	0.0010395010467618704	0.007276507094502448	0.003118503140285611	0.0	0.0010395010467618704	0.020790020003914837	0.019750520586967468
0.008333333767950535	0.18437500298023224	0.02395833283662796	0.0020833334419876337	0.0	0.01145833358168602	0.0	0.0	0.0	0.0	0.03854166716337204	0.0020833334419876337	0.0	0.02291666716337204	0.010416666977107523	0.0020833334419876337	0.00937500037252903	0.01354166679084301	0.0031250000465661287	0.012500000186264515	0.004166666883975267	0.008333333767950535	0.02083333395421505	0.0	0.008333333767950535	0.02395833283662796	0.01145833358168602	0.0010416667209938169	0.02708333358168602	0.0	0.01979166641831398	0.02395833283662796	0.0010416667209938169	0.04270833358168602	0.0031250000465661287	0.02291666716337204	0.0	0.004166666883975267	0.0	0.0	0.0	0.0	0.005208333488553762	0.0020833334419876337	0.0	0.0	0.010416666977107523	0.0010416667209938169	0.0	0.007291666697710752
0.007567567750811577	0.006486486643552779	0.07351351529359818	0.018378378823399544	0.0	0.0	0.00972972996532917	0.006486486643552779	0.008648648858070374	0.018378378823399544	0.007567567750811577	0.0	0.004324324429035187	0.01945945993065834	0.0010810811072587967	0.0	0.004324324429035187	0.0	0.035675674676895135	0.0021621622145175934	0.00972972996532917	0.028108108788728714	0.0	0.017297297716140747	0.0	0.007567567750811577	0.0	0.0	0.0	0.017297297716140747	0.0	0.0021621622145175934	0.004324324429035187	0.005405405536293984	0.06162162125110626	0.0	0.00972972996532917	0.0	0.005405405536293984	0.06270270049571991	0.008648648858070374	0.0	0.012972973287105559	0.0	0.0	0.006486486643552779	0.0021621622145175934	0.0010810811072587967	0.020540541037917137	0.0
0.009259259328246115	0.01337448600679636	0.016460904851555824	0.0	0.021604938432574272	0.03395061567425728	0.006172839552164078	0.0	0.021604938432574272	0.020576132461428642	0.020576132461428642	0.003086419776082039	0.001028806553222239	0.003086419776082039	0.015432098880410194	0.018518518656492237	0.004115226212888956	0.010288066230714321	0.02777777798473835	0.020576132461428642	0.003086419776082039	0.001028806553222239	0.03292180970311165	0.0	0.018518518656492237	0.048353910446166985	0.002057613106444478	0.021604938432574272	0.010288066230714321	0.002057613106444478	0.020576132461428642	0.001028806553222239	0.022633744403719902	0.011316872201859951	0.012345679104328156	0.003086419776082039	0.02572016417980194	0.005144033115357161	0.001028806553222239	0.0	0.005144033115357161	0.006172839552164078	0.005144033115357161	0.005144033115357161	0.017489712685346603	0.002057613106444478	0.0	0.001028806553222239	0.005144033115357161	0.002057613106444478
0.03265765681862831	0.01576576568186283	0.02477477490901947	0.01801801845431328	0.0	0.0	0.01576576568186283	0.030405405908823013	0.02139639668166637	0.027027027681469917	0.012387387454509735	0.0	0.012387387454509735	0.00112612615339458	0.01801801845431328	0.0	0.013513513840734959	0.0	0.034909911453723914	0.00112612615339458	0.0	0.013513513840734959	0.0	0.0	0.03378378227353096	0.011261261068284513	0.00225225230678916	0.0	0.0	0.0	0.0	0.0	0.011261261068284513	0.00900900922715664	0.00450450461357832	0.00450450461357832	0.02590090036392212	0.020270269364118576	0.01463963929563761	0.005630630534142257	0.006756756920367479	0.012387387454509735	0.00900900922715664	0.0	0.0	0.0	0.00225225230678916	0.0	0.00900900922715664	0.0
0.03861003741621971	0.1660231649875641	0.0	0.009652509354054928	0.0	0.0	0.002895752899348736	0.0	0.002895752899348736	0.002895752899348736	0.019305018708109856	0.0	0.0038610037881881	0.016409266740083694	0.0	0.00193050189409405	0.020270269364118576	0.009652509354054928	0.00193050189409405	0.03861003741621971	0.02220077253878117	0.0154440151527524	0.002895752899348736	0.0	0.0	0.025096524506807327	0.005791505798697472	0.0	0.018339768052101132	0.023166023194789886	0.000965250947047025	0.018339768052101132	0.0154440151527524	0.06467181444168091	0.0	0.008687258698046206	0.00193050189409405	0.0038610037881881	0.00193050189409405	0.0	0.0	0.000965250947047025	0.01447876449674368	0.0	0.020270269364118576	0.0	0.002895752899348736	0.00193050189409405	0.0	0.002895752899348736
0.011824324727058409	0.0219594594091177	0.0	0.020270269364118576	0.00844594556838274	0.01520270295441151	0.005067567341029644	0.020270269364118576	0.010135134682059288	0.0219594594091177	0.018581081181764603	0.006756756920367479	0.0219594594091177	0.005067567341029644	0.005067567341029644	0.020270269364118576	0.0016891892300918698	0.00844594556838274	0.0	0.0	0.010135134682059288	0.0033783784601837397	0.0	0.05067567527294159	0.006756756920367479	0.0	0.0016891892300918698	0.018581081181764603	0.0	0.0	0.0	0.01689189113676548	0.013513513840734959	0.005067567341029644	0.0	0.0016891892300918698	0.0016891892300918698	0.0	0.01520270295441151	0.0	0.0	0.018581081181764603	0.0	0.011824324727058409	0.0	0.006756756920367479	0.01689189113676548	0.0	0.06756756454706192	0.005067567341029644
0.018639329820871357	0.0512581542134285	0.0	0.014911463484168053	0.002795899286866188	0.004659832455217838	0.0	0.011183597147464752	0.011183597147464752	0.023299161344766617	0.0065237651579082	0.005591798573732376	0.0130475303158164	0.004659832455217838	0.011183597147464752	0.01770736277103424	0.0260950606316328	0.027027027681469917	0.0	0.023299161344766617	0.002795899286866188	0.01770736277103424	0.005591798573732376	0.0009319664677605033	0.0009319664677605033	0.0260950606316328	0.011183597147464752	0.0	0.004659832455217838	0.0	0.003727865871042013	0.0018639329355210066	0.008387697860598564	0.009319664910435677	0.0	0.0065237651579082	0.0	0.03448275849223137	0.010251631028950214	0.0	0.0	0.01770736277103424	0.0	0.0	0.0065237651579082	0.0	0.010251631028950214	0.0	0.011183597147464752	0.03821062296628952
0.0	0.031351350247859955	0.0	0.0032432433217763896	0.0	0.018378378823399544	0.0032432433217763896	0.0032432433217763896	0.011891892179846764	0.005405405536293984	0.0010810811072587967	0.0	0.023783784359693527	0.0	0.0	0.0	0.014054054394364357	0.05837837979197503	0.0	0.0032432433217763896	0.0032432433217763896	0.0	0.0021621622145175934	0.0	0.018378378823399544	0.060540542006492615	0.008648648858070374	0.0	0.0	0.0	0.005405405536293984	0.027027027681469917	0.0	0.03675675764679909	0.0	0.010810811072587969	0.0	0.0010810811072587967	0.0	0.0	0.0	0.007567567750811577	0.0010810811072587967	0.0	0.0	0.0021621622145175934	0.008648648858070374	0.0	0.0021621622145175934	0.046486485749483115
0.0	0.038038037717342384	0.0	0.0	0.005005004815757275	0.01701701618731022	0.0	0.0	0.0	0.0020020019728690386	0.007007007021456957	0.01001000963151455	0.021021021530032158	0.019019018858671192	0.0	0.031031031161546707	0.0020020019728690386	0.03603603690862656	0.0	0.011011010967195034	0.007007007021456957	0.0020020019728690386	0.006006006151437759	0.004004003945738077	0.00300300307571888	0.021021021530032158	0.01201201230287552	0.041041042655706406	0.00300300307571888	0.0	0.007007007021456957	0.0	0.01701701618731022	0.021021021530032158	0.0	0.019019018858671192	0.0	0.006006006151437759	0.0010010009864345193	0.0	0.0010010009864345193	0.0010010009864345193	0.0	0.0	0.00300300307571888	0.005005004815757275	0.0020020019728690386	0.0010010009864345193	0.004004003945738077	0.015015015378594397
0.035440612584352486	0.014367816038429737	0.0	0.013409961946308613	0.0019157087663188575	0.013409961946308613	0.0009578543831594287	0.005747126415371896	0.01819923333823681	0.030651340261101726	0.011494252830743791	0.0	0.009578543715178968	0.008620689623057842	0.010536398738622664	0.02203065156936645	0.005747126415371896	0.024904213845729828	0.004789271857589482	0.0	0.01628352515399456	0.02011494338512421	0.010536398738622664	0.023946359753608704	0.004789271857589482	0.024904213845729828	0.02011494338512421	0.0	0.01819923333823681	0.0	0.010536398738622664	0.0	0.0296934861689806	0.0	0.0	0.033524904400110245	0.004789271857589482	0.0	0.013409961946308613	0.0	0.0	0.02107279747724533	0.003831417532637715	0.002873563207685948	0.022988505661487583	0.002873563207685948	0.0	0.002873563207685948	0.010536398738622664	0.045977011322975166
0.08408408612012863	0.01001000963151455	0.062062062323093414	0.02402402460575104	0.0	0.0	0.022022021934390068	0.028028028085827827	0.01701701618731022	0.03503503650426865	0.0	0.0	0.01801801845431328	0.023023022338747975	0.0020020019728690386	0.0	0.03503503650426865	0.0	0.027027027681469917	0.0	0.00900900922715664	0.00300300307571888	0.0	0.0	0.013013012707233429	0.006006006151437759	0.0	0.0	0.0	0.0	0.0	0.0020020019728690386	0.011011010967195034	0.007007007021456957	0.006006006151437759	0.0	0.019019018858671192	0.0020020019728690386	0.006006006151437759	0.014014014042913914	0.004004003945738077	0.021021021530032158	0.0	0.0	0.0	0.0	0.01001000963151455	0.0	0.03603603690862656	0.00300300307571888
0.02991452999413013	0.017094017937779427	0.042735043913125985	0.0028490028344094753	0.004273504484444857	0.0014245014172047374	0.0	0.0	0.0	0.0	0.02421652339398861	0.008547008968889713	0.0	0.0	0.0	0.007122507318854331	0.00997150968760252	0.0	0.015669515356421467	0.0014245014172047374	0.00997150968760252	0.005698005668818951	0.014245014637708662	0.0	0.028490029275417324	0.0028490028344094753	0.0014245014172047374	0.0014245014172047374	0.012820512987673284	0.015669515356421467	0.012820512987673284	0.012820512987673284	0.03418803587555885	0.0014245014172047374	0.045584045350551605	0.004273504484444857	0.0	0.0	0.0	0.0	0.0	0.0	0.004273504484444857	0.007122507318854331	0.018518518656492237	0.0	0.0	0.0014245014172047374	0.0	0.0
0.0	0.0	0.007207207381725311	0.005405405536293984	0.003603603690862656	0.007207207381725311	0.003603603690862656	0.001801801845431328	0.001801801845431328	0.0	0.03603603690862656	0.0	0.003603603690862656	0.037837836891412735	0.010810811072587969	0.01801801845431328	0.007207207381725311	0.027027027681469917	0.00900900922715664	0.005405405536293984	0.01621621660888195	0.01801801845431328	0.0	0.02162162214517593	0.007207207381725311	0.007207207381725311	0.01621621660888195	0.0	0.012612612918019295	0.014414414763450624	0.003603603690862656	0.012612612918019295	0.01621621660888195	0.012612612918019295	0.030630631372332576	0.01621621660888195	0.001801801845431328	0.030630631372332576	0.003603603690862656	0.01621621660888195	0.010810811072587969	0.0	0.01621621660888195	0.010810811072587969	0.01801801845431328	0.01801801845431328	0.007207207381725311	0.007207207381725311	0.005405405536293984	0.01801801845431328
0.0046296296641230575	0.011574073694646358	0.011574073694646358	0.0011574074160307644	0.0011574074160307644	0.0011574074160307644	0.0011574074160307644	0.0	0.0	0.013888888992369177	0.0	0.0	0.006944444496184588	0.02314814738929272	0.011574073694646358	0.0173611119389534	0.0	0.03935185074806213	0.02083333395421505	0.0023148148320615287	0.018518518656492237	0.01967592537403107	0.0	0.0	0.0034722222480922933	0.005787036847323179	0.005787036847323179	0.0	0.0	0.011574073694646358	0.0011574074160307644	0.0046296296641230575	0.009259259328246115	0.04398148134350777	0.009259259328246115	0.010416666977107523	0.0034722222480922933	0.0	0.013888888992369177	0.006944444496184588	0.0	0.0	0.0023148148320615287	0.0	0.0	0.005787036847323179	0.015046296641230585	0.0011574074160307644	0.0046296296641230575	0.021990740671753883
0.037837836891412735	0.04432432353496552	0.0	0.025945946574211117	0.0	0.0010810811072587967	0.0324324332177639	0.035675674676895135	0.01945945993065834	0.05621621757745743	0.0	0.0	0.018378378823399544	0.00972972996532917	0.014054054394364357	0.0	0.00972972996532917	0.0	0.0010810811072587967	0.0010810811072587967	0.006486486643552779	0.012972973287105559	0.0	0.0	0.0021621622145175934	0.006486486643552779	0.010810811072587969	0.0	0.0	0.0010810811072587967	0.0	0.0032432433217763896	0.02162162214517593	0.020540541037917137	0.0	0.008648648858070374	0.015135135501623154	0.020540541037917137	0.008648648858070374	0.0	0.010810811072587969	0.028108108788728714	0.0	0.0	0.004324324429035187	0.006486486643552779	0.006486486643552779	0.0	0.00972972996532917	0.0
0.1040540561079979	0.020270269364118576	0.0	0.05675675719976425	0.0	0.0	0.012162161991000177	0.020270269364118576	0.045945946127176285	0.027027027681469917	0.0	0.0	0.02432432398200035	0.018918918445706367	0.01621621660888195	0.0	0.044594593346118934	0.0	0.014864864759147169	0.0	0.020270269364118576	0.039189189672470086	0.0040540541522204885	0.005405405536293984	0.0	0.0040540541522204885	0.020270269364118576	0.0	0.0	0.0	0.0040540541522204885	0.028378378599882126	0.04054053872823715	0.009459459222853184	0.0	0.009459459222853184	0.013513513840734959	0.002702702768146992	0.01621621660888195	0.0	0.012162161991000177	0.001351351384073496	0.0040540541522204885	0.0	0.0	0.006756756920367479	0.01621621660888195	0.002702702768146992	0.022972973063588142	0.0
0.0498310811817646	0.01604729704558849	0.03209459409117699	0.014358107931911944	0.002533783670514822	0.0	0.013513513840734959	0.011824324727058409	0.00844594556838274	0.011824324727058409	0.022804053500294685	0.0008445946150459349	0.01689189113676548	0.0	0.0092905405908823	0.0033783784601837397	0.05320946127176285	0.0008445946150459349	0.06165540590882301	0.0016891892300918698	0.017736487090587616	0.027027027681469917	0.0	0.0	0.011824324727058409	0.0016891892300918698	0.0016891892300918698	0.0	0.006756756920367479	0.0	0.0	0.0059121623635292045	0.039695944637060165	0.0016891892300918698	0.021114865317940712	0.0059121623635292045	0.014358107931911944	0.0033783784601837397	0.01942567527294159	0.005067567341029644	0.0008445946150459349	0.0016891892300918698	0.01520270295441151	0.0008445946150459349	0.0	0.0	0.005067567341029644	0.0008445946150459349	0.01520270295441151	0.0
0.005689900368452072	0.0	0.03271692618727684	0.009957325644791126	0.0	0.001422475092113018	0.009957325644791126	0.019914651289582253	0.012802275829017162	0.05547652766108513	0.007112375460565091	0.0	0.0	0.02418207749724388	0.014224750921130182	0.0	0.004267425276339054	0.0	0.009957325644791126	0.02418207749724388	0.0	0.002844950184226036	0.0	0.0	0.004267425276339054	0.001422475092113018	0.004267425276339054	0.0	0.0	0.0	0.001422475092113018	0.0	0.025604551658034325	0.005689900368452072	0.005689900368452072	0.0	0.012802275829017162	0.01849217712879181	0.005689900368452072	0.022759601473808292	0.028449501842260364	0.011379800736904144	0.015647226944565773	0.0	0.0	0.014224750921130182	0.004267425276339054	0.0	0.002844950184226036	0.0
0.03407755494117737	0.061104584485292435	0.001175088109448552	0.0	0.001175088109448552	0.0423031710088253	0.0	0.0	0.032902467995882034	0.011750881560146809	0.02232667431235313	0.02232667431235313	0.009400704875588415	0.0023501762188971047	0.0023501762188971047	0.02937720343470573	0.001175088109448552	0.008225616998970509	0.001175088109448552	0.0	0.001175088109448552	0.0	0.008225616998970509	0.0	0.001175088109448552	0.004700352437794209	0.0023501762188971047	0.02820211462676525	0.009400704875588415	0.0023501762188971047	0.008225616998970509	0.004700352437794209	0.04817861318588257	0.012925969436764715	0.0	0.0023501762188971047	0.0	0.0	0.005875440780073404	0.0	0.0	0.009400704875588415	0.0	0.007050528656691313	0.009400704875588415	0.1092831939458847	0.0035252643283456564	0.001175088109448552	0.014101057313382626	0.0035252643283456564
0.05092592537403107	0.0	0.018518518656492237	0.008101851679384708	0.005787036847323179	0.0046296296641230575	0.012731481343507768	0.010416666977107523	0.0173611119389534	0.04398148134350777	0.0	0.0011574074160307644	0.0	0.0034722222480922933	0.02662037126719952	0.0023148148320615287	0.015046296641230585	0.0023148148320615287	0.006944444496184588	0.010416666977107523	0.021990740671753883	0.0046296296641230575	0.0034722222480922933	0.010416666977107523	0.0046296296641230575	0.006944444496184588	0.0046296296641230575	0.0	0.005787036847323179	0.008101851679384708	0.0046296296641230575	0.0	0.013888888992369177	0.0011574074160307644	0.0	0.0011574074160307644	0.02083333395421505	0.011574073694646358	0.011574073694646358	0.0011574074160307644	0.011574073694646358	0.008101851679384708	0.006944444496184588	0.0	0.0	0.0	0.013888888992369177	0.0034722222480922933	0.015046296641230585	0.021990740671753883
0.0023501762188971047	0.005875440780073404	0.0	0.02937720343470573	0.0	0.0	0.0	0.007050528656691313	0.0	0.025851938873529438	0.0	0.0035252643283456564	0.008225616998970509	0.0023501762188971047	0.0	0.015276146121323109	0.001175088109448552	0.06933020055294037	0.0	0.015276146121323109	0.0035252643283456564	0.036427732557058334	0.0035252643283456564	0.07168037444353104	0.0	0.03760281950235367	0.016451233997941017	0.0023501762188971047	0.009400704875588415	0.02232667431235313	0.004700352437794209	0.016451233997941017	0.0	0.0035252643283456564	0.0	0.007050528656691313	0.0	0.047003526240587234	0.0	0.0	0.001175088109448552	0.0317273810505867	0.0	0.0	0.010575792752206327	0.0	0.0	0.001175088109448552	0.0	0.008225616998970509
0.1011904776096344	0.007936508394777775	0.0406746044754982	0.014880952425301075	0.010912698693573477	0.02083333395421505	0.000992063549347222	0.0	0.001984127098694444	0.000992063549347222	0.014880952425301075	0.0	0.0	0.000992063549347222	0.0039682541973888865	0.02182539738714695	0.012896825559437277	0.0	0.02579365111887455	0.0	0.02777777798473835	0.02281746082007885	0.01984127052128315	0.005952381063252688	0.01587301678955555	0.002976190531626344	0.01587301678955555	0.0	0.02182539738714695	0.0	0.02083333395421505	0.0	0.02083333395421505	0.005952381063252688	0.02182539738714695	0.002976190531626344	0.0039682541973888865	0.002976190531626344	0.010912698693573477	0.0	0.005952381063252688	0.012896825559437277	0.02480158768594265	0.0	0.02380952425301075	0.013888888992369177	0.0049603176303207866	0.001984127098694444	0.0049603176303207866	0.0
0.047003526240587234	0.004700352437794209	0.02937720343470573	0.008225616998970509	0.0035252643283456564	0.0023501762188971047	0.0035252643283456564	0.004700352437794209	0.0317273810505867	0.001175088109448552	0.008225616998970509	0.010575792752206327	0.012925969436764715	0.0	0.014101057313382626	0.0035252643283456564	0.025851938873529438	0.0	0.04465334862470627	0.004700352437794209	0.023501763120293617	0.02937720343470573	0.0023501762188971047	0.007050528656691313	0.036427732557058334	0.016451233997941017	0.007050528656691313	0.0	0.0035252643283456564	0.010575792752206327	0.0023501762188971047	0.02467685006558895	0.0176263228058815	0.007050528656691313	0.0035252643283456564	0.0023501762188971047	0.010575792752206327	0.0023501762188971047	0.0176263228058815	0.0035252643283456564	0.004700352437794209	0.0023501762188971047	0.023501763120293617	0.004700352437794209	0.010575792752206327	0.0	0.004700352437794209	0.001175088109448552	0.009400704875588415	0.0
0.13693693280220032	0.10540540516376497	0.020720720291137692	0.011711711995303629	0.0	0.0	0.007207207381725311	0.014414414763450624	0.013513513840734959	0.02522522583603859	0.0	0.0	0.02432432398200035	0.003603603690862656	0.009909910149872305	0.0	0.11441441625356676	0.005405405536293984	0.008108108304440975	0.0	0.007207207381725311	0.011711711995303629	0.0	0.005405405536293984	0.007207207381725311	0.011711711995303629	0.010810811072587969	0.0	0.0	0.0	0.0	0.0	0.026126125827431682	0.027027027681469917	0.0063063064590096465	0.0	0.00450450461357832	0.000900900922715664	0.0	0.00900900922715664	0.002702702768146992	0.003603603690862656	0.0	0.0	0.0	0.0	0.030630631372332576	0.0	0.009909910149872305	0.003603603690862656
0.002976190531626344	0.001984127098694444	0.02876984141767025	0.000992063549347222	0.02876984141767025	0.01587301678955555	0.0	0.0	0.001984127098694444	0.0	0.008928571827709675	0.005952381063252688	0.0	0.0	0.0	0.013888888992369177	0.001984127098694444	0.008928571827709675	0.02579365111887455	0.01686508022248745	0.0039682541973888865	0.0049603176303207866	0.0317460335791111	0.0	0.02976190485060215	0.009920635260641577	0.0039682541973888865	0.006944444496184588	0.0317460335791111	0.02380952425301075	0.0317460335791111	0.008928571827709675	0.0	0.0039682541973888865	0.0456349216401577	0.0039682541973888865	0.001984127098694444	0.0049603176303207866	0.0	0.0	0.005952381063252688	0.0	0.0386904776096344	0.007936508394777775	0.0	0.0	0.0	0.000992063549347222	0.0	0.0
0.018518518656492237	0.022633744403719902	0.002057613106444478	0.009259259328246115	0.012345679104328156	0.0	0.02572016417980194	0.01337448600679636	0.008230452425777912	0.02674897201359272	0.004115226212888956	0.0	0.0	0.003086419776082039	0.0	0.0	0.01440329197794199	0.010288066230714321	0.007201645988970995	0.004115226212888956	0.003086419776082039	0.001028806553222239	0.0	0.02366255223751068	0.008230452425777912	0.03395061567425728	0.002057613106444478	0.0	0.0	0.0	0.0	0.0	0.010288066230714321	0.07407407462596892	0.0	0.003086419776082039	0.016460904851555824	0.011316872201859951	0.0	0.0	0.006172839552164078	0.017489712685346603	0.002057613106444478	0.0	0.0	0.010288066230714321	0.03703703731298447	0.0	0.008230452425777912	0.043209876865148544
0.0	0.005875440780073404	0.0	0.0	0.0	0.0	0.0	0.0035252643283456564	0.0	0.0	0.0	0.001175088109448552	0.010575792752206327	0.0	0.0	0.036427732557058334	0.0	0.057579319924116135	0.0	0.0023501762188971047	0.0035252643283456564	0.008225616998970509	0.009400704875588415	0.001175088109448552	0.0	0.0	0.005875440780073404	0.0317273810505867	0.009400704875588415	0.0023501762188971047	0.009400704875588415	0.0	0.0	0.015276146121323109	0.0	0.0	0.0	0.023501763120293617	0.0	0.0	0.0	0.0	0.0	0.0	0.010575792752206327	0.001175088109448552	0.0	0.001175088109448552	0.001175088109448552	0.08343125879764557
0.025987526401877403	0.025987526401877403	0.011434511281549929	0.014553014189004896	0.0	0.0	0.0041580041870474815	0.0	0.011434511281549929	0.006237006280571222	0.006237006280571222	0.0	0.005197505000978707	0.0020790020935237408	0.009355509653687477	0.0	0.009355509653687477	0.006237006280571222	0.016632016748189926	0.0041580041870474815	0.012474012561142445	0.006237006280571222	0.0	0.0020790020935237408	0.0020790020935237408	0.02806652896106243	0.005197505000978707	0.0	0.007276507094502448	0.0	0.0	0.008316008374094963	0.003118503140285611	0.0291060283780098	0.021829521283507347	0.0041580041870474815	0.0010395010467618704	0.012474012561142445	0.019750520586967468	0.019750520586967468	0.003118503140285611	0.0041580041870474815	0.0	0.0	0.0041580041870474815	0.0	0.013513513840734959	0.0020790020935237408	0.031185030937194824	0.007276507094502448
0.0	0.0	0.0	0.0	0.0	0.0	0.0	0.0	0.0	0.0020790020935237408	0.0	0.0	0.016632016748189926	0.0	0.0	0.0	0.0	0.0665280669927597	0.0	0.0	0.0	0.0	0.0	0.0020790020935237408	0.0	0.008316008374094963	0.0	0.0	0.0	0.0	0.0	0.016632016748189926	0.0	0.008316008374094963	0.0	0.006237006280571222	0.0	0.031185030937194824	0.0	0.0	0.0	0.0020790020935237408	0.0	0.0	0.0	0.05613305792212486	0.006237006280571222	0.0041580041870474815	0.0020790020935237408	0.07692307978868483
0.10277777910232544	0.0347222238779068	0.07361111044883728	0.01805555634200573	0.0	0.0	0.001388888922519982	0.015277777798473837	0.0	0.011111111380159857	0.006944444496184588	0.0	0.04722222313284874	0.002777777845039964	0.012500000186264515	0.0	0.03333333507180214	0.04027777910232544	0.02361111156642437	0.005555555690079928	0.012500000186264515	0.005555555690079928	0.0	0.0	0.008333333767950535	0.008333333767950535	0.001388888922519982	0.0	0.0	0.0	0.0	0.0	0.02638888917863369	0.015277777798473837	0.04305555671453476	0.0	0.001388888922519982	0.0	0.011111111380159857	0.008333333767950535	0.0	0.0	0.004166666883975267	0.0	0.0	0.0	0.02222222276031971	0.0	0.008333333767950535	0.001388888922519982
0.07070706784725189	0.02104377187788486	0.021885521709918976	0.0042087542824447155	0.0	0.0016835016431286929	0.0033670032862573858	0.005892255809158087	0.007575757801532745	0.019360268488526344	0.0016835016431286929	0.0	0.0	0.005892255809158087	0.0008417508215643466	0.0	0.034511785954236984	0.0	0.02693602629005909	0.010942760854959488	0.021885521709918976	0.0042087542824447155	0.0	0.0	0.037878789007663734	0.02861952781677246	0.0033670032862573858	0.0	0.01262626238167286	0.002525252522900701	0.0	0.0067340065725147715	0.011784511618316174	0.0042087542824447155	0.009259259328246115	0.008417508564889431	0.0008417508215643466	0.002525252522900701	0.002525252522900701	0.0016835016431286929	0.0033670032862573858	0.011784511618316174	0.010101010091602802	0.0	0.0	0.0	0.0042087542824447155	0.0008417508215643466	0.010942760854959488	0.0
0.0	0.10247747600078584	0.0	0.007882882840931416	0.0033783784601837397	0.0033783784601837397	0.0	0.010135134682059288	0.0	0.0	0.0	0.0	0.01576576568186283	0.0	0.010135134682059288	0.00112612615339458	0.00900900922715664	0.027027027681469917	0.0	0.00900900922715664	0.01463963929563761	0.013513513840734959	0.0	0.0	0.0	0.04279279336333275	0.01576576568186283	0.0	0.00450450461357832	0.007882882840931416	0.0	0.01576576568186283	0.00225225230678916	0.055180180817842484	0.0	0.01801801845431328	0.0	0.005630630534142257	0.019144143909215927	0.0	0.0	0.0	0.00225225230678916	0.0	0.006756756920367479	0.0	0.0	0.00112612615339458	0.0	0.02139639668166637
0.006172839552164078	0.011316872201859951	0.018518518656492237	0.0	0.001028806553222239	0.021604938432574272	0.008230452425777912	0.0	0.010288066230714321	0.017489712685346603	0.006172839552164078	0.007201645988970995	0.015432098880410194	0.002057613106444478	0.019547324627637863	0.021604938432574272	0.009259259328246115	0.001028806553222239	0.029835391789674762	0.002057613106444478	0.015432098880410194	0.0	0.02366255223751068	0.012345679104328156	0.02469135820865631	0.0	0.02469135820865631	0.022633744403719902	0.003086419776082039	0.0	0.018518518656492237	0.0	0.005144033115357161	0.002057613106444478	0.015432098880410194	0.0	0.020576132461428642	0.0	0.012345679104328156	0.0	0.0	0.001028806553222239	0.005144033115357161	0.002057613106444478	0.011316872201859951	0.0	0.002057613106444478	0.001028806553222239	0.018518518656492237	0.0
0.09409409761428833	0.0300300307571888	0.01201201230287552	0.00900900922715664	0.0	0.004004003945738077	0.00300300307571888	0.0	0.01701701618731022	0.0020020019728690386	0.0	0.013013012707233429	0.0010010009864345193	0.0010010009864345193	0.005005004815757275	0.01801801845431328	0.052052050828933716	0.007007007021456957	0.006006006151437759	0.0	0.0200200192630291	0.027027027681469917	0.019019018858671192	0.007007007021456957	0.007007007021456957	0.014014014042913914	0.021021021530032158	0.0	0.022022021934390068	0.06506506353616713	0.01801801845431328	0.008008007891476154	0.015015015378594397	0.007007007021456957	0.02402402460575104	0.01201201230287552	0.0	0.0020020019728690386	0.00300300307571888	0.0	0.0	0.00900900922715664	0.0	0.0	0.023023022338747975	0.022022021934390068	0.0010010009864345193	0.0020020019728690386	0.0020020019728690386	0.0
0.005005004815757275	0.02402402460575104	0.007007007021456957	0.004004003945738077	0.00300300307571888	0.0	0.01701701618731022	0.00300300307571888	0.0020020019728690386	0.01001000963151455	0.007007007021456957	0.0	0.00900900922715664	0.01201201230287552	0.0	0.01001000963151455	0.006006006151437759	0.019019018858671192	0.0010010009864345193	0.006006006151437759	0.0	0.0020020019728690386	0.0	0.0	0.00300300307571888	0.006006006151437759	0.0	0.0	0.0	0.00900900922715664	0.0	0.00900900922715664	0.01201201230287552	0.005005004815757275	0.005005004815757275	0.00300300307571888	0.006006006151437759	0.0020020019728690386	0.0	0.0	0.0	0.00900900922715664	0.0	0.004004003945738077	0.0	0.01701701618731022	0.019019018858671192	0.00300300307571888	0.013013012707233429	0.04304304346442223
0.012387387454509735	0.013513513840734959	0.0	0.0	0.00900900922715664	0.01463963929563761	0.005630630534142257	0.0	0.054054055362939835	0.0	0.006756756920367479	0.034909911453723914	0.011261261068284513	0.0	0.0	0.034909911453723914	0.03153153136372566	0.03603603690862656	0.0	0.0	0.0	0.0	0.011261261068284513	0.007882882840931416	0.00225225230678916	0.0033783784601837397	0.0	0.034909911453723914	0.012387387454509735	0.00900900922715664	0.010135134682059288	0.0	0.02139639668166637	0.006756756920367479	0.0	0.00112612615339458	0.0	0.00225225230678916	0.0	0.0	0.027027027681469917	0.0	0.0	0.0	0.012387387454509735	0.011261261068284513	0.006756756920367479	0.00112612615339458	0.0	0.07207207381725311
0.042735043913125985	0.0010683761211112142	0.024572649970650676	0.01175213698297739	0.014957264997065069	0.026709401980042458	0.0	0.0	0.0074786324985325345	0.003205128246918321	0.021367521956563	0.0010683761211112142	0.0	0.0	0.0	0.0	0.030982905998826023	0.0021367522422224283	0.0	0.0021367522422224283	0.009615384973585606	0.0	0.008547008968889713	0.07692307978868483	0.020299145951867104	0.0	0.003205128246918321	0.0	0.01175213698297739	0.0021367522422224283	0.0074786324985325345	0.0	0.056623931974172585	0.0021367522422224283	0.003205128246918321	0.0010683761211112142	0.0	0.0064102564938366404	0.0	0.0	0.01175213698297739	0.0	0.0010683761211112142	0.0	0.020299145951867104	0.0021367522422224283	0.0	0.0	0.02991452999413013	0.0
0.02815315313637257	0.01689189113676548	0.13963964581489566	0.0	0.0	0.0	0.00225225230678916	0.0033783784601837397	0.0	0.00112612615339458	0.0	0.0	0.005630630534142257	0.019144143909215927	0.00225225230678916	0.0	0.00225225230678916	0.0	0.07207207381725311	0.0	0.0	0.00225225230678916	0.0	0.0	0.007882882840931416	0.020270269364118576	0.0	0.0	0.0	0.0	0.0	0.0	0.0	0.023648649454116818	0.019144143909215927	0.0	0.011261261068284513	0.0	0.00450450461357832	0.02590090036392212	0.0	0.0	0.0	0.0	0.0	0.0	0.01576576568186283	0.0	0.0	0.03603603690862656
0.0200200192630291	0.00300300307571888	0.01701701618731022	0.0	0.006006006151437759	0.026026025414466858	0.0010010009864345193	0.004004003945738077	0.01001000963151455	0.011011010967195034	0.0200200192630291	0.0020020019728690386	0.014014014042913914	0.01601601578295231	0.01701701618731022	0.031031031161546707	0.0020020019728690386	0.0010010009864345193	0.008008007891476154	0.01201201230287552	0.006006006151437759	0.01201201230287552	0.01001000963151455	0.01801801845431328	0.01601601578295231	0.015015015378594397	0.01201201230287552	0.0	0.01601601578295231	0.00300300307571888	0.01001000963151455	0.0	0.0020020019728690386	0.015015015378594397	0.02402402460575104	0.004004003945738077	0.0	0.01001000963151455	0.005005004815757275	0.0	0.0010010009864345193	0.00300300307571888	0.01001000963151455	0.00300300307571888	0.013013012707233429	0.004004003945738077	0.006006006151437759	0.0020020019728690386	0.0	0.0
0.0	0.0010010009864345193	0.015015015378594397	0.015015015378594397	0.028028028085827827	0.01801801845431328	0.0	0.0	0.0010010009864345193	0.0	0.026026025414466858	0.0010010009864345193	0.0	0.01201201230287552	0.0	0.031031031161546707	0.0	0.011011010967195034	0.004004003945738077	0.02402402460575104	0.007007007021456957	0.006006006151437759	0.022022021934390068	0.0400400385260582	0.006006006151437759	0.0	0.0	0.03503503650426865	0.023023022338747975	0.03403403237462044	0.02402402460575104	0.0	0.03503503650426865	0.0020020019728690386	0.015015015378594397	0.0010010009864345193	0.0	0.005005004815757275	0.0	0.0	0.026026025414466858	0.0	0.0	0.007007007021456957	0.02402402460575104	0.006006006151437759	0.01201201230287552	0.0010010009864345193	0.01201201230287552	0.0020020019728690386
0.011261261068284513	0.00450450461357832	0.007882882840931416	0.007882882840931416	0.013513513840734959	0.02927927859127521	0.010135134682059288	0.006756756920367479	0.007882882840931416	0.02590090036392212	0.010135134682059288	0.0	0.020270269364118576	0.0	0.00450450461357832	0.005630630534142257	0.00112612615339458	0.006756756920367479	0.02139639668166637	0.00112612615339458	0.005630630534142257	0.0	0.0	0.0	0.006756756920367479	0.007882882840931416	0.00450450461357832	0.00900900922715664	0.006756756920367479	0.0	0.0	0.00112612615339458	0.010135134682059288	0.010135134682059288	0.019144143909215927	0.0	0.012387387454509735	0.01576576568186283	0.0033783784601837397	0.010135134682059288	0.013513513840734959	0.005630630534142257	0.007882882840931416	0.00112612615339458	0.005630630534142257	0.0	0.01689189113676548	0.0033783784601837397	0.023648649454116818	0.00450450461357832
0.0023148148320615287	0.006944444496184588	0.0	0.0	0.0451388880610466	0.03009259328246117	0.0	0.0	0.008101851679384708	0.0	0.0243055559694767	0.005787036847323179	0.0046296296641230575	0.0	0.0	0.011574073694646358	0.02893518470227718	0.0486111119389534	0.0011574074160307644	0.009259259328246115	0.018518518656492237	0.0	0.01967592537403107	0.0	0.006944444496184588	0.012731481343507768	0.02314814738929272	0.012731481343507768	0.02777777798473835	0.009259259328246115	0.0173611119389534	0.010416666977107523	0.0381944440305233	0.02662037126719952	0.0	0.01967592537403107	0.0	0.0173611119389534	0.0034722222480922933	0.0	0.0	0.0	0.008101851679384708	0.015046296641230585	0.0	0.0	0.0	0.0011574074160307644	0.011574073694646358	0.02083333395421505
0.022022021934390068	0.06406406313180922	0.0	0.01201201230287552	0.0	0.0	0.008008007891476154	0.0	0.0010010009864345193	0.0	0.0	0.0	0.021021021530032158	0.0010010009864345193	0.008008007891476154	0.02402402460575104	0.011011010967195034	0.04304304346442223	0.0	0.00300300307571888	0.011011010967195034	0.00900900922715664	0.0	0.0	0.007007007021456957	0.028028028085827827	0.007007007021456957	0.0	0.00300300307571888	0.01201201230287552	0.0	0.007007007021456957	0.01201201230287552	0.007007007021456957	0.0	0.005005004815757275	0.0020020019728690386	0.0	0.006006006151437759	0.0	0.0	0.00300300307571888	0.0010010009864345193	0.0	0.00300300307571888	0.015015015378594397	0.00900900922715664	0.0020020019728690386	0.006006006151437759	0.04704704880714417
0.0	0.001792114693671465	0.0	0.00358422938734293	0.006272401660680771	0.0098566310480237	0.02598566375672817	0.004480286967009306	0.044802866876125336	0.00358422938734293	0.002688172040507197	0.0008960573468357325	0.02777777798473835	0.0	0.024193547666072845	0.0098566310480237	0.002688172040507197	0.01523297466337681	0.0	0.005376344081014396	0.008064515888690948	0.0008960573468357325	0.017025088891386986	0.051971327513456345	0.001792114693671465	0.001792114693671465	0.004480286967009306	0.0	0.0008960573468357325	0.02598566375672817	0.017025088891386986	0.00358422938734293	0.01523297466337681	0.008064515888690948	0.005376344081014396	0.010752688162028791	0.008064515888690948	0.0	0.00358422938734293	0.0	0.017025088891386986	0.012544803321361542	0.001792114693671465	0.00358422938734293	0.002688172040507197	0.006272401660680771	0.01344086043536663	0.00358422938734293	0.008064515888690948	0.0098566310480237
0.053259141743183136	0.015103338286280632	0.013513513840734959	0.010333863086998464	0.013513513840734959	0.007949125953018665	0.005564387887716293	0.015103338286280632	0.003179650288075209	0.013513513840734959	0.022257551550865173	0.0007949125720188023	0.003179650288075209	0.01907790079712868	0.013513513840734959	0.0	0.02543720230460167	0.0071542132645845405	0.01669316366314888	0.02782193943858147	0.011923688463866709	0.008744037710130216	0.0047694751992821685	0.008744037710130216	0.014308426529169084	0.011923688463866709	0.00953895039856434	0.0	0.012718601152300836	0.034181240946054466	0.0047694751992821685	0.003974562976509333	0.011923688463866709	0.022257551550865173	0.0047694751992821685	0.003974562976509333	0.0047694751992821685	0.0071542132645845405	0.01669316366314888	0.007949125953018665	0.003179650288075209	0.0015898251440376045	0.012718601152300836	0.006359300576150417	0.017488075420260433	0.0	0.005564387887716293	0.0047694751992821685	0.01589825190603733	0.0007949125720188023
0.014814814552664757	0.0	0.02592592500150204	0.011111111380159857	0.0	0.0	0.011111111380159857	0.029629629105329517	0.011111111380159857	0.018518518656492237	0.003703703638166189	0.0	0.0	0.02592592500150204	0.0407407395541668	0.0	0.0	0.0	0.007407407276332378	0.0	0.02222222276031971	0.02222222276031971	0.0	0.0	0.011111111380159857	0.0	0.003703703638166189	0.0	0.0	0.0	0.0	0.0	0.0	0.0	0.03703703731298447	0.0	0.011111111380159857	0.0	0.05185185000300408	0.003703703638166189	0.0	0.0	0.0	0.0	0.0	0.0	0.02592592500150204	0.0	0.0	0.0
0.10585585236549376	0.022522522136569027	0.00450450461357832	0.00450450461357832	0.00225225230678916	0.01801801845431328	0.01576576568186283	0.0033783784601837397	0.0416666679084301	0.019144143909215927	0.019144143909215927	0.0	0.01801801845431328	0.01463963929563761	0.011261261068284513	0.022522522136569027	0.07770270109176636	0.0	0.0033783784601837397	0.00225225230678916	0.00225225230678916	0.019144143909215927	0.0	0.0	0.020270269364118576	0.0	0.0033783784601837397	0.03153153136372566	0.00450450461357832	0.0	0.0	0.010135134682059288	0.055180180817842484	0.00112612615339458	0.00112612615339458	0.007882882840931416	0.011261261068284513	0.0	0.00112612615339458	0.00112612615339458	0.00225225230678916	0.0033783784601837397	0.006756756920367479	0.010135134682059288	0.005630630534142257	0.0033783784601837397	0.00900900922715664	0.00112612615339458	0.006756756920367479	0.0
0.0535714291036129	0.0039682541973888865	0.02083333395421505	0.01587301678955555	0.000992063549347222	0.001984127098694444	0.0505952388048172	0.011904762126505377	0.01884920708835125	0.0	0.010912698693573477	0.0	0.001984127098694444	0.000992063549347222	0.01785714365541935	0.0	0.02182539738714695	0.0	0.01587301678955555	0.001984127098694444	0.02281746082007885	0.007936508394777775	0.000992063549347222	0.0	0.02976190485060215	0.005952381063252688	0.01984127052128315	0.0	0.0049603176303207866	0.0	0.002976190531626344	0.006944444496184588	0.008928571827709675	0.008928571827709675	0.009920635260641577	0.0	0.0446428582072258	0.001984127098694444	0.01984127052128315	0.0049603176303207866	0.02281746082007885	0.0	0.008928571827709675	0.0	0.0	0.0	0.010912698693573477	0.000992063549347222	0.006944444496184588	0.006944444496184588
0.0020020019728690386	0.09509509801864624	0.0	0.0020020019728690386	0.0	0.013013012707233429	0.0	0.0	0.00300300307571888	0.06906907260417937	0.0	0.0	0.01801801845431328	0.006006006151437759	0.008008007891476154	0.0	0.013013012707233429	0.013013012707233429	0.0	0.0	0.0	0.0020020019728690386	0.0	0.0	0.0020020019728690386	0.038038037717342384	0.004004003945738077	0.0	0.0	0.0	0.0	0.0	0.0	0.01601601578295231	0.0	0.01601601578295231	0.0	0.00900900922715664	0.006006006151437759	0.0	0.0020020019728690386	0.019019018858671192	0.0010010009864345193	0.0	0.0	0.0020020019728690386	0.013013012707233429	0.0	0.011011010967195034	0.0610610619187355
0.011183597147464752	0.0	0.020503262057900432	0.0009319664677605033	0.007455731742084026	0.003727865871042013	0.009319664910435677	0.008387697860598564	0.0009319664677605033	0.0	0.005591798573732376	0.002795899286866188	0.0018639329355210066	0.0	0.0018639329355210066	0.0	0.0065237651579082	0.002795899286866188	0.01584343053400516	0.003727865871042013	0.002795899286866188	0.0	0.0	0.0130475303158164	0.016775395721197132	0.003727865871042013	0.0009319664677605033	0.0	0.0	0.0	0.0	0.008387697860598564	0.007455731742084026	0.004659832455217838	0.020503262057900432	0.002795899286866188	0.010251631028950214	0.009319664910435677	0.0	0.01770736277103424	0.018639329820871357	0.0	0.011183597147464752	0.002795899286866188	0.0	0.0	0.002795899286866188	0.0018639329355210066	0.01770736277103424	0.01397949643433094
0.05246913433074951	0.019547324627637863	0.002057613106444478	0.01337448600679636	0.008230452425777912	0.007201645988970995	0.004115226212888956	0.001028806553222239	0.0	0.008230452425777912	0.048353910446166985	0.0	0.0	0.0	0.003086419776082039	0.0	0.044238682836294174	0.0	0.020576132461428642	0.016460904851555824	0.020576132461428642	0.007201645988970995	0.0	0.02880658395588398	0.018518518656492237	0.004115226212888956	0.005144033115357161	0.0	0.01440329197794199	0.002057613106444478	0.0	0.007201645988970995	0.038065843284130096	0.006172839552164078	0.006172839552164078	0.001028806553222239	0.0	0.0	0.020576132461428642	0.0	0.0	0.0	0.03292180970311165	0.003086419776082039	0.0	0.02572016417980194	0.0	0.001028806553222239	0.0	0.0
0.0	0.0020020019728690386	0.007007007021456957	0.0020020019728690386	0.013013012707233429	0.005005004815757275	0.008008007891476154	0.006006006151437759	0.021021021530032158	0.026026025414466858	0.006006006151437759	0.007007007021456957	0.013013012707233429	0.03203203156590462	0.0020020019728690386	0.00300300307571888	0.0010010009864345193	0.0	0.00300300307571888	0.011011010967195034	0.01801801845431328	0.019019018858671192	0.022022021934390068	0.00900900922715664	0.006006006151437759	0.005005004815757275	0.0	0.0020020019728690386	0.014014014042913914	0.0010010009864345193	0.02402402460575104	0.013013012707233429	0.028028028085827827	0.00300300307571888	0.005005004815757275	0.004004003945738077	0.01701701618731022	0.007007007021456957	0.01001000963151455	0.005005004815757275	0.023023022338747975	0.013013012707233429	0.005005004815757275	0.0	0.005005004815757275	0.01601601578295231	0.01201201230287552	0.0020020019728690386	0.00900900922715664	0.0
0.05968468636274338	0.019144143909215927	0.02139639668166637	0.0	0.00112612615339458	0.02815315313637257	0.00225225230678916	0.0	0.00225225230678916	0.02815315313637257	0.0033783784601837397	0.00225225230678916	0.02139639668166637	0.019144143909215927	0.0033783784601837397	0.034909911453723914	0.01801801845431328	0.006756756920367479	0.013513513840734959	0.048423424363136285	0.0033783784601837397	0.013513513840734959	0.00225225230678916	0.0033783784601837397	0.007882882840931416	0.010135134682059288	0.006756756920367479	0.02590090036392212	0.0	0.04504504427313805	0.00225225230678916	0.0	0.011261261068284513	0.01801801845431328	0.006756756920367479	0.01801801845431328	0.0	0.00450450461357832	0.00112612615339458	0.0	0.0033783784601837397	0.005630630534142257	0.0	0.00225225230678916	0.0	0.02139639668166637	0.00900900922715664	0.00112612615339458	0.005630630534142257	0.0
0.026026025414466858	0.008008007891476154	0.08308308571577072	0.011011010967195034	0.015015015378594397	0.007007007021456957	0.0	0.0	0.0	0.01201201230287552	0.0020020019728690386	0.0010010009864345193	0.004004003945738077	0.019019018858671192	0.01001000963151455	0.021021021530032158	0.0020020019728690386	0.01801801845431328	0.01701701618731022	0.0010010009864345193	0.008008007891476154	0.006006006151437759	0.00300300307571888	0.00300300307571888	0.01701701618731022	0.0020020019728690386	0.0	0.0010010009864345193	0.0020020019728690386	0.0	0.004004003945738077	0.007007007021456957	0.011011010967195034	0.019019018858671192	0.00900900922715664	0.00300300307571888	0.0	0.0	0.004004003945738077	0.0	0.0	0.0	0.00300300307571888	0.00300300307571888	0.004004003945738077	0.0	0.008008007891476154	0.0020020019728690386	0.025025025010108948	0.03403403237462044
0.022022021934390068	0.008008007891476154	0.013013012707233429	0.008008007891476154	0.00300300307571888	0.0	0.00900900922715664	0.0	0.028028028085827827	0.0	0.008008007891476154	0.0	0.00300300307571888	0.013013012707233429	0.00900900922715664	0.0	0.0010010009864345193	0.025025025010108948	0.029029028490185738	0.0020020019728690386	0.027027027681469917	0.021021021530032158	0.0020020019728690386	0.0	0.007007007021456957	0.01001000963151455	0.01601601578295231	0.0	0.00900900922715664	0.0010010009864345193	0.0	0.025025025010108948	0.03203203156590462	0.029029028490185738	0.019019018858671192	0.01201201230287552	0.0020020019728690386	0.0	0.0010010009864345193	0.0	0.019019018858671192	0.005005004815757275	0.007007007021456957	0.0010010009864345193	0.014014014042913914	0.005005004815757275	0.0300300307571888	0.0020020019728690386	0.0010010009864345193	0.0
0.008333333767950535	0.004166666883975267	0.013888888992369177	0.002777777845039964	0.004166666883975267	0.001388888922519982	0.01805555634200573	0.001388888922519982	0.02638888917863369	0.01805555634200573	0.002777777845039964	0.001388888922519982	0.011111111380159857	0.01666666753590107	0.01666666753590107	0.0	0.0	0.002777777845039964	0.006944444496184588	0.005555555690079928	0.002777777845039964	0.01805555634200573	0.006944444496184588	0.006944444496184588	0.005555555690079928	0.009722222574055195	0.005555555690079928	0.0	0.009722222574055195	0.0	0.011111111380159857	0.006944444496184588	0.001388888922519982	0.012500000186264515	0.005555555690079928	0.0	0.01666666753590107	0.02083333395421505	0.012500000186264515	0.005555555690079928	0.0347222238779068	0.02083333395421505	0.008333333767950535	0.001388888922519982	0.001388888922519982	0.001388888922519982	0.013888888992369177	0.0	0.008333333767950535	0.0
0.0	0.0010010009864345193	0.0	0.0	0.0400400385260582	0.022022021934390068	0.0020020019728690386	0.0	0.0020020019728690386	0.0020020019728690386	0.00300300307571888	0.0	0.004004003945738077	0.0010010009864345193	0.0	0.031031031161546707	0.0	0.028028028085827827	0.0010010009864345193	0.014014014042913914	0.0010010009864345193	0.0020020019728690386	0.011011010967195034	0.011011010967195034	0.0	0.00900900922715664	0.008008007891476154	0.062062062323093414	0.013013012707233429	0.04804804921150208	0.011011010967195034	0.0	0.00900900922715664	0.01201201230287552	0.0	0.0020020019728690386	0.006006006151437759	0.015015015378594397	0.0020020019728690386	0.0	0.00300300307571888	0.015015015378594397	0.0010010009864345193	0.0	0.015015015378594397	0.04304304346442223	0.0010010009864345193	0.0020020019728690386	0.00300300307571888	0.028028028085827827
0.01801801845431328	0.0033783784601837397	0.019144143909215927	0.0	0.006756756920367479	0.01576576568186283	0.03265765681862831	0.0	0.022522522136569027	0.02927927859127521	0.01576576568186283	0.00900900922715664	0.005630630534142257	0.02477477490901947	0.007882882840931416	0.0033783784601837397	0.013513513840734959	0.0	0.022522522136569027	0.00225225230678916	0.011261261068284513	0.0	0.00112612615339458	0.0	0.02139639668166637	0.00450450461357832	0.00112612615339458	0.0	0.0033783784601837397	0.0	0.00112612615339458	0.020270269364118576	0.0033783784601837397	0.010135134682059288	0.00900900922715664	0.00225225230678916	0.034909911453723914	0.0416666679084301	0.006756756920367479	0.00225225230678916	0.005630630534142257	0.00450450461357832	0.007882882840931416	0.0	0.01689189113676548	0.0	0.00225225230678916	0.0	0.006756756920367479	0.0
0.009759759530425072	0.0015015015378594398	0.00450450461357832	0.0	0.006756756920367479	0.035285286605358124	0.007507507689297198	0.0037537538446486	0.020270269364118576	0.009759759530425072	0.01576576568186283	0.00300300307571888	0.0052552553825080395	0.0015015015378594398	0.006006006151437759	0.0	0.0052552553825080395	0.0052552553825080395	0.015015015378594397	0.021021021530032158	0.00450450461357832	0.0052552553825080395	0.01876876875758171	0.008258257992565632	0.02477477490901947	0.0052552553825080395	0.009759759530425072	0.0	0.01576576568186283	0.006756756920367479	0.021021021530032158	0.0007507507689297199	0.006756756920367479	0.011261261068284513	0.008258257992565632	0.00450450461357832	0.009759759530425072	0.007507507689297198	0.006006006151437759	0.02477477490901947	0.00450450461357832	0.023273272439837456	0.01201201230287552	0.0015015015378594398	0.01576576568186283	0.02477477490901947	0.00300300307571888	0.0	0.01801801845431328	0.00225225230678916
0.014492753893136978	0.0036231884732842454	0.030193237587809563	0.00845410581678152	0.0	0.0	0.0555555559694767	0.0036231884732842454	0.026570048183202744	0.009661835618317129	0.0024154589045792822	0.0	0.0	0.014492753893136978	0.018115941435098648	0.0	0.007246376946568489	0.0	0.025362318381667137	0.0	0.012077294290065764	0.007246376946568489	0.0	0.0012077294522896411	0.01690821163356304	0.0012077294522896411	0.0036231884732842454	0.0	0.0	0.0	0.0	0.0036231884732842454	0.0	0.014492753893136978	0.025362318381667137	0.0	0.05434782430529594	0.021739130839705467	0.01690821163356304	0.0048309178091585645	0.0036231884732842454	0.0	0.006038647145032883	0.0	0.0	0.0	0.019323671236634254	0.0012077294522896411	0.010869565419852734	0.0024154589045792822
0.11611611396074295	0.019019018858671192	0.019019018858671192	0.0010010009864345193	0.0010010009864345193	0.027027027681469917	0.0	0.005005004815757275	0.011011010967195034	0.051051050424575806	0.0020020019728690386	0.00900900922715664	0.022022021934390068	0.03403403237462044	0.0020020019728690386	0.027027027681469917	0.04704704880714417	0.0	0.014014014042913914	0.00900900922715664	0.00300300307571888	0.014014014042913914	0.0020020019728690386	0.01601601578295231	0.01701701618731022	0.011011010967195034	0.0	0.01001000963151455	0.0	0.0	0.00300300307571888	0.004004003945738077	0.03403403237462044	0.015015015378594397	0.0010010009864345193	0.0010010009864345193	0.0	0.0	0.0	0.0	0.0	0.014014014042913914	0.0	0.0010010009864345193	0.0	0.00900900922715664	0.01601601578295231	0.0020020019728690386	0.00900900922715664	0.008008007891476154
0.025604551658034325	0.009957325644791126	0.03271692618727684	0.019914651289582253	0.022759601473808292	0.001422475092113018	0.0	0.0	0.01849217712879181	0.008534850552678108	0.04694167897105217	0.007112375460565091	0.0	0.0	0.007112375460565091	0.008534850552678108	0.002844950184226036	0.001422475092113018	0.03271692618727684	0.0	0.005689900368452072	0.031294453889131546	0.002844950184226036	0.0	0.009957325644791126	0.007112375460565091	0.009957325644791126	0.002844950184226036	0.014224750921130182	0.015647226944565773	0.0	0.01849217712879181	0.039829302579164505	0.0	0.04267425462603569	0.001422475092113018	0.001422475092113018	0.001422475092113018	0.008534850552678108	0.007112375460565091	0.0	0.0	0.011379800736904144	0.002844950184226036	0.022759601473808292	0.0	0.0	0.002844950184226036	0.004267425276339054	0.0
0.0	0.0020020019728690386	0.0	0.00300300307571888	0.022022021934390068	0.0	0.021021021530032158	0.006006006151437759	0.008008007891476154	0.0	0.0	0.006006006151437759	0.005005004815757275	0.01201201230287552	0.005005004815757275	0.005005004815757275	0.004004003945738077	0.006006006151437759	0.007007007021456957	0.0010010009864345193	0.013013012707233429	0.015015015378594397	0.022022021934390068	0.011011010967195034	0.004004003945738077	0.005005004815757275	0.0010010009864345193	0.00300300307571888	0.011011010967195034	0.031031031161546707	0.022022021934390068	0.00900900922715664	0.0010010009864345193	0.014014014042913914	0.023023022338747975	0.007007007021456957	0.008008007891476154	0.008008007891476154	0.00300300307571888	0.0010010009864345193	0.04504504427313805	0.0010010009864345193	0.03503503650426865	0.0	0.021021021530032158	0.013013012707233429	0.005005004815757275	0.00300300307571888	0.008008007891476154	0.0
0.04555555433034897	0.04555555433034897	0.007777777966111898	0.002222222276031971	0.012222222052514551	0.015555555932223797	0.0	0.0	0.008888889104127884	0.002222222276031971	0.03333333507180214	0.004444444552063942	0.0	0.002222222276031971	0.005555555690079928	0.02222222276031971	0.04888888821005821	0.006666666828095913	0.011111111380159857	0.009999999776482582	0.014444444328546526	0.031111111864447594	0.023333333432674408	0.007777777966111898	0.021111110225319862	0.008888889104127884	0.014444444328546526	0.002222222276031971	0.018888888880610463	0.0	0.021111110225319862	0.002222222276031971	0.015555555932223797	0.017777778208255768	0.002222222276031971	0.0	0.0	0.0011111111380159855	0.005555555690079928	0.0011111111380159855	0.013333333656191826	0.005555555690079928	0.006666666828095913	0.0033333334140479565	0.0	0.012222222052514551	0.0033333334140479565	0.0033333334140479565	0.008888889104127884	0.007777777966111898
0.0458284355700016	0.015276146121323109	0.0	0.0317273810505867	0.0	0.0	0.010575792752206327	0.0023501762188971047	0.04347826167941093	0.07285546511411667	0.012925969436764715	0.0023501762188971047	0.0	0.0	0.0023501762188971047	0.004700352437794209	0.047003526240587234	0.0	0.0	0.0	0.0023501762188971047	0.010575792752206327	0.018801409751176838	0.02937720343470573	0.014101057313382626	0.010575792752206327	0.015276146121323109	0.0	0.02232667431235313	0.0387779101729393	0.02232667431235313	0.016451233997941017	0.039952997118234634	0.001175088109448552	0.0	0.0	0.011750881560146809	0.0	0.0035252643283456564	0.0	0.014101057313382626	0.005875440780073404	0.008225616998970509	0.005875440780073404	0.02232667431235313	0.011750881560146809	0.0	0.001175088109448552	0.0	0.0
0.002057613106444478	0.043209876865148544	0.0	0.004115226212888956	0.006172839552164078	0.05658436194062232	0.0	0.0	0.0	0.001028806553222239	0.020576132461428642	0.003086419776082039	0.0	0.002057613106444478	0.0	0.02469135820865631	0.007201645988970995	0.06481481343507768	0.0	0.02674897201359272	0.002057613106444478	0.002057613106444478	0.03292180970311165	0.010288066230714321	0.007201645988970995	0.004115226212888956	0.007201645988970995	0.001028806553222239	0.03292180970311165	0.019547324627637863	0.03292180970311165	0.0	0.008230452425777912	0.019547324627637863	0.0	0.0	0.0	0.016460904851555824	0.0	0.0	0.007201645988970995	0.002057613106444478	0.006172839552164078	0.0	0.0	0.003086419776082039	0.0	0.001028806553222239	0.002057613106444478	0.0
0.00900900922715664	0.03265765681862831	0.00112612615339458	0.00225225230678916	0.0	0.010135134682059288	0.00900900922715664	0.04054053872823715	0.027027027681469917	0.00112612615339458	0.0	0.005630630534142257	0.00225225230678916	0.038288287818431854	0.007882882840931416	0.034909911453723914	0.08896396309137344	0.011261261068284513	0.007882882840931416	0.00112612615339458	0.010135134682059288	0.0394144132733345	0.01463963929563761	0.022522522136569027	0.01689189113676548	0.011261261068284513	0.010135134682059288	0.00450450461357832	0.01801801845431328	0.013513513840734959	0.013513513840734959	0.00112612615339458	0.00225225230678916	0.01801801845431328	0.0	0.007882882840931416	0.00900900922715664	0.022522522136569027	0.006756756920367479	0.0	0.0	0.00225225230678916	0.006756756920367479	0.00112612615339458	0.02139639668166637	0.0	0.00450450461357832	0.00225225230678916	0.020270269364118576	0.00225225230678916
0.016460904851555824	0.007201645988970995	0.017489712685346603	0.007201645988970995	0.002057613106444478	0.002057613106444478	0.01440329197794199	0.001028806553222239	0.008230452425777912	0.003086419776082039	0.02572016417980194	0.0	0.006172839552164078	0.005144033115357161	0.009259259328246115	0.0	0.004115226212888956	0.0	0.044238682836294174	0.010288066230714321	0.03086419776082039	0.009259259328246115	0.0	0.002057613106444478	0.003086419776082039	0.007201645988970995	0.022633744403719902	0.0	0.0	0.0	0.0	0.006172839552164078	0.009259259328246115	0.03600823134183884	0.019547324627637863	0.003086419776082039	0.022633744403719902	0.012345679104328156	0.019547324627637863	0.003086419776082039	0.004115226212888956	0.0	0.008230452425777912	0.0	0.0	0.0	0.02469135820865631	0.002057613106444478	0.017489712685346603	0.010288066230714321
0.0	0.004004003945738077	0.0	0.0020020019728690386	0.01001000963151455	0.023023022338747975	0.0	0.0	0.00300300307571888	0.0020020019728690386	0.007007007021456957	0.004004003945738077	0.007007007021456957	0.0010010009864345193	0.0020020019728690386	0.03403403237462044	0.0020020019728690386	0.026026025414466858	0.00300300307571888	0.0	0.005005004815757275	0.005005004815757275	0.013013012707233429	0.00900900922715664	0.00300300307571888	0.0010010009864345193	0.00300300307571888	0.050050050020217896	0.014014014042913914	0.019019018858671192	0.013013012707233429	0.0	0.0	0.015015015378594397	0.008008007891476154	0.0	0.007007007021456957	0.01601601578295231	0.0	0.0020020019728690386	0.0	0.00300300307571888	0.0020020019728690386	0.0	0.014014014042913914	0.005005004815757275	0.0020020019728690386	0.0020020019728690386	0.007007007021456957	0.014014014042913914
0.044698543846607215	0.030145529657602314	0.012474012561142445	0.0010395010467618704	0.0041580041870474815	0.012474012561142445	0.010395010001957415	0.0010395010467618704	0.036382537335157394	0.031185030937194824	0.013513513840734959	0.0	0.005197505000978707	0.0	0.0291060283780098	0.0	0.0041580041870474815	0.003118503140285611	0.02806652896106243	0.0020790020935237408	0.007276507094502448	0.007276507094502448	0.0	0.006237006280571222	0.011434511281549929	0.009355509653687477	0.011434511281549929	0.0	0.0	0.0	0.0	0.0	0.007276507094502448	0.018711019307374958	0.010395010001957415	0.0	0.021829521283507347	0.010395010001957415	0.022869022563099858	0.0	0.03534303605556488	0.009355509653687477	0.011434511281549929	0.0	0.0	0.0	0.006237006280571222	0.0010395010467618704	0.005197505000978707	0.0
0.0010010009864345193	0.004004003945738077	0.011011010967195034	0.0	0.00900900922715664	0.00300300307571888	0.0	0.0	0.01001000963151455	0.006006006151437759	0.014014014042913914	0.0	0.006006006151437759	0.0	0.021021021530032158	0.0200200192630291	0.004004003945738077	0.019019018858671192	0.027027027681469917	0.013013012707233429	0.0010010009864345193	0.01701701618731022	0.004004003945738077	0.00300300307571888	0.00900900922715664	0.0010010009864345193	0.0010010009864345193	0.019019018858671192	0.00900900922715664	0.01001000963151455	0.0020020019728690386	0.0020020019728690386	0.022022021934390068	0.008008007891476154	0.0600600615143776	0.005005004815757275	0.0	0.0010010009864345193	0.004004003945738077	0.007007007021456957	0.029029028490185738	0.006006006151437759	0.022022021934390068	0.006006006151437759	0.00900900922715664	0.0	0.01201201230287552	0.0010010009864345193	0.013013012707233429	0.0
0.009523809887468815	0.21269841492176056	0.0063492064364254475	0.0476190485060215	0.0	0.0	0.0476190485060215	0.05079365149140358	0.0063492064364254475	0.009523809887468815	0.0	0.0	0.0	0.0634920671582222	0.0	0.0	0.03809523954987526	0.0031746032182127237	0.0063492064364254475	0.0	0.0031746032182127237	0.012698412872850895	0.0	0.0	0.0	0.0063492064364254475	0.0	0.0	0.0	0.0	0.0	0.0	0.0	0.07619047909975052	0.0	0.009523809887468815	0.012698412872850895	0.01904761977493763	0.0	0.0031746032182127237	0.0	0.0	0.0	0.0	0.0	0.0	0.04126984253525734	0.0	0.0	0.0
0.024904213845729828	0.0258620698004961	0.0	0.002873563207685948	0.017241379246115685	0.045019157230854034	0.009578543715178968	0.0009578543831594287	0.009578543715178968	0.01628352515399456	0.03448275849223137	0.0	0.004789271857589482	0.02011494338512421	0.0	0.022988505661487583	0.01915708743035793	0.017241379246115685	0.002873563207685948	0.02203065156936645	0.002873563207685948	0.0	0.028735632076859474	0.017241379246115685	0.03256705030798912	0.006704980973154306	0.008620689623057842	0.0	0.023946359753608704	0.008620689623057842	0.0296934861689806	0.0	0.023946359753608704	0.003831417532637715	0.0	0.02203065156936645	0.004789271857589482	0.004789271857589482	0.0	0.0	0.024904213845729828	0.01628352515399456	0.011494252830743791	0.0	0.0	0.006704980973154306	0.0	0.0009578543831594287	0.004789271857589482	0.003831417532637715
0.01967592537403107	0.0034722222480922933	0.012731481343507768	0.012731481343507768	0.0034722222480922933	0.006944444496184588	0.02314814738929272	0.0	0.05439814925193786	0.05092592537403107	0.0011574074160307644	0.0	0.021990740671753883	0.018518518656492237	0.01967592537403107	0.0	0.018518518656492237	0.0	0.02777777798473835	0.0	0.012731481343507768	0.0173611119389534	0.0023148148320615287	0.0	0.02662037126719952	0.012731481343507768	0.02777777798473835	0.0	0.0023148148320615287	0.0	0.0034722222480922933	0.009259259328246115	0.01967592537403107	0.0034722222480922933	0.005787036847323179	0.0	0.013888888992369177	0.005787036847323179	0.02893518470227718	0.006944444496184588	0.0023148148320615287	0.0173611119389534	0.0034722222480922933	0.0034722222480922933	0.011574073694646358	0.010416666977107523	0.012731481343507768	0.0023148148320615287	0.0011574074160307644	0.0
0.03999999910593033	0.0486486479640007	0.09297297149896623	0.0021621622145175934	0.0	0.0	0.006486486643552779	0.005405405536293984	0.0032432433217763896	0.0010810811072587967	0.004324324429035187	0.0	0.015135135501623154	0.0	0.008648648858070374	0.0	0.03999999910593033	0.0	0.027027027681469917	0.007567567750811577	0.006486486643552779	0.020540541037917137	0.0	0.018378378823399544	0.00972972996532917	0.0	0.006486486643552779	0.0	0.0	0.0	0.0	0.0	0.010810811072587969	0.0010810811072587967	0.09189189225435256	0.006486486643552779	0.0032432433217763896	0.005405405536293984	0.0032432433217763896	0.03891891986131668	0.010810811072587969	0.0	0.0	0.0	0.0	0.0	0.00972972996532917	0.0	0.015135135501623154	0.0
0.04722222313284874	0.03194444626569748	0.01944444514811039	0.02500000037252903	0.001388888922519982	0.0	0.004166666883975267	0.02500000037252903	0.02638888917863369	0.001388888922519982	0.001388888922519982	0.0	0.02361111156642437	0.001388888922519982	0.03888889029622078	0.0	0.03055555559694767	0.008333333767950535	0.012500000186264515	0.002777777845039964	0.0	0.01805555634200573	0.001388888922519982	0.029166666790843013	0.004166666883975267	0.0	0.0347222238779068	0.0	0.0	0.0	0.001388888922519982	0.015277777798473837	0.0	0.0	0.01666666753590107	0.0	0.001388888922519982	0.0	0.03750000149011612	0.008333333767950535	0.02083333395421505	0.0	0.013888888992369177	0.0	0.0	0.0	0.001388888922519982	0.0	0.03194444626569748	0.0
0.056056056171655655	0.07207207381725311	0.025025025010108948	0.0010010009864345193	0.004004003945738077	0.053053051233291626	0.0020020019728690386	0.0	0.03703703731298447	0.005005004815757275	0.006006006151437759	0.028028028085827827	0.021021021530032158	0.031031031161546707	0.004004003945738077	0.031031031161546707	0.014014014042913914	0.0	0.0200200192630291	0.0010010009864345193	0.0200200192630291	0.014014014042913914	0.01201201230287552	0.011011010967195034	0.00300300307571888	0.00900900922715664	0.00300300307571888	0.031031031161546707	0.0010010009864345193	0.0020020019728690386	0.011011010967195034	0.0	0.031031031161546707	0.008008007891476154	0.004004003945738077	0.0	0.0	0.0020020019728690386	0.007007007021456957	0.0	0.0010010009864345193	0.022022021934390068	0.004004003945738077	0.0	0.0010010009864345193	0.019019018858671192	0.005005004815757275	0.0020020019728690386	0.022022021934390068	0.0
0.08756756782531737	0.027027027681469917	0.017297297716140747	0.01945945993065834	0.004324324429035187	0.0010810811072587967	0.008648648858070374	0.012972973287105559	0.0	0.010810811072587969	0.02162162214517593	0.0	0.02270270325243473	0.0	0.02162162214517593	0.0	0.04216216132044792	0.0	0.018378378823399544	0.0021621622145175934	0.0021621622145175934	0.018378378823399544	0.0	0.0	0.011891892179846764	0.0	0.010810811072587969	0.0	0.0	0.0	0.0	0.01621621660888195	0.034594595432281494	0.005405405536293984	0.0	0.004324324429035187	0.0324324332177639	0.01945945993065834	0.01945945993065834	0.0010810811072587967	0.034594595432281494	0.004324324429035187	0.005405405536293984	0.0021621622145175934	0.0	0.0	0.0010810811072587967	0.0	0.0021621622145175934	0.0
0.0	0.0	0.005952381063252688	0.000992063549347222	0.006944444496184588	0.002976190531626344	0.009920635260641577	0.0	0.0	0.0049603176303207866	0.000992063549347222	0.0	0.000992063549347222	0.0466269850730896	0.0	0.0	0.0	0.009920635260641577	0.013888888992369177	0.007936508394777775	0.002976190531626344	0.001984127098694444	0.0	0.000992063549347222	0.0	0.0	0.0	0.0	0.02876984141767025	0.02083333395421505	0.0049603176303207866	0.0	0.0	0.009920635260641577	0.007936508394777775	0.0	0.009920635260641577	0.01785714365541935	0.001984127098694444	0.0386904776096344	0.0	0.0	0.02380952425301075	0.001984127098694444	0.032738097012043	0.000992063549347222	0.0049603176303207866	0.0	0.01686508022248745	0.0
0.007201645988970995	0.010288066230714321	0.01440329197794199	0.003086419776082039	0.003086419776082039	0.016460904851555824	0.011316872201859951	0.0	0.048353910446166985	0.009259259328246115	0.029835391789674762	0.004115226212888956	0.0	0.004115226212888956	0.01337448600679636	0.003086419776082039	0.006172839552164078	0.009259259328246115	0.02469135820865631	0.006172839552164078	0.011316872201859951	0.011316872201859951	0.011316872201859951	0.010288066230714321	0.006172839552164078	0.009259259328246115	0.010288066230714321	0.0	0.017489712685346603	0.01440329197794199	0.01337448600679636	0.007201645988970995	0.039094649255275726	0.021604938432574272	0.016460904851555824	0.005144033115357161	0.006172839552164078	0.011316872201859951	0.016460904851555824	0.0	0.017489712685346603	0.015432098880410194	0.003086419776082039	0.003086419776082039	0.0	0.008230452425777912	0.010288066230714321	0.002057613106444478	0.003086419776082039	0.003086419776082039
0.005952381063252688	0.014880952425301075	0.02678571455180645	0.000992063549347222	0.0049603176303207866	0.0039682541973888865	0.0	0.001984127098694444	0.03075396828353405	0.001984127098694444	0.02182539738714695	0.01587301678955555	0.0	0.001984127098694444	0.007936508394777775	0.011904762126505377	0.010912698693573477	0.0	0.01587301678955555	0.013888888992369177	0.0317460335791111	0.001984127098694444	0.009920635260641577	0.01686508022248745	0.0317460335791111	0.010912698693573477	0.012896825559437277	0.0049603176303207866	0.010912698693573477	0.01785714365541935	0.007936508394777775	0.010912698693573477	0.000992063549347222	0.011904762126505377	0.02480158768594265	0.000992063549347222	0.005952381063252688	0.001984127098694444	0.008928571827709675	0.0	0.007936508394777775	0.01587301678955555	0.02182539738714695	0.0039682541973888865	0.0	0.001984127098694444	0.0	0.000992063549347222	0.012896825559437277	0.000992063549347222
0.10135135054588318	0.00225225230678916	0.09572072327136992	0.0	0.0	0.0	0.007882882840931416	0.005630630534142257	0.005630630534142257	0.027027027681469917	0.00112612615339458	0.0	0.00450450461357832	0.0033783784601837397	0.00225225230678916	0.0	0.00225225230678916	0.0	0.07545045018196106	0.00112612615339458	0.00450450461357832	0.00225225230678916	0.0	0.0	0.00900900922715664	0.011261261068284513	0.0	0.0	0.0	0.0	0.0	0.0	0.0	0.010135134682059288	0.04504504427313805	0.0	0.0033783784601837397	0.0033783784601837397	0.005630630534142257	0.04504504427313805	0.006756756920367479	0.0	0.00112612615339458	0.0	0.0	0.0	0.00900900922715664	0.0	0.010135134682059288	0.0033783784601837397
0.024242423474788662	0.01969696953892708	0.027272727340459824	0.021212121471762657	0.0	0.0	0.0	0.01969696953892708	0.013636363670229912	0.0015151514671742914	0.010606060735881329	0.0	0.006060605868697166	0.04090908914804458	0.028787879273295406	0.0	0.01969696953892708	0.0015151514671742914	0.0469696968793869	0.00909090880304575	0.003030302934348583	0.03030303120613098	0.0	0.010606060735881329	0.00909090880304575	0.01515151560306549	0.012121211737394331	0.0	0.0	0.00909090880304575	0.0	0.003030302934348583	0.01515151560306549	0.007575757801532745	0.037878789007663734	0.0	0.0	0.006060605868697166	0.025757575407624245	0.004545454401522875	0.03181818127632141	0.004545454401522875	0.007575757801532745	0.0	0.0	0.0	0.01515151560306549	0.0	0.024242423474788662	0.0
0.0031746032182127237	0.0	0.06984127312898636	0.0	0.0	0.0	0.008730159141123295	0.0	0.0031746032182127237	0.011904762126505377	0.0	0.0	0.014285714365541937	0.007936508394777775	0.0063492064364254475	0.0	0.0	0.0	0.011904762126505377	0.0	0.0015873016091063619	0.0023809524718672037	0.0	0.0	0.0	0.0	0.0007936508045531808	0.0	0.0	0.0	0.0	0.0	0.0	0.0	0.01984127052128315	0.0	0.012698412872850895	0.007142857182770968	0.01587301678955555	0.011111111380159857	0.02857142873108387	0.0	0.014285714365541937	0.0	0.013492063619196415	0.0	0.0007936508045531808	0.0007936508045531808	0.01984127052128315	0.0
0.10960961133241652	0.016516515985131264	0.02402402460575104	0.007507507689297198	0.01801801845431328	0.019519519060850143	0.0007507507689297199	0.006006006151437759	0.009759759530425072	0.014264264144003391	0.02402402460575104	0.00225225230678916	0.02402402460575104	0.009759759530425072	0.0037537538446486	0.012762762606143951	0.0878378376364708	0.006006006151437759	0.020270269364118576	0.010510510765016079	0.006006006151437759	0.0007507507689297199	0.011261261068284513	0.0	0.017267268151044846	0.0	0.00900900922715664	0.0	0.00300300307571888	0.0007507507689297199	0.010510510765016079	0.0007507507689297199	0.01201201230287552	0.0007507507689297199	0.006756756920367479	0.00225225230678916	0.0	0.0007507507689297199	0.0037537538446486	0.00300300307571888	0.00225225230678916	0.0037537538446486	0.00450450461357832	0.0052552553825080395	0.00300300307571888	0.009759759530425072	0.0037537538446486	0.0015015015378594398	0.0	0.012762762606143951
0.022972973063588142	0.005405405536293984	0.01621621660888195	0.0	0.0040540541522204885	0.010810811072587969	0.02432432398200035	0.0040540541522204885	0.02432432398200035	0.14729729294776914	0.010810811072587969	0.0	0.0	0.002702702768146992	0.039189189672470086	0.0	0.001351351384073496	0.0	0.010810811072587969	0.04324324429035187	0.0	0.0	0.002702702768146992	0.0	0.028378378599882126	0.0	0.0	0.0	0.002702702768146992	0.0	0.0	0.0	0.0	0.01756756752729416	0.013513513840734959	0.0	0.01756756752729416	0.03648648783564568	0.001351351384073496	0.045945946127176285	0.02567567490041256	0.006756756920367479	0.012162161991000177	0.0	0.0	0.0	0.005405405536293984	0.0	0.0	0.0
0.09666666388511658	0.002222222276031971	0.1433333307504654	0.002222222276031971	0.0	0.0033333334140479565	0.0	0.009999999776482582	0.0033333334140479565	0.0033333334140479565	0.0	0.0	0.023333333432674408	0.0	0.007777777966111898	0.0	0.008888889104127884	0.0	0.009999999776482582	0.0	0.008888889104127884	0.009999999776482582	0.0011111111380159855	0.0033333334140479565	0.014444444328546526	0.0	0.006666666828095913	0.0	0.0	0.0011111111380159855	0.0033333334140479565	0.011111111380159857	0.0	0.0033333334140479565	0.03777777776122093	0.0033333334140479565	0.0	0.0	0.012222222052514551	0.0	0.0	0.0	0.004444444552063942	0.0	0.0011111111380159855	0.0	0.002222222276031971	0.002222222276031971	0.012222222052514551	0.0
0.0	0.10923423618078232	0.0	0.00450450461357832	0.0	0.048423424363136285	0.00112612615339458	0.0	0.006756756920367479	0.00450450461357832	0.0	0.0	0.01463963929563761	0.038288287818431854	0.0	0.034909911453723914	0.005630630534142257	0.047297298908233636	0.0	0.0	0.0	0.012387387454509735	0.010135134682059288	0.01463963929563761	0.0	0.020270269364118576	0.005630630534142257	0.06981982290744781	0.00900900922715664	0.005630630534142257	0.010135134682059288	0.0	0.00225225230678916	0.013513513840734959	0.0	0.00112612615339458	0.0	0.0	0.00112612615339458	0.0	0.006756756920367479	0.00225225230678916	0.00112612615339458	0.0	0.00900900922715664	0.02139639668166637	0.012387387454509735	0.00112612615339458	0.0	0.0
0.11515863984823227	0.0176263228058815	0.054054055362939835	0.023501763120293617	0.0	0.0	0.0	0.03407755494117737	0.004700352437794209	0.0	0.0023501762188971047	0.0	0.007050528656691313	0.0	0.02115158550441265	0.0	0.0669800266623497	0.0	0.02820211462676525	0.02820211462676525	0.0176263228058815	0.02937720343470573	0.009400704875588415	0.007050528656691313	0.0	0.005875440780073404	0.0	0.0	0.008225616998970509	0.02820211462676525	0.004700352437794209	0.001175088109448552	0.0	0.014101057313382626	0.04465334862470627	0.0	0.0	0.0	0.012925969436764715	0.008225616998970509	0.0	0.0	0.0023501762188971047	0.0	0.0176263228058815	0.0	0.0023501762188971047	0.001175088109448552	0.016451233997941017	0.0
0.07130124419927597	0.06506238877773285	0.0	0.0	0.01158645283430815	0.013368983753025532	0.0008912655757740141	0.0	0.009803921915590765	0.008021390065550804	0.016934046521782875	0.0026737968437373642	0.0	0.0	0.0	0.010695187374949457	0.05525846779346466	0.0053475936874747285	0.0017825311515480282	0.016934046521782875	0.016934046521782875	0.0	0.01871657744050026	0.0	0.04634581133723259	0.02406417019665241	0.0053475936874747285	0.007130124606192113	0.01604278013110161	0.014260249212384226	0.016934046521782875	0.004456327762454747	0.02406417019665241	0.03921568766236305	0.0	0.008021390065550804	0.0008912655757740141	0.013368983753025532	0.0	0.0	0.0017825311515480282	0.0	0.0053475936874747285	0.004456327762454747	0.0	0.0017825311515480282	0.0	0.0008912655757740141	0.0	0.01604278013110161
0.005341880489140749	0.0	0.009615384973585606	0.0010683761211112142	0.044871795922517776	0.0021367522422224283	0.024572649970650676	0.0010683761211112142	0.01175213698297739	0.0074786324985325345	0.01175213698297739	0.0	0.0	0.0010683761211112142	0.020299145951867104	0.0	0.0021367522422224283	0.0021367522422224283	0.0021367522422224283	0.005341880489140749	0.0	0.0	0.0	0.010683760978281498	0.0021367522422224283	0.004273504484444857	0.0021367522422224283	0.0	0.0	0.0	0.0	0.0	0.0064102564938366404	0.0064102564938366404	0.05876068398356438	0.0	0.0416666679084301	0.02777777798473835	0.005341880489140749	0.0	0.01816239394247532	0.02884615398943424	0.004273504484444857	0.0010683761211112142	0.0	0.0	0.008547008968889713	0.0	0.0	0.0
0.0	0.0	0.03075396828353405	0.002976190531626344	0.002976190531626344	0.006944444496184588	0.02480158768594265	0.0	0.01884920708835125	0.001984127098694444	0.0049603176303207866	0.001984127098694444	0.0039682541973888865	0.0049603176303207866	0.01785714365541935	0.001984127098694444	0.000992063549347222	0.001984127098694444	0.0466269850730896	0.005952381063252688	0.01587301678955555	0.010912698693573477	0.01686508022248745	0.008928571827709675	0.014880952425301075	0.001984127098694444	0.002976190531626344	0.0	0.008928571827709675	0.009920635260641577	0.014880952425301075	0.01587301678955555	0.013888888992369177	0.006944444496184588	0.01587301678955555	0.0	0.0545634925365448	0.008928571827709675	0.001984127098694444	0.0049603176303207866	0.0049603176303207866	0.0049603176303207866	0.0039682541973888865	0.002976190531626344	0.000992063549347222	0.001984127098694444	0.010912698693573477	0.001984127098694444	0.0039682541973888865	0.0
0.09409409761428833	0.3033033013343811	0.0	0.0	0.0	0.0	0.0	0.0	0.0	0.0	0.0	0.0	0.021021021530032158	0.0010010009864345193	0.01601601578295231	0.00300300307571888	0.04504504427313805	0.0	0.0	0.0	0.021021021530032158	0.006006006151437759	0.0	0.0	0.0	0.006006006151437759	0.019019018858671192	0.0	0.0	0.0	0.0	0.0020020019728690386	0.0	0.013013012707233429	0.0	0.0010010009864345193	0.0	0.0	0.019019018858671192	0.0	0.0	0.0	0.0	0.0	0.00300300307571888	0.0	0.0020020019728690386	0.0020020019728690386	0.0010010009864345193	0.00300300307571888
0.0	0.0	0.4847972989082336	0.0	0.0	0.0	0.0	0.0	0.0	0.0008445946150459349	0.002533783670514822	0.01520270295441151	0.0008445946150459349	0.0	0.017736487090587616	0.01604729704558849	0.0	0.0	0.04307432472705841	0.021114865317940712	0.014358107931911944	0.0008445946150459349	0.01097972970455885	0.0	0.0008445946150459349	0.0	0.0	0.0	0.014358107931911944	0.027871621772646904	0.0033783784601837397	0.0092905405908823	0.0	0.0	0.054054055362939835	0.0	0.0	0.0	0.0	0.0	0.0	0.0	0.0	0.00422297278419137	0.023648649454116818	0.0	0.0	0.0016891892300918698	0.0	0.0
0.0098566310480237	0.02867383509874344	0.024193547666072845	0.001792114693671465	0.0	0.0008960573468357325	0.02867383509874344	0.006272401660680771	0.00716845877468586	0.03136200830340385	0.01433691754937172	0.0	0.0098566310480237	0.00716845877468586	0.0008960573468357325	0.0	0.016129031777381897	0.00716845877468586	0.010752688162028791	0.001792114693671465	0.006272401660680771	0.01344086043536663	0.0	0.006272401660680771	0.02329749055206776	0.02598566375672817	0.0	0.0	0.0	0.0	0.0	0.0	0.0098566310480237	0.02867383509874344	0.00358422938734293	0.002688172040507197	0.03673835098743439	0.0197132620960474	0.002688172040507197	0.00716845877468586	0.010752688162028791	0.02777777798473835	0.008064515888690948	0.0	0.0	0.0	0.012544803321361542	0.0	0.012544803321361542	0.005376344081014396
0.06666667014360428	0.03125	0.0	0.010416666977107523	0.014583333395421503	0.0	0.0020833334419876337	0.0	0.008333333767950535	0.0020833334419876337	0.01666666753590107	0.008333333767950535	0.0	0.0	0.0	0.014583333395421503	0.01666666753590107	0.004166666883975267	0.014583333395421503	0.0416666679084301	0.0416666679084301	0.0	0.0416666679084301	0.0062500000931322575	0.04583333432674408	0.004166666883975267	0.008333333767950535	0.004166666883975267	0.03958333283662796	0.06875000149011612	0.03333333507180214	0.01666666753590107	0.01666666753590107	0.0062500000931322575	0.0	0.01875000074505806	0.0	0.0	0.0	0.0	0.01875000074505806	0.0	0.010416666977107523	0.0	0.04374999925494194	0.0	0.0	0.0020833334419876337	0.0	0.010416666977107523
0.035256411880254745	0.02777777798473835	0.008547008968889713	0.0010683761211112142	0.0021367522422224283	0.003205128246918321	0.0	0.004273504484444857	0.0	0.020299145951867104	0.0074786324985325345	0.003205128246918321	0.0	0.004273504484444857	0.0021367522422224283	0.0	0.019230769947171208	0.0021367522422224283	0.008547008968889713	0.0010683761211112142	0.02884615398943424	0.004273504484444857	0.003205128246918321	0.0021367522422224283	0.012820512987673284	0.010683760978281498	0.0064102564938366404	0.0	0.0010683761211112142	0.0	0.0021367522422224283	0.005341880489140749	0.008547008968889713	0.025641025975346562	0.012820512987673284	0.005341880489140749	0.005341880489140749	0.024572649970650676	0.009615384973585606	0.003205128246918321	0.0	0.004273504484444857	0.0010683761211112142	0.0010683761211112142	0.0	0.009615384973585606	0.003205128246918321	0.0010683761211112142	0.024572649970650676	0.0064102564938366404
0.01945945993065834	0.008648648858070374	0.014054054394364357	0.004324324429035187	0.012972973287105559	0.014054054394364357	0.011891892179846764	0.005405405536293984	0.023783784359693527	0.06378378719091415	0.018378378823399544	0.007567567750811577	0.006486486643552779	0.005405405536293984	0.02270270325243473	0.004324324429035187	0.030270271003246307	0.0010810811072587967	0.01621621660888195	0.0	0.02162162214517593	0.008648648858070374	0.014054054394364357	0.0	0.014054054394364357	0.015135135501623154	0.010810811072587969	0.0010810811072587967	0.01621621660888195	0.004324324429035187	0.015135135501623154	0.02162162214517593	0.057297296822071075	0.020540541037917137	0.0	0.007567567750811577	0.008648648858070374	0.020540541037917137	0.0	0.0032432433217763896	0.007567567750811577	0.00972972996532917	0.0032432433217763896	0.007567567750811577	0.017297297716140747	0.0	0.012972973287105559	0.0021621622145175934	0.015135135501623154	0.0
0.11611611396074295	0.2702702581882477	0.005005004815757275	0.03503503650426865	0.0	0.0	0.0010010009864345193	0.03403403237462044	0.006006006151437759	0.0	0.0	0.0	0.026026025414466858	0.0	0.0020020019728690386	0.0	0.1301301270723343	0.0	0.0020020019728690386	0.0010010009864345193	0.0010010009864345193	0.0	0.0	0.0	0.004004003945738077	0.0	0.0010010009864345193	0.0	0.0	0.0	0.0	0.0	0.014014014042913914	0.00300300307571888	0.0	0.0	0.0	0.0	0.0	0.0	0.0	0.0	0.005005004815757275	0.0	0.0	0.0	0.025025025010108948	0.0	0.00300300307571888	0.0
0.02222222276031971	0.011111111380159857	0.0046296296641230575	0.011111111380159857	0.006481481250375509	0.002777777845039964	0.034259259700775146	0.0046296296641230575	0.005555555690079928	0.003703703638166189	0.006481481250375509	0.008333333767950535	0.0	0.0018518518190830946	0.006481481250375509	0.013888888992369177	0.0009259259095415473	0.0009259259095415473	0.010185184888541698	0.015740741044282913	0.014814814552664757	0.008333333767950535	0.026851851493120197	0.01944444514811039	0.021296296268701557	0.002777777845039964	0.014814814552664757	0.002777777845039964	0.02500000037252903	0.02222222276031971	0.026851851493120197	0.003703703638166189	0.012037036940455437	0.005555555690079928	0.003703703638166189	0.0046296296641230575	0.028703704476356506	0.0018518518190830946	0.002777777845039964	0.0	0.02222222276031971	0.0009259259095415473	0.026851851493120197	0.0009259259095415473	0.0	0.0009259259095415473	0.017592592164874073	0.0009259259095415473	0.0018518518190830946	0.0009259259095415473
0.0439189188182354	0.14076577126979828	0.0	0.03265765681862831	0.0	0.0	0.006756756920367479	0.03603603690862656	0.0033783784601837397	0.006756756920367479	0.00225225230678916	0.0	0.02477477490901947	0.037162162363529205	0.00225225230678916	0.0	0.06869369000196457	0.023648649454116818	0.0	0.00225225230678916	0.005630630534142257	0.0033783784601837397	0.0	0.02139639668166637	0.0033783784601837397	0.00450450461357832	0.005630630534142257	0.0	0.0	0.0	0.0	0.0033783784601837397	0.007882882840931416	0.038288287818431854	0.0	0.012387387454509735	0.0	0.00900900922715664	0.006756756920367479	0.0	0.01689189113676548	0.00112612615339458	0.00112612615339458	0.0	0.0	0.0	0.01576576568186283	0.0	0.00450450461357832	0.0033783784601837397
0.007882882840931416	0.0	0.34797295928001404	0.00225225230678916	0.0	0.0	0.005630630534142257	0.00112612615339458	0.0	0.0	0.00225225230678916	0.0	0.005630630534142257	0.04054053872823715	0.00900900922715664	0.0	0.0	0.0	0.10135135054588318	0.0	0.0	0.01689189113676548	0.0	0.0	0.00112612615339458	0.0	0.0	0.0	0.0	0.0	0.0	0.0	0.0	0.0	0.10022522509098053	0.0	0.007882882840931416	0.0	0.0033783784601837397	0.038288287818431854	0.0	0.0	0.0	0.0	0.0	0.0	0.00225225230678916	0.0	0.0	0.0
0.057870369404554374	0.15856482088565824	0.0	0.0011574074160307644	0.0	0.0046296296641230575	0.0	0.0	0.0	0.0	0.0	0.0	0.008101851679384708	0.0	0.0	0.0	0.05439814925193786	0.0011574074160307644	0.0	0.0023148148320615287	0.03125	0.0	0.0	0.0	0.047453705221414566	0.02083333395421505	0.005787036847323179	0.0	0.0	0.0	0.0	0.0	0.0034722222480922933	0.02314814738929272	0.0011574074160307644	0.0	0.0	0.0	0.015046296641230585	0.0	0.0	0.0	0.0046296296641230575	0.0	0.0	0.0	0.0	0.0011574074160307644	0.0	0.0
0.020202020183205605	0.017676766961812973	0.0037878789007663727	0.02272727340459824	0.0	0.023989899083971974	0.01262626238167286	0.0	0.021464645862579342	0.034090910106897354	0.013888888992369177	0.0037878789007663727	0.017676766961812973	0.008838383480906488	0.0	0.02651515230536461	0.0037878789007663727	0.01262626238167286	0.005050505045801401	0.0	0.002525252522900701	0.020202020183205605	0.005050505045801401	0.0	0.034090910106897354	0.02272727340459824	0.008838383480906488	0.0	0.005050505045801401	0.013888888992369177	0.00631313119083643	0.007575757801532745	0.018939394503831863	0.02651515230536461	0.0	0.0037878789007663727	0.02525252476334572	0.0037878789007663727	0.0012626262614503505	0.0	0.0	0.005050505045801401	0.011363636702299118	0.005050505045801401	0.00631313119083643	0.016414141282439232	0.007575757801532745	0.002525252522900701	0.002525252522900701	0.06186868622899056
0.006756756920367479	0.00450450461357832	0.06081081181764603	0.007882882840931416	0.00112612615339458	0.0	0.013513513840734959	0.011261261068284513	0.012387387454509735	0.02139639668166637	0.0033783784601837397	0.0	0.01463963929563761	0.0	0.007882882840931416	0.0	0.012387387454509735	0.00112612615339458	0.02590090036392212	0.0	0.011261261068284513	0.005630630534142257	0.011261261068284513	0.00450450461357832	0.00900900922715664	0.0	0.00450450461357832	0.0	0.005630630534142257	0.007882882840931416	0.012387387454509735	0.00225225230678916	0.012387387454509735	0.00450450461357832	0.022522522136569027	0.00450450461357832	0.02590090036392212	0.012387387454509735	0.006756756920367479	0.00225225230678916	0.01463963929563761	0.010135134682059288	0.0033783784601837397	0.0	0.007882882840931416	0.0	0.010135134682059288	0.00225225230678916	0.00450450461357832	0.0
0.0033783784601837397	0.007882882840931416	0.06644143909215927	0.00225225230678916	0.0033783784601837397	0.0033783784601837397	0.007882882840931416	0.00225225230678916	0.007882882840931416	0.012387387454509735	0.01576576568186283	0.007882882840931416	0.012387387454509735	0.06531531363725662	0.00225225230678916	0.00450450461357832	0.0	0.01463963929563761	0.020270269364118576	0.007882882840931416	0.007882882840931416	0.007882882840931416	0.0	0.0	0.012387387454509735	0.005630630534142257	0.00112612615339458	0.00225225230678916	0.00450450461357832	0.005630630534142257	0.0	0.010135134682059288	0.019144143909215927	0.011261261068284513	0.06981982290744781	0.00900900922715664	0.00450450461357832	0.0	0.01801801845431328	0.023648649454116818	0.0033783784601837397	0.007882882840931416	0.00900900922715664	0.006756756920367479	0.006756756920367479	0.0033783784601837397	0.0	0.0	0.0033783784601837397	0.007882882840931416
0.011824324727058409	0.005067567341029644	0.0033783784601837397	0.0	0.0	0.0	0.0033783784601837397	0.0	0.0	0.0033783784601837397	0.0033783784601837397	0.0	0.0033783784601837397	0.0	0.0016891892300918698	0.0	0.005067567341029644	0.0033783784601837397	0.0	0.03885135054588318	0.010135134682059288	0.010135134682059288	0.027027027681469917	0.0016891892300918698	0.005067567341029644	0.0016891892300918698	0.0	0.0	0.006756756920367479	0.0	0.00844594556838274	0.0016891892300918698	0.0	0.006756756920367479	0.013513513840734959	0.0	0.0	0.028716215863823887	0.0	0.0	0.0033783784601837397	0.0	0.0	0.0	0.011824324727058409	0.0	0.0	0.0016891892300918698	0.0016891892300918698	0.0
0.03395061567425728	0.0	0.034979425370693214	0.010288066230714321	0.003086419776082039	0.007201645988970995	0.043209876865148544	0.007201645988970995	0.018518518656492237	0.008230452425777912	0.006172839552164078	0.005144033115357161	0.003086419776082039	0.0	0.0	0.010288066230714321	0.012345679104328156	0.0	0.017489712685346603	0.004115226212888956	0.012345679104328156	0.010288066230714321	0.03292180970311165	0.0	0.011316872201859951	0.0	0.009259259328246115	0.001028806553222239	0.022633744403719902	0.019547324627637863	0.03292180970311165	0.005144033115357161	0.05144032835960388	0.0	0.022633744403719902	0.001028806553222239	0.034979425370693214	0.001028806553222239	0.0	0.0	0.02366255223751068	0.001028806553222239	0.012345679104328156	0.004115226212888956	0.0	0.0	0.01440329197794199	0.001028806553222239	0.004115226212888956	0.0
0.06306306272745132	0.13913914561271667	0.00900900922715664	0.0200200192630291	0.008008007891476154	0.00300300307571888	0.0	0.019019018858671192	0.0	0.0	0.006006006151437759	0.0	0.014014014042913914	0.005005004815757275	0.013013012707233429	0.0	0.04504504427313805	0.01201201230287552	0.006006006151437759	0.026026025414466858	0.0300300307571888	0.025025025010108948	0.014014014042913914	0.00300300307571888	0.006006006151437759	0.019019018858671192	0.0300300307571888	0.0	0.005005004815757275	0.052052050828933716	0.015015015378594397	0.007007007021456957	0.01201201230287552	0.02402402460575104	0.03903903812170029	0.005005004815757275	0.0	0.0	0.007007007021456957	0.006006006151437759	0.0020020019728690386	0.0	0.006006006151437759	0.0	0.008008007891476154	0.0	0.01201201230287552	0.0010010009864345193	0.004004003945738077	0.0
0.0564042292535305	0.014101057313382626	0.07990599423646927	0.008225616998970509	0.0	0.001175088109448552	0.0023501762188971047	0.004700352437794209	0.0	0.0035252643283456564	0.012925969436764715	0.0	0.012925969436764715	0.0317273810505867	0.001175088109448552	0.0	0.009400704875588415	0.001175088109448552	0.008225616998970509	0.0023501762188971047	0.004700352437794209	0.0035252643283456564	0.0	0.0023501762188971047	0.0035252643283456564	0.0035252643283456564	0.0	0.0	0.004700352437794209	0.0	0.0	0.010575792752206327	0.02232667431235313	0.016451233997941017	0.02937720343470573	0.005875440780073404	0.001175088109448552	0.007050528656691313	0.001175088109448552	0.007050528656691313	0.0	0.0	0.0	0.0035252643283456564	0.004700352437794209	0.0	0.02115158550441265	0.0023501762188971047	0.023501763120293617	0.011750881560146809
0.02270270325243473	0.3199999928474426	0.0	0.005405405536293984	0.0	0.0	0.0	0.012972973287105559	0.005405405536293984	0.004324324429035187	0.0032432433217763896	0.0	0.020540541037917137	0.0021621622145175934	0.008648648858070374	0.0	0.027027027681469917	0.0032432433217763896	0.005405405536293984	0.0	0.010810811072587969	0.018378378823399544	0.0	0.010810811072587969	0.010810811072587969	0.008648648858070374	0.024864865466952324	0.0	0.0	0.004324324429035187	0.0	0.004324324429035187	0.0	0.010810811072587969	0.0032432433217763896	0.014054054394364357	0.0	0.0	0.017297297716140747	0.0010810811072587967	0.00972972996532917	0.004324324429035187	0.0	0.0	0.0	0.0010810811072587967	0.020540541037917137	0.0	0.004324324429035187	0.0
0.008225616998970509	0.0176263228058815	0.0	0.02232667431235313	0.0	0.011750881560146809	0.019976498559117317	0.014101057313382626	0.030552292242646217	0.025851938873529438	0.008225616998970509	0.0023501762188971047	0.009400704875588415	0.012925969436764715	0.009400704875588415	0.0035252643283456564	0.012925969436764715	0.0023501762188971047	0.0	0.011750881560146809	0.010575792752206327	0.012925969436764715	0.009400704875588415	0.039952997118234634	0.007050528656691313	0.004700352437794209	0.011750881560146809	0.0	0.014101057313382626	0.02467685006558895	0.009400704875588415	0.0023501762188971047	0.019976498559117317	0.005875440780073404	0.0	0.004700352437794209	0.02467685006558895	0.007050528656691313	0.004700352437794209	0.011750881560146809	0.032902467995882034	0.030552292242646217	0.02115158550441265	0.0035252643283456564	0.014101057313382626	0.015276146121323109	0.008225616998970509	0.001175088109448552	0.018801409751176838	0.0
0.01262626238167286	0.0	0.0	0.0	0.00631313119083643	0.037878789007663734	0.010101010091602802	0.0	0.0012626262614503505	0.023989899083971974	0.007575757801532745	0.017676766961812973	0.002525252522900701	0.0	0.04924242570996285	0.02272727340459824	0.0	0.007575757801532745	0.0	0.04040404036641121	0.02272727340459824	0.0037878789007663727	0.0	0.0	0.01515151560306549	0.002525252522900701	0.0	0.0	0.051767677068710334	0.023989899083971974	0.0	0.0	0.035353533923625946	0.01262626238167286	0.008838383480906488	0.0012626262614503505	0.010101010091602802	0.017676766961812973	0.0	0.0	0.0	0.0	0.0037878789007663727	0.0012626262614503505	0.037878789007663734	0.0	0.002525252522900701	0.002525252522900701	0.0	0.0
0.002450980478897691	0.0	0.002450980478897691	0.0016339869471266866	0.009803921915590765	0.01225490216165781	0.016339870169758797	0.003267973894253373	0.018790850415825844	0.032679740339517586	0.004084967542439699	0.002450980478897691	0.0	0.0008169934735633433	0.0008169934735633433	0.009803921915590765	0.0016339869471266866	0.0008169934735633433	0.006535947788506746	0.008169935084879398	0.002450980478897691	0.002450980478897691	0.0008169934735633433	0.010620915330946444	0.006535947788506746	0.004901960957795382	0.0	0.004901960957795382	0.004901960957795382	0.02042483724653721	0.0008169934735633433	0.005718954373151064	0.0008169934735633433	0.0016339869471266866	0.0008169934735633433	0.0008169934735633433	0.02450980432331562	0.056372549384832375	0.0016339869471266866	0.006535947788506746	0.008986928500235079	0.034313727170228965	0.008986928500235079	0.0008169934735633433	0.0	0.026960784569382668	0.004084967542439699	0.002450980478897691	0.002450980478897691	0.0
0.0	0.15202702581882474	0.0	0.00112612615339458	0.0	0.0	0.0	0.012387387454509735	0.0	0.0	0.0	0.0	0.00900900922715664	0.0	0.00225225230678916	0.0	0.006756756920367479	0.03378378227353096	0.0	0.0	0.01801801845431328	0.005630630534142257	0.0033783784601837397	0.18918919563293454	0.0	0.0	0.011261261068284513	0.0	0.00900900922715664	0.03378378227353096	0.00450450461357832	0.0	0.0	0.00225225230678916	0.0	0.0	0.00112612615339458	0.0	0.012387387454509735	0.00225225230678916	0.00225225230678916	0.0	0.00900900922715664	0.0	0.01576576568186283	0.00112612615339458	0.00112612615339458	0.0	0.02477477490901947	0.0
0.10810811072587967	0.014101057313382626	0.02937720343470573	0.015276146121323109	0.0	0.0	0.009400704875588415	0.012925969436764715	0.0	0.005875440780073404	0.0	0.0	0.02115158550441265	0.0035252643283456564	0.02115158550441265	0.0	0.018801409751176838	0.0	0.035252645611763	0.0023501762188971047	0.012925969436764715	0.036427732557058334	0.004700352437794209	0.016451233997941017	0.010575792752206327	0.012925969436764715	0.007050528656691313	0.0	0.0	0.0	0.004700352437794209	0.0	0.001175088109448552	0.007050528656691313	0.010575792752206327	0.0	0.0	0.001175088109448552	0.011750881560146809	0.027027027681469917	0.008225616998970509	0.0	0.004700352437794209	0.0	0.0	0.0	0.009400704875588415	0.0	0.014101057313382626	0.0035252643283456564
0.023023022338747975	0.008008007891476154	0.01201201230287552	0.01001000963151455	0.0	0.00300300307571888	0.007007007021456957	0.006006006151437759	0.0200200192630291	0.014014014042913914	0.006006006151437759	0.00300300307571888	0.006006006151437759	0.031031031161546707	0.007007007021456957	0.0	0.019019018858671192	0.029029028490185738	0.008008007891476154	0.0	0.023023022338747975	0.026026025414466858	0.00300300307571888	0.0020020019728690386	0.041041042655706406	0.008008007891476154	0.01201201230287552	0.0	0.005005004815757275	0.004004003945738077	0.0020020019728690386	0.008008007891476154	0.0200200192630291	0.005005004815757275	0.0	0.005005004815757275	0.013013012707233429	0.004004003945738077	0.004004003945738077	0.0	0.00900900922715664	0.005005004815757275	0.013013012707233429	0.00300300307571888	0.01001000963151455	0.011011010967195034	0.01801801845431328	0.0020020019728690386	0.0010010009864345193	0.0020020019728690386
0.035256411880254745	0.0	0.024572649970650676	0.0010683761211112142	0.0010683761211112142	0.0	0.012820512987673284	0.016025641933083534	0.03632478788495064	0.004273504484444857	0.0021367522422224283	0.0	0.0	0.010683760978281498	0.017094017937779427	0.0	0.0010683761211112142	0.003205128246918321	0.013888888992369177	0.009615384973585606	0.013888888992369177	0.03739316388964653	0.016025641933083534	0.01175213698297739	0.0010683761211112142	0.0	0.01816239394247532	0.0	0.01816239394247532	0.003205128246918321	0.014957264997065069	0.0	0.06517094373703003	0.0021367522422224283	0.0	0.003205128246918321	0.010683760978281498	0.0064102564938366404	0.013888888992369177	0.005341880489140749	0.042735043913125985	0.01816239394247532	0.012820512987673284	0.0	0.0	0.019230769947171208	0.009615384973585606	0.0021367522422224283	0.0010683761211112142	0.0
0.0	0.0010010009864345193	0.0	0.011011010967195034	0.026026025414466858	0.01801801845431328	0.0020020019728690386	0.004004003945738077	0.0010010009864345193	0.0010010009864345193	0.019019018858671192	0.005005004815757275	0.0010010009864345193	0.004004003945738077	0.0	0.02402402460575104	0.0020020019728690386	0.03203203156590462	0.00300300307571888	0.014014014042913914	0.0020020019728690386	0.0020020019728690386	0.022022021934390068	0.058058056980371475	0.00300300307571888	0.011011010967195034	0.00300300307571888	0.006006006151437759	0.021021021530032158	0.0800800770521164	0.022022021934390068	0.007007007021456957	0.0	0.008008007891476154	0.0	0.02402402460575104	0.00300300307571888	0.01201201230287552	0.0	0.0	0.004004003945738077	0.0	0.01001000963151455	0.006006006151437759	0.023023022338747975	0.007007007021456957	0.0	0.0020020019728690386	0.0020020019728690386	0.005005004815757275
0.02272727340459824	0.032828282564878464	0.005050505045801401	0.005050505045801401	0.005050505045801401	0.0	0.020202020183205605	0.007575757801532745	0.037878789007663734	0.007575757801532745	0.020202020183205605	0.0	0.02525252476334572	0.01515151560306549	0.01515151560306549	0.0	0.017676766961812973	0.0	0.017676766961812973	0.020202020183205605	0.005050505045801401	0.010101010091602802	0.007575757801532745	0.007575757801532745	0.007575757801532745	0.0	0.017676766961812973	0.0	0.005050505045801401	0.0	0.010101010091602802	0.0	0.02272727340459824	0.002525252522900701	0.0	0.0	0.0	0.01515151560306549	0.01515151560306549	0.0	0.005050505045801401	0.002525252522900701	0.007575757801532745	0.0	0.01515151560306549	0.0	0.035353533923625946	0.0	0.0	0.002525252522900701
0.010536398738622664	0.013409961946308613	0.0019157087663188575	0.0019157087663188575	0.0076628350652754315	0.003831417532637715	0.0296934861689806	0.0	0.035440612584352486	0.0076628350652754315	0.02011494338512421	0.0076628350652754315	0.0009578543831594287	0.0	0.005747126415371896	0.005747126415371896	0.028735632076859474	0.0	0.0009578543831594287	0.0009578543831594287	0.003831417532637715	0.0009578543831594287	0.011494252830743791	0.010536398738622664	0.012452106922864914	0.0009578543831594287	0.0	0.0019157087663188575	0.01532567013055086	0.01819923333823681	0.011494252830743791	0.004789271857589482	0.01915708743035793	0.0	0.0019157087663188575	0.002873563207685948	0.03448275849223137	0.017241379246115685	0.0	0.0	0.04406130313873291	0.011494252830743791	0.02011494338512421	0.003831417532637715	0.0	0.0009578543831594287	0.01532567013055086	0.0009578543831594287	0.0019157087663188575	0.004789271857589482
0.03703703731298447	0.0	0.17817817628383634	0.014014014042913914	0.0	0.0010010009864345193	0.0	0.0010010009864345193	0.0	0.01001000963151455	0.0020020019728690386	0.00300300307571888	0.006006006151437759	0.042042043060064316	0.0200200192630291	0.0020020019728690386	0.00300300307571888	0.0	0.008008007891476154	0.0	0.0020020019728690386	0.028028028085827827	0.005005004815757275	0.005005004815757275	0.007007007021456957	0.0020020019728690386	0.0020020019728690386	0.0	0.00300300307571888	0.033033031970262534	0.008008007891476154	0.029029028490185738	0.0020020019728690386	0.0	0.00300300307571888	0.0020020019728690386	0.0	0.0	0.013013012707233429	0.0	0.0	0.004004003945738077	0.008008007891476154	0.0020020019728690386	0.004004003945738077	0.00300300307571888	0.0	0.0	0.0	0.004004003945738077
0.227941170334816	0.08088235557079315	0.078125	0.012867647223174572	0.0	0.0	0.0009191176504828037	0.01194852963089943	0.0	0.0	0.0073529412038624295	0.0	0.005514706019312143	0.009191176854074	0.010110294446349144	0.0	0.07077205926179886	0.0	0.01194852963089943	0.0009191176504828037	0.012867647223174572	0.009191176854074	0.0	0.004595588427037001	0.026654411107301712	0.004595588427037001	0.0	0.0	0.0018382353009656074	0.0	0.0	0.0	0.01194852963089943	0.0018382353009656074	0.005514706019312143	0.0	0.0	0.0	0.0036764706019312148	0.017463235184550285	0.0	0.0	0.0009191176504828037	0.0	0.0	0.0	0.015625	0.0	0.0	0.0
0.007407407276332378	0.0009259259095415473	0.006481481250375509	0.0009259259095415473	0.012037036940455437	0.0	0.02592592500150204	0.0	0.003703703638166189	0.0009259259095415473	0.01944444514811039	0.011111111380159857	0.02222222276031971	0.0	0.034259259700775146	0.0009259259095415473	0.0018518518190830946	0.0009259259095415473	0.014814814552664757	0.005555555690079928	0.026851851493120197	0.013888888992369177	0.005555555690079928	0.003703703638166189	0.0018518518190830946	0.005555555690079928	0.003703703638166189	0.0	0.010185184888541698	0.008333333767950535	0.008333333767950535	0.015740741044282913	0.01666666753590107	0.0	0.003703703638166189	0.002777777845039964	0.03703703731298447	0.0009259259095415473	0.014814814552664757	0.005555555690079928	0.017592592164874073	0.0	0.006481481250375509	0.0018518518190830946	0.010185184888541698	0.007407407276332378	0.011111111380159857	0.002777777845039964	0.007407407276332378	0.010185184888541698
0.00953895039856434	0.0015898251440376045	0.0	0.006359300576150417	0.0	0.0	0.0047694751992821685	0.0015898251440376045	0.003179650288075209	0.022257551550865173	0.0015898251440376045	0.0	0.011128775775432587	0.0047694751992821685	0.006359300576150417	0.04133545234799385	0.03338632732629776	0.00953895039856434	0.0	0.00953895039856434	0.0	0.03815580159425736	0.0	0.022257551550865173	0.006359300576150417	0.011128775775432587	0.0015898251440376045	0.0	0.0047694751992821685	0.028616853058338162	0.0	0.007949125953018665	0.012718601152300836	0.0	0.0	0.0047694751992821685	0.003179650288075209	0.00953895039856434	0.0	0.0015898251440376045	0.0	0.03815580159425736	0.0	0.0	0.006359300576150417	0.0842607319355011	0.011128775775432587	0.0047694751992821685	0.017488075420260433	0.006359300576150417
0.006756756920367479	0.01447876449674368	0.009652509354054928	0.009652509354054928	0.00193050189409405	0.023166023194789886	0.005791505798697472	0.0154440151527524	0.018339768052101132	0.029922779649496082	0.000965250947047025	0.0	0.019305018708109856	0.0038610037881881	0.010617760941386223	0.011583011597394943	0.008687258698046206	0.016409266740083694	0.01447876449674368	0.004826254677027464	0.018339768052101132	0.011583011597394943	0.005791505798697472	0.020270269364118576	0.019305018708109856	0.016409266740083694	0.016409266740083694	0.0	0.005791505798697472	0.0038610037881881	0.006756756920367479	0.006756756920367479	0.010617760941386223	0.008687258698046206	0.009652509354054928	0.013513513840734959	0.006756756920367479	0.0038610037881881	0.009652509354054928	0.00193050189409405	0.002895752899348736	0.002895752899348736	0.005791505798697472	0.0	0.0077220075763762	0.004826254677027464	0.010617760941386223	0.00193050189409405	0.009652509354054928	0.002895752899348736
0.0	0.244244247674942	0.0	0.008008007891476154	0.01001000963151455	0.008008007891476154	0.0	0.026026025414466858	0.007007007021456957	0.01201201230287552	0.00300300307571888	0.0	0.026026025414466858	0.022022021934390068	0.008008007891476154	0.0	0.019019018858671192	0.021021021530032158	0.0	0.00900900922715664	0.0	0.007007007021456957	0.004004003945738077	0.015015015378594397	0.0010010009864345193	0.006006006151437759	0.005005004815757275	0.0	0.0	0.0020020019728690386	0.006006006151437759	0.0010010009864345193	0.013013012707233429	0.04304304346442223	0.0	0.027027027681469917	0.0	0.0010010009864345193	0.008008007891476154	0.0	0.0010010009864345193	0.0	0.01201201230287552	0.0020020019728690386	0.0	0.0	0.006006006151437759	0.0	0.007007007021456957	0.006006006151437759
0.061936937272548676	0.11261261254549025	0.0	0.005630630534142257	0.005630630534142257	0.006756756920367479	0.01463963929563761	0.01576576568186283	0.00450450461357832	0.00450450461357832	0.006756756920367479	0.0	0.020270269364118576	0.02927927859127521	0.0	0.013513513840734959	0.02590090036392212	0.02590090036392212	0.00112612615339458	0.00225225230678916	0.0	0.0033783784601837397	0.0	0.00450450461357832	0.00225225230678916	0.048423424363136285	0.0	0.0	0.0	0.00112612615339458	0.00112612615339458	0.00112612615339458	0.006756756920367479	0.027027027681469917	0.0	0.005630630534142257	0.007882882840931416	0.00900900922715664	0.0	0.0	0.00225225230678916	0.0	0.00112612615339458	0.00112612615339458	0.00225225230678916	0.00225225230678916	0.0033783784601837397	0.0033783784601837397	0.0033783784601837397	0.019144143909215927
0.007007007021456957	0.005005004815757275	0.00900900922715664	0.006006006151437759	0.0020020019728690386	0.015015015378594397	0.0	0.0	0.00300300307571888	0.0	0.00300300307571888	0.0	0.008008007891476154	0.00300300307571888	0.00300300307571888	0.031031031161546707	0.0	0.015015015378594397	0.005005004815757275	0.0	0.007007007021456957	0.005005004815757275	0.01001000963151455	0.031031031161546707	0.00300300307571888	0.0020020019728690386	0.00300300307571888	0.004004003945738077	0.00900900922715664	0.023023022338747975	0.01001000963151455	0.0	0.008008007891476154	0.00900900922715664	0.0020020019728690386	0.0010010009864345193	0.0010010009864345193	0.00300300307571888	0.0010010009864345193	0.0	0.008008007891476154	0.004004003945738077	0.0	0.0	0.013013012707233429	0.03203203156590462	0.0020020019728690386	0.0010010009864345193	0.029029028490185738	0.0610610619187355
0.03736089169979096	0.007949125953018665	0.003179650288075209	0.0071542132645845405	0.0	0.006359300576150417	0.011923688463866709	0.010333863086998464	0.022257551550865173	0.011128775775432587	0.005564387887716293	0.003974562976509333	0.0015898251440376045	0.012718601152300836	0.008744037710130216	0.011128775775432587	0.012718601152300836	0.0047694751992821685	0.006359300576150417	0.0007949125720188023	0.003179650288075209	0.003179650288075209	0.014308426529169084	0.014308426529169084	0.002384737599641085	0.0015898251440376045	0.0007949125720188023	0.0071542132645845405	0.014308426529169084	0.019872814416885376	0.012718601152300836	0.003974562976509333	0.01589825190603733	0.003974562976509333	0.0047694751992821685	0.003179650288075209	0.01907790079712868	0.012718601152300836	0.002384737599641085	0.0015898251440376045	0.030206676572561264	0.022257551550865173	0.003974562976509333	0.003974562976509333	0.024642288684844967	0.007949125953018665	0.012718601152300836	0.0007949125720188023	0.0	0.003179650288075209
0.0	0.012285011820495129	0.0	0.0	0.00491400482133031	0.01965601928532124	0.0	0.0	0.0	0.0	0.01965601928532124	0.027027027681469917	0.014742014929652212	0.04176904261112213	0.00491400482133031	0.07616707682609558	0.0	0.002457002410665155	0.0	0.0	0.007371007464826106	0.0	0.012285011820495129	0.0	0.027027027681469917	0.0	0.012285011820495129	0.0565110556781292	0.00491400482133031	0.0	0.007371007464826106	0.0	0.00491400482133031	0.00982800964266062	0.0	0.00982800964266062	0.0	0.022113021463155743	0.002457002410665155	0.0	0.0	0.0	0.0	0.00982800964266062	0.007371007464826106	0.0	0.0	0.002457002410665155	0.0	0.03439803421497345
0.05513513460755348	0.04324324429035187	0.015135135501623154	0.014054054394364357	0.0032432433217763896	0.0021621622145175934	0.0032432433217763896	0.0021621622145175934	0.0010810811072587967	0.015135135501623154	0.006486486643552779	0.0	0.01621621660888195	0.005405405536293984	0.0021621622145175934	0.0	0.031351350247859955	0.030270271003246307	0.00972972996532917	0.0021621622145175934	0.014054054394364357	0.0032432433217763896	0.0	0.0324324332177639	0.02162162214517593	0.004324324429035187	0.011891892179846764	0.0	0.0	0.0	0.0	0.005405405536293984	0.024864865466952324	0.028108108788728714	0.00972972996532917	0.004324324429035187	0.005405405536293984	0.0	0.011891892179846764	0.0	0.0324324332177639	0.005405405536293984	0.0032432433217763896	0.0010810811072587967	0.0032432433217763896	0.0021621622145175934	0.0	0.0	0.030270271003246307	0.012972973287105559
0.01801801845431328	0.033033031970262534	0.00900900922715664	0.0	0.0	0.0	0.00300300307571888	0.0010010009864345193	0.0	0.027027027681469917	0.0	0.0	0.01601601578295231	0.004004003945738077	0.0	0.0	0.01001000963151455	0.00300300307571888	0.0010010009864345193	0.004004003945738077	0.01201201230287552	0.023023022338747975	0.0010010009864345193	0.0020020019728690386	0.01601601578295231	0.01001000963151455	0.005005004815757275	0.0	0.005005004815757275	0.062062062323093414	0.0020020019728690386	0.0	0.01001000963151455	0.013013012707233429	0.0	0.0	0.0	0.0	0.0	0.01601601578295231	0.005005004815757275	0.022022021934390068	0.0	0.0	0.006006006151437759	0.0	0.01601601578295231	0.0	0.031031031161546707	0.021021021530032158
0.030712530016899112	0.0565110556781292	0.018427519127726555	0.007371007464826106	0.0	0.0	0.0	0.0	0.00982800964266062	0.00491400482133031	0.018427519127726555	0.0	0.008599508553743362	0.0	0.0	0.002457002410665155	0.020884521305561062	0.0159705150872469	0.011056510731577871	0.0012285012053325774	0.013513513840734959	0.006142505910247564	0.0	0.013513513840734959	0.013513513840734959	0.0282555278390646	0.008599508553743362	0.0	0.0012285012053325774	0.029484029859304425	0.0012285012053325774	0.006142505910247564	0.007371007464826106	0.017199017107486725	0.013513513840734959	0.00491400482133031	0.0	0.0	0.00491400482133031	0.012285011820495129	0.0	0.00491400482133031	0.008599508553743362	0.003685503732413053	0.013513513840734959	0.0	0.003685503732413053	0.006142505910247564	0.020884521305561062	0.00491400482133031
0.045738045126199715	0.003118503140285611	0.02806652896106243	0.0010395010467618704	0.0	0.030145529657602314	0.025987526401877403	0.0	0.02806652896106243	0.020790020003914837	0.005197505000978707	0.009355509653687477	0.013513513840734959	0.0	0.013513513840734959	0.02390852384269237	0.016632016748189926	0.0	0.03326403349637985	0.0	0.003118503140285611	0.013513513840734959	0.0	0.0	0.04365904256701469	0.0	0.005197505000978707	0.016632016748189926	0.003118503140285611	0.0	0.0	0.008316008374094963	0.003118503140285611	0.005197505000978707	0.015592515468597412	0.003118503140285611	0.016632016748189926	0.011434511281549929	0.020790020003914837	0.0	0.0	0.0	0.006237006280571222	0.0041580041870474815	0.003118503140285611	0.0	0.0020790020935237408	0.0010395010467618704	0.006237006280571222	0.0
0.0317460335791111	0.0039682541973888865	0.029100529849529263	0.0066137565299868575	0.0013227512827143073	0.0066137565299868575	0.007936508394777775	0.0039682541973888865	0.009259259328246115	0.050264548510313034	0.018518518656492237	0.0	0.0013227512827143073	0.007936508394777775	0.0396825410425663	0.0	0.010582010261714458	0.0	0.026455026119947437	0.02777777798473835	0.0039682541973888865	0.007936508394777775	0.0	0.0039682541973888865	0.005291005130857229	0.0	0.013227513059973715	0.0	0.005291005130857229	0.0039682541973888865	0.0013227512827143073	0.009259259328246115	0.014550264924764631	0.0039682541973888865	0.013227513059973715	0.0	0.0066137565299868575	0.02116402052342892	0.026455026119947437	0.018518518656492237	0.017195766791701317	0.0026455025654286146	0.013227513059973715	0.0013227512827143073	0.0	0.011904762126505377	0.009259259328246115	0.0	0.014550264924764631	0.0
0.012972973287105559	0.0	0.0324324332177639	0.004324324429035187	0.007567567750811577	0.01621621660888195	0.0021621622145175934	0.0	0.03891891986131668	0.02270270325243473	0.020540541037917137	0.007567567750811577	0.006486486643552779	0.0	0.0032432433217763896	0.018378378823399544	0.024864865466952324	0.004324324429035187	0.04324324429035187	0.0	0.012972973287105559	0.0	0.011891892179846764	0.0	0.008648648858070374	0.0	0.0010810811072587967	0.0021621622145175934	0.006486486643552779	0.0	0.012972973287105559	0.007567567750811577	0.029189189895987514	0.0	0.008648648858070374	0.0	0.007567567750811577	0.006486486643552779	0.0021621622145175934	0.0021621622145175934	0.0010810811072587967	0.00972972996532917	0.007567567750811577	0.00972972996532917	0.012972973287105559	0.0021621622145175934	0.0	0.004324324429035187	0.034594595432281494	0.014054054394364357
0.011011010967195034	0.01601601578295231	0.051051050424575806	0.0010010009864345193	0.004004003945738077	0.0020020019728690386	0.00900900922715664	0.004004003945738077	0.0020020019728690386	0.0010010009864345193	0.0	0.0	0.011011010967195034	0.008008007891476154	0.0010010009864345193	0.031031031161546707	0.00300300307571888	0.02402402460575104	0.015015015378594397	0.0	0.004004003945738077	0.00300300307571888	0.006006006151437759	0.00300300307571888	0.0020020019728690386	0.008008007891476154	0.0	0.006006006151437759	0.008008007891476154	0.00300300307571888	0.007007007021456957	0.0	0.005005004815757275	0.0300300307571888	0.015015015378594397	0.006006006151437759	0.01201201230287552	0.005005004815757275	0.0	0.0010010009864345193	0.01001000963151455	0.0	0.0	0.00300300307571888	0.00900900922715664	0.004004003945738077	0.019019018858671192	0.0020020019728690386	0.00300300307571888	0.0610610619187355
0.0010010009864345193	0.01201201230287552	0.0	0.004004003945738077	0.0010010009864345193	0.0	0.0	0.0	0.028028028085827827	0.01701701618731022	0.014014014042913914	0.004004003945738077	0.0200200192630291	0.021021021530032158	0.01001000963151455	0.015015015378594397	0.004004003945738077	0.0200200192630291	0.007007007021456957	0.007007007021456957	0.01701701618731022	0.0300300307571888	0.011011010967195034	0.004004003945738077	0.004004003945738077	0.007007007021456957	0.014014014042913914	0.0010010009864345193	0.008008007891476154	0.029029028490185738	0.01201201230287552	0.01601601578295231	0.044044043868780136	0.0020020019728690386	0.0	0.021021021530032158	0.0	0.008008007891476154	0.0020020019728690386	0.0	0.025025025010108948	0.022022021934390068	0.00900900922715664	0.0	0.008008007891476154	0.062062062323093414	0.0010010009864345193	0.0010010009864345193	0.0010010009864345193	0.00300300307571888
0.02888888865709305	0.015555555932223797	0.004444444552063942	0.004444444552063942	0.0033333334140479565	0.004444444552063942	0.013333333656191826	0.0	0.02777777798473835	0.013333333656191826	0.0033333334140479565	0.0	0.006666666828095913	0.007777777966111898	0.008888889104127884	0.0	0.02666666731238365	0.005555555690079928	0.019999999552965164	0.018888888880610463	0.014444444328546526	0.005555555690079928	0.0	0.012222222052514551	0.012222222052514551	0.004444444552063942	0.0033333334140479565	0.0	0.0	0.006666666828095913	0.0	0.0	0.011111111380159857	0.007777777966111898	0.014444444328546526	0.0	0.005555555690079928	0.0	0.0	0.0	0.021111110225319862	0.002222222276031971	0.013333333656191826	0.0	0.0	0.014444444328546526	0.0033333334140479565	0.0	0.021111110225319862	0.0
0.03903903812170029	0.007507507689297198	0.007507507689297198	0.0	0.0	0.07507507503032684	0.0	0.0	0.0015015015378594398	0.00300300307571888	0.00900900922715664	0.01801801845431328	0.01201201230287552	0.0	0.0	0.034534536302089684	0.015015015378594397	0.01201201230287552	0.010510510765016079	0.0	0.00900900922715664	0.00900900922715664	0.01201201230287552	0.0	0.06906907260417937	0.0	0.00300300307571888	0.02402402460575104	0.0015015015378594398	0.0	0.013513513840734959	0.01201201230287552	0.04054053872823715	0.0015015015378594398	0.015015015378594397	0.00300300307571888	0.0	0.0	0.0	0.0	0.0	0.0	0.00900900922715664	0.0	0.00300300307571888	0.00900900922715664	0.0	0.0015015015378594398	0.00300300307571888	0.010510510765016079
0.0593869723379612	0.005747126415371896	0.0009578543831594287	0.004789271857589482	0.006704980973154306	0.0009578543831594287	0.022988505661487583	0.0	0.04022988677024841	0.009578543715178968	0.004789271857589482	0.002873563207685948	0.005747126415371896	0.0	0.0019157087663188575	0.0	0.031609196215868	0.005747126415371896	0.008620689623057842	0.0009578543831594287	0.002873563207685948	0.008620689623057842	0.02011494338512421	0.004789271857589482	0.002873563207685948	0.009578543715178968	0.014367816038429737	0.0	0.030651340261101726	0.014367816038429737	0.02011494338512421	0.022988505661487583	0.05747126415371895	0.006704980973154306	0.0009578543831594287	0.003831417532637715	0.01819923333823681	0.013409961946308613	0.008620689623057842	0.0	0.04214559495449066	0.004789271857589482	0.003831417532637715	0.0	0.0	0.0	0.011494252830743791	0.0009578543831594287	0.011494252830743791	0.0
0.04347826167941093	0.036427732557058334	0.001175088109448552	0.014101057313382626	0.009400704875588415	0.011750881560146809	0.001175088109448552	0.0176263228058815	0.0023501762188971047	0.001175088109448552	0.0423031710088253	0.0	0.0023501762188971047	0.0	0.019976498559117317	0.0	0.012925969436764715	0.030552292242646217	0.012925969436764715	0.02232667431235313	0.011750881560146809	0.0	0.0	0.011750881560146809	0.014101057313382626	0.057579319924116135	0.007050528656691313	0.0	0.02232667431235313	0.001175088109448552	0.0	0.0	0.014101057313382626	0.023501763120293617	0.001175088109448552	0.010575792752206327	0.0	0.02820211462676525	0.023501763120293617	0.0	0.004700352437794209	0.0023501762188971047	0.005875440780073404	0.0	0.02232667431235313	0.0	0.010575792752206327	0.0023501762188971047	0.0035252643283456564	0.02467685006558895
0.050528790801763535	0.10810811072587967	0.0035252643283456564	0.007050528656691313	0.0	0.001175088109448552	0.001175088109448552	0.0	0.0	0.0317273810505867	0.0	0.004700352437794209	0.016451233997941017	0.02232667431235313	0.0023501762188971047	0.036427732557058334	0.0387779101729393	0.008225616998970509	0.0035252643283456564	0.012925969436764715	0.001175088109448552	0.004700352437794209	0.0	0.027027027681469917	0.0	0.010575792752206327	0.014101057313382626	0.0035252643283456564	0.0035252643283456564	0.010575792752206327	0.001175088109448552	0.0	0.02820211462676525	0.02937720343470573	0.0	0.027027027681469917	0.0	0.001175088109448552	0.007050528656691313	0.0	0.0	0.0023501762188971047	0.0	0.0023501762188971047	0.0035252643283456564	0.0423031710088253	0.010575792752206327	0.001175088109448552	0.004700352437794209	0.005875440780073404
0.02281746082007885	0.008928571827709675	0.02083333395421505	0.0049603176303207866	0.0	0.002976190531626344	0.0416666679084301	0.006944444496184588	0.01984127052128315	0.02976190485060215	0.005952381063252688	0.000992063549347222	0.01785714365541935	0.02777777798473835	0.009920635260641577	0.005952381063252688	0.02480158768594265	0.0	0.0386904776096344	0.0	0.008928571827709675	0.01785714365541935	0.010912698693573477	0.001984127098694444	0.01686508022248745	0.002976190531626344	0.008928571827709675	0.0	0.000992063549347222	0.011904762126505377	0.008928571827709675	0.014880952425301075	0.0	0.0	0.006944444496184588	0.0049603176303207866	0.0515873022377491	0.02281746082007885	0.0039682541973888865	0.0	0.01587301678955555	0.007936508394777775	0.002976190531626344	0.0049603176303207866	0.0039682541973888865	0.0	0.01884920708835125	0.0	0.0039682541973888865	0.0
0.024147726595401764	0.015625	0.017045455053448674	0.0	0.0028409091755747795	0.011363636702299118	0.0	0.011363636702299118	0.008522727526724339	0.02130681835114956	0.0014204545877873898	0.0	0.014204545877873898	0.0028409091755747795	0.005681818351149559	0.0	0.019886363297700882	0.017045455053448674	0.017045455053448674	0.015625	0.009943181648850441	0.004261363763362168	0.02130681835114956	0.0	0.0014204545877873898	0.02272727340459824	0.017045455053448674	0.0	0.011363636702299118	0.0	0.02130681835114956	0.0	0.0014204545877873898	0.02556818164885044	0.008522727526724339	0.0014204545877873898	0.0	0.014204545877873898	0.005681818351149559	0.0028409091755747795	0.0014204545877873898	0.0028409091755747795	0.0	0.004261363763362168	0.02272727340459824	0.0028409091755747795	0.009943181648850441	0.0	0.014204545877873898	0.019886363297700882
0.125	0.0243055559694767	0.057870369404554374	0.03125	0.0	0.0	0.0011574074160307644	0.02314814738929272	0.0	0.0	0.0416666679084301	0.0	0.0	0.0	0.0381944440305233	0.0	0.02777777798473835	0.0	0.01967592537403107	0.0023148148320615287	0.0381944440305233	0.015046296641230585	0.0	0.0	0.0173611119389534	0.0011574074160307644	0.021990740671753883	0.0	0.012731481343507768	0.0011574074160307644	0.0	0.0	0.016203703358769417	0.011574073694646358	0.005787036847323179	0.0011574074160307644	0.0	0.0023148148320615287	0.03356481343507767	0.0011574074160307644	0.0	0.0	0.01967592537403107	0.0	0.0	0.0	0.008101851679384708	0.0	0.0	0.0
0.25112614035606384	0.04054053872823715	0.023648649454116818	0.03603603690862656	0.0	0.0	0.00225225230678916	0.03265765681862831	0.0033783784601837397	0.012387387454509735	0.0	0.0	0.02477477490901947	0.010135134682059288	0.00225225230678916	0.0	0.0833333358168602	0.0	0.01463963929563761	0.0	0.01576576568186283	0.0	0.0	0.0	0.0033783784601837397	0.007882882840931416	0.00450450461357832	0.0	0.0	0.0	0.0	0.0	0.019144143909215927	0.01801801845431328	0.0	0.0	0.0	0.0	0.005630630534142257	0.00225225230678916	0.00112612615339458	0.0	0.0033783784601837397	0.0	0.0	0.0	0.019144143909215927	0.0	0.030405405908823013	0.0
0.06781046092510222	0.0	0.0073529412038624295	0.0	0.002450980478897691	0.0008169934735633433	0.07026144117116928	0.0016339869471266866	0.02450980432331562	0.013071895577013493	0.010620915330946444	0.004084967542439699	0.03349673375487328	0.0073529412038624295	0.002450980478897691	0.0	0.014705882407724856	0.0	0.009803921915590765	0.0008169934735633433	0.003267973894253373	0.0	0.0	0.002450980478897691	0.0016339869471266866	0.0	0.0	0.0	0.0	0.0	0.0	0.008169935084879398	0.034313727170228965	0.002450980478897691	0.006535947788506746	0.005718954373151064	0.06372549384832382	0.025326797738671303	0.0008169934735633433	0.004901960957795382	0.018790850415825844	0.017973857000470158	0.002450980478897691	0.0008169934735633433	0.0	0.006535947788506746	0.03513072058558464	0.0008169934735633433	0.005718954373151064	0.0
0.1649305522441864	0.125	0.01128472201526165	0.0390625	0.00434027798473835	0.00434027798473835	0.0008680555620230733	0.0234375	0.006076388992369175	0.02777777798473835	0.0008680555620230733	0.0	0.0008680555620230733	0.0	0.0234375	0.0	0.0677083358168602	0.013888888992369177	0.01215277798473835	0.006944444496184588	0.02083333395421505	0.013888888992369177	0.0	0.01215277798473835	0.013888888992369177	0.006076388992369175	0.01909722201526165	0.0	0.0	0.0	0.0	0.0	0.0364583320915699	0.01128472201526165	0.0008680555620230733	0.0	0.0	0.0	0.02777777798473835	0.0034722222480922933	0.01128472201526165	0.0	0.0078125	0.0	0.0	0.0	0.0017361111240461467	0.0	0.01909722201526165	0.0
0.01770736277103424	0.06150978431105614	0.009319664910435677	0.0	0.016775395721197132	0.029822926968336105	0.0	0.0	0.002795899286866188	0.0260950606316328	0.03075489215552807	0.004659832455217838	0.007455731742084026	0.003727865871042013	0.012115564197301865	0.02516309358179569	0.02143522910773754	0.009319664910435677	0.0009319664677605033	0.0	0.018639329820871357	0.0	0.0	0.0	0.022367194294929504	0.008387697860598564	0.01957129500806332	0.02516309358179569	0.003727865871042013	0.0	0.0	0.003727865871042013	0.023299161344766617	0.04566635563969612	0.011183597147464752	0.008387697860598564	0.0	0.0018639329355210066	0.012115564197301865	0.0	0.004659832455217838	0.002795899286866188	0.0009319664677605033	0.0018639329355210066	0.003727865871042013	0.0009319664677605033	0.004659832455217838	0.0009319664677605033	0.009319664910435677	0.0065237651579082
0.0	0.009652509354054928	0.005791505798697472	0.005791505798697472	0.0154440151527524	0.0	0.0154440151527524	0.013513513840734959	0.0	0.0	0.0077220075763762	0.0038610037881881	0.00193050189409405	0.0	0.00193050189409405	0.0038610037881881	0.019305018708109856	0.0038610037881881	0.0	0.013513513840734959	0.005791505798697472	0.019305018708109856	0.0	0.03667953610420227	0.013513513840734959	0.005791505798697472	0.00193050189409405	0.0	0.005791505798697472	0.03474903479218483	0.0	0.021235521882772446	0.00193050189409405	0.013513513840734959	0.0	0.013513513840734959	0.00193050189409405	0.050193049013614655	0.005791505798697472	0.00193050189409405	0.00193050189409405	0.0	0.0038610037881881	0.009652509354054928	0.0077220075763762	0.0	0.011583011597394943	0.005791505798697472	0.0	0.0
0.0018639329355210066	0.06989748030900955	0.0009319664677605033	0.014911463484168053	0.0009319664677605033	0.003727865871042013	0.0065237651579082	0.0065237651579082	0.01397949643433094	0.011183597147464752	0.004659832455217838	0.0	0.024231128394603733	0.01397949643433094	0.0	0.0	0.002795899286866188	0.012115564197301865	0.0009319664677605033	0.0	0.002795899286866188	0.0	0.0065237651579082	0.0130475303158164	0.008387697860598564	0.014911463484168053	0.008387697860598564	0.0	0.0	0.0	0.0065237651579082	0.0260950606316328	0.008387697860598564	0.06337372213602066	0.0	0.014911463484168053	0.004659832455217838	0.012115564197301865	0.0	0.0	0.0009319664677605033	0.005591798573732376	0.0	0.0018639329355210066	0.0	0.0065237651579082	0.0	0.0018639329355210066	0.0018639329355210066	0.04193849116563797
0.04193849116563797	0.033550791442394264	0.0	0.0065237651579082	0.018639329820871357	0.028890959918498993	0.002795899286866188	0.0	0.01397949643433094	0.008387697860598564	0.011183597147464752	0.012115564197301865	0.016775395721197132	0.0018639329355210066	0.009319664910435677	0.028890959918498993	0.018639329820871357	0.03448275849223137	0.003727865871042013	0.01397949643433094	0.007455731742084026	0.016775395721197132	0.010251631028950214	0.004659832455217838	0.005591798573732376	0.0260950606316328	0.011183597147464752	0.023299161344766617	0.007455731742084026	0.016775395721197132	0.011183597147464752	0.0	0.004659832455217838	0.012115564197301865	0.0	0.003727865871042013	0.002795899286866188	0.0	0.010251631028950214	0.0	0.01584343053400516	0.007455731742084026	0.002795899286866188	0.003727865871042013	0.007455731742084026	0.014911463484168053	0.0	0.0009319664677605033	0.018639329820871357	0.01584343053400516
0.02366255223751068	0.004115226212888956	0.017489712685346603	0.010288066230714321	0.0	0.002057613106444478	0.021604938432574272	0.002057613106444478	0.015432098880410194	0.016460904851555824	0.007201645988970995	0.0	0.011316872201859951	0.004115226212888956	0.016460904851555824	0.0	0.01337448600679636	0.0	0.02880658395588398	0.004115226212888956	0.018518518656492237	0.002057613106444478	0.0	0.004115226212888956	0.010288066230714321	0.0	0.011316872201859951	0.0	0.006172839552164078	0.0	0.002057613106444478	0.002057613106444478	0.02572016417980194	0.004115226212888956	0.01440329197794199	0.001028806553222239	0.02572016417980194	0.021604938432574272	0.017489712685346603	0.0	0.01440329197794199	0.006172839552164078	0.015432098880410194	0.0	0.0	0.0	0.016460904851555824	0.001028806553222239	0.016460904851555824	0.009259259328246115
0.1501501500606537	0.11011011153459548	0.0	0.051051050424575806	0.0	0.0	0.00300300307571888	0.03203203156590462	0.014014014042913914	0.008008007891476154	0.0	0.0	0.025025025010108948	0.03503503650426865	0.0010010009864345193	0.0	0.1021021008491516	0.0020020019728690386	0.0	0.0	0.013013012707233429	0.004004003945738077	0.0	0.015015015378594397	0.0	0.01001000963151455	0.005005004815757275	0.0	0.0	0.0	0.0	0.0	0.03203203156590462	0.006006006151437759	0.0	0.014014014042913914	0.0	0.0	0.01701701618731022	0.0020020019728690386	0.019019018858671192	0.007007007021456957	0.013013012707233429	0.0	0.0	0.0	0.01701701618731022	0.0	0.03403403237462044	0.0
0.09409409761428833	0.09709709882736206	0.007007007021456957	0.004004003945738077	0.0020020019728690386	0.0020020019728690386	0.005005004815757275	0.007007007021456957	0.0	0.0010010009864345193	0.005005004815757275	0.00300300307571888	0.021021021530032158	0.00900900922715664	0.01601601578295231	0.0010010009864345193	0.06906907260417937	0.0	0.006006006151437759	0.0010010009864345193	0.013013012707233429	0.005005004815757275	0.0020020019728690386	0.0	0.033033031970262534	0.019019018858671192	0.0010010009864345193	0.0	0.0010010009864345193	0.0	0.0020020019728690386	0.004004003945738077	0.00900900922715664	0.02402402460575104	0.01001000963151455	0.00300300307571888	0.0	0.0	0.006006006151437759	0.015015015378594397	0.0	0.0	0.0	0.0020020019728690386	0.0010010009864345193	0.0	0.006006006151437759	0.0020020019728690386	0.004004003945738077	0.011011010967195034
0.008888889104127884	0.005555555690079928	0.04555555433034897	0.011111111380159857	0.004444444552063942	0.0033333334140479565	0.0	0.0	0.0011111111380159855	0.015555555932223797	0.006666666828095913	0.014444444328546526	0.0	0.0033333334140479565	0.007777777966111898	0.007777777966111898	0.0	0.009999999776482582	0.02777777798473835	0.006666666828095913	0.012222222052514551	0.0	0.029999999329447743	0.0	0.012222222052514551	0.002222222276031971	0.0	0.0	0.02777777798473835	0.024444444105029103	0.02777777798473835	0.014444444328546526	0.007777777966111898	0.011111111380159857	0.07666666805744171	0.015555555932223797	0.0	0.0011111111380159855	0.005555555690079928	0.0011111111380159855	0.0	0.0	0.0033333334140479565	0.0033333334140479565	0.0	0.002222222276031971	0.0033333334140479565	0.002222222276031971	0.005555555690079928	0.0
0.054054055362939835	0.02162162214517593	0.015135135501623154	0.006486486643552779	0.0010810811072587967	0.006486486643552779	0.0010810811072587967	0.012972973287105559	0.0	0.017297297716140747	0.015135135501623154	0.0	0.018378378823399544	0.0	0.0021621622145175934	0.004324324429035187	0.008648648858070374	0.020540541037917137	0.01621621660888195	0.007567567750811577	0.0032432433217763896	0.0032432433217763896	0.0	0.0	0.030270271003246307	0.0021621622145175934	0.0032432433217763896	0.0	0.0	0.0	0.0	0.00972972996532917	0.023783784359693527	0.015135135501623154	0.0032432433217763896	0.012972973287105559	0.004324324429035187	0.023783784359693527	0.0032432433217763896	0.005405405536293984	0.006486486643552779	0.0010810811072587967	0.0021621622145175934	0.0032432433217763896	0.0	0.0	0.005405405536293984	0.0	0.0032432433217763896	0.0010810811072587967
0.09635722637176514	0.004700352437794209	0.0035252643283456564	0.0035252643283456564	0.001175088109448552	0.0458284355700016	0.0	0.0	0.0035252643283456564	0.012925969436764715	0.011750881560146809	0.0317273810505867	0.010575792752206327	0.0035252643283456564	0.0	0.03407755494117737	0.001175088109448552	0.04817861318588257	0.0035252643283456564	0.0	0.011750881560146809	0.0	0.011750881560146809	0.0023501762188971047	0.027027027681469917	0.0035252643283456564	0.012925969436764715	0.015276146121323109	0.007050528656691313	0.007050528656691313	0.011750881560146809	0.0023501762188971047	0.004700352437794209	0.001175088109448552	0.0	0.019976498559117317	0.0023501762188971047	0.0	0.0	0.0	0.0	0.012925969436764715	0.0	0.004700352437794209	0.012925969436764715	0.015276146121323109	0.0	0.001175088109448552	0.010575792752206327	0.06933020055294037
0.045977011322975166	0.01819923333823681	0.011494252830743791	0.0076628350652754315	0.002873563207685948	0.02011494338512421	0.010536398738622664	0.0	0.037356320768594735	0.01915708743035793	0.02203065156936645	0.003831417532637715	0.0	0.0	0.02203065156936645	0.0076628350652754315	0.04118774086236954	0.003831417532637715	0.012452106922864914	0.0076628350652754315	0.0076628350652754315	0.02203065156936645	0.024904213845729828	0.014367816038429737	0.033524904400110245	0.003831417532637715	0.02011494338512421	0.0	0.03448275849223137	0.002873563207685948	0.02203065156936645	0.013409961946308613	0.026819923892617226	0.009578543715178968	0.002873563207685948	0.0009578543831594287	0.004789271857589482	0.0	0.004789271857589482	0.0	0.030651340261101726	0.008620689623057842	0.01915708743035793	0.006704980973154306	0.0009578543831594287	0.003831417532637715	0.0019157087663188575	0.0009578543831594287	0.009578543715178968	0.0
0.022113021463155743	0.0282555278390646	0.0159705150872469	0.00982800964266062	0.0159705150872469	0.00491400482133031	0.002457002410665155	0.012285011820495129	0.008599508553743362	0.013513513840734959	0.03931203857064247	0.007371007464826106	0.008599508553743362	0.008599508553743362	0.012285011820495129	0.017199017107486725	0.01965601928532124	0.012285011820495129	0.017199017107486725	0.008599508553743362	0.022113021463155743	0.023341523483395576	0.0	0.002457002410665155	0.018427519127726555	0.011056510731577871	0.01965601928532124	0.003685503732413053	0.013513513840734959	0.0012285012053325774	0.0	0.013513513840734959	0.0565110556781292	0.0159705150872469	0.007371007464826106	0.007371007464826106	0.0012285012053325774	0.012285011820495129	0.006142505910247564	0.0	0.00982800964266062	0.0	0.00491400482133031	0.00491400482133031	0.0159705150872469	0.013513513840734959	0.003685503732413053	0.0012285012053325774	0.0159705150872469	0.0
0.04604604467749596	0.013013012707233429	0.02402402460575104	0.0	0.0	0.00900900922715664	0.0	0.005005004815757275	0.006006006151437759	0.031031031161546707	0.00900900922715664	0.0	0.005005004815757275	0.03203203156590462	0.011011010967195034	0.0300300307571888	0.00300300307571888	0.023023022338747975	0.006006006151437759	0.0	0.00900900922715664	0.00900900922715664	0.0	0.0	0.007007007021456957	0.011011010967195034	0.0020020019728690386	0.03603603690862656	0.0020020019728690386	0.031031031161546707	0.0010010009864345193	0.0	0.01001000963151455	0.01701701618731022	0.005005004815757275	0.0	0.0	0.0	0.01601601578295231	0.022022021934390068	0.0	0.01001000963151455	0.0020020019728690386	0.005005004815757275	0.008008007891476154	0.019019018858671192	0.006006006151437759	0.0010010009864345193	0.00300300307571888	0.0
0.005630630534142257	0.034909911453723914	0.0	0.02590090036392212	0.0	0.010135134682059288	0.011261261068284513	0.012387387454509735	0.01463963929563761	0.02927927859127521	0.0	0.00225225230678916	0.020270269364118576	0.0	0.011261261068284513	0.0	0.0	0.04279279336333275	0.00112612615339458	0.00225225230678916	0.0	0.01689189113676548	0.0	0.0	0.05180180072784424	0.07319819927215576	0.006756756920367479	0.0	0.00112612615339458	0.006756756920367479	0.0	0.005630630534142257	0.011261261068284513	0.012387387454509735	0.0	0.0	0.00112612615339458	0.010135134682059288	0.012387387454509735	0.0	0.00225225230678916	0.01576576568186283	0.010135134682059288	0.0	0.00225225230678916	0.00112612615339458	0.0	0.0	0.00225225230678916	0.01801801845431328
0.007936508394777775	0.0	0.011111111380159857	0.0	0.005555555690079928	0.0039682541973888865	0.02380952425301075	0.0	0.008730159141123295	0.0039682541973888865	0.011904762126505377	0.0039682541973888865	0.0039682541973888865	0.0	0.029365079477429386	0.013492063619196415	0.007142857182770968	0.0039682541973888865	0.008730159141123295	0.013492063619196415	0.02063492126762867	0.009523809887468815	0.011904762126505377	0.007936508394777775	0.0039682541973888865	0.0	0.011904762126505377	0.0039682541973888865	0.008730159141123295	0.01746031828224659	0.012698412872850895	0.0063492064364254475	0.0007936508045531808	0.0	0.03333333507180214	0.007142857182770968	0.01666666753590107	0.007142857182770968	0.014285714365541937	0.0031746032182127237	0.01666666753590107	0.005555555690079928	0.004761904943734407	0.0015873016091063619	0.0	0.007936508394777775	0.010317460633814337	0.0007936508045531808	0.004761904943734407	0.0007936508045531808
0.0486486479640007	0.023423423990607258	0.012612612918019295	0.05765765905380249	0.0	0.0	0.003603603690862656	0.05585585534572601	0.010810811072587969	0.0	0.005405405536293984	0.0	0.010810811072587969	0.0	0.00900900922715664	0.0	0.030630631372332576	0.0	0.00900900922715664	0.0	0.001801801845431328	0.037837836891412735	0.0	0.007207207381725311	0.014414414763450624	0.010810811072587969	0.01981982029974461	0.0	0.001801801845431328	0.010810811072587969	0.0	0.0	0.04144144058227539	0.003603603690862656	0.028828829526901245	0.0	0.0	0.0	0.010810811072587969	0.001801801845431328	0.0	0.001801801845431328	0.003603603690862656	0.001801801845431328	0.0	0.007207207381725311	0.010810811072587969	0.0	0.003603603690862656	0.001801801845431328
0.03891891986131668	0.031351350247859955	0.017297297716140747	0.0021621622145175934	0.0	0.0	0.0032432433217763896	0.004324324429035187	0.008648648858070374	0.011891892179846764	0.0010810811072587967	0.0010810811072587967	0.011891892179846764	0.0	0.006486486643552779	0.0	0.034594595432281494	0.02270270325243473	0.011891892179846764	0.010810811072587969	0.010810811072587969	0.0	0.004324324429035187	0.023783784359693527	0.0	0.006486486643552779	0.0010810811072587967	0.0	0.005405405536293984	0.02270270325243473	0.0021621622145175934	0.0021621622145175934	0.015135135501623154	0.015135135501623154	0.025945946574211117	0.0032432433217763896	0.0021621622145175934	0.0	0.0032432433217763896	0.0032432433217763896	0.0	0.0010810811072587967	0.0	0.0	0.007567567750811577	0.0	0.0032432433217763896	0.0010810811072587967	0.028108108788728714	0.029189189895987514
0.02820211462676525	0.015276146121323109	0.0987074002623558	0.0035252643283456564	0.0	0.0023501762188971047	0.014101057313382626	0.015276146121323109	0.0	0.010575792752206327	0.009400704875588415	0.0	0.008225616998970509	0.011750881560146809	0.0	0.0	0.007050528656691313	0.0023501762188971047	0.0599294938147068	0.0	0.0	0.0	0.0	0.0	0.011750881560146809	0.015276146121323109	0.0	0.0	0.0	0.0	0.0	0.0	0.0	0.014101057313382626	0.0669800266623497	0.0023501762188971047	0.008225616998970509	0.011750881560146809	0.0	0.010575792752206327	0.001175088109448552	0.025851938873529438	0.001175088109448552	0.0	0.0	0.008225616998970509	0.005875440780073404	0.0	0.02937720343470573	0.0
0.0077220075763762	0.00308880303055048	0.009266409091651441	0.0023166022729128604	0.0069498070515692225	0.00308880303055048	0.013899614103138449	0.00154440151527524	0.02625482715666294	0.0069498070515692225	0.017760617658495903	0.0	0.0	0.0023166022729128604	0.0	0.0	0.005405405536293984	0.0069498070515692225	0.018532818183302883	0.00154440151527524	0.0	0.004633204545825721	0.0	0.008494208566844463	0.0023166022729128604	0.005405405536293984	0.0	0.0	0.0	0.0	0.0	0.0	0.00154440151527524	0.0023166022729128604	0.0038610037881881	0.00154440151527524	0.02779922820627689	0.04324324429035187	0.00077220075763762	0.0	0.011583011597394943	0.01312741357833147	0.0023166022729128604	0.00077220075763762	0.0	0.0023166022729128604	0.00077220075763762	0.0	0.009266409091651441	0.0
0.0	0.001351351384073496	0.0	0.0	0.0324324332177639	0.014864864759147169	0.0	0.0	0.002702702768146992	0.0	0.01756756752729416	0.009459459222853184	0.0	0.0	0.0	0.03513513505458832	0.005405405536293984	0.03513513505458832	0.005405405536293984	0.005405405536293984	0.006756756920367479	0.005405405536293984	0.02162162214517593	0.0040540541522204885	0.013513513840734959	0.0	0.005405405536293984	0.05810810625553131	0.012162161991000177	0.02972972951829433	0.020270269364118576	0.009459459222853184	0.02432432398200035	0.005405405536293984	0.0	0.005405405536293984	0.0	0.0	0.0	0.0	0.008108108304440975	0.0	0.001351351384073496	0.010810811072587969	0.022972973063588142	0.01756756752729416	0.0	0.002702702768146992	0.005405405536293984	0.0
0.0439189188182354	0.022522522136569027	0.027027027681469917	0.038288287818431854	0.00900900922715664	0.006756756920367479	0.00450450461357832	0.020270269364118576	0.02477477490901947	0.02590090036392212	0.019144143909215927	0.0	0.01689189113676548	0.0	0.027027027681469917	0.0	0.019144143909215927	0.0	0.04054053872823715	0.006756756920367479	0.013513513840734959	0.010135134682059288	0.0	0.02815315313637257	0.020270269364118576	0.005630630534142257	0.00112612615339458	0.0	0.00112612615339458	0.006756756920367479	0.0	0.00450450461357832	0.022522522136569027	0.00900900922715664	0.013513513840734959	0.00225225230678916	0.00112612615339458	0.011261261068284513	0.013513513840734959	0.00450450461357832	0.012387387454509735	0.006756756920367479	0.00450450461357832	0.00112612615339458	0.0033783784601837397	0.0	0.012387387454509735	0.00225225230678916	0.02927927859127521	0.0033783784601837397
0.0	0.036616161465644836	0.0	0.0012626262614503505	0.02777777798473835	0.04797979816794395	0.0	0.0	0.0	0.007575757801532745	0.013888888992369177	0.00631313119083643	0.0	0.0	0.0	0.010101010091602802	0.0037878789007663727	0.042929291725158684	0.0	0.05681818351149559	0.01262626238167286	0.0	0.0416666679084301	0.0	0.008838383480906488	0.023989899083971974	0.008838383480906488	0.01262626238167286	0.037878789007663734	0.017676766961812973	0.037878789007663734	0.010101010091602802	0.0	0.037878789007663734	0.0	0.01515151560306549	0.0	0.017676766961812973	0.0	0.0	0.0	0.0	0.0	0.00631313119083643	0.04040404036641121	0.0	0.0	0.0012626262614503505	0.0	0.0037878789007663727
0.04704704880714417	0.0800800770521164	0.01601601578295231	0.019019018858671192	0.0	0.0010010009864345193	0.004004003945738077	0.021021021530032158	0.0	0.01001000963151455	0.0	0.0	0.0200200192630291	0.027027027681469917	0.008008007891476154	0.0	0.00900900922715664	0.0020020019728690386	0.01701701618731022	0.0	0.007007007021456957	0.0200200192630291	0.0	0.0	0.01801801845431328	0.0400400385260582	0.014014014042913914	0.0	0.0	0.00300300307571888	0.0	0.0	0.0	0.01801801845431328	0.01001000963151455	0.0020020019728690386	0.0	0.0	0.011011010967195034	0.0010010009864345193	0.0	0.0020020019728690386	0.0010010009864345193	0.0	0.0	0.0	0.007007007021456957	0.0	0.0	0.0200200192630291
0.1317204236984253	0.0555555559694767	0.00716845877468586	0.02688172087073326	0.0	0.021505376324057583	0.0	0.0008960573468357325	0.001792114693671465	0.008064515888690948	0.0	0.0	0.0	0.0	0.012544803321361542	0.004480286967009306	0.04749104008078575	0.01433691754937172	0.001792114693671465	0.012544803321361542	0.02329749055206776	0.029569892212748524	0.0197132620960474	0.004480286967009306	0.03315412253141403	0.021505376324057583	0.016129031777381897	0.0	0.005376344081014396	0.01523297466337681	0.0197132620960474	0.018817204982042316	0.004480286967009306	0.012544803321361542	0.0	0.0	0.0	0.0	0.006272401660680771	0.0	0.0	0.0	0.0	0.0	0.0	0.0	0.00358422938734293	0.001792114693671465	0.012544803321361542	0.03136200830340385
0.0659722238779068	0.005787036847323179	0.010416666977107523	0.0	0.013888888992369177	0.015046296641230585	0.0659722238779068	0.009259259328246115	0.011574073694646358	0.0173611119389534	0.010416666977107523	0.0	0.0173611119389534	0.0034722222480922933	0.02083333395421505	0.0	0.005787036847323179	0.0	0.013888888992369177	0.0	0.0011574074160307644	0.0	0.0	0.0034722222480922933	0.02777777798473835	0.0034722222480922933	0.0023148148320615287	0.0	0.0	0.0	0.0	0.0	0.0046296296641230575	0.005787036847323179	0.0046296296641230575	0.0023148148320615287	0.07060185074806212	0.021990740671753883	0.009259259328246115	0.0046296296641230575	0.009259259328246115	0.012731481343507768	0.02083333395421505	0.0	0.0	0.0	0.011574073694646358	0.0	0.0	0.0011574074160307644
0.04444444552063942	0.04027777910232544	0.0347222238779068	0.01944444514811039	0.0	0.0	0.013888888992369177	0.012500000186264515	0.01944444514811039	0.001388888922519982	0.0	0.0	0.013888888992369177	0.0	0.01805555634200573	0.0	0.03888889029622078	0.006944444496184588	0.015277777798473837	0.001388888922519982	0.03611111268401146	0.004166666883975267	0.001388888922519982	0.011111111380159857	0.011111111380159857	0.008333333767950535	0.03611111268401146	0.0	0.005555555690079928	0.0	0.002777777845039964	0.001388888922519982	0.013888888992369177	0.006944444496184588	0.01944444514811039	0.02361111156642437	0.006944444496184588	0.0	0.03194444626569748	0.002777777845039964	0.013888888992369177	0.0	0.002777777845039964	0.0	0.0	0.012500000186264515	0.02500000037252903	0.0	0.02361111156642437	0.0
0.00900900922715664	0.0400400385260582	0.026026025414466858	0.00900900922715664	0.019019018858671192	0.0020020019728690386	0.0	0.0	0.0010010009864345193	0.0	0.031031031161546707	0.0	0.008008007891476154	0.0	0.004004003945738077	0.00300300307571888	0.01801801845431328	0.005005004815757275	0.014014014042913914	0.01701701618731022	0.029029028490185738	0.005005004815757275	0.006006006151437759	0.005005004815757275	0.008008007891476154	0.014014014042913914	0.023023022338747975	0.0	0.004004003945738077	0.028028028085827827	0.006006006151437759	0.014014014042913914	0.04504504427313805	0.01801801845431328	0.008008007891476154	0.03603603690862656	0.00300300307571888	0.0	0.013013012707233429	0.0	0.0020020019728690386	0.0010010009864345193	0.007007007021456957	0.004004003945738077	0.014014014042913914	0.0010010009864345193	0.0	0.0020020019728690386	0.004004003945738077	0.006006006151437759
0.001984127098694444	0.0	0.01984127052128315	0.0	0.007936508394777775	0.0049603176303207866	0.008928571827709675	0.001984127098694444	0.01785714365541935	0.013888888992369177	0.014880952425301075	0.0	0.001984127098694444	0.010912698693573477	0.0416666679084301	0.0	0.000992063549347222	0.005952381063252688	0.01785714365541935	0.001984127098694444	0.011904762126505377	0.005952381063252688	0.0	0.001984127098694444	0.006944444496184588	0.000992063549347222	0.0039682541973888865	0.0	0.0	0.0	0.0	0.006944444496184588	0.0039682541973888865	0.006944444496184588	0.008928571827709675	0.0	0.007936508394777775	0.0	0.0515873022377491	0.0039682541973888865	0.0049603176303207866	0.012896825559437277	0.02182539738714695	0.001984127098694444	0.0	0.006944444496184588	0.0	0.0	0.008928571827709675	0.01785714365541935
0.036382537335157394	0.0041580041870474815	0.015592515468597412	0.014553014189004896	0.0	0.003118503140285611	0.007276507094502448	0.006237006280571222	0.014553014189004896	0.022869022563099858	0.007276507094502448	0.007276507094502448	0.015592515468597412	0.007276507094502448	0.016632016748189926	0.01767151802778244	0.015592515468597412	0.006237006280571222	0.01767151802778244	0.0	0.013513513840734959	0.006237006280571222	0.0	0.0	0.015592515468597412	0.022869022563099858	0.007276507094502448	0.0	0.0	0.005197505000978707	0.0	0.008316008374094963	0.03534303605556488	0.007276507094502448	0.019750520586967468	0.005197505000978707	0.006237006280571222	0.003118503140285611	0.0041580041870474815	0.0	0.02390852384269237	0.013513513840734959	0.0020790020935237408	0.0010395010467618704	0.0	0.01767151802778244	0.013513513840734959	0.0010395010467618704	0.034303534775972366	0.003118503140285611
0.041889481246471405	0.09982174634933473	0.025846702978014943	0.01158645283430815	0.0	0.0026737968437373642	0.006238859146833421	0.006238859146833421	0.007130124606192113	0.008021390065550804	0.01515151560306549	0.0	0.014260249212384226	0.02317290566861629	0.0008912655757740141	0.0	0.012477718293666841	0.006238859146833421	0.004456327762454747	0.0	0.008021390065550804	0.013368983753025532	0.0008912655757740141	0.0053475936874747285	0.013368983753025532	0.022281639277935028	0.010695187374949457	0.0	0.0053475936874747285	0.0	0.0017825311515480282	0.01782531104981899	0.020499108359217644	0.06595365703105928	0.0008912655757740141	0.008021390065550804	0.0017825311515480282	0.004456327762454747	0.010695187374949457	0.0	0.013368983753025532	0.0008912655757740141	0.0053475936874747285	0.0053475936874747285	0.0	0.0	0.008021390065550804	0.0008912655757740141	0.008912655524909495	0.020499108359217644
0.03315412253141403	0.006272401660680771	0.001792114693671465	0.01433691754937172	0.0008960573468357325	0.02329749055206776	0.024193547666072845	0.004480286967009306	0.04211469367146492	0.012544803321361542	0.0098566310480237	0.0	0.0	0.0008960573468357325	0.012544803321361542	0.0	0.017025088891386986	0.006272401660680771	0.008960573934018612	0.01433691754937172	0.024193547666072845	0.010752688162028791	0.02060931921005249	0.018817204982042316	0.008960573934018612	0.012544803321361542	0.0197132620960474	0.0	0.02777777798473835	0.0008960573468357325	0.018817204982042316	0.01523297466337681	0.021505376324057583	0.018817204982042316	0.0	0.0	0.024193547666072845	0.025089606642723083	0.005376344081014396	0.0008960573468357325	0.02060931921005249	0.008960573934018612	0.024193547666072845	0.0	0.0	0.0	0.017921147868037224	0.0008960573468357325	0.0	0.0008960573468357325
0.09150326997041702	0.022875817492604256	0.008169935084879398	0.016339870169758797	0.0016339869471266866	0.0	0.016339870169758797	0.002450980478897691	0.004901960957795382	0.008986928500235079	0.013888888992369177	0.0	0.0	0.005718954373151064	0.0016339869471266866	0.01960784383118153	0.04330065473914146	0.004901960957795382	0.01225490216165781	0.006535947788506746	0.009803921915590765	0.006535947788506746	0.023692810907959938	0.0008169934735633433	0.004084967542439699	0.014705882407724856	0.018790850415825844	0.0	0.022875817492604256	0.011437908746302128	0.02450980432331562	0.004084967542439699	0.015522875823080541	0.011437908746302128	0.0016339869471266866	0.005718954373151064	0.022058824077248573	0.01960784383118153	0.0	0.0	0.008169935084879398	0.02777777798473835	0.014705882407724856	0.0	0.0	0.0008169934735633433	0.0	0.0008169934735633433	0.008169935084879398	0.0008169934735633433
0.006756756920367479	0.00112612615339458	0.00450450461357832	0.012387387454509735	0.010135134682059288	0.030405405908823013	0.0033783784601837397	0.007882882840931416	0.022522522136569027	0.011261261068284513	0.011261261068284513	0.00112612615339458	0.00450450461357832	0.006756756920367479	0.0	0.006756756920367479	0.030405405908823013	0.00450450461357832	0.02590090036392212	0.00450450461357832	0.013513513840734959	0.00112612615339458	0.012387387454509735	0.03378378227353096	0.05292792618274689	0.02477477490901947	0.0033783784601837397	0.0	0.010135134682059288	0.0	0.012387387454509735	0.00112612615339458	0.010135134682059288	0.01689189113676548	0.0	0.00900900922715664	0.0	0.011261261068284513	0.0	0.00112612615339458	0.038288287818431854	0.006756756920367479	0.012387387454509735	0.0	0.013513513840734959	0.00112612615339458	0.007882882840931416	0.0	0.012387387454509735	0.00900900922715664
0.01801801845431328	0.008008007891476154	0.01201201230287552	0.006006006151437759	0.004004003945738077	0.01201201230287552	0.03903903812170029	0.0200200192630291	0.007007007021456957	0.09809809923171996	0.00900900922715664	0.0	0.008008007891476154	0.041041042655706406	0.00300300307571888	0.0	0.01201201230287552	0.0	0.007007007021456957	0.01201201230287552	0.0	0.0020020019728690386	0.0	0.0	0.019019018858671192	0.0020020019728690386	0.0020020019728690386	0.0	0.0	0.0	0.0	0.0	0.0010010009864345193	0.011011010967195034	0.00900900922715664	0.0	0.03203203156590462	0.031031031161546707	0.005005004815757275	0.023023022338747975	0.041041042655706406	0.058058056980371475	0.00300300307571888	0.0	0.0	0.0010010009864345193	0.01601601578295231	0.0	0.01201201230287552	0.0
0.07613168656826019	0.06275720149278641	0.003086419776082039	0.010288066230714321	0.003086419776082039	0.002057613106444478	0.015432098880410194	0.007201645988970995	0.008230452425777912	0.039094649255275726	0.003086419776082039	0.003086419776082039	0.007201645988970995	0.0	0.006172839552164078	0.006172839552164078	0.0555555559694767	0.006172839552164078	0.005144033115357161	0.006172839552164078	0.02366255223751068	0.0	0.0	0.004115226212888956	0.01337448600679636	0.011316872201859951	0.002057613106444478	0.001028806553222239	0.006172839552164078	0.007201645988970995	0.001028806553222239	0.005144033115357161	0.03292180970311165	0.02572016417980194	0.0	0.007201645988970995	0.006172839552164078	0.003086419776082039	0.002057613106444478	0.001028806553222239	0.004115226212888956	0.004115226212888956	0.009259259328246115	0.002057613106444478	0.0	0.002057613106444478	0.015432098880410194	0.001028806553222239	0.03292180970311165	0.012345679104328156
0.0010810811072587967	0.017297297716140747	0.0032432433217763896	0.005405405536293984	0.0010810811072587967	0.007567567750811577	0.0	0.011891892179846764	0.012972973287105559	0.0021621622145175934	0.015135135501623154	0.00972972996532917	0.006486486643552779	0.0032432433217763896	0.011891892179846764	0.03351351246237755	0.0032432433217763896	0.02270270325243473	0.010810811072587969	0.005405405536293984	0.01621621660888195	0.0010810811072587967	0.006486486643552779	0.018378378823399544	0.006486486643552779	0.0010810811072587967	0.017297297716140747	0.017297297716140747	0.005405405536293984	0.0021621622145175934	0.007567567750811577	0.0	0.024864865466952324	0.01945945993065834	0.017297297716140747	0.011891892179846764	0.0010810811072587967	0.012972973287105559	0.010810811072587969	0.0010810811072587967	0.031351350247859955	0.02270270325243473	0.007567567750811577	0.008648648858070374	0.00972972996532917	0.02162162214517593	0.007567567750811577	0.0010810811072587967	0.0324324332177639	0.0
0.041848298162221916	0.0026155186351388693	0.009590235538780691	0.0008718395838513969	0.02005231007933617	0.03661726415157318	0.0026155186351388693	0.0017436791677027939	0.007846556603908539	0.008718395605683327	0.023539667949080467	0.0	0.006102877203375101	0.012205754406750202	0.006102877203375101	0.017436791211366653	0.01307759340852499	0.004359197802841663	0.008718395605683327	0.009590235538780691	0.004359197802841663	0.006102877203375101	0.0034873583354055877	0.0017436791677027939	0.023539667949080467	0.0	0.008718395605683327	0.0	0.010462074540555477	0.0026155186351388693	0.004359197802841663	0.0	0.008718395605683327	0.0008718395838513969	0.014821273274719715	0.0	0.0034873583354055877	0.0034873583354055877	0.0052310372702777394	0.0026155186351388693	0.010462074540555477	0.0008718395838513969	0.02005231007933617	0.0008718395838513969	0.0034873583354055877	0.0	0.0052310372702777394	0.0026155186351388693	0.0	0.030514385551214218
0.001831501838751137	0.003663003677502274	0.02014652080833912	0.012820512987673284	0.0	0.001831501838751137	0.014652014710009096	0.0	0.016483517363667488	0.001831501838751137	0.001831501838751137	0.0054945056326687345	0.0	0.0	0.012820512987673284	0.012820512987673284	0.02014652080833912	0.0054945056326687345	0.02380952425301075	0.007326007355004548	0.018315019086003304	0.012820512987673284	0.0	0.012820512987673284	0.014652014710009096	0.007326007355004548	0.012820512987673284	0.0	0.012820512987673284	0.0	0.0	0.009157509543001652	0.036630038172006614	0.007326007355004548	0.02380952425301075	0.009157509543001652	0.02747252769768238	0.0	0.02014652080833912	0.0	0.007326007355004548	0.0	0.03113553114235401	0.0054945056326687345	0.0	0.0	0.007326007355004548	0.001831501838751137	0.018315019086003304	0.0
0.06069958955049515	0.012345679104328156	0.05349794402718544	0.01337448600679636	0.006172839552164078	0.01337448600679636	0.0	0.002057613106444478	0.007201645988970995	0.005144033115357161	0.011316872201859951	0.0	0.0	0.010288066230714321	0.02469135820865631	0.0	0.006172839552164078	0.004115226212888956	0.01440329197794199	0.021604938432574272	0.01440329197794199	0.015432098880410194	0.010288066230714321	0.0	0.029835391789674762	0.010288066230714321	0.019547324627637863	0.0	0.006172839552164078	0.0	0.010288066230714321	0.0	0.018518518656492237	0.011316872201859951	0.029835391789674762	0.001028806553222239	0.0	0.0	0.021604938432574272	0.002057613106444478	0.005144033115357161	0.0	0.006172839552164078	0.0	0.0	0.008230452425777912	0.002057613106444478	0.001028806553222239	0.0	0.001028806553222239
0.030405405908823013	0.022522522136569027	0.00225225230678916	0.0	0.0	0.04054053872823715	0.0033783784601837397	0.0	0.011261261068284513	0.006756756920367479	0.00900900922715664	0.01463963929563761	0.010135134682059288	0.01801801845431328	0.013513513840734959	0.034909911453723914	0.0033783784601837397	0.019144143909215927	0.00225225230678916	0.0	0.00450450461357832	0.005630630534142257	0.007882882840931416	0.0	0.007882882840931416	0.022522522136569027	0.010135134682059288	0.05292792618274689	0.007882882840931416	0.0	0.007882882840931416	0.0	0.0416666679084301	0.01576576568186283	0.012387387454509735	0.0	0.00112612615339458	0.0	0.007882882840931416	0.00225225230678916	0.0	0.019144143909215927	0.00112612615339458	0.00112612615339458	0.007882882840931416	0.011261261068284513	0.0033783784601837397	0.00112612615339458	0.007882882840931416	0.013513513840734959
0.0858505591750145	0.07313195616006851	0.012718601152300836	0.027027027681469917	0.006359300576150417	0.003179650288075209	0.0	0.0	0.0	0.0	0.006359300576150417	0.007949125953018665	0.01589825190603733	0.0	0.0047694751992821685	0.006359300576150417	0.06359300762414932	0.0015898251440376045	0.00953895039856434	0.003179650288075209	0.020667726173996925	0.007949125953018665	0.0015898251440376045	0.0	0.030206676572561264	0.01907790079712868	0.020667726173996925	0.0	0.0	0.012718601152300836	0.0015898251440376045	0.022257551550865173	0.011128775775432587	0.011128775775432587	0.0	0.014308426529169084	0.0	0.0	0.01907790079712868	0.0	0.0	0.0	0.0015898251440376045	0.007949125953018665	0.007949125953018665	0.0	0.0	0.0015898251440376045	0.0	0.0
0.00900900922715664	0.0038610037881881	0.006435006391257048	0.0012870013015344741	0.0	0.024453025311231613	0.0025740026030689482	0.0	0.0038610037881881	0.0	0.006435006391257048	0.011583011597394943	0.014157013967633247	0.0077220075763762	0.02187902107834816	0.027027027681469917	0.0025740026030689482	0.0154440151527524	0.024453025311231613	0.023166023194789886	0.0051480052061378965	0.02574002556502819	0.0	0.0	0.0308880303055048	0.0038610037881881	0.00900900922715664	0.01673101633787155	0.0	0.0012870013015344741	0.0	0.0051480052061378965	0.014157013967633247	0.011583011597394943	0.029601030051708218	0.0038610037881881	0.0	0.0	0.0154440151527524	0.006435006391257048	0.0	0.0	0.01673101633787155	0.0038610037881881	0.0	0.0051480052061378965	0.0	0.0	0.0	0.0
0.005405405536293984	0.014054054394364357	0.0010810811072587967	0.0032432433217763896	0.0021621622145175934	0.028108108788728714	0.006486486643552779	0.0021621622145175934	0.07567567378282547	0.024864865466952324	0.020540541037917137	0.010810811072587969	0.007567567750811577	0.004324324429035187	0.008648648858070374	0.02162162214517593	0.018378378823399544	0.01621621660888195	0.007567567750811577	0.005405405536293984	0.008648648858070374	0.007567567750811577	0.00972972996532917	0.004324324429035187	0.017297297716140747	0.014054054394364357	0.015135135501623154	0.01621621660888195	0.007567567750811577	0.0	0.008648648858070374	0.011891892179846764	0.031351350247859955	0.017297297716140747	0.0	0.00972972996532917	0.0	0.0010810811072587967	0.006486486643552779	0.0	0.004324324429035187	0.015135135501623154	0.011891892179846764	0.007567567750811577	0.0032432433217763896	0.008648648858070374	0.011891892179846764	0.0010810811072587967	0.00972972996532917	0.0
0.019230769947171208	0.022435897961258888	0.043803419917821884	0.003205128246918321	0.0074786324985325345	0.0	0.0	0.0	0.0010683761211112142	0.024572649970650676	0.03632478788495064	0.0	0.0	0.005341880489140749	0.010683760978281498	0.0	0.010683760978281498	0.0010683761211112142	0.04700854793190956	0.012820512987673284	0.02350427396595478	0.008547008968889713	0.0	0.0	0.01816239394247532	0.0074786324985325345	0.016025641933083534	0.0	0.005341880489140749	0.0	0.0	0.0	0.0074786324985325345	0.025641025975346562	0.06303419172763823	0.0	0.0	0.0	0.02350427396595478	0.026709401980042458	0.0	0.005341880489140749	0.009615384973585606	0.0	0.0	0.0	0.013888888992369177	0.0	0.003205128246918321	0.0
0.054054055362939835	0.011750881560146809	0.035252645611763	0.0	0.009400704875588415	0.0423031710088253	0.001175088109448552	0.0023501762188971047	0.02115158550441265	0.04347826167941093	0.010575792752206327	0.0023501762188971047	0.011750881560146809	0.0	0.007050528656691313	0.036427732557058334	0.03760281950235367	0.0	0.016451233997941017	0.0	0.0	0.0035252643283456564	0.0035252643283456564	0.004700352437794209	0.005875440780073404	0.004700352437794209	0.0023501762188971047	0.036427732557058334	0.0023501762188971047	0.0035252643283456564	0.007050528656691313	0.0	0.012925969436764715	0.004700352437794209	0.0035252643283456564	0.0	0.0	0.005875440780073404	0.007050528656691313	0.0	0.0	0.030552292242646217	0.0035252643283456564	0.0035252643283456564	0.001175088109448552	0.02115158550441265	0.009400704875588415	0.0023501762188971047	0.035252645611763	0.009400704875588415
0.045738045126199715	0.003118503140285611	0.02806652896106243	0.0010395010467618704	0.0	0.030145529657602314	0.025987526401877403	0.0	0.02806652896106243	0.020790020003914837	0.005197505000978707	0.009355509653687477	0.013513513840734959	0.0	0.013513513840734959	0.02390852384269237	0.016632016748189926	0.0	0.03326403349637985	0.0	0.003118503140285611	0.013513513840734959	0.0	0.0	0.04365904256701469	0.0	0.005197505000978707	0.016632016748189926	0.003118503140285611	0.0	0.0	0.008316008374094963	0.003118503140285611	0.005197505000978707	0.015592515468597412	0.003118503140285611	0.016632016748189926	0.011434511281549929	0.020790020003914837	0.0	0.0	0.0	0.006237006280571222	0.0041580041870474815	0.003118503140285611	0.0	0.0020790020935237408	0.0010395010467618704	0.006237006280571222	0.0
0.10699588805437088	0.001028806553222239	0.029835391789674762	0.001028806553222239	0.020576132461428642	0.002057613106444478	0.008230452425777912	0.001028806553222239	0.01440329197794199	0.011316872201859951	0.019547324627637863	0.003086419776082039	0.001028806553222239	0.005144033115357161	0.03600823134183884	0.009259259328246115	0.015432098880410194	0.0	0.011316872201859951	0.009259259328246115	0.019547324627637863	0.003086419776082039	0.003086419776082039	0.009259259328246115	0.02674897201359272	0.002057613106444478	0.007201645988970995	0.0	0.005144033115357161	0.0	0.003086419776082039	0.008230452425777912	0.010288066230714321	0.003086419776082039	0.010288066230714321	0.004115226212888956	0.006172839552164078	0.007201645988970995	0.019547324627637863	0.001028806553222239	0.04012345522642136	0.018518518656492237	0.015432098880410194	0.001028806553222239	0.0	0.034979425370693214	0.006172839552164078	0.001028806553222239	0.012345679104328156	0.0
0.004004003945738077	0.01701701618731022	0.029029028490185738	0.015015015378594397	0.007007007021456957	0.0	0.0	0.005005004815757275	0.0	0.0	0.007007007021456957	0.0010010009864345193	0.01201201230287552	0.033033031970262534	0.0020020019728690386	0.013013012707233429	0.027027027681469917	0.031031031161546707	0.00900900922715664	0.01201201230287552	0.01601601578295231	0.027027027681469917	0.00900900922715664	0.023023022338747975	0.015015015378594397	0.0	0.01201201230287552	0.0	0.00900900922715664	0.026026025414466858	0.008008007891476154	0.006006006151437759	0.005005004815757275	0.004004003945738077	0.0200200192630291	0.00900900922715664	0.0010010009864345193	0.0010010009864345193	0.00300300307571888	0.0	0.007007007021456957	0.0	0.007007007021456957	0.0020020019728690386	0.013013012707233429	0.058058056980371475	0.0020020019728690386	0.005005004815757275	0.0020020019728690386	0.0
0.011434511281549929	0.10083159804344176	0.0	0.014553014189004896	0.0010395010467618704	0.0	0.006237006280571222	0.02806652896106243	0.04158004000782967	0.02390852384269237	0.0	0.0	0.025987526401877403	0.003118503140285611	0.003118503140285611	0.0	0.038461539894342416	0.021829521283507347	0.012474012561142445	0.0	0.007276507094502448	0.0291060283780098	0.0	0.007276507094502448	0.0291060283780098	0.07068607211112976	0.022869022563099858	0.0	0.0	0.0010395010467618704	0.0	0.0	0.0	0.04989605024456978	0.0	0.020790020003914837	0.0020790020935237408	0.007276507094502448	0.005197505000978707	0.0020790020935237408	0.0010395010467618704	0.0	0.0020790020935237408	0.0	0.0	0.0041580041870474815	0.0041580041870474815	0.0	0.006237006280571222	0.009355509653687477
0.033179011195898056	0.01003086380660534	0.02623456716537476	0.01774691417813301	0.0023148148320615287	0.003858024720102549	0.0	0.013117283582687378	0.003086419776082039	0.0	0.02314814738929272	0.0	0.005401234608143568	0.01003086380660534	0.012345679104328156	0.0	0.019290123134851456	0.0	0.016203703358769417	0.01003086380660534	0.006944444496184588	0.006172839552164078	0.0	0.0	0.023919753730297092	0.006172839552164078	0.007716049440205097	0.0	0.0	0.0	0.0	0.0	0.018518518656492237	0.005401234608143568	0.016203703358769417	0.0046296296641230575	0.0	0.0	0.02083333395421505	0.0	0.0	0.0	0.00848765391856432	0.0	0.0	0.0	0.0015432098880410194	0.0	0.0	0.02546296268701553
0.0021367522422224283	0.07158119976520537	0.005341880489140749	0.0064102564938366404	0.02350427396595478	0.003205128246918321	0.0	0.0	0.021367521956563	0.01816239394247532	0.025641025975346562	0.005341880489140749	0.0	0.0021367522422224283	0.004273504484444857	0.014957264997065069	0.0010683761211112142	0.004273504484444857	0.0064102564938366404	0.0	0.016025641933083534	0.008547008968889713	0.03418803587555885	0.0	0.01175213698297739	0.004273504484444857	0.01175213698297739	0.0	0.04594017192721367	0.019230769947171208	0.03418803587555885	0.0074786324985325345	0.003205128246918321	0.004273504484444857	0.01816239394247532	0.005341880489140749	0.0010683761211112142	0.010683760978281498	0.0	0.0	0.024572649970650676	0.016025641933083534	0.020299145951867104	0.0021367522422224283	0.003205128246918321	0.016025641933083534	0.0	0.0010683761211112142	0.0010683761211112142	0.0
0.02272727340459824	0.04829545319080353	0.0	0.008522727526724339	0.028409091755747795	0.017045455053448674	0.0	0.0	0.0028409091755747795	0.0028409091755747795	0.034090910106897354	0.005681818351149559	0.017045455053448674	0.008522727526724339	0.011363636702299118	0.014204545877873898	0.014204545877873898	0.008522727526724339	0.014204545877873898	0.019886363297700882	0.028409091755747795	0.008522727526724339	0.034090910106897354	0.0	0.008522727526724339	0.008522727526724339	0.0	0.0028409091755747795	0.017045455053448674	0.03693181648850441	0.034090910106897354	0.019886363297700882	0.014204545877873898	0.04545454680919647	0.0	0.011363636702299118	0.0	0.0	0.0	0.0	0.014204545877873898	0.005681818351149559	0.0	0.017045455053448674	0.019886363297700882	0.0	0.0	0.0028409091755747795	0.0028409091755747795	0.0
0.0020020019728690386	0.01001000963151455	0.008008007891476154	0.022022021934390068	0.0	0.00300300307571888	0.0	0.026026025414466858	0.004004003945738077	0.011011010967195034	0.0	0.0	0.008008007891476154	0.011011010967195034	0.005005004815757275	0.0	0.00300300307571888	0.022022021934390068	0.00900900922715664	0.025025025010108948	0.01701701618731022	0.01701701618731022	0.0020020019728690386	0.04304304346442223	0.01601601578295231	0.0020020019728690386	0.00900900922715664	0.0	0.006006006151437759	0.023023022338747975	0.00300300307571888	0.007007007021456957	0.0020020019728690386	0.006006006151437759	0.03403403237462044	0.01201201230287552	0.0	0.0	0.00900900922715664	0.008008007891476154	0.00300300307571888	0.013013012707233429	0.0020020019728690386	0.0	0.0	0.027027027681469917	0.0020020019728690386	0.00300300307571888	0.0200200192630291	0.005005004815757275
0.008064515888690948	0.04121863842010498	0.008960573934018612	0.004480286967009306	0.017025088891386986	0.00716845877468586	0.008960573934018612	0.001792114693671465	0.017025088891386986	0.017025088891386986	0.01344086043536663	0.0	0.0008960573468357325	0.002688172040507197	0.008064515888690948	0.0	0.021505376324057583	0.02329749055206776	0.001792114693671465	0.004480286967009306	0.016129031777381897	0.0008960573468357325	0.004480286967009306	0.00716845877468586	0.016129031777381897	0.04659498110413551	0.012544803321361542	0.0	0.02060931921005249	0.0	0.00358422938734293	0.0197132620960474	0.02329749055206776	0.04928315430879593	0.0	0.010752688162028791	0.002688172040507197	0.01344086043536663	0.008064515888690948	0.0	0.0008960573468357325	0.008960573934018612	0.016129031777381897	0.0	0.0	0.0	0.01433691754937172	0.001792114693671465	0.004480286967009306	0.017025088891386986
0.08763308823108673	0.015561015345156191	0.00900900922715664	0.0	0.0008190008229576051	0.021294021978974342	0.0	0.0	0.029484029859304425	0.06797707080841063	0.006552006583660841	0.006552006583660841	0.00900900922715664	0.0016380016459152102	0.0016380016459152102	0.021294021978974342	0.013104013167321682	0.0016380016459152102	0.018837017938494682	0.0016380016459152102	0.00982800964266062	0.016380015760660168	0.0032760032918304205	0.015561015345156191	0.008190007880330086	0.00900900922715664	0.015561015345156191	0.01965601928532124	0.0008190008229576051	0.002457002410665155	0.004095003940165043	0.0032760032918304205	0.01801801845431328	0.016380015760660168	0.0016380016459152102	0.002457002410665155	0.002457002410665155	0.00900900922715664	0.01146601140499115	0.0	0.006552006583660841	0.029484029859304425	0.006552006583660841	0.0008190008229576051	0.005733005702495575	0.010647010989487171	0.018837017938494682	0.0008190008229576051	0.004095003940165043	0.0
0.0	0.0023501762188971047	0.0	0.008225616998970509	0.0	0.0023501762188971047	0.004700352437794209	0.008225616998970509	0.0	0.0	0.0	0.0	0.008225616998970509	0.010575792752206327	0.0	0.036427732557058334	0.0	0.008225616998970509	0.0	0.0035252643283456564	0.0035252643283456564	0.005875440780073404	0.005875440780073404	0.039952997118234634	0.0	0.005875440780073404	0.008225616998970509	0.0	0.0176263228058815	0.001175088109448552	0.008225616998970509	0.0	0.005875440780073404	0.004700352437794209	0.0	0.012925969436764715	0.0	0.004700352437794209	0.0023501762188971047	0.0023501762188971047	0.03407755494117737	0.014101057313382626	0.0	0.0	0.012925969436764715	0.06933020055294037	0.001175088109448552	0.0023501762188971047	0.005875440780073404	0.010575792752206327
0.0077220075763762	0.0	0.04150579124689102	0.013513513840734959	0.00193050189409405	0.000965250947047025	0.0038610037881881	0.002895752899348736	0.009652509354054928	0.027027027681469917	0.002895752899348736	0.0	0.018339768052101132	0.000965250947047025	0.02220077253878117	0.0	0.025096524506807327	0.00193050189409405	0.03185328096151352	0.013513513840734959	0.008687258698046206	0.01447876449674368	0.005791505798697472	0.021235521882772446	0.025096524506807327	0.0	0.004826254677027464	0.0	0.0038610037881881	0.010617760941386223	0.002895752899348736	0.008687258698046206	0.01447876449674368	0.0	0.03185328096151352	0.002895752899348736	0.004826254677027464	0.013513513840734959	0.011583011597394943	0.011583011597394943	0.019305018708109856	0.004826254677027464	0.002895752899348736	0.0	0.0	0.0	0.00193050189409405	0.0	0.023166023194789886	0.0
0.005005004815757275	0.0	0.01201201230287552	0.015015015378594397	0.01201201230287552	0.0400400385260582	0.0020020019728690386	0.0020020019728690386	0.02402402460575104	0.0010010009864345193	0.023023022338747975	0.027027027681469917	0.0	0.0	0.0020020019728690386	0.031031031161546707	0.00900900922715664	0.042042043060064316	0.0020020019728690386	0.01601601578295231	0.0	0.008008007891476154	0.022022021934390068	0.02402402460575104	0.01001000963151455	0.0020020019728690386	0.0	0.0300300307571888	0.022022021934390068	0.06606606394052505	0.023023022338747975	0.0	0.013013012707233429	0.00300300307571888	0.004004003945738077	0.0020020019728690386	0.0010010009864345193	0.006006006151437759	0.0	0.00300300307571888	0.01201201230287552	0.006006006151437759	0.008008007891476154	0.0020020019728690386	0.02402402460575104	0.0020020019728690386	0.004004003945738077	0.0020020019728690386	0.01701701618731022	0.005005004815757275
0.0	0.013888888992369177	0.003205128246918321	0.008547008968889713	0.004273504484444857	0.0	0.009615384973585606	0.009615384973585606	0.0074786324985325345	0.0021367522422224283	0.021367521956563	0.0010683761211112142	0.008547008968889713	0.009615384973585606	0.0021367522422224283	0.004273504484444857	0.01816239394247532	0.02777777798473835	0.0010683761211112142	0.005341880489140749	0.02350427396595478	0.010683760978281498	0.009615384973585606	0.021367521956563	0.014957264997065069	0.012820512987673284	0.013888888992369177	0.0	0.01816239394247532	0.014957264997065069	0.010683760978281498	0.0	0.012820512987673284	0.021367521956563	0.005341880489140749	0.0010683761211112142	0.012820512987673284	0.003205128246918321	0.0074786324985325345	0.005341880489140749	0.014957264997065069	0.008547008968889713	0.003205128246918321	0.005341880489140749	0.024572649970650676	0.0	0.013888888992369177	0.003205128246918321	0.013888888992369177	0.0010683761211112142
0.0	0.0	0.0	0.0	0.0	0.0035252643283456564	0.0	0.0	0.0	0.0	0.0	0.0	0.005875440780073404	0.0	0.0	0.011750881560146809	0.0	0.011750881560146809	0.0	0.0	0.001175088109448552	0.0	0.0	0.0	0.001175088109448552	0.004700352437794209	0.019976498559117317	0.0	0.0023501762188971047	0.007050528656691313	0.0023501762188971047	0.02467685006558895	0.0	0.0035252643283456564	0.0	0.0035252643283456564	0.0	0.0	0.0	0.0	0.0	0.0	0.0	0.0	0.014101057313382626	0.0	0.0	0.0035252643283456564	0.0	0.22679200768470764
0.0154440151527524	0.0308880303055048	0.008687258698046206	0.006756756920367479	0.0	0.01447876449674368	0.00193050189409405	0.0038610037881881	0.011583011597394943	0.021235521882772446	0.000965250947047025	0.009652509354054928	0.009652509354054928	0.0077220075763762	0.000965250947047025	0.029922779649496082	0.016409266740083694	0.004826254677027464	0.01447876449674368	0.019305018708109856	0.004826254677027464	0.009652509354054928	0.006756756920367479	0.004826254677027464	0.000965250947047025	0.0308880303055048	0.0077220075763762	0.04343629255890846	0.004826254677027464	0.05598455667495728	0.004826254677027464	0.0	0.0077220075763762	0.02895752899348736	0.013513513840734959	0.0	0.0	0.0	0.0	0.0	0.0077220075763762	0.026061775162816048	0.004826254677027464	0.0	0.006756756920367479	0.051158301532268524	0.010617760941386223	0.000965250947047025	0.009652509354054928	0.010617760941386223
0.03418803587555885	0.0064102564938366404	0.0064102564938366404	0.003205128246918321	0.043803419917821884	0.01816239394247532	0.0	0.0021367522422224283	0.009615384973585606	0.0	0.06089743599295616	0.008547008968889713	0.0	0.0	0.0064102564938366404	0.008547008968889713	0.040598291903734214	0.003205128246918321	0.025641025975346562	0.02350427396595478	0.009615384973585606	0.004273504484444857	0.02884615398943424	0.0021367522422224283	0.02991452999413013	0.0021367522422224283	0.008547008968889713	0.004273504484444857	0.03418803587555885	0.014957264997065069	0.025641025975346562	0.01175213698297739	0.03205128386616707	0.008547008968889713	0.0074786324985325345	0.005341880489140749	0.0	0.003205128246918321	0.004273504484444857	0.0	0.01175213698297739	0.0010683761211112142	0.04700854793190956	0.008547008968889713	0.0	0.0	0.0064102564938366404	0.0010683761211112142	0.0	0.0
0.00112612615339458	0.007882882840931416	0.0	0.03378378227353096	0.00112612615339458	0.0	0.0	0.027027027681469917	0.007882882840931416	0.02139639668166637	0.0	0.0	0.01576576568186283	0.005630630534142257	0.00112612615339458	0.0033783784601837397	0.00112612615339458	0.0033783784601837397	0.00112612615339458	0.0	0.01576576568186283	0.005630630534142257	0.0	0.04279279336333275	0.0	0.01801801845431328	0.01576576568186283	0.0	0.0	0.02927927859127521	0.0	0.02139639668166637	0.0	0.0033783784601837397	0.0	0.011261261068284513	0.0	0.023648649454116818	0.00450450461357832	0.0033783784601837397	0.00112612615339458	0.007882882840931416	0.0033783784601837397	0.00112612615339458	0.00450450461357832	0.00450450461357832	0.00450450461357832	0.00225225230678916	0.02815315313637257	0.05067567527294159
0.02162162214517593	0.003603603690862656	0.01981982029974461	0.01801801845431328	0.0	0.0	0.003603603690862656	0.023423423990607258	0.030630631372332576	0.0	0.0	0.0	0.014414414763450624	0.007207207381725311	0.010810811072587969	0.0	0.007207207381725311	0.0	0.003603603690862656	0.0	0.0	0.001801801845431328	0.0	0.0	0.001801801845431328	0.003603603690862656	0.001801801845431328	0.0	0.0	0.0	0.0	0.0	0.001801801845431328	0.003603603690862656	0.007207207381725311	0.001801801845431328	0.0	0.0	0.014414414763450624	0.02162162214517593	0.001801801845431328	0.0	0.014414414763450624	0.0	0.0	0.0	0.00900900922715664	0.0	0.03603603690862656	0.0
0.12540540099143982	0.04324324429035187	0.01621621660888195	0.0	0.004324324429035187	0.01945945993065834	0.004324324429035187	0.0	0.0	0.025945946574211117	0.007567567750811577	0.015135135501623154	0.01945945993065834	0.037837836891412735	0.0	0.0324324332177639	0.030270271003246307	0.025945946574211117	0.01621621660888195	0.018378378823399544	0.0032432433217763896	0.0010810811072587967	0.0	0.0	0.024864865466952324	0.023783784359693527	0.0	0.027027027681469917	0.0	0.0	0.0010810811072587967	0.0010810811072587967	0.037837836891412735	0.014054054394364357	0.0	0.0010810811072587967	0.0	0.0	0.0	0.0	0.0	0.0010810811072587967	0.0	0.0010810811072587967	0.0	0.004324324429035187	0.011891892179846764	0.0010810811072587967	0.0010810811072587967	0.0
0.002057613106444478	0.002057613106444478	0.0	0.0	0.017489712685346603	0.008230452425777912	0.0	0.005144033115357161	0.012345679104328156	0.007201645988970995	0.02469135820865631	0.0	0.0	0.002057613106444478	0.001028806553222239	0.0	0.002057613106444478	0.02469135820865631	0.001028806553222239	0.005144033115357161	0.005144033115357161	0.0	0.019547324627637863	0.005144033115357161	0.010288066230714321	0.010288066230714321	0.020576132461428642	0.0	0.02469135820865631	0.02469135820865631	0.02469135820865631	0.0	0.016460904851555824	0.003086419776082039	0.001028806553222239	0.006172839552164078	0.0	0.005144033115357161	0.0	0.0	0.011316872201859951	0.0	0.002057613106444478	0.0	0.0	0.0	0.002057613106444478	0.004115226212888956	0.01337448600679636	0.0833333358168602
0.0046296296641230575	0.0018518518190830946	0.01666666753590107	0.009259259328246115	0.006481481250375509	0.013888888992369177	0.029629629105329517	0.0018518518190830946	0.0203703697770834	0.009259259328246115	0.010185184888541698	0.0	0.002777777845039964	0.02222222276031971	0.02314814738929272	0.0	0.007407407276332378	0.008333333767950535	0.01296296250075102	0.006481481250375509	0.009259259328246115	0.0203703697770834	0.0	0.005555555690079928	0.011111111380159857	0.011111111380159857	0.01296296250075102	0.0	0.010185184888541698	0.0	0.0009259259095415473	0.007407407276332378	0.0018518518190830946	0.005555555690079928	0.03611111268401146	0.0	0.021296296268701557	0.037962961941957474	0.01666666753590107	0.005555555690079928	0.029629629105329517	0.009259259328246115	0.03333333507180214	0.002777777845039964	0.0	0.003703703638166189	0.006481481250375509	0.0009259259095415473	0.0046296296641230575	0.007407407276332378
0.0046296296641230575	0.006944444496184588	0.0173611119389534	0.005787036847323179	0.008101851679384708	0.013888888992369177	0.056712962687015527	0.006944444496184588	0.02777777798473835	0.011574073694646358	0.03703703731298447	0.0	0.0	0.005787036847323179	0.0046296296641230575	0.0	0.005787036847323179	0.0023148148320615287	0.02546296268701553	0.006944444496184588	0.0046296296641230575	0.008101851679384708	0.0	0.006944444496184588	0.005787036847323179	0.0034722222480922933	0.0	0.0	0.0	0.0	0.0	0.0	0.02546296268701553	0.03356481343507767	0.006944444496184588	0.0	0.0486111119389534	0.015046296641230585	0.0034722222480922933	0.0173611119389534	0.02314814738929272	0.011574073694646358	0.006944444496184588	0.0	0.0	0.006944444496184588	0.0243055559694767	0.0	0.0011574074160307644	0.0
0.00982800964266062	0.00491400482133031	0.0012285012053325774	0.03194103017449379	0.00491400482133031	0.006142505910247564	0.00491400482133031	0.0159705150872469	0.003685503732413053	0.051597051322460175	0.002457002410665155	0.0	0.020884521305561062	0.017199017107486725	0.017199017107486725	0.0	0.0	0.01965601928532124	0.00491400482133031	0.01965601928532124	0.002457002410665155	0.03316953405737877	0.0012285012053325774	0.04545454680919647	0.00982800964266062	0.00491400482133031	0.017199017107486725	0.0	0.0	0.013513513840734959	0.002457002410665155	0.017199017107486725	0.1130221113562584	0.0	0.0	0.020884521305561062	0.0	0.0012285012053325774	0.0159705150872469	0.0	0.006142505910247564	0.003685503732413053	0.0	0.0012285012053325774	0.0	0.03194103017449379	0.002457002410665155	0.0012285012053325774	0.003685503732413053	0.012285011820495129
0.001351351384073496	0.04189189150929451	0.009459459222853184	0.02162162214517593	0.005405405536293984	0.014864864759147169	0.002702702768146992	0.002702702768146992	0.028378378599882126	0.027027027681469917	0.009459459222853184	0.005405405536293984	0.02432432398200035	0.02567567490041256	0.009459459222853184	0.022972973063588142	0.001351351384073496	0.005405405536293984	0.006756756920367479	0.008108108304440975	0.008108108304440975	0.009459459222853184	0.001351351384073496	0.0	0.02162162214517593	0.008108108304440975	0.012162161991000177	0.012162161991000177	0.0	0.002702702768146992	0.002702702768146992	0.013513513840734959	0.014864864759147169	0.005405405536293984	0.010810811072587969	0.0	0.001351351384073496	0.0	0.0040540541522204885	0.0	0.009459459222853184	0.010810811072587969	0.002702702768146992	0.006756756920367479	0.0	0.027027027681469917	0.0	0.001351351384073496	0.010810811072587969	0.02162162214517593
0.027027027681469917	0.09609609842300416	0.0	0.01701701618731022	0.0010010009864345193	0.023023022338747975	0.00300300307571888	0.019019018858671192	0.019019018858671192	0.0020020019728690386	0.008008007891476154	0.0	0.01801801845431328	0.01801801845431328	0.0	0.0	0.09809809923171996	0.00300300307571888	0.0	0.00900900922715664	0.0	0.0	0.0	0.0200200192630291	0.008008007891476154	0.044044043868780136	0.0	0.0	0.0	0.033033031970262534	0.0	0.0	0.01001000963151455	0.029029028490185738	0.0	0.01801801845431328	0.0020020019728690386	0.0010010009864345193	0.0	0.0	0.0	0.0	0.00300300307571888	0.0010010009864345193	0.0	0.0010010009864345193	0.026026025414466858	0.0010010009864345193	0.0020020019728690386	0.044044043868780136
0.08004157990217209	0.1995842009782791	0.0	0.006237006280571222	0.0	0.05717255547642708	0.0	0.0	0.006237006280571222	0.0	0.0	0.0010395010467618704	0.015592515468597412	0.022869022563099858	0.003118503140285611	0.03222453221678734	0.04365904256701469	0.006237006280571222	0.0	0.0	0.015592515468597412	0.007276507094502448	0.018711019307374958	0.04054053872823715	0.018711019307374958	0.0	0.005197505000978707	0.0	0.007276507094502448	0.0	0.018711019307374958	0.0	0.0	0.003118503140285611	0.0	0.0	0.0	0.0	0.003118503140285611	0.0	0.04365904256701469	0.0010395010467618704	0.0	0.0	0.008316008374094963	0.009355509653687477	0.0	0.0020790020935237408	0.0	0.0
0.01201201230287552	0.0	0.010510510765016079	0.03153153136372566	0.00450450461357832	0.01801801845431328	0.022522522136569027	0.01801801845431328	0.03753753751516342	0.03153153136372566	0.00300300307571888	0.0	0.01201201230287552	0.022522522136569027	0.00300300307571888	0.0	0.00450450461357832	0.00900900922715664	0.013513513840734959	0.0	0.01201201230287552	0.010510510765016079	0.0	0.007507507689297198	0.007507507689297198	0.007507507689297198	0.016516515985131264	0.0	0.0	0.0	0.0	0.0300300307571888	0.0	0.0	0.00900900922715664	0.007507507689297198	0.013513513840734959	0.01201201230287552	0.015015015378594397	0.0015015015378594398	0.016516515985131264	0.02402402460575104	0.007507507689297198	0.0	0.00450450461357832	0.0015015015378594398	0.007507507689297198	0.0015015015378594398	0.013513513840734959	0.0300300307571888
0.1871871799230576	0.07207207381725311	0.03603603690862656	0.022022021934390068	0.0	0.0	0.0	0.022022021934390068	0.0	0.015015015378594397	0.0	0.0	0.023023022338747975	0.0	0.013013012707233429	0.0	0.1301301270723343	0.0	0.01701701618731022	0.0	0.011011010967195034	0.022022021934390068	0.0	0.0	0.00300300307571888	0.011011010967195034	0.01201201230287552	0.0	0.0	0.0	0.0	0.0	0.01001000963151455	0.021021021530032158	0.0	0.0	0.0	0.0	0.02402402460575104	0.01201201230287552	0.007007007021456957	0.0010010009864345193	0.005005004815757275	0.0	0.0	0.0	0.005005004815757275	0.0	0.005005004815757275	0.0
0.0	0.03562653437256813	0.0	0.0	0.0	0.00982800964266062	0.0	0.0	0.0	0.0	0.0	0.0	0.017199017107486725	0.0	0.0	0.03808353841304779	0.00491400482133031	0.04545454680919647	0.0	0.0	0.002457002410665155	0.03316953405737877	0.00491400482133031	0.00491400482133031	0.0	0.055282555520534515	0.006142505910247564	0.0	0.003685503732413053	0.01965601928532124	0.006142505910247564	0.0	0.0	0.003685503732413053	0.0	0.00491400482133031	0.0	0.0	0.006142505910247564	0.0	0.0	0.006142505910247564	0.0	0.0	0.00491400482133031	0.04176904261112213	0.0012285012053325774	0.002457002410665155	0.0012285012053325774	0.06511056423187256
0.01463963929563761	0.007882882840931416	0.019144143909215927	0.0033783784601837397	0.012387387454509735	0.0	0.01689189113676548	0.00450450461357832	0.010135134682059288	0.03378378227353096	0.00112612615339458	0.0	0.00450450461357832	0.01576576568186283	0.0	0.0	0.019144143909215927	0.0	0.02477477490901947	0.00225225230678916	0.00112612615339458	0.0	0.0	0.0	0.005630630534142257	0.013513513840734959	0.0	0.0	0.0	0.0	0.0	0.012387387454509735	0.0	0.01689189113676548	0.00225225230678916	0.0	0.01576576568186283	0.06869369000196457	0.0	0.04054053872823715	0.00450450461357832	0.005630630534142257	0.00112612615339458	0.0	0.0	0.00112612615339458	0.01576576568186283	0.0	0.030405405908823013	0.006756756920367479
0.005405405536293984	0.005405405536293984	0.01945945993065834	0.014054054394364357	0.0021621622145175934	0.012972973287105559	0.012972973287105559	0.018378378823399544	0.018378378823399544	0.01945945993065834	0.01621621660888195	0.0	0.007567567750811577	0.006486486643552779	0.024864865466952324	0.0	0.0021621622145175934	0.005405405536293984	0.028108108788728714	0.01621621660888195	0.006486486643552779	0.012972973287105559	0.0010810811072587967	0.00972972996532917	0.01621621660888195	0.0021621622145175934	0.00972972996532917	0.0	0.0	0.0010810811072587967	0.0	0.010810811072587969	0.025945946574211117	0.00972972996532917	0.04432432353496552	0.01945945993065834	0.004324324429035187	0.004324324429035187	0.010810811072587969	0.005405405536293984	0.015135135501623154	0.006486486643552779	0.018378378823399544	0.0021621622145175934	0.0	0.0021621622145175934	0.02162162214517593	0.0	0.007567567750811577	0.004324324429035187
0.02232667431235313	0.0	0.036427732557058334	0.0023501762188971047	0.0	0.0493537001311779	0.0	0.0	0.0	0.0	0.008225616998970509	0.0	0.010575792752206327	0.0	0.015276146121323109	0.036427732557058334	0.0023501762188971047	0.0023501762188971047	0.018801409751176838	0.0035252643283456564	0.012925969436764715	0.0023501762188971047	0.005875440780073404	0.001175088109448552	0.014101057313382626	0.0	0.005875440780073404	0.0	0.004700352437794209	0.0	0.005875440780073404	0.001175088109448552	0.004700352437794209	0.010575792752206327	0.04112808406352997	0.0	0.0	0.010575792752206327	0.010575792752206327	0.0	0.0	0.0	0.0023501762188971047	0.0	0.009400704875588415	0.0	0.0	0.0035252643283456564	0.02937720343470573	0.007050528656691313
0.00300300307571888	0.00300300307571888	0.00300300307571888	0.0020020019728690386	0.008008007891476154	0.031031031161546707	0.0010010009864345193	0.01201201230287552	0.0020020019728690386	0.033033031970262534	0.04304304346442223	0.0	0.006006006151437759	0.0200200192630291	0.006006006151437759	0.031031031161546707	0.0020020019728690386	0.00300300307571888	0.004004003945738077	0.0010010009864345193	0.0020020019728690386	0.00300300307571888	0.01201201230287552	0.01701701618731022	0.007007007021456957	0.0	0.006006006151437759	0.03403403237462044	0.01601601578295231	0.0	0.01201201230287552	0.0	0.004004003945738077	0.007007007021456957	0.011011010967195034	0.007007007021456957	0.00300300307571888	0.008008007891476154	0.007007007021456957	0.0	0.0	0.011011010967195034	0.0	0.008008007891476154	0.01701701618731022	0.0	0.0	0.0010010009864345193	0.0	0.006006006151437759
0.007407407276332378	0.005555555690079928	0.054629631340503686	0.017592592164874073	0.0	0.0	0.05000000074505806	0.011111111380159857	0.024074073880910873	0.011111111380159857	0.0009259259095415473	0.0	0.008333333767950535	0.0	0.037962961941957474	0.0	0.03055555559694767	0.0018518518190830946	0.031481482088565826	0.006481481250375509	0.005555555690079928	0.02222222276031971	0.0	0.018518518656492237	0.034259259700775146	0.0	0.007407407276332378	0.0	0.0	0.0	0.0	0.0	0.024074073880910873	0.007407407276332378	0.007407407276332378	0.0009259259095415473	0.03240740671753884	0.012037036940455437	0.02222222276031971	0.01666666753590107	0.02500000037252903	0.002777777845039964	0.011111111380159857	0.0	0.0	0.0009259259095415473	0.01296296250075102	0.0	0.0203703697770834	0.0
0.032738097012043	0.01686508022248745	0.0436507947742939	0.02083333395421505	0.0	0.006944444496184588	0.0039682541973888865	0.009920635260641577	0.01587301678955555	0.01587301678955555	0.0	0.0	0.002976190531626344	0.0	0.001984127098694444	0.0	0.0376984141767025	0.0	0.02281746082007885	0.0	0.02678571455180645	0.007936508394777775	0.0	0.006944444496184588	0.002976190531626344	0.002976190531626344	0.005952381063252688	0.0	0.0	0.0	0.0	0.008928571827709675	0.002976190531626344	0.0049603176303207866	0.0357142873108387	0.0	0.001984127098694444	0.001984127098694444	0.0	0.0039682541973888865	0.0039682541973888865	0.01587301678955555	0.000992063549347222	0.0	0.0	0.0	0.007936508394777775	0.001984127098694444	0.012896825559437277	0.005952381063252688
0.00900900922715664	0.0	0.005005004815757275	0.0	0.0	0.022022021934390068	0.0	0.0	0.0010010009864345193	0.00300300307571888	0.01201201230287552	0.0	0.011011010967195034	0.021021021530032158	0.0020020019728690386	0.031031031161546707	0.0010010009864345193	0.0	0.008008007891476154	0.0	0.0	0.0	0.006006006151437759	0.0	0.015015015378594397	0.00300300307571888	0.0010010009864345193	0.0	0.013013012707233429	0.0	0.007007007021456957	0.0	0.011011010967195034	0.007007007021456957	0.0	0.0	0.0	0.01601601578295231	0.007007007021456957	0.0010010009864345193	0.0	0.0	0.0	0.0	0.013013012707233429	0.00300300307571888	0.005005004815757275	0.0020020019728690386	0.0200200192630291	0.00900900922715664
0.02413127385079861	0.012548262253403664	0.00193050189409405	0.0	0.0154440151527524	0.03861003741621971	0.0	0.0	0.0038610037881881	0.011583011597394943	0.04150579124689102	0.006756756920367479	0.005791505798697472	0.0077220075763762	0.000965250947047025	0.027027027681469917	0.04054053872823715	0.012548262253403664	0.012548262253403664	0.009652509354054928	0.008687258698046206	0.002895752899348736	0.009652509354054928	0.002895752899348736	0.03378378227353096	0.004826254677027464	0.009652509354054928	0.03667953610420227	0.0154440151527524	0.002895752899348736	0.008687258698046206	0.002895752899348736	0.010617760941386223	0.016409266740083694	0.0	0.010617760941386223	0.0038610037881881	0.0038610037881881	0.002895752899348736	0.0	0.00193050189409405	0.000965250947047025	0.018339768052101132	0.0077220075763762	0.018339768052101132	0.005791505798697472	0.002895752899348736	0.000965250947047025	0.03667953610420227	0.00193050189409405
0.01666666753590107	0.008730159141123295	0.011904762126505377	0.015079365111887457	0.0031746032182127237	0.0031746032182127237	0.04126984253525734	0.01984127052128315	0.009523809887468815	0.007142857182770968	0.014285714365541937	0.0	0.007936508394777775	0.0	0.015079365111887457	0.0	0.015079365111887457	0.0023809524718672037	0.01587301678955555	0.010317460633814337	0.011904762126505377	0.007936508394777775	0.007142857182770968	0.0007936508045531808	0.012698412872850895	0.0039682541973888865	0.007936508394777775	0.0	0.0039682541973888865	0.0007936508045531808	0.0063492064364254475	0.0	0.0015873016091063619	0.0023809524718672037	0.03095238097012043	0.0	0.03412698581814766	0.030158730223774913	0.013492063619196415	0.0015873016091063619	0.02142857201397419	0.007142857182770968	0.015079365111887457	0.0	0.0	0.0	0.008730159141123295	0.0	0.0031746032182127237	0.0
0.0956340953707695	0.019750520586967468	0.006237006280571222	0.0020790020935237408	0.0010395010467618704	0.0	0.011434511281549929	0.0	0.016632016748189926	0.06548856198787689	0.0041580041870474815	0.0010395010467618704	0.015592515468597412	0.010395010001957415	0.0	0.0	0.0291060283780098	0.0010395010467618704	0.010395010001957415	0.0	0.007276507094502448	0.0	0.0	0.0	0.019750520586967468	0.0020790020935237408	0.007276507094502448	0.0	0.0	0.0	0.0	0.011434511281549929	0.01767151802778244	0.009355509653687477	0.015592515468597412	0.0020790020935237408	0.0010395010467618704	0.0010395010467618704	0.0	0.0010395010467618704	0.008316008374094963	0.031185030937194824	0.0	0.0	0.0	0.0	0.008316008374094963	0.0	0.007276507094502448	0.0
0.16346153616905212	0.0021367522422224283	0.014957264997065069	0.0	0.03418803587555885	0.008547008968889713	0.0021367522422224283	0.0010683761211112142	0.042735043913125985	0.013888888992369177	0.02777777798473835	0.004273504484444857	0.013888888992369177	0.0021367522422224283	0.0074786324985325345	0.013888888992369177	0.01816239394247532	0.013888888992369177	0.026709401980042458	0.0	0.017094017937779427	0.0021367522422224283	0.014957264997065069	0.010683760978281498	0.0074786324985325345	0.0	0.0	0.021367521956563	0.010683760978281498	0.0	0.012820512987673284	0.005341880489140749	0.03632478788495064	0.0021367522422224283	0.0	0.0	0.0021367522422224283	0.0021367522422224283	0.004273504484444857	0.0	0.005341880489140749	0.003205128246918321	0.0	0.0064102564938366404	0.0	0.0021367522422224283	0.004273504484444857	0.0021367522422224283	0.024572649970650676	0.0074786324985325345
0.04976851865649223	0.009259259328246115	0.12615740299224856	0.0023148148320615287	0.0	0.0034722222480922933	0.005787036847323179	0.0	0.015046296641230585	0.0023148148320615287	0.0023148148320615287	0.0	0.0243055559694767	0.006944444496184588	0.03009259328246117	0.0	0.02546296268701553	0.0	0.0381944440305233	0.0	0.01967592537403107	0.0	0.0	0.005787036847323179	0.011574073694646358	0.0	0.0023148148320615287	0.0	0.0011574074160307644	0.0	0.0	0.0011574074160307644	0.012731481343507768	0.0034722222480922933	0.05092592537403107	0.0	0.0034722222480922933	0.0023148148320615287	0.0243055559694767	0.0173611119389534	0.0011574074160307644	0.0	0.04282407462596893	0.0023148148320615287	0.0	0.0	0.02083333395421505	0.0	0.0046296296641230575	0.0
0.008101851679384708	0.006944444496184588	0.009259259328246115	0.009259259328246115	0.01967592537403107	0.03587963059544563	0.0	0.0011574074160307644	0.010416666977107523	0.016203703358769417	0.02777777798473835	0.0	0.005787036847323179	0.0	0.0023148148320615287	0.021990740671753883	0.0034722222480922933	0.012731481343507768	0.010416666977107523	0.0011574074160307644	0.0023148148320615287	0.0	0.013888888992369177	0.02777777798473835	0.02314814738929272	0.012731481343507768	0.009259259328246115	0.0	0.0243055559694767	0.0	0.015046296641230585	0.0	0.02546296268701553	0.016203703358769417	0.006944444496184588	0.0	0.0011574074160307644	0.013888888992369177	0.0023148148320615287	0.0	0.0520833320915699	0.0023148148320615287	0.0023148148320615287	0.0046296296641230575	0.02314814738929272	0.0	0.0023148148320615287	0.0011574074160307644	0.0023148148320615287	0.011574073694646358
0.05067567527294159	0.04054053872823715	0.047297298908233636	0.020270269364118576	0.006756756920367479	0.00450450461357832	0.0	0.022522522136569027	0.03265765681862831	0.02139639668166637	0.0	0.0	0.01463963929563761	0.023648649454116818	0.007882882840931416	0.0	0.022522522136569027	0.0	0.027027027681469917	0.0	0.011261261068284513	0.00450450461357832	0.005630630534142257	0.0	0.007882882840931416	0.0033783784601837397	0.0033783784601837397	0.0	0.0	0.00225225230678916	0.006756756920367479	0.0	0.01801801845431328	0.01801801845431328	0.02815315313637257	0.01576576568186283	0.00112612615339458	0.0	0.005630630534142257	0.00112612615339458	0.01576576568186283	0.0	0.01463963929563761	0.0	0.0	0.00112612615339458	0.011261261068284513	0.0	0.007882882840931416	0.0033783784601837397
0.011583011597394943	0.0025740026030689482	0.0051480052061378965	0.0	0.0025740026030689482	0.019305018708109856	0.0025740026030689482	0.0	0.0038610037881881	0.0	0.01801801845431328	0.0051480052061378965	0.0012870013015344741	0.0	0.0	0.014157013967633247	0.0012870013015344741	0.0	0.01673101633787155	0.0038610037881881	0.011583011597394943	0.0051480052061378965	0.0	0.0	0.046332046389579766	0.0	0.0	0.0	0.006435006391257048	0.0154440151527524	0.0	0.0038610037881881	0.0012870013015344741	0.006435006391257048	0.0334620326757431	0.0	0.010296010412275793	0.0	0.0	0.0	0.0	0.0012870013015344741	0.0012870013015344741	0.0	0.02187902107834816	0.0012870013015344741	0.0012870013015344741	0.0025740026030689482	0.00900900922715664	0.0025740026030689482
0.1159909889101982	0.07995495200157167	0.01576576568186283	0.00900900922715664	0.0	0.00225225230678916	0.0033783784601837397	0.019144143909215927	0.01576576568186283	0.02590090036392212	0.006756756920367479	0.00225225230678916	0.006756756920367479	0.03153153136372566	0.0	0.005630630534142257	0.023648649454116818	0.005630630534142257	0.02477477490901947	0.0	0.0033783784601837397	0.010135134682059288	0.0	0.00450450461357832	0.0	0.034909911453723914	0.0	0.0	0.00112612615339458	0.0	0.0	0.005630630534142257	0.013513513840734959	0.01689189113676548	0.00450450461357832	0.00450450461357832	0.0	0.010135134682059288	0.0	0.0	0.00225225230678916	0.01463963929563761	0.00112612615339458	0.0033783784601837397	0.00225225230678916	0.00900900922715664	0.007882882840931416	0.00112612615339458	0.0	0.01801801845431328
0.018518518656492237	0.010802469216287136	0.007716049440205097	0.0	0.012345679104328156	0.0	0.012345679104328156	0.0	0.01697530783712864	0.0015432098880410194	0.02006172761321068	0.0046296296641230575	0.0	0.0	0.003086419776082039	0.0	0.02623456716537476	0.010802469216287136	0.02314814738929272	0.021604938432574272	0.0046296296641230575	0.0	0.03395061567425728	0.02777777798473835	0.0015432098880410194	0.018518518656492237	0.010802469216287136	0.0	0.04475308582186699	0.02469135820865631	0.04629629477858544	0.009259259328246115	0.02777777798473835	0.03086419776082039	0.007716049440205097	0.010802469216287136	0.0	0.0015432098880410194	0.0046296296641230575	0.0	0.02006172761321068	0.0046296296641230575	0.007716049440205097	0.003086419776082039	0.0	0.0	0.0046296296641230575	0.0015432098880410194	0.009259259328246115	0.0
0.013888888992369177	0.009259259328246115	0.0	0.0	0.0	0.016203703358769417	0.0023148148320615287	0.0	0.0023148148320615287	0.0023148148320615287	0.011574073694646358	0.0023148148320615287	0.0023148148320615287	0.02314814738929272	0.013888888992369177	0.0	0.0	0.02777777798473835	0.013888888992369177	0.02314814738929272	0.013888888992369177	0.009259259328246115	0.0	0.02314814738929272	0.013888888992369177	0.006944444496184588	0.0046296296641230575	0.0	0.011574073694646358	0.0	0.0	0.006944444496184588	0.016203703358769417	0.03009259328246117	0.03009259328246117	0.009259259328246115	0.006944444496184588	0.0	0.013888888992369177	0.0	0.013888888992369177	0.011574073694646358	0.0023148148320615287	0.006944444496184588	0.0023148148320615287	0.0	0.016203703358769417	0.0023148148320615287	0.0	0.0
0.0016835016431286929	0.008417508564889431	0.02272727340459824	0.005892255809158087	0.010942760854959488	0.019360268488526344	0.015993265435099602	0.005892255809158087	0.061447810381650925	0.010101010091602802	0.01430976390838623	0.0008417508215643466	0.010101010091602802	0.007575757801532745	0.01515151560306549	0.01430976390838623	0.007575757801532745	0.0067340065725147715	0.01262626238167286	0.0008417508215643466	0.010101010091602802	0.0042087542824447155	0.010942760854959488	0.0033670032862573858	0.015993265435099602	0.009259259328246115	0.005892255809158087	0.007575757801532745	0.005050505045801401	0.002525252522900701	0.010942760854959488	0.0067340065725147715	0.02104377187788486	0.010942760854959488	0.013468013145029543	0.008417508564889431	0.008417508564889431	0.0033670032862573858	0.010101010091602802	0.002525252522900701	0.0042087542824447155	0.01262626238167286	0.01430976390838623	0.0067340065725147715	0.0	0.010101010091602802	0.005050505045801401	0.0016835016431286929	0.005892255809158087	0.0033670032862573858
0.0763888880610466	0.06134259328246116	0.04629629477858544	0.013888888992369177	0.0023148148320615287	0.0	0.0	0.021990740671753883	0.0011574074160307644	0.0046296296641230575	0.010416666977107523	0.0	0.0	0.008101851679384708	0.0173611119389534	0.0	0.03240740671753884	0.015046296641230585	0.0347222238779068	0.0023148148320615287	0.02777777798473835	0.0023148148320615287	0.0	0.0	0.008101851679384708	0.0034722222480922933	0.02083333395421505	0.0	0.0	0.0023148148320615287	0.0	0.0011574074160307644	0.015046296641230585	0.0416666679084301	0.02083333395421505	0.010416666977107523	0.0	0.008101851679384708	0.009259259328246115	0.0	0.0	0.0	0.0023148148320615287	0.0	0.0	0.0011574074160307644	0.021990740671753883	0.0011574074160307644	0.006944444496184588	0.0023148148320615287
0.07807807624340057	0.006006006151437759	0.004004003945738077	0.01701701618731022	0.01201201230287552	0.011011010967195034	0.0	0.01601601578295231	0.00900900922715664	0.008008007891476154	0.005005004815757275	0.00300300307571888	0.023023022338747975	0.021021021530032158	0.0	0.00900900922715664	0.03503503650426865	0.0	0.007007007021456957	0.0020020019728690386	0.00300300307571888	0.0020020019728690386	0.005005004815757275	0.006006006151437759	0.008008007891476154	0.0	0.0	0.015015015378594397	0.0	0.01601601578295231	0.006006006151437759	0.0020020019728690386	0.0	0.004004003945738077	0.0	0.0020020019728690386	0.0010010009864345193	0.0010010009864345193	0.0	0.0020020019728690386	0.0	0.0	0.0010010009864345193	0.0010010009864345193	0.0	0.023023022338747975	0.0010010009864345193	0.0010010009864345193	0.01001000963151455	0.0300300307571888
0.026819923892617226	0.0019157087663188575	0.01915708743035793	0.002873563207685948	0.010536398738622664	0.0	0.012452106922864914	0.002873563207685948	0.024904213845729828	0.037356320768594735	0.01532567013055086	0.0	0.0	0.010536398738622664	0.006704980973154306	0.0	0.022988505661487583	0.0009578543831594287	0.0258620698004961	0.0009578543831594287	0.017241379246115685	0.005747126415371896	0.0019157087663188575	0.0296934861689806	0.01532567013055086	0.02203065156936645	0.01819923333823681	0.0	0.0	0.003831417532637715	0.002873563207685948	0.0	0.013409961946308613	0.004789271857589482	0.009578543715178968	0.009578543715178968	0.02203065156936645	0.0076628350652754315	0.014367816038429737	0.0009578543831594287	0.01628352515399456	0.03448275849223137	0.0019157087663188575	0.002873563207685948	0.0	0.008620689623057842	0.0076628350652754315	0.0	0.0258620698004961	0.0
0.14351852238178253	0.0451388880610466	0.0011574074160307644	0.012731481343507768	0.0011574074160307644	0.0023148148320615287	0.0	0.0034722222480922933	0.0023148148320615287	0.0023148148320615287	0.015046296641230585	0.0	0.015046296641230585	0.0	0.02546296268701553	0.0	0.03356481343507767	0.005787036847323179	0.01967592537403107	0.010416666977107523	0.0011574074160307644	0.02314814738929272	0.010416666977107523	0.0	0.04282407462596893	0.015046296641230585	0.03009259328246117	0.0	0.015046296641230585	0.008101851679384708	0.006944444496184588	0.013888888992369177	0.005787036847323179	0.011574073694646358	0.0	0.006944444496184588	0.0	0.0	0.0173611119389534	0.0	0.0011574074160307644	0.0	0.011574073694646358	0.0023148148320615287	0.0	0.0	0.0011574074160307644	0.0011574074160307644	0.0	0.0
0.0400400385260582	0.01601601578295231	0.03203203156590462	0.00300300307571888	0.0	0.03903903812170029	0.011011010967195034	0.0010010009864345193	0.0710710734128952	0.00300300307571888	0.015015015378594397	0.006006006151437759	0.011011010967195034	0.031031031161546707	0.01801801845431328	0.0200200192630291	0.019019018858671192	0.0010010009864345193	0.01701701618731022	0.0010010009864345193	0.01201201230287552	0.014014014042913914	0.008008007891476154	0.0010010009864345193	0.052052050828933716	0.0	0.014014014042913914	0.005005004815757275	0.01201201230287552	0.0	0.008008007891476154	0.00300300307571888	0.0	0.0010010009864345193	0.00300300307571888	0.0	0.00900900922715664	0.014014014042913914	0.01001000963151455	0.0	0.0010010009864345193	0.013013012707233429	0.00900900922715664	0.0	0.013013012707233429	0.006006006151437759	0.00900900922715664	0.0010010009864345193	0.008008007891476154	0.0
0.0	0.0	0.0	0.007882882840931416	0.0	0.02815315313637257	0.0	0.010135134682059288	0.01689189113676548	0.0033783784601837397	0.006756756920367479	0.00225225230678916	0.005630630534142257	0.007882882840931416	0.00112612615339458	0.013513513840734959	0.00450450461357832	0.038288287818431854	0.0	0.038288287818431854	0.011261261068284513	0.00900900922715664	0.006756756920367479	0.0416666679084301	0.0	0.01576576568186283	0.01576576568186283	0.0	0.00900900922715664	0.027027027681469917	0.006756756920367479	0.006756756920367479	0.019144143909215927	0.00112612615339458	0.0	0.02139639668166637	0.0	0.00450450461357832	0.00112612615339458	0.00112612615339458	0.00450450461357832	0.02477477490901947	0.0	0.0033783784601837397	0.01463963929563761	0.02815315313637257	0.0	0.00112612615339458	0.01801801845431328	0.03603603690862656
0.0010395010467618704	0.030145529657602314	0.0	0.0041580041870474815	0.0010395010467618704	0.01767151802778244	0.0	0.0020790020935237408	0.0010395010467618704	0.012474012561142445	0.0010395010467618704	0.003118503140285611	0.013513513840734959	0.020790020003914837	0.0041580041870474815	0.03222453221678734	0.006237006280571222	0.04989605024456978	0.0	0.0	0.009355509653687477	0.006237006280571222	0.008316008374094963	0.025987526401877403	0.010395010001957415	0.016632016748189926	0.006237006280571222	0.051975052803754807	0.003118503140285611	0.0291060283780098	0.008316008374094963	0.0	0.006237006280571222	0.008316008374094963	0.0	0.012474012561142445	0.0	0.005197505000978707	0.0041580041870474815	0.0	0.0010395010467618704	0.05301455408334732	0.0	0.0	0.008316008374094963	0.08212058246135713	0.006237006280571222	0.0020790020935237408	0.020790020003914837	0.009355509653687477
0.0617760606110096	0.06949806958436966	0.014157013967633247	0.0	0.0	0.014157013967633247	0.012870012782514095	0.0012870013015344741	0.0038610037881881	0.03732303902506828	0.02574002556502819	0.0051480052061378965	0.012870012782514095	0.011583011597394943	0.010296010412275793	0.027027027681469917	0.01801801845431328	0.0077220075763762	0.012870012782514095	0.0051480052061378965	0.0051480052061378965	0.0	0.0	0.0012870013015344741	0.024453025311231613	0.00900900922715664	0.0	0.012870012782514095	0.00900900922715664	0.0	0.0	0.00900900922715664	0.03732303902506828	0.028314027935266495	0.0051480052061378965	0.0012870013015344741	0.0012870013015344741	0.0025740026030689482	0.0051480052061378965	0.0	0.0	0.0154440151527524	0.0025740026030689482	0.0077220075763762	0.010296010412275793	0.01673101633787155	0.024453025311231613	0.0012870013015344741	0.0308880303055048	0.0
0.052350427955389016	0.09081196784973143	0.0021367522422224283	0.022435897961258888	0.0010683761211112142	0.008547008968889713	0.0	0.0	0.0010683761211112142	0.0	0.02884615398943424	0.0	0.0	0.0	0.0	0.005341880489140749	0.021367521956563	0.013888888992369177	0.012820512987673284	0.016025641933083534	0.004273504484444857	0.0074786324985325345	0.03418803587555885	0.0	0.021367521956563	0.0555555559694767	0.02884615398943424	0.0	0.03418803587555885	0.019230769947171208	0.03418803587555885	0.017094017937779427	0.003205128246918321	0.02350427396595478	0.0	0.0064102564938366404	0.0	0.0074786324985325345	0.0	0.0	0.0	0.0	0.013888888992369177	0.0	0.0	0.0	0.003205128246918321	0.0010683761211112142	0.0	0.0010683761211112142
0.005005004815757275	0.0020020019728690386	0.050050050020217896	0.0	0.0010010009864345193	0.005005004815757275	0.0	0.019019018858671192	0.005005004815757275	0.0020020019728690386	0.0	0.0	0.014014014042913914	0.023023022338747975	0.008008007891476154	0.0	0.005005004815757275	0.029029028490185738	0.0010010009864345193	0.026026025414466858	0.004004003945738077	0.007007007021456957	0.006006006151437759	0.008008007891476154	0.00300300307571888	0.0010010009864345193	0.008008007891476154	0.0	0.006006006151437759	0.0	0.006006006151437759	0.0	0.00900900922715664	0.00300300307571888	0.007007007021456957	0.0020020019728690386	0.0	0.04904904961585999	0.01001000963151455	0.03403403237462044	0.0	0.015015015378594397	0.0	0.0	0.008008007891476154	0.008008007891476154	0.00300300307571888	0.0020020019728690386	0.0600600615143776	0.01001000963151455
0.04054053872823715	0.005791505798697472	0.04343629255890846	0.005791505798697472	0.0	0.0	0.050193049013614655	0.010617760941386223	0.011583011597394943	0.010617760941386223	0.012548262253403664	0.0	0.019305018708109856	0.013513513840734959	0.0	0.0	0.023166023194789886	0.0	0.06274130940437317	0.0	0.008687258698046206	0.00193050189409405	0.0	0.0	0.019305018708109856	0.005791505798697472	0.0	0.0	0.0	0.0	0.0	0.0	0.029922779649496082	0.0038610037881881	0.011583011597394943	0.005791505798697472	0.051158301532268524	0.004826254677027464	0.002895752899348736	0.011583011597394943	0.00193050189409405	0.008687258698046206	0.00193050189409405	0.0	0.0	0.000965250947047025	0.006756756920367479	0.000965250947047025	0.0154440151527524	0.004826254677027464
0.02815315313637257	0.007882882840931416	0.019144143909215927	0.02815315313637257	0.006756756920367479	0.0	0.037162162363529205	0.03153153136372566	0.02139639668166637	0.01463963929563761	0.01576576568186283	0.0	0.006756756920367479	0.005630630534142257	0.01801801845431328	0.0	0.005630630534142257	0.0	0.04054053872823715	0.00450450461357832	0.00225225230678916	0.0033783784601837397	0.0	0.00450450461357832	0.012387387454509735	0.00450450461357832	0.00225225230678916	0.0	0.005630630534142257	0.022522522136569027	0.0	0.00112612615339458	0.011261261068284513	0.00450450461357832	0.010135134682059288	0.00450450461357832	0.02815315313637257	0.0033783784601837397	0.01576576568186283	0.00900900922715664	0.02927927859127521	0.005630630534142257	0.02590090036392212	0.0	0.0	0.0	0.022522522136569027	0.0	0.01801801845431328	0.0
0.0052552553825080395	0.01201201230287552	0.03603603690862656	0.019519519060850143	0.0	0.0	0.02927927859127521	0.02177177183330059	0.034534536302089684	0.019519519060850143	0.0	0.0	0.011261261068284513	0.01876876875758171	0.01801801845431328	0.0	0.022522522136569027	0.0	0.01576576568186283	0.0	0.0037537538446486	0.00300300307571888	0.0	0.00300300307571888	0.007507507689297198	0.01801801845431328	0.0	0.0	0.0	0.0	0.0	0.0007507507689297199	0.04129129275679588	0.006756756920367479	0.013513513840734959	0.00225225230678916	0.02177177183330059	0.00300300307571888	0.0	0.00450450461357832	0.019519519060850143	0.03078078106045723	0.00900900922715664	0.0	0.0	0.00900900922715664	0.01576576568186283	0.0	0.008258257992565632	0.0
0.012896825559437277	0.0476190485060215	0.002976190531626344	0.0	0.001984127098694444	0.000992063549347222	0.001984127098694444	0.002976190531626344	0.0	0.010912698693573477	0.005952381063252688	0.002976190531626344	0.02480158768594265	0.000992063549347222	0.0049603176303207866	0.002976190531626344	0.014880952425301075	0.007936508394777775	0.006944444496184588	0.000992063549347222	0.01984127052128315	0.01785714365541935	0.006944444496184588	0.0	0.007936508394777775	0.010912698693573477	0.0049603176303207866	0.0	0.006944444496184588	0.000992063549347222	0.005952381063252688	0.007936508394777775	0.0	0.01686508022248745	0.02083333395421505	0.01587301678955555	0.0	0.000992063549347222	0.002976190531626344	0.007936508394777775	0.0	0.000992063549347222	0.000992063549347222	0.001984127098694444	0.0	0.002976190531626344	0.007936508394777775	0.001984127098694444	0.010912698693573477	0.032738097012043
0.02779922820627689	0.0077220075763762	0.010038609616458416	0.01312741357833147	0.005405405536293984	0.0023166022729128604	0.03397683426737785	0.02857142873108387	0.0077220075763762	0.01235521212220192	0.0077220075763762	0.0	0.008494208566844463	0.018532818183302883	0.013899614103138449	0.0	0.013899614103138449	0.004633204545825721	0.00154440151527524	0.00154440151527524	0.004633204545825721	0.017760617658495903	0.0	0.010810811072587969	0.0023166022729128604	0.014671814627945425	0.008494208566844463	0.0	0.0	0.0	0.0	0.0	0.0154440151527524	0.016988417133688927	0.016988417133688927	0.0069498070515692225	0.04169884324073792	0.03629343584179878	0.009266409091651441	0.00154440151527524	0.02625482715666294	0.010810811072587969	0.00154440151527524	0.00077220075763762	0.0	0.00077220075763762	0.020077219232916832	0.00154440151527524	0.0077220075763762	0.0
0.006535947788506746	0.008169935084879398	0.010620915330946444	0.008169935084879398	0.011437908746302128	0.003267973894253373	0.004901960957795382	0.0073529412038624295	0.018790850415825844	0.013888888992369177	0.028594771400094032	0.0	0.0	0.0	0.016339870169758797	0.0	0.013888888992369177	0.004084967542439699	0.008169935084879398	0.004084967542439699	0.01225490216165781	0.0008169934735633433	0.002450980478897691	0.026143791154026985	0.029411764815449718	0.004084967542439699	0.010620915330946444	0.0	0.010620915330946444	0.0	0.003267973894253373	0.014705882407724856	0.02777777798473835	0.009803921915590765	0.0073529412038624295	0.006535947788506746	0.015522875823080541	0.008986928500235079	0.010620915330946444	0.0	0.03758170083165169	0.008169935084879398	0.017156863585114483	0.002450980478897691	0.0	0.0008169934735633433	0.004084967542439699	0.0016339869471266866	0.028594771400094032	0.036764707416296005
0.012037036940455437	0.0046296296641230575	0.005555555690079928	0.01296296250075102	0.003703703638166189	0.0009259259095415473	0.010185184888541698	0.029629629105329517	0.01296296250075102	0.006481481250375509	0.006481481250375509	0.0	0.0009259259095415473	0.02500000037252903	0.0	0.0	0.007407407276332378	0.03703703731298447	0.018518518656492237	0.0046296296641230575	0.014814814552664757	0.01296296250075102	0.010185184888541698	0.02222222276031971	0.010185184888541698	0.0	0.01944444514811039	0.0	0.01296296250075102	0.014814814552664757	0.01296296250075102	0.0	0.009259259328246115	0.018518518656492237	0.015740741044282913	0.011111111380159857	0.006481481250375509	0.018518518656492237	0.002777777845039964	0.01296296250075102	0.012037036940455437	0.007407407276332378	0.012037036940455437	0.0	0.0	0.0018518518190830946	0.015740741044282913	0.0	0.03981481492519379	0.012037036940455437
0.2526454925537109	0.20370370149612427	0.0026455025654286146	0.02380952425301075	0.0	0.0	0.007936508394777775	0.02380952425301075	0.007936508394777775	0.005291005130857229	0.0	0.0	0.009259259328246115	0.026455026119947437	0.0013227512827143073	0.0	0.1111111119389534	0.0	0.0066137565299868575	0.0	0.010582010261714458	0.005291005130857229	0.0	0.0	0.0	0.0	0.0	0.0	0.0	0.0	0.0	0.0	0.017195766791701317	0.01984127052128315	0.0	0.0	0.0	0.0	0.0	0.0013227512827143073	0.0013227512827143073	0.0	0.0	0.0	0.0	0.0	0.0436507947742939	0.0	0.0026455025654286146	0.0
0.051891893148422234	0.018378378823399544	0.0324324332177639	0.0	0.0	0.020540541037917137	0.0032432433217763896	0.007567567750811577	0.0032432433217763896	0.020540541037917137	0.0	0.0	0.012972973287105559	0.0	0.00972972996532917	0.03351351246237755	0.01945945993065834	0.0	0.014054054394364357	0.0	0.014054054394364357	0.0	0.004324324429035187	0.025945946574211117	0.020540541037917137	0.0	0.017297297716140747	0.0	0.006486486643552779	0.0	0.005405405536293984	0.0	0.041081082075834274	0.004324324429035187	0.010810811072587969	0.006486486643552779	0.0	0.0	0.011891892179846764	0.0	0.006486486643552779	0.006486486643552779	0.0021621622145175934	0.0	0.007567567750811577	0.02270270325243473	0.005405405536293984	0.0032432433217763896	0.03675675764679909	0.023783784359693527
0.017297297716140747	0.0021621622145175934	0.046486485749483115	0.0021621622145175934	0.0	0.0	0.03891891986131668	0.005405405536293984	0.018378378823399544	0.02162162214517593	0.0032432433217763896	0.0	0.020540541037917137	0.004324324429035187	0.010810811072587969	0.0	0.010810811072587969	0.0	0.034594595432281494	0.006486486643552779	0.007567567750811577	0.01621621660888195	0.0	0.0010810811072587967	0.00972972996532917	0.006486486643552779	0.007567567750811577	0.0	0.0	0.0	0.0	0.0	0.0021621622145175934	0.01621621660888195	0.0324324332177639	0.006486486643552779	0.04216216132044792	0.0324324332177639	0.00972972996532917	0.0	0.015135135501623154	0.008648648858070374	0.020540541037917137	0.0	0.0	0.0	0.02162162214517593	0.0	0.007567567750811577	0.012972973287105559
0.1108108088374138	0.002702702768146992	0.006756756920367479	0.0	0.02162162214517593	0.005405405536293984	0.0	0.0	0.03378378227353096	0.0	0.012162161991000177	0.02432432398200035	0.0	0.005405405536293984	0.001351351384073496	0.028378378599882126	0.014864864759147169	0.002702702768146992	0.005405405536293984	0.022972973063588142	0.0040540541522204885	0.001351351384073496	0.028378378599882126	0.0	0.001351351384073496	0.0	0.0	0.02567567490041256	0.03648648783564568	0.022972973063588142	0.0324324332177639	0.005405405536293984	0.014864864759147169	0.006756756920367479	0.03513513505458832	0.006756756920367479	0.0040540541522204885	0.0	0.002702702768146992	0.0	0.010810811072587969	0.0	0.008108108304440975	0.008108108304440975	0.02162162214517593	0.005405405536293984	0.002702702768146992	0.001351351384073496	0.001351351384073496	0.0
0.008101851679384708	0.0	0.02777777798473835	0.0046296296641230575	0.0381944440305233	0.005787036847323179	0.021990740671753883	0.010416666977107523	0.011574073694646358	0.005787036847323179	0.03587963059544563	0.0	0.0	0.006944444496184588	0.02083333395421505	0.0023148148320615287	0.0011574074160307644	0.0046296296641230575	0.015046296641230585	0.005787036847323179	0.016203703358769417	0.0046296296641230575	0.0034722222480922933	0.0	0.008101851679384708	0.0	0.0046296296641230575	0.0	0.0034722222480922933	0.012731481343507768	0.0011574074160307644	0.0023148148320615287	0.013888888992369177	0.0034722222480922933	0.008101851679384708	0.0023148148320615287	0.012731481343507768	0.0	0.018518518656492237	0.0034722222480922933	0.0520833320915699	0.0034722222480922933	0.047453705221414566	0.0034722222480922933	0.0	0.0	0.008101851679384708	0.0011574074160307644	0.0023148148320615287	0.0
0.0300300307571888	0.0200200192630291	0.006006006151437759	0.006006006151437759	0.004004003945738077	0.01001000963151455	0.005005004815757275	0.005005004815757275	0.006006006151437759	0.015015015378594397	0.02402402460575104	0.00900900922715664	0.021021021530032158	0.03403403237462044	0.007007007021456957	0.022022021934390068	0.014014014042913914	0.00900900922715664	0.01801801845431328	0.0010010009864345193	0.008008007891476154	0.01601601578295231	0.0	0.0010010009864345193	0.004004003945738077	0.01601601578295231	0.00900900922715664	0.01201201230287552	0.01001000963151455	0.0	0.004004003945738077	0.0010010009864345193	0.02402402460575104	0.01601601578295231	0.006006006151437759	0.014014014042913914	0.01001000963151455	0.00300300307571888	0.00900900922715664	0.0	0.0	0.007007007021456957	0.005005004815757275	0.011011010967195034	0.007007007021456957	0.014014014042913914	0.01201201230287552	0.0010010009864345193	0.01801801845431328	0.01801801845431328
0.02107279747724533	0.0833333358168602	0.002873563207685948	0.012452106922864914	0.011494252830743791	0.009578543715178968	0.0	0.0	0.0009578543831594287	0.0019157087663188575	0.0258620698004961	0.002873563207685948	0.010536398738622664	0.0	0.006704980973154306	0.0	0.02203065156936645	0.0019157087663188575	0.024904213845729828	0.010536398738622664	0.030651340261101726	0.02203065156936645	0.02107279747724533	0.0019157087663188575	0.049808427691459656	0.008620689623057842	0.026819923892617226	0.0	0.01915708743035793	0.008620689623057842	0.02107279747724533	0.014367816038429737	0.010536398738622664	0.01915708743035793	0.008620689623057842	0.0076628350652754315	0.005747126415371896	0.003831417532637715	0.008620689623057842	0.0	0.005747126415371896	0.0	0.02203065156936645	0.004789271857589482	0.02011494338512421	0.0	0.0	0.0009578543831594287	0.0	0.0
0.03407755494117737	0.019976498559117317	0.014101057313382626	0.009400704875588415	0.004700352437794209	0.010575792752206327	0.011750881560146809	0.015276146121323109	0.018801409751176838	0.010575792752206327	0.032902467995882034	0.004700352437794209	0.012925969436764715	0.0	0.015276146121323109	0.015276146121323109	0.027027027681469917	0.001175088109448552	0.019976498559117317	0.012925969436764715	0.010575792752206327	0.008225616998970509	0.004700352437794209	0.012925969436764715	0.008225616998970509	0.010575792752206327	0.016451233997941017	0.011750881560146809	0.0023501762188971047	0.010575792752206327	0.0035252643283456564	0.009400704875588415	0.02820211462676525	0.023501763120293617	0.008225616998970509	0.008225616998970509	0.004700352437794209	0.0176263228058815	0.0176263228058815	0.0035252643283456564	0.0176263228058815	0.008225616998970509	0.008225616998970509	0.0035252643283456564	0.0035252643283456564	0.009400704875588415	0.0176263228058815	0.001175088109448552	0.004700352437794209	0.0
0.15891891717910767	0.09189189225435256	0.037837836891412735	0.014054054394364357	0.0	0.0	0.004324324429035187	0.028108108788728714	0.0	0.007567567750811577	0.004324324429035187	0.0	0.0032432433217763896	0.012972973287105559	0.0	0.0	0.0670270249247551	0.005405405536293984	0.017297297716140747	0.0	0.0	0.0032432433217763896	0.0	0.0	0.008648648858070374	0.006486486643552779	0.0	0.0	0.0	0.0	0.0	0.0	0.0021621622145175934	0.0324324332177639	0.006486486643552779	0.0	0.0	0.0	0.0	0.00972972996532917	0.0032432433217763896	0.0010810811072587967	0.0	0.0	0.0	0.0	0.0021621622145175934	0.0	0.0	0.0010810811072587967
0.07201646268367767	0.14403292536735535	0.008230452425777912	0.0	0.01440329197794199	0.009259259328246115	0.0	0.0	0.001028806553222239	0.009259259328246115	0.02880658395588398	0.006172839552164078	0.0	0.0	0.008230452425777912	0.022633744403719902	0.015432098880410194	0.0	0.004115226212888956	0.0	0.004115226212888956	0.005144033115357161	0.015432098880410194	0.002057613106444478	0.019547324627637863	0.015432098880410194	0.007201645988970995	0.02674897201359272	0.01337448600679636	0.0	0.01440329197794199	0.004115226212888956	0.02880658395588398	0.03292180970311165	0.005144033115357161	0.004115226212888956	0.0	0.0	0.006172839552164078	0.0	0.004115226212888956	0.002057613106444478	0.002057613106444478	0.006172839552164078	0.0	0.005144033115357161	0.011316872201859951	0.004115226212888956	0.0	0.004115226212888956
0.1301301270723343	0.01801801845431328	0.01001000963151455	0.01601601578295231	0.0	0.00300300307571888	0.00300300307571888	0.01001000963151455	0.019019018858671192	0.03503503650426865	0.0	0.007007007021456957	0.025025025010108948	0.01001000963151455	0.005005004815757275	0.0020020019728690386	0.0710710734128952	0.00300300307571888	0.007007007021456957	0.0010010009864345193	0.0010010009864345193	0.004004003945738077	0.004004003945738077	0.033033031970262534	0.00900900922715664	0.01201201230287552	0.007007007021456957	0.0	0.0	0.0	0.00300300307571888	0.0200200192630291	0.025025025010108948	0.028028028085827827	0.0020020019728690386	0.01001000963151455	0.0	0.0	0.014014014042913914	0.0	0.00300300307571888	0.008008007891476154	0.004004003945738077	0.0020020019728690386	0.0	0.00300300307571888	0.014014014042913914	0.0	0.0300300307571888	0.007007007021456957
0.030405405908823013	0.00900900922715664	0.027027027681469917	0.00225225230678916	0.01689189113676548	0.00450450461357832	0.038288287818431854	0.022522522136569027	0.011261261068284513	0.06981982290744781	0.02927927859127521	0.0	0.00450450461357832	0.01689189113676548	0.0033783784601837397	0.0	0.0033783784601837397	0.0	0.05180180072784424	0.02477477490901947	0.01576576568186283	0.0	0.007882882840931416	0.0	0.019144143909215927	0.0	0.00225225230678916	0.0	0.0	0.0	0.007882882840931416	0.0	0.00225225230678916	0.0033783784601837397	0.01689189113676548	0.0	0.02815315313637257	0.04054053872823715	0.0033783784601837397	0.00225225230678916	0.0	0.007882882840931416	0.013513513840734959	0.0	0.007882882840931416	0.0	0.0033783784601837397	0.0	0.00225225230678916	0.0
0.0	0.039094649255275726	0.003086419776082039	0.010288066230714321	0.0	0.001028806553222239	0.001028806553222239	0.016460904851555824	0.001028806553222239	0.019547324627637863	0.01337448600679636	0.003086419776082039	0.002057613106444478	0.016460904851555824	0.007201645988970995	0.005144033115357161	0.008230452425777912	0.019547324627637863	0.007201645988970995	0.002057613106444478	0.01337448600679636	0.02366255223751068	0.001028806553222239	0.007201645988970995	0.001028806553222239	0.011316872201859951	0.022633744403719902	0.004115226212888956	0.029835391789674762	0.009259259328246115	0.0	0.002057613106444478	0.009259259328246115	0.02880658395588398	0.0	0.010288066230714321	0.0	0.02880658395588398	0.005144033115357161	0.001028806553222239	0.02366255223751068	0.020576132461428642	0.004115226212888956	0.006172839552164078	0.0	0.009259259328246115	0.004115226212888956	0.001028806553222239	0.008230452425777912	0.016460904851555824
0.03541472554206848	0.07082945108413696	0.007455731742084026	0.018639329820871357	0.0009319664677605033	0.008387697860598564	0.0	0.008387697860598564	0.0009319664677605033	0.0	0.011183597147464752	0.002795899286866188	0.0130475303158164	0.0	0.011183597147464752	0.010251631028950214	0.01770736277103424	0.005591798573732376	0.004659832455217838	0.02516309358179569	0.022367194294929504	0.023299161344766617	0.009319664910435677	0.0	0.01957129500806332	0.022367194294929504	0.023299161344766617	0.0	0.004659832455217838	0.012115564197301865	0.009319664910435677	0.010251631028950214	0.005591798573732376	0.05219012126326561	0.009319664910435677	0.012115564197301865	0.0009319664677605033	0.002795899286866188	0.007455731742084026	0.0009319664677605033	0.0	0.0	0.0018639329355210066	0.0018639329355210066	0.008387697860598564	0.0	0.005591798573732376	0.0	0.002795899286866188	0.016775395721197132
0.01587301678955555	0.0043290043249726295	0.0	0.0028860028833150864	0.04040404036641121	0.0043290043249726295	0.012987012974917887	0.0	0.05627705529332161	0.005772005766630173	0.0043290043249726295	0.010101010091602802	0.007215007208287716	0.0028860028833150864	0.0014430014416575432	0.007215007208287716	0.007215007208287716	0.0014430014416575432	0.011544011533260344	0.010101010091602802	0.020202020183205605	0.017316017299890518	0.02741702832281589	0.011544011533260344	0.017316017299890518	0.011544011533260344	0.0028860028833150864	0.005772005766630173	0.014430014416575432	0.010101010091602802	0.025974025949835774	0.005772005766630173	0.005772005766630173	0.007215007208287716	0.008658008649945259	0.0043290043249726295	0.005772005766630173	0.011544011533260344	0.0014430014416575432	0.0	0.02741702832281589	0.0043290043249726295	0.008658008649945259	0.0	0.0014430014416575432	0.02164502255618572	0.005772005766630173	0.0014430014416575432	0.0028860028833150864	0.0
0.04429429396986962	0.05180180072784424	0.016516515985131264	0.0	0.0	0.01201201230287552	0.0015015015378594398	0.0	0.00225225230678916	0.008258257992565632	0.0	0.0037537538446486	0.016516515985131264	0.015015015378594397	0.0015015015378594398	0.023273272439837456	0.006006006151437759	0.0052552553825080395	0.0015015015378594398	0.0	0.011261261068284513	0.023273272439837456	0.00450450461357832	0.0007507507689297199	0.006756756920367479	0.03678678721189499	0.006756756920367479	0.032282281666994095	0.00300300307571888	0.020270269364118576	0.0037537538446486	0.0	0.00900900922715664	0.03903903812170029	0.0	0.0007507507689297199	0.0	0.0	0.0015015015378594398	0.0	0.0	0.011261261068284513	0.0	0.0	0.00450450461357832	0.05255255103111267	0.013513513840734959	0.0007507507689297199	0.00225225230678916	0.051051050424575806
0.007575757801532745	0.005681818351149559	0.0018939394503831863	0.01515151560306549	0.013257576152682304	0.0018939394503831863	0.02083333395421505	0.011363636702299118	0.02272727340459824	0.0	0.01515151560306549	0.0	0.017045455053448674	0.0	0.018939394503831863	0.0	0.0037878789007663727	0.009469697251915932	0.0	0.0037878789007663727	0.0037878789007663727	0.034090910106897354	0.0	0.011363636702299118	0.018939394503831863	0.0018939394503831863	0.013257576152682304	0.0	0.0	0.0	0.0	0.0037878789007663727	0.05303030461072922	0.009469697251915932	0.009469697251915932	0.007575757801532745	0.0037878789007663727	0.0037878789007663727	0.03030303120613098	0.0	0.039772726595401764	0.0	0.007575757801532745	0.0	0.0	0.0	0.009469697251915932	0.0	0.0	0.0
0.01822916604578495	0.013888888992369177	0.01909722201526165	0.010416666977107523	0.009548611007630823	0.0147569440305233	0.02864583395421505	0.009548611007630823	0.01909722201526165	0.009548611007630823	0.0164930559694767	0.0	0.00434027798473835	0.0008680555620230733	0.0086805559694767	0.0	0.0164930559694767	0.0017361111240461467	0.01215277798473835	0.010416666977107523	0.015625	0.0034722222480922933	0.0	0.0086805559694767	0.0086805559694767	0.03125	0.002604166744276881	0.0	0.0	0.0	0.0	0.0	0.0234375	0.005208333488553762	0.0034722222480922933	0.002604166744276881	0.013020833022892477	0.006076388992369175	0.0147569440305233	0.01128472201526165	0.01822916604578495	0.0329861119389534	0.0243055559694767	0.002604166744276881	0.0	0.0	0.01215277798473835	0.0	0.013888888992369177	0.002604166744276881
0.01146601140499115	0.016380015760660168	0.0016380016459152102	0.01146601140499115	0.0	0.0	0.027846027165651318	0.002457002410665155	0.023751024156808853	0.00982800964266062	0.004095003940165043	0.0008190008229576051	0.0032760032918304205	0.007371007464826106	0.00491400482133031	0.0	0.02047502063214779	0.0008190008229576051	0.0008190008229576051	0.0	0.021294021978974342	0.022113021463155743	0.013104013167321682	0.017199017107486725	0.006552006583660841	0.00982800964266062	0.023751024156808853	0.0	0.017199017107486725	0.005733005702495575	0.00982800964266062	0.012285011820495129	0.03931203857064247	0.006552006583660841	0.0016380016459152102	0.008190007880330086	0.026208026334643364	0.010647010989487171	0.005733005702495575	0.0	0.06388206034898758	0.00900900922715664	0.0016380016459152102	0.0	0.021294021978974342	0.014742014929652212	0.013923013582825659	0.0008190008229576051	0.021294021978974342	0.0
[truncated: 1,681 more rows]
[truncated: 78 more columns]
