# Supplementary material for: Dynamic guided metric representation learning for multi-view clustering
Source: PeerJ Comput Sci. 2022 Mar 8;8:e922. doi: 10.7717/peerj-cs.922 (PMC9044235; doi:10.7717/peerj-cs.922)
Supplement: Supplemental Information 3 [file peerj-cs-08-922-s003.zip › wikipedia/1view/text view_train.csv]

128	129	130	131	132	133	134	135	136	137
0.07257183745716099	0.07790080216924627	0.03253869619252075	0.08548939856136782	0.05406168794486492	0.0699544307611192	0.0544288780928708	0.4135220125786159	0.09470681278951522	0.04482544345271717
0.04286164513079095	0.03552762895262091	0.033032618972581064	0.05051738628007151	0.031358335959659686	0.05732613719928571	0.03814082361592596	0.040386332597961885	0.6461747557516542	0.02467433553944749
0.03037375727777676	0.08880641273363828	0.026490150689037262	0.03212743841390698	0.0328607959799251	0.20685784979561644	0.4275091988546864	0.04869494238360336	0.06436966322945152	0.04190979064235755
0.02027944111776449	0.022914171656686688	0.02341163826193764	0.03216950713956706	0.03130354675264853	0.029178565945032986	0.022343006295102108	0.023135267925687097	0.7766252111162303	0.018639643789344417
0.13568139311927346	0.04241909881025372	0.029735803982586174	0.5008094048124231	0.1217879202225472	0.038269916859195216	0.036745406824147175	0.028266302041586262	0.03087525735929733	0.035409495968692715
0.04646209972399725	0.0391943385955363	0.09874031840625053	0.08628675663028047	0.07868473579157484	0.13578584457878454	0.03349282296650718	0.0588106084481756	0.040550477991385725	0.381991996867512
0.2858411617132713	0.07288175941694583	0.03688036770495698	0.05132853558937176	0.042090131663278935	0.3168616894651065	0.06689373546485007	0.04740976762072185	0.03219249574245999	0.04762035561903718
0.11685245696596368	0.056800237644814865	0.048951704945201	0.07793811854098584	0.4958281869681002	0.025082993282364796	0.052000437766764086	0.04868070647217308	0.04883705174507382	0.02902810566855845
0.030253339474896314	0.044489482573314816	0.11516658989712893	0.04867188699524015	0.5096391831721169	0.04057730692461229	0.03184400429909408	0.0308613542146476	0.040638722554890164	0.10785812989405816
0.0403755227188209	0.030600396165843168	0.053474799450528514	0.030972275980358663	0.04294832388455023	0.5199259276124567	0.08705023413249544	0.046196580223583215	0.0442461085433695	0.10420983128799444
0.08703106607298221	0.13655594793319398	0.0328744220959789	0.10119078083149977	0.2844055478786013	0.026639029633041524	0.1636470648446697	0.06176535817254401	0.07235102444683314	0.033539758090656284
0.0489571316083429	0.31914153344686796	0.05434085956527309	0.07039132743686942	0.045212327638301415	0.03263198373894405	0.05703272354373815	0.2428628980570967	0.05106301159149587	0.07836620337307025
0.02835624297962772	0.02979466168876808	0.4134888118499848	0.030473466023418605	0.04396874267659008	0.26156593695200675	0.03762515454920108	0.02786330173660769	0.045100083234340935	0.0817635983094539
0.07018662295181495	0.035700462193483766	0.28202909769813983	0.11865242898233988	0.2017258259147107	0.0786184285421552	0.043244309859368654	0.05255648399019449	0.07492998793287951	0.04235635193491343
0.11115457527156744	0.09268899387155316	0.029669304606866526	0.0909437406593847	0.07062257394758191	0.08506604880690874	0.15786517417426407	0.20196792344958345	0.09680137213011154	0.06322029308217704
0.02499383702714109	0.02359424577140553	0.052739143227489516	0.3483232737711836	0.3534126965193117	0.061526349691056414	0.02294216348180149	0.037287973853090815	0.046099036985789606	0.029081279671732418
0.04647116024361544	0.06451839909923739	0.026210399713393784	0.15613004759711355	0.3608935974205437	0.06119171912585085	0.13537668253237126	0.07124852858385798	0.04598495317058197	0.031974512513434736
0.029330896440051837	0.03103832495651285	0.24184562601704196	0.033226719252258716	0.045611588068842315	0.25253909850980777	0.04466568870291546	0.03882195448460517	0.05276194598754301	0.2301581575804215
0.2046115620952092	0.05089128901550253	0.026579635186901027	0.4444183227079332	0.0778673599682852	0.034794153033424986	0.05921644009901673	0.03212512619103587	0.040394960656055086	0.0291011510466366
0.07852950814788323	0.07359907051568519	0.036322876634790134	0.2866207882741977	0.1680594035808978	0.0641776149194147	0.120445675812554	0.051330175469955636	0.059329102988053786	0.06158578365656759
0.029500565655692437	0.055470286863097365	0.031093048559920025	0.04284571650922017	0.029125863795874143	0.05788423153692665	0.08040957795600195	0.051240479330148775	0.5935133343421466	0.028916895450975536
0.21800493501186616	0.1832398195734519	0.025248715168089117	0.038725698209879686	0.04156254420293288	0.09170635107737317	0.11612994483474012	0.1862574064469489	0.04617536580382564	0.052949219670894686
0.16256927139509825	0.3170181376377685	0.04238727513916255	0.1143179479550215	0.0448543905976866	0.0415442407111242	0.050048970382216965	0.1209630428583828	0.04253604592058111	0.06376067740295821
0.05068050867104298	0.04314317540556268	0.037641431018981805	0.27859861014514875	0.2893476503084483	0.062260747626559976	0.1262291281459742	0.021984359892113715	0.04674503683850409	0.04336935194766278
0.04478421797182349	0.031306319400035185	0.4373582931224929	0.032769412631048773	0.029164971028816367	0.06675968451446626	0.03350580392612852	0.03212991492742687	0.038282657985001	0.2539387244927621
0.5015912758865133	0.03067919576464212	0.014957490560440862	0.1550098794853618	0.020533240823139627	0.018009321407562656	0.18608123802772394	0.01689316580943905	0.02970381654826372	0.02654137568691347
0.2992467786490061	0.06084678779975866	0.018770481958718718	0.3090094881869497	0.10401546477246068	0.03628273538882122	0.07987463468478517	0.033766278331589	0.03672311537383684	0.0214642348540741
0.04359406187624749	0.23214196606786425	0.04583333333333334	0.04361901197604789	0.029653193612774437	0.05173403193612772	0.032447604790419145	0.3028505489021958	0.0488522954091816	0.16927395209580834
0.0577782488121104	0.05142811721689365	0.059836080052284815	0.08317877519297691	0.05485489198593962	0.3167382050059174	0.1214032112765619	0.11352516206524994	0.09082719516718764	0.050430113224877636
0.028678702075402924	0.055569159079610415	0.07406005832201773	0.07945447395172484	0.5007976611832105	0.046746655388108536	0.05414449910587742	0.027498905534655484	0.0454555572869132	0.08759432807247952
0.12160294795025345	0.11664296824411376	0.02597480624036205	0.08580164086542634	0.04610845199233648	0.0301670905680279	0.057343506966001136	0.4281670772168039	0.043124453434268635	0.045067056522406765
0.023380069130032568	0.12061243366924672	0.030201791538873438	0.03703568472810475	0.02437198773185329	0.029568910958570612	0.06145027019132465	0.5440703957937789	0.08476948541940521	0.044538970838810164
0.3351801070755687	0.1308038129348776	0.035890835152125565	0.1869625235510288	0.029977428320928312	0.030863506631596694	0.0990728822728376	0.05224131176898554	0.04963903967765406	0.04936855261439743
0.0399270662826596	0.08353535144244367	0.2841099807305806	0.049630842121984466	0.029594789659435523	0.04826333492185186	0.03764788761577199	0.04496197915587512	0.03354536601537416	0.34878340205402364
0.014045158091460423	0.021797169991227758	0.025534917426293973	0.031453017531815355	0.8274438384377749	0.01250683346682434	0.012983586966195036	0.015958528802268127	0.02083094956583648	0.017445999720304643
0.04434286189525709	0.06379799923961603	0.058905997528751974	0.038645922440832634	0.02800054652599561	0.08082050185343602	0.09178666476570674	0.4761459224408325	0.03490934797072523	0.08264423533884624
0.03735286843416129	0.1149637896980906	0.027041902233926586	0.3117534564379095	0.04254666931407687	0.017243000909176368	0.2904592211737084	0.057344299185224684	0.07935960539653676	0.021935187217188592
0.17608653660421086	0.060009014229605424	0.04084733758289887	0.3962011460949072	0.07277058785654507	0.03724164574077675	0.059403773098963525	0.046139978108299694	0.0583349430171916	0.05296503766660246
0.08724144631091807	0.061416989030787926	0.03462102343984598	0.2849168918799567	0.26073516683447284	0.051958030840972884	0.08404430077897294	0.04745376503629911	0.044989666684330465	0.042622719163443006
0.060729822406468924	0.06339116638517828	0.04205947080198563	0.05874405036081665	0.05115922002149531	0.05609294232048707	0.03987921592712003	0.4531142842520089	0.12467372946414912	0.05015609806028952
0.04215940878100433	0.1342404796142481	0.034175376844876613	0.06176893524778401	0.05983016046759537	0.04221664198484757	0.04108628620894415	0.4788702165561344	0.06023794704497828	0.045414547249586885
0.07679596297020214	0.08687076884806047	0.0219087048455019	0.11055633540041572	0.03397951870739236	0.028832542629873774	0.5549020653055885	0.02614355858016905	0.028027031989433588	0.0319835107233604
0.2712961174425345	0.08451913377546003	0.06306741355997701	0.07554782907303698	0.052765436868199164	0.05109136565578525	0.17807395960766614	0.09585130813641536	0.07339085270319602	0.05439658317773068
0.10021781531993083	0.3533085919415909	0.0350477751720892	0.056707877021622076	0.03729423282712144	0.02577354796111193	0.229153859581218	0.04091436898066979	0.0553190197551664	0.0662629114394784
0.03182207014542331	0.03001615815987064	0.03843741089250069	0.3670848778633207	0.3209010550327914	0.07852865697177103	0.029521908563824636	0.02961695656306425	0.039682539682539764	0.034388366124893065
0.02517093472629206	0.025145453773304526	0.2674141079543041	0.053845500488384906	0.13993290015713256	0.06295069435596884	0.16488724678302974	0.02341274897014483	0.04860067099842871	0.1886397417930096
0.032229291417165615	0.09692490019960083	0.06107784431137725	0.042964071856287436	0.03391966067864268	0.0344249001996008	0.08043288423153692	0.0556511976047904	0.03561002994011974	0.5267652195608791
0.033938856294145635	0.0305382500991285	0.023454773953776063	0.09297902511475413	0.5811407488054148	0.0985638151306821	0.036277613123920534	0.025672560602700473	0.04878458571073363	0.028649771164741312
0.0796051575010899	0.19150205336453588	0.036386996122697114	0.04819097437309292	0.031092986440911307	0.04102714112005869	0.05665680133984907	0.40965769610204855	0.0563929612040287	0.04948723243168834
0.3156665392619019	0.06923387268017116	0.054985773134581535	0.064477428122478	0.03824266360895205	0.22025098738692794	0.09809105193867568	0.040578417632819185	0.04516498917059465	0.05330827706289512
0.03375687649092045	0.03674602015481213	0.27145708582834305	0.03727179786767898	0.035548415364392884	0.33610827126235315	0.044846891582688064	0.03802151793973008	0.027301494571831716	0.13894162893724704
0.03797139448912817	0.037835571460629235	0.101867271374411	0.07242320093540737	0.08343077159290868	0.3851409606821855	0.16549150220269532	0.03108575747912445	0.04000873991661647	0.0447448298668932
0.08303161119621227	0.054391217564870274	0.05371234275634778	0.4109629578053196	0.12845819987931112	0.12106020517105325	0.039548809358028084	0.029168407371303863	0.03996657847096504	0.03969967042658864
0.05047452265280766	0.2628987308402064	0.04055097352464892	0.0661977930930591	0.09391594170150268	0.030655669792490643	0.056415470944902624	0.22492750348359894	0.09518698452152284	0.07877640944526049
0.030097212981444618	0.059168699637761724	0.07356583130036197	0.046046795298292455	0.04418015820211447	0.03904228579877287	0.04892991794189425	0.5548440156723582	0.05602683521845216	0.04809824794854767
0.048881403858948735	0.03161385562208911	0.26213198602794385	0.056938206919494284	0.03706129407850959	0.14372297072521628	0.09559006986027953	0.04652154025282768	0.0432676314038589	0.23427104125083176
0.16534776106950125	0.06615707491768866	0.04308424950741615	0.4353543716425668	0.034150348820044835	0.04238468400818945	0.08443563034702305	0.04690297860869904	0.05041364216903818	0.03176925890983304
0.10969365616592912	0.12157749717955399	0.032570728108999365	0.06818970754143877	0.0377722815239087	0.030010630912088887	0.03632951488327692	0.29340774971795536	0.09085633081662757	0.17959190315022153
0.22774915285707664	0.28028593974840943	0.04486840272942488	0.11966764146126373	0.03680081697070987	0.030265051292763218	0.08363737640997079	0.06821705426356589	0.0414798310356034	0.06702873323121186
0.07020517787953523	0.04122637078783586	0.03238376188798873	0.10322736879182803	0.4054758130797226	0.02584536808735457	0.19326053774803315	0.02890542444522717	0.05435452624163417	0.04511565105083923
0.0223692741904726	0.05486479270757863	0.22879082599132966	0.02097079725898521	0.04969042806107535	0.038388191769327576	0.040161714786986526	0.023621546715486285	0.01973759487394638	0.5014048336448117
0.14881843455945265	0.1020191759338465	0.055237738808098034	0.21145209580838312	0.05970202452238376	0.17948032506415745	0.08282542058739666	0.05333083832335326	0.03252423723980613	0.07460970915312233
0.032732407525374534	0.050993757166517634	0.2583980974221774	0.048997749182485686	0.041353463286193215	0.05902025735762473	0.03862487790376668	0.0749564700386458	0.04438994351722055	0.3505329765999916
0.2822482524989863	0.19060683414048404	0.034504695787707616	0.08221803405141924	0.02770952119665063	0.07375686873265444	0.1621378756431362	0.031737322168412366	0.02543518540608039	0.08964541037447024
0.07473378116862725	0.08422748411805835	0.06904971782323666	0.059008885781736437	0.049657031115434416	0.05902914982218348	0.10481574921223556	0.04830947242570729	0.3634963575387299	0.08767237099405233
0.05029095248656118	0.03265426818321022	0.059151538193454214	0.07104309898721073	0.5000158413332065	0.05847564130997249	0.06376664660097774	0.06925830877926675	0.045897622743930055	0.04944608138220897
0.03667902290656783	0.05240946678072444	0.0487311092101513	0.03285809333713525	0.03378956372968343	0.02685105978519144	0.03283908373728725	0.6659443018724452	0.041612014067103936	0.028286284573709637
0.02982368596141055	0.04881071190951456	0.254507651363939	0.03675981370592153	0.047039254823686136	0.06082834331337333	0.029881902860944814	0.035645375914836984	0.0570691949434466	0.399634065202927
0.03397166063911778	0.0638524930337343	0.04314802737758795	0.0685559573921464	0.4808337121137264	0.06851643248157156	0.059768252274329275	0.030177269223928313	0.08347002364907152	0.0677061718147864
0.0913622490468798	0.28181731774546104	0.057366747985510336	0.05969014352247867	0.0612109115103126	0.043204596098807606	0.04932991160536061	0.1674428919937903	0.061717834172923834	0.1268573963184745
0.02764952023663522	0.03255537118534018	0.21495563090686085	0.04397830844335431	0.03562754010052194	0.046184738955823305	0.04058148762715536	0.02934492460861415	0.03414857032922113	0.4949739076064741
0.02666337515244356	0.05302713811278078	0.14008979925983114	0.035337359108421625	0.11107383541584906	0.10327336869601167	0.03210914323572731	0.3231549585817796	0.06545260430513178	0.10981841813202327
0.2304487410720728	0.059291056441334124	0.03550128658345967	0.3747865714354424	0.04610056994444838	0.02757136329750145	0.1177043503354736	0.03137700502609243	0.045920207777216615	0.03129884808695862
0.03871071416489056	0.056547921106938674	0.030709766906864142	0.07723535978889685	0.0382117121688827	0.04375148009066614	0.05165093541730097	0.07879156940356574	0.543624615176426	0.04076592577556759
0.027058977283528143	0.022573899819408792	0.08785405379716768	0.0545872540633019	0.05317341507461264	0.5544565630643467	0.09734103222127163	0.03157375724740998	0.03424698222602418	0.03713406520292746
0.03642555145300458	0.38297207501929104	0.03845344454860252	0.03761167760325995	0.0779590977788831	0.03293094322537033	0.05178142118319271	0.2200837940731956	0.032076422235401435	0.08970557287979929
0.03355664907808143	0.03987404728496808	0.044656561464529516	0.14348201287194598	0.524864462494154	0.029287958735993262	0.04480807362173321	0.040625020585890896	0.06169838540740291	0.03714682845530067
0.04695871415064603	0.13272402563294478	0.03620828518401783	0.040340371887803206	0.02474349546520981	0.033434884616731345	0.06170115908533815	0.5235914136638995	0.049157824701474215	0.05113982561193398
0.09877414981358038	0.053477949760855584	0.043319022332693184	0.07149851240914405	0.10860354762173746	0.04058863405264957	0.054410047828870635	0.10192821903363072	0.3718600534779502	0.055539863668888564
0.04392820784134548	0.07131119287529351	0.06260571227023876	0.04998036056401267	0.059118710370423835	0.3192330199039673	0.1869754466969673	0.10159600477759363	0.029643524196586942	0.07560782050357101
0.022865832959930436	0.026918951213219727	0.04688582019634208	0.02509267179925857	0.027115836354501825	0.1156055236465842	0.2433975586242482	0.031705296889214724	0.42960337827745815	0.030809130039241163
0.07313339422849209	0.1193545113163506	0.03855001860685418	0.06284887851415816	0.0499001996007984	0.034744071179674534	0.045502215907168735	0.4876179843702421	0.05350316316519502	0.03484556311106601
0.11289744454752487	0.024029405976778863	0.018825026004329358	0.4589272159905548	0.1644246717831942	0.04504020128756577	0.11445067611256365	0.0178621629979478	0.022922464929296383	0.020620730370245425
0.21763879648111167	0.03659347970725217	0.044218441424030176	0.4200804739726903	0.04239140766086867	0.047006516068392255	0.07139160831775601	0.04126139255879772	0.037628446810083496	0.04178943699901773
0.0574693310009196	0.044057951512705126	0.037587745856601434	0.042106797640673904	0.05092063064881498	0.06740451680907839	0.08240821727331876	0.4415326650070669	0.1376012020902015	0.038910942160622686
0.15374459414504318	0.1657102461743181	0.05109572521623423	0.07651363938789088	0.04585620425815036	0.041333998669328006	0.04353792415169663	0.31792664670658666	0.04896457085828343	0.05531645043246842
0.0413383758798192	0.5189042966698189	0.02908919004097065	0.06252757642609535	0.02788107994537241	0.02531253282907865	0.03328605946002726	0.1435497426200231	0.07331127219245702	0.04479987393633782
0.03488158817500143	0.061369153584722475	0.2758267249285213	0.040643038247828736	0.05359011706317092	0.050018881156605764	0.04822786858715	0.04300588013162858	0.05302907698117277	0.3394076711441988
0.05643635009773217	0.05133773902971273	0.2702574126358672	0.037417393192888934	0.09359519303362167	0.07393503149142135	0.04441893415242066	0.06223821786478875	0.05457478824733968	0.2557889402542066
0.04776871596174153	0.032649632860974755	0.07150405072208517	0.19615068505522912	0.4574561284670477	0.04715455965896247	0.030337515015218343	0.0354133362234805	0.046802322955898035	0.03476305307936153
0.2633089984414741	0.07468624395045484	0.029393268258004326	0.3531840428731585	0.06192409701145653	0.03259234954748038	0.04862193421376404	0.03823175566674862	0.05050857189730101	0.047548738140157774
0.4319420859772988	0.09711919444692657	0.058519776367663034	0.0789565148310348	0.04786447006484578	0.055004419022651636	0.05993982184884007	0.06087327831898436	0.049890269212818514	0.05989016990893886
0.4727967793227101	0.05592882032545045	0.0386345952163469	0.16896376738049326	0.04499475625021122	0.043912175648702416	0.07519198890354879	0.04063736932913827	0.03032578909976643	0.028613958523630613
0.04748397940960188	0.11402758392988455	0.08169375534645	0.052061290951930725	0.04235889124007623	0.05079315054102323	0.064480062431528	0.3899044017228698	0.0469286989929915	0.11026818543364383
0.03516343935505616	0.03595406589418571	0.3310003369883611	0.02749047359825806	0.03947300204785242	0.19019752702387432	0.026589677787282617	0.022040334914586426	0.027684889960339076	0.2644062524302049
0.239045015329784	0.08385447220162269	0.028021590829431703	0.3489250703768067	0.14211134108861753	0.030958415885419536	0.04549496201681669	0.02273087835419736	0.034666341992539866	0.024191911924764192
0.04896759188176338	0.3803276637607973	0.03701429050730441	0.20271138634412095	0.06073892101836195	0.020875627662054776	0.11109405121381184	0.07601890236620769	0.033420338809560336	0.028831226436016776
0.13484506397041987	0.17623768855731142	0.03465200746048869	0.032906863867892606	0.04880948485542564	0.035993586597297164	0.04369403269962797	0.3592487156833869	0.08066926256776051	0.052943293740388135
0.051799626553345066	0.0694498100573046	0.040829631060459705	0.035541819586633265	0.05724035799368987	0.04368681990856981	0.08362307642778967	0.13681507951838295	0.4383008177194	0.042712961174425135
0.1367124905119334	0.09727024823592274	0.027934740846944715	0.20408947363489044	0.052711478451547715	0.026285457254505228	0.27573022968148203	0.10225558273125122	0.03992953061014128	0.03708076804138212
0.04585423747100387	0.04669939400478331	0.03429177680674682	0.09122295948643264	0.06576037114959267	0.04965744187301089	0.16659473845102596	0.05259750768732816	0.39864415313517065	0.0486774199349052
0.07052820429180537	0.05191950728892399	0.05741047088701959	0.2207258634482014	0.09347064625612612	0.2475205231560233	0.12985701748254494	0.03027408218582282	0.047329465582453635	0.05096421942107986
0.08318057762026948	0.06460548291172771	0.08964112591144263	0.04914253126400248	0.03903213980202875	0.4532974866593349	0.034510570695344106	0.04045785979062296	0.05544828709927077	0.09068393824595704
0.10111279272955924	0.3383270089856916	0.02484774041660261	0.08364955071541945	0.024394434574075214	0.04025648337025591	0.02637947548127181	0.25743385024822163	0.06273899088270378	0.04085967259619963
0.2935285498367424	0.058138059141832	0.044465981332133454	0.0867282775489485	0.056592018275587484	0.21371130571227498	0.09366238621023854	0.04621969932966442	0.04715424642045392	0.05979947619212449
0.0922502820446072	0.03675258179293588	0.10557146576412484	0.0657294107437298	0.14188145448233944	0.21907489369088026	0.08226156382886418	0.04274928404061467	0.03978998524689755	0.1739390783650094
0.11347916412073812	0.18593832742677932	0.06949366572976495	0.09344576153814817	0.04956617377489917	0.08969815471098629	0.10924273901177213	0.10872133284451513	0.08889975151737345	0.09151492932502324
0.04451312428905648	0.117492613339629	0.04040664191330605	0.039312056889804665	0.03205059415219737	0.061167986607430426	0.04461328239578199	0.4529292669142006	0.03338126614155206	0.13413316735704206
0.1250009940278808	0.15088548003594418	0.06821416927102003	0.1020031649847718	0.13333492377794226	0.056516449173366665	0.13793130869734646	0.12102488250590475	0.04242510993948378	0.06266351758634152
0.030084161573759788	0.15119760479041885	0.07792662098483467	0.03418420890178424	0.05943782538016764	0.06714406239068263	0.06455645410210531	0.3413122209189871	0.06203572236969378	0.11212111858756717
0.03146404286861952	0.1180709121176739	0.058306623267986676	0.08318632444654273	0.08226700126717537	0.02615515856254288	0.18947167904854245	0.3411600036441641	0.033700234385999735	0.036218020390753634
0.07321864208091779	0.08835503595982648	0.0431755536545957	0.10117067452396787	0.2625225738998191	0.05899312486138844	0.1209644203656179	0.08700060197066192	0.09118271393720524	0.07341665874600027
0.04256840649409863	0.051086802772408256	0.10425605481949499	0.05875650274254667	0.04204190045106653	0.1225344586417718	0.1265657661055843	0.25553617175098603	0.07948669589953979	0.11716724032250482
0.13305348066753125	0.04564067740807053	0.039158795810441016	0.04743091137313017	0.033829248719056695	0.3136613371195752	0.2422577525361644	0.05883079202419925	0.044848447435027	0.04128855690680505
0.06445097969741018	0.04571921246264857	0.12612644533418274	0.07500974382595745	0.07799785045294046	0.2879684418145949	0.12833504588456135	0.04776246323920202	0.05523863515572372	0.09139118213277583
0.04471668907083804	0.03582630657053254	0.2335023829891239	0.06504338262251012	0.11042201311662384	0.06741618803209898	0.042842885657257024	0.03863701169090401	0.03422746344046612	0.3273656768096482
0.04064886100814236	0.05114638447971771	0.275026666244231	0.0480626049488324	0.07029327588209804	0.04002576856868259	0.045855379188712464	0.06838175500850141	0.05431465112103825	0.3062446535500429
0.0794411177644713	0.20054335772898665	0.06551341760922598	0.031448214681747806	0.037746728764693004	0.03883344422266599	0.04186072299844771	0.36967176757595904	0.04355732978487483	0.09138389886892896
0.5300598802395217	0.0896287425149699	0.03618363273453086	0.09411576846307368	0.027856287425149517	0.03691816367265458	0.0653572854291416	0.026898203592814186	0.04693013972055871	0.04605189620758466
0.0975359223074326	0.06417574208308559	0.03588145346733439	0.053787162517071226	0.05076396913774808	0.06258827374490768	0.052654924069988784	0.4570858283433184	0.09007715563026032	0.035449568698859665
0.15154187748533934	0.12755109935168404	0.06009686054248072	0.10129353695709344	0.05622089155023263	0.040252827677977165	0.07329526992526555	0.23419827012641398	0.07518296739853593	0.08036639898497565
0.09377776239428673	0.0654182963552665	0.10831516158434594	0.2603925097781317	0.09355854764459533	0.15822689880354887	0.0682796257196591	0.0453659155677086	0.04172002815178902	0.06494525400066928
0.0902257984031936	0.32837450099800397	0.09608127495009976	0.08631175149700597	0.038025511477045935	0.05606755239520958	0.05241080339321357	0.14423496756487042	0.03733938373253493	0.07092845558882235
0.08397146725316103	0.4815623444799402	0.051393192167942935	0.08638487100865283	0.0397221642505873	0.031122741112948306	0.02796551668780393	0.09145248377240142	0.02581967432427368	0.08060554494228703
0.2814476310536824	0.12421472843786112	0.05569912805967012	0.21716566866267484	0.04886017438806592	0.07314843996218083	0.08466225443849135	0.036201281647231895	0.03309171131421377	0.0455089820359281
0.04980039920159672	0.036136817274541815	0.07819814915623298	0.5295409181636721	0.0851206677553982	0.06498820540736691	0.038069315913627284	0.02945019052803488	0.05222282707312647	0.036472509526401735
0.3175879317063084	0.11989566683366346	0.04263981996167054	0.14787953972533038	0.05316061104881895	0.030639915388346987	0.03244507001932405	0.15930688423948952	0.053844502230598834	0.04260005884645078
0.04083469424786771	0.03589911086917068	0.047483215387406894	0.2395064416621305	0.20474686989657065	0.031776447105788384	0.28893485755761195	0.02408274360370164	0.04111776447105767	0.04561785519869333
0.03399007500238998	0.030073380090327388	0.0249051968631677	0.035537053614107035	0.028845067484769213	0.032054903255897486	0.020936356604642662	0.027900657321061804	0.7307677822873843	0.03498952747625216
0.06911330712807517	0.11918494299744105	0.09849013629183327	0.03999363236716754	0.036209789010935266	0.06128846601275944	0.03835274236802479	0.06921127071011343	0.034532162668528044	0.4336235504451216
0.0339622263011663	0.02942858002587773	0.05395239671410914	0.045717610006118126	0.05254816999167463	0.0868915435460735	0.07144504959929343	0.029589063079870262	0.5399853559213222	0.05648000481449127
0.19785978703386134	0.030155547934967237	0.02106359967290088	0.5241763169695854	0.10542791069842744	0.02592612132563077	0.02440493462414381	0.018249843924485837	0.02831781371178368	0.024418124104214598
0.1942648037258816	0.10453759148369923	0.05330671989354616	0.2866533599467729	0.07500998003992017	0.04291417165668659	0.10244843646041278	0.04868928809048571	0.041530272787757734	0.05064537591483703
0.06171762435394106	0.09967482254034893	0.050792454825448384	0.04524725383669721	0.060131392843452085	0.04855851211484297	0.08449326512537812	0.33261952915361426	0.1810683269223135	0.03569681828396182
0.05868554861080754	0.1342278945758119	0.027689147252939382	0.05206375570027808	0.02582426388099708	0.029554030624881576	0.09559712691405517	0.3945612424785459	0.11037778457683176	0.07141920538485069
0.04392163540218137	0.4704808392693269	0.05680581964034018	0.0721873787969086	0.042483752873400026	0.03297670062718139	0.054904409191096466	0.03725250919961007	0.03999583770846925	0.1489911172914832
0.0659312953041284	0.2479462128374829	0.08615400777392572	0.055425990125013085	0.054638092236579394	0.10874041390902392	0.05743250341422425	0.09564029835066692	0.03705221136674027	0.19103897468221454
0.035348991136897316	0.04058204833855618	0.02907139089696265	0.05623985190241298	0.06603373563753326	0.04402593776178231	0.03155347336415263	0.0835737850723423	0.5794628359860594	0.03410794990330232
0.1472752170078448	0.14127558835816742	0.051733741818688186	0.04098779185814404	0.03956041405560965	0.3595715545652869	0.034233857865663936	0.06584505407789068	0.06230562131550835	0.05721115907719437
0.037767031534598414	0.2246120004888184	0.050307548168968166	0.08120202743201631	0.06606611849187917	0.04517495621002897	0.032593704718842154	0.07241493689006819	0.1509691986289812	0.2388924774357989
0.21757999153208826	0.0643662170608275	0.04625093247847757	0.17973648662271424	0.0432417992298233	0.2548740902034305	0.09373676888647016	0.027056997116877462	0.028629609467932925	0.04452710740135913
0.047976047904191466	0.14890219560878248	0.0366387225548901	0.04764870259481021	0.029485029940119607	0.0947784431137724	0.1215009980039919	0.1903313373253492	0.22506187624750465	0.057676646706586725
0.04840839155023288	0.23725465735196324	0.03604249833666002	0.04224883566200936	0.037232826014637364	0.02543350798403194	0.06100819194943447	0.40662944943446416	0.0423631902860945	0.06337845143047237
0.03450390884896872	0.03949392880904856	0.2302790252827676	0.04213448103792408	0.04356911177644708	0.2888805721889557	0.0408246007984031	0.039182052561543584	0.049972970725216254	0.1911593479707252
0.03859350784835176	0.057401812688821836	0.033479868058445016	0.11642575875439536	0.5888464762318221	0.025538047771526604	0.05350025025477767	0.030428568844184763	0.02366867473512201	0.0321170348125502
0.0983593351413763	0.08837929522121676	0.08102181287648916	0.057606759575020386	0.0330728677174798	0.44152054635124427	0.033824727227159984	0.0454606482103059	0.04959587551354687	0.07115813216616082
0.1354523329320472	0.04000875533528248	0.02898641359578497	0.5507158007744313	0.08308708952851475	0.034739919638529695	0.03816388111505449	0.021117034859784358	0.04017552362637647	0.02755324859419541
0.11799508552615907	0.11012238471264672	0.08234526962012248	0.03603152261214648	0.12950195227075742	0.06774498811142693	0.05637330915857555	0.06812669481753651	0.04029391416370473	0.2914648790069263
0.04029962887912384	0.035571442665998765	0.055417681746772564	0.14951845358712249	0.5543969096028465	0.03133656641090436	0.04416262531970275	0.025576223977899687	0.032308007559026415	0.03141246025060145
0.06986962842464953	0.036517129675075935	0.08799730749274279	0.4085412313546209	0.15760516437850308	0.12502863126206598	0.05412594015715655	0.017412481827913162	0.02067060258873351	0.022231882838538358
0.07338039575800485	0.023135836952293612	0.042910983145530136	0.062386409290046074	0.6404315968701564	0.028199192668975193	0.027204377188115803	0.041087154763954505	0.03521391721349635	0.026050136149426403
0.11004531221916372	0.4849258828314926	0.033724021152008565	0.08847707428744403	0.029656327156114163	0.03805658824531017	0.03974988411801978	0.06102486969189569	0.04531221916356866	0.06902782113498124
0.3771140354022506	0.07025470018047703	0.05334241696248186	0.10112708714307904	0.08163314090382094	0.06919095939856787	0.07245389460599733	0.05129860040398211	0.06492404412731366	0.058661120872027975
0.0976165316425974	0.09365973934484008	0.052577198544088495	0.09119408242338883	0.06428319830926409	0.08103792415169682	0.29813314547375863	0.042538452506751284	0.13327462721615635	0.0456851003874605
0.2105547359387505	0.07198164058356707	0.044375018079782336	0.340044548583992	0.08890431696992485	0.06566576990945618	0.053082241314472416	0.04055656802337345	0.04320826945143516	0.041626891145245586
0.0555946929670073	0.09714883957575053	0.0565437751947087	0.050859066181362905	0.03865797816132456	0.04336425188838024	0.08697311259833289	0.44445422879730745	0.06524206488982827	0.06116198974599835
0.020360573351678585	0.02470140624899089	0.5542830197210754	0.02351930443320493	0.01972107564805673	0.2509479423030957	0.019863186248861582	0.021032368919119773	0.02275061527430591	0.042820507851610894
0.10178749643570008	0.0918252780153979	0.03875285143997715	0.32625819788993426	0.05118334759053322	0.10393498716852012	0.15024415454804674	0.048839820359281465	0.03322818648417447	0.05394568006843465
0.3179498146564013	0.03862988309096098	0.030888223552894275	0.3021528371827768	0.06716566866267461	0.033818078129455406	0.09621471343028222	0.02549900199600811	0.06107071571143425	0.026611063587111558
0.05328343313373265	0.05052894211576853	0.2754890219560879	0.030958083832335268	0.04030938123752486	0.035339321357285354	0.03810379241516966	0.07454091816367257	0.05308383233532952	0.3483632734530933
0.17810094097519233	0.19460818622495066	0.03107032687871005	0.14123959872462932	0.02776784094149359	0.0503667988697929	0.0819037250174973	0.18154859112943028	0.0599891126837234	0.05340487855457915
0.3755379414581242	0.072087039793246	0.03342448051873148	0.15140816632630685	0.05062706956030134	0.04470827131863455	0.11533003357446955	0.04445444371372869	0.049600221522273405	0.06282233221418429
0.05093440062879437	0.04638391610561274	0.05376811144550295	0.3714022731738594	0.16630986731200748	0.13802446919632197	0.03309443289586639	0.04248497823006854	0.04373636147394342	0.05386118953802256
0.03546863108315737	0.024849581412714213	0.4916785134766442	0.035325033386464505	0.06887663521877109	0.08155631183675817	0.034994758684070724	0.03014115653584917	0.024885480836887432	0.17222389752868372
0.07936325151894025	0.10007457612248036	0.02197253843960435	0.05157816235660562	0.02476914303261618	0.02281700335592558	0.04765194884955376	0.5343104998793626	0.09025355881643307	0.02720931762847944
0.0494011976047905	0.08048297344704508	0.02606907397326557	0.04455482973447067	0.0399957660436704	0.060462408516300935	0.0655053529305024	0.5261371196999931	0.05881418980221394	0.0485770882477473
0.030543984494778575	0.03354161242731925	0.04636741010732173	0.033212560386473404	0.5825161271659574	0.03031256327923868	0.05802886979663869	0.07054007926176617	0.04256703983337692	0.07236975324712848
0.22418107946543456	0.04957597495364608	0.04865396111330672	0.2970809649736063	0.04053821291427318	0.11653849661083945	0.09829072818829336	0.03420570027457797	0.04401349585093802	0.046921385655086086
0.03619142083930303	0.04514284314805983	0.4014180228500058	0.0303748331557742	0.06622338145794318	0.027956357224201842	0.033766822183853074	0.022960214540244658	0.03206470494593632	0.3039013996546785
0.08682634730538961	0.13707039702108426	0.04694812056559167	0.03663261711870373	0.032766399973162864	0.03573525218470616	0.033462486791123534	0.4646673040473664	0.07293815729884796	0.05295291769402392
0.044837266107055226	0.03701728962166992	0.032318923796243085	0.4912777185355306	0.11079211440133424	0.0832535841558892	0.08776510905130372	0.03258779245162646	0.03824314840638356	0.041907053472962655
0.024481648947003883	0.03008948090214124	0.03387103344331745	0.03296807745054104	0.7461743180306056	0.025058726085244454	0.026124621505288676	0.02229554496449272	0.032166958599807075	0.026769590071557586
0.0612740037167046	0.059536100213366375	0.07246713469612509	0.05947587583453781	0.05820256039644845	0.029277651593364963	0.39705932961663104	0.041726891045495235	0.07746575813889472	0.14351469474843428
0.4611614759308195	0.08679289465761236	0.025608001873348312	0.0738801726156627	0.019430412917182446	0.09433089129004593	0.13118455825778572	0.037071109178291435	0.03758404977753995	0.03295643350171164
0.03191020556290025	0.02733062014499138	0.05218999230975287	0.03617872480147948	0.029672257217167413	0.053149113029352636	0.05105805704608102	0.032420008467912716	0.6534895576811752	0.03260146373918839
0.10255285607129704	0.4304257726585048	0.043778684668878916	0.0970479423318966	0.03438346237461391	0.04528522572689017	0.07459603086819994	0.08287882833060009	0.04668370265837752	0.04236749431074145
0.059772977409666674	0.029268565672393505	0.02259966049209989	0.03829723730109884	0.0239894043688324	0.02778555039453812	0.06587759061316614	0.035018747551625914	0.6759098625179544	0.02148040367862404
0.03323787208192296	0.03978516397157367	0.05441291330382708	0.05234940746526266	0.6180103560993967	0.03644884144753953	0.04082655944150336	0.02969905599429148	0.05575322784382914	0.03947660235085372
0.19548310785835712	0.04658830487173797	0.040430250609891326	0.038212463960966905	0.02877947808087525	0.4574998151844467	0.06206845568123012	0.039861018703334083	0.03488578398758028	0.056191321061580514
0.04222482869312935	0.06563162335123587	0.06989114554396395	0.0575138383027761	0.4996604728686961	0.04579500792229985	0.037810975986172	0.06103257402720357	0.034714077000637895	0.08572545630388745
0.06990752223363922	0.08806056526001288	0.05963221486022033	0.058085013405142126	0.0611794163152981	0.05014822426153586	0.2702642053171749	0.14008669052427675	0.07852933186880677	0.12410681595389007
0.04822479393544533	0.042433268178668715	0.0463735740953328	0.11540649271405333	0.04089230864695493	0.3705335443103428	0.20277579555914024	0.04093367668807476	0.03662105840133216	0.05580548747065472
0.16672799652092474	0.2158364834576656	0.054237892929225366	0.26212379709854017	0.04121366206135222	0.04566286421570272	0.04377836505759436	0.03966368938101456	0.06732902909265266	0.06342622018532736
0.060178493587537636	0.04879895381650487	0.05869869456489324	0.03137403354211132	0.05711565374997134	0.423360176199326	0.11778741367839038	0.08533507697249176	0.04669970404019536	0.07065179984857861
0.08245605563067428	0.061731375957761465	0.17287199793960445	0.08497521086858563	0.2266837293155621	0.1033095100122334	0.043960466164445225	0.08479009722490513	0.06302717146352467	0.07619438542270329
0.079345656513061	0.08799791720906057	0.055515056842836336	0.05369261477045938	0.04695825739824723	0.043582400416558316	0.05620064219387328	0.4441812028117703	0.04291417165668678	0.08961208018745159
0.031734510776427	0.034688199358858036	0.06593882941188328	0.07595919272565989	0.5386096493880898	0.07864069840117753	0.03886167059819772	0.03390189318333045	0.057370108268312	0.04429524788806245
0.08252672736718343	0.09243157520575228	0.0347045634757882	0.03486178328274949	0.04033713395127542	0.04173160528258537	0.03944850025975439	0.5414376726000069	0.04992754217592177	0.04259289639898268
0.36683570657727854	0.08619125385592487	0.0511894870545992	0.08239024343657211	0.0820750842811986	0.06531434738179161	0.06925861196267767	0.07350848542150151	0.054952296364209736	0.06828448366425045
0.09138200283371067	0.03965126741335994	0.05488504855573844	0.05536078102861654	0.2616632020932225	0.045608265334615886	0.051410133101672466	0.2846741749661296	0.07610685365021254	0.039258271022721516
0.09789245039333104	0.08297131227740615	0.05949864975930505	0.1137920237955461	0.20484521153770865	0.04494931705217032	0.11366482720832848	0.03915698015733258	0.07806935149309235	0.1651598763257794
0.09092823527257407	0.5653509494771914	0.03198190774414466	0.07220421542236634	0.023210459814316305	0.0284202237726382	0.04946528960427763	0.0589600615283195	0.019039901847680802	0.060438755516489986
0.07853167836512442	0.05734226910417513	0.03434852150004629	0.08556397139495818	0.04573634188576469	0.027745832837635844	0.06444065511361367	0.07623164267491504	0.4860543813036161	0.0440047058201476
0.532657954531189	0.04845654602744213	0.046724161739414384	0.08191164840131085	0.05018893031546967	0.039706750021968634	0.043158965088690535	0.045920737142068	0.05935299212895007	0.05192131460349755
0.04941764822004363	0.05596499309074175	0.05809260599679776	0.041576188282775185	0.05230198942773813	0.4347897611370656	0.09460200478164577	0.061547235199930175	0.05322322388190669	0.09848434998135623
0.034153005464480884	0.03622263669382551	0.03244331010110935	0.03599358659729724	0.043380452210333466	0.04014920977716693	0.051945289748372106	0.10479041916167657	0.591767285101928	0.029154805143810768
0.0785948103792413	0.044367265469061744	0.2642554890219569	0.13107385229540894	0.2283672654690619	0.05824351297405179	0.04388822355289407	0.05586427145708567	0.061700598802395076	0.033644710578842184
0.047945899246283535	0.0336461405547115	0.07200524324485343	0.055393690231477465	0.11063842464325084	0.43024994786546333	0.0969464056960705	0.028051359966633937	0.031733547829713736	0.09338934072154197
0.041005854399986386	0.029664520331721275	0.060322868906537964	0.03476728551265643	0.050301071497172674	0.27178279424414675	0.3132396295275553	0.06452367232063028	0.07246594676755247	0.061926356492036476
0.1497804391217568	0.2378842315369257	0.06501996007984026	0.034730538922155635	0.13070858283433145	0.03790419161676642	0.03807385229540913	0.2226846307385228	0.045528942115768516	0.037684630738523
0.031091662828189932	0.025257177951788817	0.33939812682327725	0.052633195148165404	0.05606479348994331	0.1222631659757408	0.07216336557653939	0.03227391371103963	0.04448027022877343	0.22437432826654388
0.07058184101281002	0.1094149728711593	0.05078106697403322	0.26352927946923105	0.11243241217096324	0.06272900208971734	0.16502206853897816	0.06191373122300006	0.04026688407223118	0.06332874157787724
0.041360392986482	0.08705343803411149	0.07499970119640963	0.05027071605292421	0.035115397946621545	0.0378106063322456	0.06516906307146178	0.057764710100756476	0.4991932303058556	0.0512627439731316
0.10158363476093506	0.0764156965257303	0.06427753629796258	0.19156610636594867	0.1552225498242094	0.16102819741228167	0.08391339149112934	0.04232144847361141	0.07179549530380877	0.0518759435443837
0.03651188189658432	0.0529130418408466	0.08115843784129849	0.04717922645275485	0.09947086958159143	0.0405980491846496	0.036530712160584636	0.06530335555304476	0.08114902270929812	0.4591854027793471
0.5102515275961498	0.07820374576517469	0.0413884873930301	0.04473810998692273	0.025603964484823414	0.09010331826767937	0.036341110881684936	0.04120494642898124	0.07190982020633054	0.06025496898922467
0.030825227373307583	0.02727576521165805	0.040588506245427584	0.045646264033019794	0.025433296303320883	0.04913250422232444	0.04460761734449637	0.038213166427326216	0.6687349283333778	0.029542724505739557
0.031256006505507535	0.038338138537739305	0.09655257386461656	0.030201325743574557	0.5787141765851017	0.02956063182277425	0.03639141470146127	0.047840122224686366	0.043133486114191315	0.06801212390034743
0.04417205372257296	0.4998502091657549	0.0412123312146051	0.05916196540012208	0.05346991369882295	0.0245043367153577	0.050853085871656316	0.12770841680111725	0.046229421807379836	0.05283826560261034
0.04772273634549084	0.04367023528700186	0.17204379120546764	0.03855319663702917	0.03489989717534655	0.03509344946470732	0.04711788544123876	0.04728724369442933	0.05900925421883516	0.4746023105304535
0.1337435020069752	0.2594481366936459	0.03456822618499256	0.11701870983308135	0.044263122107433606	0.04329801934592365	0.2079138426443816	0.05233489065824408	0.06719527977013039	0.04021627075519296
0.05115241215681842	0.043978081572703547	0.037255677324596136	0.3883271193462133	0.14898504877038354	0.039647120852634436	0.10146687756562342	0.08996158626143923	0.05199977403683193	0.04722630211275552
0.2404705152801192	0.17849737418367154	0.04559812414006945	0.07500532914753019	0.05946359707768936	0.04420285642307634	0.1544677635021222	0.07861946010890855	0.05801019320582144	0.06566478693099255
0.09486438886932026	0.1569425854174006	0.03676411882118112	0.04046964893741928	0.03460843019842659	0.028587530820711474	0.060533051543970776	0.4450722085241279	0.07170599976517551	0.03045203710226599
0.035902832017125214	0.1316859035552087	0.052359050015910534	0.052221643669183714	0.04133038271283535	0.041945095316613286	0.04341317365269473	0.4956246926436984	0.05350169226763878	0.052015534149093365
0.0341305692708152	0.03764401022516376	0.33434884616731564	0.03230964970643515	0.0633703353526864	0.04232470731052525	0.035204444911346944	0.0453945909350891	0.04122748654737321	0.3340453595732491
0.034114050380252316	0.01980848429722841	0.0334116576972638	0.4030874958942869	0.333156471866394	0.07377144445286622	0.025270977033275327	0.02227949164961227	0.033922029359003604	0.021177897369817417
0.06818144532852109	0.10868126760178268	0.05463593361222759	0.07304295518551954	0.02625434063380089	0.24607770759850145	0.27159926721898725	0.04457933448172152	0.05621086593935415	0.05073688239958442
0.040010012130080735	0.10708486563849808	0.07332601677673592	0.04683238025556605	0.4648837373484537	0.07395498392282956	0.0412551103580621	0.03351496364184815	0.029638472251638275	0.08949945767628728
0.03892732669376283	0.054916074586578316	0.30838840453807304	0.040230419989037584	0.07745131498660708	0.048938392644762456	0.050231143929757215	0.045649633375735715	0.060169815808797114	0.2750974734468886
0.01980075992593128	0.04328992617175285	0.06165380083207081	0.020849866531996268	0.4650157516292726	0.06445242046028439	0.2135638361830556	0.016464059832142962	0.015042204747132259	0.07986737368636214
0.06444392767862328	0.5269751758618684	0.033118229560297016	0.046886808906458965	0.039726372497723095	0.04582097940042252	0.06707943336627713	0.06166308160378271	0.04669302172354334	0.06759296940100376
0.18499586193466724	0.3646171072489167	0.048673384937441916	0.04515846356068328	0.03312399591061761	0.06896451000438122	0.07013290492186326	0.06359963000827576	0.042724307482595536	0.07800983399055503
0.37913698786964695	0.08160735884838817	0.029661375503357162	0.3047072936421416	0.03569419763963315	0.029731061567637582	0.05730185514258228	0.022254742385552882	0.028511555442730305	0.03139357195832747
0.051325393493455884	0.06578724469879425	0.07440837881432713	0.1031221689462406	0.07656274167532094	0.061504297677707286	0.07244183220275327	0.4020593499348167	0.05482024880129045	0.037968343755293836
0.1088731627653782	0.03646386879919813	0.04187296402865266	0.03403582445498627	0.05169747085914753	0.2773759839628105	0.2785252006808893	0.0316423430195886	0.05367619738877225	0.08583698404057681
0.052209865982321225	0.03564299971485599	0.27966923296264595	0.03444539492443681	0.03843741089250079	0.04419731964642153	0.03347590533219268	0.047752114817983284	0.060317460317460526	0.37385229540918186
0.03478520138146931	0.08866913475952685	0.051515226807795036	0.030370793682344764	0.07691670600707311	0.03336066456299011	0.06480814304999948	0.4694014460705146	0.0987734075417632	0.05139927613652346
0.12576276019389782	0.11002281151981738	0.03383946392928435	0.2496720844026237	0.05892500712859999	0.10114770459081814	0.11869118905047045	0.05623752495009976	0.0466210436270317	0.09908041060735673
0.06702594810379238	0.050169660678642834	0.053233532934131814	0.04052894211576842	0.03940119760479037	0.06519960079840313	0.03211576846307372	0.5255588822355285	0.07954091816367265	0.047225548902195734
0.10028561661207984	0.1236091353205192	0.08008292806651891	0.05541403381083137	0.03721838091772266	0.2662299709972322	0.03529956661263118	0.039644467970137084	0.0407362071437236	0.22147969254860492
0.054546957041331466	0.16067228600124586	0.031116111725593507	0.0637769047891481	0.028370011569218374	0.04399481292192682	0.12599005810035988	0.4020494043759622	0.04730030385089692	0.04218314962431823
0.05119173417870146	0.07828924194953757	0.05324335848426981	0.1818746408112567	0.03522676010208688	0.10103322766232233	0.07660221352959712	0.044011049109211886	0.04098304938111392	0.3375447247919026
0.07159490542724083	0.15647276874821778	0.07356715141146272	0.040763710673890334	0.05277540157779676	0.043935937648512495	0.045266609637867085	0.3323947343408433	0.06410987548712102	0.11911890504704875
0.08784783374427634	0.061805800164376874	0.04523502015576676	0.047575437360572834	0.030879417635317506	0.04924269108841128	0.07742162733356825	0.05335211929082995	0.4783296152792454	0.06831043794763418
0.13928768968087935	0.0447779140514153	0.19023398985162204	0.07813289084481645	0.074285164610538	0.11849794387129367	0.05130702450520648	0.0555274992184307	0.03791212755212462	0.21003775581367384
0.12181271260296317	0.4702145005763115	0.045411524369102174	0.06131399173484016	0.039685886443076315	0.047585580013681655	0.04131642817651083	0.0566753816311041	0.03382905550401552	0.08215493894839396
0.03617989246731759	0.056769344194494	0.09452266637895368	0.029301756846666964	0.027611443779108416	0.030632428836021432	0.03532574490658315	0.03962345579112043	0.031810253367139406	0.6182230134325931
0.04739132845420276	0.034049955644266924	0.2153193612774452	0.023979818141494715	0.06665834996673323	0.3922710135284985	0.0767423486360612	0.02295409181636723	0.026599578620536725	0.09403415391439353
0.05312843700354404	0.05925903295449932	0.042455904517495736	0.0656034869037436	0.4155871929610159	0.04786345675994956	0.1268381604138662	0.04359648050837102	0.08122530449305491	0.0644425434844598
0.048587607393908036	0.03151306083485207	0.10733966848910943	0.06184370389655481	0.06388310335850042	0.30635468194046683	0.10297882495877854	0.04360843530330665	0.19027163065174016	0.04361928317278503
0.056331780882678685	0.0815795309964867	0.06221475178298346	0.2059506717559052	0.1886869535782247	0.050717278892507656	0.1170757899405875	0.09645037410559046	0.059448354752483376	0.08154451331255637
0.13395874916833012	0.3122022621423822	0.055249500998003936	0.052801064537591466	0.0381104457751164	0.0638456420492346	0.08141051230871578	0.1326946107784433	0.05797737857618096	0.07174983366600128
0.08294126033646983	0.04430424864556602	0.0439240566486075	0.4929070430567427	0.09861229921110147	0.05234768558121843	0.04892595760859232	0.04777350061781197	0.04928238760574088	0.03898156068814757
0.07255969987735379	0.2745953875381768	0.0348640069259073	0.10484452781184617	0.03913859028930089	0.026615443811172902	0.2518156458168003	0.09759396868912763	0.03992617175287976	0.05804655748743483
0.04973762881476849	0.120166906006991	0.04230453120907493	0.04431860261377685	0.04393927077970741	0.07008607219949238	0.06580504150070884	0.2388435798087091	0.041329106492896436	0.28346926057387545
0.0615449598727854	0.0822587190763702	0.04328272914751397	0.032706371489386224	0.04319162504865776	0.4496732675727384	0.13890062199252992	0.05991336828417838	0.04353119487166735	0.044997142644172115
0.032790687737674594	0.034316687725466644	0.029555567763555533	0.2251765581985874	0.5200424838396592	0.03057493575540055	0.02448314380413473	0.03712452770300399	0.02896347976829215	0.0369719277042247
0.06155987736342889	0.08796240372281383	0.04189891111149461	0.3787755900303139	0.031527722652677406	0.12520204547676986	0.13954799335047474	0.04712189453945143	0.05259797408065717	0.03380558767191842
0.029385338085159075	0.030217510598139038	0.3643227140884413	0.07659605260777555	0.0813358177904012	0.10543866948881614	0.057178693971573775	0.03719449318884899	0.08208356700496308	0.13624714317588354
0.4543634043388631	0.13828081541834375	0.04526029907398303	0.10315761918785378	0.026831582736166815	0.06069173129151529	0.03848696050521898	0.028506920585059187	0.03962566669938803	0.06479500016360737
0.16666666666666655	0.11027944111776404	0.07144581804133683	0.09873800785525716	0.06438735432361077	0.09539791384971992	0.19490052153756973	0.10708421865945504	0.05202498229347738	0.03907507565514125
0.026414097874290245	0.037271759981981414	0.137444954449079	0.02580053899982129	0.4645727999254408	0.06429165016270938	0.036161140753512316	0.03431269756207424	0.03042164697841662	0.1433087133126747
0.05414838771654562	0.10859564293872144	0.07401240300148378	0.040816762197530096	0.040251048704729564	0.05404164932167745	0.033238336161900715	0.05034850085924409	0.06864346173962231	0.4759038073585449
0.029319139498780195	0.04284763805721881	0.07476898055740377	0.05048421675168181	0.055378132623641566	0.11619723515931092	0.3719449988911067	0.04177570784357213	0.14729060397723046	0.06999334664005312
0.06460828343313373	0.059705588822355216	0.05276946107784431	0.11543787425149712	0.2879865269461079	0.08544785429141727	0.1375	0.043712574850299404	0.1002370259481038	0.05259481037924153
0.03383052077662856	0.07770640537107606	0.04835420068952987	0.1481400834694248	0.06760297586644895	0.025004536381781867	0.0518816911631283	0.03711123208129183	0.4260714933768824	0.08429686082380686
0.539348438800791	0.08011113451488976	0.027322239942225938	0.16402872646666455	0.023801642945265124	0.017833679374918383	0.037141796808393066	0.04321507738292249	0.029438610216752238	0.03775865354717689
0.036272283020166635	0.03424568487545986	0.043116831471157434	0.1565451472533858	0.4880124807855552	0.07613890991962416	0.040264298988230536	0.030704873777349533	0.052676256682038285	0.04202323322703271
0.3758409107710511	0.11656316995638373	0.0343387299475123	0.1470577363790935	0.07900864936793063	0.030263546980113867	0.06806756856657045	0.05878058697419971	0.03808124491757227	0.05199785613957303
0.041100678021388996	0.02927996147782245	0.02536561119007114	0.03460782714726179	0.04332968304635848	0.02877513455579105	0.02442585645828956	0.033287510581948815	0.71721925798209	0.022608479538976458
0.06385622329637927	0.0671508388844799	0.04795228819469504	0.04996432837136975	0.03131087223144096	0.09060593672093564	0.09107888640389908	0.18647043262871835	0.3125155311866222	0.059094662081459484
0.2296347475988195	0.3133306037497654	0.03161198969582196	0.08721019499462641	0.044057184775747736	0.052109456301073234	0.046402920654417784	0.09954450074210587	0.045498746097548594	0.050599655390074785
0.06659933965119162	0.04525871595820279	0.03737329429726571	0.05364058934941018	0.059064154484897415	0.04006977527058311	0.06455572670672295	0.5148238446446121	0.09072145317542096	0.027893106461693292
0.1506437674102353	0.2788269614616928	0.041945413202898116	0.05022921190585845	0.04617870486133945	0.04845985684309023	0.1946144341353925	0.06221988257916384	0.06308993734143427	0.06379183025889598
0.03344646019533636	0.03574453466953335	0.04776204268021824	0.3813026765460166	0.07818783797390377	0.12388279820181596	0.19072241274128385	0.029857199547492577	0.02934783252486125	0.04974620491953776
0.048950292186710986	0.09895870908784836	0.04828896424019444	0.04958757184426333	0.059687853209244274	0.04093018781713685	0.04584806291032399	0.4890941009547172	0.07038934179833113	0.0482649159512301
0.04206970674036528	0.04326877380769581	0.02598466071519956	0.056392709087319685	0.039569213221907686	0.030217952373640906	0.06249040380776887	0.16962412171993066	0.502445658134281	0.02793680039189013
0.07350088555283804	0.21586404655477773	0.10786174130612017	0.17323100278316614	0.06980405386410274	0.056661325236850336	0.0945573641449496	0.04881082904613309	0.06061820021927972	0.09909055129178272
0.034527843537730585	0.09925111018273504	0.03622986584969581	0.04480960559501133	0.07481935354097992	0.03786999644122591	0.034930139720558716	0.5186294078509617	0.043564034721254995	0.07536864255984138
0.06534396644498995	0.07271171941830633	0.039579826522071086	0.09033545811602564	0.038181701113901206	0.037868962535758006	0.04592658001968388	0.4831811032313218	0.09853104850207353	0.028339634095863406
0.3965298974036364	0.09997903026631594	0.02749365083063436	0.164798807055151	0.03645627033869996	0.03075560940376045	0.12233121306026125	0.03973376204788855	0.04858764960351656	0.03333410999013638
0.40964314146273945	0.13962825793499736	0.04115468484995336	0.046588903118618415	0.042827639518650686	0.04908102869405698	0.09352393478938087	0.06344536360804408	0.06669897199820007	0.047408074025359716
0.09816866267465073	0.16931636726546925	0.025873253493013983	0.12219560878243517	0.03808383233532942	0.10107285429141716	0.11682634730538916	0.2259980039920161	0.06116766467065871	0.04129740518962074
0.05702879954376966	0.12941464010754014	0.03315235418376065	0.0567203784850127	0.026826812846610044	0.030027408739372586	0.03646933538171468	0.5303154623697214	0.05125608840627791	0.048788719936220935
0.11072675366398704	0.06910481825194263	0.05203139537657783	0.051713306454819766	0.03440131688813625	0.07802721250725668	0.1045081152436167	0.04524814912008676	0.3812772860653199	0.07296164642825931
0.038128870464199965	0.041033317979425936	0.11747018782946915	0.05860074722350191	0.05636163570295327	0.05532524694201346	0.06467833563641961	0.06458877117559772	0.04652233993551375	0.4572905471109063
0.0499909272364362	0.053405585523168535	0.1866102505732335	0.03998614341564799	0.04183368799590904	0.10921957737417716	0.0659012553405585	0.0496527605945134	0.0680457267283614	0.3353540852179937
0.032568824614921194	0.02874251497005988	0.3261853651188187	0.045991036794335936	0.040711030768651534	0.04441682672391073	0.03253869619252068	0.032026513011712464	0.09162806462546616	0.32519112717960336
0.0831487709512484	0.19220918892807934	0.03616511269698045	0.032510321822109105	0.03612865593014882	0.2952268978025685	0.055979365469973286	0.15239839954793624	0.04594464039956609	0.07028864645138952
0.05359134671832801	0.053598684982974786	0.04179141716566848	0.05467007162146269	0.29703827638840025	0.15094076552776794	0.16616032640601144	0.07592902430433261	0.05743659739344827	0.048843489491604684
0.1345421046019846	0.16455201485141596	0.03617938947280267	0.048783551777563904	0.038482475608224015	0.0787795039292045	0.054192314671356975	0.3659045545273098	0.03158019625085505	0.04700389430928356
0.10469611957188026	0.07724708064186613	0.030427334307762555	0.42849733603658735	0.0608075188206267	0.025468747544281658	0.16978641142911044	0.036218900781115115	0.039338645543558745	0.02751190532321202
0.038484352050615706	0.026188189658418955	0.025627989304410008	0.05483843633487735	0.025425563966406838	0.0632461492110119	0.07325914209317215	0.024691183670395016	0.6443763416563092	0.02386265205438181
0.08343313373253489	0.10023508538478602	0.15680638722554727	0.07001108893324452	0.04151696606786416	0.06350853847859833	0.1369616322909735	0.08495009980039887	0.04400088711465945	0.2185761809713905
0.5579840319361279	0.0685850521179864	0.032601463739188465	0.04726103348857856	0.03616101131071208	0.03972055888223569	0.04043025060989144	0.06661122200044366	0.06601241960523409	0.0446329563096031
0.030580550129687144	0.03184006318912965	0.2538665983540938	0.03809493312839559	0.03381472349418802	0.17339652246309534	0.030431116376871868	0.036995527661254884	0.040560590049846836	0.3304193751534365
0.03244779476579821	0.02873440935388138	0.027771867432647552	0.03751887088766636	0.02396222782860689	0.017128180187847758	0.02036536064925996	0.028683749252763707	0.7505192660364541	0.032868273605074334
0.29840319361277445	0.0836492153308062	0.059898551520811534	0.07672727938618157	0.056217839550257255	0.17095167463238647	0.11260048709919596	0.07329377941364973	0.03849182369206548	0.029766155761870663
0.04168362304517189	0.04426099257795103	0.3646687208108058	0.043049822684727734	0.07797996240528657	0.1982733562002208	0.05708001472782604	0.03918376838555914	0.06279673662383982	0.07102300253861203
0.03467547663294105	0.18802395209580886	0.03239039163053204	0.04667217289558808	0.0339940808039094	0.04507536650836262	0.05204762888017066	0.41539679262165535	0.05588822355289414	0.09583591437814012
0.07326088563613506	0.053754924014404924	0.040564373897707146	0.0565852422139846	0.05882415064051781	0.054441381786691063	0.054536429785930686	0.09354835302939084	0.4601168034301772	0.054367455565060216
0.12107987415000496	0.3022175987009029	0.04697384891234475	0.07008863628674848	0.03449034135119592	0.024950099800399046	0.07316722487228923	0.07487567238404537	0.03676545214655436	0.2153912513955141
0.09262095963112517	0.044569775178325284	0.03694162063469944	0.526211143604262	0.04605517646876768	0.044144269600334005	0.10701078463228553	0.032879976481146066	0.038782899317643615	0.03078339445140712
0.05105083949747548	0.10550663379124137	0.11414034675746583	0.10674337599311222	0.09648154671050077	0.11296622441391765	0.07997338656021295	0.14761066103088002	0.05095690970999164	0.13457007553520486
0.04875697521365943	0.08349863740012238	0.07163382213900385	0.20906175265567925	0.04863338338802271	0.08051389481099723	0.10007230121799723	0.2445511453872443	0.04006229028012088	0.07321579750715293
0.05279059367603591	0.04966024235681626	0.3625753956567739	0.04309413958967295	0.034532028838497784	0.05262698646422994	0.04639900526815207	0.03359401415747739	0.08286159920595944	0.2418659947863838
0.0334851131071191	0.13378451430472402	0.05118928809048568	0.036188040585495636	0.04208250166334001	0.028786177644710483	0.033349966733200155	0.44685628742515004	0.10453052228875573	0.0897475881570193
0.12564820108526656	0.3525411488580624	0.054293423203843234	0.08621952075747989	0.035055517106490366	0.030772625603065037	0.05852616375289588	0.10077332771642623	0.06199660979548398	0.09417346212098422
0.037425149700598785	0.03249863908546553	0.06343676283796029	0.16675739430230438	0.5292052259118123	0.03833242605697691	0.030747595717655656	0.0285247686445292	0.029432045000907337	0.043639992741789126
0.1151527790190762	0.04108201507432935	0.04726864678603032	0.4271556389708144	0.15172639795036827	0.050198111240206574	0.032680906843030606	0.0441008530203279	0.04638484225578731	0.04424980884003179
0.4748099793734733	0.06659135818513212	0.021226328644880603	0.10040353350061147	0.026374629705530568	0.01893041962818944	0.18718156341740524	0.022859123156025236	0.06016347938513626	0.021459585003615517
0.057425379126803865	0.07884613913934571	0.03492631595047457	0.07002852532482927	0.04931898654797685	0.04255091349867321	0.05374691230565688	0.4676164911556202	0.0867384005934492	0.058801936357170674
0.08024457414285359	0.10031835064049123	0.04616084287121943	0.2812097324338663	0.13546325071376256	0.06114353571338324	0.08333964981429537	0.060183430607140063	0.08368073978625022	0.06825589327673766
0.07950219779021249	0.0659337063577761	0.07083101556449943	0.13307810608291615	0.04884220629778682	0.14349443190122507	0.26837036309893897	0.05608455220706115	0.039636573846841834	0.09422684685274242
0.09578835639757273	0.04390550003671605	0.04925934085007254	0.2352685932482859	0.3580130708482709	0.06643569049192584	0.030514222391337845	0.037563668649323534	0.05532747214600902	0.02792408494048693
0.034781217075870306	0.020000088909041442	0.028637602300965792	0.03431444460744405	0.026081467354822453	0.03415440833255512	0.03131376445327585	0.06534370012758403	0.6839905934233994	0.04138271341504042
0.2202602095079912	0.3769395515538263	0.03735594504421805	0.12099887815609665	0.0469936040328102	0.024294476739950697	0.03933738362690666	0.05400877077960859	0.04357707941780651	0.03623410114078405
0.03006295102103476	0.07034648651415147	0.053400890526639114	0.18658580275346764	0.06575566815087809	0.09265059624341092	0.3639797328420081	0.03883003224320592	0.03061057372434608	0.06777726598085906
0.13590695703564978	0.0418715641343012	0.050870326386333466	0.1914048996978113	0.2799763601289041	0.06151941926203454	0.06516575786973541	0.05572096031400877	0.06477547697900284	0.05278827819221882
0.055458849742375575	0.043622058209163074	0.237165204474772	0.049053056677343033	0.07920206099429042	0.0417188878057837	0.038446363087777824	0.052360395488093486	0.08726732581348927	0.31570579770691165
0.1864596166518641	0.13082925058973066	0.06472223018078645	0.2245652236197476	0.1003734158477311	0.050950730118710263	0.06267847080957713	0.04949908794850512	0.047894641339331176	0.08202733289402084
0.02930897099082465	0.027699541628206127	0.3702397576388725	0.036819641349711635	0.049837084723832935	0.10364251733686754	0.05000276127586723	0.048353885115145226	0.040953665790947835	0.2431421741497244
0.036769598058784506	0.06521271183123972	0.2984031936127749	0.05496849438378161	0.04264020977652554	0.2530233650346365	0.044753629994912336	0.054743454267934866	0.032601463739188465	0.11688387930022305
0.2670295772092179	0.2501270186898932	0.04041008891308282	0.06285610596987845	0.0400471783705316	0.03178189076392682	0.10744873888586456	0.05248593721647611	0.06850843767011422	0.07930502631101423
0.0999170490188455	0.13097182258858908	0.0509306063198279	0.058402675169142285	0.04368535655960811	0.051896207584830496	0.05190268813023314	0.39461985120667786	0.04977706923814721	0.06789667418409938
0.12875582168995325	0.18157019294743826	0.029607451763140363	0.1483300066533597	0.0657884231536928	0.049181636726546886	0.04618762475049906	0.2532002661343975	0.04379241516966068	0.0535861610113108
0.1211490063351558	0.07008808470016491	0.05756964332205147	0.1767551852816107	0.10469278833637112	0.2196042697214264	0.0743838410136249	0.04010457346177219	0.08500390523301254	0.0506487025948108
0.11648354381579595	0.3274199265021357	0.057902885817150675	0.0405419690214584	0.03521928106404013	0.08584077950018919	0.021576784126451056	0.18764962287263487	0.03872006765285624	0.08864513962728708
0.0584748869607723	0.4196572840713108	0.05370890871318587	0.05374285442719996	0.06429997148560017	0.053471288715086766	0.061971295504229626	0.1014094260458674	0.03380993115809194	0.0994541529186526
0.06001857670797003	0.05099701586925151	0.2596687812493824	0.10109484002292443	0.04429754352680766	0.07030493468508525	0.10270548012885106	0.05296338017035223	0.04594770854330935	0.2120017390960654
0.039732447331043294	0.037486156214217366	0.08060368291629913	0.07087392612893335	0.03521483678411212	0.3727404125917443	0.17404063346660928	0.050388251709746534	0.05687058484911051	0.08204906800818396
0.05707968678028559	0.0438814678335635	0.025941962229387383	0.12445263319514825	0.5410348533701849	0.04038691847075073	0.05052049746660519	0.03146936895439886	0.05875019192384452	0.02648241977583295
0.03120530592358606	0.045593851666745434	0.10490043534977317	0.037656969525516094	0.04828138997595385	0.07712134785547041	0.03461580775456975	0.05195907397802845	0.057522749776038676	0.5111430681943187
0.12147689057682327	0.4020752269779509	0.045046094581265364	0.07810060812227693	0.04294135464479585	0.069930178553399	0.06509937323795965	0.05643188331508173	0.034087467089167836	0.08481092290127948
0.05905488600857371	0.22807549458045906	0.03618922492567615	0.08149102638604645	0.04141927116231674	0.06228892426118233	0.05683148470990512	0.3432712633804124	0.04578185401349204	0.0455965705719363
0.305488470572666	0.29094297592660023	0.045720713269593316	0.04681245244317992	0.03478126619688808	0.04612873700113582	0.04511419150648966	0.0742934021459844	0.04801446830096715	0.06270332263649507
0.027777777777777898	0.02859966341826173	0.1962936871355327	0.027132010488826432	0.035027983249188044	0.342540409377324	0.07085828343313387	0.04320770224257383	0.06540839888849757	0.16315408398888487
0.06409515993393937	0.061035289826439076	0.039818839478403895	0.07066070903877539	0.06776295125485086	0.061825587403872985	0.06024499224900496	0.4481797825668451	0.06464228902600931	0.0617343992218613
0.20924053532279704	0.12308497758581168	0.03152383757075992	0.12373286214456293	0.05313962239455508	0.11167828277870467	0.12184810706455915	0.06995189947972913	0.12866725565262896	0.027132620005889653
0.042288755821689734	0.04921712131292968	0.04908405411399412	0.04016855178531813	0.5413351075626532	0.06031492570414721	0.03727655799512086	0.05819472166777553	0.0454912397427366	0.07662896429363494
0.04093202483921046	0.035491516966067865	0.048430915945885986	0.14860556664448865	0.03231730982479493	0.07184935684187173	0.06394849190507887	0.05166749833666004	0.4776765912619202	0.0290807274340208
0.3885751224823077	0.08316321901651234	0.04475140627835237	0.11870577027762633	0.05419842133913995	0.07729994556341853	0.06455271275630567	0.06707040464525488	0.049049628016693866	0.05263336962438763
0.2292137037400609	0.06323091521874273	0.0345996531527108	0.2614443244658221	0.06764830993750205	0.052164523412191965	0.17634894146133984	0.02806190896894716	0.05529269330192065	0.031995026340760915
0.1795953547450555	0.3933678098348758	0.05320268553801488	0.10015423698058436	0.03459444746869901	0.04284158954817637	0.0355743059335874	0.047133006713845016	0.03138268916712038	0.08215387407004174
0.08828114914449699	0.11576846307385198	0.03255181179928729	0.04054577412339532	0.0385696269153239	0.03304833119830011	0.059701492537313876	0.3398377374604034	0.21717758512825056	0.034518028619378464
0.033923185020094324	0.06264600843156745	0.1641559929468418	0.03678741172363792	0.046856958728283306	0.4307080905453672	0.04843228341523235	0.0294299293789104	0.03477350232270888	0.11228663748735714
0.05308028011773063	0.06303776627535924	0.058380414312617125	0.2427574230070933	0.11623081520574614	0.06331968830700152	0.14933973860189256	0.08066353169367453	0.09083527859535118	0.08235506388353214
0.03737130056433894	0.04770315484139632	0.0715331926075905	0.026946107784431118	0.03437728858829101	0.03393931561337758	0.03734976090983498	0.024232111316934517	0.03539683223481094	0.6511509355389942
0.03003701335193713	0.02714958432649289	0.06484119140360063	0.03182954479390755	0.5158227234850706	0.08269868030928453	0.08932620196500217	0.05536499815902182	0.05771951243144782	0.04521054977423807
0.0929776810016332	0.04443234742635956	0.058948769128409975	0.035432165971088364	0.039073368414685984	0.1926329159862093	0.3058489082441185	0.043295227726365466	0.13495433375672894	0.052404282344402094
0.1594495220086146	0.08762475049900195	0.11708162622124164	0.08402143082256533	0.07121546380922364	0.1807647862170396	0.0321672444584517	0.07515495325139185	0.03127429351822696	0.1612459291942432
0.18969334059154394	0.06624478316095088	0.0406731990564326	0.032557612048629975	0.036622210125204085	0.4535565233170021	0.03428597350753046	0.04701506078751582	0.026415351115949896	0.07293594628923973
0.04023793209600741	0.09112124010685113	0.23639288587005106	0.06511355398655465	0.0649447373908903	0.0507343521911405	0.05919504275032068	0.149839624234119	0.03537204198568069	0.2070485893883876
0.11522304228751787	0.11759040059416034	0.04632595274567132	0.12769809218771766	0.08813767813210797	0.057907440932089174	0.2505222113911712	0.04927354593139302	0.06808476071113555	0.07923687508703495
0.3030184841045871	0.13185124004863832	0.02903771002057193	0.044921650950971635	0.022514358256666703	0.043545093720604916	0.11135583239650967	0.2317281146519224	0.03427627503613469	0.0477512408133925
0.06921157684630741	0.06290276589677796	0.030489021956087888	0.05372112917023098	0.03247790134017687	0.02120045623039643	0.03662674650698605	0.04607927003136585	0.6173153692614771	0.02997576276019401
0.08899847364095331	0.3722509731667892	0.036831314746073325	0.05680042629672762	0.032216110764895445	0.05453346700264612	0.07099827494332601	0.1654970601782864	0.044995980888900784	0.07687791837140216
0.10580451999227374	0.09279022599961394	0.03460820294894093	0.2820970961303197	0.10698763762796984	0.02869261477045904	0.18182184019058656	0.037248084476208906	0.0912127358186852	0.03873704204494234
0.10061186039136644	0.03894080996884732	0.09303822262018044	0.18832428600742454	0.060355923666685685	0.2615330087488572	0.09004421064413226	0.043623034305221235	0.052474490271792885	0.07105415337549223
0.014635844589889953	0.051696606786427145	0.20194030543564034	0.03457271503504617	0.03674511442231817	0.08309427656315288	0.15645917467390774	0.03254421389778581	0.09543239103188972	0.2928793575639423
0.0212854922565935	0.0148004386483949	0.02279630462395368	0.027174899213430814	0.03045687281563352	0.03329704227907821	0.016303361656134347	0.03365995282162956	0.7857881075793091	0.014437528105843676
0.04929899237669245	0.10925137676454333	0.061178847125027164	0.10132345750266554	0.041330992633207664	0.07945554673784963	0.05893434015503124	0.04574786170630634	0.05342728198222035	0.4000513030164569
0.1185877272691972	0.4472145203755911	0.028526604378790968	0.04810612238557891	0.04645960996295332	0.0406424505075451	0.08588270928959219	0.07888503149343347	0.0697826137608052	0.03591261057651226
0.11475782611991216	0.1398923671644052	0.05307359963617057	0.09574269183152648	0.15761893933651688	0.060168271052830874	0.16365749513630928	0.12383334596629522	0.04032946764698449	0.05092599610904757
0.07276158066380885	0.08848968729208251	0.07112550854574996	0.032459670822289836	0.04783874873204397	0.4592018149493357	0.052234329155895765	0.07434311704459916	0.04825322033528556	0.053292322458907235
0.044249529110792565	0.08118411065193559	0.05303758679823462	0.04903994827246929	0.035090382615051714	0.042382839953895066	0.022124764555396373	0.5639369149025879	0.06079671642630245	0.04815720671333402
0.07796131874182659	0.19459013008465872	0.06425769151352456	0.16227544910179656	0.0917544221901024	0.05411246472572088	0.07967513249363327	0.15508982035928126	0.044393970679330944	0.07588960011012433
0.06364486217438567	0.059686534104786325	0.14570016085971527	0.040972906507659855	0.03225616277992548	0.36065421898818334	0.026343936599375145	0.05102874419936502	0.056418807953712874	0.16329366583289126
0.08380663565572727	0.2806918352136924	0.041136610898374976	0.06383798925753653	0.06381228958392228	0.04261005885225258	0.12766741195720166	0.12452348521840455	0.10477756932486966	0.06713611403801847
0.04581199047687762	0.044834026725665256	0.037900103407642674	0.035310904295826125	0.034012296691757204	0.02641303737905733	0.028368964881482224	0.6232114085082842	0.07086229148129443	0.053274976152113435
0.05471792571209358	0.03346401659222261	0.030310714076732363	0.06690202656576083	0.03867184198378475	0.043970690540742416	0.038171214574108984	0.04297593737606208	0.602917942616397	0.0478976899620952
0.06578558858614125	0.304479797800847	0.038916250339557486	0.04027448062454967	0.0405933694740698	0.08106863196683592	0.05695118638462689	0.19001051152133494	0.05421110441838193	0.12770907888365196
0.053026563360733775	0.06665522002589798	0.04308944834345645	0.037630831526910456	0.05296217600641023	0.09281079418224483	0.05531589151446222	0.047947116519648884	0.04897731418882666	0.5015846443314069
0.039426764448630934	0.03495256677655925	0.05517055776088299	0.04428222207270867	0.5584000538249333	0.059375630760950135	0.0953149880015256	0.04179281885666886	0.034997420888560005	0.03628697660858062
0.05921490352628073	0.04341539143934345	0.04844533155910393	0.04986471501441553	0.5687913062763349	0.049891328454202674	0.03135950321579069	0.04542027056997106	0.05591483699268119	0.0476824129518741
0.14650428871985738	0.1381696067324809	0.058787829745913386	0.2151912391433344	0.11498624372875868	0.06447914980849112	0.06265846685008357	0.05714247181313036	0.06406106705507887	0.07801963640286971
0.0664000466220841	0.0691973716799978	0.04866908518728959	0.05192534638751682	0.06385040138700665	0.04912073662893185	0.2597724259510177	0.2842854437111181	0.05777496102685125	0.04900418141818542
0.0534391742830129	0.07317273348040755	0.03325585670763731	0.34302119445319856	0.04032067444059243	0.04435536821094646	0.30458819203697873	0.04038304969009348	0.0302684105473264	0.03719534614980572
0.26948410870566586	0.3277291570704739	0.03997389835713197	0.031682788269614716	0.02581759557807472	0.06328113004759729	0.031928450790726384	0.05990327038231252	0.05590357746046386	0.0942960233379396
0.020742605697695482	0.01823058428597341	0.017839321357285352	0.026520821992378915	0.023549491925240414	0.01875793866811825	0.016886681183088354	0.018383687171112283	0.8227805752132098	0.016308292505897312
0.035434286067041326	0.017609111673560125	0.03405560013992651	0.05374302940510743	0.744351503179206	0.027131304401506382	0.01801037101055622	0.02054653579439064	0.03169434327221857	0.01742391505648496
0.11600090957325833	0.40411329240253696	0.02944490765304847	0.19195532984663627	0.030622299704388824	0.030794107986558638	0.031567245256322915	0.05949114429369087	0.021829758205108882	0.08418100507845039
0.05526169882457303	0.08799068529607439	0.06737081392770004	0.15115879352406342	0.35344311377245513	0.03476380572188965	0.04601352849855847	0.061011310711909524	0.046213129296961655	0.096773120425815
0.18095388171026366	0.17638407395734815	0.05233392863396058	0.06459887243057755	0.04558427005637868	0.08168750218860538	0.030045172812270295	0.2498861925272257	0.0777917848513501	0.040734320832020283
0.036629443815072535	0.041763320206434036	0.2719605833378289	0.03273632914351459	0.03573933214651771	0.05861250472028915	0.03726780672888449	0.0390480300659941	0.03678229127330924	0.4094603585621551
0.1460333570147842	0.21986535403768825	0.04268074021448618	0.13210866402787655	0.04850637707635557	0.04549544977840913	0.10584255218376752	0.16880814641902653	0.04820190128218112	0.04245745796542499
0.049990341896851545	0.08653660421093297	0.18439250531195664	0.05885004185178048	0.054742128645934085	0.13544523855514778	0.049707037537827715	0.06342154400875676	0.08550640654175516	0.2314081514390575
0.03577640041554328	0.02666596631298806	0.03683860349476483	0.19408551318415931	0.5383560364650793	0.02115068109395251	0.043707905825775516	0.03223377805791925	0.026543404419231774	0.04464171073058585
0.03905284668757721	0.10787947913696416	0.09210745176314038	0.03716970820264233	0.04549234863606119	0.1904940119760478	0.028763900769888755	0.2543128029654977	0.032102461743180266	0.17262498811900082
0.039770621623202974	0.030206687601994527	0.4140058644925136	0.03883438335056257	0.032235203859382	0.031650054938981806	0.026325199763339614	0.02653325271281526	0.06192175908768763	0.298516972569519
0.045787213451884384	0.05283708676922276	0.11140681599763556	0.030108133900548863	0.024402373703771	0.029738502792395063	0.050498329939447965	0.0543290523330446	0.04147261033488592	0.5594198807771611
0.029104994758258	0.02597771815419608	0.048816313959617864	0.3721459158833677	0.3147058997731557	0.0661644070908628	0.03267056391667701	0.02349011176460135	0.05382706397294424	0.03309701072632182
0.11561966042208645	0.4665065755378706	0.0376829887782276	0.04837625520167894	0.03572289867565635	0.03087911580438097	0.02534263093350576	0.11192011863163144	0.05117784995561582	0.0767719060593466
0.03164734361065091	0.040828980337197916	0.08823204654520757	0.03854418821930605	0.037754278676689165	0.04279950736824227	0.03274302458911959	0.03412748970144807	0.03340552936679821	0.6199176115853398
0.1011334222015338	0.08776792704344012	0.0624969142986116	0.08947476072589852	0.04876466148974165	0.08474922945628227	0.34904043503099763	0.035751817918932616	0.06544508156831251	0.07537575026625236
0.1093430423104409	0.05524136911362453	0.0535903501638698	0.19350804563712054	0.3767526675044978	0.06561568221581512	0.0403945196027697	0.031541854562480064	0.0393965156107538	0.03461595327862795
0.3471932539415572	0.14521518760232366	0.06168561752898698	0.06689990804907038	0.04280203637668501	0.0764538339052234	0.06545336293704725	0.06410773957702574	0.0435084886406963	0.08668057144138727
0.08528612067204183	0.16631304320492876	0.06210413818033252	0.052289122542317205	0.03423860939538266	0.04740126047118385	0.05969949864051448	0.035220896789099114	0.04297703804988471	0.4144702720543156
0.4518191877115335	0.08456999045387463	0.030976091295669562	0.10131367699383872	0.04726959125227833	0.026544736613729168	0.13628720819231108	0.03699123492146145	0.06049856808122892	0.023729714484075456
0.1551867693185056	0.1050470487596236	0.14679213002566302	0.10014257199885944	0.04658112346735095	0.09350441973196473	0.06253778157969768	0.043969204448246285	0.059857428001140515	0.1863815226689476
0.06501179459263276	0.03299582652876068	0.051489747777172766	0.20664126292868806	0.3706550535293057	0.033336962438758895	0.13335510796588626	0.03193612774451104	0.04436944293231697	0.030208673561967037
0.3544751651930809	0.05258796486449527	0.054634413483502765	0.139785411127205	0.04621803324758458	0.03169113037463001	0.03460948139821466	0.18547021480504844	0.048567125676445284	0.05196105982979925
0.029476760764185914	0.028336184773310458	0.03151732249786146	0.08671941830624466	0.06425541773595664	0.038102366695181085	0.0757859281437126	0.04176468491588252	0.5736027944111772	0.030439121756487
0.02702003400606194	0.029059165619378543	0.10049037727015116	0.1896022769276262	0.4580838323353293	0.02665040289790792	0.019960079840319347	0.032897168625711536	0.04147877085335504	0.07475789162415912
0.03105669848421952	0.03731151558269583	0.06406988004189633	0.040157309144087966	0.05882294816307966	0.1208869389933002	0.0428746467461117	0.4965020454141225	0.07108555166893929	0.03723246576154615
0.07140586084468221	0.04267571052585087	0.05182555243495307	0.1523589988165265	0.03563669121933124	0.3659230212142069	0.07772949675869502	0.06642467277833691	0.03574267394414705	0.10027732146326793
0.06258648347476826	0.0393446236361634	0.02503581793468269	0.25331545497961144	0.33943768903909954	0.04322030785055663	0.12817922437333912	0.02733183938870714	0.03635673438399272	0.04519182493907912
0.05201081091405736	0.0351354706854235	0.2511054446131661	0.03080919500711504	0.030914248058906142	0.06043415561222086	0.04134315101853723	0.03664441452024182	0.051982160081750765	0.4096209494885796
0.13583769960079847	0.2031561876247505	0.04218126247504988	0.1032622255489022	0.02969841566866268	0.06244542165668668	0.124875249500998	0.060371444610778424	0.17234281437125734	0.06582927894211571
0.3464200004659945	0.0746755516204943	0.0423666286104832	0.22432955101470248	0.04280155642023335	0.10352058528856713	0.05220687030608029	0.03380010407201154	0.03791638512857538	0.041962767072858065
0.02392310814056528	0.014941072212421585	0.04729545059259091	0.13005110111726778	0.6345731772968598	0.04416892356366115	0.028084909020133924	0.02279673019107008	0.02729810089364831	0.02686742697178249
0.27205965427635304	0.035281637981897984	0.05733187712625101	0.14043610891424735	0.0408428426166535	0.047897914862099635	0.3065002071329037	0.030680776811157724	0.027768362645777717	0.041200617632658997
0.04469222474591049	0.07234955376603118	0.10709615252254108	0.05027875283914927	0.03826829100419845	0.06357400142244246	0.04725032693234224	0.04513960584577969	0.03774061073255795	0.4936104801890472
0.08808639703832563	0.10768964863568968	0.03684251608514821	0.039195352312135535	0.025039306861138057	0.024688054059478826	0.03909499436880429	0.5562617781197379	0.056858350338429314	0.026243602181112626
0.050912259987068095	0.43979646341120504	0.04410193697112827	0.03373534620899058	0.035190183014253244	0.04366618874926197	0.03672935818503845	0.21869640999690776	0.0465758623597875	0.050595991116358784
0.04044479017795236	0.0489655130825965	0.0411262068008998	0.029511973032786538	0.0777297369008208	0.2754129203827977	0.03236427447220365	0.34539983477154584	0.06405919279266234	0.044985557585735074
0.051976047904191504	0.04717675759591921	0.04133954313595025	0.043779108449767	0.05149700598802393	0.03442891993790189	0.03254823685961405	0.05536482590374798	0.5927966289642943	0.0490929252605899
0.042060457398456166	0.09285445173909217	0.028569367289517405	0.03900632469999765	0.0252987999903807	0.04165965258238541	0.06362375650305832	0.5540966260250577	0.07803268964079868	0.03479787413125552
0.07084511715355561	0.059664312535878276	0.025416186097462087	0.0970512800257008	0.5651809836790781	0.024415548849530483	0.0377766893653327	0.027896713169966152	0.049968664254604334	0.04178450486889025
0.11775428734368	0.0600431789482261	0.031640800032588005	0.0662552446128153	0.4236221434681644	0.03873884883294645	0.06641818404008328	0.05149904273086496	0.1138641085176586	0.03016416147297246
0.18415224345828896	0.059843782754126426	0.040658409208979236	0.3808547288983665	0.044249400741895185	0.049572088699313684	0.0957536980832856	0.04140577292902778	0.046764917653277914	0.05674495757343754
0.07991370200774932	0.04684014324292572	0.037263707878360856	0.060848890454384935	0.06422449219208651	0.026689268521779844	0.05765674533286355	0.13948573441352574	0.4518096160619934	0.03526769989432897
0.07291451579599424	0.12717668112051753	0.0696537958565627	0.056946451923738615	0.03971367609608381	0.04903124784912935	0.1112000137655724	0.371524192993323	0.031927524261821216	0.0699119003372565
0.03942502591715776	0.07531448730446065	0.05498305714153073	0.3320258707391435	0.0820916306921039	0.10376146930944287	0.17296414922093795	0.07025483915889126	0.039695802194061235	0.02948366832227003
0.09292075746983196	0.3054601456984507	0.04785353151564917	0.20455535629249114	0.046617425048380665	0.06727661428412236	0.07195760762738497	0.06390265154969277	0.04383111948691471	0.0556247910270834
0.09020847194499894	0.1204951208693722	0.02493623863384339	0.033384619649589733	0.04502799955644266	0.031291583499667354	0.056879296961632374	0.4867210024395657	0.08284819250388112	0.028207473941006936
0.0396983810157464	0.0522177866489245	0.4716788644932352	0.05740740740740756	0.06544688400975844	0.06056775338212478	0.06194278110445795	0.05756265247283224	0.03448658239077427	0.09899090707473954
0.03238976592270015	0.03209943748865916	0.2746416258392304	0.06473416802758117	0.047740881872618435	0.035755761204863	0.03983850480856474	0.03529305026311011	0.06934313191798212	0.36816367265469024
0.03774400657169445	0.03273597209912329	0.15671184706399582	0.03761430208175732	0.031676718764637	0.02960865273064	0.02248211158909635	0.04102985365010082	0.02719470805681076	0.5832018273921464
0.02213301927999951	0.023725402380833812	0.02187868031250516	0.022409474679449915	0.036044254980343984	0.04060576907127567	0.04139643151370389	0.04383476813685646	0.7275753202735812	0.02039687937145096
0.0504346498260307	0.05751338852349936	0.30176804860224865	0.030409127100989326	0.05896403913484495	0.04250515362717183	0.05249610069478526	0.05281240797094321	0.039647480994295436	0.3134496035251903
0.10642735692635892	0.06833951145328387	0.026164602012905342	0.02538309624137962	0.04599795118757185	0.5901952708339936	0.03649315126361035	0.036366420597957465	0.038726779245741264	0.025905860237197504
0.11511352295409172	0.4086618429807053	0.040148868928809	0.08496548569527608	0.04047114105123086	0.04160429141716565	0.05648078842315365	0.09192032601463736	0.061772288755821726	0.05886144377910853
0.09747501696277414	0.17347483251319148	0.0339584856689262	0.10588723543012983	0.07154667562564647	0.06416210483323775	0.2206741632247056	0.058628617352753175	0.04923486360612098	0.12495800478251393
0.08923637441274662	0.15657767434563202	0.14495027412424047	0.0406436036224494	0.04430440429185308	0.10980658769796656	0.046195817971044884	0.0979438502906852	0.05934855180468745	0.21099286143869486
0.09092275699646722	0.1440299317682628	0.04277637194230758	0.11633636492704966	0.053073768780430415	0.050259314007966994	0.12040354437568355	0.056539640384502564	0.27941606327094665	0.0462422435463797
0.05223626820433214	0.03330376284468097	0.04156132180084273	0.034944924964884966	0.024647002291712825	0.03315591040141932	0.05170399940859023	0.11192429954905003	0.5629112146078205	0.0536112959266653
0.07251431203527005	0.12002368888596494	0.03848712830748744	0.0679373853026548	0.03148282190198345	0.03810693631052904	0.08582834331337344	0.3961088811388215	0.07330394156741461	0.07620656123650152
0.06538834898508995	0.108204356314693	0.04117993521154405	0.054508469399997886	0.01932746528800321	0.03283051383571658	0.04502470468898267	0.4518994797290663	0.05991296096331927	0.12172376558358693
0.04015046829418087	0.041839398126823316	0.5299401197604799	0.05089820359281448	0.0971422539536312	0.0636995240288653	0.032751804084139365	0.048220865960386966	0.04941079379702136	0.04594656840165821
0.07136986531139425	0.19646421442828652	0.0518207282913167	0.03816736275348465	0.057422969187675324	0.08143377111323599	0.047711300088897964	0.32460289505023543	0.0544373437997956	0.07656954997567919
0.040869932996460766	0.025013170684652947	0.05844815944319527	0.026126186289131752	0.029205529461522942	0.19318982852139546	0.09728498393547487	0.0421536109936262	0.4574345732327168	0.030274024441822787
0.04952980636664825	0.09139453052657596	0.0553017675988232	0.2766837459102408	0.2589151593719777	0.06552873634174976	0.06754532172767896	0.050064818815976415	0.05321316130625367	0.031822952034076125
0.24498649759304936	0.24129975343430796	0.057414582599507005	0.10294704708230598	0.037102266056123184	0.06699542092286039	0.05122108723729025	0.1008101444170483	0.042033579899025626	0.05518962075848314
0.01957028703535691	0.02605227255925881	0.03142536475869813	0.04855944676303993	0.7612552672432908	0.03855252458046876	0.01753059537490675	0.020353232928083262	0.017866623655046834	0.01883438510185021
0.046925197224598564	0.043788613249691175	0.16734150746126802	0.031641478946868085	0.06479422108164648	0.3777207489782332	0.07198935462408526	0.03953996768368033	0.04698222602414235	0.10927668472578662
0.09481037924151756	0.09248170326014678	0.08580818161656506	0.059265307768302015	0.04470856267263474	0.048599770156656584	0.04740014919655668	0.4158854009153424	0.03507127159821782	0.07596927357406408
0.05987290125631097	0.06999236820476715	0.05604966537513188	0.056475284724667965	0.074329282611248	0.04946724198661475	0.12195462017142207	0.19240196078431354	0.2525390395679229	0.06691763531760019
0.02824432435941106	0.0324716420816904	0.3237265306784803	0.06274442983950845	0.036828781461467286	0.03708842477646333	0.028228096652224005	0.029428946984080655	0.07966181458221774	0.3415770085844569
0.03722957016370177	0.03123423482704912	0.16019243564153793	0.2309666381522676	0.08000848120608609	0.056655918931367864	0.21384337552002308	0.02868987300125016	0.05089454790053576	0.11028492465618256
0.1103333239624038	0.4873726724953844	0.03323868694535816	0.03256398002117846	0.031823676590481166	0.03874879349282664	0.11361314928827802	0.04444631863034502	0.035206582140882535	0.07265281643286202
0.17107230406107976	0.3946555558085346	0.0435251170662477	0.0697160811456934	0.034061155256027785	0.0407398131493666	0.047486775498432714	0.0787778056055191	0.031359334562813486	0.0886060578462848
0.046075291277909186	0.05197047764935244	0.05422643085921186	0.07661885531263066	0.05084714292345542	0.14744464559253587	0.3252843150907489	0.03596527874483596	0.14432530288260687	0.06724225966671306
0.12306814941545495	0.1110730919114154	0.1110635871114916	0.053892215568862464	0.052742134778063096	0.04833190761334489	0.07255013781959932	0.05353103317175193	0.060441022716472025	0.313306719893546
0.12391882900864955	0.3954526843748391	0.04474384564204942	0.09463125031987313	0.03961308152924937	0.0467654434720305	0.05954757152361954	0.056630329085418936	0.0476738830032245	0.09102308204104627
0.07263990537443629	0.07575219930509358	0.04598950247652838	0.07222591853330379	0.039247431063798334	0.05370740001478521	0.0644267021512529	0.06367265469061875	0.4660752568936204	0.046263029496562434
0.038953671604160106	0.03169450572539167	0.3223973106418745	0.03423678957873744	0.04970059880239521	0.09556676121441338	0.03599117554364969	0.05943901670343525	0.034467906292677965	0.29755226389326644
0.04389458967527465	0.03667554758324766	0.33466986731383	0.051641210970130434	0.05005847336164693	0.12032323019159988	0.0482647040720321	0.029562021331786013	0.04626869608800025	0.23864165941245144
0.14677124623991447	0.12688425964971484	0.0541171178769223	0.10942059542886057	0.2348598577492895	0.035989991847291465	0.09615135925332452	0.0365072671558293	0.11489134407241852	0.04440696072643456
0.04105258870015087	0.08793026192512918	0.04801010224449071	0.03734571672980578	0.0441402908468777	0.032270153570410215	0.03601776039757225	0.4485152144690213	0.13005010387388566	0.09466780724265764
0.07198273136983943	0.32175468068388186	0.03789705656560169	0.036461014622338916	0.038357673792686	0.0887365540412391	0.036750029353058496	0.17545000496744131	0.07450257855330061	0.11810767605061455
0.12515175833899236	0.04913883573060079	0.04126797950490777	0.07494289770973546	0.05320287260530505	0.06122805934522733	0.06719550589542585	0.4196555342922396	0.061495565569891414	0.0467209910076756
0.2523496695928531	0.4278869445574867	0.03968277038156702	0.04458558610933483	0.021830126155456132	0.015735519252756715	0.026195182450632758	0.09419510493575947	0.029131058271805937	0.04840803829234746
0.07168187896052566	0.21218727593356976	0.052361296823828	0.07901672383388575	0.0672247737534639	0.030598996182392726	0.08002441718504744	0.29346162044842355	0.0564598957424956	0.056983121136368275
0.06620656991102544	0.1923835943931339	0.048456758798786435	0.08431724122376741	0.052629204867101764	0.07235247020084136	0.05541459453973381	0.2601689276813601	0.09981167608286168	0.06825896230138594
0.08047186876247503	0.09016342315369263	0.034618263473053884	0.03687936626746508	0.037378368263473086	0.059529378742514974	0.030969311377245512	0.08136851297405187	0.026408121257485033	0.5222133857285416
0.08691598838251605	0.1156489416376828	0.07332640109003533	0.16836984713208306	0.107915904717511	0.05585236712204295	0.23089151039238864	0.04378070206891575	0.07076864235600623	0.04652969510081603
0.06802935482418625	0.061193402668347614	0.03369201446730603	0.4458526555910743	0.10440022211216668	0.060443023726982265	0.09562829228760528	0.036580973391562785	0.026503384209025645	0.06767667672174459
0.046263794250579256	0.07286576272741868	0.14258838644549984	0.05498199004290276	0.039541606442287776	0.039782503957602015	0.05774657581388945	0.06103884185651686	0.03665083625851753	0.4485397022047859
0.034801508094921274	0.04334442226657783	0.2463073852295405	0.04003548458638268	0.1875005544466624	0.11992903082723436	0.12002661343978685	0.038766910623197925	0.04223552894211564	0.12705256154357938
0.02576044492212149	0.05349983793097582	0.4469181295528601	0.03890509579132342	0.04256444376204864	0.14786665984270805	0.04781889213026958	0.03679819847484517	0.04396335534060094	0.11590494225224784
0.01780908770693906	0.01808618058001641	0.14706117177409905	0.044607256076083165	0.4760596454150523	0.15287542561934964	0.020570623458964453	0.01736761770576491	0.06367500293530592	0.041887988728425474
0.0985021108226025	0.04844293713458032	0.04180135304612003	0.04574037765177597	0.028156077226078782	0.4929963082684194	0.05786656774945681	0.05306201755780463	0.054227827530779205	0.07920442301238223
0.027329424196589614	0.04570098557210833	0.10215555049071412	0.1325791323926544	0.3722036895067988	0.16400417158762082	0.025568240681267226	0.03123856094040297	0.03667405673082904	0.06254618790101464
0.0309721238884956	0.01735206940827765	0.08544034176136697	0.0836623346493385	0.6589286357145424	0.03535014140056559	0.011328045312181222	0.019496077984311903	0.03003412013648055	0.02743610974443895
0.3433078133426737	0.08186412689940446	0.02752155855420074	0.28760862675762666	0.06495087818791384	0.02240088068987369	0.07068870615315337	0.031046542013466114	0.03568906754735653	0.03492179985433034
0.02795010579441719	0.06965648283013562	0.025501549453645272	0.04347461233688785	0.02452452452452453	0.0375884866902832	0.12888337439235614	0.16553080026133918	0.4484814155472837	0.028408648169127238
0.027147198141031312	0.03265111567908961	0.3085321893526384	0.0404564006315726	0.05386987219590668	0.11786129234069175	0.09300801382310006	0.02230613400065546	0.0373283284177913	0.26683945541752296
0.03877114192667296	0.03768778233007662	0.050832545435444916	0.06836327345309373	0.020432818573379568	0.0309578211997058	0.5969442693560258	0.04050451728122687	0.059046380922365915	0.05645944952200847
0.09787685355361883	0.13815932491452745	0.021824338122434964	0.042469516412719135	0.040717245377232335	0.04785807922109555	0.05885259184601091	0.4216188085874455	0.08645415439747565	0.04416908756743943
0.06891876624110281	0.04041727865024687	0.04975708959439624	0.21611117387865764	0.1934094075998942	0.110872594433774	0.1758294731292132	0.02860693706925772	0.03851918803901645	0.0775580913644411
0.06856144170988167	0.04608008862657482	0.040607779655999064	0.033903484896236236	0.037055076449970886	0.07078665635236718	0.03815335835506028	0.11076411769761993	0.4955829966860563	0.058504999570237776
0.0436643053761756	0.06571171382724722	0.12525276244895905	0.050226344696228296	0.06302427824090373	0.10497958331702643	0.06085867480724805	0.05312251314364717	0.0627764079683769	0.3703834161741879
0.16533425296004786	0.19796010074092651	0.040275470002403606	0.09036377506766577	0.032103332601812015	0.22751355926889666	0.08371738198994695	0.06505313979371098	0.04312840288010367	0.054550584694485434
0.13869955940653306	0.08586513608727225	0.026545986368277145	0.08331723649475216	0.2909756523818733	0.05942032984721792	0.12865513213204913	0.07057773853215246	0.08265496656456651	0.03328826218530681
0.03077551921567925	0.09152099388666628	0.05474253287147677	0.025742237498097963	0.05121297017325588	0.022391688968848543	0.019727361420656432	0.6016308190793308	0.06391402546178193	0.03834185142420688
0.10033900453062113	0.06329140660477983	0.024041863363220596	0.04609827963121377	0.06328612616037768	0.04328380276484066	0.04643094762855239	0.5083589434886846	0.07596975361446412	0.028899872213245394
0.1030111031759112	0.05237231958102125	0.057371495541028064	0.16376421468988633	0.0930310632557515	0.03332173573342628	0.31264687749882464	0.055552503555580016	0.07562245539502048	0.05330623157355005
0.1400048388072341	0.3171475231355466	0.05463013367204983	0.061694792233714324	0.03433133732534942	0.04220044758966913	0.0869654630133672	0.1564870259481036	0.042109719954031365	0.06442871832093387
0.08398587440503623	0.12749592390311	0.03818005015609797	0.08949865836093397	0.02438346749723988	0.03885269753533215	0.08017664305089474	0.42936836948813	0.042720419965928826	0.04533789563729671
0.09571985062133788	0.19430695061489908	0.024889736655720786	0.02798435387289932	0.01804455604919199	0.04964265018350389	0.051115510913656514	0.35102979524821304	0.10216261026334432	0.08510398557723273
0.21530964045934084	0.1343633080160028	0.10635871114913052	0.07967614554440909	0.0417951974838202	0.1697384451875472	0.0700158125307827	0.04937311524137869	0.040317633132004316	0.0930519912555841
0.034830339321357214	0.05200848303393204	0.055626247504990005	0.08756237524950103	0.30503992015968034	0.13566616766467074	0.08828592814371253	0.07830588822355286	0.047654690618762485	0.11501996007984015
0.061664217352840014	0.13020113618916035	0.0882411002171483	0.0303349345265512	0.02960379607086185	0.04514779963881747	0.04667587901120819	0.4541978314433406	0.04210626366314976	0.07182704188692228
0.18874750499002	0.1894180389221558	0.04969748003992016	0.054687500000000014	0.06591504491017952	0.13412238023952108	0.06881549401197602	0.070562000998004	0.0728231037924152	0.1052114520958084
0.2171669122813565	0.038489998196752834	0.03719041667443923	0.5065383252187226	0.060781863065147226	0.025655853402229728	0.030325641551787418	0.022733349500376088	0.029094459056964006	0.03202318105222575
0.13097640335766822	0.04769638804582616	0.03475788149727938	0.3364558554124628	0.1843491099991797	0.03210018319525338	0.11950892735077777	0.03679763760150925	0.04613786126377385	0.03121975227626937
0.04092614770459077	0.024830339321357205	0.23740785096473704	0.17316300731869597	0.13448303393213565	0.1201117764471059	0.10032202262142374	0.025745841650033238	0.02172188955422486	0.12128809048569528
0.08910314963293778	0.09578808484725476	0.022832301498697468	0.055735985655806564	0.01933759599445176	0.0548800703677388	0.1944111776447112	0.03154369227646397	0.4014648668764164	0.034903075205521224
0.03003456808779922	0.0329498731244137	0.031123872129557962	0.029845671433159	0.02002934194702079	0.024682496206325545	0.036922999427013485	0.0530862565090639	0.7101506765648526	0.031174244570795432
0.0952004037901209	0.07537797967283821	0.04796154816803175	0.10271411200587333	0.1050427879872439	0.046298208181338465	0.1236263105971964	0.29739371831050554	0.05034758070066762	0.05603735058618392
0.03216582707600684	0.03774197636473098	0.3541171625003939	0.037528118366441904	0.025544149795646898	0.04880714760954297	0.0432864429870419	0.02784114311060432	0.047817064284130316	0.3451509679054584
0.022918533479359543	0.023501690206285737	0.0430919633417252	0.061117669648825826	0.026564448300548518	0.02404691804040376	0.06184780083538381	0.023302563519042682	0.6774621777822033	0.03614623484622203
0.05059648145569308	0.2608155781460335	0.041011001253307186	0.0470918627860558	0.06693589565055913	0.03403657800677707	0.04387736155595782	0.2944459917374549	0.0971893422457411	0.06399990716241928
0.07291640784820398	0.4242055308470201	0.04641339727184622	0.05011553656173115	0.03143919629620416	0.050571057056012295	0.038346543427667364	0.14618066771022312	0.08391515723739258	0.05589650574369919
0.054122909958976236	0.05652012557798941	0.0569213332129707	0.07683126209891741	0.0537217023239949	0.4108967993660929	0.14272961614459506	0.0407626957140992	0.05961945455821985	0.04787410104414255
0.1343933754113394	0.09089253924583264	0.038025300749851575	0.13844608081135032	0.06540972109834384	0.2984841128553707	0.11512110913308515	0.028645411878944718	0.038578248907590124	0.05200409990829148
0.013491780236436591	0.01785391689028123	0.036699228474618116	0.02151106176168631	0.7690006300864054	0.056337655814199285	0.015404070446303816	0.01629852877027398	0.027142183623922143	0.02626094389587274
0.2015394498359598	0.12734301511918686	0.07958795053571019	0.11888865946268375	0.04575905659944475	0.19240828687452696	0.047525638378415586	0.05433959666873155	0.04495606488173071	0.08765228164360922
0.07075253466576792	0.3566707644314033	0.03098438883821768	0.051208840596951334	0.05069992465400296	0.05603362810802202	0.08080527686349137	0.2155292064876879	0.035458883557388514	0.05185655179706769
0.05533977090863318	0.0923693154232076	0.020058981136825454	0.02929276581971198	0.01813490136843426	0.04404704105302915	0.0732948517379656	0.5709661757565939	0.0732364100627574	0.023259786732840727
0.07417777411777625	0.09302416777447074	0.04412393288080023	0.5004490037606516	0.08445192130473833	0.027038261394695846	0.050664878494484436	0.03369684991510099	0.03739475861636251	0.054978451740918935
0.1397714774532568	0.07000285143997725	0.04589799991853037	0.043912175648702735	0.06059309951525532	0.19150474561081912	0.05590859098130283	0.2578618273656766	0.08396472361399655	0.05058250845248295
0.04023824860239702	0.043920127871746865	0.2947889082392992	0.03235759556584073	0.04615470254709731	0.04697378152062435	0.029152849679127967	0.035498723668201684	0.05480672121891703	0.37610834108675134
0.2078272604588394	0.11501692970334615	0.0610519850986286	0.06660363483559185	0.05120932224619578	0.08053528570389569	0.06818751161644315	0.2626891965057735	0.03633219391177153	0.05054667991951317
0.03264540102185578	0.028691045581792567	0.037327860003263935	0.05357837783552367	0.03899747674462399	0.037152110872594506	0.04695640166208465	0.042995769467354526	0.6312594935914347	0.05039606321947315
0.1538181498637942	0.28070274545249113	0.13050000627675462	0.042989492712687996	0.026939831029764556	0.052065679960833056	0.07125999573180727	0.0651589901957096	0.02843369864045513	0.1481314101357038
0.4657847096504669	0.05101425056863032	0.028946757647495637	0.16624425567469733	0.05811632548855765	0.026607250615048896	0.05081929164925962	0.03445202618019775	0.049008958826532965	0.06900617369911334
0.3233454659308845	0.3353136863527848	0.04471840632460553	0.06785644397479534	0.0256976243591248	0.050260263786153024	0.052992055105475167	0.027850181988963163	0.031176861962349717	0.040789010214864266
0.1578352728505256	0.133004431388795	0.0702996522677917	0.19582219209379997	0.05154470932349145	0.0986831368709121	0.1448172836716512	0.033580637467204175	0.03535068228323239	0.07906200178259841
0.2519250655315872	0.19278551331072785	0.03440348219224198	0.1306399249693385	0.028477983791453224	0.044215184089651936	0.05100161123536059	0.1862203304234903	0.03539908135536154	0.04493182310078627
0.02870540969343377	0.031142842520088095	0.10048492758073573	0.2225356978350992	0.1489968780387945	0.10448334101028722	0.19209657607861186	0.041928962587645266	0.046087312554378514	0.08353805210092616
0.04850103714140362	0.0607706156314822	0.09262846855308997	0.03742514970059905	0.05208211028922555	0.38666784078901023	0.15452428476380553	0.04905874525458902	0.03642714570858298	0.08191460216821278
0.1933682634730538	0.40875748502994014	0.027954091816367304	0.035264471057884224	0.031621756487025934	0.032849301397205564	0.07022954091816376	0.09108283433133743	0.040219560878243535	0.06865269461077839
0.04957118729573831	0.04877059068675861	0.060340856748042536	0.049187339606501464	0.037573205237875947	0.06045052751639606	0.12676844113969896	0.05756618630870153	0.4646421442828621	0.04512952117742552
0.1558014922535879	0.061549520007603824	0.052620948579032385	0.2869796122041629	0.0336291702309666	0.08246007984031938	0.1523441212812467	0.05648821404809429	0.046977473624180116	0.07114936793080505
0.3225726325127519	0.13261477045908182	0.04419605233976481	0.10460856065646516	0.04872033710357053	0.03459747172322023	0.05698824573076059	0.16987358616101142	0.04739853626081168	0.038429807052561514
0.08972169728983112	0.2902180430014495	0.03473661042933141	0.0539984669444381	0.04036034395088152	0.04834437588700916	0.052867648732952285	0.2728231749428901	0.06457806819820434	0.05235157062301257
0.039767403967575166	0.05019552731272161	0.03810745855228331	0.07348568169782893	0.09572691351989908	0.0384231536926149	0.07576683367957958	0.4793270601653857	0.05587803983869009	0.053321927573424716
0.4878429669159093	0.1058504752153718	0.042071297818870194	0.06995335753363735	0.04311584085714594	0.03932032308440129	0.06771948331316655	0.053292378972624864	0.04439825013186078	0.04643562615701255
0.058349621999524426	0.03645558623685279	0.29949427569730963	0.03563856742473611	0.043322681062745165	0.1019722213603878	0.047780087493407127	0.034883600674299166	0.04274352848706744	0.2993598295636705
0.02283433133732516	0.03207984031936113	0.1394570858283432	0.029972055888223426	0.03422754491017959	0.031121756487025826	0.0279121756487025	0.035999999999999865	0.049556886227544734	0.5968383233532942
0.04034239213879933	0.11006832488868426	0.07847766006448645	0.0568574389682175	0.04293336404114852	0.058834254567787514	0.05901658222017502	0.4071760325502837	0.047462766774144065	0.09883118378627374
0.07089704086971699	0.03839893029475045	0.034435982404123884	0.05152801193729065	0.03978450865259783	0.07276708718485367	0.09843419956204108	0.06236071546227946	0.4959304691587698	0.035463054473577206
0.09995393827729178	0.038998925226470034	0.023791245348131512	0.4683088036381447	0.06985296805656087	0.07168812558034117	0.12616525191375555	0.03859679907584088	0.03353000957791364	0.029113933305549983
0.02941079167631613	0.033049922254937754	0.1454549464606697	0.03810059439132786	0.05295486375315663	0.4572071326959338	0.0703675521884407	0.058204033921108185	0.06725774969398221	0.047992412964127006
0.10430234421667617	0.07240992467619509	0.10175269898159882	0.1775718635721255	0.2577545638649699	0.05016973352564933	0.0603974532686451	0.0489750426154988	0.06874572023835533	0.057920655040284326
0.1590904213079215	0.20973107548344186	0.04246346017642145	0.09931749404416984	0.043665357457128816	0.1365870409718198	0.045081879252248255	0.1405897881656045	0.03806365763097476	0.08540982551027011
0.052224867534008415	0.041811958412492335	0.18513174454304265	0.03589607932728931	0.06354359553984405	0.09008489046004378	0.04312659820920413	0.04936312114726378	0.05866980897642464	0.3801473358503877
0.06440084258360754	0.15696669901304097	0.03385718681214648	0.07986793211994979	0.028452975471980925	0.04561233264695914	0.09197809913769292	0.381083682437497	0.047328268364456916	0.07045198141266881
0.03170358312501221	0.03364145495416958	0.3159700017440839	0.034261573939499856	0.0402495978915956	0.03820514311183471	0.03369959110904417	0.03800166656977316	0.06547099974807677	0.36879638780691054
0.1175033898447831	0.41083234375131583	0.04419010081103608	0.0998593530239102	0.03723354977808101	0.03579339211871626	0.05404381111195338	0.06162358826650498	0.06900966000488484	0.06991081128881484
0.03369959110904422	0.08753367052303157	0.047477859814352125	0.061663081603783074	0.027827839466697882	0.032711276476174	0.03504964181669031	0.605268427546202	0.0458694261961516	0.02289918544787462
0.06096995198791615	0.07048605491719294	0.11326536116955227	0.0369207530884178	0.07179155203107315	0.05344985704267143	0.056740572908237585	0.2983330636025253	0.055068241894589184	0.1829745913578248
0.05676215137292994	0.10296164427900943	0.03917570264875661	0.0651238064411718	0.07800614986243737	0.0709499919080758	0.08473863084641509	0.3863839887791982	0.04797971624318925	0.0679182176188166
0.13627947724460626	0.047443574389682025	0.06081953739579644	0.041202662548206634	0.040218206121693134	0.4423009185249413	0.0613072497538857	0.0595550979488984	0.058769339149754615	0.05210393692253483
0.1295957702914778	0.17051393396413295	0.07222958662827032	0.15523152168944548	0.16409928235132798	0.04223613841020269	0.13367920647255052	0.03717755329036596	0.0415809602169708	0.05365604668525537
0.0780459283453297	0.04742703145896795	0.03336760821790777	0.25878881966706363	0.32792999858868177	0.08135244662190781	0.0441003514855812	0.03811904809908807	0.0650483544695119	0.025820413045962026
0.1147042408074844	0.03828362232880207	0.029202258989130713	0.6171022883143692	0.06012146323466808	0.02364465382032144	0.02466630719603446	0.02386222815033438	0.03616936742628482	0.032243569732572704
0.04089305665398781	0.18076425764822532	0.036229427936579836	0.07532105600120532	0.049730727224795934	0.055455127480887566	0.03579633186457282	0.4130104570732752	0.04212957732334067	0.07066998079313097
0.05463281581633098	0.2493926174799726	0.10786571653073973	0.059952493203637824	0.05168847824712549	0.07110665546734585	0.0631768137932278	0.19655711202030407	0.05956412965923338	0.08606316778208319
0.0697609306274329	0.06646435635516283	0.04305416316687878	0.3455080788648949	0.2739408061704645	0.05535535264312985	0.02781766783175721	0.03703904408377799	0.052709061514978936	0.028350538741521387
0.10883923210489599	0.049405254531586784	0.2545640426464149	0.0407315450400011	0.03719390487318035	0.04407445272057504	0.029623679470327617	0.029282897619395388	0.08264771270467193	0.32363727828895034
0.20779579053275546	0.35991431770605153	0.03699917238693346	0.08480599776057636	0.0406179510896904	0.02551806955195289	0.08302906382357242	0.055320253801340674	0.04885351248722047	0.057145870859906085
0.1111588482228368	0.05610304055565999	0.04600664142566879	0.06259230418087604	0.19205535118104614	0.18458150962648692	0.056416315351360075	0.18405341782802093	0.06201945884016718	0.045013112787877146
0.07742028895576687	0.09082353427859294	0.16517224618121207	0.13676274394216725	0.0442327779673814	0.2017519365414243	0.043963885700102484	0.041698985448791664	0.06518569079457688	0.1329879101899823
0.023270399092525304	0.024372020985351624	0.024262949510814404	0.030234612741729595	0.035240993422989995	0.02401753869310553	0.03938025588167916	0.05341230108089833	0.7128802504281047	0.03292867816280005
0.02449124739027688	0.03856080941565146	0.35333356275953776	0.05633560465276341	0.024772294491476828	0.05525156583384954	0.0545001950122743	0.021852846032073738	0.04408998095762498	0.3268118934544704
0.05699071171736	0.050346959510582094	0.03608667142249824	0.05120445030516629	0.04791860322675988	0.03883208312616672	0.02782161309150673	0.14326581494051702	0.4996072836276899	0.04792580903175635
0.07145068152465116	0.10143349664307752	0.04496888575789591	0.08888106140659885	0.051575992400226235	0.04027239638370315	0.060542017569139815	0.4043677351179997	0.07749207467418119	0.05901565852252715
0.3277456714478049	0.1681636726546905	0.04318107970106302	0.15669242909529799	0.020580931160933926	0.11202014575500158	0.06102330223274385	0.02866360302650506	0.02919161676646704	0.05273754815949497
0.037957604344384006	0.04099064440950508	0.12258165233778262	0.11943710344673795	0.3058241059779881	0.052074621706307986	0.09069012812364098	0.058140701836550325	0.056233900913257216	0.11606953690384585
0.03768932722789718	0.0605520984175443	0.037402319543918684	0.03506712066063945	0.04464274066246605	0.024121691258006797	0.05028505081340608	0.6009288612317837	0.07312825329732721	0.036182536887010265
0.09142731486180188	0.07090057173788022	0.14148821002063652	0.18181433742684128	0.05039074393585714	0.10173720355898397	0.20156297574342846	0.0331286579383605	0.04616191346121321	0.08138807131499717
0.1699031087622323	0.08595763937711605	0.06778346141724634	0.03666351507511284	0.0349665042384864	0.38723362990617977	0.08346869015006406	0.04611020873233281	0.05093456811074205	0.0369786742304863
0.1582667997338658	0.16571024617431798	0.07108699268130418	0.04905813373253491	0.0401072854291417	0.16612608117099142	0.03718604457751165	0.19875873253493007	0.07244885229540915	0.0412508316699934
0.02197126659229068	0.03337052131478478	0.13705668510886998	0.0249235369565052	0.02727624598711319	0.04505817262812775	0.0472211470594931	0.03601921632021124	0.025082914019869024	0.6020202940127355
0.1571722227187417	0.1828581642684782	0.050919057407572944	0.09260285399350524	0.04718324544939978	0.11264039086007087	0.13402448833675934	0.11274168081746942	0.07254744242857568	0.0373104537194268
0.056580172987358526	0.04747837658017283	0.05222444000887103	0.07492570414726109	0.052898647150144085	0.02796185406963856	0.04791306276336208	0.07605233976491453	0.530219560878243	0.033745841650033206
0.18011595855907198	0.3845325222570729	0.025789690460349218	0.07386021607578509	0.02925102176599193	0.04352406298514098	0.0927510059246586	0.05446250356430007	0.03686278237176459	0.07885023603586484
0.04988519202197116	0.08909999549772628	0.02389956928248776	0.04279411102606827	0.048249365929794535	0.037984182011916064	0.04968258970780248	0.5631518917053105	0.0616886527696487	0.033564450047273924
0.03086246280003193	0.03213789028441333	0.049219251028629	0.18407949444072197	0.336201243721943	0.08596165070580923	0.0803195053935456	0.03228921218933998	0.040341699272934566	0.12858759016263568
0.054729403751738286	0.4590250778064712	0.042838493628856035	0.0476298587658806	0.0410695197283159	0.020087786512283483	0.04864678226485415	0.15127091787988012	0.0871479789236692	0.047554180738050005
0.10794098078353116	0.09954209228601678	0.04309811749050907	0.10740088450549934	0.06059254040937712	0.07306171969785917	0.2799890415247936	0.08376971547101893	0.11066494462056324	0.03393996321083316
0.055851030857539515	0.14755582003694492	0.10019712128537947	0.05945872230693891	0.04146985532041501	0.08339842055020379	0.03751503204770568	0.055156767210919735	0.04998698255662589	0.3694102478273264
0.04093452439383532	0.031927947383920754	0.07208533752167802	0.054014920977716714	0.4994846372828108	0.044918360001308826	0.05798239586400971	0.04894309741173385	0.03674617977160434	0.11296259939138105
0.016029166157481	0.015759297731068485	0.021777872825777055	0.021146482545113896	0.03906472768748218	0.022526375819789057	0.01582549187339614	0.0273330889241925	0.7986119597539604	0.02192553668173862
0.029117668277902003	0.11708149965129985	0.024132457975614998	0.041565062645792746	0.028865161243777488	0.0412019334824327	0.06972079936512515	0.5368203352331475	0.036510112305509435	0.07498496981939741
0.4540249110717116	0.036803487996074885	0.02731966235127516	0.23403472384839244	0.05724863122916182	0.03673100725922447	0.07762686916669471	0.0214654489902876	0.02279240401877809	0.03195285406839946
0.020369786742304892	0.019429561928774028	0.02791784851349929	0.029509402248135273	0.7884809328710993	0.02286479672234477	0.018100640823615958	0.02279651223868051	0.033921630423363776	0.016608887488181637
0.3736132131341716	0.3218880919479725	0.02246934702024515	0.03920510627097441	0.029075914105854136	0.06429339123949875	0.02625956877453876	0.03278717290693325	0.024895264416222414	0.06551293018358884
0.05803679265672496	0.06987934958109278	0.035947213852549724	0.05182628373825602	0.03224760669743327	0.03780973085675784	0.033982989435142504	0.5707184357399842	0.0643553657017178	0.045196231740340834
0.057400823353293426	0.06663236027944121	0.2079434880239521	0.04927644710578842	0.050071731536926165	0.07156000499002005	0.04458270958083834	0.045954965069860285	0.061268088822355286	0.34530938123752497
0.19331209376119568	0.14908644249961633	0.13458979476943528	0.061607554122524125	0.04517887302318448	0.10278801371615752	0.03858309022979685	0.06423051333230972	0.04134039613081537	0.1692832284149651
0.05998755177816429	0.05127379649303556	0.04562917176399897	0.042313223016333	0.2771768291374245	0.10311634794926264	0.16129032258064546	0.1126027514862749	0.0716309316850173	0.07497907410984499
0.03058685261056833	0.1015272087404138	0.06170553629582937	0.03627284903876463	0.06817614770459063	0.043291706061561006	0.04060628742514975	0.4549388065973316	0.06877363693665298	0.09412096858913753
0.0580647216205883	0.04021743746549427	0.2578884783624243	0.07010447190724885	0.056928695799889135	0.1398798148384083	0.045016350278166736	0.03291289760903705	0.044103282796109575	0.25488384932263125
0.32621762125466564	0.1871905905702717	0.03167112103476658	0.04834962842676239	0.0330694543117155	0.04311715551946951	0.11436449135627047	0.051338001962176985	0.04965774665358518	0.11502418891031478
0.042281848516707084	0.15484298578415728	0.04741661714738474	0.045306333897091516	0.03310173546037698	0.06471027410827176	0.06036019563925575	0.4051820024073996	0.08293336990141904	0.06386463713793769
0.08501819889632534	0.05982153340378087	0.05976282728660341	0.034601385464365336	0.05541857461547512	0.4354702359985903	0.039603146647880776	0.08800046964893753	0.04858518257602455	0.09371844546201738
0.05145155234086272	0.03434714728957913	0.04058220193276803	0.5248710499792496	0.09114444378569578	0.06564099523724816	0.04118495681903512	0.034001304322048766	0.07167842532756262	0.045097922965949166
0.08499583747078718	0.06113401338027428	0.04535652313463495	0.15519714340163845	0.060281447155938986	0.3723507758352634	0.07338087643807817	0.04811482562513137	0.037843910169610265	0.061344647388639435
0.07156405421201796	0.08398120885301205	0.05361652385836064	0.1069904390114798	0.030684487378833482	0.09772168370441428	0.07930547744290438	0.023858360626812628	0.03801237304396735	0.4142653918681971
0.07516818215421002	0.04153667972696575	0.037377097656538814	0.5397846282743151	0.10767107759789064	0.055079963529730616	0.043365121608634594	0.019915724107340858	0.044533155910401336	0.0355683694339716
0.02818952259415593	0.025310035666372174	0.3456284153005467	0.03666437616570141	0.05299237590392987	0.3592568960439773	0.026815222014986432	0.040100127613625206	0.03500376296587158	0.05003926573083352
0.09743723255829488	0.08859872228786586	0.05160248065741437	0.029799931908757817	0.02349147858129892	0.06082817642307365	0.02942609763750098	0.050354141215895966	0.08319815219060203	0.4852635865392961
0.16841430261648654	0.18382240044797374	0.0490873456706495	0.1673485607969589	0.14435382628408394	0.0512278610200412	0.07184725571481468	0.05012599235917288	0.06950804273805326	0.04426441235176692
0.030498245215729507	0.03222938010235432	0.149161392854102	0.0494555911872937	0.4071950884959945	0.0436851415652108	0.04849069633245367	0.04539735694487805	0.06027754916706851	0.13360955813491504
0.5117924151696622	0.06092614770459071	0.026794411177644542	0.1708103792415171	0.03473053892215555	0.024391217564870043	0.06218762475049889	0.03411576846307374	0.04335329341317359	0.030898203592814262
0.03218248641256529	0.026757567987450867	0.05352016370282131	0.06677828222647902	0.04394234201621965	0.652925886262741	0.04493280441635638	0.017556825894809874	0.02069412811656288	0.040709512963996566
0.027749947575665703	0.04813718865770391	0.042211297249858164	0.0711650628703681	0.4299572062101479	0.03509712093323072	0.17435168573359164	0.04438593629860885	0.06921565429452381	0.057728900176300835
0.13482319181266095	0.23417885713983205	0.025132758355967198	0.03832123551305884	0.03508103157081066	0.022898500082064024	0.05435283279594655	0.321521413406607	0.08418706353870517	0.049503115784346415
0.032651010036663985	0.02703812233688632	0.11038915077646022	0.04330346399399748	0.08778188304242505	0.030173695162865555	0.04348749309890824	0.03032233405529345	0.5418453872397074	0.05300746025679103
0.04162421425805106	0.10358983525486334	0.07560997408168726	0.07522268895045728	0.035951976643727554	0.045443441475258486	0.04626567760002389	0.5001400184705216	0.03210295826257935	0.044049215002830135
0.048702594810379085	0.032683351246225366	0.2573621986795648	0.041783100465735086	0.04088233788832577	0.037064332872715926	0.031055837043860907	0.0358155483903986	0.04448538819796291	0.4301653104048316
0.04868968262935038	0.08439186317392171	0.042486455660108335	0.11266953962694548	0.2941717642881347	0.11973895874020148	0.14641875279091385	0.034841368475986005	0.02760516702444161	0.08898644758999517
0.14350188511865147	0.08596141051230892	0.05617653581725458	0.07039254823685975	0.04484364604125096	0.15696385007762265	0.0975604346861832	0.22196717675759572	0.06939454424484373	0.05323796850742968
0.04093323926165805	0.11351315495896393	0.0520529937104644	0.05959078821209572	0.045558429967858964	0.031839643974890135	0.03533718062364702	0.4487882241559226	0.049043906145413416	0.12334243898909195
0.09091979974477253	0.06789044861097494	0.026563266908805144	0.05649029809233989	0.31680246065246603	0.03368345276659779	0.2531265338176105	0.047262851346487285	0.07292300644612411	0.03433788161382137
0.04019161676646686	0.0306027944111775	0.29374850299401245	0.06083033932135708	0.05209580838323343	0.04838323353293393	0.027952095808383072	0.03955289421157666	0.06505389221556873	0.3415888223552894
0.029846104891665982	0.028768549856808264	0.04107003384535295	0.09114379935780688	0.09115103127079224	0.036542856316352915	0.04626977928201597	0.03156006826925857	0.5731218721976351	0.030525904712314568
0.033730518760458995	0.0371176838242708	0.34208350974817936	0.04740014919655668	0.043156112018387614	0.03664388394927325	0.03294421258493132	0.029970362305691813	0.04978931026835255	0.3471642573438969
0.04109059368174645	0.0312046064938186	0.06066401228955695	0.07669477798330053	0.5685383160380806	0.05590912416005681	0.04185346584318283	0.03560418430155385	0.056044978106614005	0.03239594110208897
0.049954884751045744	0.04825053090166692	0.031216106599586155	0.03333059907582092	0.03949179267036699	0.03972876165477265	0.03258323535577245	0.04001130159771776	0.6386314129731406	0.04680137442010953
0.08355758119388745	0.07412704954463528	0.03395637874049464	0.0978367152335006	0.061633817385471884	0.04975474152908752	0.0366150290512092	0.4829612030998735	0.050643651967320416	0.0289138322545193
0.07390878620118259	0.049391782472790295	0.08952849018943247	0.05214100101683431	0.07003916694912066	0.3555153843256892	0.09472564305351547	0.04756524686476099	0.0840865438933454	0.08309795503332952
0.026576158028769985	0.04225170348957262	0.04590818363273448	0.047542845343795166	0.07670865166219278	0.28493013972055875	0.26537442356665963	0.09912932755179292	0.056636726546906165	0.054941840457017
0.03738648164924768	0.0383071495385612	0.4441007284324339	0.038520744488882	0.04547362838897853	0.2180067908463517	0.035773471507170224	0.04366911932592376	0.04442774966671825	0.054334136155732765
0.04216709438266319	0.0530595950955232	0.1944339891645282	0.08651268890789847	0.054177359566580964	0.05900199600798391	0.15364699173082402	0.03966923296264604	0.04707157114342729	0.27025948103792463
0.5616040645980762	0.04524611710240442	0.02128421290097935	0.16285365387161824	0.04362773225048667	0.023667652410167345	0.06527485569401736	0.029650772165742214	0.02104881146797309	0.02574212753853471
0.042768629407850964	0.07136768130405853	0.04379782102461746	0.04247754491017964	0.03487816034597468	0.08348927145708586	0.2180638722554888	0.1313726713240186	0.2931012974051893	0.0386830505655356
0.028439672379379218	0.032803358799642045	0.09138963452405527	0.02799229127950991	0.039940808039094215	0.6699359900887861	0.030456328721866575	0.019395691375869047	0.029781815678986794	0.029864409112808795
0.03699419343131912	0.1143054799491925	0.05807702776265634	0.07344402104881137	0.05386953365995294	0.05850798403193621	0.08622527671928866	0.3232965886408999	0.04532979495554342	0.14995009980039967
0.045056086657095235	0.03947660235085389	0.12752273231315206	0.06796932450887708	0.07375891491870065	0.06117589382638245	0.04705209464112733	0.0443790781011079	0.051440977693735686	0.44216829498897103
0.05424510095830448	0.05524310495032034	0.03386045588381252	0.07363725587499048	0.4905878850034737	0.0459467804722048	0.031726602044529734	0.06439055590476518	0.08944541855515488	0.060916840352444324
0.04034711326011081	0.04822440680137054	0.29004024037486525	0.06925187059037022	0.04370937269845336	0.07960549489256805	0.052227096608921234	0.03790280401763323	0.050508608451546116	0.2881829923041616
0.2096612144837843	0.15410119358598245	0.03073718335141795	0.031554340982464665	0.04097174777960855	0.28203324893836523	0.045245080309180334	0.12270090691101022	0.035620035097590014	0.047375048560596975
0.057695767263755526	0.2748151765139253	0.04035705413207925	0.3091242407888083	0.06563696641052652	0.04164203781278646	0.06272433673425674	0.03568828009217613	0.04571971935956426	0.06659642089212145
0.2912949610982111	0.09094056784390406	0.03495050714896752	0.26445069045582204	0.039991445680068516	0.03009287547354284	0.0844942767526172	0.06692736975029552	0.05001222045704522	0.04684508533952513
0.1017064969160779	0.13874053694412986	0.05348761935588295	0.2592472712233192	0.036368704033374666	0.03753753753753748	0.20688353023682374	0.03443563323802832	0.03911995828163491	0.09247271223319144
0.05880454659543144	0.2302699989243067	0.04139027334552427	0.1047963952334849	0.041748837654032964	0.09883227556862323	0.08120286373361063	0.2076804474882568	0.0469599722710265	0.0883143891857004
0.04140405047227203	0.06102688240540197	0.02408949310390489	0.5131214417223129	0.0781840574170807	0.029108241589411936	0.19105968288704192	0.02697233817721257	0.022018541140497488	0.01301527108486408
0.18068211403280365	0.15006942636466253	0.18503210969365627	0.04161242731927445	0.0322290202204286	0.172849952269374	0.07820229107003378	0.032576152043738524	0.037479389047991	0.08926711793803681
0.05481893356144873	0.07101103914619747	0.05835268239032153	0.15347875677216982	0.047344087335533136	0.1210232596032425	0.13880402460385374	0.05914701209825261	0.0440852987901749	0.25193490569880617
0.2703995981546832	0.09781760981348613	0.045815653461289164	0.08703123554216115	0.04396505003238544	0.17304463919842344	0.0994567157076568	0.04856512141280325	0.07385229540918177	0.060052081267927285
0.07143179703940537	0.12184680412929814	0.050144055779842885	0.049818914207783366	0.0316380813034563	0.06948094760704819	0.04098590150016697	0.04424634893109693	0.035088194651421	0.48531895485047993
0.03939881431167519	0.07423958054041188	0.026106990000099504	0.11462646845612252	0.025555853467195168	0.04049612218349387	0.10587283145152464	0.1144278606965172	0.4294247326243032	0.02985074626865693
0.02567627391132124	0.05263403154779917	0.052393267938830326	0.12385346039438698	0.5358077619080903	0.04733723215048488	0.02818487538541585	0.025272412373696103	0.0601753691061455	0.048665315283829086
0.2779111380762705	0.23796459943548995	0.02432579774371965	0.08771004247012569	0.021111961099826774	0.040777475885233914	0.16295602627344402	0.029825810933199845	0.0215691964089442	0.09584795167374546
0.020498825358133275	0.02219160499060874	0.018850205194331112	0.04046479312760905	0.7914554372081778	0.04535177432745125	0.013972055888223554	0.019698066992857918	0.016129981924057506	0.011387254988547963
0.11254007137240676	0.1384881751648221	0.1392442387951368	0.07862305691646974	0.03105909393334548	0.07767041674227286	0.03747807415472101	0.2241955482973451	0.03667664670658687	0.12402467791689377
0.4202456015122059	0.0803426260062655	0.028571995082682274	0.1936524302388588	0.03523416742673588	0.0360669389697427	0.06756685304886924	0.061810154525386476	0.03664855719025517	0.03986067599899527
0.05141408005245544	0.038493062184808975	0.043700039534457516	0.08936715940100479	0.5780805538681099	0.03609206707358209	0.0382327133173266	0.03708524979027437	0.0431022013943127	0.044432873383667366
0.049900199600798036	0.16109553045807135	0.06524924833876551	0.06396068622249164	0.05395538037848351	0.07754112029106333	0.09446928926956218	0.2428686929937595	0.05857904444276003	0.13238080800424495
0.0654436982388816	0.03512863775212005	0.033375238473329585	0.041282076730516905	0.0243876887109758	0.09590211841510338	0.06247725543388372	0.02545185871351217	0.5878850034737164	0.028666424057961482
0.047910508097728594	0.041815103969276575	0.02748300866621184	0.11001414891735514	0.17062078374895767	0.032473028626291686	0.49019682154678	0.023554157507769256	0.0251332777483008	0.030799161171328224
0.03889135309627655	0.02536901505630717	0.03273699514551145	0.10921983194105617	0.6226251201301103	0.05500110889332442	0.038244498657006964	0.02431556639806809	0.02762376481604695	0.025972745866292127
0.14596426980749225	0.14901601755167335	0.06363306444961307	0.07704425859025735	0.05311690668250278	0.038889163821118025	0.07064383629435342	0.2794081258969659	0.03945002556869735	0.08283433133732489
0.18304524406397432	0.08501826329060344	0.03852623820001677	0.055873627516447984	0.037716158177247	0.1955431002711216	0.06799198677599104	0.22872354012267965	0.04037263681047412	0.06718920477144444
0.03543870114177786	0.038925979458707134	0.15039652495774758	0.042153241409900656	0.2389397450310109	0.05409105161324864	0.05002256024349778	0.06391049318986547	0.2164406818546816	0.1096810210995634
0.029734042240003783	0.037871160334198864	0.11033390446246133	0.02474696624450214	0.04934084633093688	0.032307067281366425	0.028344490959084763	0.029857688752288933	0.04471882194313434	0.6127450114520219
0.09992105598819627	0.1868387577177253	0.25136600719114444	0.02354186273394493	0.02859565842408453	0.08278779229106574	0.0175538387818491	0.07838554324856341	0.04071649447219565	0.19029298915123152
0.03685961410512306	0.052135728542914136	0.07028609447771103	0.0198003992015968	0.027438456420492297	0.04229407850964725	0.22113639387890904	0.10037524950099794	0.39653493013972013	0.03313905522288753
0.13200758975875412	0.05652891747369464	0.11617916430513472	0.2233886137190636	0.1225614614392614	0.06696072874826486	0.1051887993560206	0.046384597061022034	0.07982389131202619	0.05097623682675813
0.08325199820623101	0.1720699570022947	0.04379786682142344	0.03641175798183369	0.03735260756020998	0.057980954390778286	0.04210082038566056	0.4057347859347391	0.05048053672390921	0.07081871499292161
0.18938185405251245	0.10438582294869696	0.05316008908823282	0.3272451236523094	0.08494208494208487	0.06060465940705455	0.028183016206968288	0.03512665788114897	0.06562935904253275	0.05134133277845858
0.1021601656500084	0.16130356110209473	0.1216632156248254	0.20002051970824716	0.06427332251385105	0.03740183185031808	0.09023075344637847	0.048006790158001834	0.05949782677635414	0.11544201316992175
0.12006231439559872	0.17834574752933133	0.058507375492916285	0.048819434302127186	0.03470132904921842	0.13488145659899664	0.16379923080667927	0.07522515943722285	0.11040358307774667	0.07525436931015993
0.16386031356091255	0.2569561731238376	0.043434498524319014	0.09724994455533416	0.06314720985379704	0.03561253561253568	0.044253373594691066	0.1621372639336714	0.04589965368408492	0.08744903355681825
0.17000544365813794	0.07929595354745059	0.07303574668844139	0.1685538014879332	0.051487933224460165	0.19176193068408656	0.10800217746325512	0.05894574487388846	0.053574668844129904	0.04533659952821621
0.1438249043039463	0.30977007024911163	0.03273971537444597	0.06808028963717606	0.04009297422471078	0.0658855449274612	0.07222783869490469	0.17725587785468014	0.037120564066671885	0.053002220666891364
0.04914856479509567	0.02862058310157907	0.4283566757697991	0.042893292912083526	0.06352149257969371	0.11458255038041065	0.056280743951427285	0.026282163706060502	0.03256249008259605	0.15775144272125144
0.07204590818363256	0.06022954091816364	0.047664670658682746	0.0638522954091817	0.044461077844311386	0.17710578842315378	0.054311377245509065	0.060538922155688686	0.3821556886227546	0.037634730538922134
0.24891680054525064	0.062387420281388425	0.042001363127403706	0.079304805024098	0.06476072245752403	0.26342437077065384	0.052115281631858135	0.08982035928143693	0.0480502409814516	0.049218635898933626
0.15622340225209966	0.3942530034271075	0.038760215418220285	0.05378676609046065	0.039679132301434994	0.027025194893232338	0.109313448574549	0.04529055097352479	0.0505479606824089	0.08512032538696193
0.04354137574653077	0.03381379533423276	0.3993988307969036	0.04452754569911572	0.030303030303030363	0.2680567718318307	0.022681908909453985	0.028669932861549695	0.04451176697987436	0.08449504153747864
0.0360096134262089	0.04129496109821185	0.3194020123019259	0.02953277119230926	0.04120330767037361	0.047272801336103384	0.031742637174630335	0.03782231455456445	0.030958491180903564	0.38476109006476655
0.0881570192947442	0.43814934234095904	0.035424876742242005	0.07472235017145222	0.04053431598341787	0.03108313287953996	0.11016428681099363	0.07800638040159018	0.03218349625535246	0.07157479911970947
0.260097196910526	0.11783389742254638	0.0382192137464202	0.10095461251410254	0.05169660678642739	0.04103965981081327	0.04352165234747917	0.2335850039052336	0.05954178599323105	0.053510370563221527
0.02867842909498732	0.03659570491124785	0.03773723456097845	0.16261790799671574	0.4717588234901429	0.0849338113071517	0.06091495937890101	0.03333133064973744	0.0512486732221177	0.032183125388020074
0.12734307920471918	0.0963547764805585	0.06052699071131465	0.08854915866590833	0.08680962098150075	0.2455312838011127	0.06857792794299669	0.05452781587662663	0.11919178402970602	0.052587562305556466
0.19778960597323897	0.12466733200266172	0.08605936275596945	0.06926886966807143	0.11517705330080577	0.13934168699637722	0.05681230132327938	0.04420788053522602	0.1130147113181048	0.05366119612626606
0.032756404998222764	0.06674322587701298	0.0856734020543387	0.054840091506484716	0.1311076477182619	0.07840939126313587	0.04703834340451514	0.3018802577493421	0.10692769711718103	0.09462353831150487
0.036676039648197496	0.07831538868734543	0.03075600623570372	0.04417442487288208	0.017842660178426624	0.040051284292728494	0.040046427825614066	0.6129444274468094	0.05654870308045705	0.042644637731835716
0.16136787199082495	0.0669048643045402	0.08707446984484082	0.07004774980425893	0.04030612807534095	0.3629757060464708	0.0632105953838181	0.0402179067279805	0.05349521950573997	0.05439948831618535
0.050123752495009874	0.053021956087824125	0.03037924151696598	0.03909780439121744	0.04168463073852286	0.04246706586826338	0.08756087824351275	0.10089421157684612	0.5181716566866268	0.03659880239520945
0.02977503639337872	0.04124082661744189	0.029084687767322582	0.10701154082811816	0.037338856122341856	0.024372308015547958	0.1329596446205333	0.0305404229135714	0.5291071991355646	0.038569477586181095
0.05710839804489992	0.4059795603140009	0.05217127582291281	0.04138719028374371	0.035653075474492917	0.0271682782844207	0.05842731498134505	0.14280978678685058	0.03772666680772746	0.14156845319960795
0.07278261157243525	0.3007465731520381	0.04556632591171255	0.049437037527155565	0.03544292630209204	0.033336641633859444	0.06000154387357892	0.05128968582172665	0.04866510073775094	0.3027315534676506
0.0363418241237733	0.13560443879081166	0.04251600426090837	0.040654442410515856	0.03158449939499248	0.03327024707062571	0.0534061410857044	0.4859503790346765	0.0889826564487603	0.05168936737923132
0.4330742309419117	0.05219912478565912	0.0312058809210848	0.11097588021788413	0.035327718546646666	0.03835689055493355	0.18627244156673028	0.03640415645673424	0.04647074414855915	0.02971293185985756
0.1628107421520592	0.2384322264561781	0.08820994374886583	0.10321024617431797	0.06849936490655037	0.054928022742394285	0.05296981793987815	0.04857708824774728	0.1087143894030124	0.07364815822899654
0.033922493177895294	0.07349552103522419	0.13200651836423793	0.035108526907537456	0.037528807120059286	0.0413568997271157	0.04974591879043835	0.02921692846191665	0.03569672249703476	0.5319216639185395
0.05791806218072281	0.09210731080212453	0.04180790960451964	0.06354071517980987	0.02323488615988356	0.05136168341283505	0.08215433539700255	0.5015257620352513	0.036401772725735033	0.04994756250211442
0.16410814734168022	0.47913627290872796	0.034331337325349286	0.040413718018508286	0.03000544365813833	0.035420068953003016	0.07206677553982956	0.049413899473779666	0.034374886590455456	0.060729450190528125
0.2637405090563285	0.4629500304601712	0.03236702773113828	0.06149982912586746	0.02393723718815469	0.01935087641094984	0.02492285899664692	0.03455124490473161	0.02523489002144593	0.05144549610456516
0.022758910223832862	0.029932754417364617	0.0371876173851559	0.04851551509527068	0.7012911446479739	0.035176878714895006	0.029630775349669743	0.024592880659345576	0.039235182770989384	0.03167834073550325
0.10546349162140817	0.3569450246793253	0.04821365021894178	0.10591220659456256	0.04436089062185685	0.035216388927571056	0.10333596373145157	0.09627257113679599	0.050488170944931625	0.05379164152315498
0.09151285979025843	0.09994322624875472	0.038449041094912144	0.034542721355143025	0.05904827197126328	0.029783010008605382	0.053485158484462204	0.42043640804259097	0.132532787734013	0.040266515269996604
0.0644815631894107	0.04980215008579327	0.05506880974892316	0.15536646006233149	0.4109185138494942	0.04183212522323762	0.06831950134818081	0.02597611793955936	0.07995237594985458	0.04828238260321458
0.3277993775482216	0.17370945313165148	0.05298407923489524	0.07717266888024897	0.03633491311216412	0.13491500411499274	0.03290102259935087	0.05356112419710337	0.058782908117414434	0.051839449063957384
0.045323396789955256	0.3102946649074728	0.023111162662568286	0.0258514448101376	0.033342515936649685	0.042220643458845034	0.029427827154407882	0.4176682953705183	0.03471990643410516	0.03804014247533977
0.05641789047603126	0.13174210238740408	0.0355768909109156	0.2845928255221397	0.037940878020495325	0.03349725130744092	0.27087723993354074	0.05207462170630807	0.044374937276285414	0.05290536245943855
0.12426603104470615	0.4226304672208978	0.05109199077573022	0.07860977074976283	0.03274034455361144	0.05345619440730196	0.04358273743774594	0.0781059240741817	0.05742883165707428	0.058087708078987874
0.15904227580874308	0.07425689162216101	0.03170236104367825	0.044982107856359456	0.03955152757547963	0.060401719084353885	0.08223193253133387	0.05893618169067274	0.4052165938393485	0.04367840894787013
0.2587038312755027	0.18814406585060012	0.06661720806175242	0.1523431014078038	0.030074364545245782	0.1235935209227562	0.08026425026054071	0.03515093706392518	0.017967604613781284	0.04714111599809232
0.06352811618143013	0.13801952744756782	0.02665113123506696	0.06386733921319933	0.018989115365328504	0.02147429279372299	0.03151578616166701	0.5613846199227169	0.03627474115807802	0.03829533052122357
0.07694610778443113	0.08723915804754127	0.03718472146615856	0.02801215750317544	0.02871529667936853	0.04789511885320264	0.027123026673924862	0.5390763926692079	0.08518417710034479	0.04262384322264561
0.0828574214039786	0.0374469569857714	0.02851879787981873	0.12913504610316645	0.3369969572423278	0.07416016296455921	0.05002334662294946	0.04893554792728171	0.14943378025440118	0.0624919826157454
0.11666029642841964	0.04356393595787153	0.03133307852380345	0.036964369134072285	0.05410455684375934	0.03442476748630394	0.1035206183377925	0.26362593961014125	0.2677028920881635	0.04809954558967172
0.22449510916056087	0.07759636007488137	0.06350032853547563	0.2362727960228611	0.1165371121111817	0.05758668997408914	0.057388328932197766	0.08744002677874048	0.04216411896703475	0.03701912944297727
0.0205581346669956	0.028572069344457243	0.3907764994355892	0.032878064096526084	0.04563158327539698	0.12932935626873565	0.14447509475431142	0.05994004500362578	0.050946795547481986	0.096892357606884
0.1892156862745098	0.1156216977809088	0.01986615005283553	0.11404837384055425	0.06506986027944135	0.1502524363038628	0.18706704238581656	0.03636256897968778	0.08302219091229307	0.03947399319009053
0.22141898022137552	0.11185628742514978	0.061208492106695885	0.0819887497731808	0.04923244420250402	0.06002540373797876	0.08033387769914703	0.16752676465251293	0.08997278170930863	0.07643621847214659
0.0999881425268274	0.14015533289855894	0.10752751921898764	0.08008735005237058	0.17731863006659948	0.09728068615244746	0.1070631015197326	0.0569553961384161	0.06946503033536856	0.06415881109068987
0.06260407362071457	0.024343578037295564	0.05122903364541638	0.043680594611881216	0.031274467639307066	0.10994034031384743	0.03719081174667237	0.03304440842072762	0.5737475325591905	0.032945159404947015
0.039170907434380516	0.08657160154166152	0.07663951376526243	0.03369237500974027	0.04152056247864639	0.09067750385115662	0.02344859829889766	0.4589080098062133	0.09452566338793893	0.05484526442610276
0.10242862690907813	0.07312072687204772	0.21434958138022653	0.1348885938530188	0.09545614653046887	0.051751700219470405	0.06008796885866258	0.06415223850940634	0.12088041112345503	0.08288400574416781
0.116600921379989	0.12983511649686422	0.07897002204122572	0.18327326389874266	0.04910558030857716	0.13054459800777574	0.15784544654766328	0.06814806406145056	0.03537947801080291	0.050297509246908886
0.12856952761144388	0.36278110445775097	0.0410645375914836	0.14727877578176968	0.0383632734530938	0.03771124417831001	0.05493013972055882	0.0445908183632734	0.04920825016633399	0.09550232867598152
0.04127609759384185	0.04044232210684128	0.20922711538947425	0.045992403378896235	0.04032441446221489	0.34543571085676794	0.042514127862418725	0.044939656551875234	0.032449868196097326	0.1573982836015733
0.058814048920792075	0.044470066079022035	0.11818598827190364	0.04657765214911787	0.0702074112644277	0.047668637879520415	0.036857961096440565	0.04264762400664495	0.050309319249699384	0.4842612910824323
0.20071643784673926	0.2397031032991051	0.047057975304144656	0.0451644240037036	0.013911340816465896	0.09112193863224127	0.10854716422667986	0.12237502181947915	0.02662355896571873	0.10477903508572216
0.2211826347305386	0.10176868485251717	0.07627799955644264	0.06814149478820138	0.04507651363938783	0.23343590596584599	0.04326070082058096	0.07734530938123745	0.04764082945220671	0.0858699268130406
0.03445771179534419	0.020804544756640675	0.04409524146972325	0.07203935324617054	0.6885459849531691	0.03944182640635888	0.018684524442239826	0.020792734058510256	0.032308164735617366	0.028829914136224405
0.05453675981370586	0.16234198270126401	0.040273619427811005	0.20433092149035267	0.1305202095808387	0.040554308050565535	0.19158557884231556	0.06950681969394541	0.0406062874251497	0.06574351297405183
0.044225417777583376	0.06614508209857645	0.04211285458280516	0.07573174818246703	0.03309439515130317	0.06291795970103566	0.04991476900214156	0.5149482057782241	0.04585719072803285	0.06505237699782898
0.054140085841389386	0.05654703664566301	0.038941724394348516	0.022190912293060864	0.03156432233572063	0.04303810679295016	0.020729782265534232	0.4565705190925327	0.16035249761914094	0.11592501271965913
0.061007518641473774	0.10085528425015236	0.09356416700278174	0.07549667504369499	0.044015595751502296	0.2909310911855045	0.10139306878470987	0.05699481865284992	0.037386367162049065	0.13835541352528036
0.03900769888793847	0.3910749928714004	0.03420302252637589	0.04493156544054752	0.0741802110065583	0.043035357855717216	0.041809238665526084	0.21086398631308784	0.06030795551753641	0.06058597091531225
0.03509399112223316	0.13476033008609645	0.2619015699943403	0.03238299520362267	0.036665475020109035	0.06391694223493312	0.04211725802127098	0.040761760061965725	0.0240861560461167	0.32831352220931304
0.04450358542174916	0.034564615624717736	0.07371265699054554	0.02982512341572013	0.06507150308436639	0.04332897990028172	0.034942460757497344	0.02881479838676565	0.08956572451804214	0.5556705519003143
0.04375132518845078	0.15545465844867096	0.03879420645887699	0.07595066277701013	0.03706140831889322	0.046054411323872266	0.06747676807557038	0.4066007179779637	0.04345886980617508	0.0853969716245167
0.05099877763852125	0.051927153445047496	0.07764316328583132	0.03778489532562762	0.05852635813644005	0.0721812189574337	0.0536291757570129	0.11028330935029143	0.4408005694038281	0.04622537869996424
0.02806417240706556	0.02268395539747584	0.05044047243858152	0.056496030495400223	0.6298680833821102	0.048909699398196116	0.02517521348280894	0.028754521033121788	0.05150601053532042	0.05810184142992216
0.02136066849352141	0.045190973984234786	0.1006123346527282	0.02596840217869324	0.5222436482966277	0.105003552217598	0.03216617612233152	0.07228931966575347	0.02236882167867648	0.052796102709834265
0.11659873530250445	0.055116657441419935	0.03361344537815118	0.09683993357822207	0.035701705832033394	0.1490548315134439	0.16695181066438544	0.18838793002230844	0.11790704305674388	0.03982790721078857
0.032635190448596044	0.04469402209406055	0.03950624097427255	0.035744179843078906	0.04922873147713756	0.23023998086775585	0.3767212119539699	0.043875382874803234	0.0911724937222326	0.05618256574408749
0.0592953066676313	0.056660093709861775	0.02848080274496345	0.058806857583926085	0.03615126242982319	0.04270009829284044	0.02925267290193035	0.5703818948206263	0.0781458231573108	0.04012518769108312
0.06655724084825289	0.17283200097267354	0.039342634527898684	0.05142000263432565	0.030517644913219517	0.09322471807653714	0.04376019534535009	0.3658064581496903	0.06797572367954477	0.06856338085250861
0.041931063246641115	0.09656061012303764	0.25128846784043857	0.08363869276372636	0.03085619805165788	0.0606175708284923	0.03795394286054763	0.04689873983376537	0.03894449906157835	0.3113102153901149
0.11283315721498227	0.11955174618084145	0.05183097856574417	0.045125435403702265	0.037337090524832514	0.05050030657638955	0.04932618423284136	0.047343222052626636	0.05914967450719458	0.42700220474084505
0.05210828343313377	0.053680139720558816	0.04628243512974058	0.08686377245508974	0.40220808383233536	0.08008982035928135	0.09584580838323356	0.05164670658682629	0.0768463073852296	0.05442864271457076
0.026477166149628643	0.03566361253396831	0.2775092385510099	0.035030340924576686	0.09192057651764764	0.06742338615940806	0.028008240547018625	0.03288202711043798	0.04099431658770819	0.3640910949185969
0.03655375815533112	0.038132689844192234	0.04626567760002382	0.08715405010873775	0.6012303750707534	0.03609199511424915	0.038713617541037366	0.038899812315667165	0.029701790448952832	0.04725623380105469
0.04775923014306584	0.049141939584518166	0.04918654311488758	0.08452369005006742	0.4941067585499392	0.06837721205633422	0.05012321725264548	0.03751156904068969	0.0472797421915945	0.07199009801625789
0.3012921525370318	0.1279546170816263	0.07896987978929368	0.22562394008974546	0.03780409106598835	0.0683970405054552	0.05148349916707946	0.0464934792069996	0.03265649152822178	0.02932480902855949
0.03366067864271447	0.024886227544909986	0.1662674650698601	0.05005189620758475	0.35409181636726583	0.13548103792415156	0.06180439121756474	0.03781237524950083	0.03202395209580822	0.10392015968063856
0.036352544081272704	0.033275641408213506	0.0717700811002579	0.038845896247372405	0.04803681673198458	0.4617674949105139	0.19114594730804135	0.035072711719418365	0.036544850498338985	0.04718801599458895
0.16345299830960122	0.08699347716051183	0.030599088903532776	0.04458069506919196	0.12189974118748174	0.034094490444947466	0.14463895176154826	0.06415876381208885	0.2744558729431082	0.03512592040798787
0.09455346732278	0.09088753186695912	0.04476196122606264	0.04663939447836992	0.03550325092389468	0.13427600245054436	0.2148376514298133	0.2276931285942965	0.08107547281674272	0.02977213889053552
0.048058644615530784	0.061983176504134624	0.2565107879479138	0.05803868453569048	0.057658492538731974	0.05780106453759142	0.05246649558026799	0.04228447866172419	0.04962693660298445	0.31557123847542984
0.040000643873543185	0.051517931878179136	0.051147704590818015	0.027968257034318426	0.04656010559526084	0.5460852488571254	0.08421865945528323	0.054165861824737316	0.0434212220719849	0.05491436481874922
0.04226575098390789	0.05309155699899608	0.1851325597392784	0.05332837150557621	0.07204799440666687	0.07519424427980193	0.09754502294845252	0.04198382895226484	0.052741973679758816	0.32666869650529384
0.3374614407548536	0.055479949192524025	0.04290509889312282	0.058637270912719926	0.0604518236254763	0.1765015423698062	0.11118671747414267	0.04920159680638722	0.048185447287243666	0.059989112683723374
0.05026717864718988	0.0417998084548392	0.2856171065939868	0.05402647619559088	0.05608513913876282	0.09016048620248274	0.10366710525138044	0.03576703096050058	0.04466403515838276	0.23794563339688315
0.10525795256334199	0.2450324576073077	0.05326284368200535	0.09394724065382744	0.05088921256585938	0.048767330204456144	0.12227796658934402	0.16917516318713924	0.03857150563737391	0.07281832730934515
0.1951173030822776	0.12911864712785467	0.0305720217855744	0.03935846899166464	0.030521870831201763	0.06724239962286474	0.3168537297264761	0.058325559935405225	0.0931303222700328	0.039759676626645896
0.2382463454465792	0.2810432350376851	0.031918424791215816	0.08649220406194287	0.030798712995295456	0.017742784940097615	0.06790852884032376	0.0451646595943368	0.04435032374275831	0.1563347805497654
0.058603223660206614	0.041122056961346284	0.08605369905350597	0.2781641019037198	0.17981241817440374	0.11437340373017395	0.04999678063228385	0.06135041744468071	0.07164166291073773	0.058882235528942235
0.058928168767067926	0.06863260925847002	0.1830397781842176	0.16690468435513914	0.07455382122783692	0.0861289972356542	0.07877967913545272	0.07649136872698094	0.042651099474690514	0.16388979363448775
0.07949229745636953	0.04264291928962579	0.09962638824914316	0.04154767388300308	0.09123291877782913	0.3025231588105845	0.06938942627565374	0.16369312656737872	0.039715440913045616	0.07013664977736826
0.03546752648549044	0.06143369369857549	0.2319704482437848	0.03892667154379014	0.04324382908391346	0.053937374120537035	0.047064242555612604	0.037273868552487696	0.040416903749062816	0.4102654419667455
0.301053395601142	0.05212541424328351	0.05362480780066711	0.04790419161676668	0.03287205493319584	0.2584782587934165	0.0611599766973233	0.12567210077452778	0.03361697657316946	0.033492822966507206
0.06478961269380425	0.033236557188653135	0.2589366721103249	0.06065646484808165	0.043398052380088516	0.09877215266436888	0.04440613722050872	0.044890017943910336	0.040041129861489215	0.3108732030887715
0.03345558018910279	0.04445089060633065	0.039098274040155034	0.03142503919496654	0.06704238581660206	0.18967601129920075	0.0451553640124595	0.3824738067118356	0.10935222979646242	0.05787041833288435
0.03532202610485827	0.05638983812479745	0.06689239322402328	0.055292556248758964	0.041445904003511364	0.3474621437752769	0.13212318817861649	0.11482793575153345	0.0503913638691204	0.09985265071950346
0.1106461775244693	0.08181227905634515	0.06897049274944105	0.3828487603107039	0.1057042541423178	0.04582401462135975	0.06361974845489758	0.04517471081932525	0.04715869465887513	0.048240867662266006
0.04033478935848093	0.04099048280251079	0.04516570723287711	0.1131360467470856	0.3072020210786162	0.059427039640525585	0.26385875591811564	0.04081691689085581	0.04172331665172062	0.047344923679211545
0.041945958828611817	0.044071061856387074	0.19561871282310986	0.02790439022452632	0.03045649993545272	0.0736735484255373	0.027050376858224118	0.04510382220633393	0.04560034160534684	0.468575287236473
0.08267611119224949	0.0881286208071661	0.04044350323742758	0.2408962562679517	0.258714278759554	0.04067474806484589	0.06911786183730091	0.0511781315417944	0.07777128669490274	0.050399201596806165
0.058210716114239815	0.03950463385496675	0.04603432540124223	0.11844712062863105	0.4811789061282634	0.08607320674635871	0.040743791227953054	0.041960688288849884	0.058648502252001564	0.029198109357493274
0.08411499441204735	0.06157619401719424	0.09028565961758396	0.033332028752951534	0.031040315882396374	0.4995847085784853	0.021038532955874687	0.017446588304871703	0.02619162546366953	0.13538935201492444
0.21438667728919847	0.2133843900182461	0.029443259403938944	0.1426931544636048	0.028586603616800793	0.03739302510858116	0.16054586106756452	0.05719890690721559	0.02629933266514188	0.09006878945970699
0.2407185628742515	0.18187329045612474	0.044621867376358385	0.08281954609299925	0.03488578398758035	0.03672654690618757	0.0402897907887928	0.2139498780217344	0.02738227249205288	0.09673246100391802
0.06862689714909778	0.03849847474861594	0.06511505291304197	0.3527944111776443	0.2959081836327344	0.041774940684668416	0.038809174104621064	0.03134297442850157	0.033273076488532595	0.03385681467254194
0.2914568872205829	0.09349460283413276	0.040208140932066434	0.2441783100465731	0.06822176542437554	0.032402855979583416	0.0507442825791208	0.03419032581602988	0.03864907001916601	0.10645375914836956
0.07962750968650943	0.03713161911471166	0.04868204766936686	0.040118292826112366	0.04868204766936687	0.522528472466831	0.09323265234237407	0.03432106375484329	0.04895356346131239	0.04672273100857075
0.2621089479332797	0.2301728201887683	0.05353112869737881	0.1835625231948164	0.03818493665934434	0.04036148807911803	0.04750298398178482	0.03755303463424884	0.034102648973409665	0.07291948765785017
0.14777003370308586	0.11196186861250176	0.06693716392351894	0.15589585855611193	0.03427025729960844	0.16052048907649194	0.1733145730397129	0.035306436307712415	0.04073819573966806	0.07328512374158773
0.04155818797188239	0.04421591599409908	0.057688969886314376	0.4099735311984725	0.20485116723075572	0.06949145187885092	0.04097240302004698	0.04312028117677708	0.05651739998264355	0.031610691660158015
0.12011103241545595	0.21139083839489506	0.04373332188669258	0.09987909485688128	0.05457901401498085	0.15483727884732346	0.13057040041780235	0.07659233504317532	0.0638078681346985	0.04449881598809558
0.033212853572135013	0.10764956573339818	0.021173868479257698	0.04331876786966615	0.028231824639010288	0.03745212278146418	0.06230332128535729	0.5527098955242666	0.057021092949236775	0.05692668716620827
0.2221968277186076	0.2708552360927005	0.055187335253157686	0.08700918773140771	0.033993082537215696	0.049435480184668916	0.055332083923755465	0.0967225853636242	0.0408648352150662	0.0884033459797966
0.043014980140728805	0.06368071936934247	0.052722837153975306	0.10595979757656462	0.3528800983890798	0.0594467630395776	0.14010363112159466	0.06667473134538994	0.03472852275247492	0.08078791911127252
0.08102075419054376	0.10938338377009406	0.055308737363981834	0.31375957761895584	0.0653424334127446	0.05410684008327439	0.19339814993668555	0.038449981756916427	0.04045672096666896	0.04877342090013529
0.02552370342371737	0.02029164262836454	0.02939635678808498	0.23850637595241445	0.5464950497675723	0.03733396993388643	0.03364699173082418	0.023527695439685442	0.024184189760014886	0.02109402457543386
0.2477576492584453	0.2565754566815734	0.05102453321205682	0.12032896232850768	0.045983981404280026	0.04720937871093255	0.05561029839056061	0.06619672048308439	0.04915485484726742	0.06015816468329153
0.03469983110701665	0.0563078970264597	0.23696197348892	0.042335841138236234	0.034433696709145714	0.09082348124264317	0.13904498694917922	0.038599723629663636	0.04123035979323391	0.2855622089155025
0.09267511488650576	0.11624812390722428	0.04928128239644721	0.04089495427749135	0.05439508579739727	0.05229076730260387	0.0712760525460704	0.3879295672221433	0.08192142846090744	0.053087623203205835
0.29986242654133993	0.14228117470238835	0.029121040786952143	0.270805003538739	0.0325245922497636	0.02552663597108586	0.07488608440489562	0.0375583494365852	0.048341563884184036	0.03909312848406799
0.10387813330394444	0.07930151966006628	0.04960630885468322	0.35406487638220474	0.07691365734788108	0.09380012980174614	0.08806926025250138	0.052300307360738464	0.04004261415818682	0.06202319287804733
0.06077812013513429	0.035805411830061584	0.02663927807814804	0.11022614964246287	0.03931295984083615	0.037988747424245316	0.07029953038906006	0.454773301293852	0.12457286075098985	0.03960364061520974
0.4502767720373211	0.06635275959708492	0.02380413591421808	0.10932495474167928	0.0310657754258924	0.031109293041823364	0.17899085549830626	0.038750986399294425	0.03648807037088615	0.033836396973494894
0.15612204163102378	0.18371827773025365	0.050134017678927854	0.0457428001140576	0.06575990875392075	0.07625891074992869	0.03770173937838603	0.2524208725406333	0.07309951525520386	0.05904191616766459
0.026071314161799888	0.035589315196766926	0.021038170572435358	0.037492915403760325	0.03960597323870778	0.023114265296567387	0.02101352849855845	0.02453118454449125	0.7498829501490846	0.021660382937828026
0.09541500939726376	0.09283622535949997	0.035454638168917606	0.35548610807581954	0.1233664058743826	0.057920655040284326	0.10086396549965762	0.049208153036991664	0.057505427102000274	0.031943412445182645
0.06802787866889165	0.0808764983693813	0.0707437583848694	0.03968020243665666	0.03888398067253463	0.043541332635275765	0.033583107010023705	0.5048373198957287	0.0695439721649596	0.0502819497616788
0.1491473574589946	0.09683893083398387	0.07313633602360492	0.04999783042610464	0.0460925974138682	0.2788878764210709	0.04774147357459015	0.07067386965200041	0.05894732274581279	0.1285364054499695
0.05152043102059943	0.08930793669384951	0.028149080811482118	0.016158392261930866	0.028378450922116563	0.1375098214329287	0.08865398786778513	0.4335095090991617	0.08218282261882111	0.044629567271325284
0.13876435610454438	0.08150714278249806	0.04918435380547801	0.15352018476136728	0.2817036084898265	0.038890804777878825	0.11653133523528834	0.052763582782079786	0.04831697860822859	0.03881765265280958
0.03541185527328712	0.019153379153932323	0.0178211705918417	0.056588900720499	0.02087741376369668	0.02307163963066947	0.06460981040229015	0.0729257420493885	0.6653114095135375	0.02422867890085888
0.15049164344122806	0.052829824222522914	0.05964568558735035	0.07956897265377083	0.03331125766899373	0.26089296062253664	0.1895149792580728	0.03927628613740257	0.0286661699642189	0.10580222044390387
0.03869872195906705	0.05735543837697736	0.08148628116900537	0.02503947329222159	0.02587362588256321	0.2957815711859859	0.3127327434682873	0.03657610152828679	0.045148508952244835	0.08130753418536055
0.055473957744887566	0.11634278612586138	0.03623884306857987	0.051519602304824164	0.0334613791285355	0.05570933604489132	0.051020600308816375	0.4938707490679019	0.05800662825292815	0.04835611795277354
0.06280103884894304	0.06290122457787131	0.03516519085381372	0.053298807789825764	0.03720743840504327	0.10268266555691706	0.07262694687844372	0.054901779452677615	0.4910950300171845	0.02731987761927881
0.0636206578439762	0.21837836931179674	0.08175246146362762	0.068191348395646	0.04347607306395613	0.13535114644660287	0.07328200741374406	0.07126922625337584	0.04935507136986544	0.19532363843741116
0.06844944648854917	0.029499234462801505	0.07224907614489891	0.33863197300178804	0.2487555010461009	0.10573231047944293	0.03315457438536604	0.0299641680494435	0.047840062846195235	0.025723653095415785
0.042315369261477116	0.050936222792510484	0.2820929569432559	0.05483319076133477	0.03888413648892694	0.04702975002376212	0.08238760574089939	0.03909324208725415	0.04035738047714102	0.3220701454234389
0.13960996213377996	0.19378656934152846	0.14180609756739812	0.11473622675493372	0.039872761074157805	0.058974399485988475	0.1410582528873655	0.062050042395420224	0.035380426482128066	0.07272526187730079
0.1170680751519076	0.05522125282604325	0.045265733888488216	0.5011696508702498	0.11611666102684068	0.02745369212435077	0.04581009970231519	0.03113674371159398	0.02961644279009549	0.031141647908114956
0.13671078894841932	0.5326872570648177	0.026714991070490586	0.06534825086668768	0.025995377665721183	0.020910809959029324	0.026615190671288987	0.045162306965017315	0.05374514129635461	0.06610988549217353
0.12989847642843785	0.12195752380131808	0.044867100331710666	0.045979982481080914	0.048643719754735054	0.04335214463160009	0.07369433794281936	0.3817616565430289	0.05349732190295665	0.056347736182311474
0.026240323323576197	0.11092950575276254	0.03420454376606593	0.02240184643120708	0.021198298192696488	0.03345665988123011	0.025730177362396817	0.6180244969118831	0.08289128938153477	0.024922858996646882
0.02282239040979639	0.038257795259920235	0.026428082251918592	0.1837263888644999	0.5044632143337959	0.036747619131239175	0.07657412447831644	0.03427748608355155	0.03996698684741976	0.036735912339544034
0.3267043893863655	0.10403962716768304	0.04338112765295099	0.2101668223186656	0.05246387958028896	0.1038290391693676	0.04416854364665168	0.030013367759892995	0.04309729165522167	0.04213591166291265
0.11809267371297698	0.3593551152728109	0.0910260016878995	0.0947166070543477	0.06683947541159291	0.0406167530710391	0.033108280084127015	0.08897640959691358	0.024876421653337654	0.08239226245495583
0.032960121423819023	0.038381570192947405	0.02356225049900199	0.05791022122421825	0.02593770791749836	0.02826118596141051	0.0451804723885562	0.666146872920825	0.06249480206254152	0.019164795409181642
0.12843166126762848	0.17365269461077845	0.10688459147279217	0.11058211445960547	0.1376100258499395	0.08317790648211773	0.045989987238637495	0.058195085239357465	0.06778246785118301	0.08769346552796019
0.04132687006938514	0.026794030985647668	0.31827773025377804	0.04185913886512694	0.06446155308430794	0.06376770268985854	0.032715521338275766	0.036184773310521855	0.04299021005607842	0.33162246934702
0.07370397209826632	0.03650872352958643	0.02588453665916586	0.499082514376768	0.07306830076577213	0.058464811353937676	0.13421988295171874	0.039843879120739535	0.028732344228740037	0.03049103491530745
0.10089081097065104	0.09755489021956083	0.056146965328601806	0.10570525615435812	0.042193390995786326	0.04597286907666171	0.4023527020034002	0.03582649515783248	0.06276336216455984	0.050593257928587695
0.08218345916861935	0.05469929705805816	0.044927536231884224	0.41601145535017137	0.11539529636379454	0.051254013711707284	0.1474702768376288	0.02973184066649316	0.031042263299487987	0.02728456131215839
0.11207540865405816	0.23853614357188915	0.036693133556675216	0.06658049539687153	0.07146060302302902	0.07584830339321366	0.13842798983530746	0.08864209906178865	0.08435991453216933	0.08737590897500082
0.022252370259481024	0.02424837824351297	0.029409930139720562	0.041986339820359285	0.7304297654690617	0.030501497005988025	0.028988897205588823	0.03415824600798402	0.030205214570858282	0.02781936127744511
0.03704561411247485	0.11125814669004537	0.025440831045092142	0.03842407266498303	0.01542770811967226	0.018588973066757827	0.03721838091772255	0.6339916851380106	0.04723517973261578	0.03536940851262478
0.03914230362803798	0.3230671010919335	0.03331572149818013	0.02729834448749555	0.026344370083362573	0.037880122108723664	0.03523100857109303	0.3612774451097805	0.06956674885523095	0.046876834566161714
0.030532091710115863	0.026494539438233787	0.3425923817763717	0.046902392932765616	0.03194371712848066	0.1869037590218802	0.023921738272504392	0.030107086207812432	0.034820093652998124	0.24578219985883756
0.09815742664331202	0.10675248143169444	0.04172607166619138	0.05504636984534325	0.0606066778008608	0.11208874767471863	0.09200646326394823	0.2611783236248589	0.03524922943229181	0.13718820861677972
0.036652884706776884	0.0539694420682444	0.025253065297975483	0.050238808098089394	0.030385657256914743	0.02150460982796313	0.030801492253588074	0.13961957038304307	0.5833273928333821	0.028247077274023355
0.030716345087602768	0.044879937095506216	0.5961108086856567	0.044809371156676714	0.035333373656726966	0.050394161172604236	0.031200225811004387	0.042480695175306095	0.039728623560959	0.08434645859795589
0.12041102979226727	0.24420788053522585	0.048296000591409816	0.2728025430620243	0.04312116507725288	0.07797737857618094	0.036800473127818416	0.07233680786574997	0.03659347970725218	0.04745324166481852
0.2441681853683927	0.06956521739130435	0.018402325783216232	0.07957129219821177	0.19601666232752046	0.02974485810986725	0.1990931181116043	0.04299227631693154	0.10097630825305992	0.01946975613989416
0.09845916632343768	0.40214280433841293	0.04246533388249955	0.05587766266408983	0.03455522816800257	0.056886227544910135	0.13558597091531222	0.06157526217406456	0.04949888582623114	0.06295345816303886
0.3419131885482764	0.026841838710638444	0.03122113980993235	0.062102660350939975	0.03197783537402804	0.22868293264217845	0.0598027824947121	0.027413829058301344	0.14589924628355205	0.044144546727440594
0.02284472151587229	0.028655018729663882	0.032189046564405466	0.04689251633718835	0.05512263144942978	0.05247040166242818	0.030644191069914943	0.08518579279796541	0.6061438766303026	0.0398518032428293
0.026554583141409595	0.03955934285275616	0.0887302318440044	0.04302164900967318	0.06458621219100273	0.032872716106249096	0.05565023798556746	0.041079379702134336	0.5517119606940004	0.05623368647320757
0.08190335746417618	0.08225340364048031	0.027862186075609963	0.08669973485864091	0.033403342568594174	0.4076027050376866	0.06883993207614626	0.08252152411594726	0.08386957428426732	0.04504423987845217
0.04911295421579194	0.033646991730824	0.08600190922502815	0.0647958740903287	0.045040354074459735	0.4689007079009689	0.10082939710640827	0.034347454160002955	0.05161726236967063	0.06570709512651722
0.031684294961479086	0.027626989012628982	0.09222676143041046	0.1913462794038089	0.4631671236965322	0.026013393773201155	0.03003339116160213	0.026908799223981945	0.07443057809614427	0.036562389240211136
0.04956910822903953	0.07868622943686085	0.1767365742448752	0.08061601914654105	0.04174589210205176	0.060381606455335635	0.11574954356689465	0.17034178089318994	0.06300195816897013	0.1631712877562413
0.058394489217054625	0.045217835006678496	0.04530788047964232	0.026113187159515636	0.03108069575135445	0.18722704966007825	0.046283373103417236	0.11851484999924952	0.36899134062701694	0.07286929899599287
0.2133096444473689	0.06514443640192177	0.0457765787107106	0.24012414730977624	0.043330920576429684	0.06097694720449241	0.06831392160733497	0.13192296725230884	0.06992608190212997	0.061174354587528436
0.04932676084295487	0.04091264983844466	0.0473748635326032	0.09105545814448444	0.5374885587940146	0.04046051543322198	0.04876434975353157	0.04004146403325943	0.048190910995688105	0.056384468631797274
0.1859973746201291	0.3227778676880477	0.038103972235708695	0.07121792451133781	0.041026055996115925	0.06559853266440102	0.0951160741579905	0.062083041124957314	0.050970131808455235	0.06710902519285758
0.024580759740361918	0.035173746994200644	0.053440363367752736	0.1076429817530294	0.4402376349662878	0.08105835572948608	0.0788501736684112	0.04333459066119745	0.03190862369748704	0.10377276942178673
0.2022675959556299	0.3985717090409347	0.03879126991917806	0.06972939367167301	0.02566179117175484	0.02956382317332555	0.0703838225188966	0.05684532574195871	0.026111711004221074	0.08207355780242788
0.027324436095129908	0.04487104222926707	0.05963236924843141	0.15833692092938315	0.5274679399371192	0.04029848799133763	0.03426480372588152	0.026528642062280592	0.04526893924569174	0.03600641853547805
0.05389221556886236	0.08908829904660592	0.03177598956814167	0.062419573460528836	0.040103174739346464	0.06099548753495885	0.1696721170838837	0.3804253956270844	0.057295151816710424	0.054332595553877885
0.02697965413710385	0.025201697445445155	0.15939549472483625	0.11030879417635346	0.4104396249517773	0.10261829282611278	0.032061926567033903	0.027298344487495508	0.05093174994548736	0.05476442073835537
0.03750613955335395	0.041832565236020185	0.36338840643320697	0.03547878065857808	0.1537553165919474	0.0965294541806441	0.04108014337816519	0.05190665788841163	0.048447607402995	0.1300749286766779
0.2053977152078815	0.0549114536883675	0.044878328449483695	0.06263005903087403	0.14513526139210906	0.11050239945640616	0.14182273750371588	0.042298381959485	0.1358984159340892	0.056525247377584825
0.04641716566866276	0.1805289421157684	0.06788423153692616	0.03959081836327345	0.030558882235528908	0.0565369261477046	0.07689620758483029	0.3531536926147711	0.06944111776447104	0.07899201596806366
0.10404316994152372	0.10701210644038572	0.055115898855554867	0.10863699736205996	0.2425500757279417	0.04295930751562177	0.1187674901453374	0.06307987040993346	0.05990029990270674	0.09793478369893403
0.07668696221003392	0.04465019540750454	0.032539962092621416	0.033512806320132815	0.12378604136265317	0.046545564333518016	0.05539341485097052	0.027499622603532344	0.5261745416729571	0.033210889146077574
0.25221952788637625	0.17895118853202693	0.025162897345804403	0.18386367760347094	0.0546774220154732	0.029389155573151287	0.12879365236469226	0.05931607858662837	0.04909189884693421	0.03853450124544317
0.03582110227494538	0.0275348356913933	0.09366125792578872	0.08279340372882002	0.5289106329926905	0.06257516512715891	0.025645869144990813	0.041525781245080884	0.058180169629195866	0.04335178223993656
0.06428024454236206	0.12653309732735799	0.024479343200391586	0.14038589487691294	0.032444544872519306	0.03660603321658573	0.1192018478765741	0.36328600660314575	0.03777350958460441	0.055009477899547035
0.026185434010028718	0.03726084416532791	0.03336010905019229	0.03955503626892559	0.7408780000973674	0.01976534735407236	0.022765444720315445	0.02759724453531957	0.025430845625821468	0.027201694172630318
0.03393213572854273	0.026244807681933543	0.3832874790958623	0.03865242487996976	0.051203898509287735	0.10639981298663936	0.04858750966535408	0.03115390839941728	0.06128283972595354	0.21925518332703933
0.19851769329557925	0.036098345943771135	0.035796623806650135	0.3797366507295487	0.19988704761020568	0.02436212845626561	0.025716009840783413	0.02763465317427149	0.040268300608085936	0.03198254653483717
0.10707617024016504	0.0665657931448932	0.044234112420320736	0.15784559912433202	0.18068164745777235	0.07208164316528258	0.20910866439164644	0.050780160109887854	0.06724186036529116	0.04438434958040911
0.024163793624871564	0.04009405431561122	0.3174408758241098	0.02899504022258525	0.04108449767132418	0.03697151152240983	0.029282344402105063	0.0443431319179824	0.0702231899836687	0.3674015605153333
0.09461528071676192	0.055678117449311934	0.10155628592439184	0.0317035102726877	0.03301667342007717	0.3715726441853136	0.12514819984091954	0.04292167544610033	0.03469001845932194	0.10909759428511402
0.14828482569744236	0.12162883535255073	0.04001299726129128	0.05536601216172305	0.038956969781367416	0.1541916167664671	0.1404168407371302	0.1594253353757605	0.08541057420043636	0.056305992665830994
0.34693230361706456	0.0738616225492938	0.032337194769339904	0.2942899248232507	0.025672953159102348	0.026712929281623686	0.08197157087693772	0.03193612774451112	0.04377226854701817	0.042513104631857736
0.09843091594588588	0.5694056331780888	0.02091927256597924	0.033937680195165285	0.02551563539587496	0.028731426036815326	0.09053005100909277	0.06910623198048363	0.02884785983588385	0.03457529385673109
0.2778825909824181	0.3441883356574524	0.06600497634867249	0.036228912038935766	0.029730493351197068	0.03648410940675725	0.06479278885152075	0.04991842798421417	0.04090449238509281	0.05386487299373855
0.24304628153764365	0.2012665316848319	0.03571992705237	0.060023837217650915	0.034822441448039136	0.22362469305992336	0.06023205387785574	0.05990895906029665	0.029308289895030062	0.052046985166357904
0.05083474669158798	0.046427376460951	0.04885027632596075	0.07425611205335005	0.06079171137493807	0.21838404116622231	0.10634222883712352	0.06682588580065311	0.2778258511877974	0.04946177010141571
0.058036931601278034	0.05827688884526017	0.2292027965926072	0.07512843166126751	0.03408483579289505	0.07528113172561966	0.07191082316241848	0.044064875713054674	0.03311409966951345	0.32089918523608496
0.04758762045800877	0.048446118515656826	0.03648616745004615	0.4461238812697184	0.09632348206812166	0.026908548494409105	0.19990663833623049	0.028968943832764632	0.030347906337861982	0.038900693237181684
0.10368254317053956	0.025551343795589102	0.031746903746024784	0.647555042819559	0.06218755150249971	0.0279257997765935	0.023390527812875653	0.01927032784583739	0.03795467169636277	0.020735287834117648
0.06256568987628612	0.12485174578379485	0.02989672828256525	0.032013268149690965	0.02107379444010524	0.04227294203862804	0.06592129750161525	0.5265266568312637	0.06359744279556827	0.031280434300481136
0.5178620536704366	0.044497671324018495	0.02688844533155913	0.1663960966954974	0.031900643158128225	0.054610778443113774	0.04220004435573279	0.055001108893324435	0.032468396540252825	0.028174761587935263
0.14877168739444185	0.40732381391064026	0.031345002303086206	0.05989559342852769	0.03013972055888237	0.04167050514355913	0.14126362659296798	0.04257638569015827	0.04067250115154317	0.056341163826193974
0.2251944708713416	0.2418061074113455	0.0306676366892385	0.043193985860055316	0.04310071445893243	0.03991083254052631	0.19563676385546674	0.056662376182215285	0.07720073870949712	0.04662637342138149
0.26501463930927793	0.0739213216218859	0.02246803223524133	0.3233820543351339	0.08254384602552815	0.019914062365183168	0.09522741260993864	0.03176931439714237	0.03960378953907755	0.0461555275615916
0.07740189723645521	0.06352243965676913	0.05039405724633215	0.06112517233574113	0.04364466942403862	0.047842459411074935	0.03769780027573727	0.45747679897936	0.10401876659053057	0.056875938843961915
0.06902544720445028	0.04414744655176337	0.0576717287857744	0.12757754453071074	0.3474116405971331	0.07653134795048694	0.12945971175519694	0.03995810660048718	0.07307058886030222	0.03514643716369538
0.04977822133510772	0.04880239520958102	0.22562652472832095	0.042415169660678716	0.04861388334442242	0.24607451763140395	0.0882235528942116	0.04540918163672663	0.035540031049013175	0.16951652251053426
0.15737437043012412	0.0539646096408218	0.0303693131870974	0.5434467851861023	0.0510533337470136	0.033254734055205695	0.037562181336808234	0.019339559223521933	0.050055329754997616	0.023579783438304816
0.06488054818198681	0.31288968454842897	0.06333724303969404	0.13217894108689862	0.05988023952095833	0.06717492849352863	0.060888532213922875	0.05252381834269623	0.05135090643455376	0.13489515813733394
0.1143442282102462	0.08416500332668009	0.03166583499667325	0.06071190951430482	0.2484822022621424	0.0636331503659348	0.20428933799068508	0.051459580838323415	0.10212907518296736	0.039119677312042606
0.2286599984388767	0.1215000167263241	0.0456517133331104	0.07844645903723288	0.06352657812865889	0.2414723625374945	0.039953612328415836	0.0444028144827664	0.058352568605805136	0.07803387638131545
0.2487656266414528	0.10926392828378448	0.03186609237665028	0.1599695346149797	0.052876702734881285	0.06560563084357607	0.08721154182862385	0.11677522148685132	0.06526420842525472	0.062401512763946065
0.038667762514187465	0.039264608038824464	0.06614222535321533	0.03712183476184906	0.0329145630308013	0.3016613831161205	0.32476224022543176	0.05028178936245175	0.04942076631051631	0.059762827286603384
0.0979321357285429	0.4672175648702595	0.04056686626746489	0.038914171656686605	0.037612774451097626	0.042179640718562735	0.04184431137724543	0.09464271457085813	0.08065469061876243	0.058435129740518815
0.061115863511073024	0.038934036688527726	0.1018439311852484	0.06995532744035733	0.07670373538637014	0.11785951905712368	0.1218752970249977	0.0439596996483224	0.06223267750213855	0.3055199125558393
0.12926147704590796	0.04940664126292869	0.04993649065505347	0.04297586644892018	0.06181818181818202	0.4625730357466883	0.08747595717655593	0.0567011431682091	0.027203774269642517	0.032647432407911514
0.03412493195427327	0.22732376156777345	0.03146547813463988	0.07368218109236091	0.10284544547269092	0.057946606786427116	0.2043072945019052	0.09111889856650336	0.03707925058972959	0.1401061513336961
0.08157725846242607	0.30767373806958365	0.03525103185958462	0.04548425273347111	0.02017793321910753	0.04467760643903923	0.05206106960121053	0.30396434270102823	0.03160640371175054	0.07752636320279799
0.04766586230524057	0.069433272757967	0.04064507800319793	0.2615862801759658	0.10078350761164256	0.10482517551960756	0.21089164953674752	0.056950775066782276	0.04243254783964444	0.06478585118320612
0.05355172008923338	0.02829047786779395	0.02213807678760135	0.050598802395209724	0.025413878126100825	0.027697546084302097	0.0217740988611014	0.03359751086063184	0.6979100622284831	0.03902782669954229
0.07647205588822356	0.12871479263694807	0.05466844089598583	0.05085662009314705	0.03232424040807275	0.03616378354402303	0.11519322466178768	0.32918884453315583	0.07650670880461312	0.099911288534043
0.15210604432161304	0.07651932602032413	0.036115802582868416	0.04621526178412394	0.04018174477256298	0.04937702941694951	0.04261562345394675	0.3891817504591956	0.11377245508982035	0.053914962098594685
0.06970995247997681	0.08363189938115405	0.03314709493147568	0.4330335145608368	0.049265485764871636	0.03581122274279865	0.17098856679945532	0.03473387952129186	0.042016385638763996	0.047661998179373166
0.0861869334923229	0.11582462780067572	0.02586601688398095	0.5214549256465424	0.04304378256474067	0.03210894228858308	0.09800744830684947	0.018871348212665583	0.023653990719858957	0.03498198408378051
0.09591009064673237	0.2005415919752848	0.04607345817918323	0.17972971254942385	0.11731950112513835	0.055506820753397815	0.10638595420623743	0.08854901661644876	0.06271533366388275	0.047268520284272315
0.04976094322981933	0.03935152949914112	0.05078215661699846	0.1894582927168924	0.04900663788701656	0.2637515666341734	0.22036160237664226	0.05340481827043583	0.04406303671726308	0.04005941605161759
0.1891772011532501	0.17006391257888345	0.03768221133490598	0.16830984495655205	0.04921470190931286	0.10313716002338838	0.06493074457146324	0.08489082441178282	0.07110022379483455	0.06149317526563086
0.040430250609891374	0.04594145043246845	0.03143712574850305	0.09189398979818132	0.050953648259037504	0.037885340430250686	0.035102018185850604	0.5769350188511866	0.049805943668219166	0.039615214016411666
0.02517861473315056	0.06260842800380544	0.19089857667841875	0.02877422724644178	0.042289253269162684	0.022147294196653417	0.02183949857294756	0.02432051784281906	0.09464249071949556	0.487301098737105
0.02968696752835775	0.045392142544179705	0.2492867922691204	0.0576310793048048	0.05213962319263884	0.03170244876101437	0.07802930723917989	0.07975268974246602	0.034370283822598546	0.3420086655956385
0.043970881765880175	0.05389221556886236	0.050671765712273116	0.031399386101746016	0.03808349687180262	0.6090927388919651	0.0456146530468476	0.032682534091480794	0.04068333920394509	0.053908988745198866
0.08393126283875407	0.04192780619518977	0.042201311662389496	0.03740041782324563	0.04191616766467065	0.03731894810961157	0.0402053036783576	0.055079345681814336	0.5814551654708077	0.03856427087515919
0.09913163363993684	0.059520134987756636	0.08231989628989471	0.22359404901537128	0.13247731341440874	0.1735189414984462	0.09486182274626033	0.030958701154392164	0.0688519867481536	0.03476552050538098
0.0228134335356134	0.03785717156291445	0.02485409494210693	0.0421260387502401	0.03509759005478979	0.01692811245517923	0.033637423140296656	0.07232961370324224	0.6707435241374077	0.04361299771821027
0.0415671389461514	0.14780275514544666	0.025097346291024482	0.15391075771953347	0.05474842664397979	0.05051099985820709	0.13841715476151525	0.30462026766139866	0.035579114994055534	0.04774603797868738
0.20399452666993104	0.4055285655104899	0.035739841072571985	0.061436874678316565	0.03946823334463155	0.044263673910041455	0.04769078195809656	0.062190085238328835	0.045067098507387764	0.05462031911020726
0.023401844958731183	0.024847602093111102	0.0255327183470896	0.034665803528078964	0.030797863731995494	0.0262340184495873	0.04262286238334145	0.04057290823757893	0.7163025300749861	0.035021848195500964
0.05241096753860682	0.055793675806282174	0.053881710263683096	0.13871204958504044	0.4219140666036348	0.0780123962601112	0.05195923941590496	0.04136989179535664	0.04400672339531452	0.06193927933606475
0.04980347674694684	0.09550062869854913	0.037537260281199636	0.04030705109604564	0.03783622182946876	0.06129591038187985	0.10149744563736028	0.4710315052713946	0.05370756284787275	0.051482937209282056
0.06753616055560116	0.0724806095571414	0.03166725908912768	0.038393532569564126	0.021076568324538112	0.02066187260182829	0.0641593525278209	0.6265095380016215	0.03042772901685213	0.027087377755903697
0.08997389835713239	0.20926352423358485	0.07411842980705273	0.07729157070474431	0.045345207021853566	0.17889349506116026	0.15977276216797226	0.03839500486207068	0.04683965402528261	0.08010645375914842
0.2904310900112135	0.12838068882156034	0.030624010942259063	0.20063458739890733	0.02773735397730453	0.04741910601108565	0.15216578794602054	0.03806729171139811	0.04080285643851763	0.043737226741735837
0.06757394302304474	0.08788483638783033	0.18481824230327185	0.14521260509284462	0.061779471360309784	0.09815520474203117	0.04178310046573529	0.08553801487933231	0.05110990140930268	0.17614468033629715
0.03704424098438865	0.029166724555529287	0.09055207450528166	0.08536523241220571	0.02727723207876586	0.0730974246402785	0.33069823230568945	0.05366066011827856	0.1888936743682012	0.08424450403138023
0.03506651293685919	0.03597153519048856	0.053867420438625836	0.08134662352314012	0.5720794435972769	0.08708049739031251	0.022513978254670757	0.030758359058280945	0.0409925490633639	0.04032308054698056
0.10809211616293056	0.0689293350058775	0.20844477053797547	0.04464588609342583	0.035943922431816225	0.3389111105851537	0.037482347557848725	0.031210306659408483	0.054507585619275135	0.07183261934628768
0.4786911532583368	0.06210173794670025	0.04865582642246855	0.08370706286172444	0.050067229557620815	0.06994379441952875	0.0680480044095906	0.03693867495135225	0.04067179448634088	0.061174721686333984
0.15563076745060586	0.17647603344036467	0.0587057768520928	0.06431195579854787	0.040510283780265686	0.04829760768318477	0.0561370013595996	0.2695131476178069	0.06189360409615576	0.0685238219213745
0.023800423469171064	0.03608588294535554	0.3685819849662381	0.02569329426253876	0.018722433552348136	0.06446074416516516	0.022720516413980527	0.026427388384325547	0.03219700416795593	0.3813103276729216
0.09983521329434156	0.10809775797242713	0.08842779557164743	0.06318757833170854	0.0643248386947035	0.3097177737548164	0.09253585851552716	0.05766374228287604	0.037935756394188266	0.0782736851877639
0.4932061011666501	0.0687715478134639	0.05085017131512374	0.08348009862627669	0.035703993083351954	0.043709372698453375	0.06238859180035655	0.07987234087973795	0.04537449165839445	0.036643290958190494
0.04611940140882253	0.04162046277814736	0.5034481301946371	0.04313066987717682	0.04805204406002795	0.0840435531054292	0.0390647276874821	0.06451646970609036	0.04797811783839721	0.0820264233437885
0.1750338984478302	0.13973740283146793	0.03502699242864488	0.10036467150088016	0.0409981724315083	0.049672806286161816	0.2561038261030676	0.10304285942882196	0.05666304521758175	0.04335632532403552
0.1887772572010792	0.0372977893585212	0.03446663159037545	0.04240055453945636	0.08961157183540862	0.21876748594860465	0.2578775503386525	0.031226250428014062	0.05520340072992053	0.04437150802996489
0.05856287425149684	0.02373652694610756	0.17885029940119718	0.044526946107784314	0.07037125748502983	0.11853892215568848	0.1461716566866267	0.03794011976047892	0.04204391217564861	0.2792574850299404
0.03181914559160055	0.039086661841152746	0.05919296937260991	0.16608541159439427	0.4859365518048156	0.040812148596579625	0.04688790916335812	0.048452545458533336	0.04541832086742252	0.036308335709533235
0.04735023345379745	0.032270261239635514	0.0386275906337105	0.06721359044026523	0.03909361892954177	0.06723996940040639	0.05072674035189552	0.07598899118063435	0.5503002804962767	0.031188723873838437
0.11583083832335328	0.12301438789088487	0.12260894876912835	0.06702220558882238	0.11061210911510316	0.04701014637391877	0.05210412508316696	0.13756861277445098	0.08165959747172323	0.14256902860944748
0.0325205444965922	0.04634874395353439	0.07198216180252116	0.032448616280951414	0.042986099872327516	0.39014763266260266	0.0751649853446261	0.2022171872471275	0.06438474402546276	0.04179928431425445
0.11206453073234993	0.05543552071115535	0.05284276807210347	0.05935551577257879	0.051783031874395716	0.09583924933637897	0.1169722410848409	0.04740004527028433	0.33473259666234506	0.07357450048356921
0.1986230242218266	0.038295031558504514	0.04471462480444511	0.025428871985758158	0.028355451259642818	0.5295287802772832	0.022724820629012196	0.028490316663969336	0.05177482872093645	0.03206424987862105
0.0998923811363454	0.08965479179889023	0.16162145754573773	0.11092101511263062	0.1793095835977805	0.05368985531241649	0.08381393894239145	0.05707479051114346	0.05001057792249573	0.11401160812016585
0.09679557851805444	0.2808894845687699	0.04801948449671089	0.04692420213724211	0.08377468888936987	0.08065457532588304	0.07598521368814773	0.16821951764341464	0.036072259812505184	0.08266499491990809
0.28382326256577795	0.19900199600798424	0.06187624750499	0.05127925966249318	0.04267827980402824	0.07561241154055509	0.054146252948648166	0.11363636363636355	0.049364906550535326	0.06858101977862457
0.06065646484808183	0.028549738130576364	0.0686746165788085	0.09876827541498226	0.54813450023031	0.033309449477114145	0.03168875923366935	0.03377006670419837	0.0611597318184147	0.0352883975638466
0.11929629113865288	0.14082532609200174	0.06451283479552494	0.15628278327066786	0.10467437218586084	0.047170774729610544	0.2554147518915654	0.0347212551640905	0.03699577589008042	0.040105834841944125
0.036810885271710204	0.10748924685839588	0.02014000168676737	0.5045177251131534	0.03586629557785846	0.02535492395490713	0.2023361727249724	0.019985381349976152	0.01847572460712386	0.02902364285513486
0.05844419757769511	0.07825977005265508	0.04616107152211401	0.06992350141346265	0.03717451973880282	0.048861552912274855	0.18314502217284945	0.2176190605214913	0.19289023762429935	0.06752106646435632
0.18911635213327904	0.24442811128645345	0.05856878301159457	0.11083969245624348	0.028628663251115318	0.11370760284485235	0.06778500760212465	0.054180447768722884	0.04193057927466395	0.09081476037095557
0.04490139954694738	0.04926217945341017	0.06985442604527052	0.09205050309937332	0.08503228147809971	0.026451495835309008	0.039908452888943735	0.3671484011449248	0.17282151240041918	0.052569348107304716
0.053983201687792325	0.41441333856503576	0.03372173032851667	0.046653132481475686	0.02353128500833087	0.03807769077230142	0.10737499360253848	0.1740678187783975	0.06057400867780096	0.04760280009781
0.054594860123989085	0.3763936301851127	0.044229298412520435	0.15049029666523686	0.045074959116035686	0.03909315325734816	0.09227650617767563	0.1017217900647306	0.05126196205719398	0.044863543940157326
0.028368006255530088	0.061678704446776374	0.034985698705681266	0.0645471942712511	0.017988764738564058	0.066156347099615	0.13774101281972195	0.4865362059386378	0.05635738831615104	0.04564067740807031
0.2525842623695701	0.11214968437109536	0.03943332846502117	0.115930740145725	0.03364003699917241	0.03993638738782593	0.0735358551190304	0.25693328789575304	0.038467779887379656	0.03738863735942738
0.06703756665772914	0.06810260076861199	0.04838085023981878	0.06201030774272358	0.43008013823100144	0.055813745643042284	0.10212410998897724	0.05305061518753535	0.04238537849673791	0.07101468704382298
0.031918920779131436	0.060508293757312974	0.0458393557712163	0.04561566522128158	0.047749328928350224	0.1847683942459907	0.045753320944318256	0.0621343519856838	0.4307333608644779	0.0449790075022369
0.07802709599116787	0.11704795537130942	0.05569812755441481	0.09924473397527343	0.17009205033157188	0.09180174449635556	0.20710227895856706	0.07546811139625513	0.07138835881350851	0.034129543111578925
0.03634203165575225	0.02514035474202091	0.04215648969619296	0.10164286810993396	0.19573561906287756	0.048224620992129465	0.349314748429562	0.025888023284534628	0.12511431985527274	0.05044092417172345
0.04754128107421525	0.0578583093553154	0.0370255160674323	0.04293577347469566	0.0348480528121248	0.04107801712592138	0.047342544348532335	0.5187460576682129	0.12605956917334182	0.04656487890020819
0.13922900467721286	0.0678493758751154	0.05518813120028596	0.05643936008579861	0.04258646885333816	0.4590371495814343	0.028659099711025687	0.04596031816963096	0.02412339500104269	0.08092769684511561
0.03405041768315219	0.025985066903230537	0.3346787905670149	0.03093073113033188	0.032017446588304806	0.05928143712574846	0.03010275744806677	0.024994455533377646	0.08055001108893335	0.34740888593183955
0.14403415391439364	0.4559381237524955	0.0259314703925483	0.04209913506320703	0.0242459525393658	0.03969838101574634	0.04509314703925487	0.11124972277666867	0.030233976491461582	0.08147593701485915
0.11105434182828873	0.09469116374759012	0.12581662613339858	0.15293644792326613	0.29519118759068863	0.05026125223954826	0.033421212183142236	0.041834419897406584	0.05748911732848306	0.03730423112818733
0.05498975095630845	0.0462578885355973	0.11321292724523993	0.03646077118001197	0.041345879669232914	0.3614442274480685	0.2440079409913325	0.030693330320491107	0.02076171107918926	0.05082557257452746
0.0459983259287876	0.06963492370098523	0.042566479943339064	0.10914944304938498	0.03540016740712122	0.037808254458824235	0.058457278990406286	0.07200437834009385	0.4973408022664354	0.03163994591462245
0.036307447410475056	0.3228869364075595	0.03546800480036815	0.06852338935835485	0.0447702725390339	0.020780868170201538	0.10931408211614192	0.2800877994789229	0.042848881675900376	0.03901231804304151
0.059274485854162735	0.05685147118697964	0.052521822027587005	0.0642595406202524	0.0347960794828257	0.11981013098181732	0.06422974945631163	0.427155638970814	0.08576876098549209	0.03533232043375961
0.055563292020609986	0.04844264958455213	0.053985053149514864	0.10513856008912402	0.06336164879543223	0.12049389592907213	0.09530706029800867	0.08652462516826817	0.32851506289746146	0.04266815206795725
0.04357751562742748	0.04601575292528678	0.1729594702809952	0.055171094935876366	0.07035031732941269	0.03345404998386429	0.06083641101031425	0.054920099919920265	0.059079445898621484	0.4036358420882789
0.02658348897061189	0.05617703499752898	0.11001148827746432	0.0497525848624295	0.3979950067710243	0.08760613820590323	0.07152254975579385	0.03223135722124881	0.05532985475993343	0.112790496178062
0.05399726862065345	0.061403508771929766	0.04960605105578315	0.3434604475259999	0.053167349511503266	0.03256644605525808	0.2553419476835809	0.050614560352978136	0.05045698077529152	0.049385439647021696
0.021249708375456824	0.027613603960909373	0.02215050418643229	0.08303522824480918	0.6507634082484383	0.038105606967882455	0.031670425383000314	0.034152474272234806	0.06952977162557987	0.02172926873525672
0.13873108483886945	0.048305099203302934	0.041762628588976	0.1717419861132437	0.436997799273247	0.04620673183547448	0.03344592865550942	0.028583857925175205	0.0254874865653308	0.02873739700086996
0.03515343741740263	0.06419125219879875	0.08136238937649834	0.03388656477000333	0.04432231427555847	0.05581531001923089	0.04885206755438882	0.03343085518460793	0.04946271839881874	0.5535230908046921
0.034349380335374435	0.03350361424044557	0.2895564802598194	0.0460435062079229	0.042017659596062025	0.05739932564250025	0.034157673353857186	0.05809849228097446	0.04100274028214751	0.3638711278008952
0.23846237237984055	0.14232876100833472	0.050837621880839054	0.08351348421368117	0.060951579269575826	0.17283643575468868	0.1343511060945202	0.022440741520154597	0.02066155229477152	0.0736163455835932
0.0907093376272667	0.16127409047451371	0.0442029107052001	0.09274448302275022	0.031181334809372758	0.055312344498677536	0.07303040976869789	0.3486863807399214	0.036878623704970935	0.06598008464862981
0.03009160250926716	0.037674650698602895	0.035972697462218504	0.08889364128885084	0.21708368976333065	0.2597661819218705	0.19799686341602515	0.032363843741089304	0.036872683205018575	0.06328414599372685
0.06357576623940457	0.10159521805195988	0.04378510882743796	0.05803777061262092	0.027171121947087342	0.05855662679945154	0.036425822095861336	0.4697448604118002	0.07936381878153499	0.06174388623283941
0.5107142543107617	0.10769650127058747	0.03353645132642208	0.07699139166600696	0.02646689000852941	0.028621171753409717	0.07626157376876201	0.04849332172659103	0.041713928970253285	0.049504515198677636
0.02669660678642709	0.05030456328721871	0.07750877555234356	0.07281127400371665	0.4187917268910471	0.09500825934338236	0.07949618005368574	0.061351435060912674	0.04910007571064772	0.06893110331062005
0.17767761180934852	0.15858393103902113	0.033383781886775835	0.07190015573249127	0.04384637318769067	0.0669649711565882	0.07656116338751105	0.24463161588910096	0.07098988835515821	0.055460507556316214
0.04016568230282048	0.0573067987032773	0.04796784562992488	0.045339844229536366	0.03844247723232353	0.06048040593073565	0.04211167641937093	0.5948467529633231	0.044030390244567966	0.02930812634412288
0.1711103340763731	0.13993181520171324	0.0425353672217608	0.05051939915788855	0.029743432842344476	0.031229511779360963	0.12783192738610374	0.2683829421449083	0.09165610385069282	0.047059166338855096
0.5190175205145282	0.09043817127649456	0.022973893482875617	0.13735227956784865	0.04189636599816244	0.016177961537243046	0.05304866457561065	0.04053797167569628	0.03376580172987361	0.04479136964166911
0.0394902502686933	0.049572649572649424	0.25948103792415217	0.05533548288039288	0.05131275909719008	0.047719944725932606	0.041711448897077535	0.08529607451763158	0.04873330262551805	0.3213470494907623
0.06745589281207692	0.06948402046481746	0.06487255374308852	0.06814417142726042	0.028733337921857408	0.030215431206552464	0.040764448115263835	0.4522174042719162	0.07332461513754104	0.10478812489962612
0.034611449370167184	0.06229557691340042	0.20816350492292698	0.04850802596487712	0.042712893540649895	0.03220449856589333	0.04258709471812687	0.027499622603532347	0.042905785068518526	0.4585115483319082
0.026709938900824255	0.03347503466349741	0.3170300620133782	0.055880605201809985	0.055012113178223576	0.15218418125580874	0.08662065182611925	0.02829455592631528	0.03194374609559505	0.2128491109384286
0.09853932302758532	0.2669389254962878	0.051804341108577456	0.03736460134125029	0.048380226993710994	0.052046534545970455	0.05454363240047064	0.20155504889801976	0.03323060990988712	0.15559675627823888
0.13483854801220094	0.09563556868946084	0.03301621864496113	0.4608359039496768	0.07208958705964708	0.03820929569432575	0.034865334266531926	0.03587629934935325	0.039384434594015465	0.05524880973982777
0.10177712208433372	0.1806628289315089	0.06581040816916894	0.059725958710597986	0.04495357111863217	0.06602254428341385	0.051645501267995365	0.051549075761520416	0.04888773178281113	0.32896525789001746
0.09733544958276236	0.3109443763076257	0.04269773705600854	0.14775268739629155	0.04426087583868415	0.05216073876343711	0.14314744005963964	0.058088641993122324	0.034665608541952116	0.06894644446047686
0.05693767104965365	0.04941663065621338	0.05902627734222304	0.07980945325843176	0.03962178735312888	0.2613844475996466	0.21191637343868955	0.09615819906578624	0.0537584624565304	0.09197069777969873
0.1748281861932114	0.1972905500951456	0.0361434565271788	0.06205082546277716	0.030655889387405863	0.07401523483644941	0.1061084827429688	0.2491169264968605	0.03774957373881965	0.0320408745191833
0.0578156990739552	0.04021142264826573	0.039346200303256175	0.05242733417285594	0.060051570678385714	0.08385803500295537	0.1073218370126698	0.09378667557588696	0.4219372413970346	0.04324398413473473
0.02439971315949337	0.02081877435061229	0.03388189296464278	0.04086563714675922	0.7373445329021588	0.0377688558809156	0.025290380337722726	0.02083247692258505	0.029533610125287182	0.029264126209822924
0.037746496535724386	0.0613328317187614	0.06307803241684178	0.048447607402995134	0.0694318169942837	0.05842764732315476	0.04963894201126545	0.061949399630059326	0.5030149125832111	0.04693231338370371
0.11372709127200148	0.07069951007076772	0.04656595899110872	0.12080384685175098	0.12123480312103074	0.12717746325530768	0.2264561785519871	0.057906913445835574	0.05274677916893485	0.06268145527127562
0.024867756236701438	0.0369030915067554	0.08743568967675197	0.04100050723635238	0.4536076362127232	0.11889751849436425	0.03256193882861337	0.024090432995395268	0.04793712904224539	0.13269829977009684
0.22193349150755207	0.09726459031622316	0.07422890068918772	0.2758633676044132	0.04101231499265615	0.07102775580913648	0.08496215116935907	0.03658092619791874	0.05803487364892902	0.03909162806462545
0.0479156136939283	0.12598836661441054	0.02975165548730865	0.0311308713046012	0.03340672017909814	0.04084249241145744	0.09141945008409498	0.4981053629507793	0.03521426388995965	0.06622520338436153
0.02811645784735753	0.026465142005146332	0.01797208795260894	0.0981771396965106	0.5576758130325672	0.050858123111207416	0.13168843036817934	0.03659347970725215	0.02925875157315888	0.02319457470600966
0.3465340858752475	0.16237498892554322	0.048409707999145284	0.09368729903118048	0.060708869467331714	0.0627986846151041	0.04383400301225224	0.05489803682452329	0.06561289952731618	0.0611414247223569
0.061681945842827525	0.028200236694752093	0.05318566407008987	0.03925776765053953	0.04173952978997749	0.18118629996643826	0.06517937576175094	0.04386801618002927	0.4493932489004277	0.03630791514316496
0.032285239407117305	0.065891031624963	0.0322624712552082	0.036975478700393874	0.031215136267389133	0.022381093326654625	0.04820017759158487	0.6318313942457284	0.04509611954797625	0.05386185803298337
0.2504296961632291	0.3219948990907073	0.06442670215125311	0.0669563650476825	0.034888556220891445	0.02676591261920606	0.05857035928143715	0.07979180527833228	0.04437652472832111	0.05179917941893994
0.0827909398594118	0.2519681134625157	0.04952827264725208	0.0478360050086163	0.02037539827177941	0.02938842811271865	0.0518590148894757	0.3167577887702855	0.029896728282565305	0.11959931069537945
0.15523444129704686	0.09032832538515767	0.06875470615654916	0.2580109242592661	0.04237034912211501	0.07281843498631467	0.2257222082780542	0.03093214768068632	0.029217015071652894	0.026611447763156132
0.130479781178384	0.4604230692055041	0.03390045306212959	0.05504335244854197	0.0412402707811888	0.03624497037670687	0.03924426279715695	0.09897664987485352	0.03490373749854784	0.0695434527769857
0.3646823999060706	0.11295056944933697	0.0447430929995212	0.043307051056258386	0.04015498414934825	0.1414185204252132	0.05529213067078495	0.07859394333504928	0.06192140605666475	0.05693590195175244
0.1481231086214667	0.06682334256218746	0.05147768978172687	0.08921941064108359	0.061511385830489776	0.0874702208486254	0.3039083124074433	0.07508638636705105	0.06608288798746609	0.05029725495246076
0.22407815947053286	0.11996007984031926	0.041695556255909136	0.10172287004937483	0.05897678327555422	0.2340161781699757	0.04173757747662574	0.08583884861855222	0.05056203382708263	0.04141191301607308
0.0663419995452135	0.03307309431769374	0.02185502412895724	0.02717981758002977	0.027691452537962017	0.034191111447990065	0.03067914803304778	0.028910533363652426	0.6989944162308287	0.03108340281462393
0.02021402487645576	0.028233609117642583	0.04561868629153918	0.03095082100430183	0.6430548572067059	0.08009934329813667	0.024114620631510472	0.03147394777874274	0.05326751077996676	0.04297257901499806
0.054001886337215886	0.043352854730100365	0.05215941742887867	0.08752824022285126	0.038812484920269404	0.043648965804654515	0.09996490535412736	0.31389967318111	0.20508433682086388	0.06154723519993013
0.040640127369893864	0.034154564770752016	0.03314192728911701	0.05325419542147406	0.05921295239433182	0.035079401314672874	0.03562962052434745	0.03334094274793537	0.6404727202486507	0.03507354791882534
0.24488906146750905	0.04269277145367969	0.056923695271572886	0.06291171922366863	0.05005688282138802	0.26696777094275603	0.10303624832246776	0.03656168890887167	0.06271416211944708	0.07324599946863944
0.16358328119879673	0.08767539547770177	0.06030724620410963	0.09834063216849882	0.03936405795374457	0.04615644333224133	0.15433808998917636	0.06855939861570436	0.21469498813318624	0.06698046692684337
0.0936345131519138	0.1539890515997706	0.06318056955396123	0.07897077132862985	0.041451749965415605	0.05222228809707305	0.05347720400782581	0.31953913954269714	0.07419813837671177	0.06933657437600041
0.02377880894160241	0.03415676685214778	0.03439423403995867	0.03231479163858775	0.029599964059020267	0.023246112277053685	0.09837559607473152	0.07300511517158621	0.6142313443851852	0.03689726656012742
0.044020486159463836	0.04043076637422808	0.10246947964536017	0.053381608875272435	0.4623698339754631	0.0723514211886302	0.053311980689783024	0.032322950997230114	0.03806340806758556	0.1012780640269846
0.15496451891170313	0.10462356045007784	0.056064527097225085	0.06843096142100659	0.030513106279554537	0.3932135728542919	0.030166795746047387	0.06851281663801738	0.03908271784506703	0.05442742275700969
0.2434467557775443	0.26850564274295	0.06783589219664929	0.05356112419710335	0.03221992034887547	0.0654520343199855	0.1372704827312202	0.039182298909290265	0.03932419521147265	0.05320165356490822
0.03115111240932772	0.27047733800691315	0.06976899858818958	0.0735236843386398	0.12599191860182088	0.08150163088457223	0.030895526021128394	0.1428910471739448	0.0730125115622414	0.10078623241322236
0.031217186480120125	0.042682407696455336	0.12515253852484612	0.04937045340598428	0.055453074892868236	0.4707551721202151	0.08123090312266454	0.025456196611516425	0.030186073350928364	0.08849599379440166
0.037131094952951235	0.032827202737382315	0.06440690048474483	0.03203414599372679	0.03313907898488727	0.3609744796122041	0.27194717707442284	0.05112097234103221	0.03509944396920451	0.08131950384944392
0.07121435520917928	0.06995055115898806	0.039789767199269514	0.061996609795483965	0.056419823669244085	0.04897742204034115	0.08815534759626469	0.4489212529714445	0.06837581119168656	0.046199059168095705
0.16186524588618045	0.27537051880491	0.04784132522356889	0.12286450720606075	0.028674933597372342	0.055306709415814254	0.04014019205683137	0.15605796281452874	0.03896930548352137	0.07290929951121404
0.06877240779105295	0.04224725903642942	0.07037110612897424	0.053059757262725576	0.04881232795073362	0.03945663176017623	0.06426010538165383	0.036770061772190034	0.5396316371995334	0.036618705716528914
0.09249337582145667	0.07569656009618195	0.03640671872629013	0.18223202717372364	0.14658402493259087	0.050075288020450526	0.20677942360892385	0.05752238213631231	0.09852809001879342	0.0536821094652802
0.049007470291484535	0.09948878614079863	0.024878513016161792	0.3619933129521553	0.1596890606971709	0.03486697491093771	0.17148824713442307	0.0356249526263929	0.03581865804256478	0.02714402418791114
0.02692223209084217	0.02684105473264024	0.03404673905776958	0.06645083039662332	0.6622401130752839	0.027977537747471762	0.033798431844445066	0.046213792510672716	0.043066976095655775	0.03244229244859576
0.0992850899508177	0.07277601659426268	0.13977274209750454	0.16271378811005446	0.030109715210102576	0.17395927100048286	0.15201622897994865	0.03093160085058632	0.031029444379215333	0.10740610282702594
0.04424795269274507	0.06314473856026301	0.18517171264946755	0.07283563713694123	0.07988695506183906	0.1074113455332327	0.102337381312142	0.04893017702911946	0.034594362676516194	0.2614397373477346
0.19082626825556828	0.25627952016758504	0.034376790972510264	0.1278630857097685	0.04431730598209512	0.052449556332878663	0.04032529001403122	0.16867255587834218	0.04882314578763258	0.03606648089958687
0.033423718600534884	0.03711445034459386	0.0299087359871454	0.12956476983140636	0.5931282089908231	0.04847537629144228	0.030693330320491333	0.030316725040485288	0.036235704691246436	0.031138979901831745
0.07151061006478629	0.05375840497775413	0.23454766444764105	0.0550407564758751	0.04374491240981729	0.1469351799194906	0.072213115668105	0.045674015098295065	0.04907503428896396	0.22750030664927146
0.043255536856569986	0.1157684630738522	0.043859992433433664	0.048669545440708895	0.05336603481490164	0.110989350275484	0.1212650950821668	0.3407998817180454	0.0675946581781968	0.054431442126639785
0.040926445863459865	0.08427543253741515	0.07343818586892631	0.05349467041021711	0.03136879767436065	0.04779238204089762	0.08865257037791659	0.4760520452870191	0.05043854200313082	0.053560927936658134
0.0417255376886677	0.04029020610464478	0.04032384668864532	0.056101280584897696	0.5429253851846855	0.056101280584897766	0.03761017291260183	0.04200587588867232	0.0936217452734986	0.04929466908878894
0.12282841723959477	0.5048421675168179	0.043269017520514486	0.07853921786057509	0.04167960375545197	0.030383677090263905	0.03358468248687805	0.061728395061728426	0.03507059954165746	0.0480742219265174
0.03233137685025995	0.02957780808020913	0.057001508534086885	0.03350394919731493	0.07080887729491513	0.5256681356758425	0.0887334242406276	0.028807072323998782	0.06501847789569377	0.06854936990705056
0.04104291417165664	0.3021278870829773	0.03233414124132685	0.06421680448626557	0.030112394259100863	0.028021338275829245	0.12586137249310894	0.2749085163007313	0.032732154738142755	0.06864247695086023
0.5178310046573515	0.045812079544614484	0.03969098839358316	0.12050713388038728	0.03246839654025273	0.03201744658830478	0.11744658830487174	0.029496562430694095	0.029474384564204894	0.03525541509573444
0.060465276343863936	0.058770390253974986	0.03730470094294164	0.1424478628948998	0.06491327689448685	0.033218046665290116	0.21842521852845995	0.07559880239520958	0.2673618280680023	0.041494597012870914
0.03998126196586429	0.03936005539940534	0.21566051570328693	0.08891400871725944	0.04723206647928641	0.04497128192594421	0.030632612326367745	0.04828098904232366	0.06010428123345168	0.3848629272068088
0.1547174308100218	0.03250215985938579	0.03107814222301668	0.2570679536449489	0.3245687729019571	0.04255965680579148	0.06453361932850729	0.023493311883695262	0.031227098042720582	0.03825185449995538
0.04639250909944792	0.4144725255371614	0.04444786896794629	0.13179523306328508	0.033117588352706395	0.030086885053422486	0.14203945051074304	0.05531583891041431	0.034754021369026625	0.06757807913584606
0.047964448461567534	0.04098218657025583	0.2934056415470944	0.034466915226151584	0.042134598727074236	0.04606635785033718	0.02466011373479449	0.03484352050615765	0.040522728128648516	0.39495348924791984
0.5457850532700826	0.030348394120849224	0.020135054566192242	0.1842807890712086	0.040561733675506126	0.026239728335536745	0.05728154081447505	0.03817041242190946	0.03350441973196472	0.023692873992275224
0.04860095005061744	0.04042428490042497	0.0553513097009267	0.4977929151963019	0.16507846729538875	0.06727407607782357	0.032284506961436456	0.023111887108739414	0.035600257390762564	0.034481345317578294
0.08298957640275012	0.17757817697937456	0.0418052783322246	0.12258815701929472	0.09068529607451778	0.1291749833666002	0.06327345309381248	0.10704147261033507	0.1394433355511201	0.045420270569971284
0.046744938071455404	0.08238544744572006	0.07573499289630341	0.05078925119193935	0.036895641032345765	0.08562787089576318	0.07036581858117831	0.047450949629126035	0.035195983578694044	0.4688091066774751
0.027798062411761568	0.029940119760478882	0.07816561997955274	0.02712623533420942	0.05502166398909475	0.5661944403875173	0.06316148191422011	0.0647485516771332	0.0437855995326418	0.044058225013387686
0.03618314032727497	0.0445276847186686	0.06235986177424919	0.05495616696123196	0.047262303586659525	0.03482022738663644	0.02490173837347352	0.04933744845111567	0.5796512701469286	0.06600015827376128
0.1133778953720466	0.06459174673907984	0.0863312135419082	0.0869965495365855	0.11354809760324297	0.3116170759256683	0.06897058595986298	0.034017236844141006	0.03881384517786116	0.08173575329960224
0.08748902195608768	0.2871137724550904	0.04034331337325338	0.0911536926147704	0.04455888223552884	0.08622754491017945	0.16970858283433107	0.0968143712574849	0.04481437125748488	0.05177644710578831
0.0495705836034353	0.05776520353787828	0.034545587723635286	0.16362687469098494	0.0359922357120621	0.039260927685912585	0.20546979435624185	0.06924682744602538	0.2883224376934208	0.056199527550403736
0.02125191241881729	0.039601001043598066	0.06795545963909734	0.04054834493449645	0.1172578700467088	0.17046110824037186	0.035147978155364516	0.32452860775910103	0.0619269076061077	0.12132081015633694
0.05578648528186343	0.0258754335988218	0.05731255934732469	0.112343274615817	0.484341995620409	0.08198166773249625	0.057007344534232486	0.023966629847102003	0.031645446970137436	0.06973916245179551
0.031903406302149835	0.04461023308574098	0.3390814000414469	0.043519518340368255	0.040410981316056256	0.2857672632876324	0.03195794203941836	0.047195227032274176	0.047358834244080036	0.08819519431083186
0.06880038372866636	0.10547896455151698	0.30225595320985915	0.07330300639031984	0.1787664980117285	0.0868727660957153	0.04027603707314036	0.03708861347073278	0.055331198068978085	0.05182657939934061
0.034150348820044835	0.03316838990828627	0.044643831308444286	0.4267542086245515	0.2530052435322281	0.09296519501190548	0.029651308315844213	0.022565800874136028	0.034760061869829426	0.02833561173472993
0.026185177537645	0.032999135827960935	0.035232217557222806	0.02849473466859382	0.029014767400065762	0.16313732687880955	0.06323750965501937	0.06864432055429362	0.5238565015562742	0.029198308364114637
0.08674785260938819	0.07971323271060897	0.030986715707162438	0.1254419998953405	0.030411087936486638	0.04365800234736538	0.06849970471042938	0.4551271987859509	0.04939185299812388	0.030022352299147133
0.1022868056989473	0.08198258655103584	0.119932548695712	0.036504577052790935	0.03156617798884992	0.4598045288732859	0.03441393075917136	0.04128811342831586	0.03123924564663777	0.060981485305251576
0.1673870801443469	0.35961851132172706	0.03723678470872816	0.14077804655589524	0.035947971606455915	0.03539939987574521	0.06401766004414987	0.07379281172753831	0.020680493317999756	0.0651412406974128
0.06409715779708201	0.1004329369430156	0.06943858761350555	0.19849034325714784	0.19739394450535613	0.0814849174889657	0.08734643389277802	0.07815355205082787	0.07524387844030246	0.04791824801102007
0.0805539180705945	0.08797948145160417	0.041543855294592265	0.06950865109159915	0.056167457830453266	0.054471368144540115	0.3523419482278963	0.1586878057356784	0.053964609640822135	0.044780904512219256
0.04386276951048389	0.03697555384280926	0.03950514811960226	0.3758917807948461	0.2355684670263433	0.08705361554119477	0.058753779569573575	0.033013181557676616	0.048921958064069744	0.04045374597339964
0.056152754731501	0.4346487747396768	0.044529415065451536	0.031110469823405595	0.11470232226310464	0.027094405566377475	0.06275000200402417	0.09654586409510303	0.07770002164346007	0.05476597006789625
0.03313726529242386	0.06890643491777514	0.2541554060021545	0.04198682281454781	0.11387843781463605	0.053273983007436486	0.05474007736738912	0.04180135304612008	0.04430961086676187	0.2938106088707538
0.08290328434041007	0.06535293050263108	0.24938486663037546	0.12708401379060094	0.1868626383596442	0.07842496824532759	0.04726546906187616	0.0642424242424245	0.05395028125567049	0.044529123571039664
0.12567887480852244	0.06260734345262965	0.04788098222160324	0.11296012625910976	0.08478392053103093	0.19537668848349835	0.12298658496959583	0.054867010165714984	0.08018846028872484	0.11267000881957025
0.01704017707159929	0.01590877650639305	0.018028299835971564	0.024426394735281857	0.04072053911978014	0.020730815596529645	0.018517420604335817	0.02244026797889366	0.8029189146459562	0.019268393905258755
0.12165097118538234	0.07714966542685528	0.02862117175340965	0.3673709849024405	0.07283230895038131	0.03893534516869336	0.1563656827314534	0.046752310357259255	0.043859417728419815	0.04646214179570346
0.16112872294626476	0.0424901830326274	0.14779591144508447	0.07776603655434232	0.05995851434386111	0.08996386312342645	0.06773381341891369	0.06805995851434384	0.05759722385294753	0.2275057727681894
0.469284180454259	0.08311812394169016	0.025919724531978636	0.0530502975092469	0.04802716841199115	0.061800569477159374	0.13886445119240204	0.0406816698356841	0.047738645930887086	0.031515168714703286
0.12144827991076665	0.3510845955148522	0.05592491487612993	0.10826875660443826	0.02958788305741453	0.06027650581190552	0.03947986380180806	0.07871022660561225	0.05585153222965813	0.09936744158741334
0.062258092510631025	0.0680031241864097	0.040840059012410085	0.044441551679250416	0.04035407445977626	0.4338193178859697	0.12461164627267185	0.05378807602186951	0.0863837542306695	0.04550030374034559
0.08894424890676704	0.05107342566774852	0.08108211058798488	0.05229998019228694	0.029330651673751693	0.3902728893358325	0.0994804284560653	0.08711584464658495	0.05185049747832578	0.06854992305465402
0.03419866498457096	0.11976640191427253	0.039902391063570165	0.032729792640238765	0.06126026877994754	0.09641251621386324	0.039321949572664786	0.4106445861985208	0.052500340565160473	0.11326308806718915
0.023975305203546352	0.02612217425613885	0.03599777189806422	0.05372394745392927	0.6520099336211284	0.042624054217147066	0.02320939516316201	0.039618437543517564	0.059033096597502686	0.043685884045861836
0.02129315376467297	0.020378016530116814	0.04919403071114127	0.035726381172672995	0.7256029457330819	0.018504507231025463	0.036306448474891666	0.028261167196293513	0.03586689437010479	0.028866454815999924
0.0689668282482656	0.05763710673890344	0.03369451573044385	0.04241041726071678	0.040804106073567235	0.030871590153027182	0.0385704780914362	0.04473909324208733	0.6074137439406907	0.03489212052086302
0.1365008676115104	0.052979468199279484	0.2286682915575881	0.06230754571259449	0.031153772856297283	0.04779385951714636	0.045697549624369116	0.05528641210042197	0.04194625823729398	0.2976659745834961
0.18502817374101324	0.2766855669192591	0.03341105399819823	0.0551463444791832	0.03132672707681975	0.053424125200925585	0.04421246003568083	0.053909879356331576	0.03935491848162069	0.2275007507109675
0.0779978504529405	0.20371297538701855	0.028357999719624417	0.03209634243219247	0.03762374915720408	0.060147264000427324	0.04856507720345271	0.3636539629770565	0.05008711673642685	0.09775766193365776
0.032278580094712635	0.049029392196000256	0.3990254784548546	0.039156980157332606	0.09112167821220313	0.04951860983914543	0.0402821807365662	0.03496927713201066	0.04901960784313737	0.2155982153340376
0.0773993414444997	0.10094460760008672	0.09278258769086012	0.1137851685164706	0.05077742603964066	0.07479308898127313	0.07369973428938315	0.05493471655415302	0.04339092515605741	0.3174924037275765
0.09409601848933706	0.31080470637672064	0.07450362433028689	0.13884336589977914	0.038591238575480566	0.024666456560563054	0.02374724235739047	0.2123910074587666	0.03029204748397938	0.05206429246769615
0.2726086288960537	0.07543566712728407	0.04789459542453566	0.18893942883463816	0.06482227851988333	0.11798518347919545	0.07146284354368193	0.06560916628281893	0.05813373253493016	0.037108475356978345
0.04951668714971806	0.03847327179701729	0.07913430780360697	0.060464224389648574	0.05553957587009382	0.5436637641747067	0.05979307760025791	0.04487095677640365	0.028990054824847962	0.03955407961369836
0.4784050945727592	0.05570763235433925	0.03477806292177544	0.13493013972055934	0.039245318886037564	0.037952666096378686	0.03781009409751924	0.07254063301967516	0.04454899724360811	0.06408136108734949
0.04551288620802401	0.11036606493614247	0.032853608187048765	0.031067449453171844	0.03272672259393185	0.02093124264917596	0.04824092646003837	0.592458115553734	0.04872894797202658	0.037114035986706186
0.04565581480716726	0.04726179824259523	0.08511712207768371	0.1949549177507056	0.3517677289099964	0.059593456764631625	0.04298299951820493	0.036329639571431864	0.07237249638653727	0.06396402597104638
0.0351236302904396	0.09355778239439494	0.03385575787201115	0.29016966067864197	0.324539696117969	0.048505030754816866	0.08521222860401652	0.02592264450690459	0.024990834657216226	0.03812273412358955
0.032969149420457235	0.034282312567846945	0.03584643578340393	0.5078906514456456	0.043170968005509625	0.04706960348309257	0.1898308645866176	0.038256819693945454	0.027553080972557858	0.0431301140409242
0.07033390845427796	0.07719186324687169	0.031138691140720917	0.26896811703469603	0.2098853141175277	0.053302595776969136	0.175450551681141	0.0244595554653405	0.046091835699061966	0.0431775673833931
0.03272749654875288	0.03326386873829437	0.03485539933349164	0.06762686081581344	0.490859690311008	0.11156541542465816	0.05757647700194327	0.04992657856093995	0.07298178972451562	0.04861642354058378
0.06457507520170946	0.23828961794720305	0.02111270416912665	0.0497652582159626	0.025914368446206308	0.017323100278316725	0.05898063028871841	0.4120941216159236	0.03709763571448662	0.07484748812234689
0.14825597423936665	0.25792613667692266	0.03300029774704732	0.2140856408729502	0.04682348011159998	0.03464893417584716	0.12615101289134464	0.02920126597633465	0.05436640531092511	0.05554085199766215
0.17080249980388554	0.1898735280530642	0.08026741277270799	0.04613480462655478	0.028746001446887774	0.17720018478327187	0.041898735280530654	0.041262453259420025	0.03414132433822313	0.1896730556354542
0.01905455498269872	0.01976741497699584	0.04171194290954774	0.0328994520611287	0.028475866799220075	0.013991322374555908	0.016638537596621438	0.01878482417404577	0.7881033300194974	0.020572754105688304
0.09880239520958088	0.05701023987527915	0.07483848870306757	0.09399544107052156	0.07219879767093043	0.3251898569724457	0.10056218923100517	0.03692614770459085	0.022174585739763133	0.11830185782281515
0.088724875829736	0.08333101239381709	0.1982732209998608	0.1181822401708211	0.11626978600937668	0.16010769159355728	0.0427888409228056	0.06294387968249536	0.07797428399015921	0.05140416840737122
0.03429896962831095	0.03032853212493927	0.09322975670281076	0.03675891460322589	0.0341910773048498	0.13122943302584028	0.4208124291956627	0.029994065922209517	0.05152937368506233	0.13762744780708855
0.2372170552511995	0.0567375886524818	0.04763876502314484	0.2265256720601344	0.042362084341954064	0.0909670021658808	0.17488427400518078	0.035492844099035734	0.043317620078990614	0.044857094321994
0.03670919031502223	0.08224854638549006	0.04219821227111012	0.03655732014232405	0.0400611819838585	0.06923110301136871	0.4587889438514268	0.05349084439816044	0.08442896815065537	0.0962856894905846
0.12472077122351052	0.3379963477300722	0.033719794453645875	0.1067906739712064	0.041279143839979625	0.036718053255191736	0.1000891833354567	0.13449696351976878	0.036862445322121656	0.0473266233490467
0.03983611723920577	0.049227860069335015	0.05190671289000945	0.042031726021640965	0.04549847673074906	0.056423994117029114	0.06750709108099588	0.5133627481878338	0.07488181531673481	0.05932345834646504
0.13555318303960526	0.1351766750736253	0.04937927762046963	0.13330445053046333	0.035938458999314034	0.3001851593969676	0.03955912464476729	0.062319804834774936	0.03313785864962581	0.07544600721038539
0.270243826073344	0.06809126844350517	0.03078548784783365	0.19297092090329213	0.05180227779734632	0.07885405659269698	0.06406011506398951	0.14657743336855747	0.06759813705921476	0.02901647685022104
0.0300246068709143	0.029982363315696637	0.03720601125790742	0.031260230861029234	0.03434401039191455	0.08235381089672504	0.061506616396835787	0.03836770902639157	0.6274224038695086	0.0275322371130755
0.047979989388312085	0.09729907274059488	0.04736518524133165	0.1097130633248273	0.036601901681868415	0.06199415514961641	0.06230576821041471	0.04954647666691935	0.060166586657907875	0.4270278009382087
0.05860727524542764	0.07113324371664839	0.04903458389343775	0.062120656645892024	0.05294513014786759	0.05249704672288087	0.04143753309707133	0.4610880280255842	0.07904598965334654	0.07209051285184746
0.18986629914773645	0.29219339099578634	0.05096948959224425	0.0909767766055192	0.12477426100180575	0.033995501061369414	0.04342901498590142	0.06620093147039265	0.054367455565060514	0.05322687957418508
0.062169239502646086	0.18526250251789989	0.03265029573879759	0.05011078759911362	0.052592063579263416	0.0373931037008552	0.09581753923345956	0.3841857569265138	0.060804995513559924	0.03901371568789032
0.11957085828343313	0.03545908183632725	0.030419161676646617	0.07783433133732537	0.386996007984032	0.04826347305389225	0.15257485029940146	0.03776447105788422	0.08296407185628743	0.02815369261477049
0.07116834292579909	0.08454934790612936	0.18850648218126845	0.043854039493827976	0.029746332577563563	0.299720946456602	0.11990581942910294	0.03369959110904428	0.03835048349902148	0.09049861442164216
0.4070941450432465	0.0954258150365937	0.04437791084497682	0.11309880239520945	0.038872255489021935	0.03085495675316038	0.13727544910179645	0.04098469727212256	0.04450266134397887	0.04751330671989378
0.10555198143657576	0.09178887404254844	0.02510681117104641	0.07345639299912578	0.034712943259486574	0.025909613280326326	0.06563732040052138	0.4500695578539892	0.10016880838873203	0.027597697167648056
0.054596362829895835	0.15670326014637412	0.018280106453759225	0.05405854956753159	0.0212741184298071	0.04773785761809718	0.055001108893324435	0.4978265690840542	0.06029607451763142	0.034225992459525484
0.08717219027291932	0.07545305428746457	0.04434036217993048	0.05969578993827531	0.06449147908802852	0.02910350915331045	0.03657371725196477	0.5211754708404975	0.04671185681442381	0.03528257017318494
0.23393213572854304	0.15201949043090282	0.04439356580955745	0.12362921216390745	0.044152870729130135	0.031349066572736985	0.05257132793237066	0.21700716214629534	0.03045673359164037	0.07048843489491614
0.07554620488752224	0.12900685116254013	0.03488158817500138	0.03640286993580407	0.04050277822732905	0.35946485407563233	0.18350326374278444	0.042369315423207696	0.06137994281706866	0.03694233155311002
0.035609503883798715	0.03366760454993638	0.11697087752206438	0.14092898540268853	0.260461005699444	0.056351153115455785	0.10042565471466712	0.034395065291104615	0.1424079551739895	0.07878219464685092
0.20184833584862785	0.05262645440825648	0.037088424776463284	0.4542378657319504	0.05769761290427278	0.02710838485630361	0.06824562257598639	0.02673514759099678	0.04017980299563461	0.034232348311507184
0.103368263473054	0.17020958083832344	0.027700848303393238	0.2846556886227544	0.1128368263473054	0.06494510978043913	0.04169785429141717	0.06107784431137722	0.047804391217564884	0.08570359281437127
0.05549983776289808	0.05443300590936393	0.0313412583699597	0.03447292606904443	0.02324415208990897	0.03113477478540481	0.03659675722446749	0.03517103723587313	0.5666302862255783	0.13147596432750286
0.0944777112441784	0.0243417926052657	0.11155783670753727	0.06959889744320895	0.08578557171371556	0.4155688622754493	0.061652884706777024	0.029616956563064425	0.04551848683585225	0.061880999904952175
0.038269614616920015	0.03166743436204519	0.030309573161369605	0.02984415783816981	0.02513242745278677	0.019384308306463968	0.0217545677875019	0.031432327652387536	0.7337296560724709	0.03847593274988485
0.053813555155698765	0.05612420479238577	0.03860259776014501	0.05361690412278924	0.04219147911074425	0.1664061040480614	0.399299922322841	0.047245410656519785	0.08960404314523705	0.05309577888557894
0.04572142265177272	0.043935520771323	0.09962531078194442	0.043760432351671034	0.1104224299938139	0.07405072895145383	0.08977366903619688	0.10311540661367367	0.08919004097069062	0.3004050378774619
0.4817478445171517	0.061320657653765	0.04428256888285294	0.06870794493487285	0.06160874128032615	0.04654608309154897	0.055579562524435834	0.04661810399818927	0.06313146902072167	0.07045702409613791
0.27116540557852803	0.2986920142522979	0.02076648994275065	0.11602010877957546	0.03426956974303546	0.02408935710241409	0.08842486945879008	0.07158748405767265	0.046400036603011764	0.02858466448192439
0.0346515091644126	0.039991083822203566	0.052200168191535855	0.09846297253209324	0.30864160004863306	0.1664184321711902	0.08447065260342257	0.08065088097915836	0.04887686555822399	0.08563583492912621
0.057272688665222685	0.048125026542659335	0.03611500403448432	0.026721026033040357	0.028292351467278168	0.4997664245976136	0.06822949844990872	0.0833057289675968	0.10192381195056698	0.050248439291629456
0.11207171455904726	0.08494254095359638	0.06244316101524725	0.06869102032621123	0.05794328502757767	0.03602262929761785	0.05093954103627057	0.4156420886038575	0.06592731696370539	0.04537670221686803
0.029637277169798276	0.028467203523986562	0.19580838323353245	0.0377520820428109	0.028315782228646107	0.05715465620483165	0.17063803427627486	0.0387569688209788	0.11091609883680896	0.302553513662331
0.16790211398763802	0.1851241754409396	0.04573010113601796	0.05597726480125235	0.024775727355697424	0.044016057105120604	0.08730494401531523	0.23322870986651226	0.045433296974823664	0.11050760931668263
0.18040235318835987	0.285840599502749	0.028556921245229086	0.025720488846867885	0.031515915537346464	0.20104527786532225	0.05715761459537073	0.055704380712259666	0.07471898308645862	0.0593374654200374
0.02961818298886111	0.06022558987596671	0.02135026135412473	0.023021405868614838	0.02863773918438797	0.01815138052341077	0.0189181753794465	0.6899105015774885	0.08747314754654928	0.022693615701149143
0.12048243937656555	0.4631587888053669	0.04801036225421458	0.057714358517008124	0.03305091943772015	0.04217097719454678	0.04864738607890562	0.06080392406675965	0.039484860067099566	0.08647598420180906
0.05567984909302291	0.09952622228071348	0.06343357241560854	0.053530302033296236	0.06926805729200973	0.058980939220460375	0.05694106292908707	0.4235923756881833	0.06687723454190547	0.05217038450571401
0.08215725411921257	0.03393213572854285	0.033853860905639604	0.05019764392783045	0.03137254901960775	0.037634534851864784	0.038949551876638726	0.033337247074478354	0.6254862823372862	0.033078940158897806
0.024272739661239814	0.0701528669568494	0.033174614626169406	0.023723637063222947	0.5429101636085264	0.02192803148722637	0.1327385389862846	0.05900648502192408	0.0482088032769803	0.04388411931157765
0.042830540037244035	0.041815809721339435	0.104929805194081	0.04968833283154357	0.04151473589134587	0.06708370967562076	0.1297516698446681	0.0517735478763144	0.03908384348621205	0.4315280054416307
0.028918272669677694	0.02020532314211149	0.025696048176684173	0.0450975182740322	0.03844188755594608	0.11869775806748277	0.03945011001887015	0.03286941475410948	0.6216645207877761	0.028959146553309858
0.0263528243053063	0.031218668653476514	0.15693037887358888	0.02883633654350276	0.03362859534387458	0.4970059880239542	0.03960742110249539	0.044583643772362916	0.0426152303687555	0.09922091301268493
0.06765976244232859	0.18313373253493004	0.046210856974575484	0.0564853898759858	0.04495108144367009	0.03497104152351038	0.052550636432053904	0.13798632243709325	0.06922221131507494	0.3068289650207787
0.04405143201968168	0.12569280044562034	0.038184096922434234	0.03784988163208485	0.031490507357378274	0.043661514180940636	0.030385740147611688	0.5149329248479781	0.058784756069256636	0.07496634637701335
0.04190987110951597	0.22287286625487204	0.02820856709294348	0.048521254021924684	0.027138152716648798	0.050932834646165125	0.05233696644565759	0.4013361290038222	0.05977319808332865	0.066970160625122
0.03943725452321182	0.1873779323074279	0.05628527890455665	0.05874272959457445	0.06296010130277092	0.07021440988989784	0.07141630717060507	0.3449445195630239	0.0332453372824246	0.07537612946150736
0.060148738056881125	0.07828505425696848	0.04553329888446457	0.045057093933959486	0.04705816792810319	0.4533724429313958	0.08742920250868806	0.09463813489771727	0.04411481605317279	0.044363050548648864
0.05018654673774818	0.0615477904949595	0.038892678777466175	0.05530710730437866	0.045259691587289534	0.0489485164691714	0.044442760049521184	0.4970817857954973	0.09457035296495632	0.06376276981901173
0.06017751730581345	0.08894268201186213	0.06286717345450901	0.093897311759459	0.3606687334550743	0.06531617615832128	0.0913492164606948	0.0539346838238413	0.06806245664698914	0.05478404892342938
0.05091816367265478	0.09387225548902206	0.0373253493013972	0.023632734530938115	0.029268130405854943	0.042282102461743146	0.029228210246174294	0.6121423819028615	0.04394544244843639	0.03738522954091813
0.09432501117982607	0.052626986464229975	0.08688633661638465	0.1121581972666689	0.04664986965958781	0.3769510160007853	0.04915851357394483	0.04278873946096863	0.06827874306032708	0.0701765867172757
0.030867136020845114	0.07923066001887423	0.07347647800633005	0.23411753898061585	0.32129882494425355	0.08417474674082784	0.036938674951352266	0.03426619564218815	0.03810788464911155	0.06752186004559893
0.06496929804513119	0.07437034328290015	0.035318675625847645	0.3217382029833468	0.19075589279456406	0.07469031402843195	0.1327269125870391	0.03946305861559336	0.029155429598817607	0.0368118724383296
0.0415487433094015	0.035044339182332206	0.0790260275468964	0.08445794977209793	0.5271844370959563	0.036970834450502255	0.06203513371267463	0.043316352369887456	0.03671264436301557	0.053703538197237784
0.015984593959079738	0.02093535496295195	0.01886909410991681	0.03958129290074091	0.7797117979362193	0.047536397184926214	0.01998487497055578	0.018385589070306598	0.02280325477409572	0.016207750131207583
0.21477351809790388	0.3399484555792629	0.033320332515046576	0.12636795374767687	0.03973661871658995	0.03348857839875802	0.06359694404294854	0.049678420935906034	0.05305863369047351	0.04603054427543394
0.060098980121947865	0.10775708856260056	0.05279851256391325	0.047503167181618434	0.032929574640672865	0.04562564368978925	0.06884860416153994	0.054338810962549736	0.04155159999635431	0.4885480181190118
0.0771322220424015	0.036899174623725585	0.09426552300803777	0.07736958515401665	0.466342989696283	0.04071856287425151	0.04395533257808714	0.033273992555429684	0.08908669148190097	0.040955925985866205
0.2815641925697675	0.14821285810342186	0.03652641666269592	0.2347188911302064	0.04030665459531872	0.049614299252953006	0.11358714930880975	0.042503851713019576	0.022861438925861854	0.03010424773794595
0.047391455620868335	0.05494515556043875	0.31237524950099826	0.0931348312549215	0.2267849621857205	0.06297496749620002	0.05393799556849598	0.032055155743558675	0.05172224358622198	0.06467798348257618
0.025429966026648758	0.039331366764995004	0.04037941815484072	0.09145131565776993	0.0447482615889165	0.05582934426132978	0.11295403293707562	0.10449307873927652	0.4369903261323958	0.04839288973675066
0.06716755168907476	0.09884947086958168	0.06690392799307038	0.2115956765713853	0.18570406357097105	0.15613113395849793	0.07276955522916438	0.03960946032463383	0.059682521748954935	0.041586638044665364
0.029778826186012068	0.03490997802375045	0.15546684408959896	0.031411923627492615	0.03362971027641699	0.03909353011149432	0.027671928869533863	0.038246738845541264	0.03546442468598168	0.5743260952841778
0.04117237223665871	0.04452415922871236	0.25694836741611043	0.057799495348924826	0.037792339848604764	0.03945881821263146	0.0495330094527924	0.07741121530523852	0.08371935374533933	0.3116408692049867
0.02759458042440444	0.034769171334749924	0.06685247017485774	0.09892657082149052	0.4269157537459605	0.04854806516000233	0.09256142093692754	0.03633286422546616	0.11670667880828145	0.05079242436785378
0.0404088089381402	0.03893457897483031	0.07312346261833183	0.055383009913782234	0.05639343719200586	0.06806304403640857	0.02530209290961638	0.0993780074705364	0.4811041816781371	0.06190937626821026
0.05379092561146362	0.05213453689635658	0.026281764828551858	0.05019811124020615	0.033252897190693236	0.0176899931480323	0.07279768820567804	0.1903953287454941	0.478976375606995	0.024482378526529024
0.21095384987600566	0.1527490473598256	0.05092844613802705	0.22755095868868336	0.029728421943990863	0.12870622391580472	0.061483094417226165	0.058833847456602015	0.03574063993225676	0.043325470271578084
0.08618058001643822	0.14097596661879913	0.09553743192348346	0.06715076634062173	0.035485589906160415	0.028431824134536262	0.061939469477334724	0.03621715844329428	0.03804156393096152	0.41003964920837066
0.044266866962938405	0.08939612065068461	0.14154269857497534	0.0702149707553533	0.04126242288941287	0.036797485169034805	0.05493542531661415	0.06156328458066436	0.029613247372850038	0.4304074777274723
0.035391771523033154	0.040614805631028636	0.3780368777862786	0.05546616019063226	0.040403773949897664	0.13547354629947167	0.039172755809965806	0.033202317831297894	0.03683382134409595	0.20540416963429886
0.09023096663815244	0.07072711719418294	0.057964071856287325	0.17643570002851414	0.16882805816937546	0.06885657256914747	0.15240376390076996	0.051109210151126176	0.08254348445965203	0.08090105503279163
0.03694534008905258	0.03025679410409945	0.3972439735912787	0.032224013511438665	0.050341624443420815	0.08833294948564416	0.03361546138492233	0.03513165975740825	0.057989789651466325	0.23791839398126824
0.06778443113772446	0.04680051661383105	0.024107079957731568	0.10136433016320306	0.03742162733356815	0.07904661265703883	0.08828460725607598	0.4750217212633555	0.032142773276975435	0.04802630034049544
0.027897572730187392	0.03246357026878895	0.05204616673388962	0.10836875471854199	0.12859772682614026	0.05406285873848137	0.4310756724892188	0.06951382209673883	0.046678663398591294	0.04929519199942064
0.2242129913401532	0.15302465934273185	0.07452025083690908	0.06248919483866931	0.035637386644034943	0.23574111619281146	0.049334402062017904	0.02835274333223333	0.03397142722429175	0.1027158281861476
0.034726842611074074	0.051480372588157235	0.13109891328454196	0.06032379685074295	0.06867745989502459	0.2997893102683519	0.1320507133880387	0.08757485029940111	0.037406668145191085	0.09687107266947588
0.04545908183632747	0.04822022621423826	0.06459580838323355	0.09233200266134392	0.0452927478376582	0.10815868263473057	0.3903027278775786	0.042656353958749234	0.05090652029274801	0.1120758483033932
0.3074257988088863	0.13451957872872172	0.032495983642471235	0.19578728721418912	0.08799474222287125	0.050030021258296295	0.06119468380312575	0.04066663421125222	0.03998507050938759	0.0499001996007984
0.03916959469490766	0.04090166773890229	0.04510813084574639	0.15203477342834984	0.06786427145708575	0.035820920143184734	0.5021444713878032	0.03375068045726727	0.044266838224377686	0.038938651622375135
0.06897633304818943	0.11216614390267117	0.04744796122041646	0.10538922155688653	0.049529512403764034	0.04666856762665158	0.15220036118239733	0.31118714951050264	0.04459652124322798	0.0618382283052945
0.054490367798604576	0.2740252394234328	0.036006163568628034	0.034705832634405305	0.04349606974975116	0.052604887943981535	0.0777402849025076	0.2837127048833925	0.038242732775491214	0.10497571631980332
0.053884795464832526	0.04944757325497705	0.03821353575377134	0.15634901201314844	0.451624631777337	0.08443336375575991	0.033805993960035426	0.03477802758794681	0.06189850781707965	0.035564558615111805
0.037622003699024006	0.0667411354660707	0.02356449181148413	0.08457397132340821	0.018409663852722725	0.09107778327137772	0.2165119302679048	0.3757774969937802	0.06444908348440742	0.021272439829820484
0.16599042352453544	0.10133830699257228	0.038649477002279616	0.03212700282495117	0.0232213169289835	0.3867947165777731	0.03569909361604652	0.049474820850103164	0.04738064853898757	0.11932419314376715
0.03912604897731428	0.062144528148005314	0.2681625995321193	0.039662610263344465	0.03218294593608505	0.053216148348464484	0.06552486424999471	0.04056403322387491	0.04031721503230108	0.35909900628849833
0.4501690496557907	0.07018615829565332	0.03543117845940776	0.11697421483563482	0.05978247586459736	0.04465355004277155	0.06300052955313849	0.03870626094749278	0.04874332966719623	0.07235325267831717
0.0683281324674596	0.4711141098085525	0.050279722245649736	0.05611312586095436	0.046849962047735526	0.040046667228922236	0.05795451350819495	0.06859520395828078	0.045036687189002285	0.09568187568524923
0.04096761432090778	0.04357051662440892	0.04577331822840811	0.1868695042347738	0.4754095412778049	0.045179910449371564	0.03941666217115323	0.027467587347826897	0.042518566470662315	0.052826778874683095
0.5758335835703227	0.07137936516347836	0.028691878779314537	0.05917368802218565	0.02575969005940921	0.02714924134032819	0.06744034055782243	0.058184515923904334	0.04252851229693999	0.043859184286294574
0.0326797385620916	0.0356541818324138	0.3095377871707569	0.04217056083910633	0.041231262964267684	0.08668936636530865	0.033775586082736564	0.041152988141364484	0.035986849829752386	0.3411216782122028
0.032260265793199856	0.03595373355852395	0.4450586007472228	0.07644539979869343	0.04231707525120711	0.14681747615879392	0.04037224695907337	0.061321800842759185	0.06563795485951207	0.053815446031015034
0.10886148495089026	0.10930614019485793	0.03893203691626635	0.09241912215173602	0.04363550127467833	0.11236932076441153	0.1541669136973577	0.18284223631944005	0.09508705361554108	0.062380190114819614
0.2454620171421863	0.052753316895620635	0.05276505811905608	0.07652929435247187	0.06968416108958585	0.24489843841728315	0.0620993307502644	0.07568392626511708	0.046260420335799135	0.07386403663261758
0.2927268491408344	0.12947606364557948	0.05315551861576532	0.135426308266747	0.056958637929189024	0.05434556753999887	0.09177229137938618	0.050076503145129285	0.06360150361737096	0.07246075671999859
0.03905336736884814	0.04186050210336323	0.0453435757966142	0.04748272379543727	0.08508878657028597	0.4020564448791656	0.17003443312578054	0.055005526795015816	0.05690610810252032	0.05716853146297081
0.030933207476672532	0.03398129848677055	0.04165068877024301	0.03457125158549917	0.0493692418119429	0.05634052092858655	0.03499405130625473	0.034433595862462495	0.6398238006745143	0.04390234309705734
0.04049458019778249	0.03051867279932893	0.026547319439795374	0.02234867738642797	0.02894418202931617	0.02752259456242797	0.02021216366438965	0.032341114871705906	0.7333325068289918	0.0377381882198336
0.049649953823695935	0.028927220186492686	0.021711800280036917	0.0751273572258468	0.0416063395596866	0.03188846188220577	0.06272827479369633	0.025090118270920808	0.6327106980069711	0.030559775970447237
0.1327196353561533	0.16382161051032249	0.1499836148598323	0.1858894151994519	0.07838800011916455	0.07632496201626604	0.03067745106801324	0.061086781660559475	0.05730330384008106	0.0638052253701552
0.2263516445370119	0.2866441030981518	0.06356851514362576	0.09987995024443846	0.02696057161040252	0.07861812606670737	0.0639228788799214	0.07234082559518631	0.039536868292400836	0.042176516532153284
0.07762016074802272	0.056219112576985066	0.06715979805095687	0.1436271841344051	0.3596336738288121	0.06551602676998948	0.10110260761898657	0.0425886195523392	0.05019906710642887	0.036333749613073334
0.10401302657842182	0.13213572854291405	0.056529047168820235	0.04568757222397303	0.037073221977098544	0.06617291732324823	0.09558777182477148	0.3149805651854188	0.08932660993801855	0.05849353923731487
0.12974963315378374	0.0728315059378959	0.2306710779354539	0.057355608417867424	0.07006079165869186	0.1382805165923859	0.07863724605583368	0.03605574239648552	0.03500761035007613	0.15135026750152628
0.04800924466855769	0.048114297720348725	0.22053787162517066	0.048629057674125314	0.03664250446475478	0.3760899254123325	0.04334488916903022	0.033764050845677206	0.03549742620023125	0.10937073221977094
0.07849623333977243	0.04615768463073835	0.26903451162191777	0.030897881656042587	0.035324512265790996	0.061337003412529824	0.043847788294378735	0.03955798081256838	0.04379144935934568	0.3515549546069155
0.04874595856210896	0.04269416438688112	0.029308794551472162	0.0988374688323034	0.04826768188861892	0.038338658146964966	0.5226926339015268	0.03110073782148165	0.08005713811992624	0.05995676378871648
0.038447694774385664	0.056796243578417005	0.12911881155721328	0.05678806321782672	0.04260331795425543	0.06959850790222838	0.02940021596151964	0.032312424331664584	0.04923759039298451	0.49569713032950496
0.05876618855312609	0.03977316684460517	0.04306890095777413	0.07789073016757159	0.052708536415540776	0.3916353339831944	0.2047378111993064	0.04853858175122603	0.03694935709975376	0.04593139302789743
0.05097912283541031	0.03873334412256569	0.08536440632248997	0.0534067001132869	0.2901008793224367	0.11899444354534175	0.07898797000593412	0.05615795436154715	0.10351189512866132	0.12376328424232615
0.06505770185517316	0.046293200401228286	0.21332968580605272	0.04417560817451405	0.032635237139933576	0.3924638033577518	0.05606046789669437	0.037508738867442985	0.03320263027245027	0.0792729262287609
0.08359618790587849	0.2699614854797445	0.03995389502684789	0.0508335441792472	0.056894661381462514	0.02924292260549335	0.04510415788142042	0.3449551601023308	0.03184054426358562	0.04761744117399015
0.03681398010894641	0.04398120186140693	0.04848516224036081	0.08863540929668026	0.4838679988725716	0.13567677325464345	0.042048467905687226	0.04899135446685892	0.04390642346431069	0.02759322852853377
0.09422591281525344	0.21718992953319885	0.02144330124281821	0.043559290259260516	0.02794411177644707	0.03966100947276715	0.05899251221314286	0.4027525060376487	0.060128362060409675	0.03410306458905398
0.16078091167488345	0.3294189007144712	0.03852365939499114	0.07505131080595026	0.03166811253817473	0.05107805590232989	0.16505504891277514	0.06047269418759683	0.0472764717913998	0.04067483407742843
0.4876286208745944	0.08779670575746007	0.031438508025500224	0.14636654668502305	0.02741884651749129	0.03387131554066381	0.043834768136856536	0.04070529301507779	0.060433150319858873	0.040506245127473535
0.049960456445599585	0.03688472112379024	0.03587541897337408	0.04438669830151019	0.03377396151094052	0.0752382028396039	0.5821639739389148	0.02968402817007495	0.03709562008059364	0.07493691861559904
0.057974548640275826	0.12374346329964547	0.04481534668220108	0.03861959339240058	0.037255805131817706	0.05130914641305609	0.08697537052591676	0.03486240189304644	0.03970339863259892	0.4847409253890414
0.08607649565733354	0.06043049037061006	0.04000647353940765	0.0963694233155309	0.06543669417920937	0.13248098397799055	0.3566488644332956	0.03596051140961322	0.08760856665048268	0.038981496466526405
0.03522478851820165	0.04908278680733788	0.0405379716756963	0.10776542153787692	0.0781769793745845	0.04370307005037554	0.15322687957418515	0.07521148179830847	0.3787472673700212	0.03832335329341325
0.02806268650817154	0.030582399557320738	0.04442599948617601	0.06139206735044751	0.0415900871524277	0.031027054801288343	0.03408035414319862	0.03394201695618645	0.6643050532598164	0.03059228078496452
0.10039380698063337	0.15339591088094073	0.07824890759022493	0.08942924960889018	0.08396720073366779	0.06941522360684015	0.05007552462642275	0.15589092086098058	0.0694152236068402	0.14976803150455845
0.1067768309534778	0.056579149393520815	0.07403462306156909	0.08148126823276543	0.3643482266236755	0.05439121756487033	0.07153001688929814	0.03695493628128362	0.10711269768155972	0.04679103331797947
0.034207096012057736	0.04471668907083809	0.038555541977270034	0.03882031854658041	0.03768992626990928	0.06105136665444628	0.050297364454764036	0.05561326326937975	0.6056967697258534	0.033351664018901016
0.049821539187634815	0.06995860495757301	0.04945773477675221	0.052840132542796465	0.054993461353156116	0.04123772160113296	0.045416556050460855	0.5058061217466543	0.06570111009508109	0.06476701768876082
0.038569325994475705	0.03602895219661696	0.257001149216718	0.04389201395189437	0.04733294354052852	0.05883855185252411	0.033864930072514836	0.026472307909433758	0.053388173148652386	0.4046116521166393
0.1975475278950293	0.13828899577893394	0.057925133339877685	0.0647557344327739	0.031412584666732184	0.2172212951146888	0.04548280488203922	0.06019109322338932	0.04810052027093355	0.13907431039560228
0.04251631871392353	0.06184253115390838	0.03739143334951709	0.04731752710794623	0.0685453417489345	0.03513918109726489	0.06607056157954358	0.5193464422506338	0.08809408210605818	0.03373658089226952
0.09876300031515936	0.1089334488916902	0.031706324193717786	0.03695241096753862	0.03276342052736634	0.06150856182372098	0.09653718878033404	0.16075743250341412	0.3303393213572856	0.04173889063977304
0.06687723454190539	0.08710052422627296	0.0955232392358144	0.07253624618894113	0.4089403610361693	0.038604110460397925	0.0337127941918361	0.06658112346735134	0.05034984975104752	0.0797745169002658
0.2252557385229541	0.2868388223552893	0.03492390219560878	0.04347554890219553	0.04316991017964071	0.0535865768463074	0.10679890219560877	0.13638348303393188	0.039215319361277465	0.030351796407185674
0.09888848501080924	0.3789736820289137	0.10587770146607738	0.12543602890066505	0.05074834356845415	0.02803339008883196	0.07870520938952763	0.04988106853385885	0.031087983776855226	0.05236810723600724
0.2421387591309526	0.031700995913931315	0.02730664325798664	0.3387622660438286	0.09640405053766812	0.08746381582384975	0.0829806355874641	0.021470148707819964	0.03860864658118325	0.033164038415315955
0.08528638088062335	0.2726137129714096	0.03742845434957896	0.21379757042207054	0.09502187677624832	0.032081532299639136	0.15370583336638	0.04133454944415798	0.029365110837926645	0.039364978651967454
0.03998372681388817	0.03876323785549925	0.18373444194413704	0.04836187497616246	0.06438079255501772	0.07211055595814755	0.04764992308376893	0.057820664403676975	0.06642765424564911	0.3807671281640541
0.17373132522833126	0.07848545333575273	0.05582773846246903	0.12663763382326246	0.0623661767374343	0.07010221980281871	0.2633823262565773	0.048920341135909984	0.04249077602371015	0.07805600919373365
0.07476059117719637	0.10086568436161404	0.055338760680885515	0.05633676467290175	0.07976182466527658	0.04769113458476329	0.10077597613761284	0.3242503756531881	0.0928480118414861	0.06737087622507779
0.034956824319275805	0.06261274242957925	0.2748727144641204	0.12490526967455465	0.07338264647176236	0.15366059325199868	0.09251016683211133	0.0492170738736431	0.0408594575554773	0.0930225111274778
0.034726842611074026	0.048994603385821366	0.07802912693132234	0.04517816219413052	0.048486360612109466	0.5541694388999767	0.03828454202705698	0.0525800251349156	0.04683226140311991	0.052718636800472896
0.4231944274715864	0.030673347183184686	0.03506456474805502	0.28405230355615363	0.04110961749969457	0.03542303148804438	0.057981995193286825	0.03341072956128571	0.028685486170516077	0.03040449712819262
0.23518181029245824	0.047600451271370636	0.058882235528942166	0.3345482947149179	0.04258873557233379	0.04227414735745919	0.08298620151002313	0.04720992797014692	0.05353423587607418	0.05519395990627473
0.02861820219210705	0.03201491753335441	0.03618202192107026	0.05791924922085692	0.0794638792590259	0.034544945197324754	0.052745386420142565	0.09142241832125267	0.5471162937283317	0.039972686206534436
0.0444111776447106	0.04647262851346489	0.04238244821831751	0.037523314027682365	0.026987009587382624	0.04401852033637645	0.035028304047642414	0.6152531003566637	0.06294787474231879	0.044975622525440885
0.038305996702247685	0.02911857444531232	0.04037143105094163	0.16307674506060368	0.05695854667476654	0.07260262084526595	0.4764384274928419	0.038167143972923784	0.039434175128004886	0.04552633862709394
0.08094097519247212	0.21178214998574255	0.04498431708012544	0.032854291417165615	0.026911890504704813	0.02550898203592806	0.06604505275163962	0.39567721699458136	0.032090105503279134	0.08320501853435988
0.057051642571211224	0.07448087250912537	0.11183158544788868	0.03814470506500813	0.03509555474685993	0.4823281613568445	0.03991464584642861	0.04846108887197975	0.05284458706895604	0.059847156515697934
0.03382124639609678	0.05514224077098382	0.05446682392790221	0.0419564910582876	0.04589810278433056	0.07627169902619006	0.05204742031089365	0.12814774491421202	0.4415411601040362	0.07070707070707058
0.05692821476787557	0.22556828091390016	0.039138551376212125	0.0646021872113384	0.04977746771828533	0.061372400829409424	0.234437274318677	0.15837580502425588	0.0628451834195689	0.046954634420479265
0.03613590662541101	0.0630337837336479	0.060006381289465886	0.02931683102197082	0.033709532607647086	0.0328710608522732	0.028285436561820462	0.5655158085316351	0.08314226565456444	0.06798299312156332
0.03350845478853628	0.026823711068429058	0.10210710654163367	0.055238579444883626	0.5889353368734236	0.04346966444469556	0.03295296200052746	0.04577637178473238	0.03639890031258251	0.034788912740556836
0.06786427145708597	0.15209043795816446	0.04629306409602317	0.12929298353964738	0.06086481745030128	0.1754607377173901	0.1943288311269837	0.0806727352469947	0.047662522488654976	0.04546959891875448
0.03995184234705184	0.0437009578726145	0.04614052318643128	0.054811012894845114	0.4081889131789331	0.05128367603417494	0.21849422847426825	0.0383254654711739	0.04439797653370494	0.054705404006801135
0.1273606632888074	0.15068763571757585	0.04154328705226908	0.17357592507293118	0.2123993770700361	0.057741659538066925	0.03816542738698433	0.06140466320107059	0.04420828672325692	0.09291307494900336
0.041710128130835175	0.0833816238490761	0.10443628871289666	0.039984547034962514	0.048084476208872684	0.037808254458824436	0.03773098963363613	0.054278539694803986	0.04026785139398635	0.5123173008821068
0.3923795266609639	0.20736384374108968	0.04598659823210728	0.10025662959794683	0.031558311947533516	0.06661676646706584	0.031209010550327987	0.03513686911890511	0.031836327345309424	0.0576561163387511
0.14406593511541474	0.09895997478726848	0.04920302934800255	0.07021363970623365	0.057616823768730875	0.13081015003485855	0.08029873267818444	0.054427031105253786	0.08516937417031993	0.22923530928573724
0.04678362573099447	0.14138973514958345	0.06353375121102878	0.03387377292199238	0.03862450537521442	0.032064525918922504	0.04872127090847564	0.042978370743892436	0.03246139300346676	0.519569049036426
0.03106100112088135	0.027992063920207613	0.5079031126935318	0.04403205600810395	0.04804205403007802	0.11283738828649012	0.030875186563809276	0.024437611263958596	0.03839168509827197	0.13442784101466745
0.029336345103387486	0.026566084912026538	0.2672874890787821	0.02896697707787276	0.039614720736462966	0.04748510097243231	0.03671660238242375	0.037142796258017766	0.03841427465353984	0.4484696088250543
0.15701181905851228	0.2595371055641523	0.07257395321716127	0.08959608872143385	0.050483303056807975	0.06582340936105305	0.05801879387292847	0.0760052927852162	0.08031128753728528	0.09063894682545083
0.033878189566812315	0.01659580102693874	0.02353523910410133	0.06868327227608666	0.6594231684052039	0.06671178527465961	0.02422673081355713	0.01909203705610888	0.049483342896516534	0.038370433580014345
0.032238893000515814	0.033371459328533803	0.16820292000269144	0.033461167552535385	0.040458409024647514	0.5197245957523143	0.03926977505662838	0.03561416492856979	0.04033506021664554	0.05732355513691732
0.043893779261752766	0.10513535141698184	0.1056596484450454	0.04423411242032048	0.03987416871326468	0.047214327106156084	0.03866000717459085	0.04439967990286692	0.06080925706191302	0.4701196684971016
0.03258788545358258	0.030917756324086464	0.031114641465368506	0.032615042024793844	0.7311227884367344	0.03522886200388338	0.022465273534563453	0.023055928958409636	0.032255217456243844	0.02863660434233565
0.1088745585751574	0.10620297865806858	0.07329187778289582	0.14468754798096128	0.05024566252111173	0.2188085367726086	0.0934976201443268	0.03324888684170128	0.07198679563949029	0.09915553508367887
0.04166860078293005	0.06613130328490284	0.044941125500935916	0.03961070107846296	0.04656578316235726	0.3013121044732241	0.3234461309938268	0.02800600349688207	0.050905940057868505	0.05741230716860831
0.1469943548485851	0.3860867222609994	0.05725971370143116	0.08198327271836736	0.034005608415071734	0.036062843637877706	0.061043557057663525	0.09344501181685716	0.050438999302009326	0.05267991624113744
0.12819189207791268	0.4617592401404075	0.0400991121205864	0.054814508913207965	0.04327895932273382	0.04900543740105996	0.03954848922843962	0.08402505334159274	0.047539403950719226	0.05173790350333817
0.05116689697528022	0.19241005169148884	0.03992655714212605	0.06524131224730012	0.02633195148165216	0.034175239265059734	0.050885408669839836	0.4416743436204513	0.03321562004196742	0.06497261886483452
0.036949357099753916	0.03635751752309325	0.16913846725154316	0.055714153089170326	0.04060483683795189	0.05947407510560264	0.049111080165250835	0.04325070788655245	0.03587012022466676	0.4735296848164151
0.07096541380515779	0.11104344982351648	0.06996177137250913	0.06446993019610461	0.06046663734677514	0.05090384203344691	0.05045276678281831	0.04129593919505616	0.06503377425939065	0.4154064751852226
0.3773651435299741	0.046991191119338666	0.02731445626097964	0.2998482530207727	0.06572344270449629	0.044585907050252914	0.035260708866179324	0.02469508931663492	0.0341021427177192	0.04411366541365228
0.04749620256342692	0.0433786515020271	0.036085062579244084	0.5467053314754146	0.10320867698565164	0.08146599881997026	0.05233558041150404	0.023406018152374586	0.037610313963268485	0.02830816354711955
0.01560360021753919	0.025654824445260696	0.06921392592845695	0.04150045130850994	0.7522444412174245	0.018878078365380458	0.009940176707925113	0.02328865806190758	0.0192169156693745	0.024458928078223044
0.09742743614937316	0.06887154483602469	0.2668903678710692	0.11993350759780735	0.1523207455058922	0.06542951249204389	0.06345822287313935	0.07166472009541297	0.04969627308849799	0.04430766949073996
0.3772104912981053	0.13396365164408075	0.02288755821689936	0.03430332317820495	0.04971110410757421	0.043905172111916455	0.16732850089295062	0.053072801764891216	0.0716741954687116	0.045943201316664836
0.04347480338128548	0.03382080460592782	0.05725600591645424	0.07596758673887319	0.5475105565760906	0.031975888859730885	0.05725600591645421	0.05529180682459812	0.06869925487670099	0.028747286303886413
0.05247703207902907	0.04630461939861622	0.05489713413819018	0.04112790585111528	0.03862021914600363	0.053182318964841734	0.10825001267672528	0.042556918495572346	0.5293616001253845	0.033222239124522226
0.09395454106032944	0.2148296000591408	0.05522857419064989	0.0337729100204149	0.023309506343438417	0.0481544034438245	0.0548191366554639	0.3556192458388069	0.041603402880847865	0.07870867950708266
0.04504571104704164	0.04475000616051845	0.039471673936078464	0.02547990438875327	0.031290505408935285	0.04855967078189294	0.04681501195140581	0.6160617037529867	0.07597151376259842	0.026554298809787862
0.07598743531703349	0.10674629293691426	0.05993375179935026	0.26200146623642784	0.29101582358072065	0.0542132892392159	0.024979531553514896	0.033145505236176355	0.03284048524934037	0.05913641885130533
0.06960748687321919	0.06389858804817791	0.03735010190700391	0.0818731929281279	0.041310518804080563	0.04182663696353995	0.1833852084748711	0.03887212382622618	0.3819695700946398	0.0599065720801141
0.07942240518962065	0.17238023952095818	0.04462949101796412	0.06243138722554896	0.3315369261477046	0.028536676646706605	0.107316616766467	0.07810004990019957	0.04635728542914167	0.049288922155688614
0.02669380340442712	0.04156294153266515	0.07802933458924848	0.07551750431720829	0.5699163470811193	0.038198883132611335	0.03424611451254788	0.02879073314046068	0.06914261364910619	0.037901724640606455
0.053331088826363365	0.057836134958997615	0.19887934973426627	0.11634562200899387	0.2784872023022229	0.03586401494200369	0.07339537791886118	0.08367201340291297	0.061828150927061586	0.040361044978316565
0.08430899395239387	0.2400571990347662	0.027934181388467115	0.057328129810032075	0.036096960308239584	0.0499697123166606	0.2463927865661709	0.12075351783994198	0.08648374892007057	0.05067476986325895
0.2346667611522505	0.23320813993315215	0.10750097438259512	0.10806788789285282	0.028203947135315145	0.07654513458290511	0.06746861306971833	0.04971122843071284	0.0248378981681607	0.06978941525233562
0.0596155754788763	0.2767724220068151	0.09107751348132456	0.0387401991596917	0.0557228085265932	0.17284767481611366	0.06958458773061622	0.09377929224424092	0.0368213848546002	0.1050385417011284
0.27753481800443913	0.06543093588104687	0.04335149924869375	0.043542129224696816	0.03328175110453247	0.32435129740518925	0.05378008028886072	0.05148130704882397	0.04905918500078516	0.05818699679293126
0.2887946080932309	0.055691307967025566	0.03651889047018073	0.07367328124021008	0.034952516491680304	0.033475649597665684	0.35553109028579616	0.039141448045612835	0.02612711796138668	0.05609408984721148
0.21782446667358926	0.053176883227764205	0.06443182998165521	0.3243686038327971	0.02771912821755337	0.09633911368015413	0.09614297416727234	0.03268030413162118	0.042383441210065466	0.044933254877528236
0.07089678210344896	0.13334162535463215	0.04969882194068833	0.06474884059773617	0.050610944283539724	0.044338622458347285	0.0909101677949739	0.3864378068788224	0.040666441597517096	0.06834994699029229
0.047883453871477764	0.16908520621095516	0.049677268838945514	0.07886046089638878	0.03630142312777032	0.07079866241542887	0.3670166161184128	0.09331466936257354	0.06192290743188944	0.02513933172615797
0.029948119792479088	0.050988203952815864	0.2664970659882641	0.020064080256320973	0.013232052928211698	0.01778807115228459	0.02686010744042976	0.02174008696034781	0.03550814203256817	0.517374069496278
0.06534785215048446	0.10103884639961004	0.03197565265508581	0.2217347483251318	0.10317977905574988	0.03736421546346255	0.31584356040394485	0.04680408160576521	0.03299012535984135	0.04372113858092398
0.11800055802373735	0.4483076857038608	0.04445946816045335	0.048580258837164485	0.034973064623441484	0.045629171763998985	0.054085377631833215	0.07292940999721008	0.049073895220312136	0.08396111003798883
0.02301239445507603	0.040695241818767804	0.04029741204875459	0.04112050812464407	0.6324601655794935	0.031401115295182795	0.04976301692148332	0.03426823329286432	0.038747247772496135	0.06823466469123605
0.028306301304675444	0.024184743096588263	0.02770088961150552	0.02547487805845266	0.8125841033165467	0.011029596436266548	0.0097130242825607	0.02173401541288283	0.02534004838006107	0.013932400100461352
0.04415411601040355	0.0666848121937939	0.127124538801186	0.032609024375491506	0.03945896086614658	0.03355410391338544	0.032510736103550486	0.04869805842859766	0.026280771789754017	0.5489248775176926
0.045772861057545716	0.07380718788411858	0.04562626160109148	0.037337753870789615	0.03943525378621288	0.034056181422465824	0.06704105912468833	0.4086516233070599	0.1078069849002553	0.14046483304577315
0.03892619619061457	0.035532174517362014	0.3784414975716583	0.03967772956112056	0.053916458580814064	0.0989276507713318	0.027847139728639832	0.032097747824189504	0.030756301162856367	0.26387710409141196
0.041621850133513084	0.13786903404986295	0.03528599637186744	0.024883209452408867	0.03220904036431155	0.2941730480058651	0.07423223258576679	0.2922894158064572	0.03259967999657512	0.03483649323337236
0.21635590607403085	0.4262126154195671	0.032179543352319866	0.045827045096798066	0.026897424662869318	0.04405011115979392	0.0632312610551258	0.04762832059458308	0.029445174691267933	0.06817259789364402
0.05287178452084595	0.0563591917289022	0.04750050460876015	0.04375518625670024	0.04600910538473628	0.04503352844872075	0.05127946354482068	0.04717531229675488	0.5657449146650513	0.04427100854470862
0.15494984057858316	0.3282396246468099	0.062226196956735765	0.08985924255385347	0.04559063690800223	0.051092619954895474	0.0941947274282604	0.09263939653161216	0.043315965471654255	0.037891748969593436
0.04073260514147575	0.05426333263121973	0.044754711682163086	0.431799717148618	0.24421508741311404	0.04834552001524567	0.03572753989508391	0.033159811031203724	0.03393213572854269	0.033069539313332875
0.05716820327598755	0.17651047112125007	0.09552957576909693	0.1148496657478702	0.2551658587586733	0.039590659949941286	0.049868516934385036	0.07404872794094346	0.09070113740772444	0.04656718309412906
0.05823590913411285	0.05788423153692643	0.04055698127554419	0.1631023666951811	0.08214998574280036	0.07216044102271686	0.04062351487501192	0.1342172797262618	0.3028704495770361	0.048198840414409486
0.19068873323463773	0.21241649542243907	0.031936127744511135	0.06498442229931273	0.039264644143447415	0.04135640158796792	0.058745976681323676	0.284199129416444	0.042409645653342765	0.033998423816573566
0.036143282297679935	0.1148003394408786	0.032360428842912736	0.0457587818375226	0.030890315178026963	0.06861725650495415	0.0900713542973931	0.06968697335867192	0.4828367217660485	0.02883454647591025
0.04645354100542071	0.2831495478987383	0.07337238092121758	0.05153627171885719	0.03956022381466567	0.03877490919799738	0.048220498892924436	0.26527273322208034	0.04974749953644613	0.10391239379165147
0.05803099682986986	0.04237603224922715	0.18184219795702675	0.09939924073421784	0.35287268600054794	0.08130797229071278	0.03039019999217268	0.040272396383703335	0.041877030253219184	0.07163124730930312
0.019875832750084227	0.028475516499468626	0.0661469269253699	0.11178292765119116	0.5857635378593451	0.06251134095445464	0.027898747958628203	0.02438629235036419	0.040898722036446636	0.03226015501464605
0.06456955085462247	0.09979168300952686	0.04949925476557804	0.05248890864559098	0.07583087100907368	0.13832596815103387	0.03423720245099321	0.3156045986629368	0.05693416660129521	0.11271779584934954
0.07118858368671895	0.029592061428744043	0.029925913297959295	0.1305218744006649	0.50847060327743	0.034265987597758285	0.07076238981112508	0.037966771084166184	0.06433396552091544	0.02297184989451683
0.042860944777112484	0.049660678642714604	0.04081170991350621	0.05376580172987359	0.033506320691949414	0.06566200931470398	0.0568862275449103	0.5176779773785762	0.10952761144377922	0.029640718562874237
0.01701255024198169	0.02212561179011837	0.16468979848522078	0.0325431329122577	0.02126158641620869	0.4465917480108276	0.031066633855576488	0.025390315259891192	0.020856916304377537	0.21846170672353946
0.07370180274371911	0.10353103317175183	0.043698317650413536	0.2634809745588195	0.2652631245445615	0.04853784494503072	0.04310426765516598	0.044458701644330516	0.04818141494788211	0.06604251813832675
0.04180621807233	0.039793294766399485	0.1139669812916541	0.06054839473595181	0.04563753848235737	0.09768598396427487	0.04241516966067866	0.034684867553029554	0.061749382590750565	0.4617121688825743
0.04802074682751285	0.24146840139671985	0.055999922296526214	0.12756967816192427	0.18036433216292475	0.027414756860973853	0.03736080151133261	0.17448800695446087	0.05559197905891387	0.05172137476871085
0.03179914680443023	0.015427967594223269	0.023729012563109005	0.10014872216351638	0.6641814410394922	0.02921216390747907	0.041943563852686896	0.022828852099722043	0.04806465500371816	0.02266447497162531
0.2886067864271462	0.09455089820359296	0.02545708582834321	0.018127744510977973	0.023936127744510927	0.0543113772455089	0.13961277445109793	0.2400359281437124	0.08859481037924156	0.0267664670658682
0.16446259424613646	0.062905990139862	0.053617147330780435	0.025397967316251033	0.031005127554079314	0.5261984864193873	0.02874815739545658	0.029636839395414276	0.02625843718922593	0.05176925301340809
0.019618989868364425	0.024230020970716776	0.05588822355289429	0.04880113191338845	0.7141792364637818	0.024975365724247703	0.02230349427726821	0.03316784153212558	0.02722403294676465	0.029611662750448464
0.0746246969662208	0.14226718975841382	0.041243184129824716	0.06448405870251835	0.06673243551211759	0.05532230558041002	0.08653191700889426	0.3599773632811006	0.045869945931891073	0.06294690312860864
0.22494321701424744	0.03149562943079362	0.03537063803427625	0.3539266294996218	0.12868056989469334	0.08531213435198548	0.03814440085346545	0.03966549659302092	0.03276894486888287	0.029692339459012958
0.4646405636620331	0.03404277918663772	0.02247832494655916	0.2315988864842375	0.08508924501329945	0.028731893198082763	0.049537289058247135	0.014861629291306529	0.04563378785665916	0.02338560130293726
0.2107125035643	0.04718242087254065	0.045507199885942456	0.4587164955802679	0.058793128029654924	0.030546050755631538	0.033869760479041826	0.03368263473053892	0.04344881665240953	0.037540989449672116
0.034687381992771216	0.030824836812860745	0.07191023358688038	0.0949776123428817	0.5634460808113512	0.04207800614986242	0.0428008847170524	0.046954739170307964	0.03935911959864065	0.032961104817392214
0.034946500441739456	0.06250886205730605	0.02425749593708755	0.07638820719217299	0.029978294776567063	0.05397401917476531	0.052746965086220995	0.5625361299259404	0.06190351537362431	0.04076001003457557
0.14456131724820184	0.15531400542024498	0.024859372164761487	0.04356682529369449	0.04296392552139147	0.024543288788991098	0.0374149062578657	0.4554234639225948	0.043414637001656715	0.027938258380599715
0.29772954091816345	0.08297155688622766	0.041354790419161694	0.1727420159680637	0.05164670658682635	0.03411926147704584	0.12621007984031965	0.05550149700598804	0.098690119760479	0.039034431137724535
0.03454757152361946	0.09436959414504337	0.06875415834996673	0.08723386560212906	0.14398702594810392	0.12384397870924807	0.2060462408516301	0.12191450432468402	0.05128908848968753	0.06801397205588826
0.04383233532934138	0.037524950099800336	0.061936127744511064	0.07158682634730543	0.4772255489021964	0.0725948103792414	0.05950099800399205	0.039071856287425134	0.08989021956087835	0.046836327345309424
0.111776447105789	0.13393130750946303	0.042172915579629024	0.06923911513073433	0.03546434102748852	0.3062919803546437	0.05708085902883012	0.15146470544388474	0.047837934090325406	0.04474039472921365
0.05338138888100566	0.1049843441079924	0.050969151743905663	0.03774441638050897	0.034452422169878115	0.4471152481766312	0.0842485644824096	0.06080729536188281	0.07390905393005466	0.05238811476572906
0.028962994513065717	0.024979330042843008	0.15936328180459164	0.02763510635632481	0.036270555124061236	0.5697057767310569	0.0369470264491934	0.028461904642597444	0.023876932327812832	0.06379709200845125
0.11573463243005505	0.3114787374403733	0.04522311309584229	0.19370580872153986	0.0692936161575155	0.02703914205487314	0.0602692919246253	0.0839507425826314	0.044098244189586966	0.04920667140295685
0.210715498463654	0.29539261725511706	0.039671693956485225	0.10041328132117557	0.03346833304345655	0.058778708143878027	0.08577865016854283	0.0628121350659674	0.06862623301115606	0.04434284957056829
0.03162649769712655	0.05840396768789295	0.03640917610761856	0.021591166697076714	0.02673323712685429	0.026539718347238984	0.06066537285539723	0.5803959947141726	0.11661441659617056	0.04102045217045137
0.08317888033456887	0.2340913411272692	0.039551848683585265	0.05231204258150363	0.044399296644805686	0.05467636156258902	0.08421252732629964	0.2997457466020337	0.04110825967113396	0.06672369546621025
0.039717026124741636	0.05581756840301697	0.1923321498595728	0.07514175189444115	0.12951972161870942	0.05015632451910335	0.043929839436171896	0.05741614116898947	0.05738081359405089	0.29858866338120305
0.052217598700903284	0.03216448459014157	0.041848506377076496	0.08928752664163209	0.039091308907608535	0.07404682161101515	0.09316959301735517	0.04315944382421602	0.4887851415812443	0.04622957474880749
0.032569344070479934	0.024126459724229492	0.03351458003533176	0.03901622043269797	0.028926055934108817	0.0183173882120816	0.02720077087204895	0.13015807465528706	0.6448665886617571	0.021304517401977627
0.08417208136917627	0.0959888733171957	0.045037584405656486	0.04767061621437938	0.03709602072450822	0.0769949462776572	0.09541555187497328	0.3598866097592049	0.12127871915742952	0.036458996899817166
0.034682846695988465	0.2446699521311353	0.035345238726087684	0.08921979050748051	0.11031035274583563	0.04776288131701194	0.04567855439563349	0.2911610407503569	0.035619027431861815	0.06555031529860635
0.04541384520678267	0.040283918145018215	0.10282239259798136	0.06348984274441807	0.07525136642602663	0.06634394761878143	0.0855765105303413	0.030191952543511206	0.044555748316451066	0.4460704758706886
0.024030510407756	0.027737382378101003	0.1551967493584257	0.024757627601939083	0.03105930995152555	0.0372968349016254	0.023695466210436358	0.032641859138865165	0.029932991160536118	0.6136512688907889
0.057372798886213286	0.030693062274028488	0.047279107265895126	0.04819542409842242	0.040616276344108915	0.04063048280662878	0.04123425746372022	0.04041738586883172	0.5980210397709925	0.05554016522115905
0.05507980454860895	0.04269597006703445	0.050980476323339005	0.26340866653789186	0.29146724472202584	0.04145830203392497	0.11668419433534362	0.048619606664806636	0.03797423074996963	0.0516315040170555
0.027634995495734185	0.028438697825587764	0.3696854079451728	0.031485701164043554	0.036484553017858	0.07938989278080992	0.0497677211947785	0.02517089714376551	0.028014766926324337	0.3239273665059269
0.1142366429930836	0.14491017964071862	0.048962540036206634	0.07124355939284216	0.0564173977626141	0.050939980504108064	0.2169521422271736	0.05671447802070265	0.0504757926008448	0.18914728682170576
0.05693571534616713	0.09420827765955696	0.07177380775638807	0.0820177826165849	0.06661058049190872	0.051632272644793	0.07937018524933613	0.34297520661157	0.049058906979429516	0.10541726464426494
0.04179491484321063	0.04248512321152068	0.2804577760367116	0.0519428432853921	0.035349861025612335	0.1051261962057196	0.07211744734829449	0.05890088980916696	0.06541123360755177	0.2464137146268212
0.08643936616562797	0.11516762393580204	0.053810745855228534	0.09395494724836052	0.034400586581938244	0.045684141920241235	0.18030265998615053	0.045409181636726685	0.2482891360136871	0.0965416106562384
0.09000039137411484	0.0617275253414737	0.053712183476184734	0.2981957653320813	0.2309890023873828	0.12136511291143252	0.028515517983640475	0.03379906852960738	0.04936793080505639	0.032327501859026955
0.0932652070376619	0.2974822555660874	0.04115321480590951	0.15973458488428566	0.03276843995406868	0.056003822470888316	0.10855509059101856	0.06846538583065527	0.03992015968063877	0.10265183917878508
0.03829032582317378	0.047344160599664	0.16102327718663378	0.03421215123709414	0.14430132540674045	0.1747081376814716	0.02968882379126639	0.07006849610132243	0.1338545929723286	0.16650870920030453
0.029390199193449783	0.027475660923051915	0.4906309829320928	0.03196667888712383	0.035928143712574905	0.1772679131532852	0.03305633630697792	0.03828058169375547	0.038932339402827136	0.09707116379485932
0.060398683153174135	0.06442526203005244	0.028838427042019894	0.6840215672551001	0.035681882987272234	0.030320311757437525	0.015259524241560202	0.01455098461086488	0.03397101900095915	0.03253233792155952
0.08230141658430706	0.19113229850977656	0.056799023312598285	0.08419407140411712	0.029397515648315182	0.04911859129637197	0.0412314529517019	0.04127666996104888	0.03463622915980343	0.3899127311719607
0.06052010810914099	0.0622009569377987	0.0414864051800706	0.05516240246779161	0.032919806320373626	0.057549971826681534	0.5520537871625121	0.02619641100573989	0.05837129568614007	0.05353885530374697
0.08298919402574156	0.1011425425012045	0.2041606442287838	0.06428522265813214	0.22571236836671466	0.06520579530593981	0.044746713469612516	0.06977424461421987	0.08459804528873288	0.057385229540918126
0.2609674268484317	0.07918206140909656	0.04035545929417731	0.18339915912855104	0.06547543211449394	0.06266191022210862	0.162653416571113	0.0526394020469695	0.05694992992737884	0.03571580243767755
0.05328103482956541	0.025228612542357042	0.024571013012734098	0.032864503551037316	0.03691841123953625	0.40467127759983657	0.32521004502622713	0.03168082439771599	0.04185427594423532	0.023720001856751462
0.06938742105765686	0.037278518134573516	0.03839701008006753	0.3968191180281804	0.2353334333610687	0.08307758060189435	0.053801281264350985	0.02719845047945128	0.035550766348851355	0.023156420643905908
0.15526184473158958	0.09941958188885397	0.028823931085198186	0.09343155793675813	0.03436547956718136	0.022888433658997905	0.0639379136463916	0.4023663199915965	0.05015626641453936	0.04934867107889492
0.03318496696446668	0.049910873440285164	0.07337197263227561	0.035586580848997185	0.0407740668395828	0.04898224940493342	0.054767470406780025	0.04697556758141472	0.042161665972867135	0.5742845859083959
0.04489785860378007	0.04869273798082845	0.042932653212094295	0.04070870604470071	0.034289445799758456	0.054495946378847214	0.09039944801754526	0.18373746334491492	0.4314334294374218	0.02841231118010895
0.10123982803623516	0.16115845232611686	0.10693996622140324	0.039126874456215835	0.04350273811351666	0.03360586519269155	0.036369568555197296	0.033068478427759895	0.058523977685654274	0.3864642509852093
0.02582952906069044	0.06832539541379297	0.18419267076408236	0.023194535022364463	0.06117797408483355	0.029024459332160708	0.02947240831867615	0.02301008543968165	0.04034834621186663	0.5154245963518509
0.12940273299554758	0.05635498234300618	0.05373253493013967	0.2234116382619381	0.2768862275449109	0.049543988945186544	0.08225395363119907	0.02648241977583296	0.035307845846767966	0.066623675725472
0.11844719112843195	0.2395778514230445	0.04871966281214296	0.03461485579909068	0.019945856505516262	0.081580307318854	0.031774929950076115	0.2915878456862994	0.05295347547185917	0.0807980239046847
0.08017298735861629	0.10859653242534537	0.07111267660756936	0.2094145043246837	0.03596728112402664	0.28536065124652665	0.05774725059684568	0.039978865797816315	0.03153496927713217	0.08011428124143873
0.2544878192333287	0.07169635088796765	0.030957316136956837	0.038583090229796765	0.02958825937867855	0.3842667229643277	0.06171950969855156	0.03341394134807306	0.05323967449715944	0.04204731562515985
0.08847742303411663	0.11804041686212735	0.038089719179153166	0.12948296954478072	0.05830734843676697	0.06634656953374372	0.3455577324613433	0.051528279845838194	0.037776980601009966	0.06639256050111758
0.07846529163894439	0.07792193390995797	0.05299401197604802	0.4666333998669326	0.08298957640275012	0.04893546240851642	0.06449323575072094	0.04250388112663577	0.04978931026835234	0.03527389665114232
0.33460837522279885	0.17012797148178574	0.06631552947616469	0.16155648569082567	0.03353827462132602	0.10247064399628844	0.038718549523027626	0.02296410523434731	0.03644884144753982	0.033251223305896624
0.06309469414584504	0.3698787164626565	0.05417277894011186	0.08811293076497599	0.04504244523002198	0.04578794218791341	0.11675444292138645	0.09758795661688692	0.06161171632638339	0.05795637640381876
0.0905749023368533	0.04870705516341612	0.06039689708107069	0.1272984756743497	0.07813051736378251	0.053769555860346346	0.3162985016930756	0.11805439400528556	0.07773280255132195	0.029036898270498043
0.0568183361168819	0.07156774885602947	0.020835879261884387	0.1058834711529323	0.08907015900172448	0.044088693361576184	0.5378664439827777	0.023391991527149783	0.03302578516436515	0.01745149157467374
0.02694610778443117	0.03772985003444433	0.10857046968010876	0.026857788847084545	0.06586826347305386	0.05261159097733741	0.02928655962411458	0.032015614788122884	0.027758642008019342	0.5923551127832836
0.03538739254558625	0.05533952016286183	0.06603526015697711	0.06912072269803053	0.05582460576854285	0.04279886442254957	0.05211091760701731	0.12768089319369252	0.04161398318900071	0.4540878402557438
0.046097748636804665	0.12373019324479552	0.032226050691912464	0.0438452703531485	0.03576088047368959	0.042295297672810865	0.05340157673479855	0.5333021108620748	0.05656842739102801	0.03277244393893792
0.029239042576005025	0.024661420959733414	0.03222480658517677	0.0612823938899062	0.6945695386087326	0.033280546345325936	0.03225779845268145	0.0265254614737467	0.03116906682502767	0.034789924283664064
0.3972881305059057	0.20630918613900026	0.034757552564044836	0.09983041435925133	0.034682514669908286	0.028904596821394887	0.044347395434694535	0.06356460012306225	0.05735146248855678	0.03296414689418158
0.03820137502772203	0.06473164781548009	0.14016411621202032	0.053018962075848386	0.0457695719671767	0.04880516744289201	0.05629019738301178	0.0593535151918386	0.04869427811044578	0.4449711687735645
0.14064145439804732	0.3547386463276539	0.0403299361541816	0.1196635426718304	0.02574541865496377	0.02779430102267872	0.0823562587848586	0.09191770983419456	0.04703617048463783	0.06977656166695327
0.15095006836720307	0.16722460590629806	0.06961667216747633	0.17848554858786378	0.04686689612900208	0.18045012337529712	0.06374652270262646	0.03432505068602966	0.03611674289216864	0.07221776918603749
0.030874278379268368	0.03698999307781753	0.021680544634636457	0.03107589534735267	0.03349529896436082	0.020914400155917157	0.046660886980248464	0.06543814727447454	0.6873996115513071	0.025470943634616508
0.1570822549274852	0.2483319805401981	0.024212444675865658	0.07804850656742784	0.02140476081085909	0.020644133727430083	0.11084225411070434	0.031706408155555865	0.042059104297798335	0.2656681521866751
0.050163032713199454	0.0436874342917219	0.04083055263518756	0.4569982173058461	0.1683388947296248	0.03772226539287842	0.07670536789017375	0.017487924913531714	0.019742956834422804	0.08832335329341323
0.19957531745020607	0.4127121643238349	0.018666213671946843	0.07717331294857106	0.02317351113376081	0.023190498435752605	0.07820387593607123	0.06449795444571849	0.06456024121968817	0.03824691043445028
0.12896207584830352	0.21906187624750534	0.06073852295409182	0.1399001996007984	0.19921157684630694	0.04115768463073853	0.03662674650698596	0.052884231536926236	0.0722055888223553	0.04925149700598813
0.17728408728760978	0.13091464130562416	0.04971569466109811	0.058253241416327275	0.0401214377966756	0.0972257166339594	0.09162347573760073	0.2055049564736073	0.04692296080108704	0.1024337878864124
0.1547431452883708	0.4254648597541768	0.03432369710340084	0.040703282430354634	0.04802834522342905	0.03491581430440546	0.0426324384723378	0.06452167435464011	0.06279307413880368	0.09187366893008302
0.04159406055613638	0.15992881960945826	0.031339437527062274	0.058406995532744005	0.03957957101669672	0.030581693755346456	0.01790070652346101	0.5307691495316244	0.05895352152837177	0.030946044419098324
0.026592384850552032	0.03823997574471311	0.05490285252280252	0.03494908916344524	0.0306286161853508	0.023472043255261598	0.03740620025771238	0.6409964880365862	0.08311225649965889	0.029700093483918208
0.026372034691678595	0.04436554619374807	0.16110551757841252	0.03389680815360428	0.04513686491324137	0.4212754432138671	0.11761727282897327	0.03525691978874107	0.03485065267694694	0.08012293996078627
0.024299502261300163	0.02334571363601905	0.07482503347734921	0.08647894085247225	0.5574357613886146	0.07519770585411463	0.024627959271330727	0.0210149321609944	0.0914373784077414	0.02133707269006289
0.5265721189200536	0.12075217985082462	0.019909654375459582	0.051757537556465935	0.022481353083307044	0.02100220611408759	0.14946107784431106	0.0211492803865952	0.028280281542178768	0.03863431032671494
0.02423002097071689	0.02051087698021686	0.03567043128932023	0.03334596629525773	0.4900325930417646	0.0920235478410266	0.18136890775411207	0.025756082771166644	0.03595340963642345	0.061108163419995136
0.019333484928876515	0.031476287930468305	0.07512064478637641	0.23178958538619016	0.4828671770383284	0.05988529270572757	0.02012683493771957	0.02307789484322504	0.02763081432072576	0.028691983122363006
0.036309199782253714	0.04519143531119567	0.07843404100889141	0.3568045726728361	0.13498457630194172	0.07547632008709843	0.0919706042460534	0.03676283796044279	0.060560696788241664	0.08350571584104519
0.061255064242224926	0.1109405902154503	0.02369631446489173	0.08132476465832651	0.03496439615049084	0.07199331314487742	0.08640841886022002	0.0691477456985343	0.4323846586004195	0.02788473396456516
0.03619242351533868	0.05882312030990267	0.07528497012942759	0.045671722756577535	0.022992342840451437	0.059748099619576	0.03868221744663978	0.5840792283029759	0.03464151835701427	0.043884356722095785
0.057414582599507075	0.13863123426349938	0.05509242952004492	0.2420648898281865	0.07485029940119793	0.08555438143321227	0.053194265064642185	0.16652316282467758	0.05022634469622863	0.07644841036880526
0.043424729488391565	0.08033616976573175	0.07465490072486597	0.034117029099695294	0.09527471373043372	0.11345309381237507	0.02322512868998844	0.3265427040655529	0.06375459607101581	0.14521693455194876
0.4421700078104649	0.057786600711620575	0.032174780873036525	0.1445261650611816	0.04826217130955507	0.05120194393821082	0.07861451011021442	0.04155818797188248	0.06637811333854013	0.037327518875293016
0.0242567496585776	0.05335119235213785	0.1370259481037925	0.026105683370101888	0.038633259796197035	0.03508771929824557	0.03245088769828764	0.03792415169660674	0.03293413173652696	0.582230276289526
0.09791590004348837	0.0816579132238316	0.04241795738132682	0.16474313941948548	0.330378349446359	0.04454777595646695	0.05198541464556916	0.07519040132026447	0.06117374190167145	0.049989406661537165
0.06963161981526206	0.17404808521382034	0.037071441841853216	0.055549997856315966	0.03728104649888765	0.07046051095898886	0.07575302854910705	0.4000924165987834	0.033412887828162284	0.046698964838818836
0.4618158050096992	0.07534227320007889	0.029363807596075545	0.16793877034663102	0.02949734334148612	0.044031654999859435	0.08076101318489771	0.032561637288802785	0.0348317449607828	0.043855950071687626
0.0460547830891892	0.05251643605444477	0.08051693223722052	0.05489585800151079	0.04038251181253311	0.5601677999932346	0.03431554969157725	0.03573643673105748	0.04827632869853495	0.04713736369069749
0.10039396425807284	0.09130427192262712	0.023119940876264844	0.2459279691346162	0.06624069644966625	0.031621887420494314	0.0727466350098636	0.11401686423072233	0.22322119609178165	0.03140657460589034
0.037401591666452544	0.06357242596352354	0.0909425783625881	0.03800125071744929	0.08203335817635113	0.0785724687963129	0.4426768780036492	0.055793991416309065	0.06269007050277117	0.04831538639459279
0.025261403797908758	0.03513157171894743	0.5070775879433789	0.031716383746268915	0.039416579684667455	0.1820579025435368	0.028356131773150856	0.02904283176765725	0.03639509970883921	0.08554450731564378
0.07794466932057667	0.12686359125324792	0.06705025702784367	0.03695402491107189	0.041280567356906384	0.33896452904247404	0.07524615573322634	0.07718640930429639	0.04347729122760072	0.11503250482275673
0.042795696333690895	0.018502230950573708	0.03065498781109818	0.08230621252464883	0.662594328445725	0.06467949413045151	0.016321481784921116	0.015626694297521712	0.04215713442330628	0.024361739298063786
0.032874101421217765	0.034757552564044863	0.03948493989464684	0.17155163357495545	0.5566986328095691	0.042771599657827265	0.02947488481683254	0.027756517041105797	0.02914471808263181	0.03548542013716933
0.1620854152261922	0.060410768876190776	0.023356337434064272	0.4952708961162646	0.1063189525089255	0.03817637057040592	0.03534108254080068	0.026761292230354054	0.03103596728112395	0.02124291721567753
0.039402676129223116	0.07537702373031674	0.04510423597249963	0.17922488356620073	0.04751607895320487	0.11025171878465327	0.3079304354254449	0.035576994159828484	0.12361388334442235	0.036002069934205634
0.1279417449685604	0.18163672654690632	0.04681545998911283	0.09192681830015892	0.02950620498134167	0.03944679810339802	0.08096060842741427	0.044622218014563765	0.2876381624103569	0.0695052582581873
0.08669839807564353	0.09296791033317993	0.07284149649419115	0.2569348482522138	0.04990019960079856	0.10403551870617747	0.1096269000460617	0.06878550591125439	0.0459081836327347	0.11230103894774557
0.024026296848681725	0.027061119396893818	0.3072219872522608	0.052853401004682055	0.06375353382454421	0.05248239580318917	0.1223204149322172	0.030036581112867018	0.049180449509902115	0.2710638203147611
0.3325000484467964	0.127463519562816	0.046053524019921466	0.05626610855958003	0.03803073464721054	0.04234249946708537	0.06509311474139108	0.05992868631668714	0.15442900606553894	0.07789275817297454
0.14210467952982928	0.22506376136615666	0.043995342648037096	0.11148536260811713	0.043662674650698584	0.08445608782435111	0.095933133732535	0.11000221778664897	0.0678504102905301	0.07544632956309598
0.07170007810465984	0.13622320576238792	0.08934305302438596	0.08459602534062331	0.03246550377505865	0.305927275883018	0.09297058057797512	0.03564175995834421	0.04143018311203692	0.1097023344615115
0.06479594003482361	0.08276001189111133	0.04521807448931893	0.16504225591370433	0.3539516711258339	0.05355246952902662	0.0546141759035117	0.04633286618252825	0.10147789527328308	0.03225463965685633
0.2441783100465733	0.20549511306026436	0.030820987133713895	0.12513002164684697	0.07768500557570304	0.035759466981529944	0.06520292747837676	0.08358869116227619	0.07848153458341521	0.05365794233130001
0.04087940623607167	0.03013390694339495	0.11617541615797522	0.04475514989438612	0.05011336550200577	0.056227351122996816	0.03719744976067296	0.03329263802492121	0.08246613568978559	0.5087591806677904
0.08046245171993698	0.3591647873085003	0.06454623221090271	0.0765611633875108	0.06891411981232343	0.059348834797936616	0.04824117997770703	0.09925603338777016	0.0626668740441196	0.08083832335329337
0.16508649367930806	0.14342149035262813	0.05412092481703263	0.1654399534264802	0.05406894544244842	0.051189288090485716	0.11640261144377917	0.12457376912840985	0.07397704590818369	0.05171947771124418
0.03604555594692984	0.05466517944503156	0.05147548041172573	0.20750655551641775	0.10608195373957974	0.1911764705882352	0.17820241869202755	0.05278658369535453	0.04794332902821821	0.07411647293648005
0.03294948564409633	0.043727928757868725	0.10813245304263353	0.045171196069399545	0.047156968115051816	0.07236808434413224	0.043635805312451884	0.036163570295306716	0.039807564358462416	0.5308869440605969
0.08564252875630131	0.11323299347251448	0.05506104907302524	0.04486522450594317	0.08398817979656309	0.05044565523607444	0.03814593036149922	0.336258414102726	0.08474942007876156	0.10761060461659276
0.040960732563309316	0.04291890153342594	0.06396685302381022	0.034026733263331006	0.03903094285362908	0.4909422860440258	0.037271428706567834	0.03832146134271735	0.03934311471843036	0.17321754595075284
0.02629418582190443	0.04862854935290692	0.10596548837808248	0.02994011976047898	0.0532563904449164	0.3682554246346014	0.17910147447041402	0.029473311441632788	0.03082544588242869	0.12825960981263318
0.08473961168571925	0.2584124679933069	0.03699671364342028	0.062030820513854765	0.05495406493410501	0.07280388717514445	0.05335457032063812	0.25714900165997817	0.05754820325678646	0.062010658817045886
0.056622205324800036	0.15447412054198462	0.02190328338032928	0.17138210351783206	0.10871906979691397	0.06652303857892686	0.29633325940711136	0.05315295335255416	0.0329552535141357	0.037934712585411125
0.04822522786594649	0.43507390812780017	0.04902083944000134	0.0459360998283156	0.05796798012366897	0.06093407590413603	0.05031196348561638	0.1441382968329076	0.03922923384001231	0.0691623745515961
0.031824140497882084	0.05520312510292945	0.042067679821874315	0.028392060762962436	0.04334565193046238	0.03721929079135459	0.060361125932952515	0.5677687529231965	0.05905680388398104	0.07476136835240395
0.05245649052771693	0.3847830654480519	0.03203242637531948	0.04355324438841631	0.026429596946458155	0.050145323388311465	0.044603774906327866	0.26245754105823355	0.046608537311342464	0.05692999964982366
0.0408493358111364	0.033355702388326865	0.3132011838392179	0.02918301328377728	0.03195333470989055	0.10249328928350193	0.02778064560534102	0.04883336774726408	0.04533175029251843	0.3270183770390244
0.03073552143832637	0.025569162427025657	0.021760989299596342	0.043000465234943684	0.03416100130565941	0.020916812990560245	0.033688262572599215	0.04217504839944168	0.7214780964387011	0.0265146398931461
0.05055167442891992	0.06225049900199585	0.14512641383898875	0.04608837879795954	0.043731980483477366	0.07005433577289856	0.06205644267021512	0.05107839875803952	0.046407185628742464	0.4226546906187624
0.036668385084136536	0.05764629681035305	0.1005009847853968	0.046027150996020984	0.052385295633897384	0.058518724141121664	0.04627830431851526	0.042008697836115785	0.052887602278885545	0.5070785581155546
0.1743123921648225	0.08831489563246378	0.1587587536790824	0.10333570147839914	0.10698095334754228	0.09752528840623853	0.05373997767177506	0.0472783247065192	0.06935281978416037	0.10040089312899636
0.03765392292338395	0.02683248886841706	0.023528327959465658	0.04026408721019499	0.02902502686933822	0.02483033932135726	0.037451251343466836	0.04588975894365115	0.7093443881467844	0.02518040841394139
0.0417561104206681	0.03283998041652572	0.07105600120513685	0.027002598576431985	0.027501600572440013	0.6644446955146298	0.029431702632470982	0.034327571272549415	0.038978646480623734	0.032661092908522836
0.04193988261101536	0.120503547360724	0.031264204264737715	0.04339439932017121	0.02874251497005972	0.0219877077528111	0.05582103120491661	0.5543724432323467	0.06677733641627599	0.03519693286693908
0.16952482469615718	0.15507205484319336	0.036952273463544134	0.0602355498427228	0.054341578622859016	0.05249187488896545	0.08761534522577888	0.1070529098870322	0.19862892017013103	0.07808466835961614
0.09849531705819133	0.04967948717948719	0.04579302932596342	0.06978350990327033	0.08119338246583736	0.0716547673883004	0.05333563641946875	0.18416052510363864	0.2892388300322426	0.056665515123598985
0.4637356303435912	0.07775892066135112	0.0358427529966804	0.11460501456979096	0.058460618869213415	0.03941848922475902	0.08424861506932678	0.04899292324442026	0.04287681321848287	0.03406022180238449
0.05271228376580174	0.1114177894211576	0.045643088822355286	0.0884377079174984	0.0465579258150366	0.14800607119095138	0.052790252827678	0.32273993679308033	0.06355518130405853	0.068139762142382
0.029283750558182838	0.028385277961597007	0.042018389097815176	0.32176617116171946	0.4219700760204653	0.0442995410795659	0.02638926997756504	0.024904369159255483	0.034131198519403265	0.02685195646442951
0.1194890219560876	0.4219800399201599	0.05890618762475031	0.08425548902195606	0.0292215568862274	0.04299401197604776	0.03906586826347296	0.07247904191616762	0.0276566866267464	0.10395209580838302
0.13411638261937658	0.17516409488714868	0.025055657914939397	0.1271591432519576	0.03654230001535397	0.07247044372792881	0.08509423460770763	0.2697681559957003	0.04342756794104096	0.031202019038845393
0.08975742209275148	0.13704123284961595	0.04145762528996067	0.029247810684936374	0.036018053982125715	0.3169696642750528	0.16935498372624114	0.0908093722464982	0.04342666019312736	0.04591717465968974
0.06194429323171832	0.1852431500635091	0.061887588459444774	0.0782979495554345	0.0492991290146979	0.06593630919978248	0.053846851751043416	0.2813010342950463	0.07283160950825612	0.08941208492106684
0.055421686746987935	0.15268258663396075	0.043556260972031816	0.12638337782266776	0.305908664598514	0.030690426376163295	0.13816222975735273	0.040328980593030736	0.05811509511098285	0.04875069138830762
0.10197383011754296	0.09884231536926162	0.15489909070747376	0.14428919937901935	0.11751607895320475	0.09716566866267476	0.09034375693058333	0.08895098691505876	0.04318474162785535	0.0628343313373253
0.3534568290319957	0.1461171224801857	0.04179944205156946	0.05292339298012154	0.04376043235167109	0.07255664110375726	0.07684047110457451	0.0697085361440861	0.08115931878932213	0.06167781396271816
0.091446067141735	0.14913160105129128	0.06956223300006315	0.08400393782570625	0.07778108940490057	0.04250322883644464	0.062002691449679626	0.046143008101444005	0.06963448668274308	0.30779165650599305
0.4054175114338238	0.0675656560893962	0.052053373567825134	0.058269288195263225	0.04237194901535531	0.12142643846165956	0.05928300878557865	0.08742357804076911	0.050827478900467016	0.055361717509862435
0.4847763489414617	0.06526291678937213	0.026504368312555232	0.06365138575308404	0.05276332580740157	0.05517653218153859	0.08598377016458889	0.07258433951768613	0.061107293609502275	0.03218971892281015
0.03406791858459942	0.056383830977500764	0.062059554360666375	0.1333998669328011	0.08910071014433729	0.0933099786820916	0.3938110174209418	0.051543172159083085	0.0323434763126807	0.053980474425299
0.02977444320844477	0.05438924522496506	0.05643258936672101	0.15631188216452496	0.4121401465843021	0.06695699510070748	0.04035407445977613	0.05019999526638425	0.07754451571165985	0.05589611291251481
0.08368240045730102	0.0990975794889094	0.04926297639462855	0.052542801720502685	0.03819590865217929	0.034653697300235264	0.04146636304855083	0.4257306982279572	0.07477064650042625	0.10059692820930903
0.04086248104649081	0.03175623002921198	0.13978052478733552	0.032424421543179816	0.029280494804382738	0.5657954477311481	0.0459253167484773	0.02735301928332183	0.028706535427000177	0.058115528599453424
0.03758732534930141	0.034150449101796376	0.033944610778443116	0.09199725548902192	0.03191117764471057	0.036957335329341326	0.06138348303393209	0.5590880738522953	0.08153692614770458	0.03144336327345309
0.1199680638722553	0.042051896207584684	0.030562874251496893	0.3309940119760476	0.043129740518961984	0.07967265469061854	0.2516646706586819	0.03832335329341308	0.03689421157684618	0.026738522954091657
0.1906819272846715	0.3213446524672176	0.06671467192197889	0.06005710098789758	0.04517547184112778	0.045668157356173605	0.07599989893630457	0.04732307536825078	0.047866292730993715	0.09916875110538413
0.2649375804603785	0.2658706256126797	0.04878999397654382	0.06772254307952133	0.05201431456613397	0.0782694965099389	0.04933328609054073	0.07262398280362344	0.048199459070025666	0.052238717830610966
0.09406068246282576	0.18517987947550008	0.11388705841904807	0.11914926128604175	0.07526573646964463	0.05004345376233204	0.07890439217259278	0.06444527213515536	0.11602632056461293	0.10303794325225216
0.3357989902547846	0.2136980940080629	0.033298109663026765	0.0630112324370864	0.03882431215999365	0.04545418965989572	0.09394544244843672	0.04078118273257392	0.04651872725137944	0.08866971938476016
0.031049013084941325	0.1406710388746317	0.10666761714665904	0.048015080949212835	0.11522193707822452	0.09870734721034116	0.038478598358838025	0.2491445680068436	0.034914298387352403	0.1371305009029558
0.05646888042097632	0.4462275449101791	0.030070767555797562	0.07893304300489917	0.029250589729631658	0.10554890219560853	0.11366358192705492	0.07589185265831959	0.03467247323534744	0.02927236436218471
0.10184873698296328	0.4375219598256695	0.03560668924323638	0.11505079728184127	0.029312162192469036	0.026949845627097988	0.039718316176635626	0.06751291424641342	0.043680429403365716	0.10279814902031192
0.27093525367565563	0.06482459916767755	0.05633178088267896	0.09711296361525347	0.04558203853730433	0.21850416813432005	0.0760570362542889	0.05254849777569028	0.06011506398966755	0.05798859796746358
0.2735447832250684	0.08280259269447024	0.05947821671145375	0.07834507663119038	0.03429184034757364	0.2869878617323654	0.0339321357285431	0.04354541799792663	0.035540226966561735	0.07153184796484804
0.03984554255974044	0.05549648366817756	0.07024269218572235	0.2329173428843255	0.3445911914488777	0.055822933572108366	0.04259704889286836	0.041664334881638516	0.06515007368440716	0.051672356222135285
0.030082691759338562	0.05598802395209583	0.07334616481323057	0.09052609067579134	0.10690761334473883	0.12487881380096945	0.03560735671514123	0.38090248075278016	0.04887368120901056	0.05288708297690338
0.047038575909405744	0.043606664222575586	0.030938123752494974	0.4194977392154453	0.1738360014664552	0.030683530897388938	0.11068678968593433	0.06441199234184695	0.04965579045989666	0.029644792048556023
0.08489350413097851	0.19917127769776893	0.11730968442861114	0.0527173501099067	0.04360898456252037	0.09640213244397293	0.0546122943985446	0.1752444478132343	0.0604866216933222	0.1155537027211401
0.0991729412462204	0.1780893658228101	0.03164463152902111	0.056989980435169174	0.03273156656983054	0.07264184502282564	0.10488923143811377	0.2924052884330348	0.06334360981008272	0.0680915396928914
0.11402341515798728	0.02779820476007051	0.036850276056074965	0.541075743250341	0.11296704835942135	0.04732056355126036	0.031037340523631014	0.022335446066930543	0.04115161489885735	0.025440347375424683
0.04230592070297291	0.040380776907723084	0.06571472439735886	0.050077360072753874	0.04470349242343725	0.5538390674272768	0.0432980193459236	0.04019180573763725	0.059679457652741526	0.05980937533217572
0.1894008884125037	0.3758713210412224	0.027734548115472997	0.1499891782699662	0.03472572926436286	0.03227280379001032	0.023684129159924544	0.061635764615347616	0.03787261964882623	0.06681301768236342
0.033582237914609216	0.042107021017725794	0.03630189819564077	0.03896589291536472	0.03287449006369747	0.06443686332514277	0.04504934354398797	0.030290017574413113	0.6299353484266532	0.046456887022767464
0.09723948329755512	0.07557212618787587	0.14200529758093913	0.054532444544872785	0.0358277156379067	0.060984948342309525	0.04017122986730935	0.03985739213397105	0.04289534139268633	0.4109140210145752
0.023270745161755185	0.034810029830929005	0.04129159623859503	0.16659896836523874	0.4127499923566437	0.06337434540110158	0.14146761182230716	0.032311744126626296	0.033032403464405925	0.051092563232397255
0.02108571117722633	0.020047954405654097	0.07709528532034468	0.2192763320319525	0.4996505939902174	0.04665302518652408	0.02339137239148532	0.021027128133669748	0.02565937307774396	0.0461132242851818
0.08272122421823021	0.10200266134397903	0.35539587491683305	0.11747172322022645	0.14317365269461058	0.05707917498336663	0.030864936793080493	0.03793080505655353	0.03068529607451761	0.04267465069860279
0.15419815391051958	0.37488342093106425	0.06836109440507619	0.04726790959565592	0.037566787821736516	0.0595403080302276	0.0333917318202023	0.06009814432270825	0.04677980283973546	0.1179126463230746
0.07799512086937213	0.11610556664448893	0.1074650698602795	0.08762031492570409	0.03821689953426473	0.035582168995342583	0.03497005988023947	0.0633133732534929	0.03816367265469053	0.4005677533821237
0.036052894211576716	0.048414534567229134	0.2783297042279079	0.05156731990564332	0.048028942115768435	0.07235528942115768	0.13281391761930686	0.04948058428597353	0.04892487751769188	0.23403193612774434
0.11922583404619318	0.0691474194468207	0.07452555207046213	0.11263979976554825	0.0872501029686658	0.14227101352849872	0.1502708867978331	0.04679925862560593	0.0751512847321231	0.12271884801824925
0.038197110053397536	0.05486462971492932	0.2782213351075621	0.038836856202125715	0.03825681969394547	0.05309040039578987	0.04376716652165765	0.05786717163962692	0.04171144889707778	0.3551870617738881
0.11117410150113917	0.2067935135645886	0.04612077619908103	0.2250528528741319	0.040368966209592703	0.0411839043805881	0.1283822886770831	0.09195809564303313	0.03971937781242255	0.06924612313833864
0.14742695061005806	0.05651854186364121	0.030705506280671837	0.10043822130175728	0.18168174928338815	0.2556015787972925	0.057201386700283664	0.047086278570678264	0.04873711224168211	0.07460267435054715
0.13489512203662862	0.4419511853486012	0.05006828448366418	0.035255804181111426	0.030213257695135963	0.0574640193297615	0.054060300451728015	0.10076688727807552	0.049045768112896966	0.04627937108239657
0.09575644250532384	0.059153069326032114	0.05856688110767295	0.03202516899286923	0.2051807166336471	0.07641965140351267	0.08598416549800031	0.05083513270856057	0.11622108941967345	0.2198576824047072
0.07170308505795413	0.191577371572644	0.03164723185208528	0.0540541723570408	0.04256837202787423	0.02402650838673545	0.07705203627832029	0.3217381027418849	0.10563084357600597	0.08000227614945513
0.12515929239918347	0.33962738139282106	0.03897468221451834	0.08254886108789296	0.030232441295897913	0.0392989764178737	0.0627258069673011	0.18968013629491584	0.04456076405541326	0.04719165787418303
0.028436085575328174	0.02498758351840922	0.028286150703288267	0.3447658673263798	0.4327214116368204	0.034082070600582895	0.020709754200519168	0.019697693814249448	0.04943165312567353	0.016881729498749044
0.028060899477640268	0.04170913492164597	0.0326687051429055	0.0582664458317406	0.027604365736611704	0.03151675372658909	0.054884911029005716	0.5930001698730187	0.07342761285938751	0.0588610014014524
0.060848363153931224	0.05953362735606585	0.08244588666977436	0.052230867606104785	0.04987629531356417	0.046266747941242935	0.04993605603164893	0.04081657045191026	0.04627870008485992	0.5117668853908947
0.22323773505620326	0.26736001680848825	0.0349950254290182	0.08248518442990185	0.027264356735445538	0.05578935009238498	0.04004993109755718	0.04396161237895722	0.0310957033301818	0.19376108464186226
0.14777835633081576	0.08964679336978247	0.05711620237785296	0.07225982816974738	0.03850125835285949	0.14406404582140106	0.0349388180161416	0.041512626920072966	0.2630781914432002	0.1111038791981261
0.04697663496536353	0.057543736057297276	0.2768110837149235	0.06117177409886135	0.058459551485264966	0.05015850651637915	0.03872255489021959	0.0575907009510393	0.0614183397910065	0.2911471175296466
0.06678261410901411	0.05219969417889336	0.03744557668289148	0.5352063903382267	0.12416103465583507	0.03027862403847293	0.04322738538517521	0.015936937042095145	0.03750004863567217	0.0572616949337198
0.03807091698955042	0.036339086532816936	0.11808735470236005	0.0947321044186139	0.3667273296544165	0.054361864506281686	0.09252084067159799	0.03629016476850235	0.048461899729951984	0.11440843802590897
0.15927429257815548	0.07798720232912251	0.09454915672011688	0.09879569719621156	0.033423086712481107	0.22725912827588685	0.17616668229536436	0.02282682956235183	0.02197394919333597	0.0877439751369743
0.07726162581668955	0.10680502349338566	0.03982097915969292	0.12774451097804448	0.07824103346102812	0.052268134538376664	0.38100197121285373	0.051425100110338316	0.04688759127707312	0.03854402995251728
0.0467737092187307	0.029993111122887037	0.03629025135569558	0.0718032960627416	0.04986487202585976	0.051145496617384684	0.09841379188525587	0.0656209704484834	0.5201367177150152	0.02995778354794835
0.05829263662875987	0.1324037803355824	0.07045275443349615	0.08281995087634525	0.05023382629553582	0.11014282673845388	0.027598980712925745	0.32162188591117497	0.04659269357538531	0.09984066449234087
0.15064842382274535	0.13412281582087224	0.11715117251530464	0.13714470500340134	0.03671985637663231	0.17403182461891878	0.06270141281682448	0.04735779836974093	0.048038002207874735	0.09208398844768564
0.06500770913263257	0.058912115887984076	0.09521077605268533	0.05163326042525691	0.058350365137987074	0.056820490755016516	0.05579260640395817	0.059270680196492814	0.03997992039872323	0.4590220756092608
0.04842386233450255	0.0695413905915978	0.08221426968548108	0.0906707295468234	0.4281850500183064	0.049108882826063925	0.04260118815623197	0.05390402626699243	0.0787891672276748	0.056561433346324914
0.053733654186953535	0.1667506109276775	0.0373458690096443	0.032859514615628665	0.030742253810136837	0.03379222862685855	0.02569627100938308	0.4454735389035016	0.08609883037662994	0.08750722853358686
0.0841157564026028	0.10150092564116582	0.037942242403410736	0.12474145364859493	0.05492338585668555	0.028740102875819476	0.055677165306848624	0.3983513335866064	0.056834970542299273	0.05717266373597255
0.024018629407851082	0.023843978709248318	0.04784597471723241	0.02545741849634076	0.06902029274783752	0.5066699933466415	0.15800898203592822	0.03597804391217567	0.04342980705256168	0.06572687957418494
0.03643835923658307	0.01863688353629824	0.04572876718473192	0.05054497746080889	0.05027024602480458	0.027747875036444047	0.03283320998452533	0.027394648904438403	0.6821469420709132	0.02825809056045222
0.061648547565064035	0.05037982287851489	0.0266118248939015	0.11146154293355058	0.036499815902176214	0.021457085828343384	0.0513729821909579	0.06407088735151052	0.5363254074375533	0.04017208301842922
0.07756696174848414	0.04297555231223218	0.03210435620785765	0.4002973551757528	0.09562651462451012	0.06910552471367046	0.18365092139183994	0.02688472712888593	0.038747107152437815	0.033040979544328324
0.1596587045688844	0.3248228817091094	0.04671974731854979	0.06632888070013843	0.03726612708648637	0.0760018424689086	0.06701980654076475	0.10508653023623103	0.0669430370029174	0.05015244236801142
0.08316116305400907	0.034434055864878514	0.031218265223938037	0.5570204619999746	0.1359678304210287	0.03519860863069177	0.021553384459151947	0.04169438899977833	0.02883706271667196	0.0309147786298748
0.03314970059880231	0.027153692614770332	0.10796806387225544	0.18399201596806405	0.3972614770459077	0.06277844311377237	0.0418682634730537	0.03475449101796397	0.057197604790418986	0.05387624750498988
0.04265950856906897	0.054043636864202535	0.3571615389909829	0.040223002271319586	0.05477321219629702	0.13918370156239224	0.06345928831991189	0.04438020510702725	0.054800743340904255	0.14931516277789214
0.0573909651960447	0.17789707940440969	0.03735058618395394	0.03651318053548076	0.035503705233211794	0.046011425425012034	0.04482988046894712	0.42875169201826296	0.08731961364627044	0.048431871888406974
0.04078071402105945	0.3617734590698844	0.02835646073123195	0.04015322648116931	0.03750582667001316	0.032282739909402586	0.15139780319600324	0.21194736275951145	0.04080461830829353	0.05499778885343088
0.12231912014896375	0.07066404104542585	0.06301490977775989	0.06222454420019021	0.0465377968894426	0.17483824297713296	0.08639097643638896	0.2829575747833193	0.05856073088721889	0.032492062854157434
0.03122600951942265	0.03516044833410096	0.04963150621833254	0.0298825426070935	0.036753416244434206	0.0951462459695992	0.5653308767081221	0.033154844157838086	0.06360356210655613	0.06011054813450027
0.0354210932972765	0.05597675616508874	0.028402871676002795	0.04069280793252195	0.03151760994140757	0.05084991307707135	0.21154465263022285	0.051590367651793034	0.42871515034447255	0.06528877728414129
0.07450335380740654	0.07174492217282179	0.10545432739670882	0.09619387833774523	0.2915199643631194	0.09366674376568754	0.06938911875819173	0.03462602691612486	0.06722177961673231	0.09567988486546232
0.04442179470845537	0.01682128972229619	0.015697811340568378	0.0513286772682874	0.036812255566236914	0.1023330514985502	0.08074759571765552	0.03417536300706124	0.5934513950821748	0.0242107660887123
0.10733250480171724	0.4741178021315845	0.03390389033254262	0.1120400708017928	0.03694497796859124	0.03136180469250205	0.040136707716642274	0.07123488871313971	0.046529582344744455	0.046397770496742236
0.026193946418014563	0.07294501905280372	0.045141388776699015	0.0335341048109063	0.02350723772396566	0.03653689688072564	0.048331489513641565	0.5885004185178029	0.04237858593663138	0.08293091236881116
0.040578184290759	0.06818597237758911	0.050755631593954784	0.05449174910252739	0.029888940068580692	0.025509420719001474	0.056984931236428074	0.5195616093819693	0.1038362834770024	0.05020727775218777
0.12135399981929165	0.04704993305569924	0.0410701231282291	0.13560533254478715	0.2252778393829625	0.13271399587655985	0.0962437265386922	0.08129420172001675	0.08747114823850237	0.031919699695259734
0.048730125954986506	0.03247527932640476	0.2467708261637647	0.0615894647486637	0.05514258838644544	0.3929612040287253	0.03760295500952129	0.031167549957556245	0.033484754628673764	0.060075251795260125
0.027164793918140005	0.029089231894776368	0.04310104889821974	0.02873138185779852	0.02758626173946944	0.15764486962330318	0.05491805234153233	0.04326009335909877	0.5559240085565904	0.03258025781107125
0.1277049076450274	0.0836501599974654	0.06157526217406468	0.20369578303710004	0.0489576402750057	0.3211355067642497	0.024696638469093653	0.025298609130944567	0.031389601748883326	0.07189589075816627
0.07373154047776331	0.031907714819471474	0.04063758603788864	0.2168403406709714	0.10016266399585166	0.08890404244890998	0.3434341281849112	0.035644014462178866	0.0279583182389669	0.04077965066308654
0.022482812153470845	0.035007762253271284	0.02409625194056336	0.03421490352628078	0.028088267908627243	0.03481370592149044	0.05899312486138834	0.06195941450432468	0.6810046573519627	0.019339099578620643
0.10140638263702476	0.4248820366928985	0.044416913299837234	0.08096450776607711	0.025971046412921268	0.02722524300058884	0.05324982219469111	0.12402780645605335	0.04482988046894725	0.07302636107096153
0.24410991101908275	0.19448019848154185	0.03423060421213656	0.15341280056709006	0.057930867237487874	0.13706232395023002	0.054713003898744735	0.04584289365194832	0.035098028242580286	0.043119368739156984
0.02268975562388737	0.02867777957598322	0.40480120839402295	0.020067972163780597	0.023935911959864043	0.043809677941414465	0.018169067270863717	0.0216755677833522	0.03136969304633979	0.3848033662404923
0.06672537278384434	0.046389573793589406	0.06580955735587682	0.11156510508395	0.06402489139368348	0.05020547141012111	0.08865797816132462	0.0931666079605498	0.2256780556533993	0.1877773864036633
0.03651274856145423	0.03652110005929539	0.027693566841212783	0.037222625877950936	0.02720082846858565	0.027025447013921757	0.052614436399167824	0.1315444424957615	0.5985351472786637	0.02512965700398349
0.057508913796339226	0.07029530682225316	0.10332326799392708	0.03647406042615624	0.037173516215432405	0.04031253731852537	0.042496204172851035	0.04053431598341785	0.04669293890850793	0.5251889383625922
0.050647739270493784	0.07835294661641957	0.03547345463513129	0.3748333448932269	0.11068981727664348	0.035789425010981896	0.17897024483850799	0.036359713006419686	0.05718293143442847	0.0417003830177484
0.038847037108578716	0.039480179426094136	0.21660979117034712	0.033384843216792456	0.0318180842615846	0.06223037795377012	0.03083081149528925	0.034930139720559014	0.03563840061811874	0.4762303350288666
0.05585008327294478	0.06548686067355752	0.11100092808014556	0.04743379483072094	0.04336549830275755	0.039793025414139885	0.04067025185298197	0.040988087519229034	0.08655300863241679	0.4688584614211072
0.039735912789804914	0.04143507856082693	0.11499053175699947	0.029131480628486525	0.031741644915297504	0.5670709862326622	0.04839551665898957	0.027831516454270858	0.0343108654485899	0.06535646655407121
0.08140537107602973	0.2631895300308472	0.05173743422246418	0.1994987298131009	0.04263064779531838	0.05076211213935768	0.12494329522772632	0.06046996915260385	0.061989657049537364	0.06337325349301416
0.08794910179640722	0.22807270075234184	0.029805773069246123	0.2516697374481803	0.04029441117764478	0.030093658836173823	0.18413173652694606	0.05533164440350069	0.042127283893750964	0.050523952095808525
0.13932135728542916	0.1557828786870701	0.03796296296296296	0.06893989798181409	0.03194721667775571	0.022704590818363325	0.0592149035262808	0.3783433133732531	0.06427700155245056	0.0415058771346197
0.030092100063832	0.03249338885680439	0.20942885802	0.04148049079505977	0.047873795556096194	0.21711906136964676	0.04789405959654326	0.03802547189884218	0.06536166246187884	0.2702311113812984
0.2930904360433361	0.08542616260017273	0.02716954151398714	0.031628285717123214	0.035426659119572025	0.3756963684571161	0.03162828571712318	0.040297514423888715	0.02992522417850888	0.04971152222917342
0.0788898393688815	0.07742451604727063	0.04126667300320005	0.17152995596109386	0.03652219370782259	0.15493615942717714	0.2242736748724771	0.04774577828470061	0.06045052751639595	0.1069606818109812
0.07905757113224543	0.09034219143412554	0.07899234211315947	0.08678068699202912	0.06868615709756956	0.057701590283485135	0.08511082410342727	0.04742149687552985	0.06242417126531233	0.3434829687031165
0.3832435631250059	0.11098406202670084	0.0318057352631418	0.18000180543435698	0.05235759636505851	0.03606856638481799	0.0741030501810447	0.039669404908775206	0.054253302440345104	0.037512913870750654
0.4808121851535007	0.05970202452238368	0.042569622659443	0.1091151031270791	0.05266847257865222	0.03891027468871787	0.03395589772835297	0.06224455850204349	0.05951192852390446	0.060509932515920475
0.11412780499606832	0.20821992378878626	0.02809532450251016	0.21517570918768555	0.044380935099498135	0.02804996068469143	0.1632719409665512	0.1147326559003204	0.049975805963830236	0.03396993891005875
0.0810144417048258	0.08045254029755658	0.031978060685351896	0.07147889095758096	0.14142303628038072	0.06701722605209776	0.14780522987638184	0.25027256411546644	0.08305238262969876	0.04550562740066103
0.03973964216270308	0.02522603372067242	0.08944900895882654	0.06730724597316992	0.050374702790800786	0.5317117702579301	0.09171321439807724	0.02910973917797484	0.03650579976996912	0.03886284278987248
0.04475493457529396	0.059081836327345476	0.0806054557551564	0.06788644932357521	0.4302284320248391	0.0575182967398538	0.03647150144156154	0.05343756930583292	0.03944333555112011	0.1305721889554224
0.03620345515864826	0.04323536834377218	0.08727372840525831	0.037339114873700965	0.432411039988988	0.07142037763553359	0.0386468442425494	0.055589969486314714	0.06702686580861256	0.13085323605662252
0.20886184620007325	0.14172729809198806	0.04680960659326519	0.09807267186057993	0.03403944798574915	0.18203378189856811	0.07023587234133903	0.05956903397506085	0.059601227652222574	0.09904921340115484
0.016189842537148082	0.03251491596752303	0.03921154980012871	0.0475850467087505	0.054773920992703125	0.03347235069157084	0.029031368157993075	0.032882743997100734	0.6820992162017427	0.032239044945339836
0.01745346516269785	0.026427764625787217	0.1225817099650824	0.06981901829416097	0.032390000361035134	0.10042963169268697	0.4070876335184912	0.04725432855219791	0.03520091599746238	0.14135553183039612
0.1852960745176316	0.12996229762696826	0.04666856762665143	0.09392854502634952	0.03392157483973847	0.07442258340461931	0.14546568239183014	0.1642271013528498	0.08052149668916145	0.04558607652420022
0.10792574143747896	0.13362655220532405	0.09055340646141342	0.201455496087471	0.14216699344673495	0.05232897037782838	0.04571388197057203	0.08064402169113095	0.06732552593927182	0.07825941038277412
0.08963205664143416	0.10010168342560162	0.033640266636538435	0.4359017813429753	0.0811301924452979	0.03807479380860927	0.0986423379655782	0.035306745000565014	0.04220803675667531	0.045362105976725665
0.03379233750398025	0.04836241913061021	0.10644081486831812	0.03408746708916783	0.07318437055849397	0.3961182692979802	0.046778039252234685	0.093835674953595	0.04881288007642287	0.11858772726919772
0.046443196082062856	0.04348005020886074	0.13226125069448733	0.04971500298372344	0.11720888120665912	0.13888717410539786	0.06276107578657154	0.27701298434059746	0.08419243986254317	0.048037944729098565
0.011195763670316812	0.010687263832510712	0.016418115452842462	0.02646829328166526	0.8510563061285972	0.017154563493803034	0.017809183974656854	0.010906444797082292	0.02190932921857615	0.01639473614995484
0.051012728641078496	0.09682820152045636	0.02733876509276524	0.15748284851062902	0.023717592138128074	0.02088718737388604	0.5420852284502032	0.02976560540121938	0.022703227424931496	0.028178615446702162
0.13503408937049305	0.10304118240542988	0.026048559336469296	0.11197735819389676	0.05355590787789837	0.4268225037889214	0.062273702048856426	0.021191752163069868	0.027900435452945318	0.032154509362019905
0.1969095516831497	0.1125838211218014	0.051048464868016986	0.02399694992038405	0.02073157056673174	0.4155554060418511	0.017865392809885867	0.06427594249702864	0.03655161586938487	0.0604812846217678
0.04945574438168193	0.03684129716275944	0.03261493207916145	0.03734231940976339	0.04493038215067837	0.2595860909759431	0.41671313243957386	0.02768551964896108	0.03250179802338631	0.06232878372809018
0.03596059912694937	0.028747383282216144	0.18900410560991854	0.06386414163542864	0.08635574379695904	0.17157554809080972	0.13173652694610802	0.029177417522678287	0.029794070395793782	0.2337844635931389
0.02766548122030073	0.02352655095899584	0.03240220067479259	0.02431178252631808	0.02441816873866497	0.025254060407104737	0.033187432242114887	0.7153155617698619	0.06744885862792195	0.026469902833926244
0.36602447279354705	0.06070467760131911	0.03368046515664324	0.1971708756400254	0.043400156209320695	0.10431311290462582	0.05685151436257947	0.054326130347999935	0.0419161676646708	0.041612427319274566
0.03215914539635819	0.03747254095161627	0.06455803476845202	0.09094102298196914	0.5427023048874309	0.03206993833561922	0.051639737285206135	0.04583570289588424	0.0368202143199634	0.06580135817749977
0.05967676297889667	0.3457938491948141	0.05082068871964827	0.18605507431738505	0.03816638567525156	0.03429064201693721	0.07379415925430692	0.08394860763909087	0.0622928899482589	0.06516094025541155
0.02274760823181221	0.06263679537476773	0.029768050106683142	0.035983206001789496	0.5149494115217862	0.015417440980108731	0.17674994837910366	0.0623821322871498	0.030146603345033995	0.04921880377176673
0.04985151647923658	0.042906057803092916	0.03127890560342735	0.02754653295035947	0.032074063255602636	0.2956120279765674	0.08896029080051276	0.0362364701491326	0.3210489589925841	0.07448517598948468
0.031979145157959965	0.038913552205932934	0.09998967582077252	0.03194473122720072	0.032254456604033414	0.17548523642370414	0.06000929176130495	0.05809071512148116	0.048317158785876516	0.4230160368917328
0.27721124508476225	0.11807991646135503	0.026965143282916503	0.3298906274644169	0.022494520495793167	0.03861486835593122	0.06015761392745851	0.04788787547520765	0.02887413184530125	0.0498240576068572
0.05747895072798617	0.05401379981154487	0.05738776254597379	0.06866470105474329	0.039018409880746334	0.055797035370883034	0.0862437561425372	0.08119801007122818	0.35923077702463097	0.1409667973697276
0.02298798629156776	0.023409784205174502	0.029661431853274668	0.048152751101570516	0.027092983843633445	0.023394719993974245	0.0247354347907957	0.034549768387752984	0.7437050427446982	0.022310096787556903
0.07224986646425452	0.19320982448248974	0.0366684471432723	0.0363029808926749	0.03992015968063879	0.036443544835212255	0.0707786305323623	0.3915830311208571	0.07343060358156925	0.049412911266668566
0.06341256880179053	0.04372467186838442	0.06662432710336902	0.03631524829129628	0.02613560757273337	0.591489747777173	0.04951309502207708	0.0368051775237405	0.04062783523861373	0.0453517208008226
0.040605484310349334	0.06611669365132393	0.07683345754842258	0.042481560484181786	0.5064120685667287	0.04759579553339675	0.07186485398302109	0.04715033452408488	0.050585524230508966	0.05035422716798155
0.04496888575789596	0.03155186952298607	0.31667146989443623	0.031808041670669286	0.05255798563301209	0.34934409256353594	0.03418830787622608	0.04479810432610716	0.0531450468047862	0.04096619595034528
0.05265812461099318	0.10002575494172944	0.055652136587041136	0.04024209645225685	0.03633593028995784	0.09203099177988099	0.042388341596377166	0.2569270062026485	0.0521430257764043	0.2715965917627116
0.18327728105432986	0.2462950810707347	0.047124928225740034	0.06863669920433056	0.07513739643999665	0.038245426954310484	0.0298170781724222	0.1847401088234489	0.05050173625352004	0.07622426380116472
0.15045130976984095	0.13737127514881745	0.11203257202409328	0.15723420415805536	0.05213466871566598	0.10670694010209647	0.0270874180841856	0.04674721353752665	0.09572889618992092	0.11450550226979656
0.05122721589787469	0.07424711017525429	0.05071176328661373	0.04742164023601185	0.06954223421289313	0.045107587023754815	0.04194906889517677	0.48257331490864397	0.060066679827159075	0.07715338553661936
0.051747932706016436	0.04556601083547188	0.03830054177359556	0.05081266039349866	0.06686056458511552	0.048520102651839064	0.04909039064727677	0.055945252352437885	0.5552666096378676	0.03788993441688043
0.3036070715711422	0.30571396888762103	0.037282577701739504	0.06837119411969722	0.04122706967018358	0.045908183632734634	0.05066058359471546	0.05972182618889215	0.048498241612014235	0.0390092830212592
0.059996102781244814	0.09609277487241896	0.18264789681850044	0.12645421557939546	0.07727026158764275	0.2219940067095364	0.060670216295640976	0.04078386762095864	0.03361614501866978	0.10047451271599274
0.045235243798118066	0.041442828628457336	0.07726832050185345	0.4489364128885083	0.057308240661534074	0.06929569432563447	0.13406900484744794	0.029392643284858844	0.03668092386655256	0.06037068719703453
0.08418591388651263	0.11056743655546072	0.045212432278300484	0.18829769033361848	0.04443684060450515	0.06978043912175656	0.3051382948388939	0.05178214998574266	0.05581978899344155	0.04477901340176784
0.1765717576704299	0.05510717695044687	0.1138513486860273	0.07275567442190722	0.09383604332836323	0.2581635148674975	0.06952892633704914	0.03416092715754265	0.05329262423769047	0.07273200634304511
0.05264677257056125	0.05422213424390891	0.1546246350274658	0.050419821513996786	0.0735966084360203	0.3716946272743767	0.09096682667722412	0.02729252239323008	0.041883175797166015	0.08265287606604962
0.06146776215011807	0.1040337928793576	0.05096783177830376	0.057011558278791084	0.038648284825697515	0.05297312352040099	0.06351018892447659	0.4659703848117716	0.06145847839205292	0.043958594439029136
0.03892949395326981	0.06186157097569544	0.039046906187624734	0.055990959257954456	0.05523511799929537	0.04298021603851122	0.04842520840671565	0.5678936245156746	0.0534592579546787	0.036177644710578785
0.29194785033108234	0.14699965149066951	0.035167759718658057	0.19320089978772612	0.043413173652694786	0.10354687450495832	0.0614802141748251	0.0428508063238604	0.0388350283559866	0.04255774165953817
0.08952421566362828	0.17481357759258906	0.06394332995729614	0.11425813062302695	0.10702630347613384	0.10853071305460303	0.037728696908852895	0.15066010412409606	0.08328743107257304	0.07022749752720084
0.1685981271288268	0.3615852871371685	0.0371396510461666	0.10413004836098948	0.04845036295568103	0.05749694640569645	0.037298537253850815	0.04091319847866493	0.03364415447711565	0.11074368675584123
0.054067092401300317	0.055267109285960216	0.03652513703710419	0.06818387394395498	0.038931201042024764	0.04411117342354585	0.04538958337102247	0.5551917313409379	0.05413945522851596	0.04819364292562933
0.03517735171858125	0.031118191751054517	0.04846575961227394	0.07592155139262753	0.03755180769958565	0.4294652285642782	0.20501504635988002	0.043692431650460634	0.04139122366887025	0.05220140758238859
0.04277598648856122	0.03544705460873119	0.045867239879215815	0.1674292440759515	0.43322585598034696	0.08125287885766945	0.03620451404882533	0.03681867035160436	0.05066789497927207	0.0703106607298224
0.030055073099873483	0.04319110470159161	0.16011955147297005	0.033639527228265916	0.03667011526684847	0.07110386556729488	0.033200614477850554	0.03673281708833643	0.05511490108787658	0.5001724300090908
0.055101917377366416	0.05514224077098382	0.04676505574709197	0.044920260489123	0.09240105647291323	0.07690679247565488	0.1262626262626261	0.14698885058166453	0.30637714470049665	0.04913405512207932
0.03498076311145828	0.035443605542538184	0.5180870143770443	0.037671034742109887	0.04882987647892647	0.1596155515056847	0.03298475512742629	0.02909398594116124	0.041923399577656485	0.06137001359599644
0.048586631364520336	0.03956611199195429	0.03497888541682702	0.2226754716787504	0.1206481638265887	0.0522502552735147	0.3932135728542914	0.029668170086562112	0.02887797669442609	0.029534760812565137
0.05505584575529787	0.050919437720304134	0.04180575020172423	0.4752367605215104	0.11279568522529418	0.05653374102858118	0.09447488002717963	0.042952393086168085	0.04052320890134623	0.0297022975325944
0.02934963406520292	0.05528110445775145	0.09184963406520276	0.04322188955422484	0.23090485695276106	0.13735029940119786	0.14436127744510974	0.04731370592149053	0.04258150365934813	0.17778609447771154
0.02800208711208281	0.03730298738622331	0.07545075823456812	0.04498057826256186	0.4872661316371406	0.04178365261178876	0.03560513827117538	0.02840791446153328	0.04278579769920726	0.17841495432371826
0.06000068827861513	0.12567967513249376	0.02605708123981918	0.05454034459816008	0.03127079174983369	0.026108702135957937	0.057230366852501914	0.5325154289122913	0.03260146373918832	0.053995457361139816
0.1517339852130946	0.19222977266440736	0.054153864555533116	0.04547459388339437	0.03350602166453612	0.025806065771079648	0.042162865280674734	0.3308140273759617	0.07207308229981993	0.052045721291499716
0.043444361277445116	0.051459580838323325	0.04372504990019965	0.06262475049900201	0.045066117764471066	0.034472721224218184	0.03609447771124413	0.06418413173652697	0.5715548070525616	0.047374001996007976
0.07151609823830603	0.07959732708496041	0.02626746506986029	0.4674234140414824	0.0920489455870866	0.06192484596025349	0.06790592727588296	0.04353727327952788	0.05536058318146317	0.03441812028117679
0.11058008207188104	0.1324927784183186	0.029859535587210714	0.06532896939041169	0.040279689069066836	0.025960501357533382	0.0442531086894534	0.4548480678394766	0.056390324940181764	0.040006942636466127
0.047693603618451166	0.17209617462323046	0.050669303594645485	0.05774689153802483	0.053956307568349515	0.0383819516929444	0.04615539563075682	0.4200223406398209	0.03146001574831988	0.0818180153454559
0.04405808266507931	0.03877624867224617	0.0675666211436774	0.2319921560388021	0.4564496737519108	0.02413885678934541	0.02623991782516836	0.025679634882282292	0.03267149910704903	0.052427309124441566
0.061628156117144416	0.07951328980457181	0.03960440700519855	0.3044532404118318	0.20590457503072948	0.034823009348534543	0.13534512895113676	0.0605342986343695	0.03554472974954053	0.042649164946942215
0.03514809461536704	0.04617202376855477	0.2844655516553097	0.09442035469291307	0.053203936953678865	0.08164131507100736	0.04829421616537023	0.048856310367770085	0.03806180741964358	0.269736389290385
0.0315026782895334	0.04025728703450999	0.0586387546622572	0.11074901136065674	0.4085501918415178	0.08819358601831191	0.03335420312190632	0.07712189561894976	0.05636983405842471	0.09526255799393156
0.03838988689288094	0.03259195893926425	0.04577511643379923	0.04182111966543114	0.5855241897158063	0.06812090105503305	0.08158920254728676	0.03308620853531027	0.04309476285524205	0.03000665335994668
0.04376269487456821	0.03435419909080527	0.04961882402595698	0.056222357048018715	0.06556050893807132	0.2451572625673779	0.06950855997256596	0.05362842596744862	0.3343181478452787	0.047869019669911465
0.2371739280060572	0.1828480969096285	0.03482689792828142	0.20649735012733134	0.038908390116319115	0.0924220524468304	0.06767843623098625	0.035597769977286774	0.05019615940532721	0.0538509188519512
0.0324622799429284	0.017597076016821898	0.03884913100628007	0.030722794560971888	0.8106919369516127	0.009697303329551028	0.009695430901798642	0.01880104706159913	0.014237940629060829	0.01724505959937535
0.18080911348035614	0.1408564983853436	0.03950635314736377	0.052942894698407836	0.04375801243042357	0.11726141213507962	0.16553884101715235	0.08022167048017784	0.10713532285023444	0.07196988137546073
0.2539785294276312	0.15981935742414788	0.054054054054054036	0.0955694788030115	0.032622014657942844	0.15306838061329087	0.03682981527292909	0.08226789663915395	0.0331460630861828	0.09864441002165578
0.0598137059214905	0.10604346861831887	0.102461743180306	0.03916611222000456	0.04060767354180533	0.08016189842537158	0.04131736526946122	0.046506986027944265	0.035839432246618085	0.44808161454867995
0.0572188955422489	0.07593851844333986	0.04422792832414285	0.049607000687889584	0.04643819705222312	0.06370310227003606	0.0516255624344529	0.08334742943491519	0.4742041341046717	0.053689231706079185
0.03434412314161712	0.10720196617441284	0.04950952188150383	0.06888713675851163	0.03827221002834188	0.046938152165419966	0.047520617128731776	0.5031289733699866	0.05527734566454282	0.04891995368693211
0.1150815252611659	0.30033439614277924	0.04826710215931777	0.16793685356559607	0.05426808720221897	0.043562226196956634	0.06477953184540011	0.08891308292505944	0.0616170256888821	0.05524016901262415
0.03618295324245102	0.0990572047394571	0.07954304157642142	0.043901558584957416	0.049433048796024566	0.041257909712489625	0.039261901728457685	0.4805389221556874	0.05691807873614435	0.07390538072790574
0.02588281381162889	0.025304531124666397	0.03150707929934534	0.037541738952002586	0.044229298412520636	0.037485776111328716	0.053929524129311616	0.07581099483276446	0.6260283171973813	0.04227992612905004
0.068089462101438	0.1060443216131845	0.0527048467168226	0.0467782383950047	0.04490506167152858	0.048907313577972115	0.07907262398280374	0.38204616408209296	0.09918624289881807	0.07226572496033584
0.023749515893585968	0.06022581702267109	0.04836297554145449	0.4785116334495187	0.15400244287544326	0.05059135460422443	0.09562367801710024	0.031423719724729626	0.028671016176602025	0.028837846694670332
0.05463267014358382	0.1353486575236626	0.042907732921254264	0.04000386324125946	0.04633314017127033	0.042933487862983725	0.057955057626682176	0.43965617152791203	0.0810057304745348	0.059223488506857325
0.08836455529308354	0.11126065910991467	0.09301885525584916	0.0459203916326369	0.0310937757512498	0.01947786384417712	0.050553327595573384	0.4108114047135091	0.054166895566664805	0.09533227123734188
0.026273245364474587	0.028612458341235988	0.03748159789019236	0.07762755032920587	0.5728904182585048	0.0656785975560191	0.0501259923591729	0.04696489374192776	0.03525076543745079	0.05909448072181413
0.05243962337105882	0.09930400978148424	0.0342508699877732	0.04759590766111768	0.07768233167173519	0.0394498960194794	0.08376440835606287	0.4438296182504104	0.09084448903240663	0.030838845868472405
0.06635039100542857	0.13569961526222926	0.04627460055733933	0.04289970783071527	0.03316073167674302	0.08989749968661713	0.05294724560540743	0.32856991331347035	0.09102567811237422	0.11317461694967555
0.03963770572063423	0.05663201898090619	0.07865401272925861	0.031531277068504664	0.029318721048469183	0.04434527172070954	0.033169510036530916	0.03347079426053571	0.06210221067299355	0.5911384777614591
0.0415224596678203	0.03881228368950188	0.08530645131754824	0.05745389954036876	0.10331630317346932	0.4586698163306416	0.04059770367521842	0.07172810342617512	0.06530974747752201	0.037283231701734136
0.07165156865755701	0.16121602947950248	0.05163177917668954	0.11161437808144427	0.03934012317245852	0.05233123496596573	0.047170616032891695	0.3452240817510273	0.055103468277121134	0.06471672040534332
0.19838934847068904	0.2025890415700388	0.05428449459462579	0.07094481557116983	0.052034659005688114	0.046473526934570186	0.07258315738465274	0.18255973601929104	0.04177771624381309	0.07836350420546195
0.11489551609312075	0.06477462764887916	0.048850701545312215	0.17184795029106384	0.017635490689382857	0.07384248701613977	0.11878944813076554	0.02629139754888253	0.04174942498295797	0.32132295605349515
0.036493679308050864	0.061144377910845066	0.039343535151918484	0.0534819250388114	0.4062874251497005	0.07296518074961204	0.13311155466844096	0.04168330006653378	0.04746063428698171	0.1080283876691062
0.39118094087055183	0.18482301452141586	0.02014777783881781	0.12013587503891306	0.018833891849328845	0.09578549323371596	0.02927173176582613	0.06699902946400771	0.031139555750883532	0.04168268966653856
0.32753374370140825	0.4174448306184835	0.022863364180729557	0.03268288597629907	0.029884287369317482	0.02461510545342889	0.035125553089624915	0.03763801069190286	0.03202685538014883	0.040185363538656566
0.2522018899264413	0.028690870008235426	0.036374802841868566	0.4860698184051473	0.03494409781834931	0.031335929539522495	0.04785533827450005	0.030868333263542942	0.02884440908393017	0.022814510838462948
0.0804567335916403	0.17084067159798033	0.0733885170834802	0.03989667723376802	0.16477045908183596	0.058289303745450424	0.08395561817541387	0.10830104496888586	0.1831043794763413	0.036996595045203855
0.02403576081370177	0.030519798725901263	0.3524746913358903	0.0417368855104162	0.056730849677889675	0.0900773303692017	0.06837223756080651	0.043356400970513985	0.038599447810964777	0.2540965972247121
0.06903161186652025	0.10522637036396593	0.024499736988117818	0.06899558284153758	0.030603053820157718	0.0321306844794168	0.12290941582538985	0.08381071791435242	0.4351513579339527	0.027641467966594085
0.07870029920665521	0.33862489446059263	0.02043476400026461	0.08970752452210626	0.02437619886931802	0.02586250500947438	0.29215253703119964	0.05839782423457145	0.03208008933400254	0.03966336333181595
0.06608714685511488	0.14455162781486655	0.17344944575600754	0.1016713309673082	0.09098252580999892	0.059181897302001824	0.03138891928935859	0.04347440888458071	0.04200997482841103	0.24720272249235256
0.06931478657591653	0.0733192001090985	0.1066314575817308	0.03684556353132238	0.038395259171098726	0.052454098015149865	0.04909435786811479	0.049503477517015615	0.06188864507010833	0.4625531545604449
0.049460054250473284	0.060883361482163674	0.08257331490864422	0.2657761400276373	0.16066328880700192	0.048160090076257586	0.10817339679615168	0.04698295716259774	0.04369722094272978	0.13363017554634393
0.10655413311308416	0.2084709890563701	0.05131117076192438	0.047525638378415565	0.04677713538440359	0.06516277789249088	0.0799865785670039	0.27376281918920803	0.054468648909078425	0.06598010874802128
0.13285928143712578	0.05099800399201593	0.03378243512974051	0.032485029940119745	0.046265801729873816	0.4275365934797072	0.14863606121091136	0.03926314038589488	0.03669328010645378	0.051480372588157214
0.057028799543769514	0.04487192861663445	0.049295137947102254	0.13890685527898927	0.3987773581756341	0.16408298385806788	0.03930814329529095	0.03225604540048815	0.04254209351332185	0.03293065437070098
0.06369699625139949	0.07800009736624285	0.038274670171851315	0.3493111338299016	0.11425928630543752	0.05557665157489869	0.08394917482108913	0.1097317560001944	0.06716323450659625	0.040036999172386685
0.2355217879652884	0.3778464576223892	0.057412057605219675	0.04853375685904182	0.03899012011818654	0.05555197848031538	0.03620000143083018	0.0654962476480731	0.02663490223853366	0.05781269003212215
0.04406493136176635	0.05247667929447242	0.12352845329748627	0.04061265224652743	0.0557151004114222	0.3734266161554438	0.10971933683653104	0.07347549798362465	0.04945211617581177	0.07752861623691401
0.04428799305155351	0.03538529635290065	0.03216996968406259	0.055512406150042624	0.03851710804332737	0.032654356558848616	0.04990855109863921	0.04598334711330445	0.6296945857239478	0.035886386223368934
0.04503493013972063	0.028510287118071555	0.0668566712728391	0.039680254874865636	0.05041839398126829	0.2668988945186555	0.08157723015507451	0.04382580991862433	0.3322681559957011	0.044929372025180415
0.04876401044065732	0.06896207584830374	0.03134500230308629	0.031176109319822107	0.0283433133732536	0.07750652541071704	0.0866190695532013	0.4829878704130194	0.11540764624596975	0.028888377091969994
0.03814789300455134	0.07621629896549073	0.1238231501598571	0.1321516259516363	0.0291128657139997	0.3928073057424976	0.08344961993417288	0.016863029104033804	0.021122945848715543	0.0863052655750444
0.20137609396591452	0.11670888991248216	0.05545639490250279	0.1189831874712116	0.05373867649316751	0.12353178258866887	0.07621295869798864	0.0958659603869184	0.10181559957009048	0.05631045601105478
0.24573788203409744	0.06466882748264932	0.14357523485139798	0.08228497134172039	0.1575564467395482	0.07961141936310874	0.0506326795949385	0.056767199545862325	0.05883645552930832	0.06032888351736894
0.37317956679234104	0.15800497769892305	0.0360431400573339	0.05984738342245554	0.033225729610737414	0.12260253156238975	0.06758499461981399	0.05172371306769195	0.04686101048930948	0.05092695267900422
0.07811044577511644	0.06652336352935145	0.04487435385638965	0.1218179026562266	0.0638722554890218	0.2561543579507662	0.1738369415016127	0.09039357183069777	0.058170837811556186	0.04624596959926287
0.19655082358647227	0.07425336243401076	0.03597477941313642	0.07267707575503228	0.06674501464361021	0.0434364915029752	0.1011061988173186	0.12470386330143465	0.21311582442591495	0.0714365661200965
0.18627744510978034	0.2145625415834997	0.05580505655355951	0.07029274783765793	0.04720558882235551	0.03605289421157688	0.09377079174983356	0.16218396540252816	0.08378243512974053	0.0500665335994681
0.04074641414844732	0.14301629299540458	0.053493013972055935	0.036828668244905605	0.03408067585758718	0.05883117485958295	0.0331430162929954	0.4698881307153133	0.04311377245508994	0.08685884045861747
0.09611952565457334	0.05707408711987801	0.02423975578255267	0.4823177175061639	0.07981683691440661	0.04093577550780804	0.10575907009510392	0.031666079605494966	0.04569684161089598	0.036374310203123324
0.026395662283680118	0.03651974401712054	0.029873243204313137	0.04931374364672734	0.023226742391505725	0.02505298680988548	0.03001214066711945	0.11667901310780515	0.6283875547873325	0.03453916908451153
0.07990752501730564	0.1499694214265073	0.02407306598923369	0.11213263708273784	0.03953708744127909	0.030739867067212483	0.1184365276181652	0.35335389826407976	0.05410055310254932	0.03774941699093407
0.032838432723593755	0.041752112213928286	0.16892242911437427	0.028825909824187	0.034670385256883506	0.03216170398928172	0.026460777075984897	0.03646815957126833	0.03119104257238945	0.5667090476581079
0.05246325530756681	0.0453638178189076	0.07295636000725816	0.4566662130284884	0.08994510978043911	0.059834875703139175	0.046815459989112636	0.03912629286880771	0.04369669751406277	0.09313191798221744
0.05701949217292416	0.1657752743770628	0.033961750090323775	0.0902290374740132	0.09329708535451366	0.05411136184604081	0.23789809105823906	0.1775380988764307	0.040559829895105946	0.04960997885534564
0.03921501725892936	0.04080727434020838	0.03332935269063005	0.06665870538126017	0.6272014375806787	0.02508373566257788	0.042183439389028084	0.03303364780410682	0.025697891965356982	0.06678949792722243
0.03965773632018861	0.0352044914155754	0.2995761465117574	0.06720423694443821	0.13983189000485113	0.07832939698292675	0.08193970624488095	0.06567741011999936	0.05783651819866265	0.1347424672567218
0.050279353955843833	0.07906893636308167	0.06035091389273853	0.16277924500344282	0.04468355864689842	0.08581962712130341	0.09865421994439078	0.024414053988093702	0.08954144113519691	0.3044086499490104
0.03072007246012168	0.059418977171707216	0.3134738925510322	0.042956104597527696	0.031550344688773664	0.0453295090491288	0.036280380415639316	0.03243932303460293	0.028916956003958383	0.3789144400275075
0.034986727575776456	0.04103648373356397	0.05400539127929727	0.08234047369179186	0.021508529333086415	0.046957631129493735	0.047986501224355584	0.5487375763936043	0.07228841286499177	0.050152272774039656
0.14150746126794048	0.10691949434464436	0.08533409371732757	0.06489877388080999	0.048797642809619	0.2755821689953425	0.108240661534075	0.06866267465069875	0.036165763710673926	0.06389126508887033
0.18128084915440446	0.09710810936266988	0.04372650048739711	0.10299555926905868	0.03718145105138548	0.042558294264184574	0.2895836234507722	0.04365687230190761	0.05601974345881865	0.10588899719939926
0.04908431312557365	0.05598292466162552	0.0472558532569896	0.43712574850299385	0.18907440593266087	0.026858691376371268	0.050453836851843695	0.04567507321124164	0.04450223640310613	0.053986916677593665
0.09463630877779312	0.17539339924801642	0.023778025344659462	0.07695074966346377	0.032156616998560976	0.034065589750731	0.0909344102492689	0.04865849695956921	0.3804484055145516	0.04297799749338524
0.08843761751858595	0.10560907171164953	0.027770545864792138	0.12740895021551135	0.044785790737365945	0.03610170962422985	0.06991813474500265	0.3533859816598699	0.08067343573722137	0.0659087621857734
0.05758315770693261	0.19475016447551816	0.0511602493337348	0.048695904280823786	0.03653029137256224	0.05307820113962015	0.0446481338997982	0.389556083363999	0.04388987388351788	0.080107940543494
0.12836462996337436	0.07622618839989931	0.05196403309885084	0.11920818557060632	0.042109954847586534	0.06401759587620882	0.3691355153770128	0.04014301494099192	0.05745789973451165	0.05137298219095807
0.1715230955412012	0.0568547943483115	0.06092539330787265	0.2062803526804661	0.2926037688402726	0.030191585333270626	0.05184905778993215	0.040768855988809936	0.054489446304242135	0.03451364986562328
0.07242368055766625	0.14990323920686566	0.04017346018622674	0.0746020649057216	0.05421644021601504	0.03880563745605256	0.12364104278752157	0.31543005359838666	0.07408533187432267	0.056719049211222686
0.0731980483477491	0.042470614326901884	0.15482368596140988	0.05200709691727667	0.036294078509647575	0.0406742071412731	0.03873364382346437	0.05201818585052132	0.031947216677755734	0.4778332224440006
0.4924558777182478	0.08947893686311592	0.04228385334593968	0.05435182267044869	0.032809381237524915	0.04646627797037499	0.05065526841054746	0.08780465385019437	0.051863378506145724	0.05183054942746094
0.024714270089956983	0.03193612774451116	0.02855248407295015	0.040279030979137466	0.7491147841303695	0.012922784567850528	0.025814808738686947	0.017987996609520638	0.03534711399119563	0.0333305990758208
0.056746721610542485	0.12011818656593648	0.03421114759727862	0.04504253142460597	0.02995442806143985	0.04819751178646296	0.05291209695304741	0.5260089140714976	0.04044956681618842	0.046358895112999794
0.03324303773405585	0.023888730475556945	0.3940214808478283	0.0307955517536357	0.03888255235560639	0.35185185185185136	0.027072838450084052	0.024150112473465858	0.026819377118778437	0.049274466939137736
0.4266640732456214	0.03442766439279213	0.023211118366515182	0.2493018603164904	0.08928778174509426	0.025174708587465396	0.07105510556612979	0.030903390434907457	0.027508787529349637	0.02246550981563548
0.10949235549519563	0.2065559602444594	0.09422392328744594	0.13108833878634507	0.04460151861226018	0.12622178323764868	0.06454102105068232	0.04524970677202315	0.03707018951787154	0.14095520299607026
0.10333718527856514	0.279992646286375	0.035070210456280504	0.09753300416710513	0.05196624295269143	0.054014777462618964	0.1022166193927941	0.1230258780684242	0.05628217249711129	0.09656126343803692
0.032307661903914674	0.07596292563388052	0.042781763206260606	0.10125886840180996	0.4623663563961185	0.05696330112053094	0.03825220845437816	0.06263907827908505	0.028398648248058142	0.09906918835596074
0.2325843362779391	0.04370466986818422	0.04573032153514745	0.2585324400703544	0.04750894251101754	0.17622181379814594	0.05686646508962261	0.036283867907748686	0.0351672891840081	0.06739985375783067
0.2744510978043912	0.05917031915550348	0.06241125995431846	0.0600448587361362	0.03562977138506486	0.2756548758153792	0.05269872625882279	0.1059324649669736	0.036041319423009616	0.037965306500401266
0.1100668042929131	0.11000269268743022	0.019233481644847315	0.023652908316130046	0.15290190496950395	0.0316112956100647	0.043638632798642614	0.04033474806276102	0.43500151730799663	0.033556014309710384
0.032655536982572134	0.03276838549050325	0.024622133824224464	0.040695993172665486	0.024502232284547645	0.02246390611004152	0.019346466078443928	0.02945346057002618	0.7532003131546104	0.02029157233236718
0.08838751069289992	0.08068149415454808	0.10913886512688907	0.04294268605645853	0.05662246934702021	0.2618691189050469	0.12208440262332465	0.06457085828343323	0.030838323353293482	0.1428642714570861
0.037545960710158685	0.035150751129320534	0.41911965542599	0.03416325244248368	0.04826137199285643	0.07305389221556881	0.03210421262737707	0.04040340371887804	0.06630948629057691	0.21388801344679065
0.3893667211032482	0.07138450371983307	0.023090183269823983	0.06359553620032674	0.0762338958446744	0.190700417347124	0.07666031573217201	0.04073670840137902	0.0314688804209762	0.03676283796044279
0.04808656798078996	0.03345593077803812	0.19157623838617208	0.03815718816174782	0.037002137856267436	0.35857219571010285	0.036394216642856636	0.03838009260666506	0.04126771837036605	0.17710771350699595
0.03349260029164476	0.02285584271870774	0.04460509033745967	0.06019567083449653	0.5463270350490733	0.055903736568313975	0.13890354007011865	0.02693059476901128	0.04318306392396542	0.02760282543720857
0.033993958984685387	0.04031759489869807	0.14003850705668291	0.04515747266528879	0.038180276614911655	0.041836680621058615	0.04823980357868332	0.04518396834649276	0.039752353699680144	0.527299383533817
0.10905716656574507	0.0340330574805446	0.02133373702034141	0.10240193769763924	0.4776065845836406	0.05805804122092905	0.07029200026912462	0.037228912960595696	0.05907847226894537	0.030910089932494608
0.07106043775987488	0.02921236418421152	0.03275325681260083	0.02785899416518773	0.08950116823921457	0.21425805106205525	0.030638084172805807	0.42968221339836377	0.04649975103098708	0.028535679174699586
0.09489454825289173	0.11186061611716328	0.03945121804583608	0.05011663420147669	0.038669648654498234	0.04721881538128567	0.10755597239256423	0.3911574441478493	0.04982805473390575	0.0692470480725297
0.037691607077108016	0.4928847806006113	0.04588880491444325	0.0337771059822104	0.036160688332073816	0.04033357233752555	0.050119825074769836	0.1547907421403148	0.0673927226453243	0.040960150895619885
0.1131257038994638	0.1923750264833461	0.04926459929303399	0.27464623824975737	0.06453015756197095	0.054784286176250835	0.08407765474637333	0.04430245653943517	0.053100502904804926	0.06979337414556365
0.05153185692107856	0.16490035801413014	0.03523112505148439	0.04989227893419521	0.044015144314545666	0.049432880271203794	0.1985315084117472	0.3186167347844001	0.03196781041092424	0.05588030288629108
0.032422427871529734	0.020192342587552117	0.4567809834875702	0.04417347123933957	0.04280166938849562	0.09411722010524386	0.035587007802576745	0.03104336780983495	0.03920885501723803	0.20367265469061852
0.043943858315115734	0.032548659295166184	0.157135464520694	0.03769181214290988	0.04227523788402027	0.052170790693744674	0.03022526375819788	0.031217987305811656	0.044968264529142696	0.5278226615551969
0.04077626737047234	0.06459119675341261	0.030867175601403774	0.2392466252329465	0.06333777941746847	0.06357427325443889	0.3613342036306539	0.029883361239606082	0.06001267606966161	0.04637644142993634
0.04728043912175648	0.029604253032396725	0.05317250115154308	0.037338783970520505	0.05150276370336263	0.6118148318747126	0.059505988023952114	0.04444956241363435	0.036878166743436185	0.028452709964686032
0.2679855189334798	0.3820782503760393	0.02471275214613754	0.054921675274093626	0.03175311268580324	0.0743670252617973	0.04578236077987285	0.042636789458332575	0.021830264971489672	0.05393225011295458
0.0525192389786901	0.027811429164791845	0.06458758783012014	0.4603740495886841	0.2273660770943659	0.03053430710832672	0.04300070379472278	0.02448282625500449	0.03464746806964115	0.03467631211565307
0.0319361277445113	0.03616118017771578	0.2501798433589673	0.04332451847573904	0.045756203329382114	0.26257130409232315	0.0765068847077418	0.046252672320334164	0.03468190522508306	0.17262936056820385
0.03921147932148713	0.06592677836509381	0.0684949319601837	0.04039478047162988	0.03168906486700845	0.03521296169875217	0.04107745421209683	0.022905329406333764	0.029797083357714374	0.6252901363396991
0.04940119760479039	0.0915729516576603	0.03255683754442355	0.22064407769826186	0.06104863443844012	0.03723041721435192	0.34242490628499084	0.07112604060172335	0.05467114551385024	0.039323791441507314
0.02398316208050817	0.028604270059103494	0.14730072928073873	0.03230892301001104	0.0410463120451702	0.041923934232701736	0.027742181007634453	0.027074256156946724	0.03903477092507583	0.5909814612021091
0.0342228165029166	0.07550917582311112	0.25701025134197625	0.05489021956087838	0.05589791291204008	0.05736100614305386	0.036800186035695716	0.03321512315175495	0.046576749413793854	0.3485165591147796
0.10317101645765063	0.06831619779309306	0.04014612284864248	0.2469965728919522	0.050992354912815833	0.05238579444883817	0.31064286521297085	0.04905283772078478	0.045409181636726505	0.03288705607652634
0.04752910286808956	0.05276694932283093	0.1539471392784898	0.047475518761135566	0.03967903119934624	0.04994038768101397	0.06841350855336294	0.06134040643545127	0.047770231349381895	0.4311377245508984
0.2724197622454207	0.0669192588274777	0.04774521752954265	0.04706516171197417	0.03506261812657863	0.2950205783124016	0.08854856658364668	0.0489816826523943	0.04271103810078945	0.0555261159097734
0.07758149182062912	0.07352554677122622	0.04070861835048766	0.031083739993323013	0.0413621156263984	0.2689425419623388	0.052684666254679234	0.2767916125045284	0.061989899205148434	0.07532976751124086
0.0594230533346715	0.17989718886249853	0.07754323754725166	0.06613588465527044	0.038827373186587855	0.048562093689715514	0.03635187725108455	0.04763657043454995	0.032638633347829724	0.41298408769054057
0.017333753545540627	0.050530517911545364	0.09177959869734223	0.021183947893686314	0.0174545645551004	0.03590188044962701	0.056345204328185676	0.017239205798928514	0.01991280596701336	0.6723185208530309
0.04018359220645031	0.05076142131979721	0.21828424369535074	0.047255742322462005	0.03557352300475214	0.07917160602652573	0.039555406952592465	0.03909946604253448	0.042382240594952485	0.407732757834585
0.06801940161128534	0.2659758203799648	0.03694166072001087	0.06702656862440935	0.03570061948641588	0.03247391227906889	0.0656924492982947	0.2990392272449917	0.06891915650564172	0.06021118384991694
0.03893888201251139	0.03704323197181066	0.3215133977854342	0.053713801447384434	0.05708136799027644	0.05688065210361396	0.038448243178447715	0.043733761527224885	0.0642513854971621	0.28839527648613433
0.3181612964547117	0.16767655165858744	0.07342457941260341	0.11033884611728928	0.04407850964737201	0.09186389126508863	0.05410607356715138	0.03637962170896317	0.042949814656401526	0.061020815511833484
0.04902169770491404	0.07653947767894644	0.06171475818589384	0.07138473861338836	0.04386049906659188	0.05180577356613671	0.054060164460722884	0.045488311403084056	0.4545019992377704	0.0916225800825532
0.11714970059880225	0.4709700598802391	0.034395209580838214	0.05537724550898189	0.03893812375249482	0.03227145708582825	0.04590818363273443	0.090890219560878	0.03779640718562867	0.07630339321357255
0.17609326800943567	0.09939212484122664	0.049863908546543316	0.07760841952458722	0.05106151333696242	0.08198149156232976	0.06565051714752318	0.2130647795318457	0.1121212121212121	0.07316276537833431
0.026313931622286027	0.025113759619025663	0.2277887953995552	0.05820513314207595	0.056825256239931725	0.2370115075315609	0.058506780650916836	0.036820250174891433	0.0261791529481231	0.24723543267163425
0.03311073326597841	0.05212620027434855	0.06376547316888863	0.07296518074961186	0.5333612610170605	0.031492570414726195	0.040963340808095744	0.046688515972171	0.04539891410594458	0.08012781022317507
0.04287720854587111	0.039466041462049316	0.08129772201628481	0.06283728838619039	0.07521465006494944	0.04351086187413522	0.07986144113888621	0.10277856984443813	0.43308092809090776	0.03907528857628645
0.5006035832526561	0.07735427348895049	0.04029067613276429	0.10262110509519884	0.040995852606164826	0.020491950231273814	0.07362520468045941	0.033549667132800165	0.0634300261751945	0.04703766120453708
0.030262421332971506	0.04407049922817244	0.06064923976409795	0.03473506245299775	0.06017426902568794	0.47337619378806	0.06145216648855272	0.07859634837972762	0.05990851158872055	0.09677528795101034
0.2934653081895908	0.2569860279441123	0.035444037298537234	0.12197247296451864	0.040739416689010086	0.03723150713498381	0.045088926624363264	0.044500551136532916	0.0752822712783388	0.04928948074001256
0.051529593873477636	0.0477656931035888	0.0971200456230398	0.04270642388692007	0.05346042608660225	0.024978614200171088	0.06801906391299041	0.033736608415821503	0.03512159354759874	0.5455619373497896
0.061365640811400474	0.08051339182100911	0.13520633152300032	0.0853293413173654	0.04138235157591785	0.2401940305435641	0.09993965557257584	0.0653808661746275	0.05368333101239371	0.13700505964814585
0.11145344166438943	0.10569731905483674	0.09225532337814032	0.07834124282555226	0.026469881813137124	0.3741479696209245	0.043539477062472416	0.06690353732369264	0.03489286986193575	0.06629893739491959
0.0266763769757781	0.02687193181205155	0.03317014619409822	0.049448400496304654	0.04337271403139663	0.030257053460646225	0.041592490694287054	0.0594486702271133	0.6573946701192214	0.0317675459891028
0.04192725659791545	0.04090707473941037	0.07770015524506557	0.196362829895764	0.3454424484364605	0.10939232645819473	0.032290973608339026	0.04437791084497687	0.061765358172543874	0.04983366600133079
0.05437213005682615	0.09062748819301268	0.035808165090583835	0.033103192522059684	0.045897276485280726	0.0445120687586574	0.06232344055059269	0.4979112812626117	0.08165090583859594	0.05379405124177867
0.15457877348750695	0.08777273040126632	0.06369158235253629	0.1588374974189551	0.17040918163672655	0.09248743891527288	0.11231846651524537	0.040892353224585364	0.027608575951545162	0.09140340009635907
0.5872270902210963	0.07962453471435497	0.027682087562327103	0.07842230596721597	0.03249100255088284	0.035473454635131366	0.047511155295586416	0.046016075956195765	0.03461031604744181	0.030941977049761395
0.04574184963406516	0.035166509087089175	0.038817102636831705	0.0337395384669258	0.03165598627306803	0.039858878733760685	0.03190111006058072	0.03736386875372079	0.6734163252442495	0.032338831109710565
0.035928143712574856	0.02255489021956088	0.4948654415307312	0.02804047078257272	0.02810929864409109	0.11891389634524045	0.02599628329547797	0.032294032624406305	0.04804873012595495	0.1652488127193891
0.06143465281825732	0.04884920424637447	0.07989331072368529	0.09188702241534624	0.1127479554166004	0.29913624079275103	0.058475968417148014	0.04227827530779143	0.16868917033190226	0.03660819953014323
0.04375505548669414	0.056179186815872716	0.032867210186041836	0.17774945735351472	0.06253964374458082	0.0428181537799038	0.4582613199257468	0.05238502586663419	0.044226415972719306	0.029218530868292732
0.037587867742775415	0.02771630651740011	0.05133754230669105	0.03516879284908443	0.028253276056582538	0.034376898377158745	0.03951878850993674	0.037501084786947865	0.6667697214267106	0.04176972142671186
0.057077334692317475	0.11947169490805633	0.02774875780354175	0.03138404042977873	0.04087144859217737	0.2740731303350741	0.2200110417462944	0.16678982460610733	0.030594130887161813	0.03197859599949038
0.10381938825052593	0.12070453687220155	0.06718095340849829	0.09133085180989384	0.0762349175522829	0.11304418190645744	0.18989048929168706	0.06783729837622061	0.11129992267716833	0.05865745985506475
0.09706598363965722	0.20788480841784648	0.08472073194651178	0.08446690434160585	0.04276995142662664	0.086393686615209	0.04602355981678274	0.06583365061783955	0.05441140839707873	0.23042931478084264
0.07408069433272799	0.1629576667560408	0.041648047189203966	0.33904330642198244	0.07652356977587148	0.078539438535864	0.09050555605207504	0.04575922781303104	0.04404127069244634	0.046901222430760746
0.1309216429526266	0.05469794356241645	0.11998022304015812	0.0593491915252064	0.041971103664231214	0.388196084894432	0.035104103719167036	0.02781592777747251	0.03724660770202714	0.10471717116226252
0.504113544129453	0.07606189834353441	0.036959291748606016	0.13641351982382094	0.04418469334393936	0.03842499502839343	0.0600054503539047	0.027767343541698963	0.046158605298627774	0.029910658388021087
0.4016467065868263	0.2674650698602795	0.02708471944998896	0.05036593479707252	0.03575072078066095	0.04461632290973621	0.0423597249944556	0.03977600354845864	0.06170436903969844	0.029230428032823306
0.3304137992671368	0.22636319400999025	0.04450799892751845	0.06913536111855935	0.03599765642843705	0.05057546598345634	0.06722872662634975	0.04809286898839176	0.0732564721303666	0.05442845651979651
0.1716088780522788	0.21958478253074615	0.04614722650507335	0.0690355815315472	0.22833375165835945	0.05070099322313424	0.035689100840235466	0.044055601372105804	0.04276476986147438	0.0920793144250422
0.042845343795168224	0.042561428866405085	0.04701803289971783	0.38417991603001	0.1709856149769425	0.0785497969578087	0.11264539885745767	0.03849198155413313	0.036341110881684936	0.04638137518067315
0.2151509788305163	0.1910907249540328	0.021238311554231545	0.0829523219570712	0.04371552461579325	0.038740253483181615	0.0847664277356616	0.1964248842217039	0.08285891271643894	0.04306165993136892
0.1211261687152012	0.07908994041991205	0.03444989719808509	0.08516800984497175	0.03245388921405312	0.16952936232797555	0.07386730298800885	0.3104092566746208	0.06333948644065253	0.030566686176519236
0.04118929770516777	0.04552744222537607	0.3277837388806205	0.06446067402766716	0.04326606901803343	0.07001026848038037	0.03712805602667511	0.053384560359050696	0.046231236948069215	0.27101865632896044
0.1323771062526111	0.11189713596063676	0.0359374274706402	0.05161769484287235	0.0617834099243372	0.12004827554193935	0.07775147379659303	0.10431230562131552	0.2616163022791625	0.04265886830989187
0.03457338716232683	0.05228457112923458	0.037237741711147736	0.032261269316570355	0.04387604880736248	0.16329332285655004	0.4994535815247332	0.03527786056845573	0.061650454746615214	0.04009176217700335
0.0650204966411265	0.09189148584551353	0.15552765436868196	0.06312106968858	0.03500525830060325	0.04149764986156729	0.0383963256283134	0.039265554911682134	0.03162492219861385	0.4386495825553196
0.12484708003348205	0.08017145432637016	0.06494844412557395	0.17038733592722338	0.122501540697407	0.15753745964292626	0.11247550980987256	0.04799617355151428	0.07052254937130359	0.048612452514325805
0.018011880430755262	0.01627483555842411	0.021796725909458525	0.041661188600842114	0.7999410360914897	0.019964063888191632	0.025545714957310856	0.01585651053183055	0.018800721909474467	0.02214732212222256
0.05695415451818873	0.043504613809031104	0.030619389493264683	0.08649716274257756	0.038530269304323364	0.15741292284540864	0.4369794442528562	0.039355843287247526	0.04301344954070919	0.06713275020639352
0.0974088688981479	0.0454298775720446	0.2724780853040466	0.08503729867454013	0.05331272937994957	0.038889962011460937	0.03166018194026693	0.028394823256712262	0.04264282494917983	0.3047453480136512
0.03677712448406346	0.05967251018325325	0.16535255281292666	0.03450113347964695	0.04651330822517845	0.04152780412026617	0.037427407628182426	0.03280317193666955	0.06380903351667701	0.48161595361313597
0.07583444222665765	0.02989160567753392	0.031527223331115614	0.041174595253936574	0.02115214016411612	0.3272898647150141	0.37339210467953005	0.030355954757152425	0.04699628520736303	0.02238578398758032
0.03956737687415885	0.060530102585526435	0.03952095808383242	0.1199368704451562	0.08457503597456234	0.03505547045444	0.06479134753748304	0.05564684584319717	0.4582091630692102	0.042166829132433054
0.0734209547007678	0.07179708379850458	0.03540376873371903	0.2862833654724447	0.11296051963868875	0.04190771000372138	0.1974948408268209	0.07536621671910404	0.06887073311005104	0.036494806996177215
0.02058000040873873	0.02534180785187313	0.6068817995408493	0.04227722030342045	0.048932851021506484	0.04777475765193154	0.02299155954302996	0.0243335853889491	0.027896425578876456	0.13298999271082415
0.07542390302451574	0.11190907222100666	0.04899171756155473	0.05079541912852045	0.05025828741188728	0.031743821327444806	0.04729411608676335	0.06971439181437789	0.4007135231198711	0.1131557483040564
0.05621935851798725	0.058270555662867436	0.05252168474111692	0.07858936504870427	0.08483493841809435	0.16106036774377508	0.2969728745274438	0.041171113993211605	0.06783667687666138	0.10252306447013716
0.09740050690408074	0.14171071347042016	0.02765144198406717	0.05821787510023976	0.030115721635907238	0.028359702881626942	0.2171317189667584	0.2987748842490976	0.06313472761222458	0.037502707195579736
0.04168458662784928	0.0622732435681124	0.2711703664494217	0.0572005160948821	0.08308245387677672	0.062107828541811426	0.062218105226012135	0.05034130633760097	0.06553743342045187	0.2443841598570815
0.11336291560305704	0.23736590563892146	0.06826983483232753	0.043574206169334787	0.03382478071744969	0.024834792566262018	0.06682253023832815	0.09798331623605386	0.25973948517307943	0.054222232825186505
0.1677881350700659	0.13251846821820285	0.026781488569253324	0.1435068008313269	0.12741527254768806	0.04445747679897948	0.056387225548902326	0.20332016379611897	0.048207708294750864	0.049617260324711566
0.22992433212670624	0.14865184884468374	0.04480304926869408	0.05020467539497258	0.03940142314241578	0.09814269765553613	0.1898914036334109	0.07387484917171304	0.07009709394769786	0.0550086268141679
0.03786103681964135	0.040361963819396836	0.09809629752353023	0.07589563955093763	0.08051880428865622	0.07132770033056424	0.2793385560894023	0.17287953736795172	0.06615228041939825	0.0775681837905218
0.0768930224657068	0.0434195438909416	0.036896419926105296	0.2689599524355541	0.13878625727268853	0.08591327982333226	0.1463201257060347	0.05217649806769442	0.09667473563511278	0.0539601647768294
0.02377479997026006	0.018227156003179985	0.21395032285000204	0.01954257673764225	0.02555347757207651	0.5841268751894486	0.027726781394231608	0.02098953954555076	0.034115150787250734	0.031993319950357216
0.06976824449084554	0.13885197903904006	0.051700633315501655	0.14670371073415125	0.17219163977520466	0.08791063406328553	0.20564634419920996	0.035260890323100244	0.033155590835619884	0.058810333224041875
0.05404445346594945	0.3941185425758653	0.03627490781149574	0.06146182211847503	0.05104198382895223	0.04367536114212259	0.11467742481139415	0.12957982340403928	0.06464190263540699	0.05048377820629925
0.07783239491166914	0.1159055024279797	0.04008699019870709	0.3005749694640569	0.03801352518842915	0.02733637203205529	0.28279560282420263	0.04115351386778685	0.02665117526141746	0.04964995382369585
0.029032843404100936	0.06572804803615905	0.09381237524950113	0.052052918955477465	0.0710149948037806	0.028975107635967758	0.06139786542617245	0.057463585226241676	0.03738803384965607	0.5031342274129426
0.04524882818632403	0.05583439861849366	0.05604969835609687	0.05952589203615275	0.02792168472044681	0.0362735203749804	0.055578730180089415	0.5685303550202957	0.05510327659288182	0.03993361591423896
0.12525598154340675	0.17374774261001827	0.030380796847862736	0.13543475818924908	0.0486991385194978	0.03964365641012349	0.2476432416552179	0.07226240160371891	0.08206962697980659	0.044862655641098766
0.23417952826740884	0.046856990244862416	0.030439121756487126	0.4220572938629782	0.05979590115543566	0.043272609710157166	0.0757920778161986	0.029265412836299295	0.03125439262320436	0.027086671726968662
0.030695366024707224	0.0669112225998455	0.24500548452644225	0.07421193648738568	0.05367643092193991	0.10948373523223844	0.06086026145906397	0.04045962129794462	0.043570516624408855	0.2751254248260234
0.03427488457428573	0.04631141756890285	0.028804344173605712	0.05258842584191924	0.03100868969132447	0.027507275012265197	0.04160702164694192	0.038891913143410235	0.665712346351068	0.033293681996276844
0.07077251746506981	0.04530782185628743	0.037432946606786414	0.04063747504990022	0.11751497005988025	0.2343516092814371	0.23996538173652696	0.0864910803393214	0.06496382235528943	0.06256237524950098
0.09463497247928394	0.19367325954152312	0.11817576967277565	0.0450130042944415	0.03941208492106709	0.04501300429444152	0.06303756124115419	0.14100284279925024	0.04669448980826228	0.21334301094780087
0.1752353878102378	0.3290792153067581	0.04367023528700195	0.0990745781164951	0.03605919474182958	0.027984435170064145	0.11390350611907525	0.06615052722837128	0.06537430190124804	0.043468618318917934
0.051040131925764766	0.0323596599126804	0.08135422157941456	0.10052130501975727	0.062344836286794415	0.062137575864073286	0.04147010718968384	0.05077429790531796	0.4213784620375504	0.09661940227896346
0.05440282226245186	0.04805273174581077	0.038564731003110087	0.3370421946804066	0.07842454625632457	0.03270667966392797	0.28461681288585583	0.029605904470129486	0.0316715406396508	0.06491203639233176
0.037782841396852326	0.034815325102008264	0.3433575327221667	0.03289880416158827	0.04124494374083683	0.12596046844364367	0.05920018370338969	0.03493897161429334	0.024667479200890168	0.2651334499143309
0.14419855940293358	0.13654430269894902	0.03543058809916396	0.04354768723422717	0.3448696809280002	0.022291648586884275	0.12631548497208472	0.062431658422285825	0.033648644739506524	0.05072174491596546
0.07506785736485512	0.1042896905151636	0.024794701254929625	0.03657045770051592	0.02464966261249135	0.031659863663676215	0.044319665167934036	0.5497655208613921	0.05519756335080702	0.053685017508236066
0.04869594145043255	0.02045242847638052	0.021776447105788403	0.0938057218895544	0.0293812375249501	0.037664670658682536	0.02869594145043246	0.02801064537591485	0.6687292082501683	0.02278775781769793
0.13212237235566052	0.095548679592488	0.03963077562347435	0.3937997610726504	0.13181814809043615	0.05617760761005868	0.04234653369840246	0.03382083416809507	0.037798009928099285	0.03693727786063565
0.09337481193768624	0.05352658047268826	0.052993112873352434	0.06366845887803976	0.029748311185436912	0.03128277978577383	0.05245365125604649	0.07415799032565508	0.4876373379367391	0.06115696534858218
0.11314870259481047	0.12045227726365446	0.0450349301397205	0.0679776810016332	0.042188350571584	0.04604427508619119	0.10202322627472336	0.0800557974959172	0.33789239702413393	0.04518236254763199
0.099443389643477	0.08760527725037742	0.047092806257404064	0.23397919607938586	0.12403647988575706	0.06869999837722968	0.1961280690651216	0.0326420330071565	0.040244713824383625	0.07012803660970758
0.21548999265905885	0.038925189135407004	0.02286005496605572	0.08422668341129289	0.2279089237937501	0.09119147722791504	0.1114913031080696	0.055014590879032266	0.11917199036577295	0.03371979445364592
0.057218895542248925	0.0502562949218934	0.04011694920019118	0.15441417634215152	0.0407729142653661	0.08185506920431404	0.4166783803285443	0.050781066974033236	0.06152015218389521	0.046386101037361925
0.07323058800431909	0.05700075259317421	0.06693716392351919	0.4105450301582626	0.1007165995877099	0.05341230108089818	0.06871502895847628	0.048634970496166	0.06792971434180793	0.05287785085566569
0.04485036236674917	0.16332004760195706	0.028523394850677238	0.03761562049402785	0.029883450764087	0.04726194299098972	0.03709930297134445	0.5027988187662533	0.05033466190647099	0.058312397287444126
0.4846068732101012	0.06398615811854581	0.02135945500303744	0.23446042697214256	0.03481623709103535	0.020708582834331447	0.03585220862622589	0.040695782348346886	0.034984379067951064	0.02852989672828268
0.16764676924178554	0.07475631696248743	0.07225011859688693	0.17369744815302118	0.0636663891947048	0.16104114640673806	0.15694172193729133	0.03751241910797246	0.04554120458634299	0.04694646581276909
0.12488409008754164	0.03996730947553735	0.0358495607210777	0.5421990664340588	0.04993949109654728	0.038757131406478594	0.0585443286655039	0.030851682461848117	0.0474091187703336	0.03159822088107268
0.02735624641128699	0.02346448655201006	0.03351744000583308	0.05176405180506556	0.036315496860160994	0.05189620758483026	0.043173926120362006	0.038220362927113866	0.6648483854209386	0.029443396312398038
0.16086720568080384	0.1033325054959196	0.1633967088863743	0.15441927205496794	0.10149286680095984	0.07746718544477854	0.05499599878583827	0.04629450775867601	0.06878409080456606	0.0689496582871124
0.30438278372831795	0.2568159455736409	0.023384217480532037	0.2272918950830733	0.02702201231340149	0.04398526889882213	0.03836271119732379	0.021084591380619168	0.02205729386297837	0.03561328048129092
0.06932416159416703	0.06803747876148519	0.0290080995034724	0.09142046485541304	0.032167070817043605	0.03657148512891576	0.060779267910460115	0.043945167516207216	0.5352683063624809	0.03347849755035382
0.07028089415039658	0.054542256483202316	0.031500217954894834	0.202705699711688	0.05063436345699412	0.0486765931738057	0.4269698151589544	0.04266562660120389	0.03869655325364611	0.033327980055215284
0.053767465069860236	0.1382235528942116	0.08391550232867592	0.054363495231758784	0.045048791306276204	0.0618623863384343	0.03857562652472812	0.06567420714127299	0.04686460412508315	0.41170436903969865
0.09744148067501368	0.27950160285489506	0.02971330067138452	0.0599155224903728	0.024496461622210246	0.02411338938285057	0.06333797052359932	0.3042198431419985	0.04468840097582629	0.0725720276618481
0.07635174754348874	0.1049355295344031	0.0526010293952155	0.041477875110313416	0.06044291239479499	0.024568074533425757	0.0237566410206294	0.5077915385845502	0.04267429532626142	0.06540035655691581
0.06055397092250835	0.0320557622924499	0.08383863188449596	0.09259084354949393	0.4539564404314401	0.046802294464698406	0.10051190993407494	0.04279138883117056	0.042696940503850436	0.04420181718581771
0.11507419942723215	0.471712701080053	0.029640324094893238	0.04678390255062993	0.033671786861060496	0.029064400842583632	0.07304758072787253	0.09125622273240096	0.0350524247946794	0.07469645688859422
0.12463708945744875	0.09625068045726733	0.05494692433315187	0.3705089820359283	0.0461690255851932	0.1035996189439305	0.06731990564325904	0.035962166575938925	0.04166666666666658	0.05893894030121586
0.031551919634908734	0.03195486960351602	0.1971549858030417	0.038270876088199283	0.06673975991678614	0.050752954185525764	0.036199900668147315	0.06474375193275432	0.04493360696447487	0.4376973752026468
0.13530210673805018	0.12938933622879947	0.026639718767133645	0.046642800574793024	0.030531396811404158	0.044152269966351035	0.041310556624632254	0.4626868345893492	0.048520553148639935	0.03482442655084807
0.12876309237195754	0.3822458176430629	0.0476675514949484	0.07174311171471515	0.04177212585139005	0.034816964010124005	0.06838899520546557	0.1111076815441285	0.053439512727123294	0.06005514743708488
0.4321168982789137	0.09711574156269667	0.027621307250727586	0.08443490377735098	0.11156662416407068	0.02997240021305093	0.08120685852015641	0.03075251115020632	0.05166486434139807	0.05354789074142817
0.14049503516626066	0.4556439172128934	0.03018568541151145	0.08447458395511814	0.03386917017699618	0.03160870687646795	0.0828248865045932	0.07865027043704383	0.030909789254299044	0.031337955004816904
0.07643660048324398	0.197599537766572	0.025732745036243305	0.04009349721609412	0.019025107679378084	0.02776552158840217	0.033391112511818435	0.4598172076898828	0.04981615715936539	0.07032251286899896
0.10626343466912333	0.5554372025180406	0.04012647781360355	0.0372668125287886	0.02337152617841244	0.024105634884078037	0.0296042530323968	0.11000594963918317	0.021572240135114384	0.05224646860125902
0.050007827482290566	0.12562130640679406	0.12060193338812558	0.03000861023051948	0.028961684474189026	0.033687526906970536	0.044812336112089714	0.038922155688622916	0.0300477476419711	0.4973288716684275
0.025515508906142032	0.02358021599386773	0.02418736671144401	0.1073518362514515	0.039434439106577686	0.036421453670605466	0.061094540956110624	0.02515880785956601	0.6329622124572151	0.02429361808701981
0.03744449086323457	0.08754583855544693	0.05842578409073298	0.21515109316251246	0.06344674991103044	0.05089046712775976	0.3701434340621102	0.032918658806417984	0.029769917529282375	0.05426356589147266
0.04979609127069599	0.08333333333333345	0.03473269288760609	0.06347018193828158	0.039148322060914176	0.03853444190755181	0.10284108042906977	0.4434548169847352	0.04881603699076671	0.09587300219704492
0.04815602439979854	0.0947264349805062	0.04917268267203896	0.043856212808028566	0.036590370660548065	0.04620665211632803	0.10508888764527027	0.2545749622250821	0.2799634376107596	0.041664334881638516
0.04080498796222007	0.040115644998662436	0.3923081671708126	0.04944749675905927	0.07337901516554554	0.08860629256950034	0.06363561536720408	0.03012531637755408	0.032923843035578264	0.18865362059386384
0.06625365982731958	0.04536172611549248	0.05346080173946061	0.03733742888862046	0.029733041122366237	0.04393518438627077	0.04326217881240407	0.03284497287845065	0.611543483637911	0.03626752259170425
0.03792415169660678	0.036653964797677366	0.02348711667573944	0.04070268553801485	0.026197604790419143	0.02649246960624211	0.028414761386318318	0.040680003629105496	0.7193624115405549	0.020084830339321336
0.1610559799129658	0.040011849093333024	0.032979976442874134	0.056240875140179294	0.3614185057446944	0.05012589661666093	0.1117905531692804	0.042466304140835166	0.11452712948661042	0.029382930252569224
0.4535640257945648	0.057577153385536727	0.054775065254107115	0.12545102103485345	0.03844234607707663	0.04047673883003226	0.10233379395056033	0.045476354982343065	0.041148472286196856	0.04075502840472886
0.04607586994033633	0.040109482931156515	0.10929360790613968	0.1192682385905704	0.20825016633399915	0.10563155531754956	0.2902487707511809	0.024785118110662058	0.020246769333960763	0.0360904207844474
0.027745275732060745	0.034390988138665285	0.03009307056385306	0.03633346334151631	0.028670628092474032	0.04903602756173473	0.027485259366324764	0.6938230818057375	0.043430380618074325	0.028991824779559694
0.04819824636441404	0.05895352152837183	0.06991374394069	0.12893855146849156	0.3837147134302826	0.12295052751639578	0.03857463644140288	0.035634088964927334	0.039403336184773416	0.07371863416025089
0.02518962075848288	0.03714970059880224	0.07523353293413163	0.041125748502993976	0.0598722554890218	0.0387624750499001	0.05453093812375235	0.046299401197604624	0.031744510978043795	0.5900918163672664
0.015668662674650818	0.021546380922365826	0.16425044647547002	0.029152221872045383	0.020306754911230167	0.4478674230486395	0.029210001050530513	0.024477361067338974	0.024650698602794414	0.22287004937493446
0.04177464142619407	0.0857014577202563	0.040622910657901724	0.06236426901697821	0.025406399914108167	0.04432699393389256	0.04443923888164991	0.5467500207409152	0.06891839792298038	0.039695669785124114
0.089805574037111	0.16472240703777646	0.07535299770828711	0.10915945886005772	0.04101426776077476	0.16515117912323485	0.04982627337916755	0.06648185111258974	0.06192060323796851	0.17656538774303268
0.0375426923929918	0.024936793080505688	0.2095808383233536	0.028139277001552502	0.03969838101574615	0.47408294522067	0.056367265469061775	0.04603237968507419	0.032645819472166736	0.050973608338877735
0.07487190121920677	0.1470046919148717	0.05358114938953267	0.043644313105390936	0.039781908045381065	0.03973870440936314	0.035280089172304886	0.3887895205260475	0.047523999619808036	0.12978372259809387
0.026405903788752943	0.033260695733914346	0.031185335750517382	0.03704517570363868	0.7556263619549902	0.02152270382781829	0.01772601585819197	0.02077801583377584	0.023488191812094363	0.03296159973630733
0.03652116057739595	0.04302023971380908	0.03946695980020636	0.3363996644392375	0.35572333593682137	0.06861639040759064	0.02569257620025645	0.020827909398594077	0.045228383812085986	0.02850337971400188
0.02617237435241894	0.028807553432460893	0.4243142927627882	0.043811253896701166	0.03804750050460882	0.10237951064163807	0.06594675816905521	0.028123528224450075	0.028252483796452087	0.21414474421942667
0.3229211679733309	0.07006605346009047	0.046083091548861164	0.04911825832870356	0.05787394283597778	0.2098792106508634	0.041237113402061945	0.10315451571084666	0.05108340020988969	0.04858324587937545
0.10512308715901536	0.1150149500196398	0.1424219833425519	0.09283441149828862	0.08525118437823141	0.1934364203320267	0.06824904408051365	0.05398840872471935	0.04638914941201947	0.09729136105299448
0.1488816182068854	0.2012881453587678	0.031890857460336965	0.14653990987098042	0.03480461756898563	0.02219890116673862	0.04921291437743055	0.26894252731650153	0.042072555919089545	0.054167952754285084
0.04623891751380956	0.13623914960776115	0.033264865617601905	0.04088915192870065	0.027091166504200872	0.03722786984171187	0.030833681474260695	0.5555342802766577	0.042554426031657655	0.05012649120363917
0.07854936892384426	0.07830110922433768	0.21644273641771095	0.20354316243135664	0.11452716457631995	0.06380274277316053	0.06889703180703323	0.04520312608613648	0.08961182113385191	0.04112173662625033
0.4618487891940994	0.11723642661766405	0.02858832599351565	0.05694431243333424	0.04470424230903265	0.058929759528561776	0.05928882974791143	0.0664174296908826	0.060102018185850425	0.04593986629914766
0.05642530200642872	0.05685817120778532	0.05876600213228175	0.4131415883093259	0.12576453518665545	0.055254951943502634	0.055030501246503015	0.03273773737665248	0.04380796639652429	0.10221324419434226
0.07653728076841222	0.2434927100114493	0.038501676849347334	0.10543380244586978	0.06928275428837778	0.035847087550786944	0.2266735564404192	0.06857351287273175	0.04614122009787559	0.08951639867473157
0.2122308284454978	0.17156812654554385	0.05054055711103399	0.08552860150007159	0.025076127608264737	0.14047672572942838	0.18727732248812973	0.036459504199791486	0.03056685264283725	0.060275353729401335
0.042839939954801114	0.030063839263621394	0.02874416456343515	0.21377905346332127	0.3948384223288964	0.10799887827650484	0.03745401758466537	0.040579997030731896	0.07244189307335724	0.03125979446066547
0.04377717993963754	0.05738281890325614	0.044567869092732255	0.04373860973704751	0.5112094651277139	0.06833675643881312	0.056621057402103936	0.039061972673011404	0.08034173199494718	0.05496253869073432
0.017049800625506314	0.02024522383803822	0.03823645226553689	0.043034113179536634	0.7964071856287358	0.018891921372674127	0.017199161767168583	0.01547924559045171	0.0173258924328214	0.01613100329952337
0.046870223516930334	0.06808904713096339	0.03677330024635412	0.05150959342576105	0.030659401916886857	0.11676646706586842	0.5068691445936945	0.03285321249393083	0.06170541799284314	0.04790419161676678
0.06909186322191288	0.10124352234498138	0.07001021431315771	0.07602635105376103	0.07739450676112537	0.029771443029434217	0.04040744801476863	0.3598624347549038	0.07847216365391275	0.09772005285204242
0.05881285557227791	0.07766819302571346	0.0261829282611248	0.3396415724700334	0.0600723686317205	0.025980125310875613	0.3087141225570251	0.04402425096331401	0.038190997683776914	0.02071258552413887
0.2028663760913543	0.3908916860157217	0.04267655165858759	0.05749046125436201	0.03398644887096548	0.04351161622333562	0.032126223742990075	0.09724768150773297	0.045507624207367516	0.05369533042758022
0.4661836547898687	0.05232628665321279	0.05514936976874976	0.07024624783582008	0.059880239520958126	0.08075561584014296	0.04931573317453484	0.053373915153119136	0.06971691975165697	0.043052017511937365
0.044241063327889615	0.1914239702413353	0.1361027944111777	0.03539511885320254	0.035587915078932934	0.12324215205951734	0.05011567773543822	0.22297450553438555	0.03834376701143154	0.12257303574668853
0.12089129725340204	0.18147734948354274	0.05019618557561676	0.05496231870859037	0.050241721879435035	0.04370726228152054	0.08769533176992035	0.2642623498250653	0.09521641128389624	0.05134977193901166
0.030103894774553393	0.03444393264752537	0.3254107170274841	0.03820052203285727	0.04102564102564092	0.0382721736015148	0.04044219253800079	0.03509903270382304	0.04483341010287103	0.37216848354572896
0.4535557705549603	0.08014538608372762	0.024309459683253487	0.15710064586983266	0.052593502950431005	0.029809376879428737	0.08916664487618667	0.052558638182150966	0.030463091284679382	0.030297483635349176
0.14958102228722306	0.16172263767395967	0.0322212717422299	0.08916268844798839	0.0389037593016731	0.04821233109817201	0.022425195691566088	0.3408068655316092	0.07894809459422164	0.03801613363135475
0.1030268230661961	0.41563448445574497	0.05365524658445662	0.04949006097394242	0.03966496231281718	0.045479816622462775	0.061201797318604735	0.08777878033886567	0.050447051103272834	0.09362097722363492
0.031579697747362516	0.03284988464629189	0.132028151489229	0.04307618529175425	0.044495424734945804	0.03180651683645705	0.024224278715296702	0.08152526116597979	0.050178863053114635	0.5282357363195687
0.12974051896207542	0.09242263137276856	0.04179491484321058	0.05208275038707652	0.03585352659167655	0.14295707650120315	0.04613203499542956	0.1671610050926182	0.09088365325423917	0.2009718879997017
0.35829723042394324	0.10309335246557508	0.057313943541488235	0.19638143068701455	0.031393434329497684	0.03592814371257489	0.08705170304552153	0.05039690204843738	0.03524747739543952	0.044896382350506164
0.039279549010087934	0.06085801370232514	0.026554998111884272	0.03787694880509253	0.0637980795166423	0.05033851216485947	0.07889626153099201	0.5577830824836806	0.060655715595835324	0.02395883907859945
0.3118378627360664	0.1755634031083131	0.04217206612416203	0.18072402204138732	0.032635583533787066	0.05235682481191484	0.04236825494310533	0.04522578774075794	0.04367333708651084	0.07344285787399579
0.06749292113447508	0.054484055145522826	0.050816970709743225	0.20333751102446296	0.3297474817806255	0.057675346980457676	0.059404446920113235	0.06778303857401474	0.06082022002506601	0.048438007705519225
0.05062040866720185	0.055126859682696656	0.034065888840874935	0.0818054612424638	0.3207296746712754	0.03671008498466982	0.27180690166059657	0.035691503590756644	0.05611457497376398	0.05732864168570095
0.4181876247504983	0.08266666666666646	0.03565668662674641	0.0869700598802394	0.07545708582834326	0.07268662674650682	0.09545708582834317	0.02945309381237508	0.06461477045908172	0.03885029940119751
0.030764557840840093	0.03382799618154991	0.3390523301223609	0.07383493881801627	0.07114466718736441	0.030096329080968542	0.03855766727414736	0.045812722381324576	0.061251410223032314	0.275657380890395
0.12913498845006666	0.09040346273744627	0.04215165175267453	0.1767588418668292	0.2746193007243936	0.05748054452891978	0.038832447464621486	0.036208481912579436	0.044383143824710335	0.110027136737761
0.03308984867145121	0.034385130448322955	0.19968573491315367	0.0349796860180346	0.08432072026160384	0.04655936354241833	0.02718676122931421	0.03103013830495019	0.04469076032332464	0.4640718562874254
0.06047802871414518	0.13271933290778912	0.07687163743578806	0.0636392190238817	0.057651195071785725	0.07457166884505108	0.06904971782323674	0.33974690213481606	0.07564566298874335	0.04962663505476388
0.04146706586826325	0.03497172322022619	0.4035761809713904	0.08814038589487683	0.03355788423153686	0.17438456420492374	0.06681636726546923	0.026197604790419285	0.032060878243513016	0.09882734530938128
0.015076060304241197	0.02389609558438229	0.03580014320057278	0.44240976963907824	0.2968891875567504	0.07382429529718125	0.03738414953659811	0.020184080736322874	0.02526010104040416	0.029276117104468383
0.0570653564665539	0.0826347305389224	0.05192691539996913	0.054404012487844634	0.081733967961513	0.032662879369466144	0.1709913506320696	0.06220379753313865	0.3401197604790425	0.0662572291314805
0.031141420861979876	0.0461114807422194	0.07005433577289842	0.03830302358246472	0.03394137650624672	0.4572059584534635	0.16861647076217906	0.05689546832261438	0.05262622902343501	0.04510423597249956
0.030338077738603524	0.02916907617786244	0.4805715671460809	0.08387586198319874	0.037128235740357236	0.1414740612233479	0.09512439295863027	0.02778244134783388	0.02606624756717089	0.04847003811691264
0.08903308920008614	0.06842887929320668	0.0515224531017648	0.07520417332665384	0.2988843031069333	0.05922020500831032	0.1285715421746152	0.061589967475408035	0.06847659263147042	0.09906879468155357
0.1142148692306112	0.2803156573451039	0.041473753523880164	0.2053933370372657	0.05079531658332834	0.04309936827376185	0.08200094656048766	0.043078790871864635	0.07872913965882694	0.060898820914871525
0.025562909269180825	0.02683054942746077	0.3878278530657981	0.049746121791504616	0.09959029309801463	0.055531043176804296	0.08961025317785483	0.030241271842280256	0.06946808138109738	0.16559162377000378
0.024169914139974102	0.03124306941672217	0.07994328802712045	0.04350426131863265	0.4981703260146373	0.06344057915914196	0.12239806102081545	0.024510502803916038	0.033068783068783164	0.07955121503025704
0.053184858353468464	0.10862485555205376	0.1391952936232798	0.11416465314984067	0.27626151206359195	0.03939489442168287	0.047196834401372637	0.08246664565605633	0.08177329551423483	0.057737157264418464
0.02419990718337595	0.0341664301194451	0.046800304582708216	0.038685608467038834	0.7179771382742415	0.031706339014972364	0.019869966613049288	0.027462006010552376	0.03605880789211648	0.02307349184250008
0.2534544809993912	0.2241617151796801	0.05331422097889165	0.08284589122912503	0.05229695050054328	0.042301497391317854	0.062061205773780666	0.08725406330196739	0.04590047703820162	0.09640949760710232
0.0837130087650786	0.17993361103879224	0.17491104747027694	0.10518094246290102	0.0943113772455094	0.07314718389308339	0.0738522954091817	0.08803046081749571	0.04758960340189208	0.07933046949579117
0.05317981400542962	0.10239970220331056	0.0385017745858765	0.02968339847635929	0.026981406960997645	0.027802915070181268	0.02522286616477662	0.6269968102380452	0.03887402044785037	0.030357291847173836
0.029875990989907914	0.03142309757994066	0.27201019647452085	0.030044329012657637	0.042140618361670316	0.3704318271088353	0.04231697248074137	0.024152498216418745	0.027286791878091417	0.13031767789721738
0.4680585918110868	0.06685042613186322	0.049879077823189434	0.1129909493182945	0.04536957830370995	0.03600206993420558	0.07135992565134289	0.044281806756856536	0.06178119950575035	0.04342637476369998
0.035378300003766135	0.026196663277219114	0.05591835197529477	0.2987534365231804	0.2786502466764588	0.08449516062215195	0.1117011260497872	0.026294580650020688	0.04175799344706824	0.04085414077505379
0.19449152010444426	0.08584089682270701	0.04717608807542165	0.05892617281160981	0.054218606811534495	0.269197454148307	0.07731706398523704	0.0695589952171132	0.07953903513727255	0.06373416688635368
0.07534432795538479	0.5376622170940502	0.04236709305641223	0.04974104946253675	0.04432994476163954	0.02795737428796894	0.04747979124806872	0.06092134667541984	0.04131935464618945	0.07287750081232867
0.0626668232163123	0.1305389221556892	0.041094282024186815	0.041853547806347945	0.037791084497671185	0.031756095651833516	0.045610739305702176	0.458252123204571	0.07004031153379521	0.08039607060389034
0.04474168546024846	0.048571687793244715	0.1766272649506184	0.05109261995489545	0.060871762967571276	0.4038481478601237	0.0443722943722945	0.048448557430593495	0.024010420717007503	0.09741555849340286
0.3362183196631945	0.035483654539660174	0.03524044348278229	0.022970864992703587	0.02656032472869379	0.3812626847146041	0.051309146413056464	0.032967678089199697	0.03797447122561605	0.040012412150489035
0.4622504990019957	0.0648619427811043	0.029174983366600262	0.10117265469061867	0.034822022621423865	0.048802395209581004	0.15202927478376607	0.03413173652694604	0.03713406520292746	0.03562042581503657
0.043015764877430494	0.054418109888008034	0.06963318871239513	0.09524663248353586	0.04245401412743345	0.4197473316839381	0.07821482782937099	0.07967298935063984	0.053497794829502295	0.06409934621774377
0.0506049894819526	0.15448886593390046	0.028240015925023287	0.07780665084924485	0.036078785824577284	0.04174400525095357	0.059498254165523325	0.4812154666408422	0.041738625175524964	0.02858434075245718
0.13997495205667115	0.06943629081705922	0.039346144312681935	0.05428358968337862	0.07134097817437053	0.037787170756526205	0.059684552463700274	0.3923525498023557	0.067407668323484	0.06838610360977407
0.032010053966141816	0.02697074985830813	0.02443261624898353	0.0396552573864616	0.04399842290727192	0.05493950370863217	0.03980310982972325	0.056867745989502415	0.6491153495478175	0.032207190557157296
0.4893695196671337	0.09804272052909052	0.03623598573996314	0.1343780101488565	0.03475635793090464	0.03380304068479987	0.0528395944429552	0.04988033882483825	0.04054577412339535	0.030148657908064737
0.06314169047525843	0.04406872529450888	0.0663248666066559	0.1936258202549156	0.3999712992316025	0.05249631456042149	0.04292069455859506	0.04719971821063743	0.051583108293217314	0.0386677625141872
0.0878787172736241	0.1418097656826429	0.0649673415814284	0.05504943420551876	0.028410105858322182	0.07499398090977595	0.06569739897636619	0.28369719704559754	0.08415076461862278	0.11334529384810192
0.030492970892746864	0.027190223868809132	0.026242479070635705	0.019471847671563472	0.030586309395597294	0.2721176352331312	0.08513907436924732	0.029344189319203306	0.4518373325291858	0.027577937649880136
0.14949019340236905	0.027159356500673797	0.06255864339696661	0.07848121420975711	0.15174209984589207	0.32977918806262113	0.08507770783219874	0.05597920967182431	0.0372133226424642	0.02251906443523204
0.03588521880969247	0.038539408637921414	0.03579936900392775	0.4078295022857509	0.03852510033696055	0.03494087094627955	0.3121570479113457	0.031034704783980505	0.037952768298528415	0.02733600898561293
0.03974872341207178	0.04168350415732958	0.2263693471951804	0.04239374012710783	0.04127940438142135	0.0503532811677257	0.04463465706623576	0.04279783990301614	0.049018527362452914	0.4217209752274591
0.052196398759209776	0.10454025984969396	0.03045623791993848	0.15795848935374626	0.0945180878348844	0.02444714792051785	0.13341654422026678	0.3264500023699307	0.047893658593104085	0.028123173178708542
0.2950206457314386	0.2532644634395334	0.029818226143133512	0.058326095899803476	0.02690801602901065	0.07198579939357955	0.029345888375919837	0.14187655223903298	0.030686718166719945	0.0627675945818288
0.07391352264795571	0.08324455383711132	0.03785067901007815	0.4477425517064029	0.0634804011608682	0.059623085118107065	0.09966569927629408	0.037618015502736926	0.06079864810256753	0.03606284363787771
0.06589464243319539	0.06259727241552182	0.03136458360811433	0.3364988085502996	0.08244304342856132	0.05020795413578148	0.2537919755203267	0.03203285059836295	0.046752310357259165	0.038416558952579324
0.018153167349511463	0.03917218195188565	0.13924992121021088	0.04856812690408651	0.07229751024267257	0.3140876142451938	0.06902825927093185	0.08930770038869636	0.06109465279966383	0.1490408656371464
0.3659866707263441	0.13551202679387034	0.03848574038363944	0.08876484319496564	0.029310869785851863	0.02277478940424229	0.03870902263270072	0.14834060692174986	0.04738996583104948	0.08472546432558582
0.03202685538014876	0.02720694973688986	0.02141172201052437	0.2587778987479589	0.4793084285973506	0.04263064779531843	0.06128651787334422	0.03489611685719467	0.023572173834149883	0.01888268916712027
0.1073999310161555	0.08133873895268948	0.08537599022917325	0.23870106811872105	0.029996663896003976	0.06992813240374796	0.21758183350013693	0.02727689097725221	0.06789254352484822	0.07450820738127217
0.14369612423504632	0.06325261564782536	0.03902634291855862	0.05218683512096713	0.05220876927463768	0.05894255445153659	0.04709262793095137	0.06018731767234772	0.4322892676186086	0.0511175451295213
0.030169448337367843	0.055675882277997184	0.047861723361786984	0.062097082430882876	0.06458572217267597	0.041202700981016735	0.04336008833397032	0.4509194377203044	0.15354822270352916	0.0505796916804689
0.1345309381237527	0.034488166524094664	0.09484602224123197	0.04862418021100665	0.07672512118619905	0.2827060165383521	0.0505774165953807	0.15715711434274324	0.07423723980610203	0.046107784431137784
0.07737414060767353	0.0963672654690621	0.035129740518962005	0.08966954978931048	0.04180971390552225	0.03597249944555329	0.07945886005766238	0.3816899534264805	0.08174761587935242	0.08078066090042121
0.02722777441632405	0.058649252018610765	0.28496317469590465	0.027770243485155062	0.08003505184752444	0.036943534533720034	0.036401065464888985	0.026733988469054882	0.03084423487519728	0.3904316801936196
0.1101448555171822	0.09926205679926467	0.07353757215858732	0.08978723051821681	0.03326956046413383	0.041145923919795165	0.05840600955764799	0.03331925360896454	0.034553300038926184	0.4265742374172821
0.02542813532598661	0.02731511766383192	0.03503077877857731	0.06646371123299652	0.6140408259112028	0.06519733641959807	0.030711685871953474	0.033085090323554486	0.05224005769972676	0.050487260772572734
0.19217564870259515	0.20720159680638708	0.11451497005988008	0.04514970059880225	0.04580439121756475	0.10505389221556867	0.06710578842315362	0.04813572854291399	0.03481836327345303	0.140039920159681
0.029506463263948318	0.021694705826442392	0.0474348921205208	0.06987216044102272	0.6566391027468864	0.03633209770934325	0.028550042771599643	0.027860944777112397	0.05016158159870728	0.03194800874441593
0.0324463181260797	0.04614090205239741	0.18489478442218732	0.03224045183176243	0.03887292679215552	0.07128344208444087	0.029385175836667506	0.0354716575816976	0.043527295185413935	0.4857370460871974
0.03745265374762302	0.06772282207239093	0.09306583683027657	0.03945652003080476	0.028769233187169157	0.042442673707702966	0.0441086331274461	0.5782608012321828	0.040368082732173634	0.028352743332233313
0.0408461922309228	0.019715376938430843	0.05251036388760935	0.03569303700291725	0.06967795178873022	0.6240691693536012	0.055624328266543836	0.03393213572854295	0.0341912329187778	0.03374021188392446
0.0873764665790367	0.3272089966408643	0.06309332554403359	0.11308115476364325	0.04916995277737185	0.05624847865245091	0.07544910179640693	0.11204907258653414	0.05355143371792976	0.0627720169417259
0.09825652562278757	0.18578312987285064	0.04428711637498477	0.0623173542417925	0.05269019971107513	0.04036126641744134	0.0606962869840431	0.3463570097374312	0.06150130677870785	0.0477498042588855
0.015547283810756847	0.02712413011814205	0.0837675999352646	0.06304508100915299	0.6607937278595962	0.032730934527341694	0.014716512920105744	0.024477171782560942	0.04270018521515532	0.035097372821923635
0.2835718936458628	0.2490100013875993	0.04428576003074069	0.11216070532731297	0.039610618335521465	0.03825504072069762	0.05925048299123676	0.03936512002732508	0.036579247921269716	0.09791112961243308
0.0594656098431156	0.1319583056110003	0.04379646504093256	0.1166459351827746	0.04283220997618279	0.0400937255922935	0.1498355945114603	0.3143664362097067	0.04375789483834257	0.057247823194190986
0.015434066931072913	0.017580423568447492	0.029292065220208895	0.16059828395157694	0.6205822121989788	0.05543199315654401	0.017735956658112298	0.016455400886538598	0.04381885579490365	0.02307074163361577
0.0816878639415385	0.047862951782385636	0.1846059946223257	0.08050840467824655	0.14294551393081611	0.10872469936160734	0.11481169891621727	0.0448524438725854	0.057686280331898175	0.13631414856237928
0.048221738341498566	0.05691647009012335	0.04883667009415497	0.3299764108147336	0.13271436924131466	0.12081392770015635	0.11157483013770504	0.03327688058226971	0.035242646021089175	0.08242605697695547
0.021652347478955176	0.022520177037230017	0.036738117966964697	0.07289045098209364	0.6860771211200768	0.02890595620353505	0.03927651942491843	0.025644363447019137	0.03818450056408934	0.02811044577511651
0.4190191046478477	0.08242628044403816	0.026080843239629267	0.0536611506051939	0.06644346774431474	0.03891723941280017	0.18319518598271392	0.0329242991848816	0.063110232736498	0.034222196002084766
0.02054443744090768	0.021739415905032096	0.5511542704065553	0.020702017018594424	0.01990098749868681	0.2587128374829287	0.02010452778653221	0.022868736211787036	0.02380108204643359	0.04047168820254219
0.027103178630632246	0.048237665105624015	0.04086741770695898	0.04182434163150698	0.0386587599619164	0.04121539004315823	0.11908869911508695	0.04596617902210113	0.4180839289943119	0.1789544397887035
0.15466762327878786	0.19631704333269095	0.20764001950017116	0.057396727282762024	0.05996302326223124	0.08320685817305461	0.027778544293900573	0.0546924584011697	0.058270555662867825	0.10006714681236507
0.02469875064685436	0.034028239816663	0.09170547793302278	0.09294004583425737	0.40410290530051	0.17306867745989502	0.035455015894137576	0.03010275744806672	0.025120130110149998	0.08877799955644279
0.03642714570858285	0.06790123456790094	0.048015080949212606	0.051545058032084264	0.042258076439713285	0.4763805721889561	0.08240001478524422	0.0800066533599466	0.050121978265691064	0.06494418570266898
0.03740794273521909	0.03771766811205175	0.05610617844770231	0.05951315759286027	0.042111179938972634	0.2336132333035081	0.4104434808543836	0.03182141464198046	0.042937114277192684	0.04832863009612949
0.4044563933357776	0.04898366532241653	0.03939060654201811	0.06741618803209921	0.038708297690333716	0.19441728787323329	0.048698521324697694	0.06985009572691364	0.03595869485518772	0.05212024929732385
0.22372780212770335	0.205568244953392	0.06473650636870605	0.05068214087289349	0.03792415169660679	0.13565652200753145	0.10193016029796108	0.04097989587834654	0.04428256888285298	0.0945120069140074
0.11509137202626615	0.20595558000606515	0.03328325680793909	0.08694272232919363	0.05700965560046015	0.06896454440941467	0.2002567303555432	0.05544388255291568	0.14120169554883205	0.03585056036337241
0.345062350546432	0.07473172466947277	0.037627714867295034	0.2749253967312897	0.04901088911286327	0.025888816426552545	0.06888203790438906	0.03382344222446181	0.05464318886978505	0.03540443864745743
0.047557367534434326	0.08583542135586915	0.06192579380246545	0.03751362523180565	0.09900765844198046	0.07024249373593186	0.032601463739188034	0.4506731218414215	0.06527370790334179	0.04936934641355551
0.0462352131894403	0.048400374392457736	0.06417673128319629	0.139698005119704	0.3791738556784743	0.1380628573361747	0.0515015167405299	0.0464156432896916	0.03646943401332935	0.049866368957001056
0.028095125538396985	0.034240729068179473	0.1798836537451413	0.03657159365479557	0.06833701019014587	0.4569873411072593	0.060602479252022286	0.04911886752810175	0.0405307805441747	0.04563241937178266
0.035962263507173686	0.04728150536533777	0.044901649692068966	0.18707030383677106	0.1057713632563934	0.08360202671579944	0.3806916082365182	0.028865346230615607	0.03382124639609669	0.052032686763225866
0.19979272224781208	0.13373253493013987	0.04472593274988497	0.20489021956087813	0.054084139413480864	0.05146629817288518	0.08962843543681859	0.1030170428374023	0.045984953170582016	0.07267772148011674
0.18263905090252416	0.18423758543519006	0.06081343805894715	0.18005547346864725	0.08351262842280797	0.07777518555961674	0.045061392366781576	0.04608099817680656	0.05489453992448013	0.08492970768419866
0.05841297537375599	0.3725264702383291	0.04851224702912054	0.07878283168761796	0.049212832612919664	0.050574347992755835	0.09097037712654127	0.07698510264239722	0.057262957528651084	0.11675985776790684
[truncated: 195 more rows]
