# Supplementary material for: Dynamic guided metric representation learning for multi-view clustering
Source: PeerJ Comput Sci. 2022 Mar 8;8:e922. doi: 10.7717/peerj-cs.922 (PMC9044235; doi:10.7717/peerj-cs.922)
Supplement: Supplemental Information 3 [file peerj-cs-08-922-s003.zip › wikipedia/1view/image view_test.csv]

0	1	2	3	4	5	6	7	8	9	10	11	12	13	14	15	16	17	18	19	20	21	22	23	24	25	26	27	28	29	30	31	32	33	34	35	36	37	38	39	40	41	42	43	44	45	46	47	48	49
0.25	0.0016891892300918698	0.048986487090587616	0.005067567341029644	0.0	0.0	0.013513513840734959	0.0033783784601837397	0.0	0.0	0.0	0.0	0.01520270295441151	0.025337837636470798	0.006756756920367479	0.0	0.07939188927412033	0.0	0.010135134682059288	0.0	0.0	0.0219594594091177	0.0	0.0	0.013513513840734959	0.0	0.0	0.0	0.0	0.0	0.0	0.0	0.0	0.0	0.0	0.0	0.0	0.0	0.0	0.025337837636470798	0.0	0.0	0.0	0.0	0.0	0.0	0.011824324727058409	0.0	0.0	0.0
0.0	0.0	0.012896825559437277	0.0	0.001984127098694444	0.001984127098694444	0.02876984141767025	0.0	0.0625	0.002976190531626344	0.01785714365541935	0.005952381063252688	0.0	0.006944444496184588	0.01686508022248745	0.02281746082007885	0.006944444496184588	0.000992063549347222	0.013888888992369177	0.0039682541973888865	0.013888888992369177	0.013888888992369177	0.02876984141767025	0.0	0.02579365111887455	0.0	0.000992063549347222	0.007936508394777775	0.01984127052128315	0.000992063549347222	0.02579365111887455	0.0	0.01984127052128315	0.002976190531626344	0.02777777798473835	0.002976190531626344	0.02182539738714695	0.000992063549347222	0.006944444496184588	0.0	0.0039682541973888865	0.000992063549347222	0.01587301678955555	0.002976190531626344	0.0	0.0	0.0049603176303207866	0.000992063549347222	0.000992063549347222	0.0
0.3833833932876587	0.026026025414466858	0.021021021530032158	0.01701701618731022	0.0	0.0	0.0	0.011011010967195034	0.0010010009864345193	0.0	0.00900900922715664	0.0	0.022022021934390068	0.0300300307571888	0.0200200192630291	0.0	0.11811811476945876	0.0	0.014014014042913914	0.0020020019728690386	0.008008007891476154	0.01801801845431328	0.0	0.0020020019728690386	0.004004003945738077	0.0	0.0	0.0	0.0	0.0020020019728690386	0.0	0.0	0.00300300307571888	0.0	0.006006006151437759	0.0	0.0	0.0	0.005005004815757275	0.004004003945738077	0.0	0.0	0.0	0.0	0.0020020019728690386	0.0	0.01001000963151455	0.0020020019728690386	0.02402402460575104	0.0
0.0159705150872469	0.08968058973550798	0.0	0.00491400482133031	0.0012285012053325774	0.06388206034898758	0.0	0.006142505910247564	0.002457002410665155	0.002457002410665155	0.018427519127726555	0.012285011820495129	0.008599508553743362	0.03316953405737877	0.00982800964266062	0.014742014929652212	0.04299754276871681	0.003685503732413053	0.0	0.04176904261112213	0.012285011820495129	0.030712530016899112	0.0012285012053325774	0.017199017107486725	0.055282555520534515	0.017199017107486725	0.011056510731577871	0.0	0.003685503732413053	0.0	0.0012285012053325774	0.003685503732413053	0.006142505910247564	0.01965601928532124	0.0	0.0	0.0	0.0159705150872469	0.011056510731577871	0.002457002410665155	0.0	0.0	0.002457002410665155	0.0012285012053325774	0.006142505910247564	0.0	0.0	0.0	0.0	0.0
0.013513513840734959	0.012612612918019295	0.00450450461357832	0.0	0.02432432398200035	0.02432432398200035	0.007207207381725311	0.0	0.022522522136569027	0.015315315686166288	0.00450450461357832	0.007207207381725311	0.012612612918019295	0.007207207381725311	0.005405405536293984	0.013513513840734959	0.00450450461357832	0.001801801845431328	0.002702702768146992	0.001801801845431328	0.015315315686166288	0.0063063064590096465	0.022522522136569027	0.001801801845431328	0.01801801845431328	0.0	0.00900900922715664	0.008108108304440975	0.01621621660888195	0.0	0.015315315686166288	0.00450450461357832	0.010810811072587969	0.0063063064590096465	0.015315315686166288	0.00450450461357832	0.010810811072587969	0.01711711660027504	0.005405405536293984	0.0	0.00900900922715664	0.026126125827431682	0.002702702768146992	0.003603603690862656	0.012612612918019295	0.011711711995303629	0.011711711995303629	0.001801801845431328	0.012612612918019295	0.0
0.00225225230678916	0.00300300307571888	0.0015015015378594398	0.007507507689297198	0.009759759530425072	0.0052552553825080395	0.011261261068284513	0.007507507689297198	0.021021021530032158	0.012762762606143951	0.014264264144003391	0.0015015015378594398	0.00450450461357832	0.0	0.00900900922715664	0.01201201230287552	0.01201201230287552	0.00450450461357832	0.00300300307571888	0.00300300307571888	0.006006006151437759	0.0037537538446486	0.02402402460575104	0.014264264144003391	0.010510510765016079	0.006756756920367479	0.00300300307571888	0.0	0.023273272439837456	0.009759759530425072	0.025525525212287903	0.0037537538446486	0.016516515985131264	0.00300300307571888	0.0007507507689297199	0.008258257992565632	0.017267268151044846	0.02477477490901947	0.0015015015378594398	0.0007507507689297199	0.028528528288006783	0.006006006151437759	0.00900900922715664	0.00225225230678916	0.019519519060850143	0.016516515985131264	0.00900900922715664	0.00225225230678916	0.01201201230287552	0.006006006151437759
0.0	0.004273504484444857	0.005341880489140749	0.01175213698297739	0.003205128246918321	0.01175213698297739	0.03418803587555885	0.008547008968889713	0.03311965987086296	0.05128205195069313	0.009615384973585606	0.0010683761211112142	0.0010683761211112142	0.009615384973585606	0.02991452999413013	0.014957264997065069	0.0010683761211112142	0.004273504484444857	0.0074786324985325345	0.0021367522422224283	0.009615384973585606	0.0064102564938366404	0.024572649970650676	0.012820512987673284	0.01175213698297739	0.014957264997065069	0.005341880489140749	0.0	0.021367521956563	0.012820512987673284	0.02350427396595478	0.0064102564938366404	0.010683760978281498	0.01175213698297739	0.0010683761211112142	0.008547008968889713	0.024572649970650676	0.02991452999413013	0.0010683761211112142	0.0	0.0074786324985325345	0.020299145951867104	0.008547008968889713	0.0	0.0	0.0021367522422224283	0.01175213698297739	0.0010683761211112142	0.013888888992369177	0.0
0.054054055362939835	0.04267425462603569	0.007112375460565091	0.001422475092113018	0.002844950184226036	0.05120910331606865	0.0	0.005689900368452072	0.005689900368452072	0.025604551658034325	0.012802275829017162	0.011379800736904144	0.01849217712879181	0.04836415499448776	0.008534850552678108	0.015647226944565773	0.02418207749724388	0.01849217712879181	0.005689900368452072	0.001422475092113018	0.005689900368452072	0.008534850552678108	0.0	0.0	0.027027027681469917	0.017069701105356216	0.009957325644791126	0.005689900368452072	0.0	0.0	0.001422475092113018	0.028449501842260364	0.008534850552678108	0.025604551658034325	0.005689900368452072	0.002844950184226036	0.0	0.017069701105356216	0.007112375460565091	0.001422475092113018	0.0	0.008534850552678108	0.0	0.0	0.0	0.001422475092113018	0.008534850552678108	0.001422475092113018	0.001422475092113018	0.004267425276339054
0.21521522104740146	0.1211211234331131	0.0010010009864345193	0.023023022338747975	0.0	0.0	0.0020020019728690386	0.033033031970262534	0.0020020019728690386	0.0	0.00900900922715664	0.0	0.022022021934390068	0.03403403237462044	0.0	0.0	0.06806806474924088	0.0	0.0010010009864345193	0.00300300307571888	0.0020020019728690386	0.00300300307571888	0.0	0.0	0.008008007891476154	0.0	0.00300300307571888	0.0	0.0	0.0	0.0	0.0	0.025025025010108948	0.01601601578295231	0.0	0.0	0.0	0.0	0.0	0.0010010009864345193	0.0	0.0	0.0010010009864345193	0.0	0.0	0.0	0.0200200192630291	0.0	0.0	0.0
0.09697933495044707	0.014308426529169084	0.0	0.017488075420260433	0.003179650288075209	0.017488075420260433	0.0	0.0	0.006359300576150417	0.0	0.007949125953018665	0.011128775775432587	0.01907790079712868	0.012718601152300836	0.012718601152300836	0.01589825190603733	0.01589825190603733	0.006359300576150417	0.00953895039856434	0.0	0.003179650288075209	0.0	0.003179650288075209	0.0	0.04610492661595345	0.0	0.007949125953018665	0.0	0.003179650288075209	0.0	0.0015898251440376045	0.03338632732629776	0.012718601152300836	0.0047694751992821685	0.0	0.0015898251440376045	0.0	0.0	0.012718601152300836	0.0	0.0	0.0	0.0	0.012718601152300836	0.003179650288075209	0.0	0.006359300576150417	0.003179650288075209	0.0047694751992821685	0.0015898251440376045
0.010536398738622664	0.012452106922864914	0.03831417486071586	0.013409961946308613	0.0	0.0019157087663188575	0.031609196215868	0.02107279747724533	0.008620689623057842	0.006704980973154306	0.002873563207685948	0.0	0.01819923333823681	0.0019157087663188575	0.008620689623057842	0.0	0.012452106922864914	0.004789271857589482	0.04214559495449066	0.0	0.01915708743035793	0.0019157087663188575	0.0	0.003831417532637715	0.009578543715178968	0.01819923333823681	0.0009578543831594287	0.0	0.0	0.0	0.0	0.0	0.022988505661487583	0.011494252830743791	0.01915708743035793	0.002873563207685948	0.056513410061597824	0.02777777798473835	0.005747126415371896	0.0009578543831594287	0.011494252830743791	0.0	0.01819923333823681	0.0	0.0	0.0009578543831594287	0.0258620698004961	0.0	0.01532567013055086	0.002873563207685948
0.04451510310173035	0.10174880921840668	0.01589825190603733	0.003179650288075209	0.0047694751992821685	0.003179650288075209	0.0	0.0	0.0015898251440376045	0.0	0.014308426529169084	0.006359300576150417	0.0	0.0	0.0047694751992821685	0.011128775775432587	0.020667726173996925	0.007949125953018665	0.0015898251440376045	0.0	0.011128775775432587	0.006359300576150417	0.0047694751992821685	0.0	0.04292527958750725	0.007949125953018665	0.017488075420260433	0.003179650288075209	0.0	0.01589825190603733	0.003179650288075209	0.01907790079712868	0.011128775775432587	0.0810810774564743	0.006359300576150417	0.03179650381207466	0.0	0.0	0.014308426529169084	0.0	0.0	0.0	0.0	0.00953895039856434	0.007949125953018665	0.0	0.0	0.0015898251440376045	0.0047694751992821685	0.006359300576150417
0.2154654711484909	0.025525525212287903	0.0007507507689297199	0.02402402460575104	0.00300300307571888	0.0	0.0007507507689297199	0.022522522136569027	0.02927927859127521	0.0037537538446486	0.00300300307571888	0.0	0.020270269364118576	0.007507507689297198	0.011261261068284513	0.0	0.1501501500606537	0.0	0.006006006151437759	0.0	0.01801801845431328	0.023273272439837456	0.0	0.0007507507689297199	0.033033031970262534	0.00225225230678916	0.013513513840734959	0.0	0.0	0.0	0.0	0.0	0.06306306272745132	0.009759759530425072	0.0	0.0	0.0	0.0	0.007507507689297198	0.00225225230678916	0.00900900922715664	0.0	0.0007507507689297199	0.0	0.0	0.0	0.028528528288006783	0.0	0.0015015015378594398	0.0
0.005005004815757275	0.01601601578295231	0.0	0.015015015378594397	0.0	0.006006006151437759	0.0	0.0010010009864345193	0.01201201230287552	0.013013012707233429	0.00300300307571888	0.0	0.01601601578295231	0.0	0.005005004815757275	0.00900900922715664	0.007007007021456957	0.03203203156590462	0.005005004815757275	0.0020020019728690386	0.006006006151437759	0.004004003945738077	0.0020020019728690386	0.01001000963151455	0.0020020019728690386	0.011011010967195034	0.021021021530032158	0.0	0.0	0.01701701618731022	0.0020020019728690386	0.022022021934390068	0.06606606394052505	0.0300300307571888	0.0	0.026026025414466858	0.0	0.005005004815757275	0.008008007891476154	0.0	0.015015015378594397	0.01201201230287552	0.0	0.0	0.0010010009864345193	0.023023022338747975	0.0	0.0020020019728690386	0.01801801845431328	0.023023022338747975
0.0023501762188971047	0.08930669724941254	0.0	0.007050528656691313	0.0	0.0	0.0	0.0	0.005875440780073404	0.0035252643283456564	0.007050528656691313	0.004700352437794209	0.009400704875588415	0.0035252643283456564	0.005875440780073404	0.030552292242646217	0.039952997118234634	0.0423031710088253	0.0	0.001175088109448552	0.016451233997941017	0.0035252643283456564	0.0023501762188971047	0.030552292242646217	0.001175088109448552	0.015276146121323109	0.007050528656691313	0.016451233997941017	0.0035252643283456564	0.03407755494117737	0.0023501762188971047	0.0023501762188971047	0.005875440780073404	0.004700352437794209	0.0	0.02232667431235313	0.0	0.001175088109448552	0.012925969436764715	0.0	0.0	0.0176263228058815	0.004700352437794209	0.0	0.011750881560146809	0.07520563900470734	0.005875440780073404	0.001175088109448552	0.009400704875588415	0.02820211462676525
0.0833333358168602	0.0	0.015046296641230585	0.0011574074160307644	0.0046296296641230575	0.016203703358769417	0.0023148148320615287	0.0023148148320615287	0.0034722222480922933	0.012731481343507768	0.016203703358769417	0.0	0.005787036847323179	0.015046296641230585	0.0023148148320615287	0.0	0.0	0.0	0.04629629477858544	0.0	0.018518518656492237	0.009259259328246115	0.0173611119389534	0.005787036847323179	0.0486111119389534	0.005787036847323179	0.0046296296641230575	0.0	0.011574073694646358	0.0	0.016203703358769417	0.0	0.0173611119389534	0.015046296641230585	0.0	0.0	0.006944444496184588	0.0	0.010416666977107523	0.0034722222480922933	0.0046296296641230575	0.0011574074160307644	0.008101851679384708	0.0023148148320615287	0.0	0.0	0.0034722222480922933	0.0011574074160307644	0.0	0.0
0.009459459222853184	0.03378378227353096	0.0	0.0	0.001351351384073496	0.010810811072587969	0.014864864759147169	0.001351351384073496	0.006756756920367479	0.022972973063588142	0.01621621660888195	0.013513513840734959	0.008108108304440975	0.009459459222853184	0.002702702768146992	0.014864864759147169	0.01756756752729416	0.012162161991000177	0.005405405536293984	0.009459459222853184	0.01621621660888195	0.0	0.0	0.002702702768146992	0.01621621660888195	0.008108108304440975	0.002702702768146992	0.001351351384073496	0.005405405536293984	0.0	0.0	0.020270269364118576	0.022972973063588142	0.0648648664355278	0.0	0.01621621660888195	0.014864864759147169	0.018918918445706367	0.002702702768146992	0.0	0.010810811072587969	0.018918918445706367	0.002702702768146992	0.008108108304440975	0.014864864759147169	0.01621621660888195	0.010810811072587969	0.001351351384073496	0.009459459222853184	0.022972973063588142
0.07060185074806212	0.006944444496184588	0.04282407462596893	0.0173611119389534	0.011574073694646358	0.0	0.008101851679384708	0.02083333395421505	0.01967592537403107	0.009259259328246115	0.047453705221414566	0.0	0.0046296296641230575	0.015046296641230585	0.016203703358769417	0.0	0.006944444496184588	0.0	0.03009259328246117	0.009259259328246115	0.006944444496184588	0.0	0.0	0.0011574074160307644	0.0023148148320615287	0.011574073694646358	0.0	0.0	0.0	0.006944444496184588	0.0	0.0	0.02777777798473835	0.005787036847323179	0.010416666977107523	0.0	0.006944444496184588	0.0	0.011574073694646358	0.0046296296641230575	0.0	0.0023148148320615287	0.03703703731298447	0.0	0.0	0.04976851865649223	0.02314814738929272	0.0	0.0034722222480922933	0.0
0.0363466925919056	0.01397949643433094	0.0130475303158164	0.0009319664677605033	0.0009319664677605033	0.011183597147464752	0.004659832455217838	0.003727865871042013	0.03448275849223137	0.020503262057900432	0.020503262057900432	0.002795899286866188	0.0018639329355210066	0.016775395721197132	0.010251631028950214	0.005591798573732376	0.03075489215552807	0.0018639329355210066	0.0363466925919056	0.0130475303158164	0.01397949643433094	0.004659832455217838	0.0009319664677605033	0.0	0.024231128394603733	0.010251631028950214	0.0130475303158164	0.002795899286866188	0.01397949643433094	0.003727865871042013	0.002795899286866188	0.009319664910435677	0.009319664910435677	0.01584343053400516	0.009319664910435677	0.01584343053400516	0.0130475303158164	0.005591798573732376	0.0065237651579082	0.003727865871042013	0.002795899286866188	0.014911463484168053	0.02143522910773754	0.002795899286866188	0.01770736277103424	0.005591798573732376	0.0018639329355210066	0.0018639329355210066	0.0	0.005591798573732376
0.0	0.014157013967633247	0.0	0.0	0.0051480052061378965	0.02187902107834816	0.0	0.0	0.0	0.0	0.0012870013015344741	0.024453025311231613	0.00900900922715664	0.0	0.0	0.03861003741621971	0.0	0.02187902107834816	0.0012870013015344741	0.0051480052061378965	0.0051480052061378965	0.012870012782514095	0.0154440151527524	0.0	0.006435006391257048	0.020592020824551586	0.0077220075763762	0.028314027935266495	0.012870012782514095	0.014157013967633247	0.01673101633787155	0.0012870013015344741	0.0	0.00900900922715664	0.0	0.0051480052061378965	0.0	0.0	0.0	0.0	0.0	0.0	0.0	0.0	0.014157013967633247	0.1480051428079605	0.0	0.0025740026030689482	0.0	0.02187902107834816
0.004700352437794209	0.014101057313382626	0.001175088109448552	0.009400704875588415	0.0035252643283456564	0.001175088109448552	0.025851938873529438	0.02937720343470573	0.007050528656691313	0.007050528656691313	0.007050528656691313	0.0	0.019976498559117317	0.0	0.02467685006558895	0.0	0.011750881560146809	0.001175088109448552	0.005875440780073404	0.011750881560146809	0.005875440780073404	0.019976498559117317	0.0	0.014101057313382626	0.0023501762188971047	0.02820211462676525	0.0176263228058815	0.0	0.0	0.0023501762188971047	0.0	0.0	0.010575792752206327	0.018801409751176838	0.004700352437794209	0.015276146121323109	0.016451233997941017	0.02115158550441265	0.019976498559117317	0.0	0.0458284355700016	0.0	0.0023501762188971047	0.0	0.0	0.0	0.012925969436764715	0.0	0.018801409751176838	0.0
0.0	0.11411411315202713	0.0	0.00900900922715664	0.0	0.0	0.0015015015378594398	0.0	0.027027027681469917	0.00450450461357832	0.0	0.021021021530032158	0.022522522136569027	0.03153153136372566	0.0015015015378594398	0.00300300307571888	0.022522522136569027	0.006006006151437759	0.0	0.0	0.00450450461357832	0.0	0.0	0.00300300307571888	0.0	0.016516515985131264	0.00300300307571888	0.0	0.0	0.0	0.0	0.03903903812170029	0.04654654487967491	0.00900900922715664	0.0	0.028528528288006783	0.0	0.0	0.0	0.0	0.0	0.0300300307571888	0.0	0.0015015015378594398	0.0	0.015015015378594397	0.02402402460575104	0.0015015015378594398	0.04354354366660118	0.013513513840734959
0.010416666977107523	0.0034722222480922933	0.008101851679384708	0.0	0.0046296296641230575	0.0011574074160307644	0.011574073694646358	0.0	0.010416666977107523	0.0034722222480922933	0.012731481343507768	0.0	0.0046296296641230575	0.0011574074160307644	0.009259259328246115	0.0	0.005787036847323179	0.005787036847323179	0.011574073694646358	0.0046296296641230575	0.02083333395421505	0.010416666977107523	0.0	0.0011574074160307644	0.0	0.012731481343507768	0.01967592537403107	0.0023148148320615287	0.0023148148320615287	0.0	0.0011574074160307644	0.0	0.0034722222480922933	0.0243055559694767	0.02314814738929272	0.0046296296641230575	0.0023148148320615287	0.0	0.016203703358769417	0.016203703358769417	0.005787036847323179	0.0011574074160307644	0.009259259328246115	0.0011574074160307644	0.0	0.0034722222480922933	0.021990740671753883	0.0023148148320615287	0.02083333395421505	0.0381944440305233
0.2161458283662796	0.0251736119389534	0.0598958320915699	0.0217013880610466	0.0	0.0	0.0	0.0243055559694767	0.0	0.0034722222480922933	0.0	0.0	0.0017361111240461467	0.0147569440305233	0.0251736119389534	0.0	0.0598958320915699	0.0	0.03125	0.0	0.01996527798473835	0.01822916604578495	0.0	0.0	0.0147569440305233	0.0034722222480922933	0.013888888992369177	0.0	0.0	0.0	0.0	0.0	0.006076388992369175	0.0	0.0581597238779068	0.0008680555620230733	0.0	0.0	0.02083333395421505	0.0	0.0	0.0	0.0034722222480922933	0.0008680555620230733	0.0	0.0	0.005208333488553762	0.0008680555620230733	0.0	0.0
0.010810811072587969	0.016988417133688927	0.040154438465833664	0.00154440151527524	0.0023166022729128604	0.00308880303055048	0.0077220075763762	0.0077220075763762	0.0	0.0	0.005405405536293984	0.0	0.0308880303055048	0.016988417133688927	0.0	0.0	0.0023166022729128604	0.0	0.01312741357833147	0.0023166022729128604	0.010810811072587969	0.01621621660888195	0.0	0.0	0.0038610037881881	0.0154440151527524	0.0	0.0	0.0	0.0	0.0	0.0	0.0	0.031660232692956924	0.00154440151527524	0.005405405536293984	0.00308880303055048	0.00154440151527524	0.0	0.0023166022729128604	0.0	0.0	0.0023166022729128604	0.00077220075763762	0.0	0.0	0.0154440151527524	0.0	0.0038610037881881	0.0486486479640007
0.055743243545293815	0.023648649454116818	0.0	0.005067567341029644	0.0	0.013513513840734959	0.013513513840734959	0.0016891892300918698	0.0033783784601837397	0.020270269364118576	0.006756756920367479	0.0016891892300918698	0.01520270295441151	0.0	0.0016891892300918698	0.037162162363529205	0.042229730635881424	0.018581081181764603	0.0	0.011824324727058409	0.0	0.0219594594091177	0.0	0.042229730635881424	0.005067567341029644	0.020270269364118576	0.0016891892300918698	0.0	0.0	0.005067567341029644	0.0	0.013513513840734959	0.03547297418117523	0.01520270295441151	0.0	0.027027027681469917	0.0016891892300918698	0.0	0.0	0.0	0.0	0.020270269364118576	0.0	0.011824324727058409	0.0	0.028716215863823887	0.025337837636470798	0.0033783784601837397	0.03547297418117523	0.0
0.001984127098694444	0.0	0.000992063549347222	0.000992063549347222	0.0	0.000992063549347222	0.014880952425301075	0.02182539738714695	0.006944444496184588	0.0386904776096344	0.001984127098694444	0.0	0.000992063549347222	0.012896825559437277	0.0	0.0	0.0	0.0	0.000992063549347222	0.0	0.0049603176303207866	0.0	0.0	0.005952381063252688	0.0	0.002976190531626344	0.0	0.0	0.0	0.0	0.0	0.0039682541973888865	0.0	0.001984127098694444	0.000992063549347222	0.000992063549347222	0.002976190531626344	0.01686508022248745	0.0	0.0	0.008928571827709675	0.009920635260641577	0.0	0.0	0.0	0.011904762126505377	0.009920635260641577	0.0039682541973888865	0.0049603176303207866	0.0
0.03423423320055008	0.018918918445706367	0.020720720291137692	0.000900900922715664	0.06306306272745132	0.04504504427313805	0.000900900922715664	0.0	0.020720720291137692	0.005405405536293984	0.010810811072587969	0.001801801845431328	0.00450450461357832	0.014414414763450624	0.005405405536293984	0.02432432398200035	0.0063063064590096465	0.00900900922715664	0.01621621660888195	0.000900900922715664	0.007207207381725311	0.00900900922715664	0.01711711660027504	0.0	0.010810811072587969	0.002702702768146992	0.002702702768146992	0.04504504427313805	0.008108108304440975	0.000900900922715664	0.01621621660888195	0.002702702768146992	0.01981982029974461	0.026126125827431682	0.01621621660888195	0.000900900922715664	0.003603603690862656	0.0	0.003603603690862656	0.001801801845431328	0.0	0.009909910149872305	0.0	0.002702702768146992	0.00900900922715664	0.015315315686166288	0.00450450461357832	0.000900900922715664	0.008108108304440975	0.000900900922715664
0.024904213845729828	0.030651340261101726	0.02107279747724533	0.010536398738622664	0.005747126415371896	0.014367816038429737	0.024904213845729828	0.005747126415371896	0.03256705030798912	0.022988505661487583	0.012452106922864914	0.0	0.009578543715178968	0.013409961946308613	0.012452106922864914	0.0	0.02011494338512421	0.003831417532637715	0.01628352515399456	0.004789271857589482	0.011494252830743791	0.0076628350652754315	0.0	0.005747126415371896	0.04022988677024841	0.022988505661487583	0.0076628350652754315	0.0	0.0019157087663188575	0.0	0.0	0.0009578543831594287	0.01628352515399456	0.01532567013055086	0.004789271857589482	0.0076628350652754315	0.014367816038429737	0.0009578543831594287	0.014367816038429737	0.0019157087663188575	0.0	0.006704980973154306	0.01628352515399456	0.0	0.0	0.0	0.01915708743035793	0.0009578543831594287	0.01915708743035793	0.002873563207685948
0.02222222276031971	0.007777777966111898	0.006666666828095913	0.019999999552965164	0.002222222276031971	0.0	0.015555555932223797	0.0033333334140479565	0.007777777966111898	0.013333333656191826	0.002222222276031971	0.0	0.0	0.0	0.023333333432674408	0.0	0.04333333298563957	0.0	0.02222222276031971	0.019999999552965164	0.02666666731238365	0.0	0.011111111380159857	0.035555556416511536	0.017777778208255768	0.012222222052514551	0.0033333334140479565	0.0	0.01666666753590107	0.023333333432674408	0.011111111380159857	0.0033333334140479565	0.025555554777383804	0.012222222052514551	0.007777777966111898	0.015555555932223797	0.018888888880610463	0.015555555932223797	0.005555555690079928	0.0	0.023333333432674408	0.002222222276031971	0.035555556416511536	0.0	0.0	0.0	0.02777777798473835	0.002222222276031971	0.011111111380159857	0.0
0.00900900922715664	0.0	0.0	0.01801801845431328	0.0	0.01801801845431328	0.0	0.00225225230678916	0.0	0.0	0.0	0.02477477490901947	0.011261261068284513	0.0	0.0	0.038288287818431854	0.006756756920367479	0.03603603690862656	0.0	0.011261261068284513	0.006756756920367479	0.0	0.013513513840734959	0.0	0.006756756920367479	0.01801801845431328	0.00900900922715664	0.03378378227353096	0.00900900922715664	0.027027027681469917	0.013513513840734959	0.027027027681469917	0.0	0.01801801845431328	0.0	0.013513513840734959	0.0	0.0	0.0	0.00225225230678916	0.0	0.0	0.0	0.0	0.00900900922715664	0.0	0.0	0.00225225230678916	0.0	0.06981982290744781
0.027027027681469917	0.03999999910593033	0.0	0.029189189895987514	0.0	0.0	0.0021621622145175934	0.047567568719387054	0.0	0.01945945993065834	0.0	0.0	0.018378378823399544	0.0010810811072587967	0.0	0.0	0.037837836891412735	0.0	0.0032432433217763896	0.029189189895987514	0.0032432433217763896	0.0	0.0032432433217763896	0.0	0.0	0.01621621660888195	0.006486486643552779	0.0	0.0032432433217763896	0.04540540650486946	0.0032432433217763896	0.0	0.0	0.031351350247859955	0.0	0.0021621622145175934	0.0	0.004324324429035187	0.0	0.0	0.0	0.0	0.0	0.0	0.005405405536293984	0.006486486643552779	0.011891892179846764	0.0	0.03891891986131668	0.027027027681469917
0.005630630534142257	0.005630630534142257	0.00225225230678916	0.0	0.00112612615339458	0.047297298908233636	0.0	0.0	0.006756756920367479	0.00112612615339458	0.01463963929563761	0.00225225230678916	0.01463963929563761	0.02927927859127521	0.005630630534142257	0.034909911453723914	0.00112612615339458	0.03378378227353096	0.006756756920367479	0.022522522136569027	0.006756756920367479	0.019144143909215927	0.005630630534142257	0.0	0.01801801845431328	0.007882882840931416	0.00112612615339458	0.06756756454706192	0.00900900922715664	0.01689189113676548	0.005630630534142257	0.0	0.00450450461357832	0.01576576568186283	0.0033783784601837397	0.027027027681469917	0.0	0.00450450461357832	0.0	0.0	0.00112612615339458	0.0	0.00225225230678916	0.0	0.010135134682059288	0.00225225230678916	0.007882882840931416	0.00112612615339458	0.006756756920367479	0.006756756920367479
0.15615615248680115	0.0300300307571888	0.014014014042913914	0.007007007021456957	0.005005004815757275	0.0	0.0	0.0010010009864345193	0.0010010009864345193	0.008008007891476154	0.01001000963151455	0.0	0.01601601578295231	0.022022021934390068	0.01201201230287552	0.0	0.0300300307571888	0.007007007021456957	0.01001000963151455	0.01601601578295231	0.01001000963151455	0.01001000963151455	0.008008007891476154	0.0	0.026026025414466858	0.0010010009864345193	0.01701701618731022	0.0	0.0	0.0	0.008008007891476154	0.0	0.033033031970262534	0.01001000963151455	0.0020020019728690386	0.019019018858671192	0.004004003945738077	0.0020020019728690386	0.011011010967195034	0.0	0.0	0.0010010009864345193	0.0	0.0	0.0020020019728690386	0.011011010967195034	0.0	0.0020020019728690386	0.0010010009864345193	0.07007007300853729
0.0035252643283456564	0.011750881560146809	0.0035252643283456564	0.0	0.0	0.012925969436764715	0.001175088109448552	0.0	0.010575792752206327	0.02115158550441265	0.0	0.0	0.009400704875588415	0.0035252643283456564	0.0023501762188971047	0.012925969436764715	0.0023501762188971047	0.018801409751176838	0.001175088109448552	0.0	0.008225616998970509	0.001175088109448552	0.0	0.0	0.011750881560146809	0.04817861318588257	0.009400704875588415	0.001175088109448552	0.001175088109448552	0.0	0.0	0.011750881560146809	0.010575792752206327	0.008225616998970509	0.03407755494117737	0.001175088109448552	0.0	0.007050528656691313	0.0035252643283456564	0.0	0.0	0.007050528656691313	0.0	0.0	0.0023501762188971047	0.012925969436764715	0.008225616998970509	0.001175088109448552	0.019976498559117317	0.015276146121323109
0.19077901542186734	0.04610492661595345	0.017488075420260433	0.022257551550865173	0.00953895039856434	0.003179650288075209	0.0	0.0015898251440376045	0.0	0.0	0.007949125953018665	0.006359300576150417	0.012718601152300836	0.0015898251440376045	0.003179650288075209	0.0047694751992821685	0.023847376927733418	0.0015898251440376045	0.006359300576150417	0.0	0.01907790079712868	0.011128775775432587	0.0015898251440376045	0.0	0.01907790079712868	0.014308426529169084	0.011128775775432587	0.0	0.0	0.014308426529169084	0.003179650288075209	0.01589825190603733	0.022257551550865173	0.011128775775432587	0.0015898251440376045	0.00953895039856434	0.0	0.0	0.006359300576150417	0.0	0.003179650288075209	0.0	0.003179650288075209	0.00953895039856434	0.006359300576150417	0.0	0.0	0.0015898251440376045	0.006359300576150417	0.0
0.023166023194789886	0.0051480052061378965	0.0476190485060215	0.0	0.0	0.0025740026030689482	0.0	0.0	0.010296010412275793	0.0025740026030689482	0.0012870013015344741	0.0	0.006435006391257048	0.0051480052061378965	0.0051480052061378965	0.0	0.011583011597394943	0.010296010412275793	0.06949806958436966	0.0012870013015344741	0.0051480052061378965	0.0051480052061378965	0.0	0.0	0.0308880303055048	0.0025740026030689482	0.0012870013015344741	0.0	0.0	0.0	0.0	0.0	0.0	0.0012870013015344741	0.023166023194789886	0.0	0.00900900922715664	0.0012870013015344741	0.0	0.0	0.0051480052061378965	0.006435006391257048	0.0	0.0	0.0	0.00900900922715664	0.0012870013015344741	0.0	0.042471043765544884	0.0
0.014957264997065069	0.0064102564938366404	0.02991452999413013	0.0010683761211112142	0.01175213698297739	0.016025641933083534	0.0	0.0	0.0021367522422224283	0.0021367522422224283	0.019230769947171208	0.010683760978281498	0.0	0.0074786324985325345	0.0	0.013888888992369177	0.019230769947171208	0.0	0.016025641933083534	0.0064102564938366404	0.0074786324985325345	0.0	0.0	0.0	0.016025641933083534	0.02991452999413013	0.0064102564938366404	0.009615384973585606	0.022435897961258888	0.0	0.0	0.0021367522422224283	0.003205128246918321	0.0010683761211112142	0.04807692393660545	0.003205128246918321	0.020299145951867104	0.0	0.003205128246918321	0.0	0.013888888992369177	0.0010683761211112142	0.0010683761211112142	0.0074786324985325345	0.0010683761211112142	0.0010683761211112142	0.003205128246918321	0.0010683761211112142	0.024572649970650676	0.021367521956563
0.15815815329551694	0.11911912262439728	0.0	0.022022021934390068	0.0	0.0	0.005005004815757275	0.028028028085827827	0.0010010009864345193	0.04304304346442223	0.00300300307571888	0.0	0.025025025010108948	0.027027027681469917	0.011011010967195034	0.0	0.091091088950634	0.004004003945738077	0.00900900922715664	0.004004003945738077	0.008008007891476154	0.015015015378594397	0.0	0.0	0.00900900922715664	0.0020020019728690386	0.014014014042913914	0.0	0.0	0.0	0.0	0.0	0.044044043868780136	0.011011010967195034	0.0	0.00900900922715664	0.0	0.01801801845431328	0.01201201230287552	0.0	0.006006006151437759	0.0020020019728690386	0.0	0.0	0.0	0.0	0.008008007891476154	0.0	0.0	0.00300300307571888
0.19919919967651367	0.15615615248680115	0.01701701618731022	0.022022021934390068	0.0	0.0010010009864345193	0.0020020019728690386	0.025025025010108948	0.00300300307571888	0.013013012707233429	0.0020020019728690386	0.0010010009864345193	0.015015015378594397	0.021021021530032158	0.006006006151437759	0.004004003945738077	0.042042043060064316	0.0020020019728690386	0.00300300307571888	0.0	0.004004003945738077	0.005005004815757275	0.0	0.0010010009864345193	0.004004003945738077	0.01801801845431328	0.0	0.0020020019728690386	0.0	0.0	0.0	0.00300300307571888	0.025025025010108948	0.019019018858671192	0.0	0.00900900922715664	0.0	0.0	0.0	0.0010010009864345193	0.0	0.0020020019728690386	0.0	0.004004003945738077	0.0	0.006006006151437759	0.014014014042913914	0.0010010009864345193	0.011011010967195034	0.0300300307571888
0.0046296296641230575	0.015740741044282913	0.01666666753590107	0.0	0.0	0.006481481250375509	0.007407407276332378	0.007407407276332378	0.0	0.02500000037252903	0.003703703638166189	0.0	0.0	0.02777777798473835	0.0009259259095415473	0.0	0.002777777845039964	0.0018518518190830946	0.01944444514811039	0.0	0.007407407276332378	0.0009259259095415473	0.0	0.0018518518190830946	0.0018518518190830946	0.0	0.0009259259095415473	0.0	0.0	0.0	0.0	0.0	0.0018518518190830946	0.012037036940455437	0.0009259259095415473	0.0	0.009259259328246115	0.02222222276031971	0.0	0.0	0.0046296296641230575	0.006481481250375509	0.0009259259095415473	0.0	0.0	0.0	0.008333333767950535	0.0	0.006481481250375509	0.03611111268401146
0.000900900922715664	0.005405405536293984	0.0063063064590096465	0.005405405536293984	0.0	0.0	0.014414414763450624	0.022522522136569027	0.0	0.015315315686166288	0.001801801845431328	0.0	0.02432432398200035	0.03603603690862656	0.003603603690862656	0.0	0.000900900922715664	0.003603603690862656	0.003603603690862656	0.0	0.005405405536293984	0.000900900922715664	0.0	0.005405405536293984	0.000900900922715664	0.002702702768146992	0.011711711995303629	0.0	0.0	0.0	0.0	0.0	0.0	0.009909910149872305	0.02972972951829433	0.005405405536293984	0.005405405536293984	0.015315315686166288	0.020720720291137692	0.008108108304440975	0.002702702768146992	0.00900900922715664	0.0	0.0	0.005405405536293984	0.000900900922715664	0.020720720291137692	0.001801801845431328	0.0486486479640007	0.01621621660888195
0.007007007021456957	0.01601601578295231	0.006006006151437759	0.0	0.0	0.019019018858671192	0.008008007891476154	0.0	0.013013012707233429	0.014014014042913914	0.00300300307571888	0.028028028085827827	0.015015015378594397	0.005005004815757275	0.0020020019728690386	0.031031031161546707	0.014014014042913914	0.004004003945738077	0.00900900922715664	0.004004003945738077	0.0	0.0010010009864345193	0.01001000963151455	0.0020020019728690386	0.006006006151437759	0.007007007021456957	0.006006006151437759	0.03403403237462044	0.005005004815757275	0.0010010009864345193	0.00900900922715664	0.0	0.004004003945738077	0.015015015378594397	0.0	0.00300300307571888	0.01201201230287552	0.01201201230287552	0.0020020019728690386	0.0	0.0	0.007007007021456957	0.0	0.0	0.006006006151437759	0.054054055362939835	0.0020020019728690386	0.0010010009864345193	0.004004003945738077	0.022022021934390068
0.06836248189210893	0.06677265465259552	0.012718601152300836	0.028616853058338162	0.0	0.0	0.0015898251440376045	0.01589825190603733	0.022257551550865173	0.00953895039856434	0.007949125953018665	0.0	0.01589825190603733	0.020667726173996925	0.014308426529169084	0.0	0.028616853058338162	0.014308426529169084	0.00953895039856434	0.0	0.011128775775432587	0.006359300576150417	0.0	0.0	0.014308426529169084	0.01589825190603733	0.017488075420260433	0.0	0.0	0.0	0.0	0.011128775775432587	0.04292527958750725	0.030206676572561264	0.0	0.04451510310173035	0.0	0.0	0.020667726173996925	0.0015898251440376045	0.0	0.003179650288075209	0.0	0.0	0.0	0.0	0.012718601152300836	0.0	0.0015898251440376045	0.003179650288075209
0.028028028085827827	0.08908908814191817	0.0	0.00900900922715664	0.0	0.023023022338747975	0.0	0.0010010009864345193	0.01701701618731022	0.004004003945738077	0.006006006151437759	0.005005004815757275	0.00300300307571888	0.0	0.0	0.005005004815757275	0.01201201230287552	0.028028028085827827	0.0	0.01001000963151455	0.01601601578295231	0.0	0.007007007021456957	0.042042043060064316	0.004004003945738077	0.05505505576729775	0.01701701618731022	0.0	0.00900900922715664	0.014014014042913914	0.011011010967195034	0.013013012707233429	0.01201201230287552	0.022022021934390068	0.0	0.015015015378594397	0.0	0.0010010009864345193	0.007007007021456957	0.0	0.0	0.00300300307571888	0.005005004815757275	0.0	0.021021021530032158	0.0010010009864345193	0.0020020019728690386	0.0010010009864345193	0.031031031161546707	0.0
0.0936213955283165	0.02674897201359272	0.01337448600679636	0.002057613106444478	0.0	0.0	0.010288066230714321	0.0	0.022633744403719902	0.02469135820865631	0.015432098880410194	0.0	0.001028806553222239	0.0	0.0	0.0	0.06481481343507768	0.0	0.034979425370693214	0.0	0.004115226212888956	0.003086419776082039	0.0	0.0	0.041152264922857285	0.0	0.002057613106444478	0.0	0.0	0.0	0.0	0.0	0.003086419776082039	0.012345679104328156	0.002057613106444478	0.0	0.005144033115357161	0.0	0.0	0.0	0.0	0.009259259328246115	0.0	0.0	0.0	0.0	0.004115226212888956	0.001028806553222239	0.007201645988970995	0.0
0.0010010009864345193	0.01701701618731022	0.0	0.0	0.0	0.01801801845431328	0.00300300307571888	0.0	0.03603603690862656	0.01001000963151455	0.00300300307571888	0.0	0.0010010009864345193	0.01201201230287552	0.0	0.031031031161546707	0.0010010009864345193	0.011011010967195034	0.00300300307571888	0.0	0.005005004815757275	0.021021021530032158	0.022022021934390068	0.0	0.01001000963151455	0.027027027681469917	0.005005004815757275	0.008008007891476154	0.022022021934390068	0.054054055362939835	0.023023022338747975	0.0010010009864345193	0.00900900922715664	0.0020020019728690386	0.0	0.0020020019728690386	0.004004003945738077	0.0	0.0	0.0	0.007007007021456957	0.03503503650426865	0.005005004815757275	0.0	0.023023022338747975	0.15415415167808533	0.0	0.00300300307571888	0.0	0.007007007021456957
0.0855555534362793	0.007777777966111898	0.04444444552063942	0.005555555690079928	0.0011111111380159855	0.0	0.017777778208255768	0.015555555932223797	0.009999999776482582	0.023333333432674408	0.006666666828095913	0.0	0.031111111864447594	0.011111111380159857	0.008888889104127884	0.0	0.05666666850447655	0.0	0.032222222536802285	0.0011111111380159855	0.014444444328546526	0.013333333656191826	0.0011111111380159855	0.0011111111380159855	0.023333333432674408	0.0	0.015555555932223797	0.0	0.0	0.0	0.006666666828095913	0.0	0.013333333656191826	0.0011111111380159855	0.0033333334140479565	0.0033333334140479565	0.008888889104127884	0.0	0.009999999776482582	0.008888889104127884	0.005555555690079928	0.0033333334140479565	0.0011111111380159855	0.0	0.006666666828095913	0.0011111111380159855	0.004444444552063942	0.0	0.014444444328546526	0.0
0.08699323982000351	0.038006756454706185	0.025337837636470798	0.021114865317940712	0.0016891892300918698	0.011824324727058409	0.00844594556838274	0.00844594556838274	0.013513513840734959	0.03547297418117523	0.01689189113676548	0.0	0.007601351477205753	0.00422297278419137	0.023648649454116818	0.01097972970455885	0.017736487090587616	0.00422297278419137	0.006756756920367479	0.006756756920367479	0.007601351477205753	0.01942567527294159	0.0	0.028716215863823887	0.0219594594091177	0.006756756920367479	0.0033783784601837397	0.0	0.00844594556838274	0.0	0.0	0.011824324727058409	0.05912161991000176	0.0059121623635292045	0.0	0.006756756920367479	0.005067567341029644	0.0	0.018581081181764603	0.0	0.00844594556838274	0.0092905405908823	0.013513513840734959	0.0016891892300918698	0.01097972970455885	0.017736487090587616	0.01097972970455885	0.002533783670514822	0.012668918818235396	0.0
0.25	0.18209876120090485	0.0	0.02469135820865631	0.0	0.0	0.0	0.022633744403719902	0.0	0.0	0.0	0.0	0.0	0.0	0.02777777798473835	0.0	0.17489711940288544	0.0	0.001028806553222239	0.008230452425777912	0.02880658395588398	0.02469135820865631	0.0	0.0	0.003086419776082039	0.008230452425777912	0.03086419776082039	0.0	0.0	0.0	0.0	0.0	0.006172839552164078	0.008230452425777912	0.0	0.0	0.0	0.0	0.03189300373196602	0.001028806553222239	0.0	0.0	0.0	0.0	0.0	0.0	0.004115226212888956	0.0	0.0	0.0
0.0357142873108387	0.0466269850730896	0.0	0.001984127098694444	0.010912698693573477	0.02480158768594265	0.0	0.0	0.0	0.000992063549347222	0.006944444496184588	0.0	0.0	0.0	0.013888888992369177	0.01884920708835125	0.002976190531626344	0.013888888992369177	0.0	0.0396825410425663	0.008928571827709675	0.0	0.0	0.0	0.0049603176303207866	0.0545634925365448	0.007936508394777775	0.0	0.0317460335791111	0.02480158768594265	0.0625	0.0	0.0039682541973888865	0.0535714291036129	0.0	0.02182539738714695	0.0	0.007936508394777775	0.0	0.0	0.0	0.0	0.0	0.0	0.0317460335791111	0.005952381063252688	0.005952381063252688	0.001984127098694444	0.009920635260641577	0.010912698693573477
0.012820512987673284	0.0021367522422224283	0.04914529994130135	0.013888888992369177	0.0	0.0	0.01175213698297739	0.020299145951867104	0.017094017937779427	0.012820512987673284	0.005341880489140749	0.0	0.016025641933083534	0.003205128246918321	0.03739316388964653	0.0	0.003205128246918321	0.0	0.0416666679084301	0.0	0.014957264997065069	0.017094017937779427	0.0	0.0064102564938366404	0.003205128246918321	0.0010683761211112142	0.0064102564938366404	0.0	0.004273504484444857	0.0	0.0	0.0	0.009615384973585606	0.004273504484444857	0.03205128386616707	0.005341880489140749	0.019230769947171208	0.0	0.02884615398943424	0.0010683761211112142	0.030982905998826023	0.0010683761211112142	0.010683760978281498	0.0	0.0	0.0	0.01175213698297739	0.0	0.0074786324985325345	0.0010683761211112142
0.0	0.0	0.0	0.002057613106444478	0.0	0.0	0.015432098880410194	0.001028806553222239	0.019547324627637863	0.0	0.008230452425777912	0.0	0.008230452425777912	0.004115226212888956	0.0	0.003086419776082039	0.001028806553222239	0.003086419776082039	0.006172839552164078	0.002057613106444478	0.015432098880410194	0.001028806553222239	0.02777777798473835	0.001028806553222239	0.004115226212888956	0.006172839552164078	0.006172839552164078	0.0	0.02777777798473835	0.018518518656492237	0.02880658395588398	0.007201645988970995	0.0	0.007201645988970995	0.002057613106444478	0.001028806553222239	0.017489712685346603	0.001028806553222239	0.001028806553222239	0.001028806553222239	0.002057613106444478	0.0	0.004115226212888956	0.0	0.004115226212888956	0.03395061567425728	0.006172839552164078	0.002057613106444478	0.001028806553222239	0.008230452425777912
0.03381642326712608	0.006038647145032883	0.0036231884732842454	0.0024154589045792822	0.02415458858013153	0.00845410581678152	0.010869565419852734	0.0	0.030193237587809563	0.013285024091601372	0.015700483694672585	0.007246376946568489	0.0036231884732842454	0.0012077294522896411	0.012077294290065764	0.007246376946568489	0.10386473685503006	0.0036231884732842454	0.014492753893136978	0.0	0.02053140103816986	0.018115941435098648	0.021739130839705467	0.0024154589045792822	0.00845410581678152	0.0	0.0024154589045792822	0.0	0.02053140103816986	0.0	0.022946860641241074	0.012077294290065764	0.04227053001523018	0.0	0.0024154589045792822	0.010869565419852734	0.015700483694672585	0.0024154589045792822	0.013285024091601372	0.0	0.03985507413744928	0.012077294290065764	0.019323671236634254	0.006038647145032883	0.0	0.007246376946568489	0.0024154589045792822	0.0012077294522896411	0.0036231884732842454	0.0
0.008547008968889713	0.009615384973585606	0.03418803587555885	0.0	0.042735043913125985	0.02777777798473835	0.0021367522422224283	0.0	0.043803419917821884	0.0074786324985325345	0.017094017937779427	0.0021367522422224283	0.0	0.0	0.0010683761211112142	0.016025641933083534	0.0074786324985325345	0.005341880489140749	0.013888888992369177	0.010683760978281498	0.019230769947171208	0.016025641933083534	0.02991452999413013	0.0	0.014957264997065069	0.004273504484444857	0.005341880489140749	0.02777777798473835	0.021367521956563	0.0074786324985325345	0.02884615398943424	0.0	0.022435897961258888	0.010683760978281498	0.0021367522422224283	0.0	0.0	0.0	0.0021367522422224283	0.003205128246918321	0.03418803587555885	0.0021367522422224283	0.009615384973585606	0.004273504484444857	0.0	0.0021367522422224283	0.009615384973585606	0.004273504484444857	0.0	0.0
0.009259259328246115	0.0	0.004115226212888956	0.02366255223751068	0.0	0.010288066230714321	0.05349794402718544	0.007201645988970995	0.042181070894002914	0.02469135820865631	0.001028806553222239	0.0	0.003086419776082039	0.003086419776082039	0.02880658395588398	0.0	0.034979425370693214	0.001028806553222239	0.006172839552164078	0.011316872201859951	0.02469135820865631	0.018518518656492237	0.006172839552164078	0.009259259328246115	0.006172839552164078	0.0	0.011316872201859951	0.0	0.01337448600679636	0.0	0.002057613106444478	0.018518518656492237	0.012345679104328156	0.002057613106444478	0.0	0.0	0.038065843284130096	0.020576132461428642	0.015432098880410194	0.005144033115357161	0.05041152238845825	0.011316872201859951	0.008230452425777912	0.001028806553222239	0.0	0.002057613106444478	0.02469135820865631	0.0	0.021604938432574272	0.0
0.011891892179846764	0.004324324429035187	0.005405405536293984	0.005405405536293984	0.0	0.029189189895987514	0.0032432433217763896	0.005405405536293984	0.0021621622145175934	0.0032432433217763896	0.011891892179846764	0.005405405536293984	0.004324324429035187	0.0	0.0032432433217763896	0.023783784359693527	0.014054054394364357	0.008648648858070374	0.017297297716140747	0.004324324429035187	0.007567567750811577	0.011891892179846764	0.0010810811072587967	0.04324324429035187	0.014054054394364357	0.005405405536293984	0.00972972996532917	0.0	0.007567567750811577	0.0010810811072587967	0.0010810811072587967	0.0032432433217763896	0.00972972996532917	0.020540541037917137	0.010810811072587969	0.0	0.011891892179846764	0.020540541037917137	0.0032432433217763896	0.005405405536293984	0.011891892179846764	0.007567567750811577	0.0032432433217763896	0.0032432433217763896	0.008648648858070374	0.010810811072587969	0.006486486643552779	0.0010810811072587967	0.017297297716140747	0.00972972996532917
0.024444444105029103	0.03777777776122093	0.01666666753590107	0.0	0.008888889104127884	0.025555554777383804	0.0011111111380159855	0.0	0.04555555433034897	0.013333333656191826	0.03333333507180214	0.006666666828095913	0.012222222052514551	0.019999999552965164	0.0033333334140479565	0.021111110225319862	0.0033333334140479565	0.01666666753590107	0.004444444552063942	0.0	0.005555555690079928	0.0033333334140479565	0.021111110225319862	0.0	0.006666666828095913	0.014444444328546526	0.0033333334140479565	0.021111110225319862	0.019999999552965164	0.0	0.019999999552965164	0.0	0.007777777966111898	0.013333333656191826	0.017777778208255768	0.002222222276031971	0.004444444552063942	0.0	0.0033333334140479565	0.004444444552063942	0.005555555690079928	0.0033333334140479565	0.0	0.0033333334140479565	0.02222222276031971	0.0	0.002222222276031971	0.0011111111380159855	0.0033333334140479565	0.0
0.01440329197794199	0.02572016417980194	0.039094649255275726	0.007201645988970995	0.0	0.03189300373196602	0.002057613106444478	0.008230452425777912	0.01337448600679636	0.01440329197794199	0.005144033115357161	0.001028806553222239	0.0	0.002057613106444478	0.012345679104328156	0.018518518656492237	0.007201645988970995	0.008230452425777912	0.004115226212888956	0.002057613106444478	0.01440329197794199	0.02880658395588398	0.007201645988970995	0.03703703731298447	0.006172839552164078	0.011316872201859951	0.005144033115357161	0.03600823134183884	0.003086419776082039	0.0	0.006172839552164078	0.0	0.07613168656826019	0.01440329197794199	0.002057613106444478	0.01337448600679636	0.0	0.0	0.010288066230714321	0.003086419776082039	0.0	0.009259259328246115	0.0	0.0	0.0	0.021604938432574272	0.001028806553222239	0.001028806553222239	0.021604938432574272	0.019547324627637863
0.021021021530032158	0.027027027681469917	0.013013012707233429	0.0010010009864345193	0.0	0.01801801845431328	0.00300300307571888	0.0020020019728690386	0.00900900922715664	0.019019018858671192	0.03503503650426865	0.019019018858671192	0.01801801845431328	0.02402402460575104	0.008008007891476154	0.027027027681469917	0.01001000963151455	0.042042043060064316	0.0020020019728690386	0.0	0.0	0.0010010009864345193	0.0	0.0	0.0010010009864345193	0.026026025414466858	0.007007007021456957	0.019019018858671192	0.006006006151437759	0.005005004815757275	0.0	0.00300300307571888	0.01601601578295231	0.01001000963151455	0.0020020019728690386	0.0010010009864345193	0.0	0.0	0.01201201230287552	0.0010010009864345193	0.0010010009864345193	0.015015015378594397	0.0	0.01001000963151455	0.006006006151437759	0.014014014042913914	0.005005004815757275	0.0020020019728690386	0.013013012707233429	0.014014014042913914
0.02220077253878117	0.0	0.010617760941386223	0.005791505798697472	0.00193050189409405	0.0038610037881881	0.0077220075763762	0.008687258698046206	0.0357142873108387	0.0453667938709259	0.005791505798697472	0.005791505798697472	0.012548262253403664	0.004826254677027464	0.005791505798697472	0.012548262253403664	0.009652509354054928	0.0	0.008687258698046206	0.000965250947047025	0.005791505798697472	0.002895752899348736	0.005791505798697472	0.012548262253403664	0.021235521882772446	0.00193050189409405	0.000965250947047025	0.0077220075763762	0.0077220075763762	0.013513513840734959	0.005791505798697472	0.009652509354054928	0.0038610037881881	0.00193050189409405	0.000965250947047025	0.0	0.021235521882772446	0.01447876449674368	0.00193050189409405	0.00193050189409405	0.013513513840734959	0.03957528993487358	0.005791505798697472	0.005791505798697472	0.0077220075763762	0.0	0.002895752899348736	0.0	0.0	0.0
0.054954953491687775	0.13603603839874268	0.00900900922715664	0.03513513505458832	0.0	0.018918918445706367	0.0	0.02522522583603859	0.001801801845431328	0.0	0.0	0.0	0.022522522136569027	0.030630631372332576	0.011711711995303629	0.0	0.05765765905380249	0.015315315686166288	0.01801801845431328	0.0	0.015315315686166288	0.003603603690862656	0.0	0.00450450461357832	0.027027027681469917	0.01621621660888195	0.02162162214517593	0.0	0.0	0.0	0.0	0.009909910149872305	0.028828829526901245	0.011711711995303629	0.001801801845431328	0.007207207381725311	0.000900900922715664	0.0	0.012612612918019295	0.0	0.0	0.0	0.0	0.0	0.0	0.0	0.003603603690862656	0.001801801845431328	0.001801801845431328	0.001801801845431328
0.04954954981803894	0.027027027681469917	0.0878378376364708	0.006756756920367479	0.0	0.0	0.00450450461357832	0.00900900922715664	0.00225225230678916	0.0	0.0	0.0	0.012387387454509735	0.03153153136372566	0.02815315313637257	0.0	0.02815315313637257	0.00450450461357832	0.04054053872823715	0.00112612615339458	0.00225225230678916	0.013513513840734959	0.0	0.0	0.01463963929563761	0.00225225230678916	0.00225225230678916	0.0	0.0	0.0033783784601837397	0.0	0.0	0.005630630534142257	0.006756756920367479	0.023648649454116818	0.005630630534142257	0.020270269364118576	0.0	0.01463963929563761	0.01689189113676548	0.0033783784601837397	0.0	0.00450450461357832	0.0	0.0	0.0	0.00900900922715664	0.0	0.007882882840931416	0.0
0.06609195470809938	0.0019157087663188575	0.017241379246115685	0.01532567013055086	0.0	0.0009578543831594287	0.024904213845729828	0.0019157087663188575	0.01915708743035793	0.03448275849223137	0.03639846667647362	0.0	0.003831417532637715	0.003831417532637715	0.02011494338512421	0.0	0.014367816038429737	0.002873563207685948	0.030651340261101726	0.003831417532637715	0.006704980973154306	0.006704980973154306	0.0	0.004789271857589482	0.013409961946308613	0.003831417532637715	0.008620689623057842	0.0	0.0258620698004961	0.012452106922864914	0.0	0.01819923333823681	0.031609196215868	0.009578543715178968	0.022988505661487583	0.008620689623057842	0.011494252830743791	0.012452106922864914	0.009578543715178968	0.0019157087663188575	0.008620689623057842	0.006704980973154306	0.011494252830743791	0.0019157087663188575	0.0	0.0009578543831594287	0.017241379246115685	0.0009578543831594287	0.0	0.0
0.04904904961585999	0.011011010967195034	0.04704704880714417	0.005005004815757275	0.0	0.0	0.0200200192630291	0.00900900922715664	0.01201201230287552	0.025025025010108948	0.03403403237462044	0.00300300307571888	0.021021021530032158	0.02402402460575104	0.01701701618731022	0.0	0.00900900922715664	0.0	0.042042043060064316	0.0	0.006006006151437759	0.01001000963151455	0.0020020019728690386	0.0	0.008008007891476154	0.0	0.00300300307571888	0.0	0.006006006151437759	0.0	0.0020020019728690386	0.00900900922715664	0.007007007021456957	0.006006006151437759	0.01201201230287552	0.0	0.03903903812170029	0.02402402460575104	0.004004003945738077	0.00900900922715664	0.00900900922715664	0.004004003945738077	0.011011010967195034	0.006006006151437759	0.00900900922715664	0.0	0.013013012707233429	0.0010010009864345193	0.014014014042913914	0.0
0.2777777910232544	0.054597701877355576	0.0019157087663188575	0.022988505661487583	0.0	0.0	0.0	0.017241379246115685	0.0076628350652754315	0.006704980973154306	0.005747126415371896	0.0	0.0	0.011494252830743791	0.014367816038429737	0.0	0.12164750695228575	0.0	0.022988505661487583	0.0	0.026819923892617226	0.023946359753608704	0.0	0.0	0.02107279747724533	0.0076628350652754315	0.01915708743035793	0.0	0.0	0.0	0.0	0.0076628350652754315	0.0	0.009578543715178968	0.0	0.005747126415371896	0.0	0.002873563207685948	0.030651340261101726	0.0019157087663188575	0.0	0.004789271857589482	0.002873563207685948	0.0	0.0	0.0	0.002873563207685948	0.0	0.002873563207685948	0.0009578543831594287
0.0	0.0	0.00900900922715664	0.019144143909215927	0.005630630534142257	0.02139639668166637	0.019144143909215927	0.0033783784601837397	0.00900900922715664	0.005630630534142257	0.007882882840931416	0.007882882840931416	0.005630630534142257	0.034909911453723914	0.010135134682059288	0.00900900922715664	0.00112612615339458	0.027027027681469917	0.005630630534142257	0.02590090036392212	0.012387387454509735	0.05180180072784424	0.00450450461357832	0.027027027681469917	0.010135134682059288	0.012387387454509735	0.012387387454509735	0.00112612615339458	0.013513513840734959	0.00900900922715664	0.011261261068284513	0.01689189113676548	0.01689189113676548	0.00112612615339458	0.01801801845431328	0.006756756920367479	0.007882882840931416	0.0	0.01576576568186283	0.0	0.005630630534142257	0.01463963929563761	0.006756756920367479	0.00450450461357832	0.019144143909215927	0.02139639668166637	0.007882882840931416	0.00112612615339458	0.00900900922715664	0.00112612615339458
0.006076388992369175	0.0225694440305233	0.002604166744276881	0.0034722222480922933	0.01996527798473835	0.0243055559694767	0.0078125	0.0008680555620230733	0.0225694440305233	0.0078125	0.01215277798473835	0.01909722201526165	0.0	0.0	0.0034722222480922933	0.0234375	0.01215277798473835	0.0399305559694767	0.00434027798473835	0.0008680555620230733	0.010416666977107523	0.0008680555620230733	0.0243055559694767	0.0243055559694767	0.006944444496184588	0.01128472201526165	0.013888888992369177	0.01128472201526165	0.02777777798473835	0.01128472201526165	0.0217013880610466	0.002604166744276881	0.013888888992369177	0.0303819440305233	0.0	0.0329861119389534	0.0008680555620230733	0.0008680555620230733	0.0034722222480922933	0.0	0.013888888992369177	0.015625	0.0147569440305233	0.002604166744276881	0.0	0.0234375	0.0147569440305233	0.0008680555620230733	0.01909722201526165	0.002604166744276881
0.003086419776082039	0.007201645988970995	0.021604938432574272	0.010288066230714321	0.007201645988970995	0.021604938432574272	0.002057613106444478	0.005144033115357161	0.005144033115357161	0.03086419776082039	0.011316872201859951	0.002057613106444478	0.008230452425777912	0.005144033115357161	0.009259259328246115	0.015432098880410194	0.001028806553222239	0.022633744403719902	0.010288066230714321	0.006172839552164078	0.017489712685346603	0.001028806553222239	0.01440329197794199	0.015432098880410194	0.008230452425777912	0.015432098880410194	0.008230452425777912	0.0	0.018518518656492237	0.0	0.01440329197794199	0.008230452425777912	0.005144033115357161	0.012345679104328156	0.001028806553222239	0.002057613106444478	0.001028806553222239	0.021604938432574272	0.01337448600679636	0.0	0.004115226212888956	0.005144033115357161	0.0	0.001028806553222239	0.005144033115357161	0.002057613106444478	0.001028806553222239	0.002057613106444478	0.008230452425777912	0.003086419776082039
0.018427519127726555	0.024570023640990257	0.04545454680919647	0.0159705150872469	0.0	0.0	0.0	0.0159705150872469	0.01965601928532124	0.0159705150872469	0.0	0.0	0.01965601928532124	0.011056510731577871	0.008599508553743362	0.0	0.017199017107486725	0.00982800964266062	0.03931203857064247	0.0	0.018427519127726555	0.00982800964266062	0.0	0.0	0.002457002410665155	0.007371007464826106	0.0012285012053325774	0.0	0.0	0.0	0.0	0.00491400482133031	0.008599508553743362	0.025798525661230087	0.00982800964266062	0.007371007464826106	0.0012285012053325774	0.0	0.013513513840734959	0.024570023640990257	0.014742014929652212	0.0	0.0	0.0	0.0	0.0	0.006142505910247564	0.0	0.020884521305561062	0.012285011820495129
0.006944444496184588	0.0	0.0446428582072258	0.010912698693573477	0.005952381063252688	0.014880952425301075	0.03075396828353405	0.01587301678955555	0.0436507947742939	0.011904762126505377	0.008928571827709675	0.0	0.0	0.0	0.0456349216401577	0.0	0.011904762126505377	0.0	0.007936508394777775	0.0039682541973888865	0.032738097012043	0.02083333395421505	0.0	0.005952381063252688	0.0436507947742939	0.0	0.011904762126505377	0.0	0.000992063549347222	0.0	0.0	0.0	0.0337301604449749	0.000992063549347222	0.01785714365541935	0.0	0.011904762126505377	0.010912698693573477	0.032738097012043	0.002976190531626344	0.03075396828353405	0.0	0.01686508022248745	0.000992063549347222	0.0	0.001984127098694444	0.000992063549347222	0.000992063549347222	0.005952381063252688	0.0
0.06756756454706192	0.0	0.0038610037881881	0.0	0.011583011597394943	0.00193050189409405	0.042471043765544884	0.005791505798697472	0.04440154507756233	0.017374517396092415	0.0077220075763762	0.00193050189409405	0.0038610037881881	0.0077220075763762	0.0	0.013513513840734959	0.00193050189409405	0.0	0.009652509354054928	0.0038610037881881	0.0077220075763762	0.0	0.0	0.0154440151527524	0.00193050189409405	0.0	0.0	0.0038610037881881	0.0077220075763762	0.00193050189409405	0.0	0.00193050189409405	0.0077220075763762	0.0	0.0	0.0	0.02895752899348736	0.04054053872823715	0.0	0.0077220075763762	0.00193050189409405	0.005791505798697472	0.0	0.0154440151527524	0.009652509354054928	0.0154440151527524	0.009652509354054928	0.0	0.0	0.0
0.0010010009864345193	0.10910911113023758	0.0020020019728690386	0.00900900922715664	0.00300300307571888	0.011011010967195034	0.0020020019728690386	0.00300300307571888	0.006006006151437759	0.006006006151437759	0.011011010967195034	0.007007007021456957	0.01601601578295231	0.0300300307571888	0.00300300307571888	0.031031031161546707	0.00300300307571888	0.021021021530032158	0.006006006151437759	0.0	0.0010010009864345193	0.00300300307571888	0.0020020019728690386	0.0	0.0010010009864345193	0.0010010009864345193	0.01201201230287552	0.011011010967195034	0.007007007021456957	0.01801801845431328	0.00300300307571888	0.0	0.019019018858671192	0.01201201230287552	0.007007007021456957	0.021021021530032158	0.005005004815757275	0.0010010009864345193	0.00300300307571888	0.0	0.006006006151437759	0.004004003945738077	0.0	0.004004003945738077	0.008008007891476154	0.0200200192630291	0.008008007891476154	0.0020020019728690386	0.023023022338747975	0.01701701618731022
0.022522522136569027	0.01801801845431328	0.0	0.0033783784601837397	0.0	0.0033783784601837397	0.00225225230678916	0.005630630534142257	0.057432431727647774	0.012387387454509735	0.0	0.01801801845431328	0.007882882840931416	0.0	0.0	0.00900900922715664	0.010135134682059288	0.007882882840931416	0.0	0.0	0.007882882840931416	0.0	0.019144143909215927	0.0	0.00112612615339458	0.0	0.0033783784601837397	0.0033783784601837397	0.006756756920367479	0.00112612615339458	0.020270269364118576	0.011261261068284513	0.02477477490901947	0.010135134682059288	0.0	0.005630630534142257	0.006756756920367479	0.01801801845431328	0.0	0.0	0.005630630534142257	0.01801801845431328	0.0	0.0033783784601837397	0.007882882840931416	0.010135134682059288	0.0	0.00112612615339458	0.03378378227353096	0.11711711436510085
0.005630630534142257	0.034909911453723914	0.05292792618274689	0.019144143909215927	0.00450450461357832	0.010135134682059288	0.005630630534142257	0.01689189113676548	0.007882882840931416	0.01689189113676548	0.010135134682059288	0.0	0.011261261068284513	0.010135134682059288	0.01576576568186283	0.01689189113676548	0.02927927859127521	0.00450450461357832	0.019144143909215927	0.007882882840931416	0.00225225230678916	0.0033783784601837397	0.0033783784601837397	0.013513513840734959	0.022522522136569027	0.02139639668166637	0.010135134682059288	0.0	0.010135134682059288	0.0	0.0	0.00225225230678916	0.0033783784601837397	0.02139639668166637	0.01576576568186283	0.0033783784601837397	0.00112612615339458	0.061936937272548676	0.00900900922715664	0.0	0.006756756920367479	0.010135134682059288	0.00112612615339458	0.00225225230678916	0.011261261068284513	0.0	0.007882882840931416	0.00225225230678916	0.01576576568186283	0.00450450461357832
0.010101010091602802	0.018518518656492237	0.016835017129778862	0.005892255809158087	0.01430976390838623	0.008417508564889431	0.01262626238167286	0.0067340065725147715	0.02441077493131161	0.008417508564889431	0.02441077493131161	0.002525252522900701	0.010101010091602802	0.0042087542824447155	0.015993265435099602	0.0016835016431286929	0.013468013145029543	0.0008417508215643466	0.01262626238167286	0.018518518656492237	0.01262626238167286	0.0042087542824447155	0.018518518656492237	0.009259259328246115	0.020202020183205605	0.018518518656492237	0.009259259328246115	0.0	0.010101010091602802	0.016835017129778862	0.023569023236632347	0.0042087542824447155	0.020202020183205605	0.026094276458024982	0.0067340065725147715	0.005892255809158087	0.01515151560306549	0.0	0.007575757801532745	0.0	0.035353533923625946	0.0067340065725147715	0.017676766961812973	0.0033670032862573858	0.0008417508215643466	0.002525252522900701	0.01430976390838623	0.0	0.013468013145029543	0.0016835016431286929
0.03256705030798912	0.08620689809322357	0.03256705030798912	0.022988505661487583	0.005747126415371896	0.011494252830743791	0.008620689623057842	0.02203065156936645	0.0258620698004961	0.005747126415371896	0.006704980973154306	0.0	0.017241379246115685	0.009578543715178968	0.01915708743035793	0.0	0.030651340261101726	0.0	0.0076628350652754315	0.017241379246115685	0.011494252830743791	0.017241379246115685	0.0076628350652754315	0.010536398738622664	0.03256705030798912	0.002873563207685948	0.017241379246115685	0.0	0.0	0.0	0.0076628350652754315	0.0	0.02107279747724533	0.002873563207685948	0.003831417532637715	0.002873563207685948	0.006704980973154306	0.008620689623057842	0.02203065156936645	0.0	0.010536398738622664	0.014367816038429737	0.017241379246115685	0.0	0.0	0.03256705030798912	0.0019157087663188575	0.0	0.012452106922864914	0.0
0.03513513505458832	0.023423423990607258	0.030630631372332576	0.009909910149872305	0.010810811072587969	0.008108108304440975	0.009909910149872305	0.000900900922715664	0.014414414763450624	0.00450450461357832	0.00450450461357832	0.002702702768146992	0.009909910149872305	0.007207207381725311	0.01711711660027504	0.0	0.018918918445706367	0.009909910149872305	0.01801801845431328	0.01801801845431328	0.010810811072587969	0.009909910149872305	0.0	0.020720720291137692	0.0369369387626648	0.01711711660027504	0.009909910149872305	0.0	0.0	0.023423423990607258	0.002702702768146992	0.012612612918019295	0.015315315686166288	0.01981982029974461	0.010810811072587969	0.0	0.0	0.000900900922715664	0.012612612918019295	0.002702702768146992	0.0063063064590096465	0.0	0.00450450461357832	0.001801801845431328	0.0	0.000900900922715664	0.010810811072587969	0.002702702768146992	0.008108108304440975	0.000900900922715664
0.0020790020935237408	0.008316008374094963	0.031185030937194824	0.012474012561142445	0.0	0.012474012561142445	0.027027027681469917	0.009355509653687477	0.038461539894342416	0.03222453221678734	0.0010395010467618704	0.006237006280571222	0.005197505000978707	0.013513513840734959	0.015592515468597412	0.0041580041870474815	0.011434511281549929	0.0	0.046777546405792236	0.0010395010467618704	0.0041580041870474815	0.006237006280571222	0.0	0.0	0.036382537335157394	0.005197505000978707	0.0041580041870474815	0.0	0.0041580041870474815	0.0	0.0	0.013513513840734959	0.0010395010467618704	0.0020790020935237408	0.014553014189004896	0.0	0.04158004000782967	0.027027027681469917	0.013513513840734959	0.0	0.005197505000978707	0.018711019307374958	0.003118503140285611	0.0041580041870474815	0.006237006280571222	0.0020790020935237408	0.008316008374094963	0.0	0.010395010001957415	0.0020790020935237408
0.006237006280571222	0.07796257734298706	0.0	0.0	0.0	0.0010395010467618704	0.0	0.0	0.0	0.0	0.0	0.0	0.013513513840734959	0.0010395010467618704	0.0	0.03222453221678734	0.0020790020935237408	0.02806652896106243	0.0	0.0	0.005197505000978707	0.008316008374094963	0.003118503140285611	0.010395010001957415	0.0	0.048856548964977264	0.0041580041870474815	0.0	0.006237006280571222	0.014553014189004896	0.0041580041870474815	0.0	0.0	0.011434511281549929	0.0	0.010395010001957415	0.0	0.005197505000978707	0.0	0.0	0.0	0.0010395010467618704	0.0	0.0	0.008316008374094963	0.04365904256701469	0.0	0.0020790020935237408	0.0	0.021829521283507347
0.02167182601988316	0.00928792543709278	0.0	0.01857585087418556	0.0	0.0	0.030959751456975937	0.01857585087418556	0.05882352963089942	0.07430340349674225	0.0	0.0	0.0030959751456975933	0.012383900582790376	0.02476780116558075	0.0	0.02476780116558075	0.0	0.015479875728487968	0.0	0.04334365203976631	0.0	0.0	0.0	0.0061919502913951865	0.0	0.02167182601988316	0.0	0.0	0.0	0.0	0.0	0.0	0.0030959751456975933	0.0030959751456975933	0.0	0.00928792543709278	0.0	0.03715170174837112	0.00928792543709278	0.02167182601988316	0.01857585087418556	0.00928792543709278	0.0	0.0	0.0	0.030959751456975937	0.0	0.015479875728487968	0.0
0.0	0.011261261068284513	0.0	0.00225225230678916	0.007882882840931416	0.02139639668166637	0.0	0.0	0.00450450461357832	0.00450450461357832	0.0033783784601837397	0.00112612615339458	0.00225225230678916	0.00450450461357832	0.0	0.0	0.00450450461357832	0.013513513840734959	0.0	0.007882882840931416	0.019144143909215927	0.0	0.01463963929563761	0.013513513840734959	0.00900900922715664	0.010135134682059288	0.00900900922715664	0.0	0.006756756920367479	0.02477477490901947	0.011261261068284513	0.0	0.0033783784601837397	0.0033783784601837397	0.0	0.013513513840734959	0.00112612615339458	0.005630630534142257	0.00225225230678916	0.0	0.005630630534142257	0.020270269364118576	0.0	0.00225225230678916	0.01689189113676548	0.02139639668166637	0.0	0.0	0.00450450461357832	0.034909911453723914
0.05844155699014664	0.008658008649945259	0.019480518996715542	0.02380952425301075	0.0043290043249726295	0.008658008649945259	0.0	0.0064935064874589435	0.0043290043249726295	0.012987012974917887	0.0	0.0	0.0021645021624863148	0.0064935064874589435	0.008658008649945259	0.0	0.0043290043249726295	0.01515151560306549	0.01082251127809286	0.032467532902956016	0.019480518996715542	0.017316017299890518	0.02164502255618572	0.0	0.01082251127809286	0.01515151560306549	0.008658008649945259	0.0	0.02380952425301075	0.04112553969025612	0.02164502255618572	0.012987012974917887	0.0021645021624863148	0.01515151560306549	0.019480518996715542	0.0064935064874589435	0.0021645021624863148	0.0	0.008658008649945259	0.0021645021624863148	0.0	0.0043290043249726295	0.0043290043249726295	0.0	0.036796536296606064	0.0	0.0064935064874589435	0.0043290043249726295	0.0021645021624863148	0.0
0.0011574074160307644	0.0416666679084301	0.013888888992369177	0.0011574074160307644	0.0023148148320615287	0.0011574074160307644	0.013888888992369177	0.0	0.021990740671753883	0.021990740671753883	0.03240740671753884	0.005787036847323179	0.015046296641230585	0.0	0.0046296296641230575	0.013888888992369177	0.0011574074160307644	0.0011574074160307644	0.02314814738929272	0.0	0.011574073694646358	0.016203703358769417	0.0	0.009259259328246115	0.0011574074160307644	0.012731481343507768	0.0173611119389534	0.006944444496184588	0.0173611119389534	0.0023148148320615287	0.0	0.0046296296641230575	0.018518518656492237	0.02314814738929272	0.016203703358769417	0.0034722222480922933	0.011574073694646358	0.0	0.013888888992369177	0.0	0.005787036847323179	0.03935185074806213	0.0011574074160307644	0.005787036847323179	0.0034722222480922933	0.03009259328246117	0.010416666977107523	0.0011574074160307644	0.0	0.0
0.06418918818235397	0.01576576568186283	0.007882882840931416	0.02815315313637257	0.0	0.010135134682059288	0.0033783784601837397	0.020270269364118576	0.0439189188182354	0.01576576568186283	0.00112612615339458	0.0	0.022522522136569027	0.02477477490901947	0.01801801845431328	0.0	0.07545045018196106	0.0033783784601837397	0.00450450461357832	0.007882882840931416	0.012387387454509735	0.006756756920367479	0.0	0.010135134682059288	0.010135134682059288	0.007882882840931416	0.005630630534142257	0.0	0.0	0.0	0.0	0.0	0.057432431727647774	0.011261261068284513	0.0	0.0033783784601837397	0.00112612615339458	0.00225225230678916	0.007882882840931416	0.01801801845431328	0.011261261068284513	0.01463963929563761	0.010135134682059288	0.0	0.0	0.019144143909215927	0.012387387454509735	0.0	0.0	0.0
0.05041152238845825	0.06893004477024077	0.010288066230714321	0.010288066230714321	0.004115226212888956	0.019547324627637863	0.0	0.001028806553222239	0.001028806553222239	0.005144033115357161	0.016460904851555824	0.006172839552164078	0.016460904851555824	0.0	0.006172839552164078	0.011316872201859951	0.017489712685346603	0.005144033115357161	0.012345679104328156	0.02674897201359272	0.01337448600679636	0.02469135820865631	0.0	0.001028806553222239	0.006172839552164078	0.016460904851555824	0.01440329197794199	0.0	0.001028806553222239	0.0	0.0	0.010288066230714321	0.011316872201859951	0.012345679104328156	0.0	0.015432098880410194	0.0	0.001028806553222239	0.009259259328246115	0.0	0.0	0.001028806553222239	0.008230452425777912	0.004115226212888956	0.008230452425777912	0.002057613106444478	0.0	0.002057613106444478	0.02674897201359272	0.007201645988970995
0.039829302579164505	0.02418207749724388	0.025604551658034325	0.012802275829017162	0.005689900368452072	0.0	0.007112375460565091	0.01849217712879181	0.005689900368452072	0.028449501842260364	0.012802275829017162	0.0	0.005689900368452072	0.035561878234148026	0.002844950184226036	0.0	0.011379800736904144	0.005689900368452072	0.039829302579164505	0.002844950184226036	0.014224750921130182	0.015647226944565773	0.0	0.004267425276339054	0.007112375460565091	0.005689900368452072	0.001422475092113018	0.0	0.0	0.0	0.0	0.0	0.004267425276339054	0.02418207749724388	0.031294453889131546	0.0	0.004267425276339054	0.001422475092113018	0.005689900368452072	0.031294453889131546	0.0	0.001422475092113018	0.019914651289582253	0.0	0.0	0.0	0.022759601473808292	0.0	0.019914651289582253	0.002844950184226036
0.13195548951625824	0.02543720230460167	0.04610492661595345	0.022257551550865173	0.0	0.011128775775432587	0.0	0.012718601152300836	0.011128775775432587	0.03179650381207466	0.0	0.0	0.00953895039856434	0.0	0.00953895039856434	0.0	0.01907790079712868	0.0	0.034976150840520866	0.0	0.0	0.0	0.0	0.007949125953018665	0.049284577369689934	0.01589825190603733	0.007949125953018665	0.0	0.0	0.0	0.0	0.023847376927733418	0.006359300576150417	0.0047694751992821685	0.0	0.014308426529169084	0.0	0.00953895039856434	0.0047694751992821685	0.0	0.003179650288075209	0.0	0.0	0.0	0.0	0.0	0.0	0.0	0.017488075420260433	0.0
0.06730769574642181	0.16132478415966034	0.009615384973585606	0.0	0.0	0.0	0.0	0.009615384973585606	0.0	0.0	0.01175213698297739	0.0	0.0010683761211112142	0.0	0.013888888992369177	0.0	0.003205128246918321	0.0	0.003205128246918321	0.009615384973585606	0.024572649970650676	0.0021367522422224283	0.0010683761211112142	0.0	0.0	0.01816239394247532	0.021367521956563	0.0	0.004273504484444857	0.0	0.0	0.0021367522422224283	0.0	0.021367521956563	0.0	0.0	0.0	0.0010683761211112142	0.024572649970650676	0.009615384973585606	0.0	0.0	0.0	0.0021367522422224283	0.035256411880254745	0.0	0.0	0.0010683761211112142	0.0	0.038461539894342416
0.10493826866149902	0.1244855970144272	0.0	0.003086419776082039	0.007201645988970995	0.004115226212888956	0.006172839552164078	0.0	0.042181070894002914	0.018518518656492237	0.004115226212888956	0.007201645988970995	0.011316872201859951	0.0	0.02572016417980194	0.007201645988970995	0.04012345522642136	0.0	0.02777777798473835	0.0	0.02366255223751068	0.02469135820865631	0.010288066230714321	0.001028806553222239	0.010288066230714321	0.0	0.01440329197794199	0.002057613106444478	0.001028806553222239	0.003086419776082039	0.010288066230714321	0.010288066230714321	0.02674897201359272	0.006172839552164078	0.0	0.007201645988970995	0.0	0.0	0.004115226212888956	0.0	0.002057613106444478	0.019547324627637863	0.002057613106444478	0.006172839552164078	0.0	0.003086419776082039	0.022633744403719902	0.0	0.0	0.0
0.0	0.5037878751754761	0.0	0.018939394503831863	0.0	0.0	0.0	0.005050505045801401	0.0	0.0	0.0	0.0	0.0	0.0	0.01262626238167286	0.0	0.0	0.002525252522900701	0.0	0.0	0.04040404036641121	0.0012626262614503505	0.0	0.0	0.0	0.011363636702299118	0.04040404036641121	0.0	0.0037878789007663727	0.0	0.0	0.002525252522900701	0.0	0.034090910106897354	0.0	0.002525252522900701	0.0	0.0	0.04040404036641121	0.0	0.0	0.0	0.0	0.0	0.0	0.0	0.0	0.002525252522900701	0.0	0.007575757801532745
0.019999999552965164	0.014444444328546526	0.09000000357627869	0.007777777966111898	0.0	0.005555555690079928	0.0011111111380159855	0.0	0.0011111111380159855	0.007777777966111898	0.002222222276031971	0.0011111111380159855	0.0	0.0011111111380159855	0.01666666753590107	0.011111111380159857	0.021111110225319862	0.005555555690079928	0.035555556416511536	0.0	0.011111111380159857	0.0	0.0	0.0	0.03444444388151169	0.0	0.009999999776482582	0.0	0.0	0.0	0.005555555690079928	0.009999999776482582	0.0	0.0033333334140479565	0.09555555880069733	0.0	0.005555555690079928	0.0033333334140479565	0.0	0.0011111111380159855	0.0	0.0	0.0011111111380159855	0.0033333334140479565	0.0	0.0	0.0	0.0011111111380159855	0.02666666731238365	0.004444444552063942
0.006006006151437759	0.0	0.0600600615143776	0.00900900922715664	0.0	0.00300300307571888	0.013513513840734959	0.006006006151437759	0.04504504427313805	0.015015015378594397	0.015015015378594397	0.007507507689297198	0.00300300307571888	0.051051050424575806	0.022522522136569027	0.0	0.00300300307571888	0.0	0.00900900922715664	0.0	0.016516515985131264	0.028528528288006783	0.00900900922715664	0.0	0.01801801845431328	0.0	0.006006006151437759	0.0	0.019519519060850143	0.00300300307571888	0.00900900922715664	0.04054053872823715	0.010510510765016079	0.0	0.00300300307571888	0.0	0.016516515985131264	0.01801801845431328	0.01201201230287552	0.00300300307571888	0.0015015015378594398	0.007507507689297198	0.00900900922715664	0.0015015015378594398	0.021021021530032158	0.0	0.007507507689297198	0.0015015015378594398	0.00300300307571888	0.0
0.0	0.06518282741308212	0.0	0.0	0.0	0.0	0.0	0.0	0.0	0.00953895039856434	0.0	0.0	0.020667726173996925	0.023847376927733418	0.0	0.049284577369689934	0.0015898251440376045	0.06836248189210893	0.0	0.0015898251440376045	0.006359300576150417	0.0015898251440376045	0.0	0.0	0.0	0.04451510310173035	0.0047694751992821685	0.0	0.0	0.0	0.0	0.0	0.00953895039856434	0.027027027681469917	0.0	0.0	0.0	0.0	0.0015898251440376045	0.0	0.0	0.0047694751992821685	0.0	0.0	0.0015898251440376045	0.09856915473937987	0.012718601152300836	0.003179650288075209	0.0	0.01589825190603733
0.0	0.0	0.009259259328246115	0.0	0.001028806553222239	0.004115226212888956	0.011316872201859951	0.0	0.0	0.0	0.01337448600679636	0.0	0.029835391789674762	0.002057613106444478	0.007201645988970995	0.007201645988970995	0.0	0.0	0.0	0.0	0.003086419776082039	0.0	0.01337448600679636	0.005144033115357161	0.002057613106444478	0.002057613106444478	0.001028806553222239	0.0	0.03086419776082039	0.0	0.01337448600679636	0.001028806553222239	0.03189300373196602	0.03292180970311165	0.02366255223751068	0.001028806553222239	0.07716049253940582	0.0	0.004115226212888956	0.011316872201859951	0.03600823134183884	0.0	0.001028806553222239	0.002057613106444478	0.0	0.001028806553222239	0.022633744403719902	0.003086419776082039	0.0	0.009259259328246115
0.007007007021456957	0.014014014042913914	0.014014014042913914	0.007007007021456957	0.00900900922715664	0.004004003945738077	0.019019018858671192	0.005005004815757275	0.0400400385260582	0.00300300307571888	0.026026025414466858	0.0	0.00900900922715664	0.023023022338747975	0.021021021530032158	0.0010010009864345193	0.01701701618731022	0.007007007021456957	0.019019018858671192	0.00300300307571888	0.004004003945738077	0.015015015378594397	0.00300300307571888	0.008008007891476154	0.021021021530032158	0.004004003945738077	0.00900900922715664	0.0	0.0	0.0010010009864345193	0.004004003945738077	0.005005004815757275	0.006006006151437759	0.02402402460575104	0.019019018858671192	0.006006006151437759	0.00300300307571888	0.0010010009864345193	0.01001000963151455	0.01701701618731022	0.004004003945738077	0.004004003945738077	0.004004003945738077	0.00300300307571888	0.0010010009864345193	0.029029028490185738	0.01701701618731022	0.00300300307571888	0.014014014042913914	0.0020020019728690386
0.0565110556781292	0.007371007464826106	0.00982800964266062	0.054054055362939835	0.0	0.0	0.00491400482133031	0.07125306874513626	0.00982800964266062	0.051597051322460175	0.0	0.0	0.022113021463155743	0.00491400482133031	0.007371007464826106	0.0	0.04668304696679115	0.01965601928532124	0.017199017107486725	0.0	0.007371007464826106	0.002457002410665155	0.0	0.04176904261112213	0.0	0.007371007464826106	0.0	0.0	0.0	0.0	0.0	0.0	0.00982800964266062	0.002457002410665155	0.007371007464826106	0.002457002410665155	0.0	0.0	0.0	0.012285011820495129	0.0	0.0	0.0	0.0	0.0	0.0	0.007371007464826106	0.0	0.08353808522224426	0.0
0.03780864179134369	0.06867283582687378	0.006944444496184588	0.016203703358769417	0.006944444496184588	0.007716049440205097	0.014660493470728397	0.0	0.03240740671753884	0.009259259328246115	0.02237654291093349	0.0	0.003858024720102549	0.0046296296641230575	0.007716049440205097	0.01697530783712864	0.02469135820865631	0.003086419776082039	0.007716049440205097	0.0	0.021604938432574272	0.013888888992369177	0.019290123134851456	0.003086419776082039	0.01774691417813301	0.006172839552164078	0.010802469216287136	0.0	0.021604938432574272	0.006172839552164078	0.02006172761321068	0.006944444496184588	0.0416666679084301	0.00848765391856432	0.02006172761321068	0.00848765391856432	0.016203703358769417	0.005401234608143568	0.003858024720102549	0.0	0.0007716049440205097	0.010802469216287136	0.00848765391856432	0.0	0.0	0.0015432098880410194	0.009259259328246115	0.0007716049440205097	0.012345679104328156	0.0015432098880410194
0.0176263228058815	0.008225616998970509	0.009400704875588415	0.04465334862470627	0.0	0.0	0.011750881560146809	0.02232667431235313	0.004700352437794209	0.06462984532117844	0.0	0.0	0.012925969436764715	0.005875440780073404	0.008225616998970509	0.0	0.0035252643283456564	0.014101057313382626	0.004700352437794209	0.0	0.0	0.005875440780073404	0.0	0.02115158550441265	0.0023501762188971047	0.019976498559117317	0.0035252643283456564	0.0	0.0	0.0	0.0	0.014101057313382626	0.010575792752206327	0.027027027681469917	0.001175088109448552	0.023501763120293617	0.007050528656691313	0.010575792752206327	0.0	0.004700352437794209	0.012925969436764715	0.016451233997941017	0.004700352437794209	0.0	0.0	0.0023501762188971047	0.019976498559117317	0.0	0.04347826167941093	0.035252645611763
0.014014014042913914	0.008008007891476154	0.0020020019728690386	0.0010010009864345193	0.006006006151437759	0.03403403237462044	0.0	0.015015015378594397	0.0010010009864345193	0.0020020019728690386	0.014014014042913914	0.011011010967195034	0.0	0.011011010967195034	0.0010010009864345193	0.01801801845431328	0.0020020019728690386	0.04504504427313805	0.007007007021456957	0.005005004815757275	0.015015015378594397	0.00300300307571888	0.01201201230287552	0.01601601578295231	0.01601601578295231	0.01201201230287552	0.015015015378594397	0.01601601578295231	0.01801801845431328	0.00300300307571888	0.011011010967195034	0.013013012707233429	0.0020020019728690386	0.004004003945738077	0.005005004815757275	0.015015015378594397	0.0	0.004004003945738077	0.006006006151437759	0.0	0.0010010009864345193	0.0	0.007007007021456957	0.004004003945738077	0.025025025010108948	0.00900900922715664	0.004004003945738077	0.0010010009864345193	0.008008007891476154	0.042042043060064316
0.027027027681469917	0.0010010009864345193	0.014014014042913914	0.01601601578295231	0.0	0.0	0.021021021530032158	0.006006006151437759	0.022022021934390068	0.0200200192630291	0.0010010009864345193	0.0	0.01801801845431328	0.026026025414466858	0.006006006151437759	0.0	0.004004003945738077	0.0	0.01001000963151455	0.0010010009864345193	0.011011010967195034	0.01201201230287552	0.004004003945738077	0.0	0.0	0.0	0.00300300307571888	0.0	0.007007007021456957	0.0020020019728690386	0.0	0.025025025010108948	0.0	0.0	0.03703703731298447	0.014014014042913914	0.0200200192630291	0.03403403237462044	0.013013012707233429	0.0	0.028028028085827827	0.00300300307571888	0.006006006151437759	0.0	0.007007007021456957	0.0	0.0	0.0010010009864345193	0.005005004815757275	0.0
0.12612612545490265	0.005630630534142257	0.04504504427313805	0.007882882840931416	0.006756756920367479	0.00225225230678916	0.007882882840931416	0.006756756920367479	0.005630630534142257	0.02590090036392212	0.01463963929563761	0.0	0.01463963929563761	0.0	0.01463963929563761	0.0033783784601837397	0.06756756454706192	0.0	0.023648649454116818	0.0	0.022522522136569027	0.006756756920367479	0.007882882840931416	0.00225225230678916	0.01801801845431328	0.0033783784601837397	0.01463963929563761	0.0	0.00450450461357832	0.0	0.007882882840931416	0.010135134682059288	0.03378378227353096	0.0	0.03153153136372566	0.010135134682059288	0.00450450461357832	0.0	0.007882882840931416	0.012387387454509735	0.00112612615339458	0.010135134682059288	0.00112612615339458	0.006756756920367479	0.00900900922715664	0.00112612615339458	0.00450450461357832	0.006756756920367479	0.0	0.0
0.006756756920367479	0.0033783784601837397	0.00112612615339458	0.0033783784601837397	0.0	0.0033783784601837397	0.00225225230678916	0.00900900922715664	0.0	0.007882882840931416	0.0	0.0	0.01801801845431328	0.038288287818431854	0.0033783784601837397	0.0	0.00450450461357832	0.00112612615339458	0.005630630534142257	0.00225225230678916	0.00900900922715664	0.01689189113676548	0.006756756920367479	0.1295045018196106	0.00900900922715664	0.0	0.01576576568186283	0.0	0.005630630534142257	0.00225225230678916	0.00900900922715664	0.019144143909215927	0.046171169728040695	0.0	0.00450450461357832	0.006756756920367479	0.00900900922715664	0.005630630534142257	0.00450450461357832	0.0	0.011261261068284513	0.00112612615339458	0.0033783784601837397	0.0033783784601837397	0.007882882840931416	0.00225225230678916	0.0033783784601837397	0.00225225230678916	0.00225225230678916	0.0033783784601837397
0.0400400385260582	0.031031031161546707	0.051051050424575806	0.006006006151437759	0.0	0.0	0.007007007021456957	0.008008007891476154	0.0	0.0600600615143776	0.0010010009864345193	0.004004003945738077	0.019019018858671192	0.026026025414466858	0.007007007021456957	0.0	0.0300300307571888	0.007007007021456957	0.01801801845431328	0.0020020019728690386	0.006006006151437759	0.008008007891476154	0.0010010009864345193	0.0	0.027027027681469917	0.005005004815757275	0.006006006151437759	0.0	0.0	0.006006006151437759	0.0	0.015015015378594397	0.005005004815757275	0.019019018858671192	0.01801801845431328	0.006006006151437759	0.0	0.0	0.01701701618731022	0.005005004815757275	0.004004003945738077	0.006006006151437759	0.0010010009864345193	0.00300300307571888	0.0	0.0020020019728690386	0.01201201230287552	0.0	0.013013012707233429	0.01201201230287552
0.037422038614749915	0.009355509653687477	0.05717255547642708	0.036382537335157394	0.0	0.0010395010467618704	0.0020790020935237408	0.0291060283780098	0.0041580041870474815	0.010395010001957415	0.007276507094502448	0.0	0.008316008374094963	0.018711019307374958	0.04054053872823715	0.0	0.005197505000978707	0.0	0.01767151802778244	0.007276507094502448	0.016632016748189926	0.007276507094502448	0.0	0.027027027681469917	0.006237006280571222	0.003118503140285611	0.0	0.0	0.010395010001957415	0.003118503140285611	0.0	0.0	0.027027027681469917	0.005197505000978707	0.02494802512228489	0.0010395010467618704	0.0	0.0	0.013513513840734959	0.0	0.009355509653687477	0.003118503140285611	0.0010395010467618704	0.0020790020935237408	0.018711019307374958	0.0010395010467618704	0.010395010001957415	0.0	0.0010395010467618704	0.003118503140285611
0.019019018858671192	0.01701701618731022	0.0010010009864345193	0.044044043868780136	0.00300300307571888	0.033033031970262534	0.0010010009864345193	0.00300300307571888	0.0010010009864345193	0.0010010009864345193	0.00300300307571888	0.004004003945738077	0.0	0.004004003945738077	0.0	0.056056056171655655	0.01001000963151455	0.011011010967195034	0.0020020019728690386	0.0	0.0020020019728690386	0.0010010009864345193	0.01801801845431328	0.014014014042913914	0.013013012707233429	0.031031031161546707	0.0010010009864345193	0.0	0.0200200192630291	0.03403403237462044	0.019019018858671192	0.0010010009864345193	0.033033031970262534	0.01201201230287552	0.0	0.004004003945738077	0.0	0.014014014042913914	0.0	0.0	0.0	0.007007007021456957	0.0	0.0010010009864345193	0.022022021934390068	0.00300300307571888	0.0010010009864345193	0.004004003945738077	0.01001000963151455	0.015015015378594397
0.0010683761211112142	0.012820512987673284	0.0	0.0	0.021367521956563	0.021367521956563	0.0	0.0	0.0	0.0	0.008547008968889713	0.0	0.013888888992369177	0.0074786324985325345	0.0021367522422224283	0.0021367522422224283	0.004273504484444857	0.04914529994130135	0.0	0.0010683761211112142	0.01175213698297739	0.0	0.010683760978281498	0.0	0.022435897961258888	0.040598291903734214	0.02350427396595478	0.0010683761211112142	0.008547008968889713	0.0074786324985325345	0.008547008968889713	0.014957264997065069	0.0	0.05128205195069313	0.0	0.02777777798473835	0.0	0.01175213698297739	0.0064102564938366404	0.0	0.0	0.0	0.0010683761211112142	0.0010683761211112142	0.0010683761211112142	0.0	0.0	0.0010683761211112142	0.0	0.013888888992369177
0.013513513840734959	0.02972972951829433	0.008108108304440975	0.0040540541522204885	0.001351351384073496	0.008108108304440975	0.0040540541522204885	0.009459459222853184	0.002702702768146992	0.06756756454706192	0.001351351384073496	0.002702702768146992	0.01756756752729416	0.002702702768146992	0.0040540541522204885	0.005405405536293984	0.001351351384073496	0.028378378599882126	0.006756756920367479	0.001351351384073496	0.012162161991000177	0.002702702768146992	0.0	0.018918918445706367	0.0040540541522204885	0.031081080436706543	0.008108108304440975	0.005405405536293984	0.0	0.02162162214517593	0.0	0.006756756920367479	0.009459459222853184	0.009459459222853184	0.027027027681469917	0.005405405536293984	0.0	0.001351351384073496	0.012162161991000177	0.0040540541522204885	0.0	0.012162161991000177	0.005405405536293984	0.001351351384073496	0.005405405536293984	0.001351351384073496	0.006756756920367479	0.005405405536293984	0.013513513840734959	0.009459459222853184
0.0451388880610466	0.015046296641230585	0.015046296641230585	0.005787036847323179	0.0	0.010416666977107523	0.02314814738929272	0.0046296296641230575	0.009259259328246115	0.0023148148320615287	0.008101851679384708	0.0	0.0023148148320615287	0.009259259328246115	0.0	0.0	0.056712962687015527	0.0011574074160307644	0.016203703358769417	0.0046296296641230575	0.018518518656492237	0.018518518656492237	0.0	0.010416666977107523	0.03587963059544563	0.005787036847323179	0.0011574074160307644	0.0	0.0011574074160307644	0.0	0.0	0.0	0.0023148148320615287	0.016203703358769417	0.0046296296641230575	0.0	0.015046296641230585	0.005787036847323179	0.0011574074160307644	0.0	0.01967592537403107	0.0011574074160307644	0.0023148148320615287	0.0	0.0046296296641230575	0.0	0.0173611119389534	0.0	0.0023148148320615287	0.0
0.09878844022750853	0.01584343053400516	0.03727865964174271	0.018639329820871357	0.0	0.0	0.011183597147464752	0.02143522910773754	0.002795899286866188	0.023299161344766617	0.0	0.0	0.02516309358179569	0.01770736277103424	0.0	0.0	0.011183597147464752	0.0009319664677605033	0.0363466925919056	0.0	0.0	0.0065237651579082	0.0	0.0	0.002795899286866188	0.007455731742084026	0.0	0.0	0.0	0.0	0.0	0.010251631028950214	0.005591798573732376	0.02516309358179569	0.033550791442394264	0.002795899286866188	0.0	0.0130475303158164	0.002795899286866188	0.033550791442394264	0.0009319664677605033	0.004659832455217838	0.0	0.0	0.0	0.0	0.008387697860598564	0.0	0.03727865964174271	0.022367194294929504
0.07258064299821854	0.060035843402147286	0.0	0.002688172040507197	0.0008960573468357325	0.0	0.03405017778277397	0.0	0.008960573934018612	0.010752688162028791	0.02777777798473835	0.0	0.022401433438062668	0.0008960573468357325	0.0	0.0	0.06630824506282806	0.001792114693671465	0.008960573934018612	0.004480286967009306	0.00358422938734293	0.0	0.0	0.0	0.00358422938734293	0.02329749055206776	0.0008960573468357325	0.0	0.0	0.0	0.0	0.0	0.02777777798473835	0.03046594932675362	0.0	0.0008960573468357325	0.040322579443454735	0.010752688162028791	0.0008960573468357325	0.0	0.02688172087073326	0.005376344081014396	0.0008960573468357325	0.0	0.0	0.0	0.02060931921005249	0.0008960573468357325	0.002688172040507197	0.010752688162028791
0.006006006151437759	0.0	0.004004003945738077	0.023023022338747975	0.00300300307571888	0.007007007021456957	0.031031031161546707	0.022022021934390068	0.06606606394052505	0.00300300307571888	0.0020020019728690386	0.0020020019728690386	0.02402402460575104	0.02402402460575104	0.026026025414466858	0.0010010009864345193	0.005005004815757275	0.0	0.014014014042913914	0.008008007891476154	0.01001000963151455	0.01601601578295231	0.014014014042913914	0.014014014042913914	0.004004003945738077	0.0010010009864345193	0.015015015378594397	0.0	0.00300300307571888	0.011011010967195034	0.01801801845431328	0.007007007021456957	0.01201201230287552	0.0020020019728690386	0.03703703731298447	0.0	0.023023022338747975	0.0	0.008008007891476154	0.005005004815757275	0.011011010967195034	0.005005004815757275	0.01701701618731022	0.0020020019728690386	0.004004003945738077	0.0	0.014014014042913914	0.0	0.00900900922715664	0.0
0.0016339869471266866	0.02124183066189289	0.029411764815449718	0.005718954373151064	0.004901960957795382	0.002450980478897691	0.017973857000470158	0.0073529412038624295	0.008169935084879398	0.004901960957795382	0.013071895577013493	0.0	0.0	0.0	0.013888888992369177	0.0	0.010620915330946444	0.005718954373151064	0.008169935084879398	0.0302287582308054	0.011437908746302128	0.008986928500235079	0.0008169934735633433	0.025326797738671303	0.010620915330946444	0.04330065473914146	0.017156863585114483	0.0	0.017973857000470158	0.014705882407724856	0.004084967542439699	0.0	0.004084967542439699	0.011437908746302128	0.02450980432331562	0.009803921915590765	0.01225490216165781	0.0016339869471266866	0.016339870169758797	0.0	0.0416666679084301	0.0073529412038624295	0.022058824077248573	0.0008169934735633433	0.0	0.0	0.013071895577013493	0.0	0.01960784383118153	0.008986928500235079
0.0026455025654286146	0.029100529849529263	0.0013227512827143073	0.018518518656492237	0.014550264924764631	0.026455026119947437	0.0	0.0	0.0	0.0	0.03439153358340264	0.0	0.022486772388219837	0.0013227512827143073	0.007936508394777775	0.02116402052342892	0.017195766791701317	0.02116402052342892	0.010582010261714458	0.013227513059973715	0.005291005130857229	0.007936508394777775	0.01984127052128315	0.0	0.04894179850816727	0.011904762126505377	0.013227513059973715	0.0	0.02777777798473835	0.0	0.018518518656492237	0.0	0.0039682541973888865	0.01984127052128315	0.0026455025654286146	0.0039682541973888865	0.0	0.014550264924764631	0.0013227512827143073	0.0	0.0	0.0	0.013227513059973715	0.0013227512827143073	0.0	0.0	0.0026455025654286146	0.0013227512827143073	0.0	0.01984127052128315
0.016203703358769417	0.010416666977107523	0.03009259328246117	0.0023148148320615287	0.0	0.021990740671753883	0.013888888992369177	0.0011574074160307644	0.0173611119389534	0.006944444496184588	0.0023148148320615287	0.0	0.03240740671753884	0.005787036847323179	0.02083333395421505	0.009259259328246115	0.009259259328246115	0.0034722222480922933	0.008101851679384708	0.0034722222480922933	0.018518518656492237	0.016203703358769417	0.005787036847323179	0.005787036847323179	0.0520833320915699	0.0	0.013888888992369177	0.0	0.0034722222480922933	0.0	0.005787036847323179	0.0034722222480922933	0.0416666679084301	0.0011574074160307644	0.0011574074160307644	0.0023148148320615287	0.006944444496184588	0.0	0.01967592537403107	0.0023148148320615287	0.011574073694646358	0.0034722222480922933	0.0	0.0011574074160307644	0.006944444496184588	0.02777777798473835	0.005787036847323179	0.0011574074160307644	0.0011574074160307644	0.016203703358769417
0.005005004815757275	0.01701701618731022	0.0	0.0	0.011011010967195034	0.007007007021456957	0.0	0.006006006151437759	0.0	0.01201201230287552	0.022022021934390068	0.0	0.0010010009864345193	0.01201201230287552	0.0	0.013013012707233429	0.008008007891476154	0.0	0.011011010967195034	0.03603603690862656	0.011011010967195034	0.004004003945738077	0.01701701618731022	0.0	0.008008007891476154	0.01601601578295231	0.006006006151437759	0.0	0.021021021530032158	0.06506506353616713	0.01801801845431328	0.01801801845431328	0.011011010967195034	0.007007007021456957	0.0	0.0	0.0020020019728690386	0.03203203156590462	0.0	0.0020020019728690386	0.0020020019728690386	0.004004003945738077	0.005005004815757275	0.0010010009864345193	0.02402402460575104	0.0	0.0	0.0020020019728690386	0.0	0.0
0.035555556416511536	0.02888888865709305	0.046666666865348816	0.004444444552063942	0.014444444328546526	0.002222222276031971	0.0	0.0	0.0033333334140479565	0.0	0.01666666753590107	0.004444444552063942	0.0	0.0	0.0	0.015555555932223797	0.007777777966111898	0.006666666828095913	0.03444444388151169	0.023333333432674408	0.007777777966111898	0.0	0.035555556416511536	0.0	0.03333333507180214	0.004444444552063942	0.0	0.006666666828095913	0.035555556416511536	0.025555554777383804	0.035555556416511536	0.006666666828095913	0.0	0.02888888865709305	0.03333333507180214	0.014444444328546526	0.0	0.002222222276031971	0.0	0.0	0.004444444552063942	0.0	0.029999999329447743	0.002222222276031971	0.0	0.0	0.0	0.0011111111380159855	0.0	0.0
0.04704704880714417	0.07607607543468475	0.007007007021456957	0.006006006151437759	0.011011010967195034	0.0020020019728690386	0.0	0.0	0.0	0.0	0.008008007891476154	0.0020020019728690386	0.0010010009864345193	0.0	0.0	0.011011010967195034	0.01201201230287552	0.019019018858671192	0.0010010009864345193	0.028028028085827827	0.011011010967195034	0.01001000963151455	0.015015015378594397	0.0	0.025025025010108948	0.050050050020217896	0.008008007891476154	0.0	0.023023022338747975	0.0300300307571888	0.01701701618731022	0.015015015378594397	0.008008007891476154	0.051051050424575806	0.0	0.014014014042913914	0.0	0.0010010009864345193	0.00300300307571888	0.0	0.0	0.0	0.0020020019728690386	0.0	0.023023022338747975	0.0	0.0	0.0020020019728690386	0.0	0.005005004815757275
0.003179650288075209	0.023847376927733418	0.0	0.01589825190603733	0.0	0.011128775775432587	0.0015898251440376045	0.0	0.01589825190603733	0.0	0.0	0.030206676572561264	0.0015898251440376045	0.0	0.0	0.049284577369689934	0.0	0.04292527958750725	0.0	0.007949125953018665	0.014308426529169084	0.014308426529169084	0.012718601152300836	0.0	0.0	0.034976150840520866	0.01589825190603733	0.049284577369689934	0.012718601152300836	0.03338632732629776	0.01589825190603733	0.0	0.0	0.014308426529169084	0.0	0.0047694751992821685	0.0	0.0	0.0	0.0	0.0	0.0	0.0	0.0015898251440376045	0.020667726173996925	0.003179650288075209	0.0	0.0015898251440376045	0.0	0.01907790079712868
0.0	0.0	0.025132274255156517	0.0	0.0	0.007936508394777775	0.0	0.0	0.0317460335791111	0.02116402052342892	0.0026455025654286146	0.0026455025654286146	0.0039682541973888865	0.013227513059973715	0.0013227512827143073	0.02116402052342892	0.0	0.0	0.01587301678955555	0.0	0.0013227512827143073	0.005291005130857229	0.026455026119947437	0.0	0.011904762126505377	0.0	0.0	0.010582010261714458	0.009259259328246115	0.0	0.025132274255156517	0.0	0.0	0.0	0.09391534328460692	0.0026455025654286146	0.009259259328246115	0.014550264924764631	0.010582010261714458	0.0	0.0026455025654286146	0.005291005130857229	0.0026455025654286146	0.0013227512827143073	0.0013227512827143073	0.0	0.0	0.0013227512827143073	0.0013227512827143073	0.0
0.019019018858671192	0.011011010967195034	0.03903903812170029	0.004004003945738077	0.0	0.004004003945738077	0.008008007891476154	0.0	0.004004003945738077	0.01601601578295231	0.0010010009864345193	0.01201201230287552	0.025025025010108948	0.007007007021456957	0.015015015378594397	0.014014014042913914	0.00900900922715664	0.022022021934390068	0.01201201230287552	0.0010010009864345193	0.0020020019728690386	0.007007007021456957	0.0	0.005005004815757275	0.007007007021456957	0.021021021530032158	0.007007007021456957	0.007007007021456957	0.0	0.0	0.0	0.01701701618731022	0.056056056171655655	0.025025025010108948	0.004004003945738077	0.005005004815757275	0.008008007891476154	0.0	0.015015015378594397	0.0	0.0	0.004004003945738077	0.0	0.00300300307571888	0.0	0.01201201230287552	0.00300300307571888	0.0010010009864345193	0.01201201230287552	0.011011010967195034
0.03603603690862656	0.0	0.038038037717342384	0.0020020019728690386	0.0010010009864345193	0.019019018858671192	0.00900900922715664	0.0	0.01701701618731022	0.008008007891476154	0.01701701618731022	0.004004003945738077	0.021021021530032158	0.01201201230287552	0.007007007021456957	0.0200200192630291	0.005005004815757275	0.0	0.04804804921150208	0.0	0.007007007021456957	0.00300300307571888	0.0	0.0	0.013013012707233429	0.00300300307571888	0.0020020019728690386	0.013013012707233429	0.0	0.0	0.0	0.004004003945738077	0.011011010967195034	0.004004003945738077	0.07307307422161102	0.0010010009864345193	0.0020020019728690386	0.0	0.00300300307571888	0.007007007021456957	0.0	0.01001000963151455	0.0010010009864345193	0.005005004815757275	0.0	0.00300300307571888	0.015015015378594397	0.0	0.013013012707233429	0.0
0.02139639668166637	0.0	0.10135135054588318	0.0033783784601837397	0.0	0.00450450461357832	0.020270269364118576	0.01463963929563761	0.00225225230678916	0.010135134682059288	0.00225225230678916	0.0	0.00900900922715664	0.02927927859127521	0.007882882840931416	0.0	0.013513513840734959	0.0	0.01689189113676548	0.0	0.006756756920367479	0.00112612615339458	0.0	0.00450450461357832	0.020270269364118576	0.0	0.0	0.0	0.0	0.0	0.0	0.0	0.0	0.00225225230678916	0.011261261068284513	0.0	0.022522522136569027	0.046171169728040695	0.0033783784601837397	0.005630630534142257	0.010135134682059288	0.0	0.00225225230678916	0.0	0.0	0.0	0.010135134682059288	0.0	0.013513513840734959	0.0
0.007797271013259888	0.001949317753314972	0.003898635506629944	0.013645224273204805	0.0	0.017543859779834747	0.005847953259944916	0.003898635506629944	0.015594542026519775	0.011695906519889832	0.052631579339504235	0.0	0.0	0.01949317753314972	0.01949317753314972	0.0	0.007797271013259888	0.001949317753314972	0.00974658876657486	0.001949317753314972	0.013645224273204805	0.005847953259944916	0.0	0.0	0.023391813039779663	0.007797271013259888	0.0	0.0	0.007797271013259888	0.00974658876657486	0.0	0.0	0.08187134563922882	0.00974658876657486	0.005847953259944916	0.001949317753314972	0.00974658876657486	0.005847953259944916	0.015594542026519775	0.0	0.001949317753314972	0.005847953259944916	0.01949317753314972	0.007797271013259888	0.015594542026519775	0.0	0.001949317753314972	0.003898635506629944	0.0	0.013645224273204805
0.13278496265411374	0.02820211462676525	0.005875440780073404	0.0	0.0035252643283456564	0.010575792752206327	0.001175088109448552	0.0	0.02232667431235313	0.019976498559117317	0.009400704875588415	0.018801409751176838	0.014101057313382626	0.0	0.016451233997941017	0.025851938873529438	0.035252645611763	0.0023501762188971047	0.019976498559117317	0.0	0.0035252643283456564	0.0023501762188971047	0.004700352437794209	0.0	0.0035252643283456564	0.007050528656691313	0.004700352437794209	0.02820211462676525	0.009400704875588415	0.001175088109448552	0.0035252643283456564	0.005875440780073404	0.02115158550441265	0.0035252643283456564	0.0	0.004700352437794209	0.0035252643283456564	0.005875440780073404	0.014101057313382626	0.0	0.0023501762188971047	0.019976498559117317	0.001175088109448552	0.005875440780073404	0.009400704875588415	0.02115158550441265	0.0	0.001175088109448552	0.032902467995882034	0.010575792752206327
0.00300300307571888	0.01001000963151455	0.004004003945738077	0.006006006151437759	0.02402402460575104	0.014014014042913914	0.0	0.0	0.007007007021456957	0.01001000963151455	0.027027027681469917	0.005005004815757275	0.005005004815757275	0.007007007021456957	0.0	0.008008007891476154	0.01201201230287552	0.0300300307571888	0.005005004815757275	0.004004003945738077	0.007007007021456957	0.00900900922715664	0.011011010967195034	0.0	0.01001000963151455	0.0200200192630291	0.013013012707233429	0.004004003945738077	0.019019018858671192	0.00900900922715664	0.011011010967195034	0.0020020019728690386	0.006006006151437759	0.00300300307571888	0.0	0.005005004815757275	0.0	0.0010010009864345193	0.0010010009864345193	0.0	0.005005004815757275	0.015015015378594397	0.01601601578295231	0.00300300307571888	0.019019018858671192	0.01001000963151455	0.0	0.0010010009864345193	0.0	0.029029028490185738
0.010333863086998464	0.01669316366314888	0.03974562883377075	0.002384737599641085	0.005564387887716293	0.0	0.007949125953018665	0.0047694751992821685	0.005564387887716293	0.00953895039856434	0.013513513840734959	0.0	0.003179650288075209	0.0	0.008744037710130216	0.0	0.015103338286280632	0.0015898251440376045	0.008744037710130216	0.006359300576150417	0.0071542132645845405	0.002384737599641085	0.002384737599641085	0.003179650288075209	0.015103338286280632	0.015103338286280632	0.008744037710130216	0.0	0.003179650288075209	0.007949125953018665	0.002384737599641085	0.005564387887716293	0.00953895039856434	0.003974562976509333	0.03736089169979096	0.003179650288075209	0.021462639793753624	0.020667726173996925	0.008744037710130216	0.0015898251440376045	0.0007949125720188023	0.010333863086998464	0.003974562976509333	0.0007949125720188023	0.0047694751992821685	0.0	0.003179650288075209	0.002384737599641085	0.0	0.0047694751992821685
0.010296010412275793	0.0051480052061378965	0.014157013967633247	0.0038610037881881	0.03474903479218483	0.011583011597394943	0.0012870013015344741	0.0038610037881881	0.02574002556502819	0.024453025311231613	0.03989703953266144	0.011583011597394943	0.010296010412275793	0.0308880303055048	0.0038610037881881	0.012870012782514095	0.0051480052061378965	0.0	0.0051480052061378965	0.0025740026030689482	0.02574002556502819	0.01801801845431328	0.0	0.006435006391257048	0.0038610037881881	0.0	0.012870012782514095	0.006435006391257048	0.00900900922715664	0.0	0.0	0.012870012782514095	0.05148005113005638	0.0038610037881881	0.0154440151527524	0.0025740026030689482	0.0025740026030689482	0.0	0.01673101633787155	0.0051480052061378965	0.0025740026030689482	0.023166023194789886	0.0154440151527524	0.0154440151527524	0.010296010412275793	0.0012870013015344741	0.00900900922715664	0.0012870013015344741	0.006435006391257048	0.0
0.009652509354054928	0.03281853348016739	0.0	0.0	0.0	0.0077220075763762	0.0	0.0	0.0	0.0	0.0038610037881881	0.0	0.0154440151527524	0.0077220075763762	0.00193050189409405	0.005791505798697472	0.025096524506807327	0.06370656192302704	0.0	0.0	0.0077220075763762	0.0038610037881881	0.0	0.0	0.005791505798697472	0.0038610037881881	0.0038610037881881	0.0	0.005791505798697472	0.0	0.0	0.054054055362939835	0.023166023194789886	0.02895752899348736	0.0	0.05598455667495728	0.0	0.0	0.013513513840734959	0.0	0.0	0.0	0.0	0.0038610037881881	0.005791505798697472	0.0	0.005791505798697472	0.00193050189409405	0.009652509354054928	0.019305018708109856
0.01701701618731022	0.0010010009864345193	0.007007007021456957	0.0	0.006006006151437759	0.01801801845431328	0.0010010009864345193	0.007007007021456957	0.006006006151437759	0.0010010009864345193	0.005005004815757275	0.0	0.008008007891476154	0.006006006151437759	0.0	0.031031031161546707	0.0020020019728690386	0.006006006151437759	0.0020020019728690386	0.006006006151437759	0.0010010009864345193	0.0	0.007007007021456957	0.0	0.008008007891476154	0.0010010009864345193	0.011011010967195034	0.0	0.004004003945738077	0.004004003945738077	0.007007007021456957	0.0	0.00300300307571888	0.004004003945738077	0.022022021934390068	0.0	0.0	0.029029028490185738	0.005005004815757275	0.00900900922715664	0.0020020019728690386	0.0020020019728690386	0.004004003945738077	0.0010010009864345193	0.004004003945738077	0.005005004815757275	0.00300300307571888	0.00300300307571888	0.029029028490185738	0.019019018858671192
0.02592592500150204	0.04814814776182175	0.007407407276332378	0.018518518656492237	0.0	0.0	0.009259259328246115	0.018518518656492237	0.01666666753590107	0.04814814776182175	0.0	0.0	0.029629629105329517	0.003703703638166189	0.01666666753590107	0.0	0.035185184329748154	0.0	0.014814814552664757	0.0018518518190830946	0.003703703638166189	0.01296296250075102	0.0	0.0018518518190830946	0.01296296250075102	0.005555555690079928	0.024074073880910873	0.0	0.0018518518190830946	0.014814814552664757	0.0	0.0	0.003703703638166189	0.0018518518190830946	0.0	0.0	0.005555555690079928	0.01666666753590107	0.03333333507180214	0.01296296250075102	0.005555555690079928	0.005555555690079928	0.0018518518190830946	0.0	0.005555555690079928	0.0	0.005555555690079928	0.0	0.01666666753590107	0.0
0.006944444496184588	0.0	0.006944444496184588	0.0	0.1076388880610466	0.008101851679384708	0.05439814925193786	0.0023148148320615287	0.03240740671753884	0.02662037126719952	0.011574073694646358	0.0	0.011574073694646358	0.0023148148320615287	0.0011574074160307644	0.0	0.0	0.0	0.018518518656492237	0.0046296296641230575	0.0034722222480922933	0.0	0.0	0.0046296296641230575	0.0046296296641230575	0.008101851679384708	0.0023148148320615287	0.0	0.0	0.0	0.0	0.0	0.0046296296641230575	0.0034722222480922933	0.008101851679384708	0.0011574074160307644	0.060185186564922326	0.0520833320915699	0.0	0.0	0.02546296268701553	0.011574073694646358	0.012731481343507768	0.0	0.0011574074160307644	0.0	0.0034722222480922933	0.0	0.0023148148320615287	0.0
0.0295138880610466	0.010416666977107523	0.015625	0.006944444496184588	0.005208333488553762	0.0	0.0347222238779068	0.0	0.02604166604578495	0.0	0.02777777798473835	0.005208333488553762	0.0	0.0034722222480922933	0.0	0.0034722222480922933	0.0225694440305233	0.0	0.0034722222480922933	0.0	0.005208333488553762	0.005208333488553762	0.01215277798473835	0.010416666977107523	0.0086805559694767	0.010416666977107523	0.0017361111240461467	0.0	0.01909722201526165	0.01909722201526165	0.013888888992369177	0.013888888992369177	0.0399305559694767	0.013888888992369177	0.0086805559694767	0.005208333488553762	0.0347222238779068	0.0	0.0	0.0	0.0295138880610466	0.006944444496184588	0.0225694440305233	0.0086805559694767	0.0	0.0	0.0017361111240461467	0.0017361111240461467	0.0017361111240461467	0.0
0.0	0.06506506353616713	0.0	0.01701701618731022	0.0	0.02402402460575104	0.0010010009864345193	0.0010010009864345193	0.0020020019728690386	0.005005004815757275	0.00300300307571888	0.0020020019728690386	0.01701701618731022	0.021021021530032158	0.0	0.023023022338747975	0.0	0.07707707583904266	0.0	0.0010010009864345193	0.007007007021456957	0.0	0.008008007891476154	0.011011010967195034	0.0	0.03703703731298447	0.013013012707233429	0.0	0.006006006151437759	0.0	0.007007007021456957	0.008008007891476154	0.015015015378594397	0.013013012707233429	0.0	0.025025025010108948	0.0	0.0	0.0020020019728690386	0.0	0.00300300307571888	0.005005004815757275	0.0	0.0	0.007007007021456957	0.038038037717342384	0.0	0.0020020019728690386	0.01201201230287552	0.01201201230287552
0.036538463085889816	0.04807692393660545	0.013461538590490818	0.001923076924867928	0.02500000037252903	0.023076923564076424	0.0	0.0	0.0	0.0	0.023076923564076424	0.0	0.0	0.0	0.0	0.0	0.009615384973585606	0.0	0.02500000037252903	0.0	0.013461538590490818	0.001923076924867928	0.0	0.0	0.05961538478732109	0.0	0.0	0.0	0.0	0.0	0.0	0.0	0.0	0.0	0.011538461782038212	0.0	0.0	0.009615384973585606	0.0	0.0	0.0	0.0	0.03461538627743721	0.0	0.0	0.0	0.003846153849735856	0.001923076924867928	0.023076923564076424	0.0
0.033033031970262534	0.0010010009864345193	0.0600600615143776	0.0020020019728690386	0.0020020019728690386	0.004004003945738077	0.0010010009864345193	0.0	0.00300300307571888	0.004004003945738077	0.0010010009864345193	0.0020020019728690386	0.0	0.0	0.005005004815757275	0.031031031161546707	0.004004003945738077	0.0	0.058058056980371475	0.0	0.007007007021456957	0.014014014042913914	0.0400400385260582	0.0	0.013013012707233429	0.0	0.005005004815757275	0.00900900922715664	0.056056056171655655	0.038038037717342384	0.04904904961585999	0.0	0.0	0.0	0.025025025010108948	0.0010010009864345193	0.00300300307571888	0.0	0.0020020019728690386	0.0	0.0020020019728690386	0.0	0.01801801845431328	0.0020020019728690386	0.02402402460575104	0.022022021934390068	0.0	0.0010010009864345193	0.013013012707233429	0.0
0.03485838696360588	0.0119825704023242	0.030501089990139008	0.01089324615895748	0.0010893245926126838	0.0010893245926126838	0.02505446597933769	0.02069716714322567	0.013071895577013493	0.003267973894253373	0.030501089990139008	0.0	0.004357298370450735	0.0	0.014161219820380213	0.0	0.003267973894253373	0.0021786491852253675	0.03159041330218315	0.00871459674090147	0.029411764815449718	0.0	0.016339870169758797	0.003267973894253373	0.009803921915590765	0.005446623079478741	0.0119825704023242	0.0	0.0021786491852253675	0.0	0.0119825704023242	0.0	0.01089324615895748	0.032679740339517586	0.03376906365156174	0.0021786491852253675	0.02723311632871628	0.015250544995069504	0.006535947788506746	0.004357298370450735	0.01089324615895748	0.0	0.003267973894253373	0.0021786491852253675	0.0	0.0	0.02069716714322567	0.0	0.018518518656492237	0.03921568766236305
0.009259259328246115	0.022633744403719902	0.018518518656492237	0.001028806553222239	0.012345679104328156	0.019547324627637863	0.011316872201859951	0.002057613106444478	0.012345679104328156	0.002057613106444478	0.02572016417980194	0.012345679104328156	0.0	0.011316872201859951	0.03600823134183884	0.012345679104328156	0.011316872201859951	0.004115226212888956	0.019547324627637863	0.001028806553222239	0.018518518656492237	0.012345679104328156	0.005144033115357161	0.003086419776082039	0.02366255223751068	0.007201645988970995	0.002057613106444478	0.010288066230714321	0.016460904851555824	0.0	0.006172839552164078	0.005144033115357161	0.021604938432574272	0.018518518656492237	0.020576132461428642	0.003086419776082039	0.011316872201859951	0.0	0.011316872201859951	0.001028806553222239	0.006172839552164078	0.002057613106444478	0.02880658395588398	0.005144033115357161	0.0	0.010288066230714321	0.012345679104328156	0.002057613106444478	0.005144033115357161	0.002057613106444478
0.20772947371006006	0.32367148995399475	0.009661835618317129	0.0	0.0	0.0	0.0	0.0	0.0	0.0	0.0	0.0	0.03502415493130684	0.0	0.032608695328235626	0.0	0.04830917716026306	0.0	0.0012077294522896411	0.0	0.015700483694672585	0.018115941435098648	0.0	0.0	0.0	0.0024154589045792822	0.028985507786273963	0.0	0.0	0.0	0.0	0.0	0.0	0.0	0.0	0.0	0.0	0.0	0.03381642326712608	0.02415458858013153	0.0	0.0	0.0	0.0	0.0	0.0	0.0036231884732842454	0.0	0.0	0.0
0.058058056980371475	0.11511511355638505	0.027027027681469917	0.026026025414466858	0.0	0.0	0.029029028490185738	0.027027027681469917	0.005005004815757275	0.014014014042913914	0.00900900922715664	0.0	0.022022021934390068	0.033033031970262534	0.0	0.0	0.044044043868780136	0.00300300307571888	0.013013012707233429	0.0	0.005005004815757275	0.01001000963151455	0.0	0.0	0.007007007021456957	0.021021021530032158	0.0	0.0	0.0	0.0	0.0	0.005005004815757275	0.03703703731298447	0.019019018858671192	0.014014014042913914	0.006006006151437759	0.019019018858671192	0.0	0.0	0.0010010009864345193	0.0	0.0	0.004004003945738077	0.0	0.0	0.0	0.022022021934390068	0.0	0.0010010009864345193	0.0
0.0466269850730896	0.001984127098694444	0.01587301678955555	0.007936508394777775	0.005952381063252688	0.009920635260641577	0.008928571827709675	0.000992063549347222	0.007936508394777775	0.000992063549347222	0.0446428582072258	0.005952381063252688	0.0	0.0	0.0	0.01587301678955555	0.01785714365541935	0.0	0.0357142873108387	0.012896825559437277	0.006944444496184588	0.0049603176303207866	0.01984127052128315	0.002976190531626344	0.02777777798473835	0.001984127098694444	0.005952381063252688	0.0	0.0317460335791111	0.02182539738714695	0.01785714365541935	0.006944444496184588	0.01884920708835125	0.0	0.02380952425301075	0.0049603176303207866	0.01884920708835125	0.0	0.0049603176303207866	0.0	0.011904762126505377	0.0	0.02579365111887455	0.0039682541973888865	0.0	0.02777777798473835	0.0	0.000992063549347222	0.005952381063252688	0.0
0.017489712685346603	0.017489712685346603	0.001028806553222239	0.005144033115357161	0.019547324627637863	0.022633744403719902	0.02572016417980194	0.002057613106444478	0.006172839552164078	0.02366255223751068	0.05658436194062232	0.003086419776082039	0.0	0.011316872201859951	0.001028806553222239	0.015432098880410194	0.004115226212888956	0.001028806553222239	0.0	0.0	0.001028806553222239	0.010288066230714321	0.03086419776082039	0.05452674999833107	0.001028806553222239	0.006172839552164078	0.004115226212888956	0.020576132461428642	0.02880658395588398	0.0	0.029835391789674762	0.007201645988970995	0.006172839552164078	0.07921810448169707	0.0	0.011316872201859951	0.02880658395588398	0.0	0.0	0.0	0.0	0.0	0.010288066230714321	0.004115226212888956	0.0	0.043209876865148544	0.018518518656492237	0.001028806553222239	0.0	0.001028806553222239
0.11538461595773696	0.1247401237487793	0.03222453221678734	0.02494802512228489	0.0	0.0	0.0020790020935237408	0.03534303605556488	0.0010395010467618704	0.008316008374094963	0.0010395010467618704	0.0	0.018711019307374958	0.0	0.0	0.0	0.04365904256701469	0.0	0.037422038614749915	0.022869022563099858	0.01767151802778244	0.0	0.0	0.031185030937194824	0.0041580041870474815	0.005197505000978707	0.006237006280571222	0.0	0.005197505000978707	0.027027027681469917	0.0010395010467618704	0.0	0.0010395010467618704	0.0041580041870474815	0.0041580041870474815	0.006237006280571222	0.003118503140285611	0.0	0.007276507094502448	0.0	0.0010395010467618704	0.0	0.01767151802778244	0.0	0.006237006280571222	0.0	0.014553014189004896	0.0	0.011434511281549929	0.0
0.04922780022025108	0.046332046389579766	0.03861003741621971	0.004826254677027464	0.0	0.0	0.00193050189409405	0.0	0.0	0.00193050189409405	0.0	0.0	0.016409266740083694	0.0	0.0	0.0	0.01447876449674368	0.000965250947047025	0.026061775162816048	0.0	0.006756756920367479	0.016409266740083694	0.0	0.0	0.0077220075763762	0.005791505798697472	0.000965250947047025	0.0	0.0	0.0	0.0	0.0	0.006756756920367479	0.020270269364118576	0.042471043765544884	0.004826254677027464	0.0	0.0	0.000965250947047025	0.000965250947047025	0.0	0.0	0.0	0.0	0.0	0.0	0.0038610037881881	0.0	0.0	0.019305018708109856
0.11316872388124465	0.019547324627637863	0.01440329197794199	0.019547324627637863	0.0	0.0	0.003086419776082039	0.017489712685346603	0.04732510447502136	0.04938271641731262	0.0	0.0	0.003086419776082039	0.019547324627637863	0.012345679104328156	0.0	0.09259258955717088	0.0	0.011316872201859951	0.005144033115357161	0.012345679104328156	0.002057613106444478	0.0	0.0	0.003086419776082039	0.015432098880410194	0.0	0.0	0.0	0.0	0.0	0.004115226212888956	0.03395061567425728	0.009259259328246115	0.002057613106444478	0.0	0.005144033115357161	0.003086419776082039	0.002057613106444478	0.003086419776082039	0.010288066230714321	0.017489712685346603	0.009259259328246115	0.0	0.0	0.0	0.02880658395588398	0.0	0.002057613106444478	0.0
0.0	0.0	0.0	0.0	0.02893518470227718	0.010416666977107523	0.008101851679384708	0.0	0.009259259328246115	0.005787036847323179	0.03703703731298447	0.008101851679384708	0.0	0.0023148148320615287	0.0046296296641230575	0.0173611119389534	0.0023148148320615287	0.005787036847323179	0.0	0.0034722222480922933	0.005787036847323179	0.0	0.02314814738929272	0.03009259328246117	0.0034722222480922933	0.0023148148320615287	0.008101851679384708	0.012731481343507768	0.03587963059544563	0.0046296296641230575	0.0173611119389534	0.0046296296641230575	0.0243055559694767	0.009259259328246115	0.0	0.0023148148320615287	0.006944444496184588	0.0023148148320615287	0.006944444496184588	0.0	0.012731481343507768	0.0046296296641230575	0.006944444496184588	0.008101851679384708	0.0	0.0	0.0023148148320615287	0.0011574074160307644	0.006944444496184588	0.0034722222480922933
0.0033333334140479565	0.004444444552063942	0.0	0.005555555690079928	0.12666666507720947	0.005555555690079928	0.029999999329447743	0.002222222276031971	0.017777778208255768	0.002222222276031971	0.01666666753590107	0.0	0.002222222276031971	0.011111111380159857	0.013333333656191826	0.0	0.0011111111380159855	0.0011111111380159855	0.0	0.009999999776482582	0.002222222276031971	0.0011111111380159855	0.0	0.007777777966111898	0.01666666753590107	0.012222222052514551	0.0011111111380159855	0.0	0.0	0.0	0.0	0.004444444552063942	0.006666666828095913	0.018888888880610463	0.0	0.0011111111380159855	0.04777777940034866	0.031111111864447594	0.0	0.0	0.002222222276031971	0.007777777966111898	0.012222222052514551	0.0	0.0	0.004444444552063942	0.012222222052514551	0.0	0.0011111111380159855	0.0
0.054054055362939835	0.01601601578295231	0.03903903812170029	0.004004003945738077	0.00300300307571888	0.0	0.0	0.0	0.01001000963151455	0.01801801845431328	0.01201201230287552	0.0	0.0020020019728690386	0.02402402460575104	0.0	0.0	0.00900900922715664	0.03603603690862656	0.0300300307571888	0.0	0.015015015378594397	0.008008007891476154	0.0	0.0	0.005005004815757275	0.013013012707233429	0.006006006151437759	0.0	0.0	0.0	0.0	0.0	0.008008007891476154	0.0200200192630291	0.015015015378594397	0.0010010009864345193	0.0010010009864345193	0.0	0.0	0.0	0.0010010009864345193	0.005005004815757275	0.00300300307571888	0.0010010009864345193	0.0	0.0010010009864345193	0.004004003945738077	0.0010010009864345193	0.006006006151437759	0.0010010009864345193
0.11756756901741028	0.006756756920367479	0.0	0.005405405536293984	0.001351351384073496	0.07567567378282547	0.0	0.0	0.022972973063588142	0.006756756920367479	0.014864864759147169	0.02162162214517593	0.014864864759147169	0.0	0.0	0.02972972951829433	0.005405405536293984	0.027027027681469917	0.0	0.008108108304440975	0.008108108304440975	0.0040540541522204885	0.014864864759147169	0.0	0.03513513505458832	0.010810811072587969	0.0040540541522204885	0.014864864759147169	0.005405405536293984	0.0	0.014864864759147169	0.002702702768146992	0.012162161991000177	0.005405405536293984	0.0	0.001351351384073496	0.0040540541522204885	0.0	0.0	0.0	0.0	0.0	0.001351351384073496	0.002702702768146992	0.006756756920367479	0.010810811072587969	0.0	0.001351351384073496	0.001351351384073496	0.008108108304440975
0.04954954981803894	0.0033783784601837397	0.13063062727451324	0.010135134682059288	0.0	0.0	0.020270269364118576	0.02590090036392212	0.013513513840734959	0.027027027681469917	0.0	0.0	0.01463963929563761	0.02477477490901947	0.010135134682059288	0.0	0.01463963929563761	0.0	0.06869369000196457	0.0	0.0	0.00900900922715664	0.0	0.01463963929563761	0.007882882840931416	0.00112612615339458	0.0	0.0	0.0	0.0	0.0	0.0	0.0033783784601837397	0.00225225230678916	0.054054055362939835	0.00225225230678916	0.01689189113676548	0.0033783784601837397	0.011261261068284513	0.00450450461357832	0.005630630534142257	0.00112612615339458	0.0033783784601837397	0.0	0.0	0.0	0.012387387454509735	0.0	0.00450450461357832	0.0
0.025025025010108948	0.004004003945738077	0.00900900922715664	0.004004003945738077	0.0020020019728690386	0.01701701618731022	0.0	0.0	0.0	0.008008007891476154	0.033033031970262534	0.0	0.00900900922715664	0.033033031970262534	0.00900900922715664	0.031031031161546707	0.01001000963151455	0.0020020019728690386	0.013013012707233429	0.02402402460575104	0.01601601578295231	0.023023022338747975	0.00900900922715664	0.01001000963151455	0.025025025010108948	0.004004003945738077	0.0200200192630291	0.0	0.01201201230287552	0.01001000963151455	0.008008007891476154	0.0	0.03903903812170029	0.004004003945738077	0.0010010009864345193	0.01201201230287552	0.00300300307571888	0.00300300307571888	0.008008007891476154	0.0	0.004004003945738077	0.0020020019728690386	0.0020020019728690386	0.0020020019728690386	0.014014014042913914	0.0	0.0	0.0020020019728690386	0.00300300307571888	0.054054055362939835
0.1201201230287552	0.01801801845431328	0.06406406313180922	0.013013012707233429	0.004004003945738077	0.0	0.013013012707233429	0.022022021934390068	0.011011010967195034	0.01201201230287552	0.00300300307571888	0.0	0.022022021934390068	0.02402402460575104	0.01201201230287552	0.0	0.025025025010108948	0.0	0.058058056980371475	0.006006006151437759	0.014014014042913914	0.02402402460575104	0.0	0.0	0.006006006151437759	0.015015015378594397	0.007007007021456957	0.0	0.0020020019728690386	0.007007007021456957	0.0	0.0010010009864345193	0.01001000963151455	0.019019018858671192	0.019019018858671192	0.004004003945738077	0.007007007021456957	0.0	0.013013012707233429	0.008008007891476154	0.0	0.0	0.005005004815757275	0.0010010009864345193	0.007007007021456957	0.0	0.01701701618731022	0.0010010009864345193	0.0010010009864345193	0.0
0.005005004815757275	0.014014014042913914	0.0	0.007007007021456957	0.0	0.013013012707233429	0.0	0.005005004815757275	0.019019018858671192	0.004004003945738077	0.00300300307571888	0.0	0.025025025010108948	0.004004003945738077	0.0	0.0300300307571888	0.01201201230287552	0.006006006151437759	0.0	0.008008007891476154	0.0	0.0020020019728690386	0.007007007021456957	0.00900900922715664	0.025025025010108948	0.007007007021456957	0.01001000963151455	0.0	0.0	0.014014014042913914	0.00900900922715664	0.0010010009864345193	0.0010010009864345193	0.01001000963151455	0.0	0.006006006151437759	0.0	0.025025025010108948	0.0010010009864345193	0.0	0.0	0.02402402460575104	0.0	0.0	0.0	0.09009008854627608	0.00900900922715664	0.0010010009864345193	0.028028028085827827	0.0020020019728690386
0.0670270249247551	0.02162162214517593	0.034594595432281494	0.007567567750811577	0.005405405536293984	0.00972972996532917	0.0021621622145175934	0.008648648858070374	0.0	0.007567567750811577	0.005405405536293984	0.0	0.005405405536293984	0.0	0.005405405536293984	0.007567567750811577	0.005405405536293984	0.011891892179846764	0.01945945993065834	0.015135135501623154	0.006486486643552779	0.006486486643552779	0.0	0.006486486643552779	0.0021621622145175934	0.014054054394364357	0.0	0.004324324429035187	0.0	0.007567567750811577	0.0	0.004324324429035187	0.015135135501623154	0.020540541037917137	0.03675675764679909	0.012972973287105559	0.0	0.010810811072587969	0.0032432433217763896	0.0010810811072587967	0.0021621622145175934	0.0	0.010810811072587969	0.0021621622145175934	0.0	0.0	0.018378378823399544	0.0010810811072587967	0.0021621622145175934	0.008648648858070374
0.0917280912399292	0.05896805971860885	0.054054055362939835	0.02538902498781681	0.0	0.0	0.0	0.008190007880330086	0.0008190008229576051	0.0	0.01146601140499115	0.0	0.005733005702495575	0.026208026334643364	0.014742014929652212	0.0	0.04914004728198052	0.002457002410665155	0.022113021463155743	0.007371007464826106	0.0229320228099823	0.01801801845431328	0.0008190008229576051	0.0	0.01801801845431328	0.014742014929652212	0.015561015345156191	0.0	0.006552006583660841	0.0	0.0016380016459152102	0.017199017107486725	0.027027027681469917	0.023751024156808853	0.004095003940165043	0.0	0.0	0.0	0.016380015760660168	0.0	0.00900900922715664	0.0	0.00982800964266062	0.0	0.01146601140499115	0.0	0.0	0.0008190008229576051	0.002457002410665155	0.0008190008229576051
0.04704704880714417	0.028028028085827827	0.011011010967195034	0.021021021530032158	0.0010010009864345193	0.0010010009864345193	0.015015015378594397	0.038038037717342384	0.01601601578295231	0.03903903812170029	0.01001000963151455	0.0	0.01601601578295231	0.023023022338747975	0.006006006151437759	0.0	0.029029028490185738	0.0010010009864345193	0.01601601578295231	0.01201201230287552	0.005005004815757275	0.0020020019728690386	0.0	0.008008007891476154	0.004004003945738077	0.011011010967195034	0.00300300307571888	0.0	0.0	0.0	0.0	0.0010010009864345193	0.011011010967195034	0.01701701618731022	0.005005004815757275	0.00900900922715664	0.0200200192630291	0.019019018858671192	0.00900900922715664	0.006006006151437759	0.0020020019728690386	0.008008007891476154	0.006006006151437759	0.0010010009864345193	0.005005004815757275	0.004004003945738077	0.01201201230287552	0.0020020019728690386	0.01601601578295231	0.00900900922715664
0.01942567527294159	0.3091216087341309	0.0	0.0	0.00844594556838274	0.00844594556838274	0.0	0.0	0.0	0.002533783670514822	0.0059121623635292045	0.0	0.0008445946150459349	0.0	0.0	0.0	0.0033783784601837397	0.006756756920367479	0.0	0.032939188182353966	0.024493243545293808	0.010135134682059288	0.0008445946150459349	0.002533783670514822	0.0	0.0219594594091177	0.0033783784601837397	0.0	0.002533783670514822	0.0033783784601837397	0.0008445946150459349	0.005067567341029644	0.0	0.034628380089998245	0.0	0.0016891892300918698	0.0	0.00422297278419137	0.0	0.0	0.0	0.0	0.0	0.0	0.023648649454116818	0.0	0.0	0.0016891892300918698	0.0	0.014358107931911944
0.0	0.004444444552063942	0.023333333432674408	0.0033333334140479565	0.002222222276031971	0.005555555690079928	0.02222222276031971	0.015555555932223797	0.018888888880610463	0.0011111111380159855	0.0011111111380159855	0.006666666828095913	0.017777778208255768	0.025555554777383804	0.015555555932223797	0.002222222276031971	0.006666666828095913	0.006666666828095913	0.011111111380159857	0.002222222276031971	0.006666666828095913	0.012222222052514551	0.0	0.011111111380159857	0.002222222276031971	0.0033333334140479565	0.0	0.0	0.0011111111380159855	0.0011111111380159855	0.0	0.02222222276031971	0.009999999776482582	0.0033333334140479565	0.03444444388151169	0.009999999776482582	0.01666666753590107	0.0033333334140479565	0.009999999776482582	0.012222222052514551	0.012222222052514551	0.0011111111380159855	0.002222222276031971	0.004444444552063942	0.004444444552063942	0.0011111111380159855	0.002222222276031971	0.0011111111380159855	0.008888889104127884	0.0033333334140479565
0.006172839552164078	0.010288066230714321	0.04938271641731262	0.008230452425777912	0.003086419776082039	0.002057613106444478	0.01337448600679636	0.01440329197794199	0.01440329197794199	0.012345679104328156	0.012345679104328156	0.0	0.001028806553222239	0.009259259328246115	0.019547324627637863	0.0	0.016460904851555824	0.0	0.015432098880410194	0.012345679104328156	0.012345679104328156	0.015432098880410194	0.0	0.008230452425777912	0.007201645988970995	0.006172839552164078	0.003086419776082039	0.0	0.0	0.001028806553222239	0.0	0.0	0.039094649255275726	0.012345679104328156	0.03189300373196602	0.0	0.007201645988970995	0.01337448600679636	0.012345679104328156	0.007201645988970995	0.05864197388291359	0.004115226212888956	0.016460904851555824	0.001028806553222239	0.0	0.0	0.017489712685346603	0.0	0.010288066230714321	0.0
0.038288287818431854	0.061936937272548676	0.00450450461357832	0.005630630534142257	0.0	0.00112612615339458	0.0	0.012387387454509735	0.00225225230678916	0.00450450461357832	0.00112612615339458	0.0	0.01689189113676548	0.038288287818431854	0.012387387454509735	0.0	0.05067567527294159	0.0416666679084301	0.00112612615339458	0.0	0.00900900922715664	0.034909911453723914	0.0	0.0033783784601837397	0.01689189113676548	0.0	0.01801801845431328	0.0	0.0	0.0	0.0	0.0	0.046171169728040695	0.00112612615339458	0.0	0.013513513840734959	0.0	0.0033783784601837397	0.007882882840931416	0.0	0.007882882840931416	0.0	0.0	0.0	0.0	0.0	0.0	0.00112612615339458	0.007882882840931416	0.056306306272745126
0.003086419776082039	0.01337448600679636	0.021604938432574272	0.003086419776082039	0.0	0.005144033115357161	0.016460904851555824	0.006172839552164078	0.007201645988970995	0.02469135820865631	0.012345679104328156	0.0	0.002057613106444478	0.003086419776082039	0.01337448600679636	0.0	0.004115226212888956	0.0	0.015432098880410194	0.009259259328246115	0.019547324627637863	0.003086419776082039	0.003086419776082039	0.03189300373196602	0.003086419776082039	0.03703703731298447	0.010288066230714321	0.0	0.01440329197794199	0.005144033115357161	0.002057613106444478	0.003086419776082039	0.041152264922857285	0.02777777798473835	0.018518518656492237	0.004115226212888956	0.018518518656492237	0.006172839552164078	0.008230452425777912	0.006172839552164078	0.017489712685346603	0.03086419776082039	0.015432098880410194	0.001028806553222239	0.0	0.005144033115357161	0.009259259328246115	0.001028806553222239	0.01337448600679636	0.0
0.25102880597114563	0.019547324627637863	0.02572016417980194	0.007201645988970995	0.0	0.0	0.002057613106444478	0.001028806553222239	0.021604938432574272	0.007201645988970995	0.003086419776082039	0.002057613106444478	0.001028806553222239	0.006172839552164078	0.02777777798473835	0.0	0.02880658395588398	0.0	0.038065843284130096	0.0	0.021604938432574272	0.022633744403719902	0.002057613106444478	0.001028806553222239	0.001028806553222239	0.0	0.022633744403719902	0.0	0.001028806553222239	0.0	0.003086419776082039	0.01337448600679636	0.03395061567425728	0.0	0.016460904851555824	0.010288066230714321	0.0	0.0	0.019547324627637863	0.009259259328246115	0.022633744403719902	0.004115226212888956	0.012345679104328156	0.001028806553222239	0.0	0.0	0.007201645988970995	0.001028806553222239	0.003086419776082039	0.0
0.00112612615339458	0.03265765681862831	0.0	0.007882882840931416	0.0	0.0	0.0	0.0	0.0	0.0033783784601837397	0.0	0.0	0.012387387454509735	0.022522522136569027	0.005630630534142257	0.02815315313637257	0.011261261068284513	0.07319819927215576	0.0	0.005630630534142257	0.005630630534142257	0.02139639668166637	0.0	0.027027027681469917	0.00225225230678916	0.04504504427313805	0.02139639668166637	0.0	0.006756756920367479	0.03153153136372566	0.0	0.0	0.00450450461357832	0.00900900922715664	0.0	0.02139639668166637	0.0	0.006756756920367479	0.00450450461357832	0.0	0.0	0.006756756920367479	0.0	0.0	0.007882882840931416	0.02477477490901947	0.0	0.0033783784601837397	0.00112612615339458	0.010135134682059288
0.09667360037565233	0.021829521283507347	0.050935551524162286	0.030145529657602314	0.0	0.0020790020935237408	0.010395010001957415	0.02806652896106243	0.0020790020935237408	0.034303534775972366	0.005197505000978707	0.0	0.02494802512228489	0.03534303605556488	0.016632016748189926	0.0	0.031185030937194824	0.006237006280571222	0.04989605024456978	0.0	0.022869022563099858	0.015592515468597412	0.0	0.0	0.03534303605556488	0.0010395010467618704	0.0010395010467618704	0.0	0.0	0.0	0.0	0.0	0.006237006280571222	0.0010395010467618704	0.003118503140285611	0.0	0.009355509653687477	0.009355509653687477	0.0010395010467618704	0.007276507094502448	0.0	0.003118503140285611	0.010395010001957415	0.0	0.0	0.0	0.009355509653687477	0.0	0.015592515468597412	0.0
0.0324324332177639	0.0032432433217763896	0.025945946574211117	0.005405405536293984	0.0010810811072587967	0.0	0.031351350247859955	0.005405405536293984	0.025945946574211117	0.011891892179846764	0.004324324429035187	0.0	0.0032432433217763896	0.007567567750811577	0.0010810811072587967	0.0	0.00972972996532917	0.0021621622145175934	0.024864865466952324	0.006486486643552779	0.007567567750811577	0.0021621622145175934	0.0	0.0021621622145175934	0.0021621622145175934	0.0021621622145175934	0.0	0.0	0.0	0.0	0.0	0.0	0.0032432433217763896	0.007567567750811577	0.01945945993065834	0.0	0.03351351246237755	0.008648648858070374	0.0	0.0	0.014054054394364357	0.0	0.008648648858070374	0.0	0.008648648858070374	0.0	0.01945945993065834	0.0	0.004324324429035187	0.0
0.006944444496184588	0.0	0.013888888992369177	0.010416666977107523	0.013888888992369177	0.0	0.0381944440305233	0.0034722222480922933	0.0451388880610466	0.0243055559694767	0.006944444496184588	0.0	0.010416666977107523	0.03125	0.02083333395421505	0.0	0.0243055559694767	0.0	0.010416666977107523	0.0	0.02083333395421505	0.0034722222480922933	0.02083333395421505	0.0	0.006944444496184588	0.0	0.0034722222480922933	0.0	0.006944444496184588	0.0	0.0173611119389534	0.010416666977107523	0.010416666977107523	0.0	0.0	0.0	0.0	0.0	0.0173611119389534	0.0	0.0347222238779068	0.0	0.006944444496184588	0.006944444496184588	0.010416666977107523	0.0	0.006944444496184588	0.006944444496184588	0.0	0.0
0.051891893148422234	0.01945945993065834	0.017297297716140747	0.006486486643552779	0.008648648858070374	0.024864865466952324	0.005405405536293984	0.007567567750811577	0.008648648858070374	0.0021621622145175934	0.012972973287105559	0.0	0.007567567750811577	0.0	0.005405405536293984	0.0	0.02162162214517593	0.008648648858070374	0.012972973287105559	0.03891891986131668	0.010810811072587969	0.01945945993065834	0.006486486643552779	0.03351351246237755	0.031351350247859955	0.01945945993065834	0.006486486643552779	0.0	0.004324324429035187	0.023783784359693527	0.006486486643552779	0.0	0.047567568719387054	0.010810811072587969	0.0021621622145175934	0.0021621622145175934	0.0010810811072587967	0.005405405536293984	0.005405405536293984	0.0010810811072587967	0.030270271003246307	0.0	0.014054054394364357	0.0	0.006486486643552779	0.0	0.0010810811072587967	0.0	0.012972973287105559	0.0
0.0	0.0	0.013513513840734959	0.00900900922715664	0.005630630534142257	0.005630630534142257	0.020270269364118576	0.005630630534142257	0.010135134682059288	0.0033783784601837397	0.00450450461357832	0.00225225230678916	0.01689189113676548	0.0	0.06306306272745132	0.01576576568186283	0.0	0.007882882840931416	0.00900900922715664	0.0	0.0	0.007882882840931416	0.010135134682059288	0.00450450461357832	0.02139639668166637	0.00225225230678916	0.00225225230678916	0.0	0.0033783784601837397	0.005630630534142257	0.007882882840931416	0.006756756920367479	0.006756756920367479	0.010135134682059288	0.02590090036392212	0.0	0.012387387454509735	0.005630630534142257	0.00450450461357832	0.0033783784601837397	0.11711711436510085	0.00112612615339458	0.006756756920367479	0.0033783784601837397	0.0	0.0	0.00225225230678916	0.00112612615339458	0.00112612615339458	0.00900900922715664
0.030145529657602314	0.036382537335157394	0.015592515468597412	0.0	0.003118503140285611	0.025987526401877403	0.0	0.0	0.005197505000978707	0.0010395010467618704	0.0041580041870474815	0.010395010001957415	0.006237006280571222	0.0041580041870474815	0.006237006280571222	0.03222453221678734	0.02390852384269237	0.016632016748189926	0.016632016748189926	0.0	0.012474012561142445	0.006237006280571222	0.014553014189004896	0.013513513840734959	0.007276507094502448	0.0020790020935237408	0.005197505000978707	0.027027027681469917	0.008316008374094963	0.011434511281549929	0.013513513840734959	0.0	0.003118503140285611	0.020790020003914837	0.003118503140285611	0.0010395010467618704	0.0	0.0	0.006237006280571222	0.0020790020935237408	0.0010395010467618704	0.011434511281549929	0.0	0.0020790020935237408	0.010395010001957415	0.01767151802778244	0.006237006280571222	0.0010395010467618704	0.04365904256701469	0.0020790020935237408
0.011111111380159857	0.0031746032182127237	0.03650793805718422	0.007936508394777775	0.0023809524718672037	0.0039682541973888865	0.010317460633814337	0.0031746032182127237	0.010317460633814337	0.0023809524718672037	0.005555555690079928	0.0039682541973888865	0.02063492126762867	0.010317460633814337	0.009523809887468815	0.005555555690079928	0.007142857182770968	0.011111111380159857	0.02380952425301075	0.007142857182770968	0.01825396902859211	0.007142857182770968	0.0023809524718672037	0.007936508394777775	0.011904762126505377	0.0	0.007142857182770968	0.0	0.0	0.02222222276031971	0.0039682541973888865	0.010317460633814337	0.011904762126505377	0.0031746032182127237	0.02539682574570179	0.0031746032182127237	0.007936508394777775	0.0015873016091063619	0.011111111380159857	0.015079365111887457	0.0031746032182127237	0.0007936508045531808	0.0015873016091063619	0.0023809524718672037	0.0	0.015079365111887457	0.007936508394777775	0.0007936508045531808	0.0031746032182127237	0.011904762126505377
0.13742689788341522	0.030701754614710808	0.05994151905179024	0.02777777798473835	0.0	0.002923976629972458	0.0	0.011695906519889832	0.005847953259944916	0.0	0.0	0.0	0.0	0.0204678364098072	0.04532163590192795	0.0	0.026315789669752118	0.005847953259944916	0.036549706012010574	0.007309941574931146	0.04385964944958687	0.017543859779834747	0.0	0.0	0.011695906519889832	0.011695906519889832	0.03801169618964195	0.0	0.0	0.0	0.0	0.008771929889917374	0.002923976629972458	0.004385964944958687	0.014619883149862291	0.004385964944958687	0.0	0.0	0.04385964944958687	0.0	0.008771929889917374	0.0	0.026315789669752118	0.0	0.0	0.0	0.0	0.002923976629972458	0.0	0.0
0.0533333346247673	0.0	0.002222222276031971	0.008888889104127884	0.029999999329447743	0.017777778208255768	0.014444444328546526	0.0	0.04888888821005821	0.013333333656191826	0.021111110225319862	0.0011111111380159855	0.0011111111380159855	0.007777777966111898	0.007777777966111898	0.013333333656191826	0.017777778208255768	0.0	0.03777777776122093	0.0033333334140479565	0.013333333656191826	0.012222222052514551	0.035555556416511536	0.0011111111380159855	0.06222222372889519	0.0	0.0011111111380159855	0.0	0.029999999329447743	0.005555555690079928	0.03888889029622078	0.007777777966111898	0.019999999552965164	0.0	0.0	0.005555555690079928	0.0033333334140479565	0.006666666828095913	0.0033333334140479565	0.0	0.011111111380159857	0.011111111380159857	0.017777778208255768	0.006666666828095913	0.0	0.006666666828095913	0.002222222276031971	0.0011111111380159855	0.0033333334140479565	0.0
0.038647342473268516	0.061594203114509576	0.02415458858013153	0.0048309178091585645	0.009661835618317129	0.0012077294522896411	0.0	0.009661835618317129	0.021739130839705467	0.0012077294522896411	0.018115941435098648	0.0	0.04106280207633972	0.015700483694672585	0.02053140103816986	0.0	0.02777777798473835	0.0012077294522896411	0.025362318381667137	0.0048309178091585645	0.03985507413744928	0.00845410581678152	0.0	0.0024154589045792822	0.007246376946568489	0.009661835618317129	0.022946860641241074	0.0	0.0	0.0	0.0	0.0048309178091585645	0.009661835618317129	0.01690821163356304	0.021739130839705467	0.012077294290065764	0.0024154589045792822	0.0024154589045792822	0.022946860641241074	0.007246376946568489	0.026570048183202744	0.0	0.02777777798473835	0.0	0.0	0.0	0.0	0.0	0.007246376946568489	0.0
0.00450450461357832	0.00900900922715664	0.01801801845431328	0.0	0.0	0.0	0.020270269364118576	0.0	0.0	0.0	0.0	0.0	0.02139639668166637	0.00112612615339458	0.00900900922715664	0.0	0.00225225230678916	0.00225225230678916	0.006756756920367479	0.0	0.013513513840734959	0.0	0.0	0.0	0.00225225230678916	0.011261261068284513	0.006756756920367479	0.0	0.0	0.0	0.0	0.0	0.00225225230678916	0.01689189113676548	0.020270269364118576	0.0	0.011261261068284513	0.0	0.00900900922715664	0.0	0.02139639668166637	0.0	0.00112612615339458	0.0	0.0	0.0	0.012387387454509735	0.00112612615339458	0.019144143909215927	0.06869369000196457
0.023023022338747975	0.0020020019728690386	0.00900900922715664	0.0	0.008008007891476154	0.038038037717342384	0.0	0.0	0.00900900922715664	0.023023022338747975	0.015015015378594397	0.0	0.00900900922715664	0.042042043060064316	0.0020020019728690386	0.031031031161546707	0.004004003945738077	0.0	0.0010010009864345193	0.0010010009864345193	0.00900900922715664	0.015015015378594397	0.01201201230287552	0.0010010009864345193	0.01801801845431328	0.01201201230287552	0.011011010967195034	0.00900900922715664	0.01201201230287552	0.01801801845431328	0.014014014042913914	0.0	0.008008007891476154	0.005005004815757275	0.011011010967195034	0.0020020019728690386	0.0	0.01601601578295231	0.0020020019728690386	0.0	0.0	0.0010010009864345193	0.0	0.0	0.013013012707233429	0.04304304346442223	0.0	0.0010010009864345193	0.0	0.00300300307571888
0.06781046092510222	0.016339870169758797	0.036764707416296005	0.002450980478897691	0.011437908746302128	0.010620915330946444	0.0008169934735633433	0.003267973894253373	0.0	0.0	0.02450980432331562	0.0008169934735633433	0.0	0.0	0.017973857000470158	0.011437908746302128	0.013071895577013493	0.004084967542439699	0.0302287582308054	0.0008169934735633433	0.0008169934735633433	0.002450980478897691	0.005718954373151064	0.0	0.002450980478897691	0.0073529412038624295	0.017156863585114483	0.022875817492604256	0.026143791154026985	0.006535947788506746	0.003267973894253373	0.0008169934735633433	0.0	0.026960784569382668	0.04248366132378578	0.0	0.002450980478897691	0.013071895577013493	0.01960784383118153	0.004901960957795382	0.0	0.0008169934735633433	0.009803921915590765	0.002450980478897691	0.0	0.0	0.0016339869471266866	0.0008169934735633433	0.0	0.004084967542439699
0.0130475303158164	0.002795899286866188	0.007455731742084026	0.011183597147464752	0.0	0.002795899286866188	0.08480894565582275	0.01770736277103424	0.02143522910773754	0.0363466925919056	0.004659832455217838	0.0018639329355210066	0.01397949643433094	0.002795899286866188	0.007455731742084026	0.0	0.01584343053400516	0.007455731742084026	0.01584343053400516	0.0018639329355210066	0.004659832455217838	0.010251631028950214	0.0	0.004659832455217838	0.024231128394603733	0.0065237651579082	0.002795899286866188	0.0	0.0	0.0	0.0	0.01397949643433094	0.04287045821547508	0.008387697860598564	0.003727865871042013	0.002795899286866188	0.028890959918498993	0.023299161344766617	0.008387697860598564	0.003727865871042013	0.01397949643433094	0.020503262057900432	0.005591798573732376	0.0	0.0009319664677605033	0.005591798573732376	0.01397949643433094	0.0009319664677605033	0.002795899286866188	0.0
0.04299754276871681	0.027027027681469917	0.025798525661230087	0.006142505910247564	0.0	0.014742014929652212	0.0	0.0	0.0	0.002457002410665155	0.008599508553743362	0.008599508553743362	0.013513513840734959	0.003685503732413053	0.006142505910247564	0.025798525661230087	0.003685503732413053	0.04791154712438584	0.014742014929652212	0.002457002410665155	0.012285011820495129	0.006142505910247564	0.002457002410665155	0.003685503732413053	0.006142505910247564	0.011056510731577871	0.008599508553743362	0.007371007464826106	0.007371007464826106	0.0	0.003685503732413053	0.012285011820495129	0.0	0.03316953405737877	0.006142505910247564	0.0159705150872469	0.0	0.011056510731577871	0.007371007464826106	0.003685503732413053	0.0	0.0	0.0	0.003685503732413053	0.008599508553743362	0.0	0.00491400482133031	0.0012285012053325774	0.04668304696679115	0.013513513840734959
0.06359300762414932	0.13354530930519104	0.01589825190603733	0.020667726173996925	0.006359300576150417	0.0047694751992821685	0.0	0.003179650288075209	0.0	0.0	0.00953895039856434	0.006359300576150417	0.017488075420260433	0.0	0.003179650288075209	0.006359300576150417	0.047694753855466836	0.0	0.017488075420260433	0.0047694751992821685	0.014308426529169084	0.011128775775432587	0.006359300576150417	0.0	0.01589825190603733	0.01589825190603733	0.012718601152300836	0.0	0.0	0.014308426529169084	0.003179650288075209	0.01589825190603733	0.01589825190603733	0.014308426529169084	0.0	0.007949125953018665	0.0	0.0	0.006359300576150417	0.0	0.0	0.0	0.007949125953018665	0.006359300576150417	0.0047694751992821685	0.0	0.0	0.0015898251440376045	0.003179650288075209	0.0
0.0	0.0	0.0	0.00112612615339458	0.0	0.00112612615339458	0.0	0.0	0.0	0.0	0.0	0.019144143909215927	0.01463963929563761	0.01463963929563761	0.0	0.034909911453723914	0.0	0.07207207381725311	0.0	0.0	0.00112612615339458	0.0033783784601837397	0.007882882840931416	0.00225225230678916	0.0	0.00112612615339458	0.00112612615339458	0.037162162363529205	0.007882882840931416	0.006756756920367479	0.006756756920367479	0.0	0.0	0.0	0.0	0.007882882840931416	0.0	0.0	0.0	0.0	0.0	0.00225225230678916	0.0	0.0	0.00900900922715664	0.023648649454116818	0.0	0.00112612615339458	0.0	0.078828826546669
0.0	0.00193050189409405	0.0	0.0	0.269305020570755	0.029922779649496082	0.0	0.0	0.000965250947047025	0.0	0.016409266740083694	0.005791505798697472	0.0	0.0	0.0	0.026061775162816048	0.000965250947047025	0.004826254677027464	0.002895752899348736	0.0038610037881881	0.0	0.002895752899348736	0.02413127385079861	0.0	0.021235521882772446	0.000965250947047025	0.0038610037881881	0.047297298908233636	0.023166023194789886	0.0357142873108387	0.02220077253878117	0.0038610037881881	0.000965250947047025	0.002895752899348736	0.0	0.0	0.0	0.000965250947047025	0.0	0.0	0.0077220075763762	0.009652509354054928	0.04150579124689102	0.0	0.023166023194789886	0.013513513840734959	0.0	0.000965250947047025	0.0	0.0
0.00900900922715664	0.0051480052061378965	0.0	0.00900900922715664	0.0	0.02574002556502819	0.0012870013015344741	0.0	0.019305018708109856	0.01673101633787155	0.0025740026030689482	0.0	0.006435006391257048	0.0	0.012870012782514095	0.03989703953266144	0.0077220075763762	0.0012870013015344741	0.010296010412275793	0.0154440151527524	0.006435006391257048	0.00900900922715664	0.00900900922715664	0.060489062219858176	0.0038610037881881	0.0	0.01801801845431328	0.07722007483243942	0.012870012782514095	0.010296010412275793	0.0077220075763762	0.0	0.019305018708109856	0.0012870013015344741	0.0	0.0	0.0	0.0	0.012870012782514095	0.00900900922715664	0.0	0.029601030051708218	0.0025740026030689482	0.0012870013015344741	0.01673101633787155	0.0617760606110096	0.0	0.0012870013015344741	0.04118404164910317	0.0
0.02662037126719952	0.0034722222480922933	0.0034722222480922933	0.005787036847323179	0.0034722222480922933	0.016203703358769417	0.0023148148320615287	0.0	0.02083333395421505	0.03125	0.0	0.018518518656492237	0.009259259328246115	0.0034722222480922933	0.006944444496184588	0.02314814738929272	0.013888888992369177	0.03703703731298447	0.016203703358769417	0.009259259328246115	0.0023148148320615287	0.0	0.013888888992369177	0.02893518470227718	0.0	0.005787036847323179	0.011574073694646358	0.008101851679384708	0.02546296268701553	0.0	0.012731481343507768	0.0011574074160307644	0.0011574074160307644	0.015046296641230585	0.04050925746560097	0.0011574074160307644	0.0	0.016203703358769417	0.0034722222480922933	0.013888888992369177	0.02314814738929272	0.010416666977107523	0.0011574074160307644	0.0046296296641230575	0.0	0.009259259328246115	0.0023148148320615287	0.0011574074160307644	0.02546296268701553	0.0023148148320615287
0.007882882840931416	0.006756756920367479	0.037162162363529205	0.00112612615339458	0.0	0.013513513840734959	0.0	0.00225225230678916	0.0	0.02477477490901947	0.00450450461357832	0.010135134682059288	0.012387387454509735	0.00900900922715664	0.01801801845431328	0.01801801845431328	0.0	0.01801801845431328	0.013513513840734959	0.02590090036392212	0.00112612615339458	0.007882882840931416	0.0033783784601837397	0.02815315313637257	0.005630630534142257	0.006756756920367479	0.006756756920367479	0.00450450461357832	0.0	0.04954954981803894	0.0033783784601837397	0.010135134682059288	0.01801801845431328	0.019144143909215927	0.013513513840734959	0.020270269364118576	0.0	0.00450450461357832	0.01689189113676548	0.00900900922715664	0.0	0.00225225230678916	0.0033783784601837397	0.005630630534142257	0.0	0.01463963929563761	0.00225225230678916	0.00225225230678916	0.030405405908823013	0.007882882840931416
0.01601601578295231	0.008008007891476154	0.028028028085827827	0.008008007891476154	0.005005004815757275	0.0020020019728690386	0.041041042655706406	0.0400400385260582	0.03503503650426865	0.014014014042913914	0.004004003945738077	0.0	0.01801801845431328	0.022022021934390068	0.0020020019728690386	0.0	0.0200200192630291	0.0	0.01201201230287552	0.004004003945738077	0.00900900922715664	0.004004003945738077	0.0	0.006006006151437759	0.01801801845431328	0.01601601578295231	0.0	0.0	0.0	0.0	0.0	0.0	0.006006006151437759	0.014014014042913914	0.0200200192630291	0.005005004815757275	0.03703703731298447	0.05505505576729775	0.015015015378594397	0.0	0.00900900922715664	0.01201201230287552	0.01601601578295231	0.0	0.0	0.0	0.01001000963151455	0.0	0.03503503650426865	0.0
0.006451612804085015	0.010752688162028791	0.01290322560817003	0.023655913770198825	0.0	0.0	0.01290322560817003	0.015053763054311275	0.01720430143177509	0.004301075357943772	0.008602150715887547	0.002150537678971886	0.0	0.05161290243268013	0.010752688162028791	0.0	0.01720430143177509	0.004301075357943772	0.01290322560817003	0.0	0.023655913770198825	0.03440860286355018	0.0	0.0	0.008602150715887547	0.03655913844704628	0.008602150715887547	0.0	0.0	0.0	0.0	0.03010752610862255	0.023655913770198825	0.03870967775583267	0.0	0.01290322560817003	0.01720430143177509	0.004301075357943772	0.010752688162028791	0.0	0.006451612804085015	0.002150537678971886	0.010752688162028791	0.006451612804085015	0.0	0.002150537678971886	0.027956988662481308	0.0	0.010752688162028791	0.002150537678971886
0.01447876449674368	0.009652509354054928	0.002895752899348736	0.0077220075763762	0.000965250947047025	0.0	0.07722007483243942	0.009652509354054928	0.017374517396092415	0.008687258698046206	0.000965250947047025	0.0	0.010617760941386223	0.0	0.02220077253878117	0.0	0.025096524506807327	0.0	0.002895752899348736	0.000965250947047025	0.002895752899348736	0.00193050189409405	0.0	0.008687258698046206	0.009652509354054928	0.013513513840734959	0.0	0.0	0.0	0.0	0.0	0.017374517396092415	0.020270269364118576	0.020270269364118576	0.00193050189409405	0.0	0.03378378227353096	0.017374517396092415	0.010617760941386223	0.0038610037881881	0.12934362888336182	0.0	0.012548262253403664	0.0	0.0	0.0	0.004826254677027464	0.0	0.0077220075763762	0.002895752899348736
0.0033333334140479565	0.005555555690079928	0.029999999329447743	0.006666666828095913	0.032222222536802285	0.012222222052514551	0.004444444552063942	0.0011111111380159855	0.0033333334140479565	0.002222222276031971	0.03333333507180214	0.0033333334140479565	0.011111111380159857	0.0033333334140479565	0.005555555690079928	0.008888889104127884	0.002222222276031971	0.004444444552063942	0.02777777798473835	0.005555555690079928	0.009999999776482582	0.011111111380159857	0.023333333432674408	0.0	0.01666666753590107	0.0	0.009999999776482582	0.011111111380159857	0.014444444328546526	0.0	0.025555554777383804	0.005555555690079928	0.011111111380159857	0.008888889104127884	0.0533333346247673	0.0011111111380159855	0.006666666828095913	0.0	0.007777777966111898	0.0	0.005555555690079928	0.005555555690079928	0.036666665226221085	0.005555555690079928	0.015555555932223797	0.006666666828095913	0.0033333334140479565	0.0011111111380159855	0.0	0.002222222276031971
0.02222222276031971	0.014444444328546526	0.06555555760860443	0.008888889104127884	0.007777777966111898	0.006666666828095913	0.008888889104127884	0.002222222276031971	0.01666666753590107	0.0533333346247673	0.015555555932223797	0.0	0.008888889104127884	0.008888889104127884	0.02222222276031971	0.0	0.006666666828095913	0.0	0.019999999552965164	0.02222222276031971	0.002222222276031971	0.002222222276031971	0.0	0.0	0.024444444105029103	0.004444444552063942	0.002222222276031971	0.0	0.005555555690079928	0.0	0.0	0.015555555932223797	0.014444444328546526	0.02222222276031971	0.05666666850447655	0.01666666753590107	0.0033333334140479565	0.0033333334140479565	0.017777778208255768	0.0	0.009999999776482582	0.002222222276031971	0.004444444552063942	0.002222222276031971	0.002222222276031971	0.0	0.004444444552063942	0.0	0.006666666828095913	0.0033333334140479565
0.1021021008491516	0.0020020019728690386	0.014014014042913914	0.0	0.0010010009864345193	0.013013012707233429	0.0010010009864345193	0.004004003945738077	0.0	0.026026025414466858	0.005005004815757275	0.0	0.011011010967195034	0.03403403237462044	0.0010010009864345193	0.031031031161546707	0.019019018858671192	0.0	0.00900900922715664	0.007007007021456957	0.0	0.01801801845431328	0.01701701618731022	0.0020020019728690386	0.01201201230287552	0.0020020019728690386	0.006006006151437759	0.0	0.008008007891476154	0.0	0.019019018858671192	0.0	0.053053051233291626	0.0	0.0010010009864345193	0.0	0.01701701618731022	0.041041042655706406	0.0020020019728690386	0.0020020019728690386	0.013013012707233429	0.0	0.0	0.0	0.00900900922715664	0.0	0.0	0.00300300307571888	0.0	0.0
0.008648648858070374	0.054054055362939835	0.012972973287105559	0.005405405536293984	0.0021621622145175934	0.024864865466952324	0.0021621622145175934	0.0021621622145175934	0.004324324429035187	0.012972973287105559	0.010810811072587969	0.005405405536293984	0.007567567750811577	0.025945946574211117	0.0	0.03351351246237755	0.01621621660888195	0.030270271003246307	0.02270270325243473	0.006486486643552779	0.007567567750811577	0.017297297716140747	0.005405405536293984	0.047567568719387054	0.010810811072587969	0.02162162214517593	0.0010810811072587967	0.0032432433217763896	0.008648648858070374	0.0021621622145175934	0.006486486643552779	0.0	0.005405405536293984	0.02270270325243473	0.010810811072587969	0.004324324429035187	0.0	0.0	0.0	0.005405405536293984	0.0010810811072587967	0.011891892179846764	0.004324324429035187	0.0010810811072587967	0.011891892179846764	0.012972973287105559	0.00972972996532917	0.0010810811072587967	0.0021621622145175934	0.008648648858070374
0.01601601578295231	0.01601601578295231	0.0	0.0	0.0	0.029029028490185738	0.0	0.0	0.0020020019728690386	0.006006006151437759	0.0	0.005005004815757275	0.022022021934390068	0.013013012707233429	0.004004003945738077	0.031031031161546707	0.013013012707233429	0.014014014042913914	0.0	0.0010010009864345193	0.0020020019728690386	0.005005004815757275	0.007007007021456957	0.01701701618731022	0.021021021530032158	0.006006006151437759	0.01201201230287552	0.008008007891476154	0.0010010009864345193	0.01601601578295231	0.008008007891476154	0.0	0.0020020019728690386	0.011011010967195034	0.0	0.0	0.0	0.0	0.00900900922715664	0.0	0.0010010009864345193	0.029029028490185738	0.0	0.0	0.0010010009864345193	0.057057056576013565	0.0	0.0020020019728690386	0.028028028085827827	0.013013012707233429
0.08708708733320236	0.03153153136372566	0.006006006151437759	0.0	0.0	0.0	0.00300300307571888	0.0	0.0	0.042042043060064316	0.0	0.0	0.01801801845431328	0.03753753751516342	0.015015015378594397	0.0	0.06156156212091446	0.00300300307571888	0.006006006151437759	0.0	0.015015015378594397	0.007507507689297198	0.0	0.0	0.028528528288006783	0.0	0.00300300307571888	0.0	0.0	0.0	0.0	0.04654654487967491	0.0855855867266655	0.007507507689297198	0.0	0.04054053872823715	0.0	0.0	0.00300300307571888	0.0	0.0	0.0	0.00450450461357832	0.0	0.0	0.00900900922715664	0.0	0.00300300307571888	0.00900900922715664	0.0
0.3070270419120789	0.0648648664355278	0.00972972996532917	0.011891892179846764	0.0	0.0	0.0010810811072587967	0.010810811072587969	0.0	0.0032432433217763896	0.0	0.0	0.023783784359693527	0.034594595432281494	0.014054054394364357	0.0	0.0832432433962822	0.0	0.0021621622145175934	0.0	0.0	0.0032432433217763896	0.0	0.0	0.020540541037917137	0.0	0.0021621622145175934	0.0	0.0	0.0	0.0	0.01945945993065834	0.006486486643552779	0.0	0.0	0.014054054394364357	0.0	0.0	0.0	0.006486486643552779	0.0	0.0	0.0	0.0	0.0	0.0	0.010810811072587969	0.0	0.0	0.0
0.04324324429035187	0.015135135501623154	0.0032432433217763896	0.014054054394364357	0.006486486643552779	0.00972972996532917	0.007567567750811577	0.02162162214517593	0.012972973287105559	0.030270271003246307	0.004324324429035187	0.0	0.02162162214517593	0.012972973287105559	0.0010810811072587967	0.0	0.018378378823399544	0.005405405536293984	0.015135135501623154	0.014054054394364357	0.01945945993065834	0.006486486643552779	0.0010810811072587967	0.0010810811072587967	0.01621621660888195	0.024864865466952324	0.011891892179846764	0.0	0.0	0.0	0.0032432433217763896	0.0	0.0010810811072587967	0.008648648858070374	0.0010810811072587967	0.011891892179846764	0.010810811072587969	0.018378378823399544	0.006486486643552779	0.004324324429035187	0.00972972996532917	0.01621621660888195	0.0032432433217763896	0.0010810811072587967	0.0021621622145175934	0.008648648858070374	0.0032432433217763896	0.0	0.004324324429035187	0.0
0.02143522910773754	0.004659832455217838	0.020503262057900432	0.01957129500806332	0.0009319664677605033	0.002795899286866188	0.02795899286866188	0.002795899286866188	0.012115564197301865	0.01770736277103424	0.0009319664677605033	0.003727865871042013	0.011183597147464752	0.0018639329355210066	0.004659832455217838	0.011183597147464752	0.01584343053400516	0.010251631028950214	0.028890959918498993	0.004659832455217838	0.0065237651579082	0.0	0.0018639329355210066	0.0	0.007455731742084026	0.0	0.002795899286866188	0.0	0.004659832455217838	0.0	0.003727865871042013	0.01770736277103424	0.07921715080738068	0.0	0.0065237651579082	0.0	0.03075489215552807	0.027027027681469917	0.008387697860598564	0.002795899286866188	0.005591798573732376	0.0018639329355210066	0.011183597147464752	0.0009319664677605033	0.002795899286866188	0.002795899286866188	0.010251631028950214	0.0	0.028890959918498993	0.02143522910773754
0.0021621622145175934	0.031351350247859955	0.0	0.0010810811072587967	0.0	0.03675675764679909	0.010810811072587969	0.0	0.018378378823399544	0.0032432433217763896	0.014054054394364357	0.005405405536293984	0.0	0.0	0.0	0.03351351246237755	0.024864865466952324	0.027027027681469917	0.0	0.0032432433217763896	0.008648648858070374	0.0	0.02162162214517593	0.0010810811072587967	0.008648648858070374	0.030270271003246307	0.007567567750811577	0.04540540650486946	0.02162162214517593	0.028108108788728714	0.020540541037917137	0.0	0.014054054394364357	0.006486486643552779	0.0	0.007567567750811577	0.0010810811072587967	0.0	0.0	0.0	0.0	0.024864865466952324	0.012972973287105559	0.0032432433217763896	0.02270270325243473	0.054054055362939835	0.004324324429035187	0.0010810811072587967	0.0021621622145175934	0.012972973287105559
0.031031031161546707	0.01201201230287552	0.031031031161546707	0.006006006151437759	0.0010010009864345193	0.011011010967195034	0.011011010967195034	0.007007007021456957	0.007007007021456957	0.008008007891476154	0.021021021530032158	0.007007007021456957	0.01601601578295231	0.019019018858671192	0.022022021934390068	0.00900900922715664	0.0200200192630291	0.0	0.033033031970262534	0.011011010967195034	0.0200200192630291	0.028028028085827827	0.00300300307571888	0.0010010009864345193	0.019019018858671192	0.0	0.005005004815757275	0.008008007891476154	0.006006006151437759	0.005005004815757275	0.004004003945738077	0.006006006151437759	0.04704704880714417	0.00300300307571888	0.028028028085827827	0.0	0.01701701618731022	0.0010010009864345193	0.014014014042913914	0.006006006151437759	0.01001000963151455	0.0010010009864345193	0.0200200192630291	0.01201201230287552	0.01201201230287552	0.0	0.005005004815757275	0.0010010009864345193	0.01001000963151455	0.0
0.021367521956563	0.005341880489140749	0.020299145951867104	0.003205128246918321	0.005341880489140749	0.026709401980042458	0.01175213698297739	0.0	0.014957264997065069	0.004273504484444857	0.03311965987086296	0.004273504484444857	0.004273504484444857	0.0	0.0074786324985325345	0.013888888992369177	0.020299145951867104	0.0	0.024572649970650676	0.0	0.02777777798473835	0.0074786324985325345	0.004273504484444857	0.0	0.012820512987673284	0.004273504484444857	0.0064102564938366404	0.0064102564938366404	0.010683760978281498	0.0021367522422224283	0.01175213698297739	0.008547008968889713	0.030982905998826023	0.005341880489140749	0.03418803587555885	0.004273504484444857	0.022435897961258888	0.0	0.019230769947171208	0.0	0.0074786324985325345	0.005341880489140749	0.017094017937779427	0.005341880489140749	0.0	0.0	0.009615384973585606	0.0010683761211112142	0.016025641933083534	0.0
0.08378378301858902	0.0810810774564743	0.04054053872823715	0.014864864759147169	0.0	0.001351351384073496	0.001351351384073496	0.005405405536293984	0.0	0.014864864759147169	0.001351351384073496	0.0	0.013513513840734959	0.0	0.01756756752729416	0.0	0.054054055362939835	0.001351351384073496	0.008108108304440975	0.018918918445706367	0.013513513840734959	0.03513513505458832	0.0	0.0	0.002702702768146992	0.055405404418706894	0.012162161991000177	0.0	0.005405405536293984	0.02567567490041256	0.0	0.0	0.001351351384073496	0.027027027681469917	0.013513513840734959	0.0	0.0	0.022972973063588142	0.02162162214517593	0.04189189150929451	0.006756756920367479	0.0	0.001351351384073496	0.0	0.009459459222853184	0.0	0.013513513840734959	0.0	0.0040540541522204885	0.0040540541522204885
0.0	0.009259259328246115	0.0046296296641230575	0.011574073694646358	0.0	0.0	0.03356481343507767	0.0	0.0011574074160307644	0.0	0.0	0.0	0.011574073694646358	0.0046296296641230575	0.021990740671753883	0.0	0.0	0.013888888992369177	0.0	0.0	0.010416666977107523	0.0046296296641230575	0.03703703731298447	0.0034722222480922933	0.0	0.006944444496184588	0.011574073694646358	0.0	0.03125	0.0	0.02777777798473835	0.0046296296641230575	0.0	0.013888888992369177	0.0173611119389534	0.005787036847323179	0.010416666977107523	0.0046296296641230575	0.005787036847323179	0.0	0.0011574074160307644	0.0011574074160307644	0.0011574074160307644	0.0	0.03587963059544563	0.0	0.010416666977107523	0.0023148148320615287	0.013888888992369177	0.04976851865649223
0.04807692393660545	0.005341880489140749	0.030982905998826023	0.0010683761211112142	0.0	0.003205128246918321	0.009615384973585606	0.010683760978281498	0.0	0.019230769947171208	0.019230769947171208	0.0	0.0	0.012820512987673284	0.01816239394247532	0.0	0.01816239394247532	0.0	0.01816239394247532	0.009615384973585606	0.009615384973585606	0.0021367522422224283	0.0	0.0	0.0064102564938366404	0.012820512987673284	0.0	0.0	0.0	0.0	0.0	0.0	0.02884615398943424	0.003205128246918321	0.01175213698297739	0.016025641933083534	0.003205128246918321	0.0074786324985325345	0.020299145951867104	0.005341880489140749	0.0	0.0010683761211112142	0.0064102564938366404	0.0	0.0	0.0	0.008547008968889713	0.0	0.005341880489140749	0.0010683761211112142
0.051051050424575806	0.01601601578295231	0.052052050828933716	0.005005004815757275	0.0	0.0020020019728690386	0.004004003945738077	0.014014014042913914	0.00300300307571888	0.00900900922715664	0.005005004815757275	0.0	0.011011010967195034	0.01001000963151455	0.0010010009864345193	0.0	0.031031031161546707	0.007007007021456957	0.029029028490185738	0.00300300307571888	0.01001000963151455	0.0010010009864345193	0.0	0.005005004815757275	0.00900900922715664	0.006006006151437759	0.0	0.0	0.006006006151437759	0.0	0.0	0.0	0.004004003945738077	0.01601601578295231	0.014014014042913914	0.005005004815757275	0.006006006151437759	0.02402402460575104	0.0	0.01201201230287552	0.004004003945738077	0.008008007891476154	0.00900900922715664	0.0	0.008008007891476154	0.00300300307571888	0.025025025010108948	0.0010010009864345193	0.021021021530032158	0.03703703731298447
0.1611611545085907	0.03703703731298447	0.03403403237462044	0.025025025010108948	0.0	0.0010010009864345193	0.00900900922715664	0.01701701618731022	0.004004003945738077	0.01601601578295231	0.0020020019728690386	0.0	0.01601601578295231	0.026026025414466858	0.011011010967195034	0.0	0.04804804921150208	0.0	0.0300300307571888	0.0	0.013013012707233429	0.0	0.0	0.0	0.015015015378594397	0.004004003945738077	0.005005004815757275	0.0	0.0	0.0	0.0	0.015015015378594397	0.0200200192630291	0.01801801845431328	0.0	0.014014014042913914	0.00300300307571888	0.00300300307571888	0.006006006151437759	0.0010010009864345193	0.0	0.0	0.0	0.0	0.0010010009864345193	0.0	0.008008007891476154	0.0	0.011011010967195034	0.0
0.004659832455217838	0.033550791442394264	0.0	0.0	0.14352282881736755	0.044734388589859016	0.0	0.0	0.0	0.0	0.012115564197301865	0.0130475303158164	0.0	0.018639329820871357	0.0	0.0130475303158164	0.007455731742084026	0.01397949643433094	0.0130475303158164	0.003727865871042013	0.0018639329355210066	0.004659832455217838	0.023299161344766617	0.0	0.012115564197301865	0.007455731742084026	0.005591798573732376	0.0260950606316328	0.023299161344766617	0.012115564197301865	0.022367194294929504	0.003727865871042013	0.004659832455217838	0.005591798573732376	0.0	0.002795899286866188	0.0	0.0130475303158164	0.0	0.0	0.0	0.0	0.02795899286866188	0.0	0.02516309358179569	0.0	0.0	0.0009319664677605033	0.0	0.010251631028950214
0.04976851865649223	0.0046296296641230575	0.060185186564922326	0.009259259328246115	0.0	0.0	0.009259259328246115	0.0	0.008101851679384708	0.006944444496184588	0.008101851679384708	0.0	0.0	0.0	0.0243055559694767	0.0	0.009259259328246115	0.0023148148320615287	0.0381944440305233	0.0	0.0046296296641230575	0.010416666977107523	0.0	0.0	0.0034722222480922933	0.0	0.0011574074160307644	0.0	0.0	0.0	0.0	0.0	0.0243055559694767	0.02893518470227718	0.01967592537403107	0.0011574074160307644	0.0034722222480922933	0.0	0.018518518656492237	0.0243055559694767	0.0011574074160307644	0.0	0.005787036847323179	0.0	0.0	0.0	0.02893518470227718	0.0011574074160307644	0.0023148148320615287	0.03703703731298447
0.07239057123661041	0.013468013145029543	0.013468013145029543	0.01430976390838623	0.0	0.0008417508215643466	0.052188552916049964	0.017676766961812973	0.02861952781677246	0.016835017129778862	0.0042087542824447155	0.0	0.02272727340459824	0.0016835016431286929	0.005892255809158087	0.0	0.03703703731298447	0.0	0.010101010091602802	0.0016835016431286929	0.0067340065725147715	0.010942760854959488	0.0	0.0	0.021885521709918976	0.0033670032862573858	0.0	0.0	0.0	0.0	0.0	0.0	0.013468013145029543	0.0	0.0	0.0008417508215643466	0.058922559022903435	0.02104377187788486	0.0	0.0016835016431286929	0.02441077493131161	0.005892255809158087	0.007575757801532745	0.0	0.0	0.0008417508215643466	0.018518518656492237	0.0	0.005050505045801401	0.0
0.005630630534142257	0.0833333358168602	0.00112612615339458	0.005630630534142257	0.0	0.00225225230678916	0.00112612615339458	0.00450450461357832	0.0	0.01576576568186283	0.007882882840931416	0.00225225230678916	0.01576576568186283	0.010135134682059288	0.0033783784601837397	0.02927927859127521	0.03153153136372566	0.03603603690862656	0.006756756920367479	0.01576576568186283	0.00450450461357832	0.006756756920367479	0.00112612615339458	0.0394144132733345	0.00900900922715664	0.006756756920367479	0.012387387454509735	0.01463963929563761	0.0033783784601837397	0.013513513840734959	0.0	0.0	0.01801801845431328	0.01463963929563761	0.0	0.006756756920367479	0.0	0.0	0.0	0.00225225230678916	0.010135134682059288	0.02477477490901947	0.00112612615339458	0.00900900922715664	0.00450450461357832	0.06644143909215927	0.01689189113676548	0.0033783784601837397	0.022522522136569027	0.00225225230678916
0.013888888992369177	0.0381944440305233	0.012731481343507768	0.008101851679384708	0.009259259328246115	0.008101851679384708	0.03703703731298447	0.02083333395421505	0.018518518656492237	0.021990740671753883	0.0023148148320615287	0.0	0.0034722222480922933	0.0034722222480922933	0.0011574074160307644	0.0	0.02662037126719952	0.009259259328246115	0.02893518470227718	0.02314814738929272	0.009259259328246115	0.0	0.0	0.010416666977107523	0.02893518470227718	0.005787036847323179	0.0	0.0	0.0	0.011574073694646358	0.0	0.0	0.0520833320915699	0.02777777798473835	0.009259259328246115	0.011574073694646358	0.02314814738929272	0.009259259328246115	0.0	0.0011574074160307644	0.0011574074160307644	0.006944444496184588	0.006944444496184588	0.0	0.0	0.0	0.008101851679384708	0.0	0.005787036847323179	0.0
0.01785714365541935	0.0039682541973888865	0.002976190531626344	0.001984127098694444	0.000992063549347222	0.0049603176303207866	0.02976190485060215	0.0039682541973888865	0.052579365670681	0.002976190531626344	0.01587301678955555	0.005952381063252688	0.0	0.0039682541973888865	0.02579365111887455	0.001984127098694444	0.006944444496184588	0.002976190531626344	0.02083333395421505	0.006944444496184588	0.006944444496184588	0.01587301678955555	0.02083333395421505	0.005952381063252688	0.02281746082007885	0.002976190531626344	0.02182539738714695	0.0	0.02678571455180645	0.001984127098694444	0.01884920708835125	0.007936508394777775	0.01686508022248745	0.0049603176303207866	0.006944444496184588	0.001984127098694444	0.02480158768594265	0.008928571827709675	0.007936508394777775	0.0	0.01686508022248745	0.0039682541973888865	0.009920635260641577	0.0	0.0	0.0	0.007936508394777775	0.000992063549347222	0.001984127098694444	0.0
0.033033031970262534	0.0200200192630291	0.006006006151437759	0.029029028490185738	0.00300300307571888	0.0	0.006006006151437759	0.027027027681469917	0.004004003945738077	0.022022021934390068	0.00900900922715664	0.0	0.019019018858671192	0.004004003945738077	0.011011010967195034	0.0	0.0600600615143776	0.0	0.0020020019728690386	0.029029028490185738	0.007007007021456957	0.0	0.0	0.031031031161546707	0.01201201230287552	0.021021021530032158	0.005005004815757275	0.0	0.0	0.027027027681469917	0.0	0.01001000963151455	0.027027027681469917	0.019019018858671192	0.005005004815757275	0.00900900922715664	0.00300300307571888	0.004004003945738077	0.011011010967195034	0.004004003945738077	0.008008007891476154	0.008008007891476154	0.00300300307571888	0.0	0.0	0.011011010967195034	0.01001000963151455	0.0	0.04304304346442223	0.0
0.011574073694646358	0.02623456716537476	0.0007716049440205097	0.003858024720102549	0.010802469216287136	0.015432098880410194	0.0007716049440205097	0.0	0.0	0.0	0.01697530783712864	0.0046296296641230575	0.0023148148320615287	0.003858024720102549	0.0007716049440205097	0.01003086380660534	0.003858024720102549	0.01003086380660534	0.005401234608143568	0.019290123134851456	0.010802469216287136	0.006172839552164078	0.014660493470728397	0.0	0.03395061567425728	0.029320986941456795	0.005401234608143568	0.0046296296641230575	0.01697530783712864	0.013117283582687378	0.013117283582687378	0.007716049440205097	0.0007716049440205097	0.03163580223917961	0.006944444496184588	0.005401234608143568	0.0023148148320615287	0.006172839552164078	0.0015432098880410194	0.0007716049440205097	0.0	0.0	0.005401234608143568	0.0023148148320615287	0.02083333395421505	0.0	0.005401234608143568	0.0007716049440205097	0.0046296296641230575	0.012345679104328156
0.0046296296641230575	0.0011574074160307644	0.0	0.0	0.006944444496184588	0.01967592537403107	0.005787036847323179	0.0	0.0381944440305233	0.0046296296641230575	0.010416666977107523	0.018518518656492237	0.0	0.0	0.0023148148320615287	0.021990740671753883	0.011574073694646358	0.0381944440305233	0.0	0.009259259328246115	0.009259259328246115	0.006944444496184588	0.021990740671753883	0.0046296296641230575	0.005787036847323179	0.0023148148320615287	0.006944444496184588	0.02546296268701553	0.021990740671753883	0.018518518656492237	0.02083333395421505	0.0	0.10995370149612428	0.0011574074160307644	0.0	0.0034722222480922933	0.0	0.0	0.005787036847323179	0.0	0.0023148148320615287	0.0034722222480922933	0.0023148148320615287	0.0023148148320615287	0.0	0.0625	0.005787036847323179	0.0011574074160307644	0.0023148148320615287	0.0451388880610466
0.02651515230536461	0.04545454680919647	0.018939394503831863	0.01515151560306549	0.0	0.0	0.02272727340459824	0.024621212854981426	0.011363636702299118	0.07386363297700882	0.0	0.0	0.0	0.037878789007663734	0.02083333395421505	0.0	0.009469697251915932	0.007575757801532745	0.04734848439693451	0.0	0.03219696879386902	0.017045455053448674	0.0	0.0	0.024621212854981426	0.0	0.009469697251915932	0.0	0.0	0.0	0.0	0.011363636702299118	0.013257576152682304	0.0	0.0	0.009469697251915932	0.007575757801532745	0.005681818351149559	0.013257576152682304	0.0	0.0	0.009469697251915932	0.0	0.0	0.0	0.011363636702299118	0.018939394503831863	0.0037878789007663727	0.009469697251915932	0.0
0.002604166744276881	0.0	0.0	0.0	0.0	0.02083333395421505	0.0	0.0	0.0	0.1102430522441864	0.0017361111240461467	0.002604166744276881	0.0017361111240461467	0.002604166744276881	0.002604166744276881	0.0555555559694767	0.0	0.006076388992369175	0.002604166744276881	0.01128472201526165	0.0008680555620230733	0.006076388992369175	0.002604166744276881	0.0399305559694767	0.002604166744276881	0.0034722222480922933	0.0008680555620230733	0.015625	0.002604166744276881	0.002604166744276881	0.0017361111240461467	0.013888888992369177	0.0017361111240461467	0.0017361111240461467	0.0	0.0	0.0	0.002604166744276881	0.0008680555620230733	0.005208333488553762	0.0	0.0416666679084301	0.0	0.0	0.0	0.0503472238779068	0.005208333488553762	0.009548611007630823	0.0538194440305233	0.005208333488553762
0.0729166641831398	0.03009259328246117	0.006944444496184588	0.0243055559694767	0.0	0.006944444496184588	0.06481481343507768	0.02314814738929272	0.0347222238779068	0.013888888992369177	0.016203703358769417	0.0	0.0034722222480922933	0.013888888992369177	0.005787036847323179	0.0	0.04629629477858544	0.0	0.006944444496184588	0.009259259328246115	0.02083333395421505	0.018518518656492237	0.0	0.006944444496184588	0.011574073694646358	0.01967592537403107	0.0	0.0	0.0	0.0	0.0	0.0034722222480922933	0.03240740671753884	0.013888888992369177	0.01967592537403107	0.008101851679384708	0.02777777798473835	0.02083333395421505	0.0034722222480922933	0.0	0.006944444496184588	0.0034722222480922933	0.015046296641230585	0.0	0.0	0.0	0.012731481343507768	0.0011574074160307644	0.016203703358769417	0.0
0.004004003945738077	0.008008007891476154	0.01801801845431328	0.00300300307571888	0.0	0.0010010009864345193	0.008008007891476154	0.01001000963151455	0.0010010009864345193	0.04304304346442223	0.0	0.0	0.01601601578295231	0.033033031970262534	0.007007007021456957	0.0020020019728690386	0.0010010009864345193	0.0010010009864345193	0.019019018858671192	0.0010010009864345193	0.0020020019728690386	0.015015015378594397	0.0	0.0	0.011011010967195034	0.01201201230287552	0.0020020019728690386	0.0	0.0	0.0020020019728690386	0.0010010009864345193	0.015015015378594397	0.006006006151437759	0.014014014042913914	0.04804804921150208	0.01001000963151455	0.0020020019728690386	0.03403403237462044	0.011011010967195034	0.00900900922715664	0.00900900922715664	0.01701701618731022	0.0	0.00300300307571888	0.0	0.0	0.0	0.0	0.005005004815757275	0.005005004815757275
0.03703703731298447	0.042042043060064316	0.019019018858671192	0.01001000963151455	0.007007007021456957	0.006006006151437759	0.004004003945738077	0.015015015378594397	0.013013012707233429	0.019019018858671192	0.00300300307571888	0.014014014042913914	0.01801801845431328	0.004004003945738077	0.007007007021456957	0.01601601578295231	0.023023022338747975	0.005005004815757275	0.0020020019728690386	0.006006006151437759	0.005005004815757275	0.0020020019728690386	0.0	0.041041042655706406	0.0010010009864345193	0.056056056171655655	0.0	0.015015015378594397	0.0	0.031031031161546707	0.0	0.0	0.006006006151437759	0.02402402460575104	0.0010010009864345193	0.0	0.0	0.0	0.0010010009864345193	0.0	0.008008007891476154	0.01701701618731022	0.0	0.00300300307571888	0.0	0.056056056171655655	0.021021021530032158	0.0020020019728690386	0.01701701618731022	0.019019018858671192
0.008687258698046206	0.1332046389579773	0.0	0.010617760941386223	0.0	0.018339768052101132	0.005791505798697472	0.0	0.0	0.008687258698046206	0.0	0.0	0.025096524506807327	0.000965250947047025	0.005791505798697472	0.004826254677027464	0.0077220075763762	0.0	0.0	0.0	0.000965250947047025	0.000965250947047025	0.004826254677027464	0.0	0.050193049013614655	0.058880310505628586	0.018339768052101132	0.0	0.0	0.0	0.005791505798697472	0.025096524506807327	0.0154440151527524	0.0	0.0	0.020270269364118576	0.0038610037881881	0.0	0.017374517396092415	0.0	0.0	0.02895752899348736	0.0	0.0	0.0	0.0	0.00193050189409405	0.000965250947047025	0.0	0.0154440151527524
0.0038610037881881	0.00900900922715664	0.0	0.00900900922715664	0.0	0.0038610037881881	0.0	0.011583011597394943	0.0	0.0051480052061378965	0.0051480052061378965	0.0	0.012870012782514095	0.006435006391257048	0.0012870013015344741	0.03989703953266144	0.0	0.029601030051708218	0.0025740026030689482	0.0	0.010296010412275793	0.0	0.0038610037881881	0.0	0.0025740026030689482	0.0077220075763762	0.01673101633787155	0.0	0.0051480052061378965	0.01801801845431328	0.0051480052061378965	0.0	0.0025740026030689482	0.0051480052061378965	0.0	0.0012870013015344741	0.0	0.011583011597394943	0.0025740026030689482	0.0012870013015344741	0.0	0.0	0.0	0.0012870013015344741	0.0077220075763762	0.0	0.0	0.0025740026030689482	0.014157013967633247	0.024453025311231613
0.06444906443357468	0.012474012561142445	0.05301455408334732	0.003118503140285611	0.01767151802778244	0.025987526401877403	0.0020790020935237408	0.0010395010467618704	0.0041580041870474815	0.0	0.04158004000782967	0.009355509653687477	0.012474012561142445	0.0	0.010395010001957415	0.02806652896106243	0.05509355664253235	0.006237006280571222	0.015592515468597412	0.003118503140285611	0.019750520586967468	0.0010395010467618704	0.003118503140285611	0.019750520586967468	0.037422038614749915	0.0020790020935237408	0.012474012561142445	0.0020790020935237408	0.007276507094502448	0.003118503140285611	0.0010395010467618704	0.0041580041870474815	0.036382537335157394	0.013513513840734959	0.014553014189004896	0.008316008374094963	0.0	0.0041580041870474815	0.014553014189004896	0.0	0.0010395010467618704	0.0	0.003118503140285611	0.011434511281549929	0.010395010001957415	0.0	0.0020790020935237408	0.003118503140285611	0.027027027681469917	0.0020790020935237408
0.10668563097715378	0.015647226944565773	0.03698435425758362	0.025604551658034325	0.0	0.005689900368452072	0.007112375460565091	0.01849217712879181	0.009957325644791126	0.009957325644791126	0.017069701105356216	0.001422475092113018	0.021337127313017845	0.0	0.009957325644791126	0.0	0.03271692618727684	0.0	0.029871977865695957	0.0	0.015647226944565773	0.0	0.0	0.0	0.045519202947616584	0.001422475092113018	0.005689900368452072	0.0	0.0	0.0	0.0	0.027027027681469917	0.027027027681469917	0.004267425276339054	0.001422475092113018	0.007112375460565091	0.012802275829017162	0.001422475092113018	0.008534850552678108	0.002844950184226036	0.009957325644791126	0.002844950184226036	0.0	0.011379800736904144	0.001422475092113018	0.0	0.001422475092113018	0.002844950184226036	0.04836415499448776	0.0
0.044734388589859016	0.007455731742084026	0.005591798573732376	0.0130475303158164	0.0	0.0	0.07548928260803223	0.016775395721197132	0.027027027681469917	0.027027027681469917	0.0	0.0	0.01397949643433094	0.0065237651579082	0.003727865871042013	0.0	0.01397949643433094	0.0	0.024231128394603733	0.0009319664677605033	0.002795899286866188	0.0065237651579082	0.0	0.005591798573732376	0.01770736277103424	0.009319664910435677	0.0	0.0	0.0	0.0	0.0	0.0	0.01584343053400516	0.004659832455217838	0.0018639329355210066	0.0	0.05032618716359138	0.03821062296628952	0.007455731742084026	0.0018639329355210066	0.027027027681469917	0.0065237651579082	0.003727865871042013	0.0	0.0	0.0018639329355210066	0.007455731742084026	0.0	0.0065237651579082	0.0
0.0020020019728690386	0.011011010967195034	0.0200200192630291	0.0010010009864345193	0.005005004815757275	0.014014014042913914	0.007007007021456957	0.0020020019728690386	0.013013012707233429	0.091091088950634	0.013013012707233429	0.0010010009864345193	0.01701701618731022	0.025025025010108948	0.01801801845431328	0.01001000963151455	0.00900900922715664	0.0	0.00300300307571888	0.014014014042913914	0.008008007891476154	0.005005004815757275	0.004004003945738077	0.00900900922715664	0.011011010967195034	0.0010010009864345193	0.01201201230287552	0.004004003945738077	0.0	0.008008007891476154	0.004004003945738077	0.015015015378594397	0.0200200192630291	0.008008007891476154	0.031031031161546707	0.0010010009864345193	0.007007007021456957	0.007007007021456957	0.005005004815757275	0.004004003945738077	0.031031031161546707	0.031031031161546707	0.00300300307571888	0.004004003945738077	0.0	0.044044043868780136	0.007007007021456957	0.0010010009864345193	0.007007007021456957	0.0
0.005747126415371896	0.009578543715178968	0.01915708743035793	0.006704980973154306	0.0019157087663188575	0.0	0.01532567013055086	0.0019157087663188575	0.04118774086236954	0.012452106922864914	0.0	0.0	0.0019157087663188575	0.006704980973154306	0.0009578543831594287	0.0	0.028735632076859474	0.0	0.013409961946308613	0.0	0.04214559495449066	0.002873563207685948	0.0	0.0	0.024904213845729828	0.04118774086236954	0.002873563207685948	0.0	0.0	0.0	0.0	0.0009578543831594287	0.030651340261101726	0.004789271857589482	0.012452106922864914	0.0	0.005747126415371896	0.0019157087663188575	0.0	0.0	0.028735632076859474	0.0019157087663188575	0.009578543715178968	0.0	0.0	0.0	0.008620689623057842	0.0009578543831594287	0.01628352515399456	0.011494252830743791
0.0	0.006756756920367479	0.005630630534142257	0.006756756920367479	0.01576576568186283	0.00225225230678916	0.0394144132733345	0.020270269364118576	0.022522522136569027	0.01801801845431328	0.005630630534142257	0.005630630534142257	0.0	0.007882882840931416	0.006756756920367479	0.01689189113676548	0.005630630534142257	0.0	0.013513513840734959	0.010135134682059288	0.012387387454509735	0.01801801845431328	0.022522522136569027	0.012387387454509735	0.0033783784601837397	0.007882882840931416	0.0033783784601837397	0.00450450461357832	0.01576576568186283	0.01801801845431328	0.022522522136569027	0.0033783784601837397	0.00112612615339458	0.0033783784601837397	0.011261261068284513	0.00450450461357832	0.03153153136372566	0.005630630534142257	0.0	0.00450450461357832	0.0394144132733345	0.02139639668166637	0.011261261068284513	0.00112612615339458	0.019144143909215927	0.0	0.013513513840734959	0.00112612615339458	0.00225225230678916	0.0
0.1397683471441269	0.01312741357833147	0.0	0.0154440151527524	0.0	0.0	0.0	0.0	0.0	0.0	0.00077220075763762	0.0023166022729128604	0.0038610037881881	0.0	0.0	0.019305018708109856	0.2671814560890198	0.0023166022729128604	0.0	0.0038610037881881	0.00077220075763762	0.00154440151527524	0.017760617658495903	0.025482624769210812	0.0	0.00077220075763762	0.0023166022729128604	0.0	0.019305018708109856	0.02625482715666294	0.017760617658495903	0.00077220075763762	0.00077220075763762	0.00077220075763762	0.0	0.0023166022729128604	0.0023166022729128604	0.0	0.00308880303055048	0.0038610037881881	0.0	0.0	0.00077220075763762	0.00154440151527524	0.02084942162036896	0.050193049013614655	0.0	0.00154440151527524	0.0	0.0
0.0	0.01201201230287552	0.0	0.0	0.00900900922715664	0.022522522136569027	0.0	0.0	0.0	0.0	0.00900900922715664	0.0015015015378594398	0.00450450461357832	0.0015015015378594398	0.0	0.04654654487967491	0.0	0.033033031970262534	0.0	0.028528528288006783	0.013513513840734959	0.0	0.019519519060850143	0.033033031970262534	0.0015015015378594398	0.01201201230287552	0.00450450461357832	0.0	0.013513513840734959	0.04354354366660118	0.021021021530032158	0.0	0.019519519060850143	0.013513513840734959	0.0	0.0	0.0	0.006006006151437759	0.0	0.0	0.00300300307571888	0.00300300307571888	0.0	0.00300300307571888	0.016516515985131264	0.007507507689297198	0.0	0.0015015015378594398	0.0	0.09159158915281296
0.09861110895872116	0.005555555690079928	0.03611111268401146	0.0	0.002777777845039964	0.0	0.0763888880610466	0.005555555690079928	0.015277777798473837	0.012500000186264515	0.0	0.008333333767950535	0.012500000186264515	0.002777777845039964	0.02222222276031971	0.001388888922519982	0.004166666883975267	0.0	0.029166666790843013	0.0	0.004166666883975267	0.02222222276031971	0.005555555690079928	0.0	0.012500000186264515	0.0	0.011111111380159857	0.0	0.0	0.0	0.002777777845039964	0.011111111380159857	0.001388888922519982	0.0	0.0	0.0	0.06111111119389534	0.009722222574055195	0.02777777798473835	0.002777777845039964	0.04722222313284874	0.005555555690079928	0.008333333767950535	0.002777777845039964	0.0	0.0	0.009722222574055195	0.0	0.001388888922519982	0.0
0.0593869723379612	0.045019157230854034	0.006704980973154306	0.011494252830743791	0.0	0.0	0.02107279747724533	0.0019157087663188575	0.024904213845729828	0.02203065156936645	0.010536398738622664	0.0019157087663188575	0.0	0.013409961946308613	0.024904213845729828	0.0076628350652754315	0.02011494338512421	0.008620689623057842	0.014367816038429737	0.006704980973154306	0.0019157087663188575	0.011494252830743791	0.006704980973154306	0.006704980973154306	0.02777777798473835	0.004789271857589482	0.006704980973154306	0.0	0.030651340261101726	0.01915708743035793	0.006704980973154306	0.0076628350652754315	0.028735632076859474	0.014367816038429737	0.0009578543831594287	0.010536398738622664	0.010536398738622664	0.014367816038429737	0.014367816038429737	0.0	0.008620689623057842	0.009578543715178968	0.01532567013055086	0.003831417532637715	0.0	0.002873563207685948	0.009578543715178968	0.0009578543831594287	0.0019157087663188575	0.002873563207685948
0.057057056576013565	0.025525525212287903	0.027027027681469917	0.03153153136372566	0.0	0.03153153136372566	0.0015015015378594398	0.0	0.007507507689297198	0.013513513840734959	0.0015015015378594398	0.00300300307571888	0.007507507689297198	0.0	0.019519519060850143	0.03153153136372566	0.016516515985131264	0.010510510765016079	0.016516515985131264	0.0	0.007507507689297198	0.00450450461357832	0.0	0.0	0.03753753751516342	0.016516515985131264	0.0015015015378594398	0.0015015015378594398	0.01201201230287552	0.0	0.0	0.013513513840734959	0.010510510765016079	0.016516515985131264	0.00900900922715664	0.00300300307571888	0.007507507689297198	0.0015015015378594398	0.021021021530032158	0.016516515985131264	0.0	0.0	0.01201201230287552	0.006006006151437759	0.00900900922715664	0.0	0.0	0.0015015015378594398	0.01801801845431328	0.0
0.010101010091602802	0.008838383480906488	0.02777777798473835	0.01515151560306549	0.020202020183205605	0.0037878789007663727	0.011363636702299118	0.0	0.013888888992369177	0.007575757801532745	0.04040404036641121	0.00631313119083643	0.0	0.016414141282439232	0.017676766961812973	0.021464645862579342	0.04040404036641121	0.0	0.023989899083971974	0.0	0.017676766961812973	0.00631313119083643	0.016414141282439232	0.02525252476334572	0.002525252522900701	0.0	0.00631313119083643	0.005050505045801401	0.018939394503831863	0.0	0.016414141282439232	0.0	0.0555555559694767	0.007575757801532745	0.04419191926717758	0.00631313119083643	0.016414141282439232	0.00631313119083643	0.002525252522900701	0.0	0.04671717062592506	0.0012626262614503505	0.0	0.0037878789007663727	0.0	0.0	0.005050505045801401	0.0012626262614503505	0.00631313119083643	0.0
0.10910911113023758	0.01601601578295231	0.0	0.025025025010108948	0.0	0.00300300307571888	0.0020020019728690386	0.026026025414466858	0.0	0.03203203156590462	0.0010010009864345193	0.0	0.021021021530032158	0.014014014042913914	0.00300300307571888	0.0	0.01701701618731022	0.0020020019728690386	0.0	0.014014014042913914	0.005005004815757275	0.0	0.0	0.0	0.00300300307571888	0.01701701618731022	0.013013012707233429	0.0	0.0	0.004004003945738077	0.0	0.0	0.008008007891476154	0.007007007021456957	0.0	0.0010010009864345193	0.0	0.0	0.0020020019728690386	0.007007007021456957	0.0	0.0	0.0	0.0	0.00300300307571888	0.0	0.007007007021456957	0.0	0.019019018858671192	0.04504504427313805
0.035947714000940316	0.04248366132378578	0.006535947788506746	0.0	0.0	0.0	0.08169934898614882	0.032679740339517586	0.01960784383118153	0.022875817492604256	0.013071895577013493	0.0	0.029411764815449718	0.003267973894253373	0.0	0.0	0.013071895577013493	0.0	0.035947714000940316	0.013071895577013493	0.003267973894253373	0.0	0.0	0.0	0.016339870169758797	0.026143791154026985	0.0	0.0	0.0	0.0	0.0	0.0	0.003267973894253373	0.062091503292322166	0.0	0.0	0.009803921915590765	0.006535947788506746	0.0	0.003267973894253373	0.013071895577013493	0.003267973894253373	0.006535947788506746	0.0	0.0	0.0	0.022875817492604256	0.0	0.0	0.0
0.044594593346118934	0.05675675719976425	0.0	0.028378378599882126	0.0	0.0	0.006756756920367479	0.031081080436706543	0.001351351384073496	0.001351351384073496	0.0	0.0	0.022972973063588142	0.0	0.01621621660888195	0.0	0.022972973063588142	0.047297298908233636	0.0	0.0	0.006756756920367479	0.0040540541522204885	0.0	0.014864864759147169	0.001351351384073496	0.01756756752729416	0.008108108304440975	0.0	0.0	0.005405405536293984	0.0	0.014864864759147169	0.018918918445706367	0.03513513505458832	0.0	0.02162162214517593	0.0	0.0	0.01756756752729416	0.0	0.0	0.0	0.005405405536293984	0.0	0.0	0.0	0.018918918445706367	0.001351351384073496	0.008108108304440975	0.055405404418706894
0.010416666977107523	0.0	0.060185186564922326	0.0034722222480922933	0.0011574074160307644	0.0023148148320615287	0.02314814738929272	0.0011574074160307644	0.018518518656492237	0.0023148148320615287	0.008101851679384708	0.009259259328246115	0.011574073694646358	0.006944444496184588	0.0034722222480922933	0.0	0.013888888992369177	0.0	0.03125	0.0011574074160307644	0.005787036847323179	0.008101851679384708	0.012731481343507768	0.010416666977107523	0.015046296641230585	0.0	0.02314814738929272	0.0	0.0	0.0	0.011574073694646358	0.02083333395421505	0.02546296268701553	0.0	0.012731481343507768	0.0	0.02662037126719952	0.018518518656492237	0.016203703358769417	0.0023148148320615287	0.07175926119089128	0.0023148148320615287	0.0173611119389534	0.0	0.0	0.0	0.009259259328246115	0.0	0.011574073694646358	0.0
0.030552292242646217	0.0	0.1586368978023529	0.005875440780073404	0.008225616998970509	0.012925969436764715	0.001175088109448552	0.007050528656691313	0.0035252643283456564	0.0	0.015276146121323109	0.0	0.0	0.0	0.02232667431235313	0.0	0.0023501762188971047	0.0	0.06580493599176407	0.005875440780073404	0.0	0.001175088109448552	0.0	0.0	0.039952997118234634	0.0	0.0	0.0	0.0	0.0	0.0	0.0023501762188971047	0.023501763120293617	0.0	0.05522914230823517	0.0	0.0035252643283456564	0.0	0.001175088109448552	0.02115158550441265	0.007050528656691313	0.0	0.036427732557058334	0.0023501762188971047	0.0	0.0	0.0	0.0023501762188971047	0.0	0.0
0.01576576568186283	0.078828826546669	0.00225225230678916	0.00300300307571888	0.0	0.009759759530425072	0.008258257992565632	0.0	0.028528528288006783	0.022522522136569027	0.00900900922715664	0.0	0.0037537538446486	0.0007507507689297199	0.00225225230678916	0.0	0.02477477490901947	0.0052552553825080395	0.0	0.027027027681469917	0.023273272439837456	0.0	0.023273272439837456	0.020270269364118576	0.019519519060850143	0.03678678721189499	0.019519519060850143	0.0	0.013513513840734959	0.025525525212287903	0.02177177183330059	0.01801801845431328	0.019519519060850143	0.032282281666994095	0.0007507507689297199	0.017267268151044846	0.0	0.0007507507689297199	0.0	0.0	0.042042043060064316	0.017267268151044846	0.0	0.0	0.021021021530032158	0.0007507507689297199	0.00300300307571888	0.0015015015378594398	0.008258257992565632	0.00225225230678916
0.01967592537403107	0.1284722238779068	0.01967592537403107	0.0	0.0	0.0034722222480922933	0.0	0.0011574074160307644	0.0	0.0	0.0	0.0	0.0	0.0	0.010416666977107523	0.0	0.0	0.01967592537403107	0.006944444496184588	0.0023148148320615287	0.03587963059544563	0.0	0.006944444496184588	0.0	0.0011574074160307644	0.015046296641230585	0.01967592537403107	0.0	0.0046296296641230575	0.0	0.0046296296641230575	0.0	0.0	0.0381944440305233	0.0046296296641230575	0.02083333395421505	0.0	0.0	0.01967592537403107	0.02546296268701553	0.0	0.0	0.0	0.0	0.0	0.0	0.0	0.0	0.0011574074160307644	0.056712962687015527
0.044226042926311486	0.1314496248960495	0.0	0.002457002410665155	0.0	0.0	0.0	0.0012285012053325774	0.0	0.03316953405737877	0.0	0.0	0.012285011820495129	0.022113021463155743	0.006142505910247564	0.0	0.03808353841304779	0.002457002410665155	0.0	0.002457002410665155	0.008599508553743362	0.0	0.0	0.002457002410665155	0.003685503732413053	0.03439803421497345	0.006142505910247564	0.0	0.0	0.007371007464826106	0.0	0.0282555278390646	0.002457002410665155	0.0159705150872469	0.0	0.057739559561014175	0.0	0.012285011820495129	0.006142505910247564	0.0	0.0	0.011056510731577871	0.0	0.0	0.008599508553743362	0.0	0.00982800964266062	0.0	0.0012285012053325774	0.00491400482133031
0.0	0.055405404418706894	0.0	0.0	0.3094594478607178	0.005405405536293984	0.005405405536293984	0.001351351384073496	0.0	0.0	0.005405405536293984	0.0	0.0	0.001351351384073496	0.0	0.0	0.0	0.0	0.0	0.014864864759147169	0.0	0.0	0.0	0.0	0.0	0.02162162214517593	0.0	0.0	0.0	0.0	0.0	0.0	0.0	0.02162162214517593	0.0	0.0	0.01621621660888195	0.02972972951829433	0.0	0.0	0.0	0.027027027681469917	0.0	0.0	0.0	0.0	0.0	0.0	0.0	0.028378378599882126
0.005263158120214939	0.04210526496171951	0.03684210404753685	0.007017544005066156	0.001754386001266539	0.026315789669752118	0.0	0.005263158120214939	0.012280701659619808	0.010526316240429878	0.010526316240429878	0.017543859779834747	0.0	0.017543859779834747	0.005263158120214939	0.028070176020264626	0.010526316240429878	0.05614035204052925	0.001754386001266539	0.003508772002533078	0.012280701659619808	0.024561403319239616	0.005263158120214939	0.0	0.024561403319239616	0.008771929889917374	0.024561403319239616	0.024561403319239616	0.0	0.0	0.003508772002533078	0.010526316240429878	0.008771929889917374	0.035087719559669495	0.022807016968727112	0.010526316240429878	0.0	0.0	0.007017544005066156	0.0	0.007017544005066156	0.001754386001266539	0.0	0.007017544005066156	0.0	0.014035088010132313	0.0	0.001754386001266539	0.005263158120214939	0.0
0.011363636702299118	0.005050505045801401	0.017676766961812973	0.005050505045801401	0.0	0.002525252522900701	0.023989899083971974	0.0012626262614503505	0.035353533923625946	0.021464645862579342	0.0	0.0	0.0	0.010101010091602802	0.020202020183205605	0.0	0.00631313119083643	0.010101010091602802	0.036616161465644836	0.007575757801532745	0.0037878789007663727	0.016414141282439232	0.0	0.008838383480906488	0.010101010091602802	0.0037878789007663727	0.0037878789007663727	0.0	0.00631313119083643	0.0	0.0012626262614503505	0.0	0.01515151560306549	0.002525252522900701	0.01262626238167286	0.0	0.031565655022859566	0.007575757801532745	0.020202020183205605	0.007575757801532745	0.03030303120613098	0.01262626238167286	0.01262626238167286	0.0	0.0	0.005050505045801401	0.008838383480906488	0.0	0.002525252522900701	0.002525252522900701
0.027027027681469917	0.012925969436764715	0.016451233997941017	0.008225616998970509	0.0035252643283456564	0.04112808406352997	0.0	0.0023501762188971047	0.019976498559117317	0.012925969436764715	0.02467685006558895	0.0035252643283456564	0.007050528656691313	0.010575792752206327	0.007050528656691313	0.030552292242646217	0.030552292242646217	0.008225616998970509	0.0035252643283456564	0.0423031710088253	0.0	0.007050528656691313	0.0	0.001175088109448552	0.027027027681469917	0.0	0.001175088109448552	0.0023501762188971047	0.004700352437794209	0.039952997118234634	0.0	0.005875440780073404	0.02115158550441265	0.0176263228058815	0.001175088109448552	0.005875440780073404	0.0	0.015276146121323109	0.004700352437794209	0.001175088109448552	0.010575792752206327	0.004700352437794209	0.0035252643283456564	0.008225616998970509	0.004700352437794209	0.004700352437794209	0.007050528656691313	0.0023501762188971047	0.015276146121323109	0.001175088109448552
0.0011111111380159855	0.002222222276031971	0.002222222276031971	0.009999999776482582	0.004444444552063942	0.0	0.009999999776482582	0.005555555690079928	0.02666666731238365	0.006666666828095913	0.025555554777383804	0.0	0.007777777966111898	0.005555555690079928	0.011111111380159857	0.008888889104127884	0.0033333334140479565	0.006666666828095913	0.005555555690079928	0.007777777966111898	0.011111111380159857	0.002222222276031971	0.01666666753590107	0.021111110225319862	0.005555555690079928	0.002222222276031971	0.004444444552063942	0.0	0.02888888865709305	0.0	0.015555555932223797	0.006666666828095913	0.04555555433034897	0.006666666828095913	0.005555555690079928	0.0	0.01666666753590107	0.011111111380159857	0.008888889104127884	0.0011111111380159855	0.03444444388151169	0.0	0.005555555690079928	0.007777777966111898	0.0	0.0	0.012222222052514551	0.0011111111380159855	0.008888889104127884	0.0
0.007575757801532745	0.03030303120613098	0.032828282564878464	0.0037878789007663727	0.0	0.0	0.0	0.00631313119083643	0.0	0.0	0.0	0.0	0.016414141282439232	0.011363636702299118	0.01262626238167286	0.0	0.005050505045801401	0.005050505045801401	0.021464645862579342	0.0	0.005050505045801401	0.002525252522900701	0.0	0.0	0.0012626262614503505	0.005050505045801401	0.010101010091602802	0.0	0.0	0.0	0.0	0.0	0.00631313119083643	0.02525252476334572	0.035353533923625946	0.020202020183205605	0.0	0.0	0.020202020183205605	0.00631313119083643	0.0	0.005050505045801401	0.0	0.0	0.0	0.0012626262614503505	0.00631313119083643	0.0	0.05303030461072922	0.011363636702299118
0.0020790020935237408	0.0	0.010395010001957415	0.0010395010467618704	0.003118503140285611	0.0	0.0	0.0	0.0	0.006237006280571222	0.0	0.0	0.0041580041870474815	0.0	0.0	0.0	0.0	0.010395010001957415	0.011434511281549929	0.01767151802778244	0.021829521283507347	0.009355509653687477	0.012474012561142445	0.0020790020935237408	0.0	0.0	0.003118503140285611	0.0	0.012474012561142445	0.022869022563099858	0.012474012561142445	0.0	0.04054053872823715	0.003118503140285611	0.046777546405792236	0.0	0.007276507094502448	0.0041580041870474815	0.0	0.014553014189004896	0.04054053872823715	0.0	0.0041580041870474815	0.0	0.005197505000978707	0.0010395010467618704	0.007276507094502448	0.0020790020935237408	0.0	0.0
0.037837836891412735	0.047567568719387054	0.011891892179846764	0.012972973287105559	0.0010810811072587967	0.015135135501623154	0.0021621622145175934	0.014054054394364357	0.0	0.0	0.012972973287105559	0.0	0.008648648858070374	0.0	0.005405405536293984	0.0032432433217763896	0.008648648858070374	0.0032432433217763896	0.005405405536293984	0.010810811072587969	0.02270270325243473	0.020540541037917137	0.0	0.0	0.011891892179846764	0.03891891986131668	0.004324324429035187	0.0	0.0010810811072587967	0.004324324429035187	0.0	0.007567567750811577	0.014054054394364357	0.0810810774564743	0.006486486643552779	0.02270270325243473	0.0	0.015135135501623154	0.010810811072587969	0.00972972996532917	0.0	0.0	0.004324324429035187	0.005405405536293984	0.014054054394364357	0.0	0.027027027681469917	0.0	0.0010810811072587967	0.035675674676895135
0.010185184888541698	0.009259259328246115	0.037962961941957474	0.01666666753590107	0.0	0.0	0.01666666753590107	0.008333333767950535	0.03055555559694767	0.021296296268701557	0.006481481250375509	0.0018518518190830946	0.014814814552664757	0.006481481250375509	0.02314814738929272	0.0	0.002777777845039964	0.011111111380159857	0.037962961941957474	0.0009259259095415473	0.005555555690079928	0.011111111380159857	0.0009259259095415473	0.0009259259095415473	0.034259259700775146	0.012037036940455437	0.01944444514811039	0.0	0.0	0.0	0.0009259259095415473	0.011111111380159857	0.005555555690079928	0.018518518656492237	0.02777777798473835	0.0009259259095415473	0.008333333767950535	0.0	0.021296296268701557	0.0	0.024074073880910873	0.008333333767950535	0.007407407276332378	0.0	0.0018518518190830946	0.0	0.008333333767950535	0.0	0.017592592164874073	0.005555555690079928
0.035256411880254745	0.004273504484444857	0.056623931974172585	0.005341880489140749	0.0	0.0	0.035256411880254745	0.01175213698297739	0.016025641933083534	0.022435897961258888	0.0064102564938366404	0.0	0.0	0.003205128246918321	0.0021367522422224283	0.0	0.035256411880254745	0.0	0.04594017192721367	0.0	0.02350427396595478	0.004273504484444857	0.0	0.003205128246918321	0.003205128246918321	0.0	0.0010683761211112142	0.0	0.017094017937779427	0.003205128246918321	0.0	0.01175213698297739	0.009615384973585606	0.005341880489140749	0.0	0.004273504484444857	0.03632478788495064	0.021367521956563	0.016025641933083534	0.0	0.017094017937779427	0.008547008968889713	0.0	0.003205128246918321	0.0	0.0010683761211112142	0.0064102564938366404	0.0010683761211112142	0.02350427396595478	0.0
0.08648648858070374	0.00077220075763762	0.00077220075763762	0.0	0.014671814627945425	0.027027027681469917	0.0023166022729128604	0.0	0.03938223794102669	0.0069498070515692225	0.03474903479218483	0.013899614103138449	0.0	0.0	0.0	0.023938223719596863	0.056370656937360764	0.0	0.0	0.02857142873108387	0.0023166022729128604	0.0154440151527524	0.02471042424440384	0.025482624769210812	0.017760617658495903	0.0	0.00077220075763762	0.023938223719596863	0.023938223719596863	0.027027027681469917	0.023938223719596863	0.0	0.08030887693166733	0.0	0.0	0.00308880303055048	0.0	0.0	0.0	0.0	0.031660232692956924	0.00077220075763762	0.02779922820627689	0.0038610037881881	0.023938223719596863	0.0	0.0	0.00077220075763762	0.0069498070515692225	0.0
0.0033670032862573858	0.0016835016431286929	0.021885521709918976	0.016835017129778862	0.013468013145029543	0.005050505045801401	0.011784511618316174	0.018518518656492237	0.0067340065725147715	0.011784511618316174	0.02525252476334572	0.0	0.0067340065725147715	0.03703703731298447	0.021885521709918976	0.005050505045801401	0.01515151560306549	0.0	0.013468013145029543	0.0	0.0016835016431286929	0.018518518656492237	0.0	0.0016835016431286929	0.02693602629005909	0.005050505045801401	0.010101010091602802	0.0	0.0067340065725147715	0.0	0.0	0.005050505045801401	0.011784511618316174	0.0067340065725147715	0.021885521709918976	0.0	0.013468013145029543	0.0033670032862573858	0.0	0.016835017129778862	0.031986530870199203	0.0067340065725147715	0.0	0.011784511618316174	0.0	0.0033670032862573858	0.011784511618316174	0.0016835016431286929	0.008417508564889431	0.0
0.031031031161546707	0.014014014042913914	0.0010010009864345193	0.01701701618731022	0.0	0.0	0.008008007891476154	0.00300300307571888	0.0020020019728690386	0.025025025010108948	0.0020020019728690386	0.0	0.015015015378594397	0.023023022338747975	0.00300300307571888	0.005005004815757275	0.011011010967195034	0.01201201230287552	0.00300300307571888	0.0	0.0010010009864345193	0.00300300307571888	0.0	0.0	0.0010010009864345193	0.01601601578295231	0.004004003945738077	0.00300300307571888	0.00300300307571888	0.0	0.0	0.013013012707233429	0.03903903812170029	0.01601601578295231	0.0	0.008008007891476154	0.0020020019728690386	0.0020020019728690386	0.0	0.0010010009864345193	0.0	0.0	0.0	0.0	0.007007007021456957	0.025025025010108948	0.014014014042913914	0.0010010009864345193	0.0	0.058058056980371475
0.04022988677024841	0.010536398738622664	0.008620689623057842	0.01532567013055086	0.0076628350652754315	0.02777777798473835	0.0019157087663188575	0.0	0.045977011322975166	0.002873563207685948	0.02203065156936645	0.004789271857589482	0.0	0.0	0.0	0.022988505661487583	0.01532567013055086	0.006704980973154306	0.01532567013055086	0.012452106922864914	0.0076628350652754315	0.006704980973154306	0.030651340261101726	0.0	0.0296934861689806	0.0	0.010536398738622664	0.0	0.0258620698004961	0.02107279747724533	0.030651340261101726	0.0	0.02203065156936645	0.0019157087663188575	0.01532567013055086	0.002873563207685948	0.002873563207685948	0.006704980973154306	0.0	0.0	0.0009578543831594287	0.0	0.01532567013055086	0.002873563207685948	0.0	0.0	0.0009578543831594287	0.0009578543831594287	0.0	0.0009578543831594287
0.011891892179846764	0.00972972996532917	0.00972972996532917	0.012972973287105559	0.008648648858070374	0.011891892179846764	0.025945946574211117	0.017297297716140747	0.017297297716140747	0.008648648858070374	0.010810811072587969	0.0010810811072587967	0.01621621660888195	0.0010810811072587967	0.010810811072587969	0.0	0.01621621660888195	0.0	0.02270270325243473	0.012972973287105559	0.00972972996532917	0.014054054394364357	0.0021621622145175934	0.018378378823399544	0.007567567750811577	0.007567567750811577	0.0021621622145175934	0.0	0.007567567750811577	0.012972973287105559	0.0	0.007567567750811577	0.029189189895987514	0.017297297716140747	0.0021621622145175934	0.0	0.01945945993065834	0.01945945993065834	0.012972973287105559	0.0021621622145175934	0.03999999910593033	0.0032432433217763896	0.0324324332177639	0.0021621622145175934	0.006486486643552779	0.04216216132044792	0.011891892179846764	0.0010810811072587967	0.00972972996532917	0.004324324429035187
0.03444444388151169	0.021111110225319862	0.0533333346247673	0.005555555690079928	0.006666666828095913	0.0033333334140479565	0.0	0.009999999776482582	0.005555555690079928	0.0	0.014444444328546526	0.0	0.009999999776482582	0.0	0.0011111111380159855	0.0	0.02222222276031971	0.014444444328546526	0.023333333432674408	0.004444444552063942	0.004444444552063942	0.0011111111380159855	0.006666666828095913	0.0033333334140479565	0.009999999776482582	0.0011111111380159855	0.004444444552063942	0.0	0.0	0.002222222276031971	0.006666666828095913	0.0	0.023333333432674408	0.02777777798473835	0.021111110225319862	0.005555555690079928	0.002222222276031971	0.0033333334140479565	0.006666666828095913	0.007777777966111898	0.018888888880610463	0.0	0.008888889104127884	0.0	0.0033333334140479565	0.0	0.007777777966111898	0.0	0.009999999776482582	0.0033333334140479565
0.0047694751992821685	0.018282989040017128	0.0	0.0	0.0	0.002384737599641085	0.007949125953018665	0.011923688463866709	0.011128775775432587	0.002384737599641085	0.0	0.0	0.011128775775432587	0.003179650288075209	0.0071542132645845405	0.0	0.003179650288075209	0.00953895039856434	0.0	0.0015898251440376045	0.014308426529169084	0.0	0.011923688463866709	0.0047694751992821685	0.007949125953018665	0.031001590192317963	0.003179650288075209	0.0	0.0007949125720188023	0.0	0.011923688463866709	0.01669316366314888	0.011128775775432587	0.018282989040017128	0.0	0.007949125953018665	0.00953895039856434	0.01669316366314888	0.0047694751992821685	0.0	0.0015898251440376045	0.048489667475223534	0.0	0.0	0.008744037710130216	0.012718601152300836	0.0015898251440376045	0.0	0.03815580159425736	0.03338632732629776
0.053475935012102134	0.0	0.09625668078660964	0.0053475936874747285	0.0	0.0	0.0	0.02139037474989891	0.03208556026220322	0.0	0.0	0.0	0.0	0.04278074949979782	0.010695187374949457	0.0	0.0053475936874747285	0.0	0.010695187374949457	0.0	0.0	0.03743315488100052	0.0	0.0	0.0	0.0	0.0053475936874747285	0.0	0.0	0.0	0.0	0.0	0.0	0.0	0.010695187374949457	0.0	0.0	0.0	0.04278074949979782	0.048128340393304825	0.0	0.0	0.02139037474989891	0.0	0.0	0.0	0.03743315488100052	0.0	0.0	0.0
0.017391303554177284	0.005217391531914473	0.006956521887332201	0.019130434840917587	0.005217391531914473	0.0017391304718330507	0.008695651777088642	0.01565217413008213	0.006956521887332201	0.006956521887332201	0.010434783063828943	0.0	0.0017391304718330507	0.024347826838493347	0.008695651777088642	0.0	0.006956521887332201	0.010434783063828943	0.024347826838493347	0.008695651777088642	0.013913043774664402	0.019130434840917587	0.0	0.012173913419246674	0.019130434840917587	0.006956521887332201	0.013913043774664402	0.0	0.0	0.0	0.0	0.0034782609436661005	0.013913043774664402	0.02086956612765789	0.005217391531914473	0.0	0.013913043774664402	0.017391303554177284	0.019130434840917587	0.0034782609436661005	0.01565217413008213	0.005217391531914473	0.022608695551753044	0.0034782609436661005	0.0	0.0	0.008695651777088642	0.0017391304718330507	0.010434783063828943	0.0
0.004789271857589482	0.0019157087663188575	0.02107279747724533	0.0009578543831594287	0.0	0.0019157087663188575	0.030651340261101726	0.0009578543831594287	0.02107279747724533	0.011494252830743791	0.02107279747724533	0.002873563207685948	0.0	0.003831417532637715	0.01915708743035793	0.0	0.0009578543831594287	0.0	0.02777777798473835	0.0	0.013409961946308613	0.0	0.0	0.004789271857589482	0.0076628350652754315	0.0	0.006704980973154306	0.0	0.0	0.0	0.0	0.009578543715178968	0.011494252830743791	0.006704980973154306	0.02203065156936645	0.0076628350652754315	0.0296934861689806	0.03927202895283699	0.009578543715178968	0.0076628350652754315	0.013409961946308613	0.002873563207685948	0.003831417532637715	0.004789271857589482	0.0	0.0009578543831594287	0.014367816038429737	0.0	0.01532567013055086	0.002873563207685948
0.05509355664253235	0.014553014189004896	0.05301455408334732	0.0020790020935237408	0.0	0.0	0.0041580041870474815	0.0041580041870474815	0.0	0.0	0.0	0.0	0.019750520586967468	0.009355509653687477	0.0	0.0	0.012474012561142445	0.0020790020935237408	0.016632016748189926	0.0	0.020790020003914837	0.0	0.0	0.0	0.0020790020935237408	0.0041580041870474815	0.0	0.0	0.0	0.0	0.0	0.0	0.0	0.01767151802778244	0.045738045126199715	0.006237006280571222	0.0	0.0	0.0020790020935237408	0.011434511281549929	0.0	0.0	0.0010395010467618704	0.0	0.0	0.0	0.04158004000782967	0.0	0.008316008374094963	0.030145529657602314
0.017241379246115685	0.01532567013055086	0.02011494338512421	0.006704980973154306	0.005747126415371896	0.02107279747724533	0.024904213845729828	0.005747126415371896	0.013409961946308613	0.002873563207685948	0.01628352515399456	0.0	0.004789271857589482	0.0019157087663188575	0.004789271857589482	0.0	0.022988505661487583	0.0076628350652754315	0.013409961946308613	0.010536398738622664	0.026819923892617226	0.009578543715178968	0.008620689623057842	0.01915708743035793	0.011494252830743791	0.004789271857589482	0.013409961946308613	0.0	0.005747126415371896	0.0009578543831594287	0.011494252830743791	0.0	0.005747126415371896	0.008620689623057842	0.04118774086236954	0.0019157087663188575	0.01532567013055086	0.017241379246115685	0.003831417532637715	0.004789271857589482	0.04310344904661178	0.0009578543831594287	0.0296934861689806	0.0	0.0	0.009578543715178968	0.013409961946308613	0.0	0.0076628350652754315	0.0
0.008960573934018612	0.0555555559694767	0.011648745276033878	0.016129031777381897	0.005376344081014396	0.016129031777381897	0.006272401660680771	0.008960573934018612	0.06451612710952759	0.012544803321361542	0.0008960573468357325	0.0	0.0	0.006272401660680771	0.002688172040507197	0.0	0.022401433438062668	0.01433691754937172	0.018817204982042316	0.0	0.006272401660680771	0.024193547666072845	0.01433691754937172	0.01523297466337681	0.025089606642723083	0.005376344081014396	0.01344086043536663	0.0	0.001792114693671465	0.0	0.01433691754937172	0.008064515888690948	0.03046594932675362	0.005376344081014396	0.0008960573468357325	0.012544803321361542	0.0008960573468357325	0.0008960573468357325	0.00358422938734293	0.010752688162028791	0.018817204982042316	0.00716845877468586	0.00358422938734293	0.0008960573468357325	0.0	0.0098566310480237	0.002688172040507197	0.0	0.021505376324057583	0.0
0.13063062727451324	0.20945945382118225	0.0	0.048423424363136285	0.0	0.0	0.0	0.027027027681469917	0.00112612615339458	0.0	0.0	0.0	0.02477477490901947	0.038288287818431854	0.0033783784601837397	0.0	0.13288287818431854	0.0	0.0	0.023648649454116818	0.019144143909215927	0.034909911453723914	0.012387387454509735	0.034909911453723914	0.0033783784601837397	0.011261261068284513	0.02139639668166637	0.0	0.0	0.03153153136372566	0.01463963929563761	0.0	0.00225225230678916	0.005630630534142257	0.0	0.0	0.0	0.0	0.0	0.005630630534142257	0.0	0.0	0.0	0.0	0.0	0.0	0.00225225230678916	0.0	0.01576576568186283	0.0
0.3641975224018097	0.05709876492619515	0.0	0.018518518656492237	0.0	0.0046296296641230575	0.003086419776082039	0.02314814738929272	0.003086419776082039	0.0	0.009259259328246115	0.0	0.054012347012758255	0.006172839552164078	0.03086419776082039	0.0	0.09413580596446992	0.0	0.0	0.015432098880410194	0.013888888992369177	0.021604938432574272	0.0	0.0	0.010802469216287136	0.0015432098880410194	0.029320986941456795	0.0	0.0	0.0	0.0	0.0	0.015432098880410194	0.009259259328246115	0.0	0.0	0.0	0.0015432098880410194	0.03395061567425728	0.0	0.0	0.0	0.0	0.0015432098880410194	0.0	0.0	0.018518518656492237	0.0	0.0	0.0
0.02140309102833271	0.010701545514166357	0.09393578767776488	0.004756242502480745	0.01189060602337122	0.0071343639865517625	0.0	0.0	0.01189060602337122	0.002378121251240373	0.015457788482308388	0.010701545514166357	0.0	0.0071343639865517625	0.013079667463898659	0.01189060602337122	0.020214030519127846	0.002378121251240373	0.05588585138320923	0.002378121251240373	0.00594530301168561	0.002378121251240373	0.01189060602337122	0.0011890606256201865	0.026159334927797318	0.0071343639865517625	0.0	0.004756242502480745	0.015457788482308388	0.015457788482308388	0.01189060602337122	0.0071343639865517625	0.016646848991513252	0.00951248500496149	0.033293697983026505	0.0	0.0	0.0	0.0011890606256201865	0.0	0.020214030519127846	0.0	0.027348395437002185	0.008323424495756626	0.0	0.0	0.00594530301168561	0.0011890606256201865	0.016646848991513252	0.0035671819932758812
0.19923371076583865	0.13984674215316772	0.002873563207685948	0.008620689623057842	0.0	0.0	0.003831417532637715	0.003831417532637715	0.0	0.013409961946308613	0.0009578543831594287	0.0	0.0	0.0	0.0076628350652754315	0.0	0.045019157230854034	0.0009578543831594287	0.017241379246115685	0.003831417532637715	0.031609196215868	0.011494252830743791	0.0	0.0	0.004789271857589482	0.01819923333823681	0.010536398738622664	0.0	0.0	0.0	0.0	0.006704980973154306	0.04022988677024841	0.009578543715178968	0.0	0.006704980973154306	0.0	0.0	0.024904213845729828	0.0	0.0	0.011494252830743791	0.011494252830743791	0.0	0.0	0.0	0.0	0.0009578543831594287	0.0	0.003831417532637715
0.09567901492118837	0.13271604478359222	0.08641975373029709	0.002057613106444478	0.0	0.0	0.005144033115357161	0.002057613106444478	0.008230452425777912	0.004115226212888956	0.0	0.0	0.005144033115357161	0.022633744403719902	0.02469135820865631	0.0	0.05864197388291359	0.0	0.03600823134183884	0.0	0.012345679104328156	0.006172839552164078	0.0	0.0	0.004115226212888956	0.005144033115357161	0.005144033115357161	0.0	0.0	0.0	0.0	0.0	0.0	0.002057613106444478	0.05246913433074951	0.0	0.0	0.0	0.009259259328246115	0.02366255223751068	0.0	0.0	0.002057613106444478	0.0	0.0	0.0	0.02777777798473835	0.0	0.0	0.0
0.11835748702287675	0.09661835432052612	0.025362318381667137	0.018115941435098648	0.0	0.0	0.0012077294522896411	0.021739130839705467	0.0012077294522896411	0.0024154589045792822	0.0024154589045792822	0.0	0.025362318381667137	0.0048309178091585645	0.02053140103816986	0.0	0.0640096589922905	0.0	0.02415458858013153	0.0	0.0024154589045792822	0.0	0.0	0.0	0.026570048183202744	0.0012077294522896411	0.009661835618317129	0.0	0.0	0.0	0.0	0.0	0.01690821163356304	0.015700483694672585	0.0	0.0036231884732842454	0.0	0.0	0.02777777798473835	0.0	0.0012077294522896411	0.0	0.00845410581678152	0.0	0.0	0.0	0.007246376946568489	0.0	0.0	0.0
0.01097972970455885	0.0008445946150459349	0.01520270295441151	0.005067567341029644	0.00844594556838274	0.011824324727058409	0.011824324727058409	0.0016891892300918698	0.023648649454116818	0.028716215863823887	0.0008445946150459349	0.006756756920367479	0.0033783784601837397	0.00422297278419137	0.013513513840734959	0.0033783784601837397	0.0059121623635292045	0.0008445946150459349	0.01689189113676548	0.0008445946150459349	0.005067567341029644	0.011824324727058409	0.010135134682059288	0.012668918818235396	0.01097972970455885	0.0008445946150459349	0.0	0.0059121623635292045	0.0	0.007601351477205753	0.0092905405908823	0.011824324727058409	0.0016891892300918698	0.005067567341029644	0.054054055362939835	0.0008445946150459349	0.014358107931911944	0.011824324727058409	0.005067567341029644	0.0092905405908823	0.006756756920367479	0.0092905405908823	0.0092905405908823	0.0008445946150459349	0.0	0.00422297278419137	0.002533783670514822	0.0008445946150459349	0.025337837636470798	0.002533783670514822
0.00900900922715664	0.0020020019728690386	0.01001000963151455	0.007007007021456957	0.005005004815757275	0.0020020019728690386	0.013013012707233429	0.0	0.006006006151437759	0.033033031970262534	0.023023022338747975	0.004004003945738077	0.005005004815757275	0.014014014042913914	0.00900900922715664	0.0	0.006006006151437759	0.0	0.027027027681469917	0.021021021530032158	0.0010010009864345193	0.022022021934390068	0.004004003945738077	0.0020020019728690386	0.00900900922715664	0.014014014042913914	0.0	0.0	0.021021021530032158	0.01801801845431328	0.008008007891476154	0.014014014042913914	0.00900900922715664	0.01001000963151455	0.01701701618731022	0.0010010009864345193	0.00900900922715664	0.006006006151437759	0.007007007021456957	0.008008007891476154	0.008008007891476154	0.021021021530032158	0.01201201230287552	0.004004003945738077	0.00300300307571888	0.04704704880714417	0.01001000963151455	0.0010010009864345193	0.015015015378594397	0.0
0.01669316366314888	0.07154212892055511	0.00953895039856434	0.01669316366314888	0.002384737599641085	0.007949125953018665	0.0007949125720188023	0.002384737599641085	0.0	0.013513513840734959	0.0007949125720188023	0.00953895039856434	0.018282989040017128	0.01669316366314888	0.0007949125720188023	0.006359300576150417	0.0071542132645845405	0.029411764815449718	0.006359300576150417	0.006359300576150417	0.015103338286280632	0.023847376927733418	0.012718601152300836	0.021462639793753624	0.003179650288075209	0.03736089169979096	0.012718601152300836	0.0	0.008744037710130216	0.030206676572561264	0.015103338286280632	0.006359300576150417	0.006359300576150417	0.01589825190603733	0.023847376927733418	0.0071542132645845405	0.0015898251440376045	0.0	0.0007949125720188023	0.0071542132645845405	0.0	0.0007949125720188023	0.0007949125720188023	0.002384737599641085	0.005564387887716293	0.0007949125720188023	0.003179650288075209	0.003179650288075209	0.021462639793753624	0.023847376927733418
0.004273504484444857	0.0	0.01175213698297739	0.01175213698297739	0.0021367522422224283	0.012820512987673284	0.004273504484444857	0.003205128246918321	0.025641025975346562	0.0074786324985325345	0.01816239394247532	0.0064102564938366404	0.0	0.0074786324985325345	0.021367521956563	0.004273504484444857	0.01816239394247532	0.010683760978281498	0.003205128246918321	0.009615384973585606	0.01175213698297739	0.014957264997065069	0.01175213698297739	0.03418803587555885	0.014957264997065069	0.013888888992369177	0.01816239394247532	0.0	0.03418803587555885	0.016025641933083534	0.016025641933083534	0.0064102564938366404	0.017094017937779427	0.014957264997065069	0.0074786324985325345	0.005341880489140749	0.0010683761211112142	0.004273504484444857	0.014957264997065069	0.0	0.02884615398943424	0.01816239394247532	0.009615384973585606	0.005341880489140749	0.0010683761211112142	0.005341880489140749	0.0074786324985325345	0.0010683761211112142	0.013888888992369177	0.0
0.0	0.005067567341029644	0.0	0.0	0.0	0.011824324727058409	0.0	0.0	0.0033783784601837397	0.0	0.0033783784601837397	0.05067567527294159	0.0	0.0	0.0	0.05236486345529556	0.005067567341029644	0.03547297418117523	0.0	0.0033783784601837397	0.005067567341029644	0.0	0.020270269364118576	0.0	0.0016891892300918698	0.013513513840734959	0.006756756920367479	0.05236486345529556	0.020270269364118576	0.0439189188182354	0.020270269364118576	0.0	0.011824324727058409	0.006756756920367479	0.0	0.0	0.0033783784601837397	0.0	0.0	0.0	0.01520270295441151	0.023648649454116818	0.0	0.0	0.0219594594091177	0.0	0.0016891892300918698	0.0016891892300918698	0.0	0.0
0.013888888992369177	0.003703703638166189	0.03240740671753884	0.011111111380159857	0.0009259259095415473	0.003703703638166189	0.03888889029622078	0.010185184888541698	0.02222222276031971	0.01296296250075102	0.0009259259095415473	0.0	0.02500000037252903	0.003703703638166189	0.011111111380159857	0.0	0.01666666753590107	0.0	0.02314814738929272	0.0046296296641230575	0.013888888992369177	0.011111111380159857	0.007407407276332378	0.010185184888541698	0.015740741044282913	0.003703703638166189	0.01944444514811039	0.0	0.0009259259095415473	0.0	0.007407407276332378	0.0	0.003703703638166189	0.005555555690079928	0.026851851493120197	0.0009259259095415473	0.01944444514811039	0.007407407276332378	0.014814814552664757	0.009259259328246115	0.011111111380159857	0.002777777845039964	0.0009259259095415473	0.0	0.0	0.002777777845039964	0.01666666753590107	0.0018518518190830946	0.012037036940455437	0.005555555690079928
0.0018639329355210066	0.0	0.06244175136089325	0.002795899286866188	0.008387697860598564	0.01397949643433094	0.02516309358179569	0.0	0.020503262057900432	0.0018639329355210066	0.007455731742084026	0.01770736277103424	0.0	0.008387697860598564	0.003727865871042013	0.02143522910773754	0.0130475303158164	0.0	0.0130475303158164	0.0	0.014911463484168053	0.003727865871042013	0.02516309358179569	0.011183597147464752	0.004659832455217838	0.0	0.002795899286866188	0.01770736277103424	0.032618824392557144	0.03448275849223137	0.024231128394603733	0.007455731742084026	0.028890959918498993	0.0	0.0065237651579082	0.002795899286866188	0.03541472554206848	0.0018639329355210066	0.0	0.0	0.02795899286866188	0.0	0.01957129500806332	0.004659832455217838	0.0260950606316328	0.002795899286866188	0.0018639329355210066	0.002795899286866188	0.02795899286866188	0.0
0.2847222089767456	0.0694444477558136	0.0008680555620230733	0.0017361111240461467	0.0086805559694767	0.0034722222480922933	0.01128472201526165	0.002604166744276881	0.005208333488553762	0.0295138880610466	0.0034722222480922933	0.0	0.0164930559694767	0.0078125	0.010416666977107523	0.0078125	0.0234375	0.0008680555620230733	0.0034722222480922933	0.0017361111240461467	0.002604166744276881	0.01909722201526165	0.02083333395421505	0.0034722222480922933	0.01128472201526165	0.0	0.0217013880610466	0.0	0.00434027798473835	0.013020833022892477	0.01822916604578495	0.0147569440305233	0.005208333488553762	0.0078125	0.0	0.01909722201526165	0.0086805559694767	0.013020833022892477	0.002604166744276881	0.0	0.0017361111240461467	0.010416666977107523	0.0	0.0	0.006076388992369175	0.02690972201526165	0.002604166744276881	0.0008680555620230733	0.0008680555620230733	0.0
0.007882882840931416	0.01689189113676548	0.005630630534142257	0.007882882840931416	0.0	0.010135134682059288	0.022522522136569027	0.00225225230678916	0.04504504427313805	0.00450450461357832	0.007882882840931416	0.00900900922715664	0.006756756920367479	0.010135134682059288	0.006756756920367479	0.034909911453723914	0.00112612615339458	0.005630630534142257	0.0	0.00225225230678916	0.00112612615339458	0.0033783784601837397	0.01463963929563761	0.0	0.01463963929563761	0.010135134682059288	0.00225225230678916	0.00112612615339458	0.01689189113676548	0.027027027681469917	0.01463963929563761	0.0	0.007882882840931416	0.01576576568186283	0.00450450461357832	0.0	0.012387387454509735	0.03603603690862656	0.0	0.0	0.01576576568186283	0.012387387454509735	0.00112612615339458	0.0033783784601837397	0.01689189113676548	0.00450450461357832	0.0033783784601837397	0.00112612615339458	0.00450450461357832	0.00900900922715664
0.04732510447502136	0.003086419776082039	0.008230452425777912	0.011316872201859951	0.0	0.011316872201859951	0.007201645988970995	0.0	0.02674897201359272	0.0	0.007201645988970995	0.0	0.001028806553222239	0.012345679104328156	0.01440329197794199	0.005144033115357161	0.01440329197794199	0.003086419776082039	0.02777777798473835	0.001028806553222239	0.009259259328246115	0.008230452425777912	0.020576132461428642	0.006172839552164078	0.03086419776082039	0.005144033115357161	0.020576132461428642	0.0	0.016460904851555824	0.0	0.016460904851555824	0.01337448600679636	0.018518518656492237	0.016460904851555824	0.015432098880410194	0.001028806553222239	0.012345679104328156	0.015432098880410194	0.012345679104328156	0.0	0.010288066230714321	0.008230452425777912	0.005144033115357161	0.0	0.0	0.005144033115357161	0.01337448600679636	0.001028806553222239	0.0	0.001028806553222239
0.09444444626569748	0.02500000037252903	0.008333333767950535	0.021296296268701557	0.0	0.0	0.01666666753590107	0.0	0.026851851493120197	0.0009259259095415473	0.006481481250375509	0.0	0.0018518518190830946	0.0018518518190830946	0.02592592500150204	0.0	0.01666666753590107	0.0	0.02314814738929272	0.0009259259095415473	0.012037036940455437	0.024074073880910873	0.0	0.0046296296641230575	0.011111111380159857	0.0046296296641230575	0.026851851493120197	0.0	0.0203703697770834	0.0	0.0	0.02314814738929272	0.08425925672054291	0.005555555690079928	0.007407407276332378	0.007407407276332378	0.035185184329748154	0.009259259328246115	0.03240740671753884	0.0	0.010185184888541698	0.002777777845039964	0.02592592500150204	0.0	0.0	0.0	0.0203703697770834	0.0018518518190830946	0.005555555690079928	0.0
0.013513513840734959	0.0071542132645845405	0.006359300576150417	0.007949125953018665	0.04133545234799385	0.01589825190603733	0.003974562976509333	0.0	0.0015898251440376045	0.006359300576150417	0.046899840235710144	0.0	0.0015898251440376045	0.020667726173996925	0.005564387887716293	0.010333863086998464	0.011128775775432587	0.01589825190603733	0.005564387887716293	0.02782193943858147	0.005564387887716293	0.014308426529169084	0.013513513840734959	0.005564387887716293	0.0047694751992821685	0.0071542132645845405	0.01669316366314888	0.015103338286280632	0.022257551550865173	0.01589825190603733	0.018282989040017128	0.014308426529169084	0.023847376927733418	0.018282989040017128	0.00953895039856434	0.0007949125720188023	0.002384737599641085	0.015103338286280632	0.00953895039856434	0.0	0.014308426529169084	0.0007949125720188023	0.021462639793753624	0.003974562976509333	0.023052463307976726	0.0	0.005564387887716293	0.0007949125720188023	0.003974562976509333	0.0007949125720188023
0.057057056576013565	0.04504504427313805	0.0	0.0200200192630291	0.0	0.00900900922715664	0.019019018858671192	0.007007007021456957	0.006006006151437759	0.028028028085827827	0.011011010967195034	0.0	0.014014014042913914	0.006006006151437759	0.011011010967195034	0.0	0.03203203156590462	0.00900900922715664	0.0	0.0	0.006006006151437759	0.0	0.01001000963151455	0.0020020019728690386	0.02402402460575104	0.027027027681469917	0.015015015378594397	0.0	0.0	0.0	0.011011010967195034	0.026026025414466858	0.00900900922715664	0.0200200192630291	0.0	0.014014014042913914	0.008008007891476154	0.0300300307571888	0.00900900922715664	0.0	0.0020020019728690386	0.01601601578295231	0.0	0.0	0.004004003945738077	0.0020020019728690386	0.00900900922715664	0.0020020019728690386	0.01201201230287552	0.00900900922715664
0.004004003945738077	0.059059057384729385	0.0	0.0010010009864345193	0.0	0.0200200192630291	0.008008007891476154	0.0020020019728690386	0.004004003945738077	0.0300300307571888	0.0010010009864345193	0.007007007021456957	0.01601601578295231	0.04504504427313805	0.013013012707233429	0.031031031161546707	0.013013012707233429	0.0010010009864345193	0.0	0.004004003945738077	0.00300300307571888	0.007007007021456957	0.0	0.0	0.00300300307571888	0.031031031161546707	0.00300300307571888	0.023023022338747975	0.00300300307571888	0.0	0.0	0.0	0.006006006151437759	0.04604604467749596	0.0010010009864345193	0.0020020019728690386	0.0010010009864345193	0.008008007891476154	0.004004003945738077	0.0	0.0	0.01701701618731022	0.0020020019728690386	0.006006006151437759	0.004004003945738077	0.0020020019728690386	0.00300300307571888	0.0010010009864345193	0.0200200192630291	0.014014014042913914
0.0020020019728690386	0.00300300307571888	0.006006006151437759	0.006006006151437759	0.00900900922715664	0.006006006151437759	0.014014014042913914	0.008008007891476154	0.01601601578295231	0.029029028490185738	0.008008007891476154	0.0	0.006006006151437759	0.014014014042913914	0.0020020019728690386	0.01201201230287552	0.0020020019728690386	0.0	0.008008007891476154	0.007007007021456957	0.00300300307571888	0.005005004815757275	0.005005004815757275	0.027027027681469917	0.01001000963151455	0.01001000963151455	0.0010010009864345193	0.0	0.0010010009864345193	0.00300300307571888	0.006006006151437759	0.013013012707233429	0.013013012707233429	0.0010010009864345193	0.004004003945738077	0.0	0.01601601578295231	0.008008007891476154	0.0	0.0	0.12412412464618686	0.019019018858671192	0.01701701618731022	0.0	0.0	0.027027027681469917	0.004004003945738077	0.0010010009864345193	0.0020020019728690386	0.008008007891476154
0.006481481250375509	0.0	0.0203703697770834	0.011111111380159857	0.01944444514811039	0.015740741044282913	0.017592592164874073	0.0	0.06203703582286835	0.0	0.013888888992369177	0.0	0.0018518518190830946	0.0	0.008333333767950535	0.02314814738929272	0.010185184888541698	0.0	0.0203703697770834	0.012037036940455437	0.015740741044282913	0.014814814552664757	0.026851851493120197	0.0009259259095415473	0.013888888992369177	0.0	0.008333333767950535	0.0	0.026851851493120197	0.017592592164874073	0.026851851493120197	0.0	0.02777777798473835	0.0046296296641230575	0.007407407276332378	0.0	0.006481481250375509	0.006481481250375509	0.003703703638166189	0.0	0.03981481492519379	0.006481481250375509	0.03981481492519379	0.0018518518190830946	0.0	0.013888888992369177	0.005555555690079928	0.0018518518190830946	0.0046296296641230575	0.0
0.0555555559694767	0.02083333395421505	0.0451388880610466	0.006944444496184588	0.005787036847323179	0.0023148148320615287	0.03240740671753884	0.013888888992369177	0.02546296268701553	0.0243055559694767	0.008101851679384708	0.0034722222480922933	0.0011574074160307644	0.009259259328246115	0.01967592537403107	0.0	0.005787036847323179	0.0	0.03356481343507767	0.0034722222480922933	0.011574073694646358	0.005787036847323179	0.0	0.0011574074160307644	0.009259259328246115	0.0023148148320615287	0.0011574074160307644	0.0	0.02662037126719952	0.006944444496184588	0.0	0.008101851679384708	0.04398148134350777	0.0	0.0034722222480922933	0.010416666977107523	0.015046296641230585	0.018518518656492237	0.006944444496184588	0.0011574074160307644	0.008101851679384708	0.0023148148320615287	0.011574073694646358	0.0011574074160307644	0.0	0.0011574074160307644	0.008101851679384708	0.0011574074160307644	0.0046296296641230575	0.0
0.003086419776082039	0.01440329197794199	0.004115226212888956	0.0	0.04732510447502136	0.021604938432574272	0.005144033115357161	0.0	0.019547324627637863	0.0	0.05349794402718544	0.001028806553222239	0.0	0.0	0.004115226212888956	0.020576132461428642	0.007201645988970995	0.01337448600679636	0.01337448600679636	0.006172839552164078	0.002057613106444478	0.005144033115357161	0.03395061567425728	0.016460904851555824	0.003086419776082039	0.002057613106444478	0.003086419776082039	0.018518518656492237	0.039094649255275726	0.02572016417980194	0.03292180970311165	0.0	0.02469135820865631	0.005144033115357161	0.002057613106444478	0.002057613106444478	0.002057613106444478	0.0	0.0	0.001028806553222239	0.039094649255275726	0.005144033115357161	0.044238682836294174	0.004115226212888956	0.03292180970311165	0.004115226212888956	0.019547324627637863	0.0	0.008230452425777912	0.0
0.0	0.0	0.0	0.0	0.0	0.0	0.0	0.0038610037881881	0.0	0.0	0.0	0.0	0.011583011597394943	0.0038610037881881	0.0	0.059845559298992164	0.0	0.0	0.0	0.0	0.00193050189409405	0.0	0.005791505798697472	0.00193050189409405	0.0	0.0	0.005791505798697472	0.0	0.0038610037881881	0.0	0.005791505798697472	0.0	0.0	0.0	0.0	0.0	0.0	0.0	0.0	0.0	0.0	0.0	0.0	0.0	0.005791505798697472	0.02895752899348736	0.0	0.0038610037881881	0.0	0.0
0.003831417532637715	0.0009578543831594287	0.0009578543831594287	0.0	0.009578543715178968	0.030651340261101726	0.003831417532637715	0.0	0.03639846667647362	0.01532567013055086	0.022988505661487583	0.009578543715178968	0.005747126415371896	0.01819923333823681	0.012452106922864914	0.013409961946308613	0.004789271857589482	0.002873563207685948	0.02203065156936645	0.0019157087663188575	0.006704980973154306	0.010536398738622664	0.01819923333823681	0.0019157087663188575	0.022988505661487583	0.0076628350652754315	0.0076628350652754315	0.011494252830743791	0.02011494338512421	0.0	0.02011494338512421	0.006704980973154306	0.07279693335294724	0.0076628350652754315	0.005747126415371896	0.0019157087663188575	0.0019157087663188575	0.0009578543831594287	0.002873563207685948	0.0	0.03831417486071586	0.003831417532637715	0.008620689623057842	0.002873563207685948	0.02107279747724533	0.010536398738622664	0.004789271857589482	0.0009578543831594287	0.0019157087663188575	0.003831417532637715
0.0	0.06906907260417937	0.0	0.0020020019728690386	0.0	0.01801801845431328	0.0	0.0	0.0	0.0	0.0	0.00300300307571888	0.014014014042913914	0.0010010009864345193	0.0	0.031031031161546707	0.0	0.051051050424575806	0.0	0.01601601578295231	0.01201201230287552	0.00300300307571888	0.014014014042913914	0.0	0.0	0.007007007021456957	0.01201201230287552	0.059059057384729385	0.00900900922715664	0.04904904961585999	0.013013012707233429	0.0	0.0	0.026026025414466858	0.0	0.0010010009864345193	0.0	0.0010010009864345193	0.0020020019728690386	0.0	0.0	0.0	0.0	0.0	0.01001000963151455	0.17517517507076266	0.0	0.0010010009864345193	0.0	0.03703703731298447
0.008928571827709675	0.02182539738714695	0.008928571827709675	0.005952381063252688	0.010912698693573477	0.005952381063252688	0.01587301678955555	0.002976190531626344	0.02579365111887455	0.000992063549347222	0.002976190531626344	0.006944444496184588	0.0	0.0	0.011904762126505377	0.0049603176303207866	0.01984127052128315	0.006944444496184588	0.000992063549347222	0.012896825559437277	0.0049603176303207866	0.009920635260641577	0.002976190531626344	0.02083333395421505	0.02976190485060215	0.000992063549347222	0.005952381063252688	0.0	0.009920635260641577	0.009920635260641577	0.006944444496184588	0.011904762126505377	0.010912698693573477	0.006944444496184588	0.0585317462682724	0.0039682541973888865	0.005952381063252688	0.012896825559437277	0.001984127098694444	0.0	0.02876984141767025	0.005952381063252688	0.02777777798473835	0.001984127098694444	0.0	0.000992063549347222	0.014880952425301075	0.000992063549347222	0.0039682541973888865	0.0
0.0	0.001801801845431328	0.0	0.003603603690862656	0.0	0.0	0.0	0.0	0.0	0.0	0.0	0.00900900922715664	0.012612612918019295	0.005405405536293984	0.007207207381725311	0.03423423320055008	0.003603603690862656	0.028828829526901245	0.0	0.003603603690862656	0.01621621660888195	0.01981982029974461	0.005405405536293984	0.003603603690862656	0.0	0.01621621660888195	0.010810811072587969	0.0	0.003603603690862656	0.01801801845431328	0.005405405536293984	0.01981982029974461	0.0	0.023423423990607258	0.0	0.003603603690862656	0.0	0.0	0.010810811072587969	0.001801801845431328	0.0	0.0	0.0	0.001801801845431328	0.007207207381725311	0.0	0.007207207381725311	0.005405405536293984	0.0	0.04504504427313805
0.014864864759147169	0.037837836891412735	0.010810811072587969	0.008108108304440975	0.005405405536293984	0.02972972951829433	0.0	0.0	0.0	0.0	0.07972972840070723	0.01621621660888195	0.010810811072587969	0.0	0.009459459222853184	0.03378378227353096	0.03513513505458832	0.001351351384073496	0.002702702768146992	0.014864864759147169	0.005405405536293984	0.0040540541522204885	0.002702702768146992	0.0	0.06891892105340958	0.018918918445706367	0.01756756752729416	0.04054053872823715	0.008108108304440975	0.031081080436706543	0.0040540541522204885	0.008108108304440975	0.002702702768146992	0.02162162214517593	0.0	0.010810811072587969	0.0	0.0	0.01621621660888195	0.0	0.0	0.0	0.0	0.005405405536293984	0.009459459222853184	0.001351351384073496	0.0	0.001351351384073496	0.0	0.0
0.008838383480906488	0.01262626238167286	0.002525252522900701	0.010101010091602802	0.007575757801532745	0.005050505045801401	0.011363636702299118	0.0	0.021464645862579342	0.0037878789007663727	0.02651515230536461	0.0012626262614503505	0.0012626262614503505	0.0	0.005050505045801401	0.0	0.00631313119083643	0.020202020183205605	0.01262626238167286	0.018939394503831863	0.01262626238167286	0.0037878789007663727	0.005050505045801401	0.010101010091602802	0.017676766961812973	0.01262626238167286	0.008838383480906488	0.0	0.020202020183205605	0.0037878789007663727	0.00631313119083643	0.01262626238167286	0.05050504952669144	0.02651515230536461	0.008838383480906488	0.008838383480906488	0.0	0.0	0.013888888992369177	0.0	0.032828282564878464	0.01262626238167286	0.018939394503831863	0.0037878789007663727	0.0012626262614503505	0.00631313119083643	0.02777777798473835	0.0012626262614503505	0.018939394503831863	0.0012626262614503505
0.01801801845431328	0.015015015378594397	0.0	0.00900900922715664	0.0	0.03603603690862656	0.0	0.0015015015378594398	0.01201201230287552	0.013513513840734959	0.00300300307571888	0.00450450461357832	0.007507507689297198	0.00300300307571888	0.0	0.022522522136569027	0.01201201230287552	0.0300300307571888	0.0	0.00300300307571888	0.007507507689297198	0.0015015015378594398	0.010510510765016079	0.0	0.00450450461357832	0.051051050424575806	0.013513513840734959	0.0	0.00300300307571888	0.00300300307571888	0.01201201230287552	0.00900900922715664	0.016516515985131264	0.01201201230287552	0.021021021530032158	0.00300300307571888	0.00450450461357832	0.00300300307571888	0.010510510765016079	0.0	0.0015015015378594398	0.04354354366660118	0.0	0.0	0.013513513840734959	0.019519519060850143	0.0	0.0	0.025525525212287903	0.0
0.004659832455217838	0.024231128394603733	0.005591798573732376	0.0	0.0	0.04193849116563797	0.0	0.0	0.012115564197301865	0.009319664910435677	0.007455731742084026	0.01584343053400516	0.010251631028950214	0.011183597147464752	0.0	0.028890959918498993	0.0	0.03448275849223137	0.0018639329355210066	0.008387697860598564	0.0018639329355210066	0.0	0.01957129500806332	0.0	0.003727865871042013	0.0018639329355210066	0.003727865871042013	0.047530289739370346	0.011183597147464752	0.03727865964174271	0.020503262057900432	0.0	0.01584343053400516	0.005591798573732376	0.004659832455217838	0.010251631028950214	0.0130475303158164	0.003727865871042013	0.0	0.0	0.0	0.0	0.0	0.0	0.012115564197301865	0.12674744427204132	0.0	0.0009319664677605033	0.0	0.005591798573732376
0.0	0.02485380135476589	0.0	0.005847953259944916	0.002923976629972458	0.014619883149862291	0.002923976629972458	0.0	0.0	0.004385964944958687	0.014619883149862291	0.001461988314986229	0.004385964944958687	0.001461988314986229	0.008771929889917374	0.017543859779834747	0.002923976629972458	0.036549706012010574	0.0	0.005847953259944916	0.004385964944958687	0.007309941574931146	0.004385964944958687	0.0	0.014619883149862291	0.04239765927195549	0.03216374292969704	0.0	0.03947368264198303	0.007309941574931146	0.01608187146484852	0.023391813039779663	0.001461988314986229	0.030701754614710808	0.0	0.002923976629972458	0.002923976629972458	0.010233918204903604	0.02777777798473835	0.0	0.0	0.004385964944958687	0.001461988314986229	0.0	0.0	0.004385964944958687	0.0	0.004385964944958687	0.0	0.036549706012010574
0.007575757801532745	0.03030303120613098	0.008838383480906488	0.020202020183205605	0.010101010091602802	0.005050505045801401	0.0	0.021464645862579342	0.0012626262614503505	0.010101010091602802	0.007575757801532745	0.0	0.02651515230536461	0.008838383480906488	0.016414141282439232	0.0	0.008838383480906488	0.016414141282439232	0.005050505045801401	0.0037878789007663727	0.005050505045801401	0.010101010091602802	0.0	0.0	0.034090910106897354	0.007575757801532745	0.016414141282439232	0.0	0.0	0.0	0.0037878789007663727	0.0	0.00631313119083643	0.029040403664112088	0.029040403664112088	0.00631313119083643	0.0012626262614503505	0.0	0.01262626238167286	0.0012626262614503505	0.01262626238167286	0.002525252522900701	0.0	0.0012626262614503505	0.0	0.002525252522900701	0.00631313119083643	0.0	0.01515151560306549	0.010101010091602802
0.057870369404554374	0.02893518470227718	0.0833333358168602	0.0	0.0046296296641230575	0.0	0.0	0.0	0.0	0.0034722222480922933	0.0011574074160307644	0.0	0.0034722222480922933	0.0	0.0173611119389534	0.0046296296641230575	0.015046296641230585	0.0	0.0451388880610466	0.0	0.006944444496184588	0.009259259328246115	0.0	0.0	0.02546296268701553	0.0023148148320615287	0.0	0.0023148148320615287	0.0	0.0	0.0	0.008101851679384708	0.0011574074160307644	0.04050925746560097	0.01967592537403107	0.0046296296641230575	0.005787036847323179	0.0023148148320615287	0.010416666977107523	0.0046296296641230575	0.0034722222480922933	0.0	0.0011574074160307644	0.0046296296641230575	0.0	0.0	0.0034722222480922933	0.0023148148320615287	0.0034722222480922933	0.009259259328246115
0.012452106922864914	0.005747126415371896	0.014367816038429737	0.003831417532637715	0.04214559495449066	0.017241379246115685	0.003831417532637715	0.005747126415371896	0.005747126415371896	0.0076628350652754315	0.03448275849223137	0.0	0.002873563207685948	0.0076628350652754315	0.0019157087663188575	0.0019157087663188575	0.01532567013055086	0.01532567013055086	0.009578543715178968	0.0076628350652754315	0.0076628350652754315	0.006704980973154306	0.01819923333823681	0.0019157087663188575	0.024904213845729828	0.010536398738622664	0.002873563207685948	0.0	0.01628352515399456	0.010536398738622664	0.02011494338512421	0.002873563207685948	0.002873563207685948	0.012452106922864914	0.003831417532637715	0.0076628350652754315	0.002873563207685948	0.0009578543831594287	0.006704980973154306	0.02011494338512421	0.02011494338512421	0.002873563207685948	0.028735632076859474	0.002873563207685948	0.022988505661487583	0.006704980973154306	0.0019157087663188575	0.0009578543831594287	0.004789271857589482	0.004789271857589482
0.007276507094502448	0.031185030937194824	0.003118503140285611	0.005197505000978707	0.0	0.009355509653687477	0.0	0.0	0.007276507094502448	0.0	0.0041580041870474815	0.031185030937194824	0.010395010001957415	0.0	0.007276507094502448	0.03222453221678734	0.011434511281549929	0.06444906443357468	0.0010395010467618704	0.003118503140285611	0.005197505000978707	0.007276507094502448	0.005197505000978707	0.0010395010467618704	0.006237006280571222	0.0010395010467618704	0.018711019307374958	0.0291060283780098	0.007276507094502448	0.038461539894342416	0.005197505000978707	0.0	0.012474012561142445	0.018711019307374958	0.0	0.006237006280571222	0.003118503140285611	0.0	0.012474012561142445	0.0	0.006237006280571222	0.0	0.0	0.0010395010467618704	0.010395010001957415	0.0010395010467618704	0.0010395010467618704	0.0010395010467618704	0.0010395010467618704	0.044698543846607215
0.02402402460575104	0.1001001000404358	0.0	0.0010010009864345193	0.015015015378594397	0.028028028085827827	0.0	0.0	0.0	0.0020020019728690386	0.007007007021456957	0.0	0.01201201230287552	0.0	0.0	0.013013012707233429	0.011011010967195034	0.019019018858671192	0.0010010009864345193	0.0200200192630291	0.023023022338747975	0.006006006151437759	0.0	0.0	0.013013012707233429	0.026026025414466858	0.0	0.0	0.00900900922715664	0.007007007021456957	0.0	0.01801801845431328	0.0010010009864345193	0.051051050424575806	0.0	0.007007007021456957	0.0	0.022022021934390068	0.0	0.0	0.0	0.0010010009864345193	0.005005004815757275	0.0	0.013013012707233429	0.0020020019728690386	0.0	0.0020020019728690386	0.007007007021456957	0.008008007891476154
0.007201645988970995	0.0	0.019547324627637863	0.006172839552164078	0.002057613106444478	0.005144033115357161	0.015432098880410194	0.001028806553222239	0.016460904851555824	0.0	0.011316872201859951	0.0	0.0	0.004115226212888956	0.02880658395588398	0.0	0.001028806553222239	0.0	0.015432098880410194	0.01440329197794199	0.019547324627637863	0.002057613106444478	0.002057613106444478	0.021604938432574272	0.01337448600679636	0.004115226212888956	0.012345679104328156	0.0	0.020576132461428642	0.0	0.004115226212888956	0.010288066230714321	0.02880658395588398	0.004115226212888956	0.02469135820865631	0.0	0.02777777798473835	0.004115226212888956	0.020576132461428642	0.0	0.05246913433074951	0.0	0.004115226212888956	0.001028806553222239	0.0	0.0	0.005144033115357161	0.002057613106444478	0.001028806553222239	0.0
0.0775558203458786	0.03760281950235367	0.010575792752206327	0.02115158550441265	0.0	0.001175088109448552	0.0023501762188971047	0.02820211462676525	0.008225616998970509	0.015276146121323109	0.001175088109448552	0.0	0.019976498559117317	0.011750881560146809	0.009400704875588415	0.010575792752206327	0.04347826167941093	0.0023501762188971047	0.008225616998970509	0.012925969436764715	0.0176263228058815	0.0	0.0	0.032902467995882034	0.0	0.008225616998970509	0.005875440780073404	0.0	0.0	0.032902467995882034	0.001175088109448552	0.0023501762188971047	0.0317273810505867	0.015276146121323109	0.007050528656691313	0.007050528656691313	0.0	0.0035252643283456564	0.011750881560146809	0.0023501762188971047	0.008225616998970509	0.0	0.001175088109448552	0.004700352437794209	0.0023501762188971047	0.005875440780073404	0.015276146121323109	0.0035252643283456564	0.07638072967529297	0.0
0.06606606394052505	0.025025025010108948	0.038038037717342384	0.00900900922715664	0.0	0.0	0.01801801845431328	0.005005004815757275	0.015015015378594397	0.038038037717342384	0.0	0.0	0.01801801845431328	0.01801801845431328	0.007007007021456957	0.0	0.015015015378594397	0.0	0.06406406313180922	0.0	0.00300300307571888	0.01601601578295231	0.0	0.0	0.023023022338747975	0.004004003945738077	0.0020020019728690386	0.0	0.0	0.0	0.0	0.008008007891476154	0.00300300307571888	0.004004003945738077	0.013013012707233429	0.01001000963151455	0.006006006151437759	0.0	0.01001000963151455	0.0	0.0	0.0010010009864345193	0.0010010009864345193	0.0	0.0	0.0	0.006006006151437759	0.0	0.004004003945738077	0.006006006151437759
0.0451388880610466	0.0355902761220932	0.0034722222480922933	0.010416666977107523	0.01215277798473835	0.01996527798473835	0.009548611007630823	0.0	0.0017361111240461467	0.0	0.01215277798473835	0.0017361111240461467	0.0078125	0.0	0.006944444496184588	0.01128472201526165	0.0321180559694767	0.013020833022892477	0.01909722201526165	0.0251736119389534	0.013020833022892477	0.00434027798473835	0.0173611119389534	0.0	0.0633680522441864	0.01128472201526165	0.0234375	0.00434027798473835	0.0147569440305233	0.0147569440305233	0.01822916604578495	0.0078125	0.0173611119389534	0.006944444496184588	0.0	0.0078125	0.002604166744276881	0.0017361111240461467	0.006944444496184588	0.0017361111240461467	0.0086805559694767	0.0	0.005208333488553762	0.002604166744276881	0.02083333395421505	0.0	0.00434027798473835	0.0017361111240461467	0.0017361111240461467	0.002604166744276881
0.0416666679084301	0.0	0.0394144132733345	0.0	0.00225225230678916	0.012387387454509735	0.0033783784601837397	0.0	0.01689189113676548	0.0	0.006756756920367479	0.02590090036392212	0.013513513840734959	0.038288287818431854	0.01463963929563761	0.034909911453723914	0.012387387454509735	0.00225225230678916	0.012387387454509735	0.00112612615339458	0.00225225230678916	0.037162162363529205	0.007882882840931416	0.0	0.02139639668166637	0.00112612615339458	0.00112612615339458	0.027027027681469917	0.007882882840931416	0.0	0.006756756920367479	0.0	0.02590090036392212	0.0033783784601837397	0.010135134682059288	0.00112612615339458	0.0033783784601837397	0.01576576568186283	0.007882882840931416	0.0	0.010135134682059288	0.0	0.00225225230678916	0.00112612615339458	0.011261261068284513	0.02927927859127521	0.0	0.00225225230678916	0.00225225230678916	0.01801801845431328
0.002057613106444478	0.004115226212888956	0.05658436194062232	0.0	0.007201645988970995	0.007201645988970995	0.04012345522642136	0.004115226212888956	0.01440329197794199	0.001028806553222239	0.011316872201859951	0.0	0.002057613106444478	0.001028806553222239	0.03703703731298447	0.0	0.003086419776082039	0.006172839552164078	0.012345679104328156	0.004115226212888956	0.003086419776082039	0.012345679104328156	0.006172839552164078	0.021604938432574272	0.001028806553222239	0.002057613106444478	0.01337448600679636	0.0	0.017489712685346603	0.007201645988970995	0.006172839552164078	0.0	0.006172839552164078	0.007201645988970995	0.02674897201359272	0.004115226212888956	0.02469135820865631	0.003086419776082039	0.006172839552164078	0.002057613106444478	0.06790123134851456	0.0	0.02366255223751068	0.0	0.0	0.0	0.01337448600679636	0.0	0.002057613106444478	0.0
0.0	0.006435006391257048	0.0	0.0025740026030689482	0.0	0.0038610037881881	0.0077220075763762	0.0	0.0	0.0077220075763762	0.0	0.0038610037881881	0.010296010412275793	0.006435006391257048	0.0051480052061378965	0.00900900922715664	0.0	0.048906050622463226	0.0	0.010296010412275793	0.011583011597394943	0.006435006391257048	0.0038610037881881	0.0154440151527524	0.0	0.011583011597394943	0.006435006391257048	0.0	0.0038610037881881	0.0038610037881881	0.0051480052061378965	0.02574002556502819	0.0	0.024453025311231613	0.0	0.006435006391257048	0.0	0.020592020824551586	0.0051480052061378965	0.0	0.0051480052061378965	0.00900900922715664	0.0012870013015344741	0.0	0.010296010412275793	0.02574002556502819	0.011583011597394943	0.0025740026030689482	0.0051480052061378965	0.024453025311231613
0.013013012707233429	0.054054055362939835	0.015015015378594397	0.0	0.0	0.01801801845431328	0.0020020019728690386	0.0	0.0	0.019019018858671192	0.0010010009864345193	0.01701701618731022	0.019019018858671192	0.007007007021456957	0.00300300307571888	0.02402402460575104	0.023023022338747975	0.029029028490185738	0.00900900922715664	0.0	0.01701701618731022	0.011011010967195034	0.0	0.0010010009864345193	0.00300300307571888	0.019019018858671192	0.006006006151437759	0.013013012707233429	0.004004003945738077	0.038038037717342384	0.0	0.005005004815757275	0.007007007021456957	0.03403403237462044	0.01801801845431328	0.011011010967195034	0.0010010009864345193	0.00900900922715664	0.00300300307571888	0.0010010009864345193	0.0	0.0020020019728690386	0.0	0.004004003945738077	0.005005004815757275	0.0020020019728690386	0.011011010967195034	0.0010010009864345193	0.014014014042913914	0.019019018858671192
0.027027027681469917	0.059459459036588676	0.0021621622145175934	0.020540541037917137	0.00972972996532917	0.028108108788728714	0.0	0.004324324429035187	0.0	0.0021621622145175934	0.004324324429035187	0.0	0.008648648858070374	0.0	0.0010810811072587967	0.0	0.03675675764679909	0.028108108788728714	0.011891892179846764	0.04540540650486946	0.02162162214517593	0.004324324429035187	0.018378378823399544	0.0	0.03675675764679909	0.037837836891412735	0.01621621660888195	0.0	0.007567567750811577	0.0032432433217763896	0.01945945993065834	0.018378378823399544	0.0	0.04324324429035187	0.0	0.02270270325243473	0.0010810811072587967	0.005405405536293984	0.0010810811072587967	0.0	0.0	0.0	0.020540541037917137	0.0	0.014054054394364357	0.0	0.0010810811072587967	0.0010810811072587967	0.0010810811072587967	0.005405405536293984
0.02418207749724388	0.002844950184226036	0.019914651289582253	0.0	0.001422475092113018	0.0	0.022759601473808292	0.005689900368452072	0.004267425276339054	0.001422475092113018	0.002844950184226036	0.009957325644791126	0.022759601473808292	0.04267425462603569	0.014224750921130182	0.001422475092113018	0.0	0.0	0.039829302579164505	0.004267425276339054	0.015647226944565773	0.04694167897105217	0.009957325644791126	0.005689900368452072	0.0	0.011379800736904144	0.001422475092113018	0.0	0.0	0.021337127313017845	0.007112375460565091	0.022759601473808292	0.017069701105356216	0.011379800736904144	0.05547652766108513	0.001422475092113018	0.009957325644791126	0.0	0.011379800736904144	0.007112375460565091	0.007112375460565091	0.0	0.0	0.002844950184226036	0.009957325644791126	0.0	0.015647226944565773	0.001422475092113018	0.0	0.0
0.02777777798473835	0.07526881992816925	0.005376344081014396	0.016129031777381897	0.00716845877468586	0.006272401660680771	0.0	0.005376344081014396	0.00358422938734293	0.008064515888690948	0.011648745276033878	0.0	0.0	0.0	0.0098566310480237	0.001792114693671465	0.02060931921005249	0.01433691754937172	0.006272401660680771	0.016129031777381897	0.021505376324057583	0.008064515888690948	0.01344086043536663	0.00716845877468586	0.03405017778277397	0.022401433438062668	0.02329749055206776	0.0	0.03315412253141403	0.00358422938734293	0.01433691754937172	0.01433691754937172	0.011648745276033878	0.032258063554763794	0.001792114693671465	0.025089606642723083	0.0	0.0	0.012544803321361542	0.0	0.004480286967009306	0.0	0.002688172040507197	0.001792114693671465	0.0	0.0	0.0	0.001792114693671465	0.005376344081014396	0.00716845877468586
0.0071542132645845405	0.12718601524829865	0.0	0.007949125953018665	0.011128775775432587	0.028616853058338162	0.0015898251440376045	0.0047694751992821685	0.015103338286280632	0.003179650288075209	0.024642288684844967	0.0007949125720188023	0.01589825190603733	0.0071542132645845405	0.010333863086998464	0.021462639793753624	0.018282989040017128	0.00953895039856434	0.0	0.01589825190603733	0.002384737599641085	0.01669316366314888	0.0	0.03974562883377075	0.008744037710130216	0.013513513840734959	0.00953895039856434	0.03974562883377075	0.005564387887716293	0.024642288684844967	0.0	0.0015898251440376045	0.007949125953018665	0.030206676572561264	0.0	0.0	0.0	0.003974562976509333	0.01907790079712868	0.0007949125720188023	0.02543720230460167	0.003974562976509333	0.002384737599641085	0.003179650288075209	0.007949125953018665	0.021462639793753624	0.012718601152300836	0.0007949125720188023	0.003179650288075209	0.0007949125720188023
0.03240740671753884	0.005787036847323179	0.06481481343507768	0.008101851679384708	0.0	0.0	0.0381944440305233	0.0011574074160307644	0.0023148148320615287	0.0046296296641230575	0.008101851679384708	0.0	0.010416666977107523	0.012731481343507768	0.02083333395421505	0.0	0.02662037126719952	0.0	0.02314814738929272	0.0	0.015046296641230585	0.011574073694646358	0.0011574074160307644	0.0	0.005787036847323179	0.0	0.0011574074160307644	0.0	0.005787036847323179	0.0	0.0	0.005787036847323179	0.0	0.005787036847323179	0.05092592537403107	0.0	0.06712962687015532	0.011574073694646358	0.02314814738929272	0.0	0.0046296296641230575	0.0	0.0	0.0	0.0	0.0	0.0034722222480922933	0.0011574074160307644	0.0023148148320615287	0.0011574074160307644
0.0049603176303207866	0.0	0.0049603176303207866	0.000992063549347222	0.000992063549347222	0.008928571827709675	0.0396825410425663	0.006944444496184588	0.0486111119389534	0.013888888992369177	0.0039682541973888865	0.005952381063252688	0.0	0.008928571827709675	0.02281746082007885	0.008928571827709675	0.001984127098694444	0.009920635260641577	0.012896825559437277	0.0	0.014880952425301075	0.006944444496184588	0.008928571827709675	0.005952381063252688	0.02678571455180645	0.012896825559437277	0.0039682541973888865	0.005952381063252688	0.008928571827709675	0.006944444496184588	0.006944444496184588	0.0049603176303207866	0.009920635260641577	0.013888888992369177	0.006944444496184588	0.009920635260641577	0.0386904776096344	0.03075396828353405	0.008928571827709675	0.0039682541973888865	0.01785714365541935	0.01686508022248745	0.002976190531626344	0.0	0.0	0.013888888992369177	0.012896825559437277	0.002976190531626344	0.009920635260641577	0.001984127098694444
0.14414414763450625	0.01801801845431328	0.02402402460575104	0.008008007891476154	0.0	0.0	0.014014014042913914	0.0200200192630291	0.0010010009864345193	0.00300300307571888	0.0020020019728690386	0.0	0.0200200192630291	0.006006006151437759	0.004004003945738077	0.0	0.12612612545490265	0.01601601578295231	0.014014014042913914	0.00900900922715664	0.0010010009864345193	0.007007007021456957	0.0	0.0010010009864345193	0.007007007021456957	0.01001000963151455	0.00300300307571888	0.0	0.0	0.0010010009864345193	0.0	0.0	0.00300300307571888	0.0200200192630291	0.005005004815757275	0.0020020019728690386	0.0	0.0020020019728690386	0.00300300307571888	0.00900900922715664	0.0020020019728690386	0.0	0.004004003945738077	0.0	0.0	0.0020020019728690386	0.00900900922715664	0.0010010009864345193	0.014014014042913914	0.007007007021456957
0.041041042655706406	0.008008007891476154	0.029029028490185738	0.005005004815757275	0.0	0.004004003945738077	0.013013012707233429	0.01001000963151455	0.0020020019728690386	0.005005004815757275	0.01701701618731022	0.0	0.004004003945738077	0.0	0.004004003945738077	0.0	0.0300300307571888	0.025025025010108948	0.025025025010108948	0.004004003945738077	0.0300300307571888	0.0	0.006006006151437759	0.008008007891476154	0.006006006151437759	0.00900900922715664	0.01001000963151455	0.0	0.007007007021456957	0.00300300307571888	0.008008007891476154	0.0010010009864345193	0.011011010967195034	0.014014014042913914	0.021021021530032158	0.0020020019728690386	0.0010010009864345193	0.007007007021456957	0.005005004815757275	0.0200200192630291	0.007007007021456957	0.0	0.005005004815757275	0.0010010009864345193	0.008008007891476154	0.0	0.007007007021456957	0.0020020019728690386	0.03903903812170029	0.011011010967195034
0.027027027681469917	0.020790020003914837	0.07068607211112976	0.0	0.008316008374094963	0.02494802512228489	0.0	0.0	0.0010395010467618704	0.0	0.012474012561142445	0.009355509653687477	0.0	0.0	0.0	0.03222453221678734	0.013513513840734959	0.034303534775972366	0.019750520586967468	0.003118503140285611	0.007276507094502448	0.0010395010467618704	0.02390852384269237	0.0	0.02390852384269237	0.010395010001957415	0.0	0.022869022563099858	0.013513513840734959	0.01767151802778244	0.022869022563099858	0.0	0.009355509653687477	0.0010395010467618704	0.02806652896106243	0.005197505000978707	0.0	0.0	0.0	0.0	0.003118503140285611	0.0041580041870474815	0.0	0.003118503140285611	0.022869022563099858	0.0020790020935237408	0.0	0.0010395010467618704	0.0	0.0
0.014014014042913914	0.0010010009864345193	0.01201201230287552	0.004004003945738077	0.008008007891476154	0.006006006151437759	0.007007007021456957	0.004004003945738077	0.01701701618731022	0.0200200192630291	0.0	0.006006006151437759	0.015015015378594397	0.00900900922715664	0.0020020019728690386	0.027027027681469917	0.00300300307571888	0.006006006151437759	0.01001000963151455	0.01201201230287552	0.01601601578295231	0.004004003945738077	0.005005004815757275	0.03403403237462044	0.0010010009864345193	0.014014014042913914	0.0	0.050050050020217896	0.00900900922715664	0.0400400385260582	0.004004003945738077	0.004004003945738077	0.00900900922715664	0.005005004815757275	0.0	0.006006006151437759	0.0010010009864345193	0.004004003945738077	0.00300300307571888	0.014014014042913914	0.008008007891476154	0.00900900922715664	0.00300300307571888	0.0	0.00900900922715664	0.03403403237462044	0.006006006151437759	0.0020020019728690386	0.031031031161546707	0.0010010009864345193
0.0458284355700016	0.011750881560146809	0.039952997118234634	0.008225616998970509	0.001175088109448552	0.005875440780073404	0.0035252643283456564	0.02820211462676525	0.008225616998970509	0.004700352437794209	0.004700352437794209	0.0	0.02115158550441265	0.015276146121323109	0.0023501762188971047	0.02115158550441265	0.005875440780073404	0.007050528656691313	0.02115158550441265	0.0	0.008225616998970509	0.0	0.012925969436764715	0.0023501762188971047	0.03407755494117737	0.001175088109448552	0.008225616998970509	0.0	0.0	0.0	0.010575792752206327	0.008225616998970509	0.0023501762188971047	0.008225616998970509	0.03407755494117737	0.0	0.0035252643283456564	0.008225616998970509	0.0023501762188971047	0.004700352437794209	0.0035252643283456564	0.0	0.0023501762188971047	0.0	0.0	0.0	0.009400704875588415	0.0023501762188971047	0.0176263228058815	0.02232667431235313
0.0	0.0015898251440376045	0.0	0.00953895039856434	0.006359300576150417	0.011128775775432587	0.012718601152300836	0.014308426529169084	0.0	0.014308426529169084	0.0047694751992821685	0.0	0.0	0.0015898251440376045	0.011128775775432587	0.0	0.007949125953018665	0.006359300576150417	0.0015898251440376045	0.00953895039856434	0.0	0.003179650288075209	0.0	0.03815580159425736	0.027027027681469917	0.0015898251440376045	0.0047694751992821685	0.0	0.0	0.0	0.0	0.00953895039856434	0.0015898251440376045	0.00953895039856434	0.0	0.023847376927733418	0.007949125953018665	0.12241653352975845	0.003179650288075209	0.0	0.017488075420260433	0.014308426529169084	0.011128775775432587	0.0	0.0	0.006359300576150417	0.0	0.0	0.0015898251440376045	0.0
0.022022021934390068	0.01601601578295231	0.0020020019728690386	0.0010010009864345193	0.01001000963151455	0.015015015378594397	0.0	0.0	0.00900900922715664	0.004004003945738077	0.00300300307571888	0.005005004815757275	0.004004003945738077	0.008008007891476154	0.00900900922715664	0.01601601578295231	0.0020020019728690386	0.008008007891476154	0.0	0.01601601578295231	0.0020020019728690386	0.006006006151437759	0.0	0.01601601578295231	0.007007007021456957	0.01201201230287552	0.006006006151437759	0.008008007891476154	0.0010010009864345193	0.050050050020217896	0.005005004815757275	0.004004003945738077	0.01601601578295231	0.015015015378594397	0.03203203156590462	0.00300300307571888	0.0010010009864345193	0.004004003945738077	0.007007007021456957	0.004004003945738077	0.0	0.0	0.004004003945738077	0.008008007891476154	0.0	0.014014014042913914	0.0	0.0020020019728690386	0.0020020019728690386	0.0010010009864345193
0.0076628350652754315	0.0	0.0076628350652754315	0.0	0.0	0.0019157087663188575	0.0	0.0	0.0	0.0	0.026819923892617226	0.0	0.0	0.0	0.03256705030798912	0.024904213845729828	0.0	0.0	0.009578543715178968	0.009578543715178968	0.0019157087663188575	0.0019157087663188575	0.049808427691459656	0.0	0.0	0.01532567013055086	0.0	0.0	0.13984674215316772	0.04022988677024841	0.06896551698446274	0.0	0.0	0.04022988677024841	0.0	0.0019157087663188575	0.0	0.0	0.0	0.0	0.0	0.0	0.005747126415371896	0.013409961946308613	0.0	0.0	0.0019157087663188575	0.0019157087663188575	0.0	0.0555555559694767
0.08190008252859116	0.0352170355618	0.031122030690312382	0.006552006583660841	0.0	0.0	0.0032760032918304205	0.006552006583660841	0.002457002410665155	0.004095003940165043	0.0	0.0	0.0	0.004095003940165043	0.0	0.0	0.03849303722381592	0.0	0.031122030690312382	0.0	0.008190007880330086	0.0	0.0	0.0	0.004095003940165043	0.022113021463155743	0.0	0.0	0.0	0.0	0.0	0.0	0.013104013167321682	0.013104013167321682	0.0704340711236	0.0	0.0016380016459152102	0.0032760032918304205	0.00491400482133031	0.00491400482133031	0.0	0.0	0.0	0.0	0.0	0.0	0.004095003940165043	0.0	0.0	0.06715806573629379
0.0	0.0	0.0023148148320615287	0.009259259328246115	0.03009259328246117	0.016203703358769417	0.02546296268701553	0.0	0.09953703731298448	0.0046296296641230575	0.013888888992369177	0.006944444496184588	0.0046296296641230575	0.02777777798473835	0.011574073694646358	0.009259259328246115	0.006944444496184588	0.0	0.018518518656492237	0.0	0.006944444496184588	0.006944444496184588	0.016203703358769417	0.0	0.02777777798473835	0.0023148148320615287	0.0	0.0	0.0	0.0	0.018518518656492237	0.011574073694646358	0.0023148148320615287	0.0	0.006944444496184588	0.0023148148320615287	0.018518518656492237	0.0	0.0023148148320615287	0.0	0.009259259328246115	0.0	0.009259259328246115	0.011574073694646358	0.0	0.0	0.0046296296641230575	0.0023148148320615287	0.0	0.0
0.05888888984918594	0.07444444298744203	0.0	0.009999999776482582	0.023333333432674408	0.009999999776482582	0.004444444552063942	0.013333333656191826	0.013333333656191826	0.005555555690079928	0.012222222052514551	0.0	0.0	0.0	0.0	0.0	0.011111111380159857	0.01666666753590107	0.008888889104127884	0.04555555433034897	0.03888889029622078	0.005555555690079928	0.024444444105029103	0.0011111111380159855	0.02777777798473835	0.035555556416511536	0.014444444328546526	0.0	0.02666666731238365	0.0	0.024444444105029103	0.004444444552063942	0.0	0.029999999329447743	0.002222222276031971	0.002222222276031971	0.002222222276031971	0.0033333334140479565	0.005555555690079928	0.0011111111380159855	0.0	0.0	0.002222222276031971	0.0011111111380159855	0.0	0.0	0.0	0.002222222276031971	0.008888889104127884	0.013333333656191826
0.030145529657602314	0.003118503140285611	0.008316008374094963	0.0	0.0041580041870474815	0.0010395010467618704	0.015592515468597412	0.003118503140285611	0.01767151802778244	0.013513513840734959	0.005197505000978707	0.011434511281549929	0.025987526401877403	0.0010395010467618704	0.006237006280571222	0.014553014189004896	0.0010395010467618704	0.0020790020935237408	0.011434511281549929	0.0010395010467618704	0.010395010001957415	0.022869022563099858	0.02494802512228489	0.0010395010467618704	0.009355509653687477	0.006237006280571222	0.015592515468597412	0.0041580041870474815	0.02806652896106243	0.019750520586967468	0.02494802512228489	0.005197505000978707	0.010395010001957415	0.009355509653687477	0.05509355664253235	0.003118503140285611	0.013513513840734959	0.011434511281549929	0.005197505000978707	0.0041580041870474815	0.0020790020935237408	0.005197505000978707	0.0	0.0	0.022869022563099858	0.007276507094502448	0.018711019307374958	0.0020790020935237408	0.003118503140285611	0.0010395010467618704
0.02937720343470573	0.0	0.06580493599176407	0.008225616998970509	0.0023501762188971047	0.0	0.001175088109448552	0.0	0.009400704875588415	0.007050528656691313	0.014101057313382626	0.005875440780073404	0.0023501762188971047	0.0023501762188971047	0.004700352437794209	0.005875440780073404	0.0176263228058815	0.0	0.03760281950235367	0.001175088109448552	0.010575792752206327	0.019976498559117317	0.005875440780073404	0.009400704875588415	0.008225616998970509	0.0	0.0	0.0	0.007050528656691313	0.0023501762188971047	0.005875440780073404	0.015276146121323109	0.023501763120293617	0.0023501762188971047	0.0387779101729393	0.008225616998970509	0.005875440780073404	0.001175088109448552	0.011750881560146809	0.011750881560146809	0.008225616998970509	0.0	0.019976498559117317	0.005875440780073404	0.010575792752206327	0.0	0.0035252643283456564	0.0023501762188971047	0.007050528656691313	0.0
0.01801801845431328	0.00900900922715664	0.034909911453723914	0.0033783784601837397	0.011261261068284513	0.027027027681469917	0.00112612615339458	0.00225225230678916	0.00225225230678916	0.006756756920367479	0.012387387454509735	0.0033783784601837397	0.010135134682059288	0.00225225230678916	0.005630630534142257	0.02927927859127521	0.00225225230678916	0.007882882840931416	0.01576576568186283	0.0	0.006756756920367479	0.0	0.010135134682059288	0.01576576568186283	0.011261261068284513	0.00450450461357832	0.0033783784601837397	0.0	0.00900900922715664	0.0	0.00900900922715664	0.005630630534142257	0.010135134682059288	0.02477477490901947	0.012387387454509735	0.00112612615339458	0.006756756920367479	0.023648649454116818	0.007882882840931416	0.0	0.00225225230678916	0.0033783784601837397	0.0	0.00225225230678916	0.011261261068284513	0.00112612615339458	0.00225225230678916	0.00225225230678916	0.047297298908233636	0.00225225230678916
0.002702702768146992	0.09054054319858552	0.002702702768146992	0.0	0.0	0.0	0.0	0.014864864759147169	0.005405405536293984	0.0040540541522204885	0.0	0.0	0.018918918445706367	0.014864864759147169	0.0040540541522204885	0.0	0.0040540541522204885	0.02972972951829433	0.020270269364118576	0.0	0.0	0.010810811072587969	0.0	0.0	0.012162161991000177	0.008108108304440975	0.005405405536293984	0.0	0.0	0.0	0.0	0.009459459222853184	0.0040540541522204885	0.04324324429035187	0.0040540541522204885	0.054054055362939835	0.0	0.0	0.002702702768146992	0.001351351384073496	0.0	0.0	0.0	0.0	0.0	0.0	0.002702702768146992	0.0	0.0	0.045945946127176285
0.01689189113676548	0.0439189188182354	0.03209459409117699	0.00844594556838274	0.006756756920367479	0.028716215863823887	0.0033783784601837397	0.0	0.00844594556838274	0.0016891892300918698	0.010135134682059288	0.0	0.006756756920367479	0.018581081181764603	0.010135134682059288	0.020270269364118576	0.027027027681469917	0.005067567341029644	0.01520270295441151	0.00844594556838274	0.013513513840734959	0.018581081181764603	0.006756756920367479	0.028716215863823887	0.030405405908823013	0.00844594556838274	0.00844594556838274	0.005067567341029644	0.00844594556838274	0.04054053872823715	0.013513513840734959	0.0	0.005067567341029644	0.013513513840734959	0.01520270295441151	0.0	0.0	0.0	0.00844594556838274	0.005067567341029644	0.011824324727058409	0.0	0.028716215863823887	0.005067567341029644	0.013513513840734959	0.0	0.0033783784601837397	0.006756756920367479	0.03378378227353096	0.0
0.017094017937779427	0.03418803587555885	0.014957264997065069	0.0	0.0	0.0	0.0683760717511177	0.0064102564938366404	0.05128205195069313	0.02350427396595478	0.0	0.0	0.038461539894342416	0.010683760978281498	0.017094017937779427	0.0	0.017094017937779427	0.004273504484444857	0.03418803587555885	0.0064102564938366404	0.014957264997065069	0.0021367522422224283	0.0	0.010683760978281498	0.017094017937779427	0.03205128386616707	0.0	0.0	0.0	0.0	0.0	0.0	0.014957264997065069	0.019230769947171208	0.0021367522422224283	0.0	0.010683760978281498	0.0	0.008547008968889713	0.004273504484444857	0.02777777798473835	0.0064102564938366404	0.0	0.0	0.0	0.0021367522422224283	0.03205128386616707	0.0	0.008547008968889713	0.0
0.08703703433275223	0.02592592500150204	0.02777777798473835	0.014814814552664757	0.0	0.0	0.011111111380159857	0.014814814552664757	0.005555555690079928	0.01666666753590107	0.009259259328246115	0.0	0.05000000074505806	0.0	0.042592592537403114	0.0	0.03333333507180214	0.0	0.0407407395541668	0.005555555690079928	0.05000000074505806	0.018518518656492237	0.0	0.0	0.003703703638166189	0.0018518518190830946	0.011111111380159857	0.0	0.0	0.0	0.0	0.003703703638166189	0.009259259328246115	0.02222222276031971	0.0	0.003703703638166189	0.003703703638166189	0.003703703638166189	0.03333333507180214	0.0018518518190830946	0.01296296250075102	0.0	0.031481482088565826	0.0	0.003703703638166189	0.0	0.011111111380159857	0.003703703638166189	0.0	0.0
0.03587963059544563	0.015046296641230585	0.0	0.0	0.011574073694646358	0.02083333395421505	0.005787036847323179	0.0	0.015046296641230585	0.02546296268701553	0.011574073694646358	0.0046296296641230575	0.0023148148320615287	0.0	0.0034722222480922933	0.021990740671753883	0.0046296296641230575	0.0046296296641230575	0.02777777798473835	0.0	0.008101851679384708	0.015046296641230585	0.02546296268701553	0.0	0.011574073694646358	0.0011574074160307644	0.013888888992369177	0.04050925746560097	0.03587963059544563	0.01967592537403107	0.0243055559694767	0.0	0.012731481343507768	0.013888888992369177	0.0011574074160307644	0.0	0.01967592537403107	0.006944444496184588	0.008101851679384708	0.0	0.0	0.009259259328246115	0.0034722222480922933	0.0023148148320615287	0.0	0.0486111119389534	0.005787036847323179	0.0011574074160307644	0.005787036847323179	0.0
0.10000000149011612	0.00900900922715664	0.030630631372332576	0.014414414763450624	0.0	0.0	0.012612612918019295	0.002702702768146992	0.0063063064590096465	0.04324324429035187	0.00900900922715664	0.0	0.00900900922715664	0.00450450461357832	0.007207207381725311	0.0	0.03153153136372566	0.0	0.04324324429035187	0.002702702768146992	0.011711711995303629	0.01801801845431328	0.0	0.0	0.007207207381725311	0.010810811072587969	0.002702702768146992	0.0	0.0	0.007207207381725311	0.0	0.00900900922715664	0.005405405536293984	0.012612612918019295	0.00450450461357832	0.0	0.008108108304440975	0.020720720291137692	0.013513513840734959	0.012612612918019295	0.009909910149872305	0.00900900922715664	0.002702702768146992	0.0	0.002702702768146992	0.0	0.005405405536293984	0.000900900922715664	0.005405405536293984	0.000900900922715664
0.0033783784601837397	0.00450450461357832	0.0	0.00225225230678916	0.005630630534142257	0.005630630534142257	0.05292792618274689	0.0033783784601837397	0.022522522136569027	0.019144143909215927	0.00225225230678916	0.00225225230678916	0.010135134682059288	0.00112612615339458	0.01576576568186283	0.0	0.005630630534142257	0.005630630534142257	0.010135134682059288	0.007882882840931416	0.00225225230678916	0.0	0.0	0.023648649454116818	0.007882882840931416	0.01576576568186283	0.0	0.0	0.00225225230678916	0.01576576568186283	0.0	0.00112612615339458	0.00225225230678916	0.006756756920367479	0.00900900922715664	0.0	0.037162162363529205	0.03265765681862831	0.0	0.00450450461357832	0.04279279336333275	0.010135134682059288	0.022522522136569027	0.006756756920367479	0.00225225230678916	0.03378378227353096	0.006756756920367479	0.00225225230678916	0.00112612615339458	0.0
0.2153972089290619	0.007371007464826106	0.00491400482133031	0.03030303120613098	0.0016380016459152102	0.0	0.04176904261112213	0.04013103991746903	0.0	0.0	0.002457002410665155	0.0	0.02538902498781681	0.022113021463155743	0.022113021463155743	0.0	0.07371007651090622	0.0	0.00900900922715664	0.0	0.024570023640990257	0.01965601928532124	0.0	0.0008190008229576051	0.015561015345156191	0.0	0.018837017938494682	0.0	0.0008190008229576051	0.0	0.0	0.0	0.010647010989487171	0.0	0.00982800964266062	0.0	0.042588043957948685	0.0458640456199646	0.018837017938494682	0.0	0.01801801845431328	0.0	0.0032760032918304205	0.0	0.0	0.0	0.00900900922715664	0.0	0.0032760032918304205	0.0
0.05017921328544617	0.002688172040507197	0.04569892585277557	0.0197132620960474	0.0	0.0	0.006272401660680771	0.016129031777381897	0.017921147868037224	0.006272401660680771	0.012544803321361542	0.0	0.006272401660680771	0.00358422938734293	0.01433691754937172	0.0	0.021505376324057583	0.0	0.0716845914721489	0.008960573934018612	0.02688172087073326	0.0197132620960474	0.0	0.002688172040507197	0.022401433438062668	0.00358422938734293	0.008960573934018612	0.0	0.0	0.002688172040507197	0.0	0.002688172040507197	0.0394265241920948	0.0	0.02867383509874344	0.0	0.0	0.0	0.02060931921005249	0.001792114693671465	0.0	0.005376344081014396	0.02777777798473835	0.0	0.0	0.002688172040507197	0.005376344081014396	0.0	0.006272401660680771	0.0
0.21895425021648407	0.05882352963089942	0.026143791154026985	0.017973857000470158	0.0	0.0	0.0	0.016339870169758797	0.0016339869471266866	0.0	0.0	0.0	0.0	0.0	0.04411764815449715	0.0	0.01960784383118153	0.0	0.02450980432331562	0.008169935084879398	0.04901960864663124	0.014705882407724856	0.0	0.0	0.02124183066189289	0.004901960957795382	0.013071895577013493	0.0	0.003267973894253373	0.009803921915590765	0.0	0.0	0.0555555559694767	0.013071895577013493	0.0016339869471266866	0.004901960957795382	0.0	0.0	0.034313727170228965	0.0	0.0	0.0	0.0	0.0	0.0	0.0	0.003267973894253373	0.0	0.0	0.0
0.010317460633814337	0.03492063656449318	0.007142857182770968	0.007142857182770968	0.029365079477429386	0.009523809887468815	0.005555555690079928	0.010317460633814337	0.01984127052128315	0.0039682541973888865	0.02301587350666523	0.0015873016091063619	0.0031746032182127237	0.0	0.0	0.0	0.01904761977493763	0.02142857201397419	0.0063492064364254475	0.02222222276031971	0.015079365111887457	0.005555555690079928	0.02301587350666523	0.03253968432545662	0.011111111380159857	0.01984127052128315	0.011111111380159857	0.0	0.01587301678955555	0.02063492126762867	0.02619047649204731	0.0031746032182127237	0.01666666753590107	0.007142857182770968	0.0	0.008730159141123295	0.007142857182770968	0.005555555690079928	0.0015873016091063619	0.0023809524718672037	0.02222222276031971	0.0039682541973888865	0.010317460633814337	0.0031746032182127237	0.01825396902859211	0.0	0.004761904943734407	0.0007936508045531808	0.009523809887468815	0.0023809524718672037
0.078828826546669	0.019144143909215927	0.0033783784601837397	0.027027027681469917	0.0	0.0	0.00900900922715664	0.0	0.020270269364118576	0.02139639668166637	0.007882882840931416	0.0	0.00900900922715664	0.01689189113676548	0.02139639668166637	0.0	0.02477477490901947	0.005630630534142257	0.012387387454509735	0.0033783784601837397	0.02590090036392212	0.03153153136372566	0.0	0.00112612615339458	0.03265765681862831	0.0	0.020270269364118576	0.0	0.005630630534142257	0.00112612615339458	0.0	0.034909911453723914	0.06869369000196457	0.01463963929563761	0.00112612615339458	0.00450450461357832	0.0033783784601837397	0.00225225230678916	0.01689189113676548	0.00112612615339458	0.046171169728040695	0.006756756920367479	0.01689189113676548	0.00225225230678916	0.01576576568186283	0.0	0.012387387454509735	0.00112612615339458	0.006756756920367479	0.0
0.07995495200157167	0.02927927859127521	0.005630630534142257	0.0	0.006756756920367479	0.02927927859127521	0.0	0.0	0.005630630534142257	0.03378378227353096	0.006756756920367479	0.0033783784601837397	0.006756756920367479	0.019144143909215927	0.0	0.034909911453723914	0.0	0.03603603690862656	0.00112612615339458	0.0	0.00112612615339458	0.02139639668166637	0.011261261068284513	0.0	0.00225225230678916	0.00225225230678916	0.00225225230678916	0.055180180817842484	0.007882882840931416	0.0033783784601837397	0.010135134682059288	0.0	0.023648649454116818	0.00225225230678916	0.0	0.0	0.0	0.0	0.00112612615339458	0.0	0.0	0.006756756920367479	0.00225225230678916	0.00225225230678916	0.007882882840931416	0.0033783784601837397	0.005630630534142257	0.00112612615339458	0.0033783784601837397	0.01689189113676548
0.16203702986240387	0.06365741044282912	0.0023148148320615287	0.016203703358769417	0.0	0.0034722222480922933	0.0	0.012731481343507768	0.0	0.0	0.006944444496184588	0.0	0.04050925746560097	0.0243055559694767	0.02083333395421505	0.0	0.0486111119389534	0.0011574074160307644	0.012731481343507768	0.010416666977107523	0.011574073694646358	0.016203703358769417	0.0	0.0	0.05092592537403107	0.005787036847323179	0.0023148148320615287	0.0	0.0	0.0	0.0	0.009259259328246115	0.011574073694646358	0.018518518656492237	0.0	0.010416666977107523	0.0	0.0	0.0	0.0011574074160307644	0.0	0.0	0.0	0.0023148148320615287	0.0	0.0	0.0381944440305233	0.0	0.0	0.0
0.012548262253403664	0.009652509354054928	0.00193050189409405	0.00193050189409405	0.005791505798697472	0.010617760941386223	0.03185328096151352	0.0038610037881881	0.02220077253878117	0.03764478862285614	0.010617760941386223	0.004826254677027464	0.000965250947047025	0.012548262253403664	0.0	0.029922779649496082	0.017374517396092415	0.0	0.006756756920367479	0.0	0.008687258698046206	0.00193050189409405	0.01447876449674368	0.004826254677027464	0.008687258698046206	0.000965250947047025	0.0038610037881881	0.002895752899348736	0.006756756920367479	0.02413127385079861	0.016409266740083694	0.0	0.0038610037881881	0.005791505798697472	0.0	0.0	0.02799227833747864	0.029922779649496082	0.000965250947047025	0.002895752899348736	0.0077220075763762	0.016409266740083694	0.00193050189409405	0.004826254677027464	0.0154440151527524	0.0	0.013513513840734959	0.000965250947047025	0.0154440151527524	0.0
0.0258620698004961	0.011494252830743791	0.0019157087663188575	0.003831417532637715	0.0019157087663188575	0.005747126415371896	0.014367816038429737	0.010536398738622664	0.024904213845729828	0.0296934861689806	0.02203065156936645	0.0019157087663188575	0.0019157087663188575	0.013409961946308613	0.01532567013055086	0.002873563207685948	0.02777777798473835	0.0	0.006704980973154306	0.006704980973154306	0.01819923333823681	0.010536398738622664	0.004789271857589482	0.01628352515399456	0.014367816038429737	0.0	0.004789271857589482	0.0	0.012452106922864914	0.0	0.003831417532637715	0.006704980973154306	0.052681993693113334	0.0076628350652754315	0.002873563207685948	0.008620689623057842	0.01819923333823681	0.03831417486071586	0.02011494338512421	0.005747126415371896	0.022988505661487583	0.014367816038429737	0.0009578543831594287	0.003831417532637715	0.0	0.013409961946308613	0.0076628350652754315	0.0009578543831594287	0.02107279747724533	0.0
0.016414141282439232	0.01515151560306549	0.0	0.0	0.02525252476334572	0.018939394503831863	0.016414141282439232	0.0	0.037878789007663734	0.017676766961812973	0.018939394503831863	0.01515151560306549	0.029040403664112088	0.01262626238167286	0.02525252476334572	0.017676766961812973	0.08207070827484131	0.011363636702299118	0.005050505045801401	0.016414141282439232	0.02525252476334572	0.010101010091602802	0.0037878789007663727	0.0	0.01262626238167286	0.010101010091602802	0.00631313119083643	0.0037878789007663727	0.007575757801532745	0.0012626262614503505	0.005050505045801401	0.002525252522900701	0.005050505045801401	0.007575757801532745	0.0012626262614503505	0.0	0.020202020183205605	0.008838383480906488	0.017676766961812973	0.0	0.0	0.008838383480906488	0.018939394503831863	0.002525252522900701	0.011363636702299118	0.0012626262614503505	0.010101010091602802	0.0012626262614503505	0.01262626238167286	0.0
0.3199999928474426	0.15285713970661166	0.004285714123398066	0.018571428954601288	0.0	0.0	0.007142857182770968	0.04285714402794838	0.0	0.0	0.0	0.0	0.02142857201397419	0.05285714194178581	0.0	0.0	0.05857142806053161	0.007142857182770968	0.0	0.0	0.0	0.012857142835855484	0.0	0.0	0.007142857182770968	0.0014285714132711293	0.0	0.0	0.0	0.0	0.0	0.0	0.0028571428265422587	0.007142857182770968	0.0	0.005714285653084517	0.0	0.0	0.0	0.004285714123398066	0.0	0.0	0.0	0.0	0.0	0.0	0.009999999776482582	0.0	0.0	0.0
0.10728910565376283	0.013923013582825659	0.016380015760660168	0.004095003940165043	0.0032760032918304205	0.0	0.024570023640990257	0.00491400482133031	0.013104013167321682	0.0458640456199646	0.015561015345156191	0.0	0.01146601140499115	0.02047502063214779	0.017199017107486725	0.0	0.0352170355618	0.0	0.014742014929652212	0.00491400482133031	0.006552006583660841	0.002457002410665155	0.0	0.0008190008229576051	0.005733005702495575	0.006552006583660841	0.007371007464826106	0.0	0.005733005702495575	0.0	0.0008190008229576051	0.0016380016459152102	0.008190007880330086	0.026208026334643364	0.015561015345156191	0.0	0.022113021463155743	0.01965601928532124	0.022113021463155743	0.021294021978974342	0.0016380016459152102	0.010647010989487171	0.013923013582825659	0.0008190008229576051	0.0	0.0	0.018837017938494682	0.0	0.010647010989487171	0.0008190008229576051
0.032608695328235626	0.009661835618317129	0.044685989618301385	0.014492753893136978	0.0036231884732842454	0.013285024091601372	0.0048309178091585645	0.0012077294522896411	0.007246376946568489	0.010869565419852734	0.006038647145032883	0.0012077294522896411	0.0	0.0	0.009661835618317129	0.00845410581678152	0.02777777798473835	0.01690821163356304	0.05797101557254791	0.0	0.044685989618301385	0.0012077294522896411	0.012077294290065764	0.0	0.05314009636640549	0.0036231884732842454	0.014492753893136978	0.0	0.006038647145032883	0.0	0.010869565419852734	0.007246376946568489	0.007246376946568489	0.010869565419852734	0.02053140103816986	0.0	0.0	0.0	0.013285024091601372	0.0036231884732842454	0.0024154589045792822	0.0024154589045792822	0.00845410581678152	0.0	0.0	0.0	0.018115941435098648	0.0024154589045792822	0.00845410581678152	0.0
0.059743955731391914	0.07112375646829605	0.008534850552678108	0.0	0.0	0.002844950184226036	0.009957325644791126	0.017069701105356216	0.009957325644791126	0.009957325644791126	0.011379800736904144	0.001422475092113018	0.02418207749724388	0.008534850552678108	0.001422475092113018	0.0	0.054054055362939835	0.004267425276339054	0.0	0.008534850552678108	0.0	0.021337127313017845	0.001422475092113018	0.001422475092113018	0.007112375460565091	0.04694167897105217	0.001422475092113018	0.0	0.0	0.0	0.001422475092113018	0.017069701105356216	0.008534850552678108	0.052631579339504235	0.004267425276339054	0.022759601473808292	0.004267425276339054	0.029871977865695957	0.002844950184226036	0.0	0.008534850552678108	0.0	0.001422475092113018	0.0	0.0	0.0	0.031294453889131546	0.0	0.002844950184226036	0.002844950184226036
0.014157013967633247	0.00900900922715664	0.011583011597394943	0.0012870013015344741	0.020592020824551586	0.0077220075763762	0.0	0.0	0.01673101633787155	0.0	0.0025740026030689482	0.00900900922715664	0.0025740026030689482	0.0	0.0012870013015344741	0.019305018708109856	0.01673101633787155	0.0	0.01801801845431328	0.010296010412275793	0.006435006391257048	0.0051480052061378965	0.00900900922715664	0.0	0.03474903479218483	0.0038610037881881	0.0077220075763762	0.0025740026030689482	0.02187902107834816	0.03474903479218483	0.00900900922715664	0.011583011597394943	0.01673101633787155	0.014157013967633247	0.0154440151527524	0.01673101633787155	0.0	0.0	0.006435006391257048	0.0	0.00900900922715664	0.0038610037881881	0.0476190485060215	0.006435006391257048	0.020592020824551586	0.0025740026030689482	0.0025740026030689482	0.0	0.0012870013015344741	0.0
0.0	0.161122664809227	0.0	0.0	0.0	0.016632016748189926	0.0	0.0	0.0	0.0	0.0	0.0010395010467618704	0.018711019307374958	0.02494802512228489	0.0	0.03222453221678734	0.0	0.02494802512228489	0.0	0.0	0.0	0.0	0.0010395010467618704	0.0	0.0	0.003118503140285611	0.005197505000978707	0.0	0.0	0.0041580041870474815	0.0020790020935237408	0.0	0.0	0.010395010001957415	0.0	0.0010395010467618704	0.0	0.0	0.0	0.0	0.0	0.0	0.0	0.003118503140285611	0.0	0.0	0.011434511281549929	0.0020790020935237408	0.0	0.06340956687927246
0.0026455025654286146	0.007936508394777775	0.0	0.0	0.018518518656492237	0.029100529849529263	0.0	0.0	0.0	0.0026455025654286146	0.007936508394777775	0.02380952425301075	0.013227513059973715	0.0	0.0	0.0317460335791111	0.0	0.005291005130857229	0.02116402052342892	0.0317460335791111	0.018518518656492237	0.0	0.04232804104685784	0.01587301678955555	0.013227513059973715	0.010582010261714458	0.0026455025654286146	0.026455026119947437	0.02116402052342892	0.04232804104685784	0.04497354477643967	0.0	0.0	0.0	0.02380952425301075	0.005291005130857229	0.0	0.0	0.0	0.0	0.0	0.0	0.010582010261714458	0.0	0.02380952425301075	0.0	0.0	0.005291005130857229	0.0	0.0
0.02220077253878117	0.016409266740083694	0.04054053872823715	0.004826254677027464	0.0038610037881881	0.002895752899348736	0.012548262253403664	0.021235521882772446	0.000965250947047025	0.046332046389579766	0.009652509354054928	0.0	0.009652509354054928	0.00193050189409405	0.012548262253403664	0.0	0.017374517396092415	0.004826254677027464	0.0154440151527524	0.0038610037881881	0.006756756920367479	0.0	0.0	0.0038610037881881	0.021235521882772446	0.010617760941386223	0.004826254677027464	0.0	0.0	0.00193050189409405	0.0	0.0	0.00193050189409405	0.023166023194789886	0.01447876449674368	0.005791505798697472	0.0077220075763762	0.027027027681469917	0.0077220075763762	0.0077220075763762	0.02220077253878117	0.010617760941386223	0.002895752899348736	0.0	0.002895752899348736	0.0	0.004826254677027464	0.000965250947047025	0.026061775162816048	0.005791505798697472
0.022435897961258888	0.0064102564938366404	0.11858974397182465	0.0010683761211112142	0.0010683761211112142	0.003205128246918321	0.01816239394247532	0.0021367522422224283	0.014957264997065069	0.010683760978281498	0.0074786324985325345	0.0	0.003205128246918321	0.009615384973585606	0.0074786324985325345	0.0	0.014957264997065069	0.0	0.0074786324985325345	0.0	0.008547008968889713	0.0021367522422224283	0.013888888992369177	0.0	0.01816239394247532	0.008547008968889713	0.014957264997065069	0.0	0.0	0.0	0.012820512987673284	0.0021367522422224283	0.017094017937779427	0.020299145951867104	0.06410256773233414	0.0	0.03632478788495064	0.022435897961258888	0.004273504484444857	0.019230769947171208	0.005341880489140749	0.0021367522422224283	0.003205128246918321	0.0	0.0	0.0	0.01175213698297739	0.0010683761211112142	0.016025641933083534	0.0010683761211112142
0.0	0.004700352437794209	0.0	0.001175088109448552	0.0023501762188971047	0.0317273810505867	0.0	0.0	0.019976498559117317	0.005875440780073404	0.0023501762188971047	0.02232667431235313	0.018801409751176838	0.0	0.0	0.02937720343470573	0.005875440780073404	0.015276146121323109	0.0	0.0023501762188971047	0.0035252643283456564	0.0035252643283456564	0.005875440780073404	0.005875440780073404	0.004700352437794209	0.019976498559117317	0.0035252643283456564	0.02937720343470573	0.004700352437794209	0.0023501762188971047	0.004700352437794209	0.007050528656691313	0.008225616998970509	0.010575792752206327	0.0	0.0	0.0	0.0035252643283456564	0.0	0.0	0.009400704875588415	0.02232667431235313	0.0	0.001175088109448552	0.004700352437794209	0.025851938873529438	0.0	0.0023501762188971047	0.009400704875588415	0.04347826167941093
0.0	0.0	0.0	0.0	0.0	0.0	0.0	0.0	0.0	0.0	0.0	0.0	0.015647226944565773	0.0	0.0	0.0	0.0	0.0412517786026001	0.0	0.0	0.008534850552678108	0.0	0.0	0.0	0.0	0.0	0.011379800736904144	0.0	0.0	0.0	0.0	0.001422475092113018	0.0	0.0	0.0	0.004267425276339054	0.0	0.0	0.008534850552678108	0.0	0.0	0.0	0.0	0.0	0.004267425276339054	0.0	0.0	0.004267425276339054	0.0	0.17069701850414276
0.14639639854431152	0.0416666679084301	0.03378378227353096	0.02927927859127521	0.00112612615339458	0.00112612615339458	0.0	0.0	0.023648649454116818	0.0	0.00450450461357832	0.00450450461357832	0.01801801845431328	0.0	0.020270269364118576	0.00450450461357832	0.030405405908823013	0.0	0.011261261068284513	0.0	0.01689189113676548	0.037162162363529205	0.0	0.0	0.05180180072784424	0.00450450461357832	0.019144143909215927	0.0	0.0	0.0	0.0	0.030405405908823013	0.05292792618274689	0.0033783784601837397	0.0	0.006756756920367479	0.0	0.0	0.01801801845431328	0.0	0.0	0.0	0.0	0.0	0.0033783784601837397	0.0	0.005630630534142257	0.00112612615339458	0.0	0.0
0.09667360037565233	0.016632016748189926	0.009355509653687477	0.007276507094502448	0.005197505000978707	0.036382537335157394	0.0	0.0	0.0010395010467618704	0.0	0.03222453221678734	0.005197505000978707	0.003118503140285611	0.020790020003914837	0.003118503140285611	0.02390852384269237	0.0291060283780098	0.007276507094502448	0.011434511281549929	0.021829521283507347	0.0041580041870474815	0.016632016748189926	0.014553014189004896	0.020790020003914837	0.0291060283780098	0.009355509653687477	0.006237006280571222	0.0	0.016632016748189926	0.025987526401877403	0.013513513840734959	0.008316008374094963	0.0041580041870474815	0.010395010001957415	0.0020790020935237408	0.009355509653687477	0.006237006280571222	0.007276507094502448	0.007276507094502448	0.0	0.0	0.0	0.014553014189004896	0.003118503140285611	0.020790020003914837	0.0	0.0	0.0020790020935237408	0.009355509653687477	0.0041580041870474815
0.014619883149862291	0.03216374292969704	0.008771929889917374	0.001461988314986229	0.004385964944958687	0.002923976629972458	0.014619883149862291	0.0	0.01608187146484852	0.011695906519889832	0.01608187146484852	0.013157894834876059	0.001461988314986229	0.026315789669752118	0.026315789669752118	0.014619883149862291	0.010233918204903604	0.005847953259944916	0.04093567281961441	0.005847953259944916	0.04532163590192795	0.002923976629972458	0.010233918204903604	0.0	0.0204678364098072	0.005847953259944916	0.023391813039779663	0.0	0.019005848094820976	0.0	0.010233918204903604	0.005847953259944916	0.033625729382038116	0.019005848094820976	0.001461988314986229	0.014619883149862291	0.004385964944958687	0.002923976629972458	0.017543859779834747	0.0	0.0	0.014619883149862291	0.005847953259944916	0.0	0.0	0.017543859779834747	0.017543859779834747	0.001461988314986229	0.0	0.0
0.0	0.0020020019728690386	0.005005004815757275	0.0	0.011011010967195034	0.022022021934390068	0.0	0.004004003945738077	0.004004003945738077	0.028028028085827827	0.01601601578295231	0.019019018858671192	0.0	0.0010010009864345193	0.0020020019728690386	0.031031031161546707	0.00900900922715664	0.00900900922715664	0.0010010009864345193	0.005005004815757275	0.004004003945738077	0.00300300307571888	0.01601601578295231	0.006006006151437759	0.005005004815757275	0.044044043868780136	0.00900900922715664	0.022022021934390068	0.026026025414466858	0.06306306272745132	0.01801801845431328	0.0	0.025025025010108948	0.006006006151437759	0.01701701618731022	0.0	0.006006006151437759	0.03203203156590462	0.0	0.0	0.006006006151437759	0.011011010967195034	0.004004003945738077	0.0010010009864345193	0.02402402460575104	0.007007007021456957	0.0	0.0010010009864345193	0.025025025010108948	0.01601601578295231
0.02222222276031971	0.06111111119389534	0.0	0.0	0.011111111380159857	0.0	0.014444444328546526	0.0011111111380159855	0.005555555690079928	0.011111111380159857	0.06444444507360457	0.0	0.008888889104127884	0.0011111111380159855	0.018888888880610463	0.0	0.018888888880610463	0.004444444552063942	0.004444444552063942	0.02777777798473835	0.005555555690079928	0.014444444328546526	0.0	0.0	0.018888888880610463	0.012222222052514551	0.007777777966111898	0.0	0.018888888880610463	0.0	0.0	0.002222222276031971	0.0011111111380159855	0.01666666753590107	0.0	0.002222222276031971	0.021111110225319862	0.023333333432674408	0.014444444328546526	0.0	0.002222222276031971	0.004444444552063942	0.017777778208255768	0.0	0.0	0.0	0.009999999776482582	0.0	0.002222222276031971	0.0033333334140479565
0.0	0.027027027681469917	0.0	0.0	0.021021021530032158	0.03503503650426865	0.004004003945738077	0.0	0.01201201230287552	0.0010010009864345193	0.0300300307571888	0.00300300307571888	0.007007007021456957	0.0	0.0010010009864345193	0.031031031161546707	0.00300300307571888	0.025025025010108948	0.0	0.0010010009864345193	0.0010010009864345193	0.005005004815757275	0.015015015378594397	0.006006006151437759	0.005005004815757275	0.015015015378594397	0.006006006151437759	0.056056056171655655	0.015015015378594397	0.015015015378594397	0.014014014042913914	0.0	0.014014014042913914	0.014014014042913914	0.0	0.0020020019728690386	0.00300300307571888	0.0010010009864345193	0.00300300307571888	0.0010010009864345193	0.0	0.0020020019728690386	0.0	0.00300300307571888	0.015015015378594397	0.005005004815757275	0.007007007021456957	0.0010010009864345193	0.0200200192630291	0.01001000963151455
0.1463187336921692	0.0	0.07735321670770645	0.014911463484168053	0.0018639329355210066	0.005591798573732376	0.0	0.0065237651579082	0.003727865871042013	0.0009319664677605033	0.0065237651579082	0.0	0.009319664910435677	0.01957129500806332	0.007455731742084026	0.0	0.022367194294929504	0.0	0.02516309358179569	0.0018639329355210066	0.009319664910435677	0.03075489215552807	0.0	0.0	0.014911463484168053	0.0	0.003727865871042013	0.0	0.0	0.002795899286866188	0.0	0.01770736277103424	0.01957129500806332	0.0	0.04193849116563797	0.004659832455217838	0.0	0.0	0.0130475303158164	0.002795899286866188	0.0009319664677605033	0.0	0.008387697860598564	0.0	0.0	0.0	0.0	0.0009319664677605033	0.0	0.0
0.033033031970262534	0.01201201230287552	0.027027027681469917	0.01001000963151455	0.0	0.004004003945738077	0.007007007021456957	0.004004003945738077	0.005005004815757275	0.0400400385260582	0.013013012707233429	0.0	0.00900900922715664	0.0	0.004004003945738077	0.00300300307571888	0.025025025010108948	0.0020020019728690386	0.0200200192630291	0.008008007891476154	0.007007007021456957	0.005005004815757275	0.0	0.00900900922715664	0.01601601578295231	0.00900900922715664	0.008008007891476154	0.0	0.0	0.0010010009864345193	0.0010010009864345193	0.007007007021456957	0.0200200192630291	0.02402402460575104	0.03403403237462044	0.004004003945738077	0.008008007891476154	0.005005004815757275	0.01001000963151455	0.00900900922715664	0.0020020019728690386	0.004004003945738077	0.0010010009864345193	0.0	0.006006006151437759	0.008008007891476154	0.00300300307571888	0.0	0.03403403237462044	0.01001000963151455
0.02162162214517593	0.03675675764679909	0.004324324429035187	0.035675674676895135	0.0	0.0021621622145175934	0.0021621622145175934	0.06378378719091415	0.01621621660888195	0.027027027681469917	0.0	0.0	0.00972972996532917	0.007567567750811577	0.004324324429035187	0.0	0.023783784359693527	0.017297297716140747	0.0	0.0032432433217763896	0.0	0.0	0.0	0.007567567750811577	0.0010810811072587967	0.01945945993065834	0.006486486643552779	0.0	0.0	0.0	0.0	0.0	0.029189189895987514	0.011891892179846764	0.0	0.012972973287105559	0.0	0.07243243604898453	0.007567567750811577	0.005405405536293984	0.005405405536293984	0.029189189895987514	0.0021621622145175934	0.0010810811072587967	0.0	0.0010810811072587967	0.005405405536293984	0.0	0.011891892179846764	0.006486486643552779
0.014880952425301075	0.009920635260641577	0.02380952425301075	0.006944444496184588	0.0	0.001984127098694444	0.005952381063252688	0.0039682541973888865	0.006944444496184588	0.01686508022248745	0.005952381063252688	0.0	0.0039682541973888865	0.0	0.02083333395421505	0.0	0.02281746082007885	0.0039682541973888865	0.03075396828353405	0.0	0.01785714365541935	0.0	0.0	0.006944444496184588	0.014880952425301075	0.0	0.0	0.0	0.0039682541973888865	0.0	0.0	0.013888888992369177	0.01587301678955555	0.012896825559437277	0.005952381063252688	0.001984127098694444	0.009920635260641577	0.02083333395421505	0.02182539738714695	0.000992063549347222	0.0317460335791111	0.008928571827709675	0.005952381063252688	0.0	0.0	0.008928571827709675	0.0049603176303207866	0.000992063549347222	0.0317460335791111	0.010912698693573477
0.021604938432574272	0.0	0.0	0.010802469216287136	0.0007716049440205097	0.0023148148320615287	0.043209876865148544	0.006944444496184588	0.01774691417813301	0.02854938246309757	0.0023148148320615287	0.00848765391856432	0.0007716049440205097	0.006172839552164078	0.02237654291093349	0.012345679104328156	0.012345679104328156	0.0	0.0023148148320615287	0.0023148148320615287	0.01774691417813301	0.009259259328246115	0.02469135820865631	0.021604938432574272	0.01697530783712864	0.0023148148320615287	0.0	0.007716049440205097	0.013888888992369177	0.018518518656492237	0.02469135820865631	0.0023148148320615287	0.06327160447835922	0.0	0.0	0.0	0.03240740671753884	0.014660493470728397	0.0	0.0	0.0486111119389534	0.01003086380660534	0.0	0.0	0.0	0.054012347012758255	0.01774691417813301	0.0007716049440205097	0.0046296296641230575	0.0
0.058880310505628586	0.017374517396092415	0.005791505798697472	0.0077220075763762	0.0	0.012548262253403664	0.00193050189409405	0.0038610037881881	0.029922779649496082	0.005791505798697472	0.0077220075763762	0.0154440151527524	0.012548262253403664	0.0038610037881881	0.002895752899348736	0.02413127385079861	0.02413127385079861	0.005791505798697472	0.0077220075763762	0.0	0.012548262253403664	0.018339768052101132	0.006756756920367479	0.010617760941386223	0.0077220075763762	0.002895752899348736	0.0038610037881881	0.0154440151527524	0.011583011597394943	0.0	0.006756756920367479	0.00193050189409405	0.025096524506807327	0.009652509354054928	0.00193050189409405	0.0	0.002895752899348736	0.000965250947047025	0.004826254677027464	0.000965250947047025	0.005791505798697472	0.02220077253878117	0.002895752899348736	0.0	0.011583011597394943	0.017374517396092415	0.004826254677027464	0.00193050189409405	0.03281853348016739	0.0
0.122122123837471	0.057057056576013565	0.00900900922715664	0.01801801845431328	0.004004003945738077	0.004004003945738077	0.00900900922715664	0.033033031970262534	0.0	0.015015015378594397	0.03403403237462044	0.0	0.021021021530032158	0.03203203156590462	0.014014014042913914	0.0	0.006006006151437759	0.0	0.008008007891476154	0.013013012707233429	0.008008007891476154	0.008008007891476154	0.0010010009864345193	0.0	0.01601601578295231	0.008008007891476154	0.01601601578295231	0.0	0.0	0.0	0.0020020019728690386	0.0	0.0	0.007007007021456957	0.0	0.00900900922715664	0.00300300307571888	0.006006006151437759	0.01001000963151455	0.004004003945738077	0.0	0.0	0.0	0.0	0.00300300307571888	0.0	0.006006006151437759	0.0	0.014014014042913914	0.028028028085827827
0.008718395605683327	0.020924149081110958	0.0034873583354055877	0.0	0.010462074540555477	0.027027027681469917	0.0	0.0052310372702777394	0.01394943334162235	0.015693113207817078	0.019180471077561382	0.004359197802841663	0.0	0.0	0.0	0.006974716670811175	0.006102877203375101	0.020924149081110958	0.004359197802841663	0.020924149081110958	0.011333914473652841	0.0	0.023539667949080467	0.008718395605683327	0.009590235538780691	0.04359197989106178	0.0052310372702777394	0.0	0.02179598994553089	0.030514385551214218	0.023539667949080467	0.01394943334162235	0.020924149081110958	0.01394943334162235	0.0	0.0034873583354055877	0.0017436791677027939	0.017436791211366653	0.0	0.0	0.0052310372702777394	0.015693113207817078	0.0008718395838513969	0.0	0.024411508813500404	0.1020052284002304	0.0	0.0026155186351388693	0.006102877203375101	0.006102877203375101
0.12837837636470795	0.025096524506807327	0.07528957724571228	0.016409266740083694	0.0	0.0	0.010617760941386223	0.026061775162816048	0.0077220075763762	0.002895752899348736	0.000965250947047025	0.0	0.018339768052101132	0.03281853348016739	0.0038610037881881	0.0	0.017374517396092415	0.0	0.02799227833747864	0.00193050189409405	0.010617760941386223	0.002895752899348736	0.0	0.0	0.0	0.00193050189409405	0.0	0.0	0.0	0.0	0.0	0.0	0.02895752899348736	0.008687258698046206	0.029922779649496082	0.0038610037881881	0.0	0.005791505798697472	0.0	0.0	0.0	0.0	0.0	0.0	0.00193050189409405	0.0	0.018339768052101132	0.00193050189409405	0.0	0.0
0.019019018858671192	0.00300300307571888	0.022022021934390068	0.00900900922715664	0.004004003945738077	0.0	0.01701701618731022	0.006006006151437759	0.014014014042913914	0.015015015378594397	0.004004003945738077	0.0	0.015015015378594397	0.0300300307571888	0.00900900922715664	0.0	0.03403403237462044	0.011011010967195034	0.006006006151437759	0.00300300307571888	0.00900900922715664	0.0300300307571888	0.0020020019728690386	0.023023022338747975	0.0200200192630291	0.00300300307571888	0.01201201230287552	0.0	0.0	0.005005004815757275	0.0020020019728690386	0.006006006151437759	0.0300300307571888	0.014014014042913914	0.0010010009864345193	0.006006006151437759	0.013013012707233429	0.029029028490185738	0.008008007891476154	0.014014014042913914	0.04904904961585999	0.013013012707233429	0.00300300307571888	0.0020020019728690386	0.0020020019728690386	0.0020020019728690386	0.01201201230287552	0.0010010009864345193	0.015015015378594397	0.0020020019728690386
0.0	0.0009259259095415473	0.0009259259095415473	0.0	0.024074073880910873	0.009259259328246115	0.006481481250375509	0.0	0.017592592164874073	0.0018518518190830946	0.01944444514811039	0.0009259259095415473	0.005555555690079928	0.0009259259095415473	0.011111111380159857	0.0018518518190830946	0.0009259259095415473	0.007407407276332378	0.008333333767950535	0.03333333507180214	0.002777777845039964	0.005555555690079928	0.02777777798473835	0.014814814552664757	0.008333333767950535	0.013888888992369177	0.0046296296641230575	0.0	0.018518518656492237	0.0203703697770834	0.017592592164874073	0.006481481250375509	0.0555555559694767	0.015740741044282913	0.0	0.006481481250375509	0.008333333767950535	0.0009259259095415473	0.003703703638166189	0.0	0.0416666679084301	0.005555555690079928	0.0046296296641230575	0.006481481250375509	0.0046296296641230575	0.003703703638166189	0.0009259259095415473	0.002777777845039964	0.0	0.0
0.014101057313382626	0.007050528656691313	0.005875440780073404	0.014101057313382626	0.001175088109448552	0.030552292242646217	0.001175088109448552	0.011750881560146809	0.011750881560146809	0.016451233997941017	0.035252645611763	0.012925969436764715	0.009400704875588415	0.0	0.010575792752206327	0.02937720343470573	0.0035252643283456564	0.005875440780073404	0.015276146121323109	0.005875440780073404	0.0035252643283456564	0.007050528656691313	0.011750881560146809	0.027027027681469917	0.032902467995882034	0.0023501762188971047	0.0023501762188971047	0.016451233997941017	0.010575792752206327	0.019976498559117317	0.008225616998970509	0.0035252643283456564	0.018801409751176838	0.02232667431235313	0.007050528656691313	0.0023501762188971047	0.007050528656691313	0.015276146121323109	0.0023501762188971047	0.001175088109448552	0.005875440780073404	0.0023501762188971047	0.0023501762188971047	0.005875440780073404	0.012925969436764715	0.0	0.005875440780073404	0.004700352437794209	0.03760281950235367	0.005875440780073404
0.03474903479218483	0.050193049013614655	0.0025740026030689482	0.01673101633787155	0.0077220075763762	0.0	0.0025740026030689482	0.03861003741621971	0.0025740026030689482	0.014157013967633247	0.024453025311231613	0.0	0.02574002556502819	0.0012870013015344741	0.00900900922715664	0.0	0.00900900922715664	0.0012870013015344741	0.0012870013015344741	0.03861003741621971	0.0038610037881881	0.014157013967633247	0.0	0.0025740026030689482	0.0012870013015344741	0.010296010412275793	0.012870012782514095	0.0	0.0	0.019305018708109856	0.0	0.0	0.042471043765544884	0.020592020824551586	0.0	0.0077220075763762	0.0	0.020592020824551586	0.0025740026030689482	0.00900900922715664	0.0038610037881881	0.0012870013015344741	0.0	0.0	0.0	0.0	0.014157013967633247	0.0	0.0025740026030689482	0.048906050622463226
0.013013012707233429	0.026026025414466858	0.0020020019728690386	0.023023022338747975	0.0	0.00300300307571888	0.0	0.019019018858671192	0.0020020019728690386	0.023023022338747975	0.0	0.0	0.027027027681469917	0.04304304346442223	0.023023022338747975	0.0	0.00900900922715664	0.0	0.022022021934390068	0.0	0.023023022338747975	0.005005004815757275	0.005005004815757275	0.0	0.013013012707233429	0.029029028490185738	0.006006006151437759	0.0	0.0	0.0	0.0	0.0	0.0	0.008008007891476154	0.029029028490185738	0.0	0.004004003945738077	0.0	0.01801801845431328	0.01601601578295231	0.0	0.005005004815757275	0.0	0.0	0.0	0.0	0.0010010009864345193	0.0010010009864345193	0.00300300307571888	0.0
0.001176470541395247	0.0117647061124444	0.004705882165580988	0.01294117607176304	0.001176470541395247	0.0117647061124444	0.0	0.004705882165580988	0.0058823530562222	0.0	0.021176470443606377	0.0058823530562222	0.0	0.001176470541395247	0.0	0.004705882165580988	0.002352941082790494	0.055294118821620934	0.004705882165580988	0.002352941082790494	0.016470588743686676	0.0058823530562222	0.0058823530562222	0.019999999552965164	0.0	0.015294117853045462	0.021176470443606377	0.0	0.0117647061124444	0.0117647061124444	0.009411764331161976	0.02588235214352608	0.007058823481202126	0.007058823481202126	0.003529411740601063	0.04823529347777367	0.0	0.008235294371843338	0.0	0.0	0.0	0.0058823530562222	0.002352941082790494	0.0	0.0	0.010588235221803188	0.0	0.002352941082790494	0.001176470541395247	0.03647058829665184
0.0147569440305233	0.0980902761220932	0.0442708320915699	0.0034722222480922933	0.0	0.0	0.01128472201526165	0.0034722222480922933	0.0086805559694767	0.0	0.009548611007630823	0.0008680555620230733	0.002604166744276881	0.0	0.0	0.006944444496184588	0.0251736119389534	0.00434027798473835	0.0147569440305233	0.0	0.02604166604578495	0.013888888992369177	0.00434027798473835	0.0	0.0	0.010416666977107523	0.01822916604578495	0.002604166744276881	0.013020833022892477	0.0	0.00434027798473835	0.006076388992369175	0.0086805559694767	0.009548611007630823	0.0078125	0.0017361111240461467	0.0017361111240461467	0.0034722222480922933	0.010416666977107523	0.0	0.0078125	0.002604166744276881	0.0078125	0.0034722222480922933	0.01822916604578495	0.0	0.006076388992369175	0.0	0.0	0.0381944440305233
0.010536398738622664	0.0076628350652754315	0.010536398738622664	0.0009578543831594287	0.01915708743035793	0.02203065156936645	0.01532567013055086	0.0	0.04310344904661178	0.01628352515399456	0.02203065156936645	0.011494252830743791	0.0	0.012452106922864914	0.0009578543831594287	0.012452106922864914	0.0076628350652754315	0.0009578543831594287	0.01915708743035793	0.003831417532637715	0.002873563207685948	0.01915708743035793	0.02777777798473835	0.0	0.01532567013055086	0.0076628350652754315	0.0009578543831594287	0.009578543715178968	0.01532567013055086	0.0	0.028735632076859474	0.004789271857589482	0.013409961946308613	0.012452106922864914	0.024904213845729828	0.003831417532637715	0.01628352515399456	0.005747126415371896	0.0	0.0	0.03927202895283699	0.011494252830743791	0.01532567013055086	0.006704980973154306	0.0	0.011494252830743791	0.0	0.0009578543831594287	0.0	0.0
0.05092592537403107	0.02623456716537476	0.02237654291093349	0.01697530783712864	0.003858024720102549	0.016203703358769417	0.012345679104328156	0.00848765391856432	0.02006172761321068	0.013117283582687378	0.011574073694646358	0.003858024720102549	0.0007716049440205097	0.0023148148320615287	0.010802469216287136	0.007716049440205097	0.029320986941456795	0.011574073694646358	0.005401234608143568	0.015432098880410194	0.01003086380660534	0.012345679104328156	0.01003086380660534	0.011574073694646358	0.015432098880410194	0.003858024720102549	0.007716049440205097	0.0	0.0023148148320615287	0.007716049440205097	0.013117283582687378	0.00848765391856432	0.009259259328246115	0.021604938432574272	0.019290123134851456	0.009259259328246115	0.013888888992369177	0.0046296296641230575	0.003086419776082039	0.0	0.0023148148320615287	0.006944444496184588	0.0046296296641230575	0.00848765391856432	0.0	0.0	0.00848765391856432	0.0	0.014660493470728397	0.005401234608143568
0.010810811072587969	0.027027027681469917	0.0	0.0010810811072587967	0.010810811072587969	0.0324324332177639	0.0	0.0	0.018378378823399544	0.006486486643552779	0.007567567750811577	0.007567567750811577	0.010810811072587969	0.008648648858070374	0.0	0.03351351246237755	0.028108108788728714	0.025945946574211117	0.0010810811072587967	0.0021621622145175934	0.0	0.0	0.014054054394364357	0.08756756782531737	0.0032432433217763896	0.011891892179846764	0.005405405536293984	0.059459459036588676	0.012972973287105559	0.0010810811072587967	0.014054054394364357	0.0	0.0324324332177639	0.028108108788728714	0.0	0.0	0.0	0.00972972996532917	0.0032432433217763896	0.0010810811072587967	0.011891892179846764	0.011891892179846764	0.0	0.0	0.012972973287105559	0.015135135501623154	0.0032432433217763896	0.0010810811072587967	0.025945946574211117	0.011891892179846764
0.02361111156642437	0.013888888992369177	0.008333333767950535	0.008333333767950535	0.015277777798473837	0.002777777845039964	0.008333333767950535	0.0	0.005555555690079928	0.02083333395421505	0.01805555634200573	0.004166666883975267	0.012500000186264515	0.009722222574055195	0.01666666753590107	0.005555555690079928	0.02638888917863369	0.013888888992369177	0.006944444496184588	0.004166666883975267	0.02500000037252903	0.005555555690079928	0.012500000186264515	0.011111111380159857	0.02083333395421505	0.011111111380159857	0.01666666753590107	0.0	0.01944444514811039	0.0	0.012500000186264515	0.009722222574055195	0.05277777835726738	0.01805555634200573	0.009722222574055195	0.012500000186264515	0.001388888922519982	0.005555555690079928	0.015277777798473837	0.0	0.02500000037252903	0.011111111380159857	0.02222222276031971	0.006944444496184588	0.01805555634200573	0.001388888922519982	0.009722222574055195	0.002777777845039964	0.02083333395421505	0.0
0.05452674999833107	0.016460904851555824	0.020576132461428642	0.005144033115357161	0.012345679104328156	0.011316872201859951	0.001028806553222239	0.0	0.03703703731298447	0.0	0.020576132461428642	0.006172839552164078	0.0	0.0	0.001028806553222239	0.006172839552164078	0.038065843284130096	0.002057613106444478	0.03292180970311165	0.021604938432574272	0.002057613106444478	0.01440329197794199	0.020576132461428642	0.003086419776082039	0.04012345522642136	0.006172839552164078	0.0	0.0	0.015432098880410194	0.011316872201859951	0.022633744403719902	0.007201645988970995	0.020576132461428642	0.017489712685346603	0.034979425370693214	0.009259259328246115	0.0	0.003086419776082039	0.0	0.0	0.02366255223751068	0.001028806553222239	0.02674897201359272	0.006172839552164078	0.0	0.0	0.01337448600679636	0.001028806553222239	0.008230452425777912	0.0
0.003831417532637715	0.01628352515399456	0.0	0.011494252830743791	0.023946359753608704	0.005747126415371896	0.0019157087663188575	0.005747126415371896	0.0	0.0	0.008620689623057842	0.002873563207685948	0.014367816038429737	0.006704980973154306	0.0	0.010536398738622664	0.0009578543831594287	0.05076628178358078	0.003831417532637715	0.033524904400110245	0.02203065156936645	0.009578543715178968	0.012452106922864914	0.008620689623057842	0.0076628350652754315	0.024904213845729828	0.006704980973154306	0.008620689623057842	0.01532567013055086	0.004789271857589482	0.011494252830743791	0.002873563207685948	0.0	0.03831417486071586	0.0	0.011494252830743791	0.003831417532637715	0.008620689623057842	0.0	0.0009578543831594287	0.0009578543831594287	0.0009578543831594287	0.0009578543831594287	0.004789271857589482	0.0	0.0009578543831594287	0.0076628350652754315	0.0019157087663188575	0.006704980973154306	0.028735632076859474
0.044226042926311486	0.06019655987620354	0.0	0.003685503732413053	0.0	0.0	0.0	0.0	0.0	0.0012285012053325774	0.0	0.0	0.011056510731577871	0.00491400482133031	0.0	0.0	0.014742014929652212	0.022113021463155743	0.0	0.0	0.020884521305561062	0.0	0.0	0.0	0.013513513840734959	0.022113021463155743	0.0012285012053325774	0.0	0.0	0.0	0.0	0.03808353841304779	0.0	0.030712530016899112	0.0	0.0565110556781292	0.0	0.0	0.006142505910247564	0.0	0.0	0.0	0.0	0.0	0.002457002410665155	0.0	0.002457002410665155	0.0012285012053325774	0.0012285012053325774	0.006142505910247564
0.044802866876125336	0.0	0.03046594932675362	0.017025088891386986	0.010752688162028791	0.01344086043536663	0.021505376324057583	0.0008960573468357325	0.025089606642723083	0.017025088891386986	0.016129031777381897	0.0	0.0	0.001792114693671465	0.005376344081014396	0.01344086043536663	0.018817204982042316	0.005376344081014396	0.03673835098743439	0.0	0.02688172087073326	0.017921147868037224	0.024193547666072845	0.001792114693671465	0.022401433438062668	0.004480286967009306	0.00358422938734293	0.0	0.001792114693671465	0.0008960573468357325	0.024193547666072845	0.0098566310480237	0.05645161122083664	0.00358422938734293	0.021505376324057583	0.005376344081014396	0.01433691754937172	0.005376344081014396	0.001792114693671465	0.0	0.02060931921005249	0.006272401660680771	0.012544803321361542	0.0	0.0	0.004480286967009306	0.01344086043536663	0.0008960573468357325	0.00358422938734293	0.0
0.10710711032152176	0.029029028490185738	0.004004003945738077	0.0010010009864345193	0.0	0.0020020019728690386	0.04304304346442223	0.007007007021456957	0.00900900922715664	0.023023022338747975	0.021021021530032158	0.0	0.004004003945738077	0.014014014042913914	0.0	0.0	0.04504504427313805	0.0	0.01701701618731022	0.006006006151437759	0.0	0.021021021530032158	0.0	0.015015015378594397	0.01001000963151455	0.0010010009864345193	0.0	0.0	0.0	0.053053051233291626	0.0010010009864345193	0.00300300307571888	0.015015015378594397	0.00900900922715664	0.0010010009864345193	0.0020020019728690386	0.050050050020217896	0.033033031970262534	0.0	0.00300300307571888	0.029029028490185738	0.006006006151437759	0.015015015378594397	0.0020020019728690386	0.0010010009864345193	0.0	0.008008007891476154	0.0020020019728690386	0.004004003945738077	0.0
0.0046296296641230575	0.0046296296641230575	0.05000000074505806	0.0	0.006481481250375509	0.026851851493120197	0.0	0.0	0.0018518518190830946	0.0046296296641230575	0.03240740671753884	0.015740741044282913	0.0	0.011111111380159857	0.012037036940455437	0.02314814738929272	0.0009259259095415473	0.02500000037252903	0.03333333507180214	0.0	0.018518518656492237	0.01666666753590107	0.010185184888541698	0.0	0.014814814552664757	0.003703703638166189	0.0018518518190830946	0.013888888992369177	0.02592592500150204	0.003703703638166189	0.011111111380159857	0.0	0.0203703697770834	0.007407407276332378	0.02500000037252903	0.005555555690079928	0.0018518518190830946	0.006481481250375509	0.011111111380159857	0.0018518518190830946	0.005555555690079928	0.0	0.021296296268701557	0.0018518518190830946	0.0009259259095415473	0.0009259259095415473	0.0	0.0009259259095415473	0.0018518518190830946	0.01666666753590107
0.035252645611763	0.09283196181058884	0.001175088109448552	0.014101057313382626	0.0	0.0023501762188971047	0.0023501762188971047	0.011750881560146809	0.010575792752206327	0.0	0.0035252643283456564	0.0035252643283456564	0.010575792752206327	0.0	0.005875440780073404	0.015276146121323109	0.0035252643283456564	0.0387779101729393	0.010575792752206327	0.0	0.008225616998970509	0.0035252643283456564	0.0	0.004700352437794209	0.0023501762188971047	0.0035252643283456564	0.0	0.004700352437794209	0.004700352437794209	0.001175088109448552	0.0	0.010575792752206327	0.0023501762188971047	0.009400704875588415	0.0023501762188971047	0.005875440780073404	0.0	0.010575792752206327	0.0	0.010575792752206327	0.001175088109448552	0.0	0.0	0.0023501762188971047	0.005875440780073404	0.005875440780073404	0.012925969436764715	0.001175088109448552	0.012925969436764715	0.025851938873529438
0.048798799514770515	0.009759759530425072	0.021021021530032158	0.0	0.0	0.007507507689297198	0.0052552553825080395	0.006006006151437759	0.00900900922715664	0.013513513840734959	0.0037537538446486	0.0	0.00300300307571888	0.00450450461357832	0.0007507507689297199	0.0	0.028528528288006783	0.006756756920367479	0.01801801845431328	0.00450450461357832	0.006756756920367479	0.0007507507689297199	0.0	0.0	0.01876876875758171	0.006756756920367479	0.0	0.0	0.0	0.0	0.0	0.0	0.008258257992565632	0.007507507689297198	0.007507507689297198	0.00225225230678916	0.00900900922715664	0.008258257992565632	0.0007507507689297199	0.0	0.007507507689297198	0.0052552553825080395	0.00900900922715664	0.0	0.0	0.0	0.00300300307571888	0.0007507507689297199	0.006006006151437759	0.04129129275679588
0.00300300307571888	0.01601601578295231	0.014014014042913914	0.014014014042913914	0.008008007891476154	0.0	0.007007007021456957	0.014014014042913914	0.033033031970262534	0.005005004815757275	0.007007007021456957	0.004004003945738077	0.02402402460575104	0.01201201230287552	0.006006006151437759	0.005005004815757275	0.00300300307571888	0.0010010009864345193	0.026026025414466858	0.01001000963151455	0.00900900922715664	0.011011010967195034	0.007007007021456957	0.013013012707233429	0.005005004815757275	0.00300300307571888	0.004004003945738077	0.0010010009864345193	0.0	0.015015015378594397	0.011011010967195034	0.011011010967195034	0.008008007891476154	0.023023022338747975	0.03703703731298447	0.008008007891476154	0.00300300307571888	0.00300300307571888	0.006006006151437759	0.0	0.03603603690862656	0.004004003945738077	0.00900900922715664	0.006006006151437759	0.0020020019728690386	0.0020020019728690386	0.0200200192630291	0.0020020019728690386	0.0	0.011011010967195034
0.01463963929563761	0.00900900922715664	0.00900900922715664	0.0	0.00900900922715664	0.02815315313637257	0.0	0.00112612615339458	0.0033783784601837397	0.022522522136569027	0.0	0.0	0.01576576568186283	0.01576576568186283	0.00450450461357832	0.034909911453723914	0.023648649454116818	0.01576576568186283	0.00225225230678916	0.022522522136569027	0.012387387454509735	0.027027027681469917	0.01801801845431328	0.0	0.011261261068284513	0.019144143909215927	0.007882882840931416	0.005630630534142257	0.00225225230678916	0.0394144132733345	0.01689189113676548	0.0	0.00225225230678916	0.02139639668166637	0.0	0.005630630534142257	0.0	0.0033783784601837397	0.00450450461357832	0.0	0.0	0.011261261068284513	0.0	0.0	0.00450450461357832	0.01801801845431328	0.0	0.00450450461357832	0.0	0.0
0.01532567013055086	0.0019157087663188575	0.07183907926082611	0.012452106922864914	0.0009578543831594287	0.0	0.009578543715178968	0.0076628350652754315	0.006704980973154306	0.005747126415371896	0.004789271857589482	0.0	0.012452106922864914	0.013409961946308613	0.006704980973154306	0.0	0.009578543715178968	0.0	0.03639846667647362	0.0	0.011494252830743791	0.009578543715178968	0.003831417532637715	0.0019157087663188575	0.0	0.0	0.013409961946308613	0.0	0.022988505661487583	0.0009578543831594287	0.003831417532637715	0.01628352515399456	0.06321839243173599	0.0019157087663188575	0.04693486541509628	0.0019157087663188575	0.028735632076859474	0.014367816038429737	0.005747126415371896	0.006704980973154306	0.0076628350652754315	0.006704980973154306	0.0	0.0	0.0	0.0	0.0019157087663188575	0.0009578543831594287	0.002873563207685948	0.0
0.002895752899348736	0.10328185558319093	0.00193050189409405	0.0	0.0	0.011583011597394943	0.0	0.0	0.0	0.023166023194789886	0.000965250947047025	0.004826254677027464	0.0154440151527524	0.0077220075763762	0.006756756920367479	0.017374517396092415	0.0077220075763762	0.0154440151527524	0.005791505798697472	0.0	0.00193050189409405	0.0038610037881881	0.00193050189409405	0.0308880303055048	0.008687258698046206	0.0154440151527524	0.009652509354054928	0.0	0.00193050189409405	0.0	0.00193050189409405	0.002895752899348736	0.006756756920367479	0.05791505798697472	0.006756756920367479	0.013513513840734959	0.0	0.03474903479218483	0.0077220075763762	0.0	0.000965250947047025	0.02413127385079861	0.0	0.0	0.00193050189409405	0.05598455667495728	0.004826254677027464	0.00193050189409405	0.009652509354054928	0.002895752899348736
0.10510510206222534	0.059059057384729385	0.011011010967195034	0.005005004815757275	0.008008007891476154	0.023023022338747975	0.0	0.01001000963151455	0.021021021530032158	0.019019018858671192	0.015015015378594397	0.0020020019728690386	0.01801801845431328	0.01701701618731022	0.006006006151437759	0.023023022338747975	0.023023022338747975	0.0020020019728690386	0.01001000963151455	0.0400400385260582	0.0	0.01701701618731022	0.0	0.0020020019728690386	0.01201201230287552	0.01001000963151455	0.0010010009864345193	0.0	0.0	0.031031031161546707	0.0	0.007007007021456957	0.013013012707233429	0.007007007021456957	0.004004003945738077	0.004004003945738077	0.0	0.007007007021456957	0.0010010009864345193	0.0	0.0	0.0020020019728690386	0.00900900922715664	0.005005004815757275	0.0	0.0	0.01601601578295231	0.0010010009864345193	0.022022021934390068	0.0
0.0020020019728690386	0.11611611396074295	0.022022021934390068	0.014014014042913914	0.0	0.0	0.0020020019728690386	0.0020020019728690386	0.0	0.0	0.006006006151437759	0.0	0.0010010009864345193	0.01001000963151455	0.044044043868780136	0.0	0.00900900922715664	0.0	0.01001000963151455	0.0	0.01701701618731022	0.01001000963151455	0.0	0.0	0.0020020019728690386	0.01201201230287552	0.004004003945738077	0.0	0.0	0.0	0.0	0.01701701618731022	0.0020020019728690386	0.03703703731298447	0.050050050020217896	0.005005004815757275	0.0010010009864345193	0.0	0.022022021934390068	0.013013012707233429	0.007007007021456957	0.0	0.008008007891476154	0.0010010009864345193	0.0	0.0	0.019019018858671192	0.0010010009864345193	0.0	0.01201201230287552
0.05444444343447685	0.012222222052514551	0.021111110225319862	0.0011111111380159855	0.0	0.0033333334140479565	0.035555556416511536	0.0033333334140479565	0.018888888880610463	0.041111111640930176	0.0033333334140479565	0.0	0.014444444328546526	0.006666666828095913	0.007777777966111898	0.0	0.021111110225319862	0.009999999776482582	0.02777777798473835	0.009999999776482582	0.0	0.006666666828095913	0.0	0.002222222276031971	0.029999999329447743	0.004444444552063942	0.0	0.0	0.0	0.0	0.0	0.0	0.0	0.015555555932223797	0.005555555690079928	0.0	0.012222222052514551	0.0011111111380159855	0.014444444328546526	0.031111111864447594	0.009999999776482582	0.0011111111380159855	0.004444444552063942	0.0	0.0	0.0	0.014444444328546526	0.0	0.011111111380159857	0.0
0.0012285012053325774	0.008599508553743362	0.003685503732413053	0.003685503732413053	0.002457002410665155	0.0	0.006142505910247564	0.018427519127726555	0.0	0.012285011820495129	0.006142505910247564	0.0012285012053325774	0.018427519127726555	0.023341523483395576	0.0	0.0	0.002457002410665155	0.020884521305561062	0.007371007464826106	0.0012285012053325774	0.002457002410665155	0.0159705150872469	0.0	0.0012285012053325774	0.0012285012053325774	0.03931203857064247	0.0	0.0	0.0	0.00491400482133031	0.0	0.002457002410665155	0.003685503732413053	0.030712530016899112	0.0	0.0	0.00491400482133031	0.0012285012053325774	0.003685503732413053	0.003685503732413053	0.011056510731577871	0.014742014929652212	0.0	0.00491400482133031	0.0012285012053325774	0.0	0.00491400482133031	0.0	0.018427519127726555	0.05036855116486549
0.007201645988970995	0.005144033115357161	0.005144033115357161	0.007201645988970995	0.007201645988970995	0.0	0.038065843284130096	0.009259259328246115	0.045267488807439804	0.02674897201359272	0.006172839552164078	0.003086419776082039	0.0	0.001028806553222239	0.02366255223751068	0.003086419776082039	0.006172839552164078	0.004115226212888956	0.012345679104328156	0.0	0.008230452425777912	0.021604938432574272	0.0	0.0	0.018518518656492237	0.006172839552164078	0.005144033115357161	0.0	0.010288066230714321	0.0	0.0	0.015432098880410194	0.007201645988970995	0.016460904851555824	0.011316872201859951	0.008230452425777912	0.039094649255275726	0.0	0.017489712685346603	0.0	0.0	0.01440329197794199	0.021604938432574272	0.001028806553222239	0.0	0.0	0.010288066230714321	0.001028806553222239	0.004115226212888956	0.0
0.03407755494117737	0.005875440780073404	0.025851938873529438	0.007050528656691313	0.001175088109448552	0.0023501762188971047	0.010575792752206327	0.025851938873529438	0.005875440780073404	0.030552292242646217	0.0	0.0	0.014101057313382626	0.012925969436764715	0.0035252643283456564	0.0	0.012925969436764715	0.005875440780073404	0.0458284355700016	0.005875440780073404	0.012925969436764715	0.009400704875588415	0.001175088109448552	0.001175088109448552	0.02115158550441265	0.007050528656691313	0.0	0.0	0.0	0.0	0.0	0.005875440780073404	0.0	0.0176263228058815	0.0176263228058815	0.004700352437794209	0.011750881560146809	0.005875440780073404	0.0035252643283456564	0.005875440780073404	0.0023501762188971047	0.0	0.0023501762188971047	0.0	0.008225616998970509	0.0	0.010575792752206327	0.0023501762188971047	0.0176263228058815	0.032902467995882034
0.019305018708109856	0.0025740026030689482	0.014157013967633247	0.0	0.0051480052061378965	0.029601030051708218	0.0	0.0025740026030689482	0.0038610037881881	0.029601030051708218	0.0077220075763762	0.0077220075763762	0.010296010412275793	0.0051480052061378965	0.0051480052061378965	0.03989703953266144	0.0051480052061378965	0.0051480052061378965	0.012870012782514095	0.0	0.00900900922715664	0.0051480052061378965	0.0012870013015344741	0.03861003741621971	0.011583011597394943	0.006435006391257048	0.006435006391257048	0.024453025311231613	0.011583011597394943	0.0	0.0038610037881881	0.0	0.03861003741621971	0.010296010412275793	0.020592020824551586	0.006435006391257048	0.0	0.010296010412275793	0.006435006391257048	0.0	0.0	0.0012870013015344741	0.0	0.0025740026030689482	0.012870012782514095	0.0025740026030689482	0.0025740026030689482	0.0012870013015344741	0.012870012782514095	0.0012870013015344741
0.034909911453723914	0.01463963929563761	0.04054053872823715	0.00112612615339458	0.01463963929563761	0.011261261068284513	0.0	0.0	0.0	0.00112612615339458	0.013513513840734959	0.00112612615339458	0.01463963929563761	0.00112612615339458	0.012387387454509735	0.023648649454116818	0.011261261068284513	0.0033783784601837397	0.012387387454509735	0.007882882840931416	0.00900900922715664	0.0	0.00900900922715664	0.00225225230678916	0.030405405908823013	0.00450450461357832	0.007882882840931416	0.0	0.005630630534142257	0.00112612615339458	0.00900900922715664	0.00900900922715664	0.013513513840734959	0.01801801845431328	0.00900900922715664	0.00112612615339458	0.00112612615339458	0.007882882840931416	0.010135134682059288	0.0	0.0033783784601837397	0.0033783784601837397	0.0033783784601837397	0.00450450461357832	0.00900900922715664	0.0	0.00112612615339458	0.00225225230678916	0.02477477490901947	0.013513513840734959
0.03203203156590462	0.02402402460575104	0.03503503650426865	0.022022021934390068	0.007007007021456957	0.0010010009864345193	0.006006006151437759	0.0300300307571888	0.011011010967195034	0.005005004815757275	0.004004003945738077	0.0	0.01701701618731022	0.03203203156590462	0.013013012707233429	0.0	0.041041042655706406	0.00300300307571888	0.023023022338747975	0.029029028490185738	0.007007007021456957	0.013013012707233429	0.0010010009864345193	0.00300300307571888	0.013013012707233429	0.005005004815757275	0.005005004815757275	0.0	0.0	0.0	0.0	0.0	0.022022021934390068	0.022022021934390068	0.03703703731298447	0.006006006151437759	0.0	0.0010010009864345193	0.015015015378594397	0.006006006151437759	0.01601601578295231	0.0	0.0200200192630291	0.0	0.0	0.0	0.01201201230287552	0.0	0.011011010967195034	0.0
0.031045751646161083	0.006535947788506746	0.0	0.0	0.008169935084879398	0.026960784569382668	0.0073529412038624295	0.0	0.04248366132378578	0.018790850415825844	0.006535947788506746	0.0073529412038624295	0.0	0.0	0.02042483724653721	0.018790850415825844	0.005718954373151064	0.005718954373151064	0.016339870169758797	0.026143791154026985	0.011437908746302128	0.013888888992369177	0.0008169934735633433	0.008169935084879398	0.026143791154026985	0.006535947788506746	0.002450980478897691	0.015522875823080541	0.009803921915590765	0.015522875823080541	0.0	0.004084967542439699	0.006535947788506746	0.014705882407724856	0.03349673375487328	0.003267973894253373	0.010620915330946444	0.0	0.017973857000470158	0.0	0.014705882407724856	0.002450980478897691	0.025326797738671303	0.006535947788506746	0.0	0.0016339869471266866	0.003267973894253373	0.0008169934735633433	0.004084967542439699	0.0
0.15515515208244324	0.3813813924789429	0.0	0.033033031970262534	0.0	0.0	0.0020020019728690386	0.033033031970262534	0.0	0.0	0.0	0.0	0.025025025010108948	0.03403403237462044	0.013013012707233429	0.0	0.06606606394052505	0.0	0.0	0.0	0.019019018858671192	0.007007007021456957	0.0	0.0	0.0	0.00900900922715664	0.013013012707233429	0.0	0.0	0.0	0.0	0.0	0.01001000963151455	0.007007007021456957	0.0	0.0	0.0	0.0	0.01001000963151455	0.0010010009864345193	0.0	0.0	0.0	0.0	0.0	0.0	0.00900900922715664	0.0	0.0	0.0
0.0	0.005555555690079928	0.017777778208255768	0.0011111111380159855	0.019999999552965164	0.009999999776482582	0.03444444388151169	0.008888889104127884	0.023333333432674408	0.07888888567686081	0.002222222276031971	0.002222222276031971	0.0033333334140479565	0.005555555690079928	0.009999999776482582	0.0033333334140479565	0.0011111111380159855	0.0	0.014444444328546526	0.0	0.0	0.0011111111380159855	0.009999999776482582	0.0	0.002222222276031971	0.006666666828095913	0.002222222276031971	0.0	0.0	0.0	0.009999999776482582	0.0011111111380159855	0.021111110225319862	0.005555555690079928	0.004444444552063942	0.0	0.03444444388151169	0.025555554777383804	0.004444444552063942	0.0	0.03444444388151169	0.021111110225319862	0.002222222276031971	0.0	0.0	0.006666666828095913	0.005555555690079928	0.0	0.002222222276031971	0.005555555690079928
0.01515151560306549	0.037878789007663734	0.0	0.007575757801532745	0.005050505045801401	0.0037878789007663727	0.0	0.0	0.0012626262614503505	0.002525252522900701	0.01262626238167286	0.0	0.0037878789007663727	0.0	0.005050505045801401	0.002525252522900701	0.010101010091602802	0.017676766961812973	0.0	0.017676766961812973	0.00631313119083643	0.0037878789007663727	0.020202020183205605	0.0	0.008838383480906488	0.02272727340459824	0.023989899083971974	0.0	0.03914141282439232	0.02525252476334572	0.020202020183205605	0.018939394503831863	0.002525252522900701	0.05934343487024307	0.0	0.021464645862579342	0.0	0.010101010091602802	0.005050505045801401	0.0	0.0	0.0	0.0	0.0037878789007663727	0.0012626262614503505	0.0	0.0	0.0012626262614503505	0.0	0.03030303120613098
0.0046296296641230575	0.0034722222480922933	0.013888888992369177	0.009259259328246115	0.006944444496184588	0.0046296296641230575	0.03240740671753884	0.016203703358769417	0.03356481343507767	0.0243055559694767	0.02314814738929272	0.0011574074160307644	0.0243055559694767	0.0034722222480922933	0.0023148148320615287	0.0023148148320615287	0.013888888992369177	0.0011574074160307644	0.015046296641230585	0.0011574074160307644	0.0046296296641230575	0.0034722222480922933	0.013888888992369177	0.0	0.006944444496184588	0.011574073694646358	0.009259259328246115	0.0023148148320615287	0.0	0.0	0.012731481343507768	0.0	0.006944444496184588	0.012731481343507768	0.0046296296641230575	0.0011574074160307644	0.03240740671753884	0.012731481343507768	0.016203703358769417	0.0034722222480922933	0.02314814738929272	0.015046296641230585	0.0023148148320615287	0.0	0.0	0.0	0.018518518656492237	0.0	0.0243055559694767	0.0046296296641230575
0.03974562883377075	0.003179650288075209	0.017488075420260433	0.0	0.003179650288075209	0.012718601152300836	0.005564387887716293	0.002384737599641085	0.012718601152300836	0.007949125953018665	0.02623211406171322	0.003179650288075209	0.0007949125720188023	0.0	0.0	0.011128775775432587	0.012718601152300836	0.002384737599641085	0.02623211406171322	0.012718601152300836	0.0047694751992821685	0.006359300576150417	0.01589825190603733	0.002384737599641085	0.035771064460277564	0.003179650288075209	0.002384737599641085	0.0071542132645845405	0.011128775775432587	0.014308426529169084	0.015103338286280632	0.0047694751992821685	0.014308426529169084	0.002384737599641085	0.002384737599641085	0.003179650288075209	0.01589825190603733	0.006359300576150417	0.0	0.0	0.023847376927733418	0.013513513840734959	0.008744037710130216	0.003179650288075209	0.014308426529169084	0.0047694751992821685	0.0015898251440376045	0.0007949125720188023	0.015103338286280632	0.0
0.010810811072587969	0.009459459222853184	0.020270269364118576	0.01756756752729416	0.009459459222853184	0.013513513840734959	0.010810811072587969	0.014864864759147169	0.027027027681469917	0.006756756920367479	0.022972973063588142	0.0	0.01621621660888195	0.001351351384073496	0.018918918445706367	0.002702702768146992	0.002702702768146992	0.005405405536293984	0.022972973063588142	0.005405405536293984	0.01621621660888195	0.01756756752729416	0.0040540541522204885	0.018918918445706367	0.010810811072587969	0.006756756920367479	0.001351351384073496	0.0	0.0040540541522204885	0.0	0.002702702768146992	0.014864864759147169	0.027027027681469917	0.013513513840734959	0.0040540541522204885	0.006756756920367479	0.013513513840734959	0.0	0.009459459222853184	0.0	0.04054053872823715	0.0040540541522204885	0.001351351384073496	0.002702702768146992	0.0040540541522204885	0.012162161991000177	0.008108108304440975	0.002702702768146992	0.0	0.001351351384073496
0.008225616998970509	0.0493537001311779	0.001175088109448552	0.0176263228058815	0.0	0.001175088109448552	0.004700352437794209	0.016451233997941017	0.001175088109448552	0.015276146121323109	0.004700352437794209	0.0	0.02467685006558895	0.0	0.008225616998970509	0.016451233997941017	0.010575792752206327	0.023501763120293617	0.007050528656691313	0.0035252643283456564	0.014101057313382626	0.018801409751176838	0.0	0.025851938873529438	0.001175088109448552	0.02467685006558895	0.004700352437794209	0.0	0.0	0.0	0.0	0.016451233997941017	0.0528789646923542	0.0176263228058815	0.0	0.04112808406352997	0.0035252643283456564	0.0	0.0	0.0	0.0	0.007050528656691313	0.0	0.001175088109448552	0.0	0.02115158550441265	0.005875440780073404	0.001175088109448552	0.062279671430587775	0.005875440780073404
0.05740740895271301	0.009259259328246115	0.008333333767950535	0.012037036940455437	0.0	0.0018518518190830946	0.014814814552664757	0.0	0.06388889253139496	0.0	0.02314814738929272	0.0018518518190830946	0.0009259259095415473	0.003703703638166189	0.02222222276031971	0.011111111380159857	0.007407407276332378	0.003703703638166189	0.02500000037252903	0.0009259259095415473	0.007407407276332378	0.013888888992369177	0.01944444514811039	0.0046296296641230575	0.012037036940455437	0.0009259259095415473	0.012037036940455437	0.0	0.02314814738929272	0.0	0.01944444514811039	0.008333333767950535	0.007407407276332378	0.007407407276332378	0.0018518518190830946	0.012037036940455437	0.01666666753590107	0.0009259259095415473	0.002777777845039964	0.0	0.03611111268401146	0.0009259259095415473	0.021296296268701557	0.003703703638166189	0.0	0.0	0.007407407276332378	0.0009259259095415473	0.0	0.0
0.07575757801532745	0.24242424964904785	0.0	0.0037878789007663727	0.0037878789007663727	0.002525252522900701	0.0	0.0	0.0	0.0	0.0	0.0	0.00631313119083643	0.0	0.002525252522900701	0.0	0.029040403664112088	0.007575757801532745	0.0	0.013888888992369177	0.017676766961812973	0.0012626262614503505	0.0	0.0	0.002525252522900701	0.016414141282439232	0.031565655022859566	0.0	0.0	0.0	0.0	0.0	0.0012626262614503505	0.016414141282439232	0.0	0.0	0.0	0.0	0.013888888992369177	0.0	0.0	0.0	0.0	0.0	0.0	0.0	0.0012626262614503505	0.0	0.0	0.00631313119083643
0.0	0.010912698693573477	0.0	0.0	0.013888888992369177	0.0406746044754982	0.012896825559437277	0.002976190531626344	0.02976190485060215	0.006944444496184588	0.0317460335791111	0.0049603176303207866	0.007936508394777775	0.012896825559437277	0.0	0.012896825559437277	0.000992063549347222	0.013888888992369177	0.0039682541973888865	0.013888888992369177	0.006944444496184588	0.006944444496184588	0.02579365111887455	0.010912698693573477	0.01785714365541935	0.01587301678955555	0.0039682541973888865	0.013888888992369177	0.03075396828353405	0.000992063549347222	0.02579365111887455	0.001984127098694444	0.02281746082007885	0.02281746082007885	0.0049603176303207866	0.002976190531626344	0.0039682541973888865	0.02083333395421505	0.0	0.000992063549347222	0.002976190531626344	0.02380952425301075	0.01884920708835125	0.002976190531626344	0.002976190531626344	0.01984127052128315	0.002976190531626344	0.001984127098694444	0.0049603176303207866	0.005952381063252688
0.05928509309887886	0.0278988666832447	0.02964254654943943	0.014821273274719715	0.0008718395838513969	0.0	0.0052310372702777394	0.010462074540555477	0.014821273274719715	0.04359197989106178	0.007846556603908539	0.0008718395838513969	0.01830863207578659	0.022667828947305683	0.01307759340852499	0.0	0.02005231007933617	0.0017436791677027939	0.016564952209591866	0.0	0.0	0.004359197802841663	0.007846556603908539	0.0026155186351388693	0.012205754406750202	0.01394943334162235	0.008718395605683327	0.0	0.0	0.0	0.008718395605683327	0.006974716670811175	0.004359197802841663	0.006974716670811175	0.009590235538780691	0.007846556603908539	0.006974716670811175	0.0017436791677027939	0.01394943334162235	0.004359197802841663	0.009590235538780691	0.019180471077561382	0.004359197802841663	0.0	0.0	0.009590235538780691	0.0034873583354055877	0.0	0.008718395605683327	0.007846556603908539
0.10370370000600816	0.09444444626569748	0.029629629105329517	0.0009259259095415473	0.0	0.008333333767950535	0.005555555690079928	0.0	0.0009259259095415473	0.0	0.003703703638166189	0.01666666753590107	0.0	0.018518518656492237	0.0	0.02314814738929272	0.031481482088565826	0.007407407276332378	0.026851851493120197	0.0009259259095415473	0.012037036940455437	0.013888888992369177	0.002777777845039964	0.0	0.015740741044282913	0.0046296296641230575	0.0	0.029629629105329517	0.003703703638166189	0.0	0.0018518518190830946	0.0	0.010185184888541698	0.021296296268701557	0.008333333767950535	0.002777777845039964	0.0	0.0018518518190830946	0.0	0.0	0.0	0.0009259259095415473	0.0018518518190830946	0.0	0.0	0.0018518518190830946	0.014814814552664757	0.0009259259095415473	0.002777777845039964	0.0009259259095415473
0.012474012561142445	0.02390852384269237	0.009355509653687477	0.007276507094502448	0.0	0.0	0.0	0.027027027681469917	0.009355509653687477	0.030145529657602314	0.0	0.0	0.016632016748189926	0.011434511281549929	0.0020790020935237408	0.0	0.015592515468597412	0.014553014189004896	0.005197505000978707	0.0	0.0	0.0010395010467618704	0.0	0.013513513840734959	0.009355509653687477	0.048856548964977264	0.0020790020935237408	0.0	0.0	0.0	0.0	0.006237006280571222	0.010395010001957415	0.015592515468597412	0.0	0.021829521283507347	0.0	0.02390852384269237	0.0041580041870474815	0.0	0.0020790020935237408	0.039501041173934937	0.0010395010467618704	0.0	0.0	0.0	0.009355509653687477	0.0	0.013513513840734959	0.07692307978868483
0.009459459222853184	0.009459459222853184	0.022972973063588142	0.01756756752729416	0.001351351384073496	0.0	0.002702702768146992	0.0040540541522204885	0.031081080436706543	0.020270269364118576	0.002702702768146992	0.002702702768146992	0.009459459222853184	0.002702702768146992	0.01756756752729416	0.0	0.001351351384073496	0.0040540541522204885	0.02567567490041256	0.006756756920367479	0.02567567490041256	0.027027027681469917	0.001351351384073496	0.0	0.009459459222853184	0.013513513840734959	0.018918918445706367	0.0	0.0	0.012162161991000177	0.002702702768146992	0.02432432398200035	0.047297298908233636	0.022972973063588142	0.018918918445706367	0.013513513840734959	0.0040540541522204885	0.0	0.005405405536293984	0.0	0.02567567490041256	0.001351351384073496	0.009459459222853184	0.0040540541522204885	0.013513513840734959	0.002702702768146992	0.02972972951829433	0.002702702768146992	0.002702702768146992	0.013513513840734959
0.01001000963151455	0.0010010009864345193	0.01201201230287552	0.005005004815757275	0.006006006151437759	0.0020020019728690386	0.0010010009864345193	0.0	0.013013012707233429	0.0	0.007007007021456957	0.0	0.004004003945738077	0.0	0.00900900922715664	0.005005004815757275	0.0020020019728690386	0.038038037717342384	0.01801801845431328	0.0	0.014014014042913914	0.005005004815757275	0.01801801845431328	0.0010010009864345193	0.014014014042913914	0.0	0.021021021530032158	0.0	0.015015015378594397	0.0010010009864345193	0.01601601578295231	0.0	0.007007007021456957	0.0010010009864345193	0.03403403237462044	0.0020020019728690386	0.0	0.0	0.0020020019728690386	0.019019018858671192	0.0	0.0	0.005005004815757275	0.0020020019728690386	0.019019018858671192	0.0	0.0020020019728690386	0.006006006151437759	0.028028028085827827	0.051051050424575806
0.006102877203375101	0.006974716670811175	0.0052310372702777394	0.006102877203375101	0.0026155186351388693	0.0	0.03661726415157318	0.01830863207578659	0.032258063554763794	0.02964254654943943	0.02005231007933617	0.0008718395838513969	0.0034873583354055877	0.0026155186351388693	0.010462074540555477	0.004359197802841663	0.0052310372702777394	0.012205754406750202	0.0017436791677027939	0.004359197802841663	0.019180471077561382	0.011333914473652841	0.007846556603908539	0.019180471077561382	0.007846556603908539	0.012205754406750202	0.007846556603908539	0.0	0.02005231007933617	0.0026155186351388693	0.008718395605683327	0.006102877203375101	0.04097646102309227	0.012205754406750202	0.0	0.0034873583354055877	0.032258063554763794	0.0052310372702777394	0.010462074540555477	0.0	0.032258063554763794	0.023539667949080467	0.02005231007933617	0.0008718395838513969	0.02005231007933617	0.009590235538780691	0.017436791211366653	0.0017436791677027939	0.014821273274719715	0.0
0.0098566310480237	0.01344086043536663	0.012544803321361542	0.0	0.022401433438062668	0.004480286967009306	0.008960573934018612	0.0008960573468357325	0.008064515888690948	0.001792114693671465	0.016129031777381897	0.001792114693671465	0.004480286967009306	0.005376344081014396	0.00358422938734293	0.002688172040507197	0.00716845877468586	0.002688172040507197	0.025089606642723083	0.02329749055206776	0.017025088891386986	0.004480286967009306	0.01523297466337681	0.01433691754937172	0.017025088891386986	0.0	0.004480286967009306	0.002688172040507197	0.004480286967009306	0.008064515888690948	0.03315412253141403	0.0	0.008064515888690948	0.01523297466337681	0.02688172087073326	0.001792114693671465	0.018817204982042316	0.00716845877468586	0.0	0.005376344081014396	0.02598566375672817	0.006272401660680771	0.01344086043536663	0.001792114693671465	0.001792114693671465	0.0098566310480237	0.017921147868037224	0.001792114693671465	0.0098566310480237	0.002688172040507197
0.005405405536293984	0.017297297716140747	0.0032432433217763896	0.00972972996532917	0.0	0.0021621622145175934	0.04432432353496552	0.028108108788728714	0.004324324429035187	0.05297297239303589	0.0010810811072587967	0.0	0.004324324429035187	0.008648648858070374	0.0	0.0	0.018378378823399544	0.014054054394364357	0.0010810811072587967	0.028108108788728714	0.0	0.008648648858070374	0.0	0.037837836891412735	0.0	0.04540540650486946	0.0	0.0	0.0	0.0	0.0	0.0010810811072587967	0.0021621622145175934	0.017297297716140747	0.0	0.00972972996532917	0.027027027681469917	0.057297296822071075	0.0	0.0	0.02270270325243473	0.031351350247859955	0.0	0.0	0.0	0.017297297716140747	0.027027027681469917	0.0	0.028108108788728714	0.011891892179846764
0.0032432433217763896	0.1783783733844757	0.0	0.05513513460755348	0.0	0.0	0.0	0.04540540650486946	0.006486486643552779	0.0010810811072587967	0.0	0.0	0.025945946574211117	0.03891891986131668	0.005405405536293984	0.0	0.03891891986131668	0.029189189895987514	0.0	0.0	0.007567567750811577	0.010810811072587969	0.0	0.00972972996532917	0.01621621660888195	0.024864865466952324	0.02270270325243473	0.0	0.0	0.0	0.0	0.0032432433217763896	0.0032432433217763896	0.0010810811072587967	0.0	0.0	0.0	0.0010810811072587967	0.018378378823399544	0.0	0.0010810811072587967	0.0	0.0	0.0	0.0	0.015135135501623154	0.0032432433217763896	0.0	0.0032432433217763896	0.0
0.017592592164874073	0.045370370149612434	0.002777777845039964	0.002777777845039964	0.01296296250075102	0.0203703697770834	0.0046296296641230575	0.0	0.01296296250075102	0.014814814552664757	0.02222222276031971	0.005555555690079928	0.0	0.006481481250375509	0.003703703638166189	0.018518518656492237	0.02592592500150204	0.018518518656492237	0.0046296296641230575	0.0	0.013888888992369177	0.0018518518190830946	0.006481481250375509	0.0	0.02500000037252903	0.028703704476356506	0.01296296250075102	0.02592592500150204	0.013888888992369177	0.003703703638166189	0.006481481250375509	0.0046296296641230575	0.017592592164874073	0.02500000037252903	0.0	0.0018518518190830946	0.0009259259095415473	0.0	0.007407407276332378	0.0	0.0	0.013888888992369177	0.0009259259095415473	0.002777777845039964	0.0	0.0	0.006481481250375509	0.0009259259095415473	0.003703703638166189	0.002777777845039964
0.011056510731577871	0.013513513840734959	0.014742014929652212	0.012285011820495129	0.0	0.0	0.0	0.007371007464826106	0.0012285012053325774	0.00982800964266062	0.003685503732413053	0.0	0.017199017107486725	0.002457002410665155	0.006142505910247564	0.024570023640990257	0.002457002410665155	0.00982800964266062	0.013513513840734959	0.00982800964266062	0.007371007464826106	0.023341523483395576	0.003685503732413053	0.0	0.006142505910247564	0.00982800964266062	0.0012285012053325774	0.0	0.007371007464826106	0.018427519127726555	0.002457002410665155	0.011056510731577871	0.003685503732413053	0.01965601928532124	0.006142505910247564	0.0012285012053325774	0.0012285012053325774	0.002457002410665155	0.008599508553743362	0.0012285012053325774	0.0	0.0012285012053325774	0.0	0.0	0.007371007464826106	0.022113021463155743	0.0159705150872469	0.003685503732413053	0.012285011820495129	0.03194103017449379
0.0	0.0	0.029822926968336105	0.0018639329355210066	0.002795899286866188	0.04193849116563797	0.0	0.0	0.0018639329355210066	0.0	0.003727865871042013	0.003727865871042013	0.0065237651579082	0.0	0.010251631028950214	0.028890959918498993	0.0	0.0260950606316328	0.029822926968336105	0.002795899286866188	0.004659832455217838	0.0	0.008387697860598564	0.01957129500806332	0.009319664910435677	0.012115564197301865	0.005591798573732376	0.004659832455217838	0.008387697860598564	0.0	0.007455731742084026	0.0	0.0	0.009319664910435677	0.029822926968336105	0.002795899286866188	0.0	0.002795899286866188	0.009319664910435677	0.027027027681469917	0.005591798573732376	0.0	0.0	0.003727865871042013	0.009319664910435677	0.0	0.0009319664677605033	0.0018639329355210066	0.033550791442394264	0.0
0.0	0.010575792752206327	0.0035252643283456564	0.0	0.035252645611763	0.0387779101729393	0.0	0.0	0.008225616998970509	0.005875440780073404	0.015276146121323109	0.0176263228058815	0.0	0.0	0.0	0.027027027681469917	0.009400704875588415	0.02467685006558895	0.001175088109448552	0.02937720343470573	0.008225616998970509	0.001175088109448552	0.023501763120293617	0.0035252643283456564	0.011750881560146809	0.0	0.0	0.039952997118234634	0.015276146121323109	0.04347826167941093	0.023501763120293617	0.005875440780073404	0.009400704875588415	0.001175088109448552	0.009400704875588415	0.004700352437794209	0.0	0.0	0.0	0.0	0.0176263228058815	0.0176263228058815	0.009400704875588415	0.008225616998970509	0.023501763120293617	0.009400704875588415	0.0023501762188971047	0.001175088109448552	0.0035252643283456564	0.004700352437794209
0.02598566375672817	0.03673835098743439	0.07706093043088913	0.00716845877468586	0.0008960573468357325	0.0	0.006272401660680771	0.011648745276033878	0.022401433438062668	0.022401433438062668	0.00358422938734293	0.0	0.011648745276033878	0.004480286967009306	0.005376344081014396	0.0	0.03315412253141403	0.0008960573468357325	0.018817204982042316	0.01523297466337681	0.008064515888690948	0.02329749055206776	0.0	0.0	0.016129031777381897	0.0197132620960474	0.0008960573468357325	0.0	0.0008960573468357325	0.0008960573468357325	0.0	0.0	0.010752688162028791	0.022401433438062668	0.008960573934018612	0.002688172040507197	0.001792114693671465	0.0008960573468357325	0.018817204982042316	0.0098566310480237	0.008064515888690948	0.00358422938734293	0.00716845877468586	0.0	0.0008960573468357325	0.0	0.017025088891386986	0.0	0.005376344081014396	0.001792114693671465
0.004115226212888956	0.008230452425777912	0.003086419776082039	0.001028806553222239	0.09979423880577087	0.003086419776082039	0.0	0.015432098880410194	0.01440329197794199	0.008230452425777912	0.01337448600679636	0.007201645988970995	0.0	0.008230452425777912	0.005144033115357161	0.01337448600679636	0.004115226212888956	0.007201645988970995	0.01440329197794199	0.005144033115357161	0.006172839552164078	0.008230452425777912	0.019547324627637863	0.02674897201359272	0.004115226212888956	0.007201645988970995	0.010288066230714321	0.016460904851555824	0.021604938432574272	0.011316872201859951	0.016460904851555824	0.009259259328246115	0.005144033115357161	0.007201645988970995	0.02469135820865631	0.010288066230714321	0.004115226212888956	0.005144033115357161	0.002057613106444478	0.006172839552164078	0.003086419776082039	0.020576132461428642	0.02469135820865631	0.008230452425777912	0.0	0.020576132461428642	0.004115226212888956	0.001028806553222239	0.015432098880410194	0.0
0.005208333488553762	0.0008680555620230733	0.002604166744276881	0.002604166744276881	0.009548611007630823	0.01822916604578495	0.0512152761220932	0.0086805559694767	0.0303819440305233	0.01822916604578495	0.009548611007630823	0.00434027798473835	0.01128472201526165	0.0078125	0.009548611007630823	0.0	0.0078125	0.009548611007630823	0.006076388992369175	0.00434027798473835	0.006076388992369175	0.006944444496184588	0.005208333488553762	0.0164930559694767	0.005208333488553762	0.005208333488553762	0.00434027798473835	0.0	0.005208333488553762	0.006076388992369175	0.00434027798473835	0.0008680555620230733	0.0086805559694767	0.0086805559694767	0.0	0.00434027798473835	0.0364583320915699	0.01909722201526165	0.01215277798473835	0.006076388992369175	0.0243055559694767	0.0321180559694767	0.02604166604578495	0.002604166744276881	0.0	0.0078125	0.006944444496184588	0.0	0.009548611007630823	0.0
0.06418918818235397	0.00112612615339458	0.0394144132733345	0.02139639668166637	0.0	0.00900900922715664	0.00112612615339458	0.0	0.020270269364118576	0.023648649454116818	0.02139639668166637	0.00225225230678916	0.01689189113676548	0.00112612615339458	0.02590090036392212	0.012387387454509735	0.01463963929563761	0.0	0.038288287818431854	0.0	0.011261261068284513	0.022522522136569027	0.0	0.0	0.05067567527294159	0.0	0.007882882840931416	0.0	0.0	0.0	0.0	0.020270269364118576	0.03265765681862831	0.005630630534142257	0.01689189113676548	0.0033783784601837397	0.01576576568186283	0.00112612615339458	0.022522522136569027	0.0	0.0	0.00450450461357832	0.0033783784601837397	0.0033783784601837397	0.0	0.00450450461357832	0.00112612615339458	0.00225225230678916	0.00225225230678916	0.0
0.010135134682059288	0.00450450461357832	0.012387387454509735	0.0	0.01801801845431328	0.055180180817842484	0.0	0.0	0.00112612615339458	0.0033783784601837397	0.023648649454116818	0.010135134682059288	0.0	0.00112612615339458	0.0	0.02927927859127521	0.0033783784601837397	0.011261261068284513	0.038288287818431854	0.023648649454116818	0.01689189113676548	0.0	0.022522522136569027	0.0	0.02927927859127521	0.0033783784601837397	0.00450450461357832	0.012387387454509735	0.023648649454116818	0.07432432472705841	0.022522522136569027	0.005630630534142257	0.00112612615339458	0.00225225230678916	0.034909911453723914	0.005630630534142257	0.00112612615339458	0.0	0.0	0.0	0.0	0.0	0.01463963929563761	0.0033783784601837397	0.02477477490901947	0.0	0.0	0.00112612615339458	0.006756756920367479	0.00112612615339458
0.04504504427313805	0.003603603690862656	0.0	0.0	0.0	0.010810811072587969	0.0	0.0	0.0	0.0	0.0	0.0	0.001801801845431328	0.0	0.0	0.05585585534572601	0.059459459036588676	0.0	0.0	0.007207207381725311	0.007207207381725311	0.0	0.01981982029974461	0.030630631372332576	0.0	0.0	0.00900900922715664	0.010810811072587969	0.01981982029974461	0.07207207381725311	0.01981982029974461	0.0	0.0	0.0	0.0	0.0	0.0	0.0	0.0	0.0	0.0	0.05765765905380249	0.0	0.0	0.01981982029974461	0.08828828483819963	0.0	0.001801801845431328	0.005405405536293984	0.0
0.01984127052128315	0.013888888992369177	0.0049603176303207866	0.02182539738714695	0.008928571827709675	0.005952381063252688	0.02182539738714695	0.005952381063252688	0.0357142873108387	0.013888888992369177	0.0039682541973888865	0.0	0.008928571827709675	0.0049603176303207866	0.02182539738714695	0.0	0.013888888992369177	0.008928571827709675	0.010912698693573477	0.002976190531626344	0.02678571455180645	0.01884920708835125	0.006944444496184588	0.0049603176303207866	0.01686508022248745	0.009920635260641577	0.0347222238779068	0.0	0.008928571827709675	0.0	0.007936508394777775	0.012896825559437277	0.01587301678955555	0.001984127098694444	0.0	0.0	0.0406746044754982	0.007936508394777775	0.02380952425301075	0.0	0.013888888992369177	0.010912698693573477	0.01686508022248745	0.0	0.0	0.0	0.014880952425301075	0.000992063549347222	0.002976190531626344	0.000992063549347222
0.002873563207685948	0.0076628350652754315	0.04885057359933853	0.0	0.0	0.0009578543831594287	0.028735632076859474	0.0	0.013409961946308613	0.011494252830743791	0.002873563207685948	0.0009578543831594287	0.008620689623057842	0.0009578543831594287	0.0	0.0	0.0076628350652754315	0.0	0.024904213845729828	0.0	0.006704980973154306	0.0	0.0	0.0	0.005747126415371896	0.005747126415371896	0.0009578543831594287	0.0	0.0	0.0	0.0	0.0	0.009578543715178968	0.009578543715178968	0.017241379246115685	0.0	0.0258620698004961	0.023946359753608704	0.0	0.0009578543831594287	0.013409961946308613	0.005747126415371896	0.004789271857589482	0.0	0.0	0.0	0.010536398738622664	0.0019157087663188575	0.0076628350652754315	0.0019157087663188575
0.03194103017449379	0.0159705150872469	0.13022112846374512	0.003685503732413053	0.0012285012053325774	0.0012285012053325774	0.0	0.0	0.0	0.0	0.007371007464826106	0.0	0.00982800964266062	0.0	0.0	0.018427519127726555	0.0282555278390646	0.027027027681469917	0.024570023640990257	0.003685503732413053	0.012285011820495129	0.0	0.0	0.002457002410665155	0.006142505910247564	0.008599508553743362	0.0012285012053325774	0.0	0.0012285012053325774	0.006142505910247564	0.0	0.003685503732413053	0.0159705150872469	0.014742014929652212	0.020884521305561062	0.003685503732413053	0.0	0.0	0.007371007464826106	0.003685503732413053	0.0	0.0	0.0	0.00491400482133031	0.002457002410665155	0.0	0.0	0.002457002410665155	0.013513513840734959	0.0
0.06432748585939407	0.07163742929697038	0.004385964944958687	0.002923976629972458	0.02777777798473835	0.008771929889917374	0.0	0.0	0.010233918204903604	0.004385964944958687	0.011695906519889832	0.001461988314986229	0.001461988314986229	0.001461988314986229	0.001461988314986229	0.0	0.058479532599449165	0.0	0.0204678364098072	0.013157894834876059	0.01608187146484852	0.002923976629972458	0.033625729382038116	0.013157894834876059	0.008771929889917374	0.004385964944958687	0.007309941574931146	0.0	0.029239766299724582	0.005847953259944916	0.03216374292969704	0.008771929889917374	0.019005848094820976	0.021929824724793438	0.0	0.004385964944958687	0.0	0.0	0.004385964944958687	0.0	0.001461988314986229	0.0	0.0	0.001461988314986229	0.001461988314986229	0.0	0.011695906519889832	0.001461988314986229	0.008771929889917374	0.013157894834876059
0.0	0.007882882840931416	0.0	0.006756756920367479	0.0033783784601837397	0.012387387454509735	0.0	0.0	0.00112612615339458	0.005630630534142257	0.006756756920367479	0.013513513840734959	0.012387387454509735	0.027027027681469917	0.0	0.034909911453723914	0.0	0.0439189188182354	0.007882882840931416	0.020270269364118576	0.00900900922715664	0.020270269364118576	0.00112612615339458	0.0	0.0033783784601837397	0.013513513840734959	0.013513513840734959	0.027027027681469917	0.00900900922715664	0.027027027681469917	0.00112612615339458	0.0	0.00225225230678916	0.00900900922715664	0.0	0.007882882840931416	0.00112612615339458	0.0	0.0	0.0	0.0	0.00112612615339458	0.011261261068284513	0.0033783784601837397	0.00900900922715664	0.030405405908823013	0.0	0.00225225230678916	0.0	0.012387387454509735
0.05308880284428597	0.004826254677027464	0.06274130940437317	0.0154440151527524	0.000965250947047025	0.0	0.019305018708109856	0.000965250947047025	0.021235521882772446	0.0357142873108387	0.011583011597394943	0.002895752899348736	0.00193050189409405	0.0	0.020270269364118576	0.00193050189409405	0.06274130940437317	0.0	0.050193049013614655	0.008687258698046206	0.02220077253878117	0.02799227833747864	0.010617760941386223	0.006756756920367479	0.008687258698046206	0.0038610037881881	0.013513513840734959	0.0	0.012548262253403664	0.005791505798697472	0.004826254677027464	0.017374517396092415	0.023166023194789886	0.004826254677027464	0.00193050189409405	0.0	0.016409266740083694	0.004826254677027464	0.011583011597394943	0.008687258698046206	0.018339768052101132	0.004826254677027464	0.004826254677027464	0.006756756920367479	0.02413127385079861	0.0	0.004826254677027464	0.000965250947047025	0.012548262253403664	0.0
0.06606606394052505	0.08708708733320236	0.0	0.00900900922715664	0.0	0.01001000963151455	0.005005004815757275	0.01201201230287552	0.006006006151437759	0.00900900922715664	0.0010010009864345193	0.0	0.026026025414466858	0.03203203156590462	0.0	0.0	0.1311311274766922	0.0	0.0010010009864345193	0.005005004815757275	0.00300300307571888	0.00300300307571888	0.0	0.004004003945738077	0.008008007891476154	0.027027027681469917	0.0	0.0	0.0	0.0	0.0	0.0	0.0	0.03203203156590462	0.0	0.00300300307571888	0.0020020019728690386	0.007007007021456957	0.005005004815757275	0.011011010967195034	0.0010010009864345193	0.0	0.0	0.0010010009864345193	0.0	0.0	0.021021021530032158	0.0	0.007007007021456957	0.04504504427313805
0.0	0.00193050189409405	0.0	0.0	0.0	0.0154440151527524	0.0	0.0	0.0	0.0	0.009652509354054928	0.0077220075763762	0.0	0.005791505798697472	0.0	0.059845559298992164	0.005791505798697472	0.08880309015512466	0.0	0.027027027681469917	0.0	0.0077220075763762	0.021235521882772446	0.019305018708109856	0.00193050189409405	0.00193050189409405	0.0077220075763762	0.019305018708109856	0.019305018708109856	0.027027027681469917	0.017374517396092415	0.0	0.0077220075763762	0.009652509354054928	0.0	0.005791505798697472	0.0	0.013513513840734959	0.0	0.0	0.0	0.00193050189409405	0.0	0.0077220075763762	0.019305018708109856	0.013513513840734959	0.0	0.00193050189409405	0.0154440151527524	0.005791505798697472
0.011011010967195034	0.00300300307571888	0.01001000963151455	0.004004003945738077	0.0	0.00300300307571888	0.03203203156590462	0.00300300307571888	0.023023022338747975	0.01201201230287552	0.0	0.0010010009864345193	0.0010010009864345193	0.029029028490185738	0.01001000963151455	0.007007007021456957	0.008008007891476154	0.0020020019728690386	0.008008007891476154	0.006006006151437759	0.004004003945738077	0.01001000963151455	0.013013012707233429	0.0	0.004004003945738077	0.00900900922715664	0.007007007021456957	0.0020020019728690386	0.011011010967195034	0.0	0.014014014042913914	0.00300300307571888	0.0010010009864345193	0.00900900922715664	0.015015015378594397	0.0020020019728690386	0.021021021530032158	0.04504504427313805	0.006006006151437759	0.00300300307571888	0.01601601578295231	0.006006006151437759	0.007007007021456957	0.0020020019728690386	0.01201201230287552	0.0	0.015015015378594397	0.004004003945738077	0.008008007891476154	0.0
0.023946359753608704	0.02203065156936645	0.033524904400110245	0.0	0.0009578543831594287	0.0009578543831594287	0.02011494338512421	0.009578543715178968	0.0076628350652754315	0.031609196215868	0.0009578543831594287	0.003831417532637715	0.0	0.004789271857589482	0.0	0.005747126415371896	0.01532567013055086	0.0	0.04022988677024841	0.002873563207685948	0.0019157087663188575	0.01628352515399456	0.010536398738622664	0.0	0.022988505661487583	0.010536398738622664	0.0009578543831594287	0.003831417532637715	0.0076628350652754315	0.0019157087663188575	0.010536398738622664	0.0019157087663188575	0.0	0.011494252830743791	0.022988505661487583	0.0	0.04022988677024841	0.02107279747724533	0.0019157087663188575	0.0	0.0009578543831594287	0.0076628350652754315	0.0009578543831594287	0.0019157087663188575	0.0	0.0	0.006704980973154306	0.0009578543831594287	0.002873563207685948	0.0
0.07407407462596892	0.0710710734128952	0.00900900922715664	0.015015015378594397	0.0010010009864345193	0.01201201230287552	0.005005004815757275	0.022022021934390068	0.026026025414466858	0.01801801845431328	0.0	0.004004003945738077	0.022022021934390068	0.005005004815757275	0.01701701618731022	0.007007007021456957	0.0200200192630291	0.004004003945738077	0.01701701618731022	0.0	0.0020020019728690386	0.0	0.0020020019728690386	0.005005004815757275	0.01701701618731022	0.038038037717342384	0.008008007891476154	0.004004003945738077	0.0	0.0	0.0020020019728690386	0.0020020019728690386	0.027027027681469917	0.03403403237462044	0.004004003945738077	0.004004003945738077	0.005005004815757275	0.00300300307571888	0.008008007891476154	0.0010010009864345193	0.011011010967195034	0.0010010009864345193	0.008008007891476154	0.0010010009864345193	0.0	0.0	0.00900900922715664	0.0	0.050050050020217896	0.0
0.015432098880410194	0.02469135820865631	0.04732510447502136	0.004115226212888956	0.010288066230714321	0.007201645988970995	0.01337448600679636	0.0	0.004115226212888956	0.006172839552164078	0.04012345522642136	0.003086419776082039	0.0	0.003086419776082039	0.011316872201859951	0.022633744403719902	0.01337448600679636	0.004115226212888956	0.03086419776082039	0.011316872201859951	0.019547324627637863	0.004115226212888956	0.018518518656492237	0.008230452425777912	0.021604938432574272	0.004115226212888956	0.003086419776082039	0.010288066230714321	0.011316872201859951	0.0	0.01440329197794199	0.0	0.012345679104328156	0.020576132461428642	0.03086419776082039	0.0	0.02674897201359272	0.02366255223751068	0.009259259328246115	0.0	0.001028806553222239	0.001028806553222239	0.005144033115357161	0.004115226212888956	0.0	0.0	0.008230452425777912	0.001028806553222239	0.0	0.004115226212888956
0.03703703731298447	0.0416666679084301	0.02662037126719952	0.0	0.0023148148320615287	0.0	0.0173611119389534	0.0	0.0011574074160307644	0.06481481343507768	0.0023148148320615287	0.0	0.0	0.018518518656492237	0.0023148148320615287	0.0	0.02893518470227718	0.010416666977107523	0.005787036847323179	0.013888888992369177	0.03009259328246117	0.010416666977107523	0.0	0.0046296296641230575	0.0046296296641230575	0.02314814738929272	0.005787036847323179	0.0	0.0	0.0	0.0	0.010416666977107523	0.010416666977107523	0.0243055559694767	0.0046296296641230575	0.0011574074160307644	0.0023148148320615287	0.0	0.0011574074160307644	0.012731481343507768	0.0011574074160307644	0.02314814738929272	0.0023148148320615287	0.0011574074160307644	0.0	0.0	0.018518518656492237	0.0011574074160307644	0.02662037126719952	0.009259259328246115
0.09771309792995453	0.02806652896106243	0.07796257734298706	0.007276507094502448	0.0	0.0	0.010395010001957415	0.02494802512228489	0.0020790020935237408	0.006237006280571222	0.0	0.0	0.022869022563099858	0.0	0.0	0.0	0.025987526401877403	0.0	0.016632016748189926	0.0020790020935237408	0.009355509653687477	0.013513513840734959	0.0	0.0041580041870474815	0.005197505000978707	0.003118503140285611	0.0	0.0	0.0	0.0	0.0	0.0	0.011434511281549929	0.011434511281549929	0.022869022563099858	0.0	0.005197505000978707	0.012474012561142445	0.0	0.025987526401877403	0.0	0.003118503140285611	0.0	0.0	0.0	0.0	0.016632016748189926	0.0	0.010395010001957415	0.0
0.10555555671453476	0.007407407276332378	0.0018518518190830946	0.002777777845039964	0.0	0.0009259259095415473	0.031481482088565826	0.01666666753590107	0.015740741044282913	0.012037036940455437	0.0018518518190830946	0.0	0.002777777845039964	0.028703704476356506	0.0046296296641230575	0.0	0.026851851493120197	0.0	0.002777777845039964	0.0	0.0203703697770834	0.02222222276031971	0.0	0.0	0.003703703638166189	0.0009259259095415473	0.0018518518190830946	0.0	0.0	0.0	0.0	0.0	0.0009259259095415473	0.0	0.009259259328246115	0.0	0.031481482088565826	0.018518518656492237	0.006481481250375509	0.007407407276332378	0.0018518518190830946	0.0	0.0018518518190830946	0.0	0.0	0.002777777845039964	0.01296296250075102	0.0009259259095415473	0.0	0.0
0.12375533580780028	0.0	0.01849217712879181	0.022759601473808292	0.005689900368452072	0.002844950184226036	0.0	0.0	0.009957325644791126	0.0	0.019914651289582253	0.007112375460565091	0.001422475092113018	0.0	0.004267425276339054	0.025604551658034325	0.02418207749724388	0.0	0.027027027681469917	0.002844950184226036	0.025604551658034325	0.03698435425758362	0.021337127313017845	0.0	0.06401138007640839	0.0	0.015647226944565773	0.0	0.002844950184226036	0.0412517786026001	0.015647226944565773	0.01849217712879181	0.011379800736904144	0.001422475092113018	0.014224750921130182	0.0	0.0	0.0	0.0	0.0	0.005689900368452072	0.0	0.022759601473808292	0.0	0.011379800736904144	0.0	0.0	0.001422475092113018	0.0	0.0
0.04904904961585999	0.026026025414466858	0.005005004815757275	0.031031031161546707	0.0	0.005005004815757275	0.01001000963151455	0.00300300307571888	0.0010010009864345193	0.01601601578295231	0.004004003945738077	0.0	0.007007007021456957	0.00300300307571888	0.007007007021456957	0.031031031161546707	0.042042043060064316	0.0020020019728690386	0.015015015378594397	0.0	0.019019018858671192	0.01001000963151455	0.0020020019728690386	0.0	0.0	0.02402402460575104	0.007007007021456957	0.0	0.01601601578295231	0.06406406313180922	0.00300300307571888	0.0	0.004004003945738077	0.015015015378594397	0.0010010009864345193	0.0	0.022022021934390068	0.052052050828933716	0.006006006151437759	0.0	0.0020020019728690386	0.005005004815757275	0.0010010009864345193	0.0	0.01601601578295231	0.0	0.011011010967195034	0.0020020019728690386	0.014014014042913914	0.0010010009864345193
0.014204545877873898	0.039772726595401764	0.008522727526724339	0.0028409091755747795	0.0028409091755747795	0.0028409091755747795	0.02556818164885044	0.019886363297700882	0.028409091755747795	0.02556818164885044	0.005681818351149559	0.0	0.011363636702299118	0.0	0.03693181648850441	0.0	0.0	0.0	0.011363636702299118	0.008522727526724339	0.014204545877873898	0.014204545877873898	0.0	0.008522727526724339	0.014204545877873898	0.04829545319080353	0.019886363297700882	0.0	0.0	0.0	0.0	0.0	0.0	0.0625	0.0028409091755747795	0.008522727526724339	0.02556818164885044	0.019886363297700882	0.028409091755747795	0.0028409091755747795	0.0028409091755747795	0.017045455053448674	0.011363636702299118	0.0	0.0	0.0	0.019886363297700882	0.0	0.011363636702299118	0.005681818351149559
0.0037878789007663727	0.10353535413742064	0.005050505045801401	0.0012626262614503505	0.0	0.002525252522900701	0.007575757801532745	0.0	0.007575757801532745	0.008838383480906488	0.031565655022859566	0.0	0.0012626262614503505	0.005050505045801401	0.021464645862579342	0.021464645862579342	0.011363636702299118	0.013888888992369177	0.021464645862579342	0.0	0.018939394503831863	0.002525252522900701	0.010101010091602802	0.0	0.018939394503831863	0.018939394503831863	0.02651515230536461	0.0	0.013888888992369177	0.0	0.01262626238167286	0.0	0.0012626262614503505	0.03030303120613098	0.0	0.0	0.01515151560306549	0.0	0.008838383480906488	0.0	0.005050505045801401	0.016414141282439232	0.0	0.0012626262614503505	0.0	0.04671717062592506	0.007575757801532745	0.0012626262614503505	0.002525252522900701	0.018939394503831863
0.04901960864663124	0.03349673375487328	0.015522875823080541	0.0073529412038624295	0.011437908746302128	0.023692810907959938	0.0016339869471266866	0.0	0.01225490216165781	0.035947714000940316	0.013888888992369177	0.002450980478897691	0.0	0.0008169934735633433	0.008986928500235079	0.01960784383118153	0.028594771400094032	0.014705882407724856	0.011437908746302128	0.002450980478897691	0.013888888992369177	0.0	0.006535947788506746	0.0008169934735633433	0.008986928500235079	0.031045751646161083	0.003267973894253373	0.003267973894253373	0.005718954373151064	0.008169935084879398	0.005718954373151064	0.004084967542439699	0.009803921915590765	0.03513072058558464	0.0016339869471266866	0.002450980478897691	0.0	0.0	0.008169935084879398	0.008986928500235079	0.0	0.022058824077248573	0.004901960957795382	0.005718954373151064	0.0	0.015522875823080541	0.0016339869471266866	0.002450980478897691	0.02777777798473835	0.029411764815449718
0.024864865466952324	0.007567567750811577	0.029189189895987514	0.007567567750811577	0.0	0.0	0.027027027681469917	0.004324324429035187	0.0032432433217763896	0.03999999910593033	0.005405405536293984	0.0	0.01945945993065834	0.017297297716140747	0.0032432433217763896	0.0021621622145175934	0.00972972996532917	0.0	0.029189189895987514	0.0032432433217763896	0.007567567750811577	0.029189189895987514	0.0	0.0	0.017297297716140747	0.018378378823399544	0.0	0.0	0.0	0.00972972996532917	0.0	0.006486486643552779	0.007567567750811577	0.020540541037917137	0.02270270325243473	0.0	0.025945946574211117	0.0	0.0010810811072587967	0.011891892179846764	0.0	0.03351351246237755	0.008648648858070374	0.0032432433217763896	0.0010810811072587967	0.006486486643552779	0.008648648858070374	0.004324324429035187	0.005405405536293984	0.0021621622145175934
0.0	0.3837448656558991	0.0	0.003086419776082039	0.0	0.004115226212888956	0.0	0.0	0.0	0.004115226212888956	0.0	0.0	0.020576132461428642	0.008230452425777912	0.020576132461428642	0.0	0.0	0.015432098880410194	0.001028806553222239	0.02674897201359272	0.0	0.010288066230714321	0.008230452425777912	0.0	0.0	0.004115226212888956	0.029835391789674762	0.0	0.012345679104328156	0.001028806553222239	0.007201645988970995	0.018518518656492237	0.0	0.041152264922857285	0.0	0.008230452425777912	0.0	0.001028806553222239	0.016460904851555824	0.004115226212888956	0.0	0.0	0.0	0.001028806553222239	0.0	0.0	0.0	0.001028806553222239	0.0	0.003086419776082039
0.002222222276031971	0.008888889104127884	0.002222222276031971	0.013333333656191826	0.0	0.008888889104127884	0.024444444105029103	0.02222222276031971	0.011111111380159857	0.024444444105029103	0.002222222276031971	0.006666666828095913	0.0	0.0577777773141861	0.0	0.03333333507180214	0.03999999910593033	0.006666666828095913	0.006666666828095913	0.0	0.017777778208255768	0.019999999552965164	0.008888889104127884	0.0	0.0	0.0	0.013333333656191826	0.024444444105029103	0.006666666828095913	0.0	0.011111111380159857	0.006666666828095913	0.004444444552063942	0.008888889104127884	0.0	0.011111111380159857	0.013333333656191826	0.042222220450639725	0.0	0.0	0.0	0.015555555932223797	0.0	0.004444444552063942	0.0	0.035555556416511536	0.004444444552063942	0.002222222276031971	0.017777778208255768	0.004444444552063942
0.0074786324985325345	0.013888888992369177	0.052350427955389016	0.0	0.004273504484444857	0.0010683761211112142	0.0064102564938366404	0.0	0.004273504484444857	0.02777777798473835	0.02884615398943424	0.0	0.0	0.003205128246918321	0.012820512987673284	0.0	0.004273504484444857	0.0	0.01175213698297739	0.01175213698297739	0.012820512987673284	0.0	0.0021367522422224283	0.0	0.0021367522422224283	0.0074786324985325345	0.01175213698297739	0.0	0.010683760978281498	0.0	0.003205128246918321	0.0	0.030982905998826023	0.0021367522422224283	0.017094017937779427	0.0	0.0021367522422224283	0.019230769947171208	0.017094017937779427	0.0	0.0021367522422224283	0.0010683761211112142	0.003205128246918321	0.003205128246918321	0.0	0.0	0.0010683761211112142	0.0010683761211112142	0.009615384973585606	0.042735043913125985
0.023076923564076424	0.005769230891019106	0.001923076924867928	0.001923076924867928	0.0	0.044230770319700234	0.0	0.0	0.001923076924867928	0.023076923564076424	0.0173076931387186	0.02500000037252903	0.001923076924867928	0.023076923564076424	0.003846153849735856	0.02884615398943424	0.023076923564076424	0.011538461782038212	0.005769230891019106	0.0	0.013461538590490818	0.009615384973585606	0.0	0.001923076924867928	0.007692307699471712	0.001923076924867928	0.003846153849735856	0.019230769947171208	0.019230769947171208	0.0	0.0	0.001923076924867928	0.03461538627743721	0.011538461782038212	0.015384615398943424	0.0	0.003846153849735856	0.001923076924867928	0.003846153849735856	0.001923076924867928	0.0	0.0	0.009615384973585606	0.005769230891019106	0.0	0.005769230891019106	0.0	0.005769230891019106	0.0	0.009615384973585606
0.11473429948091507	0.0833333358168602	0.00845410581678152	0.025362318381667137	0.007246376946568489	0.0036231884732842454	0.009661835618317129	0.010869565419852734	0.0	0.0	0.04227053001523018	0.0	0.0	0.0	0.00845410581678152	0.0	0.061594203114509576	0.015700483694672585	0.007246376946568489	0.0024154589045792822	0.03502415493130684	0.0	0.025362318381667137	0.022946860641241074	0.038647342473268516	0.0024154589045792822	0.02053140103816986	0.0	0.03140096738934517	0.0012077294522896411	0.026570048183202744	0.0	0.02053140103816986	0.013285024091601372	0.0	0.0024154589045792822	0.0036231884732842454	0.0024154589045792822	0.007246376946568489	0.0	0.0	0.0	0.0	0.0	0.0	0.0	0.0048309178091585645	0.0024154589045792822	0.026570048183202744	0.0
0.1066666692495346	0.006666666828095913	0.04333333298563957	0.01666666753590107	0.004444444552063942	0.03888889029622078	0.0	0.0	0.0	0.0	0.007777777966111898	0.002222222276031971	0.0	0.023333333432674408	0.02666666731238365	0.012222222052514551	0.023333333432674408	0.0011111111380159855	0.004444444552063942	0.04555555433034897	0.029999999329447743	0.002222222276031971	0.0	0.0	0.06888888776302338	0.02222222276031971	0.012222222052514551	0.0	0.0	0.0	0.0	0.009999999776482582	0.023333333432674408	0.004444444552063942	0.011111111380159857	0.014444444328546526	0.002222222276031971	0.0	0.021111110225319862	0.004444444552063942	0.0	0.0	0.004444444552063942	0.006666666828095913	0.0	0.0	0.014444444328546526	0.0011111111380159855	0.005555555690079928	0.002222222276031971
0.05684995278716087	0.0	0.011183597147464752	0.02516309358179569	0.003727865871042013	0.008387697860598564	0.005591798573732376	0.0065237651579082	0.01397949643433094	0.008387697860598564	0.05684995278716087	0.0018639329355210066	0.004659832455217838	0.007455731742084026	0.02143522910773754	0.004659832455217838	0.014911463484168053	0.0018639329355210066	0.01584343053400516	0.004659832455217838	0.028890959918498993	0.03075489215552807	0.0	0.002795899286866188	0.032618824392557144	0.002795899286866188	0.005591798573732376	0.0	0.012115564197301865	0.0065237651579082	0.0	0.022367194294929504	0.024231128394603733	0.0065237651579082	0.014911463484168053	0.0018639329355210066	0.0065237651579082	0.0018639329355210066	0.022367194294929504	0.0	0.0130475303158164	0.005591798573732376	0.032618824392557144	0.004659832455217838	0.01957129500806332	0.002795899286866188	0.003727865871042013	0.0009319664677605033	0.004659832455217838	0.0009319664677605033
0.051111109554767616	0.012222222052514551	0.0577777773141861	0.0	0.0033333334140479565	0.005555555690079928	0.021111110225319862	0.014444444328546526	0.009999999776482582	0.01666666753590107	0.005555555690079928	0.0	0.009999999776482582	0.008888889104127884	0.023333333432674408	0.0	0.02888888865709305	0.0	0.029999999329447743	0.0033333334140479565	0.011111111380159857	0.005555555690079928	0.0	0.0	0.02888888865709305	0.0033333334140479565	0.0	0.0	0.0	0.0	0.0	0.0	0.008888889104127884	0.012222222052514551	0.021111110225319862	0.0	0.015555555932223797	0.009999999776482582	0.024444444105029103	0.007777777966111898	0.01666666753590107	0.002222222276031971	0.018888888880610463	0.0011111111380159855	0.0	0.002222222276031971	0.01666666753590107	0.0	0.005555555690079928	0.0
0.16816817224025726	0.02402402460575104	0.03703703731298447	0.029029028490185738	0.0	0.0	0.025025025010108948	0.033033031970262534	0.0020020019728690386	0.038038037717342384	0.004004003945738077	0.0	0.019019018858671192	0.00900900922715664	0.0	0.0	0.044044043868780136	0.0	0.0200200192630291	0.0	0.0010010009864345193	0.0	0.0	0.0020020019728690386	0.006006006151437759	0.0020020019728690386	0.0	0.0	0.0	0.0	0.0	0.0	0.03403403237462044	0.013013012707233429	0.01001000963151455	0.004004003945738077	0.01201201230287552	0.0	0.0	0.0010010009864345193	0.00900900922715664	0.0020020019728690386	0.0	0.0	0.0	0.0	0.00900900922715664	0.0	0.02402402460575104	0.0
0.001351351384073496	0.006756756920367479	0.0040540541522204885	0.02972972951829433	0.0040540541522204885	0.0040540541522204885	0.01621621660888195	0.010810811072587969	0.01621621660888195	0.028378378599882126	0.002702702768146992	0.0	0.02432432398200035	0.022972973063588142	0.008108108304440975	0.0	0.01756756752729416	0.02162162214517593	0.018918918445706367	0.0	0.002702702768146992	0.01756756752729416	0.0	0.010810811072587969	0.012162161991000177	0.0	0.002702702768146992	0.0	0.0	0.0	0.0	0.031081080436706543	0.009459459222853184	0.005405405536293984	0.0	0.0	0.008108108304440975	0.0040540541522204885	0.018918918445706367	0.0	0.031081080436706543	0.02567567490041256	0.008108108304440975	0.001351351384073496	0.0	0.01621621660888195	0.01621621660888195	0.001351351384073496	0.014864864759147169	0.0
0.019914651289582253	0.019914651289582253	0.0	0.022759601473808292	0.002844950184226036	0.007112375460565091	0.0	0.0	0.004267425276339054	0.019914651289582253	0.004267425276339054	0.0	0.015647226944565773	0.019914651289582253	0.0	0.027027027681469917	0.002844950184226036	0.03271692618727684	0.0	0.0	0.004267425276339054	0.017069701105356216	0.004267425276339054	0.0	0.005689900368452072	0.027027027681469917	0.005689900368452072	0.0	0.005689900368452072	0.001422475092113018	0.004267425276339054	0.017069701105356216	0.012802275829017162	0.03271692618727684	0.0	0.017069701105356216	0.0	0.0	0.0	0.0	0.008534850552678108	0.011379800736904144	0.0	0.004267425276339054	0.007112375460565091	0.012802275829017162	0.0	0.001422475092113018	0.021337127313017845	0.049786627292633064
0.01666666753590107	0.013333333656191826	0.02666666731238365	0.006666666828095913	0.0	0.0	0.011111111380159857	0.005555555690079928	0.01666666753590107	0.006666666828095913	0.0	0.0	0.002222222276031971	0.0	0.0	0.0	0.02222222276031971	0.0	0.014444444328546526	0.0	0.0	0.005555555690079928	0.0	0.002222222276031971	0.0011111111380159855	0.007777777966111898	0.0	0.0	0.0	0.0	0.0	0.0	0.009999999776482582	0.017777778208255768	0.025555554777383804	0.0011111111380159855	0.007777777966111898	0.002222222276031971	0.009999999776482582	0.002222222276031971	0.006666666828095913	0.0	0.0	0.0	0.0	0.0	0.017777778208255768	0.0	0.03444444388151169	0.0533333346247673
0.006142505910247564	0.008599508553743362	0.002457002410665155	0.011056510731577871	0.0	0.011056510731577871	0.0	0.0012285012053325774	0.0	0.017199017107486725	0.008599508553743362	0.0	0.020884521305561062	0.020884521305561062	0.00491400482133031	0.012285011820495129	0.00982800964266062	0.07248157262802124	0.002457002410665155	0.003685503732413053	0.00982800964266062	0.017199017107486725	0.008599508553743362	0.04299754276871681	0.017199017107486725	0.007371007464826106	0.006142505910247564	0.0	0.0	0.0	0.008599508553743362	0.017199017107486725	0.002457002410665155	0.00982800964266062	0.002457002410665155	0.01965601928532124	0.0	0.002457002410665155	0.0	0.0	0.0	0.003685503732413053	0.0	0.0	0.0012285012053325774	0.017199017107486725	0.002457002410665155	0.002457002410665155	0.023341523483395576	0.011056510731577871
0.010101010091602802	0.0416666679084301	0.00631313119083643	0.0012626262614503505	0.035353533923625946	0.034090910106897354	0.010101010091602802	0.0	0.0	0.0012626262614503505	0.05429292842745781	0.01262626238167286	0.0	0.002525252522900701	0.0	0.021464645862579342	0.0037878789007663727	0.007575757801532745	0.01262626238167286	0.032828282564878464	0.002525252522900701	0.0	0.04040404036641121	0.0	0.013888888992369177	0.01262626238167286	0.0	0.011363636702299118	0.04040404036641121	0.02525252476334572	0.04040404036641121	0.0	0.03030303120613098	0.04419191926717758	0.002525252522900701	0.005050505045801401	0.002525252522900701	0.021464645862579342	0.0	0.0	0.0	0.0	0.011363636702299118	0.005050505045801401	0.0	0.0	0.0012626262614503505	0.0012626262614503505	0.0	0.00631313119083643
0.027027027681469917	0.018711019307374958	0.007276507094502448	0.011434511281549929	0.0	0.0	0.003118503140285611	0.0291060283780098	0.005197505000978707	0.030145529657602314	0.0	0.0	0.010395010001957415	0.04365904256701469	0.0	0.0	0.010395010001957415	0.04158004000782967	0.020790020003914837	0.007276507094502448	0.0041580041870474815	0.015592515468597412	0.0	0.015592515468597412	0.003118503140285611	0.006237006280571222	0.0010395010467618704	0.0	0.0	0.0	0.0	0.006237006280571222	0.008316008374094963	0.04365904256701469	0.0010395010467618704	0.030145529657602314	0.0	0.0	0.0020790020935237408	0.009355509653687477	0.006237006280571222	0.013513513840734959	0.0010395010467618704	0.0	0.0020790020935237408	0.0	0.016632016748189926	0.0010395010467618704	0.005197505000978707	0.009355509653687477
0.005005004815757275	0.005005004815757275	0.008008007891476154	0.0010010009864345193	0.0010010009864345193	0.01801801845431328	0.0	0.0	0.004004003945738077	0.006006006151437759	0.0	0.0	0.01201201230287552	0.02402402460575104	0.0	0.031031031161546707	0.015015015378594397	0.027027027681469917	0.005005004815757275	0.01001000963151455	0.007007007021456957	0.01001000963151455	0.013013012707233429	0.0200200192630291	0.0	0.014014014042913914	0.007007007021456957	0.0	0.014014014042913914	0.033033031970262534	0.013013012707233429	0.0	0.011011010967195034	0.01201201230287552	0.005005004815757275	0.0	0.0020020019728690386	0.005005004815757275	0.00300300307571888	0.0	0.0010010009864345193	0.0010010009864345193	0.0	0.0	0.015015015378594397	0.019019018858671192	0.008008007891476154	0.0020020019728690386	0.0010010009864345193	0.011011010967195034
0.0	0.000965250947047025	0.000965250947047025	0.002895752899348736	0.013513513840734959	0.0154440151527524	0.006756756920367479	0.004826254677027464	0.004826254677027464	0.002895752899348736	0.029922779649496082	0.002895752899348736	0.0	0.0154440151527524	0.013513513840734959	0.010617760941386223	0.00193050189409405	0.0038610037881881	0.0038610037881881	0.0077220075763762	0.008687258698046206	0.023166023194789886	0.00193050189409405	0.013513513840734959	0.009652509354054928	0.008687258698046206	0.017374517396092415	0.002895752899348736	0.025096524506807327	0.027027027681469917	0.016409266740083694	0.008687258698046206	0.0154440151527524	0.005791505798697472	0.002895752899348736	0.009652509354054928	0.009652509354054928	0.013513513840734959	0.004826254677027464	0.00193050189409405	0.02220077253878117	0.011583011597394943	0.0077220075763762	0.012548262253403664	0.02413127385079861	0.006756756920367479	0.006756756920367479	0.002895752899348736	0.00193050189409405	0.004826254677027464
0.0	0.02477477490901947	0.0	0.0	0.006756756920367479	0.0	0.0	0.0	0.0	0.0	0.0	0.00450450461357832	0.0	0.0	0.0	0.06981982290744781	0.0	0.056306306272745126	0.0	0.013513513840734959	0.00450450461357832	0.0	0.020270269364118576	0.022522522136569027	0.006756756920367479	0.006756756920367479	0.0	0.0855855867266655	0.01801801845431328	0.05180180072784424	0.01801801845431328	0.0	0.01576576568186283	0.00450450461357832	0.0	0.00225225230678916	0.0	0.0	0.0	0.0	0.00225225230678916	0.0	0.0	0.0	0.01801801845431328	0.00450450461357832	0.0	0.00225225230678916	0.006756756920367479	0.01801801845431328
0.11431623995304108	0.01175213698297739	0.035256411880254745	0.021367521956563	0.0010683761211112142	0.0	0.008547008968889713	0.017094017937779427	0.025641025975346562	0.0021367522422224283	0.003205128246918321	0.0	0.038461539894342416	0.0	0.03311965987086296	0.0	0.02884615398943424	0.0	0.021367521956563	0.0010683761211112142	0.016025641933083534	0.004273504484444857	0.0	0.0	0.025641025975346562	0.0	0.017094017937779427	0.0	0.0	0.0	0.0	0.0	0.004273504484444857	0.0	0.0	0.0	0.01175213698297739	0.0	0.02884615398943424	0.005341880489140749	0.008547008968889713	0.0	0.0	0.0	0.0	0.0	0.010683760978281498	0.0	0.0	0.003205128246918321
0.059999998658895486	0.011111111380159857	0.06555555760860443	0.002222222276031971	0.009999999776482582	0.015555555932223797	0.0	0.0	0.011111111380159857	0.017777778208255768	0.007777777966111898	0.008888889104127884	0.024444444105029103	0.004444444552063942	0.014444444328546526	0.012222222052514551	0.031111111864447594	0.005555555690079928	0.03444444388151169	0.0	0.008888889104127884	0.0011111111380159855	0.002222222276031971	0.0	0.02777777798473835	0.0	0.015555555932223797	0.0011111111380159855	0.0011111111380159855	0.0	0.0033333334140479565	0.008888889104127884	0.03777777776122093	0.012222222052514551	0.013333333656191826	0.012222222052514551	0.0	0.013333333656191826	0.004444444552063942	0.0	0.007777777966111898	0.0011111111380159855	0.004444444552063942	0.0011111111380159855	0.002222222276031971	0.0	0.005555555690079928	0.0011111111380159855	0.004444444552063942	0.0011111111380159855
0.12455934286117555	0.035252645611763	0.02232667431235313	0.04465334862470627	0.0	0.0	0.005875440780073404	0.0387779101729393	0.015276146121323109	0.014101057313382626	0.0	0.0	0.025851938873529438	0.02467685006558895	0.025851938873529438	0.0	0.08225616812705994	0.0023501762188971047	0.014101057313382626	0.0	0.016451233997941017	0.009400704875588415	0.0	0.011750881560146809	0.008225616998970509	0.0035252643283456564	0.004700352437794209	0.0	0.0	0.0	0.0	0.0	0.009400704875588415	0.011750881560146809	0.0	0.004700352437794209	0.001175088109448552	0.0	0.02232667431235313	0.008225616998970509	0.007050528656691313	0.0	0.0035252643283456564	0.0	0.0	0.0	0.009400704875588415	0.0	0.0528789646923542	0.0
0.0	0.0	0.012820512987673284	0.0021367522422224283	0.0010683761211112142	0.0010683761211112142	0.014957264997065069	0.016025641933083534	0.009615384973585606	0.0	0.012820512987673284	0.003205128246918321	0.01175213698297739	0.0	0.03311965987086296	0.010683760978281498	0.003205128246918321	0.004273504484444857	0.030982905998826023	0.003205128246918321	0.010683760978281498	0.0	0.016025641933083534	0.016025641933083534	0.004273504484444857	0.004273504484444857	0.0064102564938366404	0.005341880489140749	0.013888888992369177	0.0	0.013888888992369177	0.004273504484444857	0.025641025975346562	0.005341880489140749	0.02991452999413013	0.0064102564938366404	0.016025641933083534	0.022435897961258888	0.013888888992369177	0.0	0.005341880489140749	0.0	0.012820512987673284	0.0064102564938366404	0.0	0.030982905998826023	0.021367521956563	0.0010683761211112142	0.020299145951867104	0.0
0.01767151802778244	0.11642411351203917	0.0	0.0010395010467618704	0.0	0.0	0.0	0.012474012561142445	0.0	0.011434511281549929	0.0	0.0	0.019750520586967468	0.03534303605556488	0.0010395010467618704	0.0	0.0883575901389122	0.003118503140285611	0.0	0.0	0.0	0.0	0.0010395010467618704	0.014553014189004896	0.0	0.031185030937194824	0.007276507094502448	0.0	0.0020790020935237408	0.0	0.0010395010467618704	0.0	0.037422038614749915	0.008316008374094963	0.0	0.0010395010467618704	0.0	0.0	0.0	0.0	0.0	0.012474012561142445	0.0	0.0	0.003118503140285611	0.04989605024456978	0.008316008374094963	0.0010395010467618704	0.01767151802778244	0.006237006280571222
0.041111111640930176	0.008888889104127884	0.04888888821005821	0.0	0.03777777776122093	0.006666666828095913	0.0	0.0	0.002222222276031971	0.0	0.04888888821005821	0.0033333334140479565	0.0011111111380159855	0.0	0.0	0.009999999776482582	0.018888888880610463	0.0	0.036666665226221085	0.005555555690079928	0.014444444328546526	0.0	0.035555556416511536	0.002222222276031971	0.015555555932223797	0.0011111111380159855	0.0	0.0	0.04333333298563957	0.011111111380159857	0.017777778208255768	0.011111111380159857	0.007777777966111898	0.011111111380159857	0.04888888821005821	0.011111111380159857	0.0	0.012222222052514551	0.0	0.0	0.0	0.0	0.024444444105029103	0.004444444552063942	0.035555556416511536	0.0	0.002222222276031971	0.0011111111380159855	0.007777777966111898	0.0
0.040598291903734214	0.025641025975346562	0.012820512987673284	0.0074786324985325345	0.0	0.0	0.0010683761211112142	0.0064102564938366404	0.0	0.005341880489140749	0.004273504484444857	0.0	0.01175213698297739	0.0010683761211112142	0.0	0.0	0.005341880489140749	0.004273504484444857	0.030982905998826023	0.0	0.01175213698297739	0.0	0.0	0.0021367522422224283	0.0	0.01175213698297739	0.0	0.0	0.0	0.0	0.0	0.0	0.008547008968889713	0.06089743599295616	0.016025641933083534	0.004273504484444857	0.0	0.0010683761211112142	0.008547008968889713	0.0	0.0010683761211112142	0.0	0.003205128246918321	0.0	0.0	0.0010683761211112142	0.012820512987673284	0.0	0.030982905998826023	0.0555555559694767
0.0018382353009656074	0.0009191176504828037	0.005514706019312143	0.0027573530096560717	0.0027573530096560717	0.0009191176504828037	0.053308822214603424	0.0073529412038624295	0.011029412038624287	0.029411764815449718	0.0027573530096560717	0.0	0.0018382353009656074	0.008272059261798859	0.0036764706019312148	0.006433823611587286	0.005514706019312143	0.0	0.012867647223174572	0.0	0.01194852963089943	0.0	0.024816175922751427	0.005514706019312143	0.006433823611587286	0.0	0.012867647223174572	0.0	0.020220588892698288	0.024816175922751427	0.021139705553650856	0.010110294446349144	0.012867647223174572	0.0036764706019312148	0.005514706019312143	0.0009191176504828037	0.03584558889269829	0.026654411107301712	0.0	0.011029412038624287	0.008272059261798859	0.03125	0.0009191176504828037	0.0018382353009656074	0.0	0.005514706019312143	0.014705882407724856	0.0018382353009656074	0.019301470369100567	0.0
0.08127572387456894	0.059670783579349525	0.05349794402718544	0.0	0.0	0.0	0.0	0.0	0.009259259328246115	0.002057613106444478	0.0	0.0	0.0	0.0	0.0	0.0	0.06172839552164078	0.012345679104328156	0.02469135820865631	0.0	0.009259259328246115	0.0	0.0	0.0	0.005144033115357161	0.002057613106444478	0.005144033115357161	0.0	0.0	0.0	0.0	0.0	0.019547324627637863	0.015432098880410194	0.06275720149278641	0.0	0.0	0.0	0.001028806553222239	0.0	0.003086419776082039	0.001028806553222239	0.0	0.0	0.0	0.0	0.002057613106444478	0.001028806553222239	0.010288066230714321	0.008230452425777912
0.009909910149872305	0.012612612918019295	0.00450450461357832	0.008108108304440975	0.003603603690862656	0.012612612918019295	0.012612612918019295	0.002702702768146992	0.023423423990607258	0.05675675719976425	0.012612612918019295	0.000900900922715664	0.01981982029974461	0.011711711995303629	0.009909910149872305	0.005405405536293984	0.013513513840734959	0.0063063064590096465	0.009909910149872305	0.0	0.008108108304440975	0.000900900922715664	0.0	0.002702702768146992	0.018918918445706367	0.02522522583603859	0.012612612918019295	0.0	0.0	0.0	0.001801801845431328	0.01981982029974461	0.020720720291137692	0.018918918445706367	0.00450450461357832	0.003603603690862656	0.005405405536293984	0.014414414763450624	0.01711711660027504	0.0	0.00450450461357832	0.02522522583603859	0.002702702768146992	0.003603603690862656	0.002702702768146992	0.002702702768146992	0.00900900922715664	0.001801801845431328	0.01981982029974461	0.007207207381725311
0.2200772166252136	0.006756756920367479	0.04054053872823715	0.027027027681469917	0.000965250947047025	0.01447876449674368	0.0	0.0	0.00193050189409405	0.005791505798697472	0.016409266740083694	0.0	0.010617760941386223	0.0	0.010617760941386223	0.029922779649496082	0.0453667938709259	0.004826254677027464	0.018339768052101132	0.0	0.010617760941386223	0.006756756920367479	0.009652509354054928	0.00193050189409405	0.026061775162816048	0.0	0.009652509354054928	0.0	0.009652509354054928	0.0	0.009652509354054928	0.0	0.017374517396092415	0.004826254677027464	0.017374517396092415	0.0	0.0	0.0	0.009652509354054928	0.0	0.0	0.0	0.0	0.0	0.010617760941386223	0.0	0.0	0.000965250947047025	0.0	0.0
0.07010582089424132	0.009259259328246115	0.03439153358340264	0.0	0.005291005130857229	0.0	0.0357142873108387	0.0039682541973888865	0.017195766791701317	0.01587301678955555	0.007936508394777775	0.0026455025654286146	0.018518518656492237	0.013227513059973715	0.02777777798473835	0.0	0.0066137565299868575	0.0013227512827143073	0.058201059699058526	0.0013227512827143073	0.02116402052342892	0.009259259328246115	0.011904762126505377	0.0	0.022486772388219837	0.0	0.013227513059973715	0.0	0.005291005130857229	0.0	0.010582010261714458	0.010582010261714458	0.0026455025654286146	0.007936508394777775	0.007936508394777775	0.0	0.03306878358125686	0.01587301678955555	0.017195766791701317	0.0	0.01587301678955555	0.0026455025654286146	0.01587301678955555	0.0026455025654286146	0.0	0.010582010261714458	0.0013227512827143073	0.0013227512827143073	0.0026455025654286146	0.0013227512827143073
0.062062062323093414	0.06306306272745132	0.0010010009864345193	0.04504504427313805	0.0	0.0	0.004004003945738077	0.0610610619187355	0.0010010009864345193	0.00300300307571888	0.0	0.0	0.019019018858671192	0.008008007891476154	0.0	0.0	0.04504504427313805	0.041041042655706406	0.0010010009864345193	0.004004003945738077	0.007007007021456957	0.007007007021456957	0.0	0.008008007891476154	0.013013012707233429	0.006006006151437759	0.0020020019728690386	0.0	0.0	0.0	0.0	0.0	0.0	0.00900900922715664	0.014014014042913914	0.007007007021456957	0.0	0.00900900922715664	0.0010010009864345193	0.00300300307571888	0.00900900922715664	0.0020020019728690386	0.0	0.0	0.0	0.0	0.033033031970262534	0.0	0.038038037717342384	0.06606606394052505
0.019360268488526344	0.06818182021379471	0.06060606241226196	0.016835017129778862	0.0	0.0	0.0	0.01262626238167286	0.002525252522900701	0.0042087542824447155	0.013468013145029543	0.0016835016431286929	0.007575757801532745	0.0008417508215643466	0.010942760854959488	0.0	0.04797979816794395	0.005892255809158087	0.036195285618305206	0.01262626238167286	0.021885521709918976	0.0033670032862573858	0.005892255809158087	0.0	0.007575757801532745	0.0033670032862573858	0.020202020183205605	0.0	0.015993265435099602	0.007575757801532745	0.005892255809158087	0.007575757801532745	0.009259259328246115	0.010101010091602802	0.021885521709918976	0.005892255809158087	0.0033670032862573858	0.0008417508215643466	0.011784511618316174	0.0008417508215643466	0.005892255809158087	0.002525252522900701	0.01515151560306549	0.0	0.016835017129778862	0.0	0.0008417508215643466	0.0	0.0042087542824447155	0.002525252522900701
0.011583011597394943	0.0	0.09266409277915956	0.011583011597394943	0.0	0.0038610037881881	0.00193050189409405	0.02895752899348736	0.00193050189409405	0.02895752899348736	0.0038610037881881	0.0	0.00193050189409405	0.005791505798697472	0.0	0.0	0.011583011597394943	0.0	0.046332046389579766	0.054054055362939835	0.005791505798697472	0.03667953610420227	0.0	0.00193050189409405	0.0	0.025096524506807327	0.0038610037881881	0.0	0.0	0.00193050189409405	0.0	0.0	0.00193050189409405	0.005791505798697472	0.08687258511781693	0.00193050189409405	0.0	0.0038610037881881	0.013513513840734959	0.04054053872823715	0.017374517396092415	0.0038610037881881	0.0077220075763762	0.00193050189409405	0.0	0.0154440151527524	0.009652509354054928	0.0	0.0038610037881881	0.0
0.0810810774564743	0.035252645611763	0.001175088109448552	0.019976498559117317	0.0	0.0035252643283456564	0.012925969436764715	0.015276146121323109	0.016451233997941017	0.03760281950235367	0.0035252643283456564	0.008225616998970509	0.014101057313382626	0.0	0.0023501762188971047	0.010575792752206327	0.058754406869411475	0.039952997118234634	0.009400704875588415	0.0035252643283456564	0.007050528656691313	0.0023501762188971047	0.0	0.008225616998970509	0.007050528656691313	0.012925969436764715	0.0	0.0	0.0	0.0	0.0	0.005875440780073404	0.039952997118234634	0.009400704875588415	0.0	0.011750881560146809	0.001175088109448552	0.0	0.0	0.0035252643283456564	0.0	0.011750881560146809	0.0	0.007050528656691313	0.0	0.02820211462676525	0.019976498559117317	0.001175088109448552	0.0423031710088253	0.0
0.053053051233291626	0.007007007021456957	0.01701701618731022	0.0	0.006006006151437759	0.04604604467749596	0.0010010009864345193	0.005005004815757275	0.02402402460575104	0.01701701618731022	0.007007007021456957	0.01001000963151455	0.0200200192630291	0.0200200192630291	0.008008007891476154	0.022022021934390068	0.007007007021456957	0.013013012707233429	0.01701701618731022	0.01601601578295231	0.005005004815757275	0.019019018858671192	0.01201201230287552	0.01001000963151455	0.014014014042913914	0.014014014042913914	0.0	0.013013012707233429	0.0	0.00900900922715664	0.011011010967195034	0.00900900922715664	0.014014014042913914	0.008008007891476154	0.007007007021456957	0.0010010009864345193	0.0020020019728690386	0.00300300307571888	0.0020020019728690386	0.0010010009864345193	0.00300300307571888	0.033033031970262534	0.0010010009864345193	0.004004003945738077	0.0	0.007007007021456957	0.00300300307571888	0.0010010009864345193	0.00900900922715664	0.01801801845431328
0.04732510447502136	0.020576132461428642	0.02777777798473835	0.0	0.043209876865148544	0.03292180970311165	0.0	0.0	0.03395061567425728	0.02880658395588398	0.01337448600679636	0.006172839552164078	0.002057613106444478	0.004115226212888956	0.001028806553222239	0.017489712685346603	0.05349794402718544	0.0	0.01337448600679636	0.002057613106444478	0.002057613106444478	0.006172839552164078	0.02366255223751068	0.006172839552164078	0.02469135820865631	0.004115226212888956	0.006172839552164078	0.02469135820865631	0.002057613106444478	0.012345679104328156	0.022633744403719902	0.005144033115357161	0.022633744403719902	0.005144033115357161	0.019547324627637863	0.0	0.0	0.0	0.0	0.0	0.001028806553222239	0.001028806553222239	0.003086419776082039	0.004115226212888956	0.0	0.004115226212888956	0.007201645988970995	0.002057613106444478	0.016460904851555824	0.0
0.04904904961585999	0.0610610619187355	0.028028028085827827	0.011011010967195034	0.0	0.01001000963151455	0.0010010009864345193	0.014014014042913914	0.021021021530032158	0.01701701618731022	0.013013012707233429	0.0	0.025025025010108948	0.008008007891476154	0.0200200192630291	0.0	0.03403403237462044	0.0	0.021021021530032158	0.014014014042913914	0.013013012707233429	0.0	0.0	0.02402402460575104	0.031031031161546707	0.004004003945738077	0.008008007891476154	0.0	0.0	0.0020020019728690386	0.0	0.00300300307571888	0.021021021530032158	0.01201201230287552	0.0	0.0	0.005005004815757275	0.021021021530032158	0.011011010967195034	0.00300300307571888	0.0010010009864345193	0.01801801845431328	0.011011010967195034	0.00300300307571888	0.0	0.00300300307571888	0.01201201230287552	0.0	0.0200200192630291	0.004004003945738077
0.0	0.011583011597394943	0.0	0.0012870013015344741	0.0	0.00900900922715664	0.0	0.048906050622463226	0.0	0.0	0.0	0.0	0.011583011597394943	0.0038610037881881	0.0	0.03989703953266144	0.0012870013015344741	0.0669240653514862	0.0	0.0	0.0025740026030689482	0.0	0.0154440151527524	0.0	0.0	0.0051480052061378965	0.0025740026030689482	0.03603603690862656	0.010296010412275793	0.01673101633787155	0.014157013967633247	0.0	0.0	0.0012870013015344741	0.0	0.02574002556502819	0.0	0.0012870013015344741	0.0	0.0	0.0	0.014157013967633247	0.0	0.0	0.011583011597394943	0.029601030051708218	0.0	0.0012870013015344741	0.0025740026030689482	0.04118404164910317
0.06365741044282912	0.02777777798473835	0.0590277761220932	0.010416666977107523	0.0	0.0	0.005787036847323179	0.015046296641230585	0.0023148148320615287	0.0023148148320615287	0.0	0.0	0.0023148148320615287	0.0	0.012731481343507768	0.0	0.0034722222480922933	0.0	0.016203703358769417	0.0	0.02546296268701553	0.005787036847323179	0.0	0.0	0.0	0.018518518656492237	0.0011574074160307644	0.0	0.0	0.0	0.0	0.0	0.011574073694646358	0.016203703358769417	0.05324074253439903	0.013888888992369177	0.0023148148320615287	0.0	0.018518518656492237	0.005787036847323179	0.0	0.0011574074160307644	0.0023148148320615287	0.0	0.0	0.0	0.02314814738929272	0.0	0.02777777798473835	0.02083333395421505
0.008888889104127884	0.004444444552063942	0.0033333334140479565	0.0	0.018888888880610463	0.05666666850447655	0.0033333334140479565	0.0	0.019999999552965164	0.006666666828095913	0.017777778208255768	0.0	0.0	0.0011111111380159855	0.006666666828095913	0.0011111111380159855	0.02222222276031971	0.005555555690079928	0.009999999776482582	0.018888888880610463	0.006666666828095913	0.002222222276031971	0.035555556416511536	0.006666666828095913	0.032222222536802285	0.0	0.006666666828095913	0.0	0.024444444105029103	0.023333333432674408	0.035555556416511536	0.019999999552965164	0.015555555932223797	0.002222222276031971	0.007777777966111898	0.0	0.002222222276031971	0.005555555690079928	0.0	0.0	0.015555555932223797	0.002222222276031971	0.0	0.002222222276031971	0.032222222536802285	0.0	0.0	0.002222222276031971	0.013333333656191826	0.0
[truncated: 197 more rows]
[truncated: 78 more columns]
